# Supplementary material for: Computational State Space Models for Activity and Intention Recognition. A Feasibility Study
Source: PLoS One. 2014 Nov 5;9(11):e109381. doi: 10.1371/journal.pone.0109381 (PMC4220990; doi:10.1371/journal.pone.0109381)
Supplement: Data S1 — Observation model and pre-processed sensor data. (ZIP) [file pone.0109381.s022.zip]

Archive with 14 entries (10 files):
- Data/
- Data/.DS_Store
- __MACOSX/
- __MACOSX/Data/
- __MACOSX/Data/._.DS_Store
- Data/Original/
- Data/Original/features_1.arff
- Data/Original/features_2.arff
- Data/Original/features_3.arff
- Data/Original/features_4.arff
- Data/Original/features_5.arff
- Data/Original/features_6.arff
- Data/Original/features_7.arff
- Data/xsens-obs.lisp
