# Supplementary material for: Computational State Space Models for Activity and Intention Recognition. A Feasibility Study
Source: PLoS One. 2014 Nov 5;9(11):e109381. doi: 10.1371/journal.pone.0109381 (PMC4220990; doi:10.1371/journal.pone.0109381)
Supplement: Data S1 — Observation model and pre-processed sensor data. (ZIP) [file pone.0109381.s022.zip › Data/Original/features_1.arff]

@relation s1

@attribute time numeric
@attribute Sensor_T8_Acceleration_X_mean numeric
@attribute Sensor_T8_Acceleration_X_variance numeric
@attribute Sensor_T8_Acceleration_X_skewness numeric
@attribute Sensor_T8_Acceleration_X_kurtosis numeric
@attribute Sensor_T8_Acceleration_X_peak numeric
@attribute Sensor_T8_Acceleration_X_energy numeric
@attribute Sensor_T8_Acceleration_Y_mean numeric
@attribute Sensor_T8_Acceleration_Y_variance numeric
@attribute Sensor_T8_Acceleration_Y_skewness numeric
@attribute Sensor_T8_Acceleration_Y_kurtosis numeric
@attribute Sensor_T8_Acceleration_Y_peak numeric
@attribute Sensor_T8_Acceleration_Y_energy numeric
@attribute Sensor_T8_Acceleration_Z_mean numeric
@attribute Sensor_T8_Acceleration_Z_variance numeric
@attribute Sensor_T8_Acceleration_Z_skewness numeric
@attribute Sensor_T8_Acceleration_Z_kurtosis numeric
@attribute Sensor_T8_Acceleration_Z_peak numeric
@attribute Sensor_T8_Acceleration_Z_energy numeric
@attribute Sensor_T8_AngularVelocity_X_mean numeric
@attribute Sensor_T8_AngularVelocity_X_variance numeric
@attribute Sensor_T8_AngularVelocity_X_skewness numeric
@attribute Sensor_T8_AngularVelocity_X_kurtosis numeric
@attribute Sensor_T8_AngularVelocity_X_peak numeric
@attribute Sensor_T8_AngularVelocity_X_energy numeric
@attribute Sensor_T8_AngularVelocity_Y_mean numeric
@attribute Sensor_T8_AngularVelocity_Y_variance numeric
@attribute Sensor_T8_AngularVelocity_Y_skewness numeric
@attribute Sensor_T8_AngularVelocity_Y_kurtosis numeric
@attribute Sensor_T8_AngularVelocity_Y_peak numeric
@attribute Sensor_T8_AngularVelocity_Y_energy numeric
@attribute Sensor_T8_AngularVelocity_Z_mean numeric
@attribute Sensor_T8_AngularVelocity_Z_variance numeric
@attribute Sensor_T8_AngularVelocity_Z_skewness numeric
@attribute Sensor_T8_AngularVelocity_Z_kurtosis numeric
@attribute Sensor_T8_AngularVelocity_Z_peak numeric
@attribute Sensor_T8_AngularVelocity_Z_energy numeric
@attribute Sensor_RightForeArm_Acceleration_X_mean numeric
@attribute Sensor_RightForeArm_Acceleration_X_variance numeric
@attribute Sensor_RightForeArm_Acceleration_X_skewness numeric
@attribute Sensor_RightForeArm_Acceleration_X_kurtosis numeric
@attribute Sensor_RightForeArm_Acceleration_X_peak numeric
@attribute Sensor_RightForeArm_Acceleration_X_energy numeric
@attribute Sensor_RightForeArm_Acceleration_Y_mean numeric
@attribute Sensor_RightForeArm_Acceleration_Y_variance numeric
@attribute Sensor_RightForeArm_Acceleration_Y_skewness numeric
@attribute Sensor_RightForeArm_Acceleration_Y_kurtosis numeric
@attribute Sensor_RightForeArm_Acceleration_Y_peak numeric
@attribute Sensor_RightForeArm_Acceleration_Y_energy numeric
@attribute Sensor_RightForeArm_Acceleration_Z_mean numeric
@attribute Sensor_RightForeArm_Acceleration_Z_variance numeric
@attribute Sensor_RightForeArm_Acceleration_Z_skewness numeric
@attribute Sensor_RightForeArm_Acceleration_Z_kurtosis numeric
@attribute Sensor_RightForeArm_Acceleration_Z_peak numeric
@attribute Sensor_RightForeArm_Acceleration_Z_energy numeric
@attribute Sensor_RightForeArm_AngularVelocity_X_mean numeric
@attribute Sensor_RightForeArm_AngularVelocity_X_variance numeric
@attribute Sensor_RightForeArm_AngularVelocity_X_skewness numeric
@attribute Sensor_RightForeArm_AngularVelocity_X_kurtosis numeric
@attribute Sensor_RightForeArm_AngularVelocity_X_peak numeric
@attribute Sensor_RightForeArm_AngularVelocity_X_energy numeric
@attribute Sensor_RightForeArm_AngularVelocity_Y_mean numeric
@attribute Sensor_RightForeArm_AngularVelocity_Y_variance numeric
@attribute Sensor_RightForeArm_AngularVelocity_Y_skewness numeric
@attribute Sensor_RightForeArm_AngularVelocity_Y_kurtosis numeric
@attribute Sensor_RightForeArm_AngularVelocity_Y_peak numeric
@attribute Sensor_RightForeArm_AngularVelocity_Y_energy numeric
@attribute Sensor_RightForeArm_AngularVelocity_Z_mean numeric
@attribute Sensor_RightForeArm_AngularVelocity_Z_variance numeric
@attribute Sensor_RightForeArm_AngularVelocity_Z_skewness numeric
@attribute Sensor_RightForeArm_AngularVelocity_Z_kurtosis numeric
@attribute Sensor_RightForeArm_AngularVelocity_Z_peak numeric
@attribute Sensor_RightForeArm_AngularVelocity_Z_energy numeric
@attribute Sensor_LeftForeArm_Acceleration_X_mean numeric
@attribute Sensor_LeftForeArm_Acceleration_X_variance numeric
@attribute Sensor_LeftForeArm_Acceleration_X_skewness numeric
@attribute Sensor_LeftForeArm_Acceleration_X_kurtosis numeric
@attribute Sensor_LeftForeArm_Acceleration_X_peak numeric
@attribute Sensor_LeftForeArm_Acceleration_X_energy numeric
@attribute Sensor_LeftForeArm_Acceleration_Y_mean numeric
@attribute Sensor_LeftForeArm_Acceleration_Y_variance numeric
@attribute Sensor_LeftForeArm_Acceleration_Y_skewness numeric
@attribute Sensor_LeftForeArm_Acceleration_Y_kurtosis numeric
@attribute Sensor_LeftForeArm_Acceleration_Y_peak numeric
@attribute Sensor_LeftForeArm_Acceleration_Y_energy numeric
@attribute Sensor_LeftForeArm_Acceleration_Z_mean numeric
@attribute Sensor_LeftForeArm_Acceleration_Z_variance numeric
@attribute Sensor_LeftForeArm_Acceleration_Z_skewness numeric
@attribute Sensor_LeftForeArm_Acceleration_Z_kurtosis numeric
@attribute Sensor_LeftForeArm_Acceleration_Z_peak numeric
@attribute Sensor_LeftForeArm_Acceleration_Z_energy numeric
@attribute Sensor_LeftForeArm_AngularVelocity_X_mean numeric
@attribute Sensor_LeftForeArm_AngularVelocity_X_variance numeric
@attribute Sensor_LeftForeArm_AngularVelocity_X_skewness numeric
@attribute Sensor_LeftForeArm_AngularVelocity_X_kurtosis numeric
@attribute Sensor_LeftForeArm_AngularVelocity_X_peak numeric
@attribute Sensor_LeftForeArm_AngularVelocity_X_energy numeric
@attribute Sensor_LeftForeArm_AngularVelocity_Y_mean numeric
@attribute Sensor_LeftForeArm_AngularVelocity_Y_variance numeric
@attribute Sensor_LeftForeArm_AngularVelocity_Y_skewness numeric
@attribute Sensor_LeftForeArm_AngularVelocity_Y_kurtosis numeric
@attribute Sensor_LeftForeArm_AngularVelocity_Y_peak numeric
@attribute Sensor_LeftForeArm_AngularVelocity_Y_energy numeric
@attribute Sensor_LeftForeArm_AngularVelocity_Z_mean numeric
@attribute Sensor_LeftForeArm_AngularVelocity_Z_variance numeric
@attribute Sensor_LeftForeArm_AngularVelocity_Z_skewness numeric
@attribute Sensor_LeftForeArm_AngularVelocity_Z_kurtosis numeric
@attribute Sensor_LeftForeArm_AngularVelocity_Z_peak numeric
@attribute Sensor_LeftForeArm_AngularVelocity_Z_energy numeric
@attribute Sensor_RightLowerLeg_Acceleration_X_mean numeric
@attribute Sensor_RightLowerLeg_Acceleration_X_variance numeric
@attribute Sensor_RightLowerLeg_Acceleration_X_skewness numeric
@attribute Sensor_RightLowerLeg_Acceleration_X_kurtosis numeric
@attribute Sensor_RightLowerLeg_Acceleration_X_peak numeric
@attribute Sensor_RightLowerLeg_Acceleration_X_energy numeric
@attribute Sensor_RightLowerLeg_Acceleration_Y_mean numeric
@attribute Sensor_RightLowerLeg_Acceleration_Y_variance numeric
@attribute Sensor_RightLowerLeg_Acceleration_Y_skewness numeric
@attribute Sensor_RightLowerLeg_Acceleration_Y_kurtosis numeric
@attribute Sensor_RightLowerLeg_Acceleration_Y_peak numeric
@attribute Sensor_RightLowerLeg_Acceleration_Y_energy numeric
@attribute Sensor_RightLowerLeg_Acceleration_Z_mean numeric
@attribute Sensor_RightLowerLeg_Acceleration_Z_variance numeric
@attribute Sensor_RightLowerLeg_Acceleration_Z_skewness numeric
@attribute Sensor_RightLowerLeg_Acceleration_Z_kurtosis numeric
@attribute Sensor_RightLowerLeg_Acceleration_Z_peak numeric
@attribute Sensor_RightLowerLeg_Acceleration_Z_energy numeric
@attribute Sensor_RightLowerLeg_AngularVelocity_X_mean numeric
@attribute Sensor_RightLowerLeg_AngularVelocity_X_variance numeric
@attribute Sensor_RightLowerLeg_AngularVelocity_X_skewness numeric
@attribute Sensor_RightLowerLeg_AngularVelocity_X_kurtosis numeric
@attribute Sensor_RightLowerLeg_AngularVelocity_X_peak numeric
@attribute Sensor_RightLowerLeg_AngularVelocity_X_energy numeric
@attribute Sensor_RightLowerLeg_AngularVelocity_Y_mean numeric
@attribute Sensor_RightLowerLeg_AngularVelocity_Y_variance numeric
@attribute Sensor_RightLowerLeg_AngularVelocity_Y_skewness numeric
@attribute Sensor_RightLowerLeg_AngularVelocity_Y_kurtosis numeric
@attribute Sensor_RightLowerLeg_AngularVelocity_Y_peak numeric
@attribute Sensor_RightLowerLeg_AngularVelocity_Y_energy numeric
@attribute Sensor_RightLowerLeg_AngularVelocity_Z_mean numeric
@attribute Sensor_RightLowerLeg_AngularVelocity_Z_variance numeric
@attribute Sensor_RightLowerLeg_AngularVelocity_Z_skewness numeric
@attribute Sensor_RightLowerLeg_AngularVelocity_Z_kurtosis numeric
@attribute Sensor_RightLowerLeg_AngularVelocity_Z_peak numeric
@attribute Sensor_RightLowerLeg_AngularVelocity_Z_energy numeric
@attribute Sensor_LeftLowerLeg_Acceleration_X_mean numeric
@attribute Sensor_LeftLowerLeg_Acceleration_X_variance numeric
@attribute Sensor_LeftLowerLeg_Acceleration_X_skewness numeric
@attribute Sensor_LeftLowerLeg_Acceleration_X_kurtosis numeric
@attribute Sensor_LeftLowerLeg_Acceleration_X_peak numeric
@attribute Sensor_LeftLowerLeg_Acceleration_X_energy numeric
@attribute Sensor_LeftLowerLeg_Acceleration_Y_mean numeric
@attribute Sensor_LeftLowerLeg_Acceleration_Y_variance numeric
@attribute Sensor_LeftLowerLeg_Acceleration_Y_skewness numeric
@attribute Sensor_LeftLowerLeg_Acceleration_Y_kurtosis numeric
@attribute Sensor_LeftLowerLeg_Acceleration_Y_peak numeric
@attribute Sensor_LeftLowerLeg_Acceleration_Y_energy numeric
@attribute Sensor_LeftLowerLeg_Acceleration_Z_mean numeric
@attribute Sensor_LeftLowerLeg_Acceleration_Z_variance numeric
@attribute Sensor_LeftLowerLeg_Acceleration_Z_skewness numeric
@attribute Sensor_LeftLowerLeg_Acceleration_Z_kurtosis numeric
@attribute Sensor_LeftLowerLeg_Acceleration_Z_peak numeric
@attribute Sensor_LeftLowerLeg_Acceleration_Z_energy numeric
@attribute Sensor_LeftLowerLeg_AngularVelocity_X_mean numeric
@attribute Sensor_LeftLowerLeg_AngularVelocity_X_variance numeric
@attribute Sensor_LeftLowerLeg_AngularVelocity_X_skewness numeric
@attribute Sensor_LeftLowerLeg_AngularVelocity_X_kurtosis numeric
@attribute Sensor_LeftLowerLeg_AngularVelocity_X_peak numeric
@attribute Sensor_LeftLowerLeg_AngularVelocity_X_energy numeric
@attribute Sensor_LeftLowerLeg_AngularVelocity_Y_mean numeric
@attribute Sensor_LeftLowerLeg_AngularVelocity_Y_variance numeric
@attribute Sensor_LeftLowerLeg_AngularVelocity_Y_skewness numeric
@attribute Sensor_LeftLowerLeg_AngularVelocity_Y_kurtosis numeric
@attribute Sensor_LeftLowerLeg_AngularVelocity_Y_peak numeric
@attribute Sensor_LeftLowerLeg_AngularVelocity_Y_energy numeric
@attribute Sensor_LeftLowerLeg_AngularVelocity_Z_mean numeric
@attribute Sensor_LeftLowerLeg_AngularVelocity_Z_variance numeric
@attribute Sensor_LeftLowerLeg_AngularVelocity_Z_skewness numeric
@attribute Sensor_LeftLowerLeg_AngularVelocity_Z_kurtosis numeric
@attribute Sensor_LeftLowerLeg_AngularVelocity_Z_peak numeric
@attribute Sensor_LeftLowerLeg_AngularVelocity_Z_energy numeric
@attribute class {wash-hands--,wait---,move--sink-counter,take-carrot-counter-,move--counter-sink,wash-carrot--,take-knife-counter-,put-carrot--cutting_board,cut-carrot--,put-knife--counter,take-knife&cutting_board-counter-,fill-carrot-cutting_board-pot,put-knife&cutting_board--counter,take-pot-counter-,put-pot--stove,turn_on-stove--,take-wooden_spoon-counter-,cook---,put-wooden_spoon--pot,turn_off-stove--,open-cupboard--,take-plate&glass-cupboard-,put-plate&glass--counter,take-pot-stove-,fill-carrot-pot-plate,take-bottle-counter-,open-bottle--,fill-water-bottle-glass,close-bottle--,put-bottle--counter,take-plate-counter-,take-spoon-counter-,put-spoon--plate,take-glass-counter-,move--counter-table,put-plate&glass--table,sit_down---,take-spoon-plate-,eat---,take-glass-table-,drink---,put-glass--table,take-plate&glass-table-,stand_up---,move--table-sink,put-glass--sink,put-plate--sink,take-sponge-sink-,wash-spoon--,put-spoon--sink,take-plate-sink-,wash-plate--,take-glass-sink-,wash-glass--,put-sponge--sink,put-pot--sink,take-wooden_spoon-pot-,wash-wooden_spoon--,put-wooden_spoon--sink,take-pot-sink-,wash-pot--,take-carrot-cutting_board-,take-plate-cupboard-,take-glass-cupboard-,close-cupboard--,put-glass--counter,put-plate--counter,take-plate&glass-counter-,put-spoon--table,take-spoon-table-,take-plate-table-,take-wooden_spoon-sink-,move--table-counter,put-plate&spoon--sink,take-spoon-sink-,take-cutting_board-counter-,put-cutting_board--counter,put-wooden_spoon--counter,take-cutting_board&knife-counter-,put-pot&wooden_spoon--counter,put-plate--table,put-pot--counter}

@data
548,9.224541,0.158004,0.227942,3.364754,1180.766038,19.616561,-1.207871,3.277582,-0.148242,1.522491,220.70832,32.401981,2.157585,0.573757,0.791634,3.463306,277.341328,64.332214,0.2948,0.103835,0.110692,1.608628,38.686059,12.347474,-0.338717,0.035075,0.117749,1.941335,43.517618,4.337895,0.120489,0.188254,-0.200063,1.494238,37.691514,24.110243,-6.311719,1.114986,0.226138,2.19428,808.535763,128.710989,6.365406,2.520674,-0.575735,4.050029,814.859243,325.532261,2.9978,4.440731,0.341141,4.254603,396.327752,421.323087,0.403473,4.532041,-0.24551,1.797873,183.0593,589.230179,0.60745,0.436248,1.163111,3.705245,78.959407,53.743023,0.656314,0.852314,-0.200181,1.586772,84.47729,109.574335,-6.54782,1.69238,-0.05928,1.547492,839.168011,192.18743,-6.041621,1.796589,-0.93206,3.554294,773.565459,227.77484,-4.141296,6.154255,0.353067,2.437701,530.347281,795.897003,-0.953528,1.523085,-0.32503,1.598545,124.588388,188.137523,0.140485,0.123316,0.189873,2.694505,25.807331,15.561383,-0.006021,0.152098,0.155346,2.79844,22.122158,12.019245,-9.947492,1.308922,0.434686,8.493249,1273.32291,168.434519,-0.741896,14.431809,-0.307306,13.502034,119.363433,1793.636226,-1.613379,8.334492,1.935119,7.380295,236.686304,871.528378,-0.145765,0.334984,0.90116,7.07332,22.699084,40.912178,-0.406349,0.648455,1.889958,5.127174,64.512682,61.206201,-0.294062,0.805359,1.981171,5.771458,61.070933,68.017761,-9.631251,0.682026,0.17164,3.210407,1233.107114,76.667133,0.617975,3.104939,0.104418,3.925874,81.776974,396.939172,-1.542663,2.364221,-0.826771,5.705451,208.836009,234.25507,-0.449152,0.607784,0.490906,2.472298,72.726615,47.541106,0.080388,0.138728,0.45764,2.487249,31.372984,18.012078,0.061312,0.018284,-0.340538,3.003977,8.536117,2.19903,wash-hands--
814,9.405568,0.263617,0.043204,3.024838,1204.096282,27.2607,-1.392185,2.48019,0.044325,1.408196,178.778388,319.225341,1.283733,2.014571,0.643657,2.048537,171.080871,226.002254,0.183326,0.099979,-0.444502,1.867217,28.126052,9.185101,-0.435688,0.029612,-0.113091,2.586258,55.782414,3.825209,0.015629,0.142752,-0.817552,2.610363,28.203729,6.000041,-6.409727,1.506912,0.573674,2.553305,822.970367,130.080245,6.310531,2.659995,-0.564514,3.792639,810.988222,262.640394,0.707768,17.313072,0.554096,2.457728,315.005562,2047.951381,1.252806,2.475523,-0.118086,1.935286,193.017424,138.714792,0.221553,0.589876,0.750716,2.567259,57.011251,73.387377,0.244671,0.506002,-0.830797,2.5422,52.772472,37.163952,-6.065196,1.674999,0.21062,2.04578,778.676829,160.249866,-5.866984,1.833544,-0.626236,3.103842,752.53618,201.136407,-4.796227,4.992494,-0.084108,3.032312,618.97839,550.16096,-0.284247,1.680897,0.41007,1.99525,95.436286,174.492943,0.042539,0.28359,0.398431,2.410315,34.65688,27.533966,0.060452,0.1757,0.432685,2.404959,28.496917,20.044994,-9.704203,0.039087,2.750061,15.624749,1242.138014,5.085584,-1.67829,0.556902,1.479584,9.556515,216.840718,58.605841,-0.294299,0.369109,1.581073,10.101578,38.439325,47.07742,-0.128188,0.060022,1.634165,5.617778,20.906884,5.14176,-0.084805,0.02144,0.662289,2.827246,13.914831,1.584882,0.016447,0.030018,-0.648959,1.956151,11.723296,2.528809,-9.616009,0.674802,0.225983,3.292389,1230.852613,87.608718,0.943161,2.894802,0.655712,4.78136,120.778447,376.228706,-1.584996,2.282134,-0.921716,6.191526,206.544857,273.118765,-0.383776,0.646025,0.647496,2.388583,53.393837,77.055004,-0.02894,0.118812,-0.198213,2.877522,21.435609,8.375404,0.027392,0.017088,-1.061529,4.113949,7.601304,2.166819,wash-hands--
1081,9.581641,0.256048,0.573664,3.543012,1226.475918,32.289582,-0.828219,1.677786,0.764923,2.292131,137.290648,97.389328,0.28712,2.777128,-0.163198,1.457197,137.899464,357.926102,0.015902,0.036322,-0.215575,2.583121,13.968299,4.527644,-0.393077,0.041813,-0.022884,2.098661,53.051593,0.94557,-0.094652,0.047676,0.072112,1.613379,17.771095,5.829394,-6.79295,2.265298,0.375824,2.193162,869.547035,293.322547,5.87729,3.216591,-0.86393,3.449881,752.553358,412.050492,-1.370324,19.727388,-0.186109,2.340707,274.342503,2386.654214,1.448368,1.81408,-0.398345,2.09625,196.065524,171.255925,-0.136101,0.426525,0.574708,1.941898,43.943324,46.278786,-0.097363,0.094487,-0.416912,2.511344,21.622704,12.262629,-5.916698,1.880143,0.198507,1.85014,757.368104,243.748261,-5.638347,1.747782,-0.424922,3.0086,721.752165,226.280413,-4.936501,7.590342,-0.459895,2.819124,638.209077,859.231162,0.261123,0.54937,0.292151,3.851535,57.212856,37.220435,0.114891,0.34291,0.423906,2.345916,41.454282,44.568774,0.151892,0.103357,0.227131,2.632744,26.527913,8.27246,-9.655365,0.012916,0.668919,3.84075,1235.891165,1.507181,-1.68472,0.179726,-1.12289,3.528668,215.99205,20.987818,-0.193615,0.101974,0.181236,1.954102,24.91673,13.156634,-0.004465,0.00569,-0.536704,3.011518,5.27227,0.709902,-0.033224,0.005959,-0.370417,2.207906,6.398215,0.412294,-0.051166,0.007856,-0.485504,3.054013,8.426971,0.57515,-9.666592,0.457095,0.263829,5.496986,1237.400731,56.418058,1.053366,1.929487,0.682711,8.262373,138.366564,235.566294,-0.916866,1.306216,-1.522755,11.122582,117.466336,169.551474,-0.129205,0.477221,1.690207,5.408807,34.100625,47.944043,-0.153275,0.037198,1.908105,5.855917,19.661754,4.810716,0.023331,0.012525,-1.501788,6.493736,6.022924,1.195127,wash-hands--
1348,9.72368,0.141193,0.148185,2.744846,1244.845869,9.87391,-0.326659,0.373849,-0.074172,2.27135,46.035439,42.729306,-0.777182,1.527743,-0.998369,2.715011,109.661881,164.880796,-0.051217,0.030694,0.168453,1.807992,11.747128,3.958646,-0.342468,0.064508,-0.051971,1.617111,43.890169,8.312876,-0.04603,0.048468,0.413772,1.826452,12.682032,4.300825,-7.004497,1.927765,0.313467,2.304433,898.761283,188.390292,5.490301,2.09148,-1.396641,5.501807,705.591391,208.695558,-3.299087,8.579598,0.049124,2.499711,444.423363,811.073931,1.073676,1.955043,-0.69006,2.213746,147.707266,207.7335,-0.193473,0.503074,0.036502,1.744701,49.370165,64.856138,-0.002342,0.063131,0.050184,2.681807,14.061611,8.197895,-6.374069,2.299869,-0.175657,1.977926,815.908963,298.328781,-5.836833,1.684501,-0.788629,3.183098,747.471953,210.572771,-5.28581,7.51882,-0.365727,3.150971,679.022095,925.227666,0.333258,0.428782,-0.167079,2.816821,43.213778,54.996443,0.016214,0.510926,0.300803,1.800716,50.64741,63.801935,0.159269,0.109364,0.206437,1.933464,23.891213,13.875342,-9.609124,0.004961,0.529504,3.335268,1229.969169,0.594795,-1.909843,0.039222,-1.154591,3.799452,244.623673,3.829316,-0.024948,0.10464,0.81993,2.574193,21.746637,12.144332,0.01744,0.003811,-0.702973,3.546486,3.743167,0.352305,-0.051802,0.002971,0.089956,2.33259,6.881881,0.332554,-0.042078,0.004807,0.701588,2.246499,5.63531,0.581538,-9.71332,0.01934,2.63957,24.733657,1243.304959,2.516992,1.325038,0.46592,-4.391012,21.369753,170.900787,53.58715,-0.71339,0.135648,1.38081,4.172156,91.651564,16.658816,0.09102,0.025299,-2.227672,7.410522,13.790424,2.425777,-0.076482,0.008316,1.804198,8.464912,9.793661,1.080653,-0.007803,0.003383,0.139515,5.850995,3.365205,0.419354,wash-hands--
1614,9.783064,0.089402,-0.313615,3.450327,1252.238771,11.363504,-0.468738,0.257651,-0.869075,2.621837,63.996743,25.635082,-1.505193,0.231447,-1.468918,4.603982,193.993366,21.953325,-0.024595,0.038846,0.14453,1.65735,15.286673,4.565533,-0.214865,0.050637,0.893955,2.896882,29.532936,4.747252,0.029124,0.020755,0.225956,1.67042,10.208602,2.646653,-7.458538,1.747291,-0.039023,2.346554,954.69521,227.133203,4.882871,0.561956,-0.341727,3.150396,625.02348,72.760496,-4.485664,4.792674,0.182781,3.291637,574.309607,620.580469,0.387314,0.517131,-0.899847,3.340754,63.159948,42.940001,-0.161111,0.453461,0.103396,1.917945,44.488056,56.2609,0.004582,0.050688,-0.324811,2.921267,14.042605,6.175767,-6.399659,2.214658,-0.159389,2.093645,819.670546,274.599902,-6.406528,2.212731,1.578811,8.93849,820.55181,274.283904,-3.781652,9.023145,0.148606,2.516548,491.823631,1053.00302,0.934915,2.689925,-1.480614,4.264133,157.749186,182.093452,-0.050719,0.526564,0.045461,1.656626,47.868619,68.334615,0.094181,0.11079,-0.111455,2.244067,20.613108,12.241812,-9.593806,0.002387,-0.419078,2.972397,1228.007389,0.302425,-1.986835,0.010947,-0.748804,4.37636,254.333829,1.270288,0.166594,0.035659,0.831779,3.096125,21.612042,4.443108,-0.005428,0.00147,0.209383,2.423452,2.67921,0.08489,-0.040036,0.002077,1.160664,3.167678,5.316946,0.238193,0.001571,0.001697,1.148711,3.189935,2.491729,0.196452,-9.716125,0.002704,-0.075423,2.982885,1243.664171,0.343478,1.187831,0.005933,0.394699,3.228761,152.044512,0.761036,-0.54474,0.021854,0.537443,2.575864,69.849782,2.569235,0.000095,0.002401,-0.07009,4.012816,2.308475,0.293955,-0.037078,0.003086,0.806471,2.637734,5.330871,0.307724,0.016152,0.000409,0.693181,3.695544,2.127785,0.049133,wash-hands--
1881,9.688291,0.070746,0.00219,2.560839,1240.112946,8.738984,-0.686801,0.05802,-0.292536,2.308609,88.447077,6.042872,-1.772529,0.047025,-0.582625,4.144715,226.891623,6.057924,-0.045669,0.032617,0.047797,2.009838,13.201108,4.01115,-0.083908,0.013401,0.97532,2.753498,11.454801,1.491036,0.012776,0.021197,-0.042544,1.593818,9.423886,2.707131,-7.253443,1.62116,0.230824,2.655712,928.461979,210.178677,4.749363,0.431133,-0.39822,3.759529,608.022155,54.064024,-4.383913,4.002721,0.108599,3.981784,561.173209,519.906086,0.114173,0.188581,0.374471,2.859168,26.891193,23.112289,-0.049469,0.300013,0.060792,2.181927,37.944574,38.887455,0.044142,0.021927,0.330724,2.291694,8.600705,2.711939,-6.583543,1.660354,-0.20637,2.568426,842.760932,214.095333,-6.518204,2.297509,1.349328,7.886878,834.416917,296.450845,-2.307052,13.660759,0.391184,2.356276,302.282377,1710.269535,0.810985,2.932946,-1.410598,4.11363,119.662155,328.738713,-0.07413,0.395247,-0.109503,2.167787,38.149887,50.116588,0.103185,0.131244,-0.33049,2.18619,21.479787,16.229294,-9.608869,0.001643,-0.195598,2.859985,1229.935426,0.206573,-1.965633,0.005942,-0.379783,2.454305,251.606783,0.726532,0.246856,0.01507,0.696102,3.669065,31.710634,1.847487,0.003614,0.000806,-0.275685,2.800384,1.818021,0.104837,-0.016625,0.000377,0.568773,3.67157,2.214595,0.043024,0.0197,0.000351,-0.492985,2.899981,2.690865,0.031634,-9.721767,0.001932,-0.108507,3.858495,1244.386226,0.24734,1.236128,0.006089,0.080581,2.456639,158.227264,0.777527,-0.478474,0.010255,0.469794,2.870408,61.246219,1.330796,-0.006489,0.001454,1.142604,4.058668,2.176707,0.14743,-0.011883,0.000785,0.489,2.666253,2.18811,0.062844,0.023503,0.000135,-0.718166,5.73125,3.033305,0.015122,wash-hands--
2148,9.6088,0.050525,0.223315,2.399101,1229.940612,6.016033,-0.703197,0.054903,-0.134632,2.325792,90.014359,7.124481,-1.873359,0.061386,-0.244779,4.120719,239.849183,7.53256,-0.012186,0.043197,-0.233394,2.250082,13.623516,5.613512,-0.045728,0.005464,1.045019,4.329149,5.884953,0.704586,-0.003538,0.019074,0.017552,1.591767,11.006003,2.45925,-7.207457,1.127733,-0.092349,2.815022,922.55574,146.605568,4.691908,0.436642,-0.392651,3.802635,600.564485,56.774748,-4.489568,2.908354,-0.452254,4.503686,574.834041,375.089118,0.165371,0.199632,0.384221,2.581298,23.645004,24.196226,0.00547,0.236089,-0.078489,2.369746,33.930936,30.423286,0.082666,0.018215,0.628936,3.206754,10.680406,2.33514,-6.690701,1.21919,0.015832,2.605712,856.682512,151.125475,-6.608716,5.596102,-0.225468,5.097169,847.563139,683.384717,-0.425634,15.240199,0.492308,3.030961,283.532399,1905.312332,0.810621,3.004204,-1.330272,3.962128,138.204817,258.348472,-0.055296,0.362068,-0.003793,2.23856,44.597845,46.868352,0.089331,0.272624,0.534164,2.799262,34.742846,34.217937,-9.609247,0.001604,-0.053314,3.00089,1229.983866,0.20065,-1.949204,0.005048,-0.06688,2.631044,249.509663,0.564859,0.315885,0.010796,-0.53987,3.547524,40.443661,1.391861,-0.009907,0.00083,-0.941851,3.70224,1.504415,0.102777,-0.015418,0.000316,0.315631,3.464162,2.11375,0.031991,0.019044,0.000372,-0.473796,2.753758,2.570743,0.037908,-9.723213,0.00098,-0.052787,2.766427,1244.571211,0.127359,1.272686,0.004599,0.185474,2.247691,162.909496,0.568833,-0.418714,0.012287,-0.256789,2.458761,53.691194,1.435268,-0.017124,0.001032,1.510296,4.462684,2.379729,0.120508,-0.011187,0.000492,-0.496909,1.968787,1.486498,0.061439,0.022342,0.000146,-0.734727,5.340991,2.879452,0.017173,wash-hands--
2414,9.568924,0.047493,-0.051011,2.410043,1224.822335,6.174456,-0.689464,0.053684,-0.091327,2.32701,88.384418,6.610114,-1.941905,0.068436,-0.590214,4.08197,248.571564,8.839295,0.024861,0.04065,-0.09389,2.102377,13.791597,5.053383,-0.039555,0.006428,0.7845,3.773437,5.06981,0.8348,0.004118,0.014022,0.225628,1.760631,7.367528,1.812641,-7.227327,0.998634,0.07856,2.610866,925.162994,127.946149,4.689949,0.40737,-0.141154,3.088431,600.398067,51.367482,-4.762125,2.197341,0.349975,2.700178,609.5852,285.133732,0.154919,0.202012,0.308496,2.466639,25.946041,25.814288,-0.043489,0.159882,0.184123,2.048036,24.109449,19.727522,0.058387,0.017346,0.305506,3.07231,10.569332,1.368938,-6.605233,1.223813,-0.073323,1.986976,846.0322,144.038502,-6.913653,11.012826,-0.318611,3.650571,884.978955,1431.334188,1.362949,7.561255,-0.69771,3.970694,189.840312,894.616259,0.749252,3.11566,-1.331702,3.886369,120.665554,357.276495,0.029342,0.247961,-0.482373,1.891611,30.757596,31.087849,0.012684,0.499889,0.493559,2.255757,49.545774,61.765516,-9.612604,0.001251,0.331079,2.818925,1230.413347,0.161813,-1.934202,0.004023,-0.051389,2.877751,247.585852,0.460191,0.371942,0.014647,-0.045678,2.483906,47.615584,1.894418,-0.017827,0.000392,-0.42672,2.691136,2.371135,0.044369,-0.011194,0.000418,0.392765,2.689289,1.684068,0.041939,0.01585,0.000376,-0.760392,3.055061,2.111695,0.04367,-9.723556,0.000773,-0.151449,3.004618,1244.615192,0.099771,1.307764,0.003294,0.699501,3.153699,167.397806,0.407123,-0.354387,0.017339,0.283448,2.036838,45.362486,2.254122,-0.018973,0.000981,1.507068,4.489088,2.600397,0.113885,-0.009929,0.000433,-0.117663,1.692716,1.740583,0.033918,0.017497,0.000213,-0.54758,4.324677,2.242919,0.027508,wash-hands--
2681,9.564747,0.049487,-0.141924,2.242724,1224.288705,6.394549,-0.673416,0.06249,0.009216,2.130421,86.203536,8.111001,-2.015222,0.069472,-0.989329,4.889397,258.012715,8.507015,-0.014943,0.047505,0.021233,2.361929,14.688743,5.750057,-0.010151,0.005744,-0.09492,2.586568,4.507508,0.709131,0.004752,0.013548,0.334995,1.895012,9.110327,1.7494,-6.983809,0.727666,-0.213657,2.183706,894.01711,92.079703,4.806523,0.586028,-0.974201,5.307944,615.313987,74.676625,-4.747239,2.724454,0.40144,3.211333,607.701004,353.219298,-0.094352,0.346861,0.513484,2.596031,43.930257,42.564926,0.033072,0.153095,-0.196058,2.031647,31.673479,19.647705,0.070369,0.012198,-0.35237,2.368189,9.119742,1.55378,-6.968389,1.26813,-0.300801,2.130354,892.002655,163.513136,-6.895329,11.873566,-0.443812,3.359113,882.613871,1543.625428,1.469995,9.475843,-0.18957,3.182032,208.578351,1103.625125,-0.52607,1.915507,1.079128,4.442408,76.114283,229.192746,-0.086177,0.327801,-0.081726,2.112527,44.376432,37.631604,0.089572,0.610557,0.463619,1.996776,63.387277,77.056227,-9.607476,0.001068,0.214912,3.068232,1229.757002,0.134722,-1.929723,0.003406,-0.152841,3.321005,247.007419,0.420216,0.415191,0.011166,0.124889,2.541035,53.252237,1.270227,-0.01041,0.000575,-0.503174,2.445374,1.728719,0.055583,-0.00631,0.000495,0.684903,2.55511,1.372998,0.054703,0.01098,0.000248,-1.241646,5.565345,1.507306,0.027768,-9.724638,0.000681,0.051383,3.094134,1244.753746,0.086432,1.324461,0.002184,0.524553,3.745393,169.531501,0.281398,-0.293168,0.012821,0.758662,2.547644,37.822754,1.311889,-0.004944,0.000193,0.380891,3.271607,0.768759,0.022092,-0.004273,0.000504,0.223825,1.651688,1.700641,0.058809,0.012657,0.000137,0.005147,2.760473,1.654839,0.015976,wash-hands--
2948,9.547242,0.037137,-0.013557,2.508994,1222.047028,4.825104,-0.686659,0.059655,-0.032954,2.265324,87.923684,7.672769,-2.076151,0.064471,-1.592603,6.808363,265.751715,8.346053,0.037152,0.050722,0.518222,2.316954,16.229251,6.223471,-0.021469,0.006403,-0.127826,2.752726,4.921657,0.744857,-0.008375,0.014816,0.166058,1.716375,9.484874,1.915808,-7.165838,0.733502,-0.394553,2.582853,917.693866,81.80299,5.174046,1.512935,-1.004839,3.706822,662.643019,189.07685,-4.010926,4.541281,0.009051,3.495195,518.990093,498.960355,-1.011296,2.486781,1.091848,2.955544,143.710018,261.523486,0.026736,0.169477,-0.205692,1.782331,33.854274,21.982037,-0.108246,0.10668,1.753165,5.211091,21.498806,11.773383,-6.63801,1.947813,-0.220486,1.811755,850.639747,226.986383,-6.847148,12.138755,-0.406288,3.206677,876.440247,1578.316714,0.145768,13.88899,-0.522499,2.444751,226.375054,1706.710096,-1.169254,2.218371,0.729449,2.565067,149.669918,288.434054,0.071389,0.349918,0.410174,2.133314,41.903533,39.740346,-0.083798,0.675771,0.0393,1.632923,65.426498,86.566057,-9.599182,0.000804,0.356773,3.826901,1228.695373,0.102818,-1.94788,0.002178,0.386985,3.205868,249.32892,0.280746,0.455198,0.006964,0.335688,3.376453,58.312265,0.818877,-0.00244,0.000736,-0.193364,2.071494,1.945258,0.089953,0.005479,0.000733,0.639612,3.123357,2.05413,0.094806,0.012057,0.000148,-0.095754,2.384463,1.552829,0.018924,-9.723255,0.000513,0.133263,3.718062,1244.5767,0.066683,1.331207,0.002433,0.467553,4.091393,170.394578,0.316177,-0.247568,0.004108,0.556573,2.352901,31.893773,0.327334,-0.005621,0.000245,-0.092281,2.951055,0.925071,0.026542,0.009359,0.000655,0.461091,2.268741,2.076665,0.082628,0.011676,0.000112,0.047995,3.298883,1.540533,0.012296,wash-hands--
3214,9.548519,0.05556,-0.229106,3.37588,1222.211054,7.200221,-0.618598,0.067537,0.037936,2.014224,79.404267,8.226094,-2.117443,0.045198,-0.549895,3.080364,271.032785,5.876319,-0.031347,0.047461,0.475696,2.080618,11.699415,5.549569,0.005573,0.007821,-0.144309,2.505453,4.064708,0.9504,-0.040115,0.017541,0.011124,1.929973,6.909255,2.248025,-7.237431,0.737527,-0.473973,2.738733,926.392359,95.868161,5.089463,2.063361,-0.208092,3.396947,652.816276,240.044491,-2.109991,11.36081,-0.310022,2.442186,289.072982,1308.831925,-1.028255,2.751246,0.689011,2.879053,162.337436,214.414579,0.052296,0.141913,-0.222046,2.083672,22.66244,18.36079,-0.126935,0.10793,1.54893,4.759225,20.761748,12.249952,-6.82476,1.926327,-0.400177,2.012923,874.251929,231.546105,-6.556417,9.44818,-0.076904,3.918546,839.279291,1227.048319,-2.313068,17.035769,-0.554341,3.575019,297.59895,2201.052332,-1.266712,1.945432,0.894621,2.712624,188.628192,105.486472,-0.094043,0.412979,0.112522,1.642614,36.687822,53.364185,-0.078645,0.535363,0.016845,2.156558,53.325308,69.3503,-9.601666,0.000652,-0.049385,3.220087,1229.013295,0.082328,-1.940665,0.002785,0.057666,3.498871,248.407972,0.339742,0.45712,0.004787,-0.074579,2.493801,58.512983,0.619495,0.006817,0.000441,-0.149952,2.671579,1.404716,0.038204,0.019243,0.000254,-0.332965,2.94343,2.476937,0.032006,0.018311,0.000162,-0.010315,2.271496,2.346364,0.021166,-9.719551,0.000497,-0.094263,3.075177,1244.102554,0.063329,1.347755,0.002435,0.242516,3.592791,172.51652,0.295814,-0.254344,0.003953,0.394912,2.314246,32.588542,0.480497,-0.002155,0.000202,-0.21101,2.459503,0.613321,0.026037,0.024947,0.000212,0.157591,2.598526,3.214745,0.025513,0.013105,0.000132,0.049789,3.006179,1.683494,0.016814,wash-hands--
3481,9.532315,0.065206,-0.086518,2.893856,1220.137965,8.418558,-0.510582,0.063119,0.53625,2.356196,65.35723,8.201971,-2.141474,0.047567,-0.334161,3.177766,274.121631,6.074134,0.007816,0.062038,0.179118,2.462689,16.813092,8.066406,0.008731,0.011201,0.456937,2.747661,4.276798,1.432037,-0.05287,0.018804,-0.346469,2.048057,10.925673,2.405478,-7.644861,0.59445,-0.179858,2.824329,978.65524,73.784134,5.348822,2.403307,0.1289,2.684215,684.649255,312.517679,-1.566595,11.015349,-0.10719,2.359232,276.053673,861.168469,-0.288957,5.888453,0.042913,2.095942,163.370018,528.458231,0.099398,0.184668,-0.009834,2.411964,26.352391,22.30217,-0.082144,0.162339,0.512797,3.558721,22.448601,15.289954,-6.405202,2.525263,-0.172815,1.855699,820.012547,324.57873,-5.893022,4.284785,0.138414,4.182957,754.36921,555.73213,-3.808125,10.56105,-0.602737,4.294622,505.318735,1092.075605,-0.896365,3.120774,0.327518,2.398386,131.110172,385.495543,-0.09679,0.522446,-0.259288,1.864225,51.706491,67.052542,0.102222,0.331872,0.304907,2.632939,31.406741,30.214626,-9.606521,0.000716,0.090086,3.097074,1229.634691,0.092811,-1.928415,0.003274,-0.119664,3.135057,246.837611,0.422134,0.417788,0.006348,-0.011887,2.114305,53.490708,0.801825,0.006635,0.000399,-0.452345,2.511145,1.05198,0.050289,0.026052,0.000199,-0.0435,2.277293,3.347843,0.024486,0.01694,0.000173,-0.065997,2.337059,2.292954,0.013754,-9.716203,0.000532,0.199236,2.744674,1243.673948,0.06907,1.35407,0.00341,0.03433,2.958267,173.328803,0.400444,-0.295892,0.005651,0.007005,1.836186,37.874487,0.73442,-0.003569,0.000212,-0.381214,2.408323,0.581381,0.027535,0.027181,0.000197,0.559043,3.262392,3.586842,0.013601,0.010364,0.000206,0.262884,2.468271,1.517206,0.018224,wash-hands--
3748,9.589972,0.077208,-0.315004,3.318769,1227.534466,9.337648,-0.505217,0.050148,0.403092,2.673286,66.280377,3.169141,-2.188099,0.067229,-0.146034,4.296855,280.08948,8.628132,0.028282,0.067044,0.434511,2.457096,13.835155,8.370997,0.000667,0.011448,0.341135,2.65219,4.304859,1.397379,-0.02597,0.020107,-0.021139,1.787009,10.445543,2.594291,-7.912404,1.270961,1.027765,5.186669,1012.787909,165.31685,5.700011,2.406465,0.544073,3.069426,731.255416,274.564208,-0.792508,7.402781,-0.247968,2.278552,170.27351,770.302651,-0.217379,5.983732,0.130803,2.047834,163.838903,364.28527,-0.086554,0.236252,-0.116908,2.243794,31.452525,29.113685,-0.053199,0.176361,0.561919,3.253424,25.002173,21.447697,-6.34763,2.151662,-0.230326,2.290596,812.496719,279.781136,-5.599801,2.241999,-0.380553,2.53034,718.228079,258.460602,-4.742187,6.594542,0.487053,2.547596,618.732358,629.235097,-0.068832,2.813942,0.598535,2.914516,93.765873,339.537469,0.180801,0.543707,0.022139,1.779712,56.358933,66.334628,-0.02024,0.182217,0.908066,3.539976,23.550685,18.688799,-9.60941,0.00087,-0.110472,3.021193,1230.004727,0.10132,-1.914915,0.002878,-0.210033,2.806839,245.115597,0.3242,0.387839,0.006049,-0.274598,2.449554,49.681073,0.727052,0.014196,0.000689,-0.758337,3.047403,2.305851,0.057711,0.030242,0.000199,-0.258738,3.225187,3.87132,0.025859,0.014968,0.000181,-0.274329,2.382608,1.926131,0.022939,-9.712624,0.000556,0.215533,3.134226,1243.215836,0.072143,1.366796,0.002415,-0.251602,2.906786,174.955059,0.28592,-0.318396,0.003591,-0.094579,2.141913,40.871569,0.315573,-0.002604,0.000312,-0.486413,2.717163,0.81918,0.040519,0.031211,0.000326,0.11256,3.337213,4.03,0.037917,0.007015,0.000215,0.152465,2.14649,0.897939,0.028159,wash-hands--
4014,9.608968,0.111021,-0.299231,2.594496,1229.948155,14.425421,-0.406593,0.061293,0.345222,2.839606,52.916066,6.517017,-2.093377,0.114379,-0.141809,2.736018,268.112494,13.511686,0.02851,0.06919,0.3684,2.373351,18.720656,8.991018,0.081803,0.021966,0.160533,2.558884,11.878894,2.356934,-0.062482,0.026839,-0.217347,1.589315,10.773829,2.662798,-7.258732,7.103014,-1.077184,3.929999,932.960629,810.114707,6.277769,4.402226,-0.143129,2.866684,803.554805,572.467839,-0.274892,8.32976,0.146178,2.040563,161.536364,688.59747,-0.282445,6.319656,0.128805,1.942043,168.118084,524.348406,-0.236404,0.241656,-0.688323,2.655925,32.455576,29.237572,0.437243,0.410019,-0.886925,2.487392,59.946697,45.994783,-6.611503,1.572744,-0.534612,3.69293,846.299585,203.777317,-6.012576,3.802835,0.428133,3.159016,771.040025,459.521658,-4.252574,8.525546,0.482006,2.17516,546.418932,1072.419286,0.716588,1.008919,-0.398549,2.099456,101.283545,101.90734,-0.006861,0.575477,-0.533057,1.896793,43.065186,59.698808,0.244587,0.175404,-0.594631,2.435534,33.304181,22.77603,-9.617833,0.001154,0.119674,3.577397,1231.082752,0.146143,-1.900845,0.002666,-0.124125,2.574628,243.308956,0.341061,0.299822,0.022751,1.480586,4.669541,38.63693,2.641092,0.005251,0.000871,-0.698447,3.376913,1.962414,0.093129,0.042721,0.001049,-1.144673,3.270898,5.530256,0.125525,0.014864,0.000179,-0.29378,2.422516,2.017613,0.016113,-9.709635,0.000631,0.478238,2.871389,1242.833267,0.081866,1.354144,0.003107,-0.219036,2.520637,173.331517,0.398542,-0.371911,0.006429,0.31254,2.321194,47.653473,0.762213,-0.014074,0.00077,0.423648,2.694456,2.038841,0.085705,0.03553,0.000444,0.208069,2.491131,4.659379,0.04149,0.000838,0.000251,-0.401573,2.147661,0.89717,0.03067,wash-hands--
4281,9.607634,0.086412,-0.518383,3.293328,1229.816035,9.718223,-0.251407,0.169624,-0.615596,3.180368,38.504913,14.960167,-1.787145,0.347046,-0.441959,2.315026,229.812504,37.42993,0.125216,0.057133,0.987116,3.522388,16.296857,7.291062,0.125383,0.025237,0.293416,2.728805,16.197526,3.205732,-0.057662,0.018652,-0.120222,2.044881,8.741603,2.126251,-6.876064,7.683721,-0.655215,3.060023,880.15408,998.647332,6.003915,5.781085,0.099388,2.724359,779.609838,478.765378,0.51107,14.929794,-0.350995,2.269281,259.061779,1578.817234,-0.644255,6.211627,-0.221147,2.008189,166.503012,512.232272,-0.15324,0.292704,-0.302304,1.790498,33.504235,26.350139,0.415066,0.441098,-0.81694,2.340134,62.819807,39.520268,-6.560336,1.371798,-0.76384,4.31155,840.232235,164.801917,-6.301477,3.347521,0.426486,3.233804,807.297144,417.147143,-2.763158,6.772099,1.02634,3.123496,353.778171,879.668861,0.917607,0.684148,-0.682806,2.318651,119.881874,79.814006,0.074985,0.428106,-0.742473,2.369863,38.19487,55.20204,0.24662,0.174758,-0.587943,2.432389,33.693598,20.522286,-9.615591,0.001586,0.038796,2.88928,1230.795637,0.206278,-1.908108,0.003339,0.317412,2.879712,244.238068,0.432788,0.238683,0.025216,0.962722,2.758511,30.55688,3.273649,0.001706,0.001563,-0.301023,2.523282,2.107769,0.179703,0.039445,0.001474,-0.35562,2.916925,5.251315,0.158558,0.010511,0.000241,-0.292927,3.37564,1.345761,0.031442,-9.7158,0.000729,0.633871,3.332157,1243.622469,0.090504,1.328917,0.003881,-0.20382,3.498498,170.102103,0.500656,-0.422634,0.008754,-0.220095,1.905731,54.147397,1.052001,-0.021194,0.000868,0.013727,2.327242,2.745496,0.110114,0.034823,0.000454,0.132166,2.386457,4.593384,0.039503,-0.002581,0.00015,-0.187348,1.99663,0.506896,0.017689,wash-hands--
4548,9.619766,0.105249,-0.342459,2.725024,1231.33012,13.68539,-0.112947,0.227276,-0.06003,2.092256,32.087866,28.547519,-1.39798,0.510198,0.220374,1.864209,179.01072,65.951072,0.073932,0.045633,0.897238,3.339844,16.011733,3.285971,0.116201,0.026665,0.099088,2.174495,19.246308,1.099271,-0.042019,0.015824,0.519721,2.172038,9.570427,1.063116,-6.517252,7.132005,-0.380415,3.203161,839.276668,792.754348,5.250746,10.744501,-0.034838,2.353123,672.097226,1397.147451,1.487442,15.761433,-0.410113,2.041038,271.330939,1623.855752,-0.456467,8.605872,-0.729684,2.735283,210.722051,468.404004,-0.094411,0.296535,-0.324777,2.140883,32.713154,37.134192,0.127838,1.03743,0.62105,3.852034,57.593519,86.517374,-6.783493,0.454594,0.627766,5.477745,868.290549,59.041485,-6.83811,2.440741,0.329864,3.577244,876.069051,295.420993,-1.53707,6.063221,1.717103,5.333351,206.098609,728.703432,0.693224,0.60573,-1.260964,3.626764,89.059648,77.842062,0.00808,0.26687,-1.251518,4.061055,31.334693,27.645551,0.184558,0.162244,-1.068786,3.300549,29.147677,20.283917,-9.61768,0.001953,-0.038173,2.557098,1231.063141,0.248493,-1.909579,0.002906,0.501207,3.187014,244.426149,0.377486,0.178144,0.029801,0.305659,1.71865,23.596255,3.290498,0.000838,0.001693,-0.256743,2.265648,2.016854,0.202681,0.033549,0.001843,-0.357862,2.411277,4.351956,0.231777,0.013261,0.000263,0.040749,2.936318,1.706951,0.033694,-9.718013,0.000712,0.481194,3.155006,1243.905652,0.091611,1.312625,0.003202,0.145223,3.208082,168.032661,0.327365,-0.462821,0.010018,-0.875044,2.495192,59.353585,1.091137,-0.024584,0.0009,0.006223,2.394353,3.411293,0.089658,0.031319,0.000624,0.311415,2.479847,4.230785,0.052075,0.003094,0.000186,0.241607,1.988988,0.868027,0.020691,wash-hands--
4814,9.632466,0.203459,-0.609317,2.924033,1233.011279,24.276455,0.026582,0.171634,0.221126,2.291001,23.853821,13.470351,-1.14817,0.278891,0.324768,2.104096,151.951567,12.614215,-0.001232,0.058752,0.22735,1.934668,17.934896,7.114937,0.067207,0.044196,0.150927,1.774808,17.415385,5.693811,-0.010375,0.029148,-0.515571,3.182362,11.097287,3.790554,-6.317407,7.059663,-0.294286,2.95821,808.668651,917.004799,6.188017,19.602719,-0.356287,2.146537,833.70922,1474.754635,1.956403,15.059682,-0.188956,2.007663,322.239566,1305.405955,0.195567,9.996387,-0.165687,1.859213,252.39642,1207.158459,0.200512,0.589917,-0.430115,2.649042,51.112581,73.194107,0.101825,1.262811,0.677527,3.149794,62.596778,123.371448,-7.083955,1.716744,1.841433,8.125656,907.606658,198.460126,-7.081336,2.710715,-0.239668,4.819497,906.600136,347.037371,-0.867746,7.118688,-1.069972,10.567287,133.847302,837.329663,-0.174111,1.859394,0.785257,3.416552,83.167653,225.18742,-0.109413,0.135029,-1.692423,7.877076,19.609514,17.555042,0.135975,0.197896,-0.757817,3.104508,28.131234,24.444612,-9.625056,0.002601,0.162207,2.925676,1232.007122,0.337755,-1.907276,0.002985,0.62924,3.239233,244.131436,0.387471,0.118444,0.038489,-0.185282,2.181295,15.679521,4.751616,0.008052,0.002719,-0.585243,2.35213,2.696787,0.284646,0.007703,0.00472,0.322515,2.427446,4.37155,0.610126,0.007301,0.000551,0.404699,2.287242,1.345279,0.061787,-9.71923,0.000824,0.445927,2.88246,1244.061576,0.102695,1.303508,0.003325,-0.316004,3.472289,166.855577,0.397666,-0.484779,0.011109,-1.674161,5.315574,62.323612,0.907863,-0.008171,0.002688,-0.720503,2.499542,3.301861,0.30611,0.011245,0.001739,0.739079,2.607786,3.413227,0.223375,0.007579,0.000222,0.246468,2.402116,1.045938,0.026451,wash-hands--
5081,9.654611,0.202467,-0.5815,2.87745,1235.80032,25.929914,-0.099846,0.287236,0.242941,1.909176,34.645247,30.982678,-1.12428,0.257147,0.374775,2.344411,145.014523,28.362321,-0.029123,0.07303,-0.061608,1.774356,14.273828,6.613657,-0.003803,0.038233,-0.142221,2.249071,12.617007,2.448582,0.049017,0.023549,-0.597768,2.807839,8.674132,2.492773,-7.301031,3.314865,-0.0047,2.678453,934.992946,417.36827,5.013245,17.499771,-1.104562,3.402642,671.676496,1650.579875,0.633549,24.050083,-0.113425,1.972848,377.473718,3124.784054,1.213613,5.038271,-0.468286,2.446273,229.497149,202.177074,0.344936,0.601774,0.152835,2.7259,53.193768,71.184035,-0.311145,0.667657,1.388827,4.627155,49.272743,73.619445,-7.07834,2.393248,0.656233,5.340472,906.028099,311.222924,-6.540453,2.433543,-1.199661,5.844609,837.638707,304.269867,-1.04678,9.230304,-0.532689,7.295788,136.616304,1189.028104,-0.239326,1.636252,1.151132,3.355533,68.671565,156.228869,0.039083,0.307848,-1.166073,4.323521,26.990188,39.265357,0.01526,0.114192,-0.253922,2.808353,19.3095,14.545695,-9.612752,0.002852,0.383577,2.793893,1230.432885,0.345872,-1.94328,0.005949,0.546178,2.377096,248.768581,0.546483,0.192226,0.048422,0.169241,1.925608,25.830161,5.316883,0.010034,0.002922,-0.370108,2.100868,3.270679,0.343161,-0.011667,0.002813,0.761163,2.755252,3.28741,0.33367,0.005009,0.000692,0.043275,1.892062,1.497036,0.087731,-9.718918,0.00088,0.078374,3.433526,1244.02145,0.114435,1.300719,0.003919,-0.323789,2.936648,166.499807,0.468359,-0.451502,0.015614,-0.822814,2.560981,57.869492,1.888488,0.00611,0.002553,-0.493699,2.208895,3.557592,0.28463,0.001974,0.001195,1.038943,3.156695,2.291779,0.072975,0.010467,0.000159,0.130441,2.57264,1.424409,0.017004,wash-hands--
5348,9.668819,0.211654,-0.457101,2.599536,1237.662414,25.418506,-0.34964,0.275063,-0.420835,1.832545,45.956714,34.036614,-1.259391,0.25543,-0.207952,2.249959,162.86493,24.660932,-0.070398,0.075734,-0.252165,1.801326,16.267875,9.254659,-0.071869,0.019352,0.055795,2.042095,10.188302,2.212165,0.074101,0.02222,-0.204996,2.827411,10.769852,2.47618,-7.582393,2.891764,0.067498,2.215127,971.090715,359.240794,5.61341,15.91181,-0.901152,3.365742,725.969631,1898.229995,-1.716039,17.755073,-0.799103,3.526578,232.52525,2232.041456,1.394815,4.146752,-0.75505,2.576745,178.611588,538.783964,0.194992,0.747815,-0.128321,2.067352,68.118941,96.949591,-0.318398,0.645369,1.484953,4.832997,43.040154,80.879208,-7.013655,2.867556,0.550288,4.077623,898.758225,344.081148,-6.644436,2.430455,-1.513983,6.285136,850.83449,306.691575,-1.691502,11.722542,-0.557668,5.379551,223.322354,1476.780492,-0.470453,1.552967,0.742307,2.959886,91.936953,198.707238,0.182153,0.392577,-0.473712,2.438389,40.559792,50.082286,-0.045633,0.15823,-0.114259,2.298004,25.343861,20.557248,-9.612451,0.002463,0.485307,3.372289,1230.394488,0.288548,-1.942704,0.006255,0.460291,2.240266,248.680166,0.702826,0.241496,0.048441,0.643807,2.22582,31.429183,5.787481,0.018256,0.002807,-0.251756,1.914958,3.060173,0.316088,-0.0121,0.00249,1.068624,3.205157,2.698556,0.246346,0.008595,0.000655,0.428263,2.045746,1.694615,0.058807,-9.717508,0.00075,-0.231086,3.31581,1243.841218,0.092099,1.319621,0.003946,-0.072307,2.274481,168.911903,0.511257,-0.43733,0.015521,-0.572194,2.286529,56.457924,1.162395,0.015591,0.002207,-0.240515,2.220213,3.279206,0.179488,0.004117,0.001487,0.515438,2.862811,2.712827,0.165604,0.011806,0.000159,0.240325,2.557275,1.528917,0.019832,wash-hands--
5614,9.692474,0.197289,-0.442415,2.764083,1240.637673,25.612477,-0.545787,0.153853,-0.985523,3.338071,73.503072,11.718808,-1.530661,0.115471,-0.490735,3.889165,196.074923,14.079695,-0.088009,0.080656,-0.365976,1.756117,22.640726,9.49611,-0.069243,0.016687,0.270866,2.439915,10.126146,1.789193,0.043845,0.028539,-0.314848,2.301586,11.258175,3.65885,-7.832779,2.664776,-0.277869,2.566881,1002.673879,344.021381,6.096117,11.195809,-1.460558,4.413835,795.077691,1087.065922,-2.373314,11.06277,-0.296979,3.025704,340.701862,1060.963655,-0.543325,6.542331,0.811669,3.343545,190.430804,817.964017,0.188683,0.696163,-0.126197,2.316894,53.296611,80.250075,-0.127201,0.280747,1.585713,8.495597,27.210113,36.098418,-7.068699,3.018409,0.380524,3.715744,904.879985,390.10163,-6.75633,2.922443,-1.131198,4.971647,865.341288,365.433757,-2.415752,10.900778,-1.211276,6.989998,312.540094,1384.649854,0.166722,5.311085,-1.04355,3.917611,150.758842,677.91453,0.117897,0.506302,-0.255861,2.026076,36.290488,65.152595,-0.034397,0.17981,-0.195251,2.024684,28.112766,23.358663,-9.609255,0.002099,0.70829,4.248561,1229.985558,0.236315,-1.952428,0.005801,0.260552,2.265597,249.933619,0.573051,0.304164,0.036498,1.496285,4.596731,39.788068,3.67815,0.014345,0.003166,-0.215244,1.877986,4.047599,0.403547,-0.012959,0.002294,1.266721,3.527151,3.263988,0.236661,0.009034,0.000658,0.470527,2.058904,1.580895,0.070049,-9.714851,0.001061,-0.493006,3.228912,1243.500952,0.137061,1.325486,0.003465,-0.13635,2.49476,169.662227,0.450334,-0.405483,0.01369,-0.206127,2.234434,51.95423,1.693651,0.017164,0.002072,-0.316255,2.080614,3.277965,0.252161,0.003904,0.00149,0.496295,2.84035,2.437693,0.103395,0.010946,0.000152,0.096461,2.682979,1.414024,0.019186,wash-hands--
5881,9.661983,0.106023,-0.281394,2.426323,1236.741724,13.477937,-0.580594,0.0789,0.108461,2.124254,74.58961,9.612776,-1.620399,0.056462,0.616015,4.368227,207.449149,7.091098,-0.033782,0.062852,-0.168396,2.099709,16.483308,8.168549,-0.021223,0.011236,0.895525,4.438219,5.431208,1.461054,-0.031767,0.020834,-0.379384,2.357169,9.589392,2.708211,-8.050093,1.433941,-0.208129,2.296899,1030.804604,173.636322,4.60516,2.184393,0.035453,2.179796,592.294214,230.886987,-1.608791,15.387496,-0.069305,1.943108,267.544448,1894.722425,-1.503805,3.885275,1.231941,4.027342,205.735948,421.474407,-0.042036,0.328907,0.045544,2.100544,29.366198,41.340498,-0.059074,0.111964,-0.451759,2.976881,17.316387,13.675204,-6.75002,1.783056,-0.359508,2.627199,864.135259,228.236082,-6.631072,4.331412,0.553429,5.013919,849.547522,542.455619,-1.552895,9.015893,0.118989,2.42177,216.9862,1052.244447,0.78487,3.674166,-1.516395,4.60762,130.460442,475.937227,0.008808,0.483101,-0.487792,2.21244,43.349546,62.569173,0.108332,0.208212,0.067712,1.976509,25.635273,21.787831,-9.603028,0.000946,-0.153588,2.717563,1229.187789,0.115773,-1.963711,0.004536,0.270119,2.711016,251.364822,0.51181,0.367497,0.005372,0.134891,2.072428,47.0637,0.662656,-0.003437,0.001809,-0.400448,2.487519,2.920901,0.221551,0.010484,0.000379,1.074275,4.579627,1.342415,0.049314,0.014388,0.000355,0.382207,2.952697,2.027952,0.034686,-9.714575,0.000846,-0.867384,3.994402,1243.465579,0.109046,1.328016,0.002778,0.108031,2.810007,169.987701,0.352464,-0.40051,0.007233,-0.052235,2.533356,51.352468,0.798934,-0.000443,0.001071,-0.741741,3.84523,2.242169,0.121674,0.017736,0.000529,-0.525287,3.029064,2.271237,0.068719,0.007069,0.000112,0.115957,2.672483,1.041166,0.01037,wash-hands--
6148,9.626824,0.093839,-0.300182,2.570399,1232.233735,12.195054,-0.408041,0.102934,0.107846,2.081418,52.231847,13.381332,-1.611262,0.036301,-0.151069,2.436884,206.253186,4.643955,-0.040552,0.039215,-0.048548,2.81905,12.649814,4.82399,-0.023358,0.003458,-0.207925,2.113066,3.192219,0.429839,-0.045799,0.014874,-0.020168,1.903657,7.686609,1.848017,-7.85018,1.309119,-0.328113,2.009473,1005.071933,162.285101,4.440342,2.5506,0.076585,2.327214,568.398604,331.039496,0.979154,16.23097,0.527744,2.20777,319.092555,2102.099818,-1.758644,3.118391,1.574509,4.828521,253.818935,187.218109,-0.018231,0.177762,0.23717,2.786519,24.489033,23.044729,0.000156,0.110927,-0.234524,2.702635,16.970865,14.290848,-6.893358,1.321368,-0.061075,2.410798,882.43296,169.491801,-6.530943,5.437581,0.478677,3.956723,836.264749,699.00568,-0.257311,10.787998,0.322539,2.105383,186.708103,1398.311562,0.671097,3.754292,-1.621106,4.790515,131.006654,332.883222,-0.001645,0.289688,-0.163472,2.173397,34.937523,32.874691,0.042322,0.252655,0.106556,2.162575,32.967064,30.68967,-9.610188,0.00084,0.464558,3.422697,1230.104028,0.109425,-1.944413,0.00238,-0.183146,2.841321,248.8854,0.305338,0.345499,0.004683,0.382377,2.5924,44.246049,0.577919,-0.001819,0.001443,-0.510744,3.261356,2.224508,0.166628,0.010688,0.000163,0.428972,2.715846,1.368416,0.021246,0.014827,0.000159,-0.256584,2.619645,1.943295,0.018015,-9.717992,0.000785,-0.909308,4.160548,1243.902952,0.100642,1.334108,0.002193,-0.155023,2.951939,170.76601,0.284327,-0.417285,0.005526,0.105262,2.368021,53.432209,0.685395,-0.002454,0.000527,0.323166,2.871896,1.427693,0.063978,0.016999,0.000509,-0.636861,3.301502,2.45118,0.045954,0.008962,0.000076,-0.171917,2.854889,1.164076,0.009326,wash-hands--
6414,9.614107,0.113617,-0.708595,3.056854,1230.606304,14.749516,-0.213785,0.092887,0.303489,2.949875,27.586577,11.884571,-1.682107,0.031262,-0.396884,2.704706,215.336972,3.878556,-0.034726,0.023961,0.010792,2.961005,8.570653,3.007923,-0.008127,0.003121,-0.511262,2.828468,2.388621,0.403258,-0.061033,0.012784,-0.194634,2.225613,8.144388,1.660923,-7.915449,1.291864,-0.206893,2.176623,1013.191829,167.525607,3.651115,3.011827,-0.356667,2.621868,467.57127,388.272259,3.244398,8.796746,1.138876,3.336811,426.937838,988.290017,-1.510868,4.029218,1.002214,4.103892,194.086916,519.68775,0.055747,0.098932,-0.235377,2.522771,15.362673,12.175734,-0.011929,0.142456,-0.191464,1.967309,21.647025,14.780236,-7.025286,1.126079,-0.05788,2.253398,899.445312,140.474638,-6.461289,7.642752,0.616502,3.112258,827.162451,990.718755,1.151271,7.156761,0.608024,2.097132,171.446644,808.747725,0.857541,3.412627,-1.642875,5.007566,118.569772,411.842965,-0.109014,0.172588,0.239949,2.255374,28.233124,21.500355,0.075621,0.304194,0.225378,2.173641,40.436373,38.322236,-9.606097,0.000986,0.427643,3.395978,1229.580372,0.127605,-1.951501,0.001595,-0.144367,2.885077,249.792102,0.20731,0.361172,0.005525,0.387975,2.566343,46.260735,0.673462,-0.007021,0.000607,0.818566,3.688795,1.368648,0.062012,0.007074,0.000268,0.456396,2.420444,1.05249,0.033248,0.012021,0.000107,-0.103192,2.689915,1.601824,0.010955,-9.713506,0.000757,-0.665586,3.906921,1243.328883,0.094946,1.331304,0.002435,0.094991,2.731187,170.407381,0.313946,-0.38595,0.006366,-0.178247,3.18326,49.419681,0.799591,-0.004165,0.000307,0.783145,3.984473,0.790696,0.035701,0.009112,0.000387,0.349626,2.645293,1.191361,0.049845,0.010002,0.000114,-0.596289,3.175468,1.321571,0.0131,wash-hands--
6681,9.627642,0.141499,-0.493852,2.868676,1232.340229,18.317078,-0.079248,0.054681,-0.254261,2.32989,10.720637,6.919195,-1.701549,0.049169,0.132831,3.789817,217.806211,6.339035,-0.005281,0.017923,-0.304772,2.277899,7.552001,2.122167,-0.015791,0.009613,-0.15539,4.432914,3.63577,1.224184,-0.042576,0.014072,-0.070021,1.958147,7.739717,1.824357,-7.863394,1.498518,-0.128272,1.962601,1006.51928,194.712525,3.895061,10.684594,-0.727809,4.07443,518.981184,1059.639478,3.687436,4.683648,0.567087,2.308309,490.168849,331.431296,0.158796,7.503961,-1.710028,5.253126,160.862673,974.262489,-0.098567,0.209074,0.085401,2.811803,25.436597,26.111142,0.035973,0.240523,-0.213334,2.377545,24.009012,30.213545,-7.278538,0.87575,0.012325,2.098923,931.652856,113.876182,-6.256237,7.521753,0.795186,3.430807,800.804664,978.020589,2.609663,2.707352,0.634933,3.182589,334.124726,351.168613,0.726315,1.714373,-1.163304,4.400106,115.376901,148.816918,0.039285,0.126486,0.016097,2.255547,21.820905,16.411705,0.106193,0.494661,0.222686,1.972869,53.768891,64.107784,-9.606628,0.000973,0.35191,3.400014,1229.648429,0.125476,-1.946667,0.001957,-0.323045,2.964766,249.178383,0.214658,0.364987,0.006139,0.436643,2.435381,46.718335,0.798696,0.000413,0.000377,-0.243646,2.436241,1.08835,0.048436,0.011393,0.000335,0.29747,2.690761,1.762233,0.028002,0.010734,0.000155,0.579039,3.970503,1.400354,0.019069,-9.71585,0.000636,0.072923,2.975787,1243.628844,0.082645,1.340036,0.003413,-0.387267,3.107893,171.530148,0.413896,-0.389405,0.007378,0.13452,3.144109,49.850673,0.949305,-0.001287,0.000342,0.371369,2.697126,1.311824,0.044083,0.013342,0.000362,0.481857,3.22987,1.729556,0.045901,0.00754,0.000234,0.33187,3.218484,1.176335,0.023293,wash-hands--
6948,9.608602,0.120525,-0.712473,3.72769,1229.907351,15.428157,-0.094924,0.0631,-0.143901,2.219369,14.51036,7.206273,-1.768277,0.05739,0.1111,3.784233,226.339593,7.462587,0.039723,0.015702,0.227163,2.38922,6.899327,2.022961,-0.020774,0.010788,-0.342665,3.960991,4.450023,1.393389,0.025564,0.021195,-0.437056,2.416639,7.292118,2.624125,-7.981314,2.57018,0.33386,2.644463,1021.784059,328.507387,4.11927,14.830181,-0.644243,2.853786,529.814792,1885.644126,2.936497,10.853676,0.797418,2.738104,379.073479,1372.969091,1.016834,6.935463,-1.207842,4.0418,153.167884,798.354548,-0.043399,0.323116,0.098603,2.163028,33.534068,37.293921,-0.056381,0.414819,-0.129535,2.597037,34.136449,52.599962,-7.373397,1.064239,0.163744,2.174184,943.887394,135.625443,-4.765774,13.885122,-0.350531,3.006201,623.229505,1547.074801,3.30803,3.242257,0.660639,3.971061,423.5045,420.568152,0.289447,5.100502,1.443465,6.66575,100.722707,524.19007,-0.014543,0.155499,-0.061486,1.975116,20.899256,18.133723,0.007121,0.582969,0.096032,1.775508,58.969167,75.320709,-9.604417,0.001023,0.388446,3.240092,1229.365422,0.13274,-1.954313,0.002815,-0.025747,2.698321,250.152647,0.361316,0.371388,0.006351,0.568842,2.59427,47.547711,0.810547,-0.001832,0.000557,0.585963,4.276024,1.107172,0.070977,0.003001,0.000411,-0.357588,2.309246,1.320931,0.047826,0.007422,0.000239,0.492243,2.85373,1.119399,0.025491,-9.72255,0.001157,0.910752,4.456176,1244.486834,0.133859,1.334296,0.003994,-0.335753,2.66784,170.793798,0.498294,-0.404237,0.010317,0.153618,2.558623,51.835125,1.189344,0.001851,0.00056,0.603322,3.094735,0.961573,0.072071,0.012004,0.000433,0.514526,2.901656,1.618547,0.052257,0.005903,0.000269,0.205065,2.71048,0.904848,0.033261,wash-hands--
7214,9.616361,0.122758,-0.396157,3.616697,1230.897654,15.830757,-0.228833,0.113491,0.116339,2.792861,30.106106,13.988525,-1.827685,0.056384,-0.08357,3.575904,233.949842,7.287021,-0.000128,0.025424,0.29701,2.259671,10.093954,3.254577,-0.005493,0.01193,-0.053584,3.287404,4.850218,1.387564,0.039686,0.016162,-0.689481,3.042104,7.674489,1.980259,-7.580239,2.815823,0.72433,2.915217,970.617376,355.480736,4.728879,15.091623,-0.235238,2.498464,611.030985,1851.681781,1.357257,11.691002,-0.040382,1.952283,218.983194,1502.742977,1.737872,6.335048,-0.664935,3.589776,223.380549,817.159469,-0.005248,0.421327,-0.057698,1.764192,38.374891,54.643955,0.017131,0.48956,0.000744,2.126034,36.322976,63.659869,-7.537539,0.965977,0.293774,2.438673,964.825906,124.967103,-5.490064,15.402145,-0.657714,2.938637,724.765838,1503.435884,1.889435,11.175989,0.83929,2.808983,314.202825,814.815663,-0.82406,11.008653,0.847742,2.964324,217.802994,1230.445856,-0.008037,0.196672,0.031915,1.883399,25.328986,23.633217,0.008031,0.521599,0.053992,2.026355,57.334944,67.82189,-9.599225,0.000903,0.084113,2.882838,1228.700892,0.111473,-1.968648,0.005065,0.526223,2.826092,251.989598,0.637302,0.392925,0.004418,0.619609,2.88305,50.324991,0.525699,0.004838,0.001177,-0.101958,3.043663,2.088059,0.14745,0.004883,0.000455,-0.241556,2.062084,1.551548,0.059041,0.006876,0.0003,0.142742,2.342963,1.071472,0.033143,-9.720176,0.001481,0.686925,3.534851,1244.18256,0.191984,1.327433,0.004503,-0.308147,2.477352,169.911799,0.58375,-0.372291,0.017351,-0.254241,2.717511,47.7555,2.101521,0.00552,0.001175,0.362361,2.920845,2.003157,0.152902,0.011566,0.000839,0.594112,2.653208,1.928089,0.109206,0.004924,0.000278,0.070211,2.543291,0.949857,0.028245,wash-hands--
7481,9.630504,0.109873,0.052371,3.330602,1232.718546,13.740407,-0.348185,0.088333,-0.20111,3.33735,45.444309,10.234068,-1.874687,0.065517,-0.061148,3.448957,239.959985,8.519191,0.025115,0.032174,0.118642,2.337038,11.073003,3.696433,-0.011324,0.013602,0.01219,2.786406,5.516094,1.765315,0.029992,0.018856,-0.431713,2.915094,7.237385,2.114217,-7.712655,2.521835,0.616165,3.162154,987.334606,324.372129,5.495668,12.796978,0.213182,3.245726,705.293433,1622.759102,-1.30644,12.683261,-0.098391,3.10075,206.629005,1610.041756,1.632551,6.434366,-0.767203,3.59661,209.080494,835.926664,-0.022666,0.576726,-0.128545,1.456603,52.381952,69.639411,-0.007856,0.50471,-0.041754,2.053666,42.105084,60.648104,-7.156286,1.596628,-0.2491,2.918538,916.347964,197.669787,-5.474866,13.240573,-1.055262,3.410915,705.431648,1617.961345,0.644311,15.809742,0.277225,1.809526,304.549689,2054.84282,-0.920372,10.766738,0.800356,2.993761,235.851489,737.368223,0.032915,0.415115,-0.511411,2.324531,39.222616,51.822192,0.069818,0.418969,0.276967,2.720966,45.415358,53.552584,-9.597274,0.000773,0.291604,3.229745,1228.451144,0.097492,-1.990296,0.005859,-0.018608,2.12933,254.758063,0.760257,0.39239,0.004611,0.380212,2.596815,50.242553,0.573058,-0.000544,0.001402,-0.283717,2.496329,2.812204,0.181352,0.009171,0.000387,-0.041259,2.139685,1.363663,0.042845,0.005677,0.000327,0.004599,2.061539,0.979387,0.035783,-9.723377,0.001486,0.52422,3.329828,1244.592356,0.191602,1.312481,0.004354,-0.813125,3.097161,168.001123,0.547321,-0.377089,0.016946,-0.276829,2.762824,48.268066,2.202517,0.000019,0.001357,0.061444,2.335054,2.582178,0.169541,0.009585,0.000711,0.540602,3.0709,1.613313,0.089334,0.004112,0.000234,0.295861,2.746284,0.719616,0.02813,wash-hands--
7748,9.588506,0.069779,0.051198,3.047235,1227.330358,9.00924,-0.447873,0.043328,0.650916,3.738997,57.741025,4.879336,-1.914273,0.048372,0.176259,3.220833,245.037645,6.206867,0.003521,0.045156,0.010913,1.821077,12.551712,5.806728,-0.007603,0.007285,0.042529,2.587883,4.415307,0.92808,0.040613,0.023187,-0.140751,2.331705,8.137998,2.528842,-7.426895,3.012038,0.555657,3.035481,950.690765,390.207667,5.163661,5.384035,-0.467615,4.823684,663.198543,652.814958,-2.127771,11.915092,-0.525366,3.425531,301.765795,1281.471655,0.98082,1.839261,-0.791733,2.191463,125.613247,238.892699,0.04699,0.716382,0.09952,1.571629,58.61796,92.914866,-0.006677,0.396112,0.080851,2.618625,37.16895,51.504152,-7.061811,1.55013,-0.104416,2.952951,904.514572,184.266952,-5.391357,12.735444,-1.083196,3.534203,711.099875,1188.830579,-1.629759,19.340838,-0.435023,1.998887,305.40259,2340.983578,-1.409603,8.050703,1.225106,3.459681,193.881273,966.933897,0.012873,0.587107,-0.553607,1.942563,50.637705,71.359944,-0.037249,0.207459,0.292613,4.032381,32.691282,26.522097,-9.590855,0.000568,0.156096,3.721743,1227.62941,0.072689,-2.008616,0.003949,0.089996,2.146173,257.10575,0.489979,0.405853,0.003507,0.182682,2.547426,51.954107,0.448303,0.000772,0.001351,-0.15793,2.591036,2.146662,0.175211,0.007034,0.000315,0.077408,2.08617,1.023679,0.037161,0.008187,0.000292,0.1862,2.171012,1.052946,0.037797,-9.72372,0.001236,0.743217,4.27227,1244.636154,0.160661,1.302101,0.002734,-0.383743,2.221165,166.670092,0.349044,-0.358076,0.013741,-0.175817,3.486714,45.836062,1.783293,0.001957,0.001206,0.151132,2.820389,2.155989,0.154183,0.011585,0.000737,0.69679,3.053233,1.659207,0.095038,0.006741,0.000136,0.197439,3.147409,0.884951,0.017056,wash-hands--
8014,9.586273,0.075787,0.105755,2.695994,1227.043471,9.832448,-0.47795,0.038527,0.683662,3.526115,61.431533,4.515639,-1.965397,0.044783,0.235106,2.339314,251.571655,5.816732,-0.020143,0.075897,-0.207409,1.858871,18.499439,9.119,-0.010394,0.006181,0.219767,2.504531,3.692115,0.800219,-0.016515,0.019412,0.025179,1.953684,10.025071,2.520314,-7.262423,2.533777,0.069572,2.225344,930.039957,316.257216,5.128615,1.044897,-0.72165,4.565359,656.635712,132.269916,-3.486533,9.687394,0.147225,2.657721,452.777418,1166.896491,0.510294,1.372854,-1.394442,3.610869,86.839655,126.540883,0.226421,0.871316,0.247102,1.65134,75.238622,108.315906,0.038959,0.185121,-0.148313,2.56384,31.682503,21.531406,-6.851103,1.57782,-0.281793,2.692403,877.470827,190.478649,-6.832898,2.416703,0.521721,3.639405,875.686195,284.403035,-3.527058,9.686163,-0.189894,2.39806,451.464166,1259.503124,-1.086719,5.670296,1.978977,5.988901,184.174581,506.14467,0.027124,0.698214,-0.221796,1.735865,64.115934,90.286962,0.021146,0.081449,-0.477332,3.092205,15.548032,10.085988,-9.590985,0.00053,-0.03643,3.837537,1227.64614,0.068502,-2.014097,0.003383,0.220317,2.110672,257.80446,0.440031,0.398957,0.003191,-0.310871,2.136529,51.068134,0.412365,-0.000605,0.001127,-0.576003,2.962465,1.981202,0.146659,0.013638,0.000149,-0.088861,2.690718,1.745702,0.019399,0.012944,0.000201,0.367022,2.617243,1.699423,0.024013,-9.71731,0.000874,-0.265233,3.712152,1243.815875,0.107988,1.304778,0.002226,-0.056722,2.182967,167.01269,0.283486,-0.343488,0.010632,-0.62654,3.600709,44.000319,1.335253,-0.004371,0.001041,-0.351757,3.390169,1.762779,0.135376,0.011015,0.000693,0.595172,3.174905,1.545096,0.083823,0.010659,0.000086,-0.015807,3.330889,1.373633,0.010876,wash-hands--
8281,9.579413,0.055153,-0.124462,2.295868,1226.166832,7.093138,-0.452479,0.024906,0.120257,2.538163,58.00117,3.084357,-2.011943,0.053978,0.22422,2.867586,257.552956,6.82044,0.071117,0.089067,0.250559,1.796003,23.840833,10.51399,-0.039312,0.005447,-0.000071,2.514526,5.241039,0.674135,-0.004605,0.025667,0.072979,1.488276,8.908842,3.322109,-7.673831,3.197031,-0.166443,2.001278,983.022277,391.637687,5.014578,0.451459,-0.261448,3.198211,642.117782,53.579795,-4.638195,10.908743,-0.078816,2.749691,597.895626,1338.956864,-0.045907,0.141599,-0.05031,2.303093,17.44767,18.414955,0.083693,1.111611,-0.033441,1.449111,64.910799,143.48529,-0.044685,0.121184,0.201789,1.926381,18.608668,15.215058,-6.435257,1.554415,-0.13916,2.033946,824.73602,175.38139,-6.238283,1.466472,-0.154791,2.275112,798.502353,190.741727,-3.484474,11.087079,-0.200551,2.058502,449.639002,1390.31212,0.044616,0.310262,0.052593,3.05158,23.585614,40.226497,0.159308,0.90641,-0.091326,1.521815,49.547466,113.429373,-0.005681,0.063868,-0.282765,2.048894,13.720172,8.182571,-9.588726,0.000408,-0.165368,3.012962,1227.35701,0.047926,-2.004917,0.002187,0.139014,2.139779,256.63229,0.260582,0.400256,0.002766,-0.29532,2.354262,51.25532,0.323007,-0.005184,0.000633,-0.168978,2.673971,1.307128,0.079009,0.010727,0.000129,-0.104021,2.494766,1.416165,0.014848,0.013135,0.000138,0.370673,3.016531,1.717461,0.016031,-9.722054,0.000537,-0.655407,5.256947,1244.422909,0.067857,1.317304,0.001767,0.12871,2.408346,168.616462,0.22179,-0.369792,0.005343,0.283835,2.476296,47.341745,0.68232,-0.005691,0.000534,-0.00687,2.329822,1.393384,0.067343,0.011339,0.000363,0.263216,2.101991,1.573001,0.041305,0.011009,0.000065,-0.558595,3.360583,1.411018,0.008376,wash-hands--
8548,9.537254,0.045562,0.018669,2.078521,1220.769963,5.870994,-0.471102,0.021163,0.233277,2.598768,60.303018,2.748666,-2.080576,0.054327,-0.244867,2.967481,266.314265,7.059838,-0.012754,0.098953,-0.176508,1.700469,18.435883,12.406149,-0.026744,0.0042,0.017323,2.411662,4.002159,0.478019,0.013746,0.027128,0.255776,1.447743,12.117594,3.516433,-6.986957,4.105715,0.260649,1.895038,895.934333,488.304472,4.9492,0.507948,-0.009638,3.258043,633.499298,66.015573,-3.911082,12.37752,0.007888,2.670432,505.321944,1534.389967,-0.058232,0.149096,-0.100292,2.13304,13.466127,19.379162,0.109979,1.386369,0.054156,1.390579,94.120857,178.92272,0.011315,0.097026,0.082348,1.863065,24.120081,12.612616,-6.743014,1.339059,-0.403031,2.410939,863.279351,169.378598,-6.335221,1.4487,-0.238589,2.480354,810.997425,186.135885,-4.462683,11.353062,-0.429878,2.481409,576.163763,1386.291257,-0.021463,0.3767,-0.042162,2.434681,33.874301,48.981279,0.148825,0.968568,-0.060091,1.548019,77.26241,125.86209,-0.007476,0.079348,-0.273085,1.943585,19.304485,10.069864,-9.592167,0.000475,-0.253086,2.78071,1227.797383,0.061693,-1.996744,0.001636,0.13095,2.350303,255.583768,0.208751,0.394135,0.002027,-0.402954,2.507314,50.457013,0.251306,0.000792,0.000672,-0.022086,2.531287,1.377257,0.081392,0.009379,0.000108,-0.248839,2.593973,1.203308,0.013955,0.013445,0.000086,-0.398479,3.206822,1.736781,0.010284,-9.71859,0.000487,-0.714509,5.275604,1243.979482,0.063283,1.323822,0.001334,-0.071808,2.593137,169.449292,0.172893,-0.352529,0.004579,0.024188,2.135818,45.150473,0.557204,0.001063,0.000567,0.07414,2.006883,1.360088,0.071173,0.013171,0.000372,0.283716,1.990609,1.741427,0.045327,0.009412,0.000051,-0.392297,3.815455,1.204862,0.006599,wash-hands--
8814,9.555694,0.061849,0.377185,2.818498,1223.129022,8.03822,-0.497473,0.022733,0.486149,3.272177,63.685497,2.93827,-2.168276,0.051245,-0.335057,3.471962,277.543478,6.627566,-0.002961,0.12352,0.034097,1.580962,26.877988,15.964384,-0.007826,0.007434,-0.653904,3.472057,3.969113,0.912297,-0.003168,0.024295,0.138659,1.423901,12.758684,3.116841,-7.12109,5.458105,-0.030141,1.72341,911.539243,708.651564,5.098024,0.572648,-0.043674,2.783472,652.548146,74.440296,-4.552678,16.84876,-0.179153,2.529896,582.749839,2190.783338,-0.049259,0.172204,0.38433,2.092889,20.336495,22.356446,0.238539,1.335385,0.201413,1.484789,93.781085,171.590801,0.060755,0.100205,-0.064833,2.059962,24.919003,12.969085,-6.399146,1.678651,-0.151827,2.05621,819.116113,217.617697,-6.268284,1.317515,-0.187593,2.807656,802.344576,171.210458,-4.066339,14.598688,-0.077791,2.085411,520.921697,1891.201529,-0.106734,0.296528,0.193289,2.445036,23.240872,38.562039,-0.009634,0.986624,-0.244208,1.68261,79.26528,119.764057,0.055787,0.076246,0.216125,2.019057,22.116845,9.440189,-9.591414,0.000536,-0.054008,2.822365,1227.700973,0.068912,-2.006331,0.001957,0.131552,2.374538,256.81083,0.250595,0.394616,0.002175,-0.134134,2.175286,50.518008,0.271469,-0.003979,0.000713,-0.449025,2.619708,2.065468,0.092336,0.011218,0.000117,-0.076108,2.338986,1.507065,0.0119,0.010694,0.000078,-0.531086,3.547849,1.370196,0.010054,-9.718012,0.00063,-0.529104,3.883841,1243.905598,0.081164,1.318679,0.002297,0.301798,3.842875,168.791618,0.294904,-0.341681,0.006492,0.116777,1.787435,43.736227,0.842797,-0.004312,0.000698,-0.221296,1.872932,2.14999,0.088418,0.008573,0.000365,-0.061729,1.829628,1.514591,0.046823,0.007586,0.00006,-0.142134,3.366052,0.97123,0.007781,wash-hands--
9081,9.541641,0.068395,0.38754,2.862225,1221.330258,8.887611,-0.558386,0.028377,0.616152,2.930037,71.528714,3.564315,-2.142635,0.058687,-0.368612,3.378166,274.40558,6.339714,0.034514,0.100004,0.308942,1.888442,25.862156,12.50485,-0.000199,0.0076,-0.422096,3.290655,5.179337,0.887454,0.026986,0.028848,0.375649,1.573727,11.977284,3.745316,-7.174742,5.243788,-0.07223,1.812625,919.664276,644.013989,5.154784,0.53507,0.291316,3.143491,659.978019,66.110451,-4.870633,16.609991,-0.123719,2.652352,625.03672,2128.267806,0.070276,0.182737,0.496672,2.419227,20.574659,22.924047,-0.048773,1.515325,-0.068166,1.443127,78.496402,195.551551,0.016095,0.101619,-0.323573,2.146562,19.797245,12.854184,-6.240658,1.962582,-0.233741,2.16953,798.810808,255.031688,-6.01194,1.645409,-0.174549,2.646776,770.314535,194.737712,-4.023732,13.962657,-0.08017,2.088527,519.707776,1738.953214,0.056452,0.39458,-0.078128,2.15712,35.11432,45.173482,0.16524,1.11484,0.038004,1.56809,69.443858,143.134065,0.032857,0.095174,-0.294163,2.189634,21.22707,12.366033,-9.586116,0.00065,-0.349167,3.264275,1227.022957,0.080108,-2.005448,0.002282,0.138077,2.708333,256.699051,0.282784,0.409253,0.002806,-0.370233,2.889052,52.384579,0.364599,-0.002354,0.000909,-0.33525,2.21282,2.293554,0.117675,0.013023,0.000166,-0.233374,2.338827,1.668036,0.021492,0.008555,0.000108,0.318187,4.136808,1.109153,0.013531,-9.722471,0.00058,0.052794,2.576117,1244.476324,0.072438,1.318158,0.00235,0.291771,3.657581,168.724489,0.304209,-0.343364,0.005473,-0.036797,1.992517,44.037099,0.590964,0.002162,0.000942,-0.241288,1.962905,2.367219,0.120063,0.013924,0.000427,0.173315,1.816563,1.818142,0.053529,0.004267,0.000072,0.079758,2.962895,0.579598,0.008775,wash-hands--
9348,9.501624,0.083162,0.207021,2.298011,1216.208682,10.784805,-0.615736,0.036845,0.51482,2.441932,78.848681,4.704704,-2.141867,0.046546,-0.294468,3.236993,274.161696,6.02865,-0.029084,0.098882,0.146228,1.582539,23.607161,12.813624,0.003292,0.007884,-0.176142,3.29212,4.909365,0.960419,0.015018,0.03181,0.386511,1.701777,12.359772,4.131215,-6.606837,4.962427,0.229247,1.963763,846.735375,616.802969,5.121585,0.57645,0.296162,2.929736,655.621987,73.739248,-4.195997,15.322317,0.027077,2.878053,540.950315,1926.303955,0.086209,0.195661,0.578977,2.33104,21.829448,25.362831,-0.063191,1.564641,-0.01404,1.371059,97.596801,203.437447,-0.02277,0.086515,-0.561072,2.550639,17.128263,11.118923,-6.55238,2.149247,-0.418564,2.360228,839.529312,257.527011,-6.3296,1.883433,-0.127387,2.808722,811.305229,216.181434,-4.891695,13.587393,-0.252055,2.4486,628.182583,1726.125777,-0.032446,0.539145,-0.103371,2.455855,33.913757,66.09175,0.095811,1.13538,-0.018247,1.509499,80.959332,146.038581,0.045318,0.151365,0.000656,2.194289,26.737519,19.03394,-9.589118,0.000737,-0.38441,3.044211,1227.407079,0.095501,-2.017948,0.002887,0.23108,2.93772,258.297413,0.374622,0.395176,0.004093,0.076626,3.101993,50.5894,0.521204,0.003877,0.001327,-0.528582,2.517346,2.659971,0.168426,0.01516,0.000158,-0.295111,2.422256,1.991775,0.017337,0.011967,0.000157,0.099247,3.836046,1.567924,0.018607,-9.718697,0.000553,0.289242,2.940459,1243.993219,0.069947,1.310171,0.004695,-0.493895,3.645961,167.703176,0.603497,-0.328906,0.005151,0.140505,1.851031,42.100235,0.669762,-0.00083,0.001911,1.319094,7.24673,2.797625,0.242107,0.01936,0.00052,0.144919,1.843849,2.478585,0.067626,0.004825,0.000086,0.093101,2.781831,0.662174,0.010335,wash-hands--
9614,9.498859,0.083065,0.183286,2.250053,1215.854541,10.777772,-0.644786,0.042525,0.456914,2.334107,82.776842,4.888826,-2.141644,0.04981,-0.111331,3.179054,274.241402,5.512015,0.005376,0.093872,0.299727,1.719687,19.011786,12.189545,-0.017763,0.009399,-0.4765,2.872395,4.748233,1.219576,-0.019132,0.031726,0.023852,1.636186,15.126524,4.11383,-7.031296,5.161224,-0.046764,1.82545,900.080857,669.030471,5.007693,0.822435,0.303492,3.155263,641.011451,106.40332,-4.813718,15.979582,0.025467,2.660393,616.288839,2075.269107,0.137528,0.18635,0.717803,2.678909,23.716365,24.036855,0.035394,1.333504,0.187013,1.490271,99.804964,170.576943,-0.035491,0.062469,-1.006158,3.712625,13.221594,7.31039,-6.492529,2.853784,-0.340238,1.997486,831.092228,369.832485,-6.211775,3.122996,-0.44351,2.849277,795.462923,397.146435,-4.144409,17.026485,-0.112346,2.119526,530.838449,2208.023118,0.095715,0.909484,-0.428909,2.972551,52.807006,116.602704,-0.100188,1.104311,-0.166802,1.654423,90.922235,140.606185,0.117478,0.195272,0.013961,2.161614,35.18262,25.316096,-9.589154,0.000755,-0.218594,3.081663,1227.411786,0.095468,-2.006934,0.004159,0.143779,2.564894,256.891027,0.512362,0.396989,0.004472,0.223007,2.946155,50.830425,0.556055,-0.008102,0.001663,-0.559741,3.009199,1.968897,0.185535,0.016461,0.000201,-0.015345,2.398701,2.107628,0.026075,0.021767,0.000427,-0.173304,2.279899,2.88164,0.047,-9.724192,0.001229,-0.211697,4.37926,1244.696626,0.159838,1.298481,0.017773,-0.287752,4.623237,166.211391,2.280564,-0.37276,0.019538,1.746548,6.384962,47.741716,2.49764,-0.005441,0.002872,1.241715,5.156789,3.48988,0.372274,0.017882,0.00134,0.524081,3.12581,2.661863,0.144915,0.01474,0.00086,-1.857845,5.760122,2.280731,0.085814,wash-hands--
9881,9.472504,0.077623,-0.033113,2.165111,1212.480484,10.093738,-0.659071,0.050748,0.04669,2.918028,84.376595,6.55742,-2.214142,0.08143,0.15462,2.648802,283.440709,10.316347,0.044572,0.071728,0.461867,1.771729,19.424781,9.323496,-0.050108,0.009236,0.031862,2.016028,6.509075,1.181561,-0.014702,0.037164,0.087917,1.469385,15.954533,4.790839,-7.440322,4.431688,-0.116987,1.813977,953.852245,531.149343,4.739761,0.980242,0.221223,2.594903,606.694107,127.3787,-5.039929,11.715374,0.341393,2.713962,646.56328,1493.654742,0.165648,0.144519,0.435503,2.256918,21.203336,18.792641,-0.096025,1.34107,0.013469,1.373563,93.759768,173.9263,-0.045953,0.040791,-0.414918,2.504234,13.045122,4.479129,-6.468988,3.050604,-0.423369,2.11575,828.518484,383.846602,-6.172265,3.681253,-0.371145,2.319131,790.458537,468.432066,-3.371509,17.846753,-0.189889,2.334801,436.812094,2248.157363,0.270988,0.952237,0.002521,2.600465,68.499091,122.453802,-0.026708,1.301869,-0.004931,1.520545,94.573977,169.28302,0.100746,0.277596,0.035003,1.66395,42.646536,35.982697,-9.597277,0.000957,-0.20078,3.048945,1228.451555,0.119865,-1.964767,0.007647,-0.070966,2.755085,251.502656,0.895282,0.38192,0.005376,0.124545,2.642132,48.885864,0.69879,-0.013273,0.001783,-0.706993,2.97966,2.201135,0.23141,0.012102,0.000233,-0.247871,2.609625,1.556565,0.029974,0.024471,0.000405,-0.01424,2.437318,3.295234,0.036077,-9.725043,0.00144,-0.203078,3.795793,1244.805497,0.187329,1.327725,0.019599,0.188616,3.88423,170.002293,2.260138,-0.397901,0.018446,1.507124,5.814017,50.954786,2.36064,-0.004228,0.002809,1.351258,5.496816,3.078147,0.344647,0.009888,0.001954,0.47716,2.401205,2.424601,0.21864,0.019431,0.000827,-1.528341,5.057803,2.513021,0.1055,wait---
10148,9.595087,0.269239,-1.058569,3.622711,1228.298164,30.064274,-0.642453,0.057608,0.009204,2.765977,82.35728,7.16873,-2.436104,0.139475,0.564685,2.997652,311.87715,17.587189,0.005441,0.064553,0.229376,1.833813,18.52659,7.928695,-0.024169,0.020278,-1.184963,4.966831,6.561137,2.105991,-0.043492,0.025906,-0.109593,1.944056,10.680143,3.336121,-6.99498,4.372985,-0.042331,2.303005,898.446462,480.764601,4.77346,2.175844,-1.106684,5.043619,611.412074,274.99071,-3.865556,13.085858,0.158829,3.048428,509.370247,1469.324848,-1.057058,5.626933,1.927095,5.618252,177.135468,524.235604,-0.022446,1.043369,-0.081237,1.44639,63.866104,135.357041,-0.084447,0.222699,1.360988,6.3163,21.609469,24.660411,-7.221169,6.991319,-0.468355,3.768995,925.914537,862.054885,-6.59561,8.47205,-0.421227,4.30072,844.238334,1101.666494,-3.109249,16.187654,-0.056788,2.647549,400.645799,2071.259626,1.066337,4.710421,-1.328058,4.042647,152.250207,540.44512,-0.165386,1.051156,-0.230814,1.846791,62.758076,136.699986,0.060494,0.49702,0.023765,1.996765,42.890887,64.124261,-9.612992,0.001248,0.561751,3.305834,1230.463041,0.159805,-1.940643,0.009469,0.297956,2.56409,248.415463,1.12858,0.392977,0.009535,-0.818172,4.221404,50.325991,1.200036,0.020039,0.006426,-0.880319,2.530801,5.807239,0.404957,0.027425,0.002354,-2.112492,6.798261,4.129094,0.231358,0.026431,0.000352,0.072514,2.813255,3.506151,0.032412,-9.711712,0.00188,0.087586,2.985813,1243.099417,0.235743,1.372187,0.025634,0.509719,3.104327,175.640853,3.32827,-0.334746,0.034026,0.64914,3.757938,43.574936,3.426466,0.002514,0.003058,1.393459,5.43651,2.816056,0.380626,0.016018,0.003555,-0.252801,2.464406,3.582088,0.32531,0.016707,0.001366,0.077895,4.350067,3.07124,0.100442,wait---
10414,9.757916,0.561359,-1.126601,4.072764,1249.029954,72.338041,-0.667068,0.08004,0.8732,5.511659,85.535035,10.000009,-2.401606,0.389463,-0.517719,3.587811,308.837815,36.636205,0.033723,0.046,0.34644,2.258394,13.76384,5.772379,0.216517,0.183079,-1.055697,2.774754,33.044127,18.670421,-0.055657,0.016168,-0.321922,2.865031,8.587062,2.101881,-7.104131,12.051442,-0.339819,3.685167,911.840703,1494.583944,4.802365,12.196893,-0.461222,4.866313,616.322572,1554.331688,-2.276063,23.314252,-0.012431,2.463052,308.88004,2864.879412,-1.37415,5.349239,1.718251,5.150511,187.5702,628.192279,0.021962,0.846329,-0.059487,1.539857,54.765871,109.962001,-0.15461,0.766783,0.672769,3.42923,39.022759,96.307561,-6.784382,15.367879,-0.721331,3.241467,876.610668,1771.038212,-5.629007,13.84201,-0.140045,2.581723,730.824068,1562.360262,-0.269936,24.116097,-0.25928,2.739411,326.356029,2995.730785,1.243852,4.976329,-1.205177,3.57611,172.415085,577.600599,-0.22281,1.183747,-0.357715,2.030531,66.122952,153.296542,0.100759,0.688186,0.068396,2.056861,40.557307,89.478705,-9.629946,0.007342,1.302241,7.998368,1232.633448,0.93965,-1.936443,0.014191,1.345614,5.5963,247.912608,1.469002,0.276585,0.091503,1.540813,4.353537,38.150921,8.690756,0.06968,0.016067,-0.6871,2.387875,9.351779,1.964227,0.0921,0.013336,-0.832056,2.064274,12.549133,1.440593,0.008623,0.001724,1.276555,4.588207,2.745761,0.212376,-9.698448,0.007958,-0.737233,6.237811,1241.40136,1.032465,1.351785,0.032677,0.688552,3.269496,173.378153,2.326447,-0.40743,0.061219,0.462015,2.417087,54.076934,4.713442,-0.003212,0.00254,0.892845,4.133063,2.327124,0.281771,0.045481,0.00751,-0.169431,1.667919,6.953523,0.74698,-0.018797,0.005843,0.539189,2.122616,6.025353,0.642632,wait---
10681,9.679478,0.868574,-0.065857,3.457568,1239.268884,101.311263,-0.52259,0.199707,-0.628242,4.568739,68.84341,21.771422,-1.587842,2.722185,-0.837288,2.2445,215.986067,269.205384,0.095322,0.041126,0.565658,3.002206,13.760267,4.705369,0.390419,0.205107,-0.35766,1.866826,51.639703,23.984653,-0.03895,0.012355,-0.284211,3.867725,6.952037,1.543914,-7.364975,22.656582,-0.023981,2.904972,942.732225,2945.719086,4.445336,20.924394,-0.030666,3.008166,586.56029,2398.838497,0.019641,25.298058,0.283601,2.343373,359.895255,3075.713782,-1.480405,5.286591,1.605784,4.983237,227.168256,438.250771,-0.128577,0.833404,-0.18328,1.595677,48.973739,108.22785,-0.153864,1.362809,0.21189,2.229498,68.714379,163.600395,-7.014284,25.190184,-0.43316,2.547798,902.691228,3136.897634,-4.937325,16.635785,0.030909,2.391107,633.027648,2142.465848,1.85542,20.002389,-0.115574,2.323747,260.257414,2587.28561,1.330637,4.512436,-1.359479,4.005805,186.225752,496.75839,-0.138382,1.304055,-0.289556,1.808118,67.506369,169.172301,-0.018777,1.001764,-0.106958,1.820049,63.994627,130.059653,-9.622607,0.017147,-0.456337,4.929726,1231.693836,2.226145,-2.004105,0.05569,1.384111,4.29082,256.603018,6.609822,-0.020244,0.377803,1.501581,5.433517,34.600462,39.963727,0.139256,0.017501,-0.20132,2.286387,18.209591,2.055662,0.147566,0.01424,0.087083,1.399118,19.239266,1.639372,-0.016497,0.001863,0.920051,3.162105,3.0982,0.24082,-9.711005,0.012222,0.200948,4.91836,1243.012112,1.454792,1.221082,0.10776,1.076984,2.911816,156.936014,10.843004,-0.52848,0.127152,0.580519,2.45461,68.792262,14.050383,0.024864,0.003795,-0.467832,3.241008,4.157256,0.469999,0.042361,0.009115,0.082157,1.824937,8.405015,0.530839,-0.064672,0.006086,0.013027,1.411493,8.388705,0.762198,wait---
10948,9.664471,1.01773,0.120046,2.963577,1237.109704,130.080285,0.025394,1.133885,-1.020747,3.169548,72.353327,125.014173,-0.453604,4.393119,0.078485,1.39964,172.342704,570.529856,0.190633,0.051864,0.091104,2.461391,24.422795,6.728169,0.495151,0.145769,-0.287257,2.154664,69.172019,6.767515,0.016296,0.01573,-0.894316,3.012709,7.528028,1.673506,-7.380401,31.100735,0.107125,2.177733,944.996764,4035.045899,3.845061,27.27003,-0.077114,2.21214,493.402085,3526.698307,2.711386,15.591481,0.27,2.855681,375.043526,1706.847523,-1.601869,5.311199,1.398542,4.714712,220.535078,585.95562,-0.075488,0.733083,-0.156252,1.694232,66.552361,94.52966,-0.127497,2.166155,-0.12048,1.817704,95.119645,266.055831,-7.442088,33.884266,-0.501566,2.110251,953.35507,4382.814715,-4.446479,18.434653,0.280416,2.221532,575.58965,2280.354529,3.55791,17.472458,0.036797,2.608475,478.385636,1931.840576,1.201205,4.872104,-1.302059,3.815202,167.914473,561.22947,-0.141624,1.267045,-0.374523,1.911827,76.963296,160.003826,0.119698,1.364931,-0.178611,1.711719,87.5912,175.522825,-9.533054,0.165197,-1.511622,6.221504,1220.231888,21.442206,-1.985131,2.445662,2.118837,13.936705,254.138542,317.692231,-0.517638,1.584435,0.508242,3.249955,70.470212,206.0569,-0.187548,0.979128,2.459943,8.145866,51.869225,109.169602,0.170458,0.050307,1.609202,6.727108,24.290287,4.73323,-0.026616,0.005233,0.08915,7.584289,4.370387,0.561881,-9.734456,0.016566,0.156298,3.544135,1246.010369,2.153606,0.982235,0.206354,0.338499,1.818285,125.727626,26.826512,-0.550718,0.128194,0.365681,2.33812,74.331867,7.842002,-0.00038,0.012603,1.176667,4.16031,6.249895,1.342549,0.036866,0.010028,0.037395,1.667667,7.783498,1.088725,-0.036619,0.018903,-1.391584,4.220436,11.28516,0.785359,wait---
11214,9.401731,0.985737,-0.188336,3.366705,1203.463536,126.586603,-0.036146,1.503758,-0.371339,2.672361,76.885307,102.045383,1.019207,3.802925,0.82635,2.681964,139.478257,459.028221,0.309237,0.042868,0.629029,3.313146,39.709813,5.41414,0.467907,0.179841,0.026533,2.232684,59.988783,23.201831,0.131274,0.035625,-0.426191,1.685884,17.53446,4.234114,-8.135568,33.708801,-0.222938,1.978094,1041.859679,4366.476171,3.278471,26.513666,-0.310174,2.38464,440.399936,3164.275273,4.382139,8.044328,-0.196812,2.811248,561.53012,1035.037627,-0.353885,1.379624,0.271274,2.288505,61.794954,179.421475,0.076178,0.748324,0.096878,1.857111,61.546062,97.280538,-0.002909,2.302554,0.002252,1.648912,96.200384,299.08764,-7.531906,32.622865,-0.492053,2.240884,964.684686,4224.370466,-3.455053,11.945203,0.53642,2.791344,442.250782,1553.204132,5.225662,8.339624,-0.419031,3.065923,668.967886,1082.688989,-0.07065,1.888846,-1.322034,7.429066,54.743227,239.987828,-0.049187,1.27687,-0.173538,1.773434,82.31107,165.001929,0.2825,1.469664,-0.126456,1.694313,81.384087,190.300633,-9.54975,0.185959,-1.219956,5.355945,1222.432986,21.657512,-1.965006,2.915068,1.7379,10.11271,251.641783,378.086185,-0.881899,1.597705,0.045723,3.275341,122.325981,172.499884,-0.336978,0.979084,2.047289,6.797227,53.122661,118.267344,0.006511,0.162129,0.66576,1.825664,29.525896,17.419495,0.013188,0.014138,-0.442004,2.845246,6.868353,1.483576,-9.836997,0.096228,1.451878,5.923294,1259.142646,12.235015,1.079168,0.445816,-1.016716,3.770492,146.53231,20.021027,-0.76681,0.194333,0.528683,2.830439,98.419549,24.435694,-0.149547,0.072308,0.926666,2.736766,23.350525,6.564048,0.0149,0.018725,0.578815,2.557001,7.24515,2.246612,0.056088,0.048904,-0.445812,1.421673,17.896703,5.873586,wait---
11481,9.207084,0.580329,0.656854,2.833314,1178.548096,73.912975,-0.482465,2.777133,-0.090175,1.847709,114.890597,269.50064,2.256298,0.865921,0.695328,2.831551,289.48739,106.392697,0.38202,0.019676,0.451391,2.812695,49.192248,2.101207,0.28765,0.115572,-0.575084,3.482934,38.915712,12.509107,0.193047,0.032107,-0.003763,1.76527,26.886769,2.392198,-8.358488,24.471519,-0.144247,2.731947,1070.248891,3169.766193,3.316741,16.745368,0.298611,2.656536,448.379149,1847.160745,4.562939,5.874251,-0.650831,3.498896,584.092458,763.182751,-0.025612,0.983048,0.72563,3.276609,52.083223,124.038673,0.164195,0.580306,0.177283,2.372695,44.93227,72.378378,0.209223,1.739931,0.20577,2.207016,90.919932,223.511051,-7.93293,23.319965,-0.499018,3.130437,1016.148165,3009.874996,-3.307486,8.303683,0.669042,3.761463,424.543114,1063.797692,5.256196,4.988312,-0.885387,4.990748,673.278857,638.264587,-0.404382,1.040175,-0.16383,1.904282,58.171366,133.828265,-0.118149,0.813952,-0.329485,2.481646,54.250126,105.796542,0.374261,1.185753,-0.036987,2.145807,69.215882,147.863473,-9.568144,0.185792,-1.356179,5.573784,1224.722799,24.146829,-1.715025,3.084229,1.980288,10.067809,220.502139,394.216372,-0.869126,1.594009,0.093469,3.263313,119.170987,178.294505,-0.441185,0.89914,2.048118,7.052001,68.56585,92.91342,-0.07386,0.141783,0.27099,1.821835,25.19841,12.561493,0.040421,0.0146,0.00244,2.562897,7.796632,1.653792,-9.744032,0.246772,-0.673155,4.634341,1247.289118,29.990626,0.605849,1.449273,0.703018,4.157038,90.280869,154.538547,-1.204716,0.786192,0.962244,3.25154,160.385496,71.36833,-0.343398,0.209508,1.202796,4.231228,44.129052,27.006741,0.229977,0.307477,-1.585448,4.041253,39.522186,28.946174,-0.080121,0.26741,1.619762,5.127981,36.164685,15.686352,wait---
11748,9.109984,0.374211,0.228611,3.213178,1166.14073,46.341538,-1.030138,3.199245,-0.718652,2.014472,151.625808,327.057743,2.926771,0.485725,0.559522,2.630154,374.65414,62.85789,0.439958,0.013258,-0.337297,2.138726,56.411281,1.551146,0.179673,0.048399,0.345492,2.899565,25.729375,4.181573,0.218718,0.021853,-0.348377,1.802784,29.44106,1.524107,-8.049835,13.502924,0.153562,3.895265,1030.555233,1750.136425,3.885118,9.091002,1.209372,3.857816,497.300742,1182.104605,4.400083,4.178056,-1.323787,6.004305,563.57502,536.762026,0.072825,0.710666,1.021203,5.170003,36.329263,89.872554,0.2218,0.338838,-0.415207,3.213824,30.887612,44.054981,0.157506,1.193418,-0.158268,3.024175,57.897929,133.989132,-7.947107,12.793051,-0.544547,5.044075,1017.608796,1652.597206,-3.216163,4.303534,1.296509,6.443222,416.82863,491.827188,5.197139,3.844158,-0.968422,7.049059,665.29841,498.500896,-0.695177,0.640439,-0.490799,3.204681,93.976447,68.776597,-0.040074,0.478537,-0.317823,3.923458,31.461743,60.251283,0.568052,0.702244,-0.293544,2.856695,74.923095,86.131187,-9.603163,0.182367,-1.615644,6.26438,1229.276957,20.898537,-1.450956,3.025733,2.465873,11.822161,185.814861,392.896781,-0.749627,1.572591,0.330943,3.397676,101.103957,188.37722,-0.507249,0.833485,2.143017,7.498137,67.18694,103.642375,-0.050545,0.162367,0.170985,1.758972,27.370416,9.886595,0.033009,0.016245,-0.021381,2.259978,9.657076,0.915485,-9.848713,0.493365,0.27666,3.816833,1260.853555,55.418186,0.724973,5.158303,-1.047253,9.465933,92.961168,670.257747,-1.145983,3.340604,-0.746316,10.324364,152.027373,409.059252,-0.506512,0.321225,1.01898,4.16107,67.310283,36.57481,0.199762,0.484441,-0.761446,2.540596,41.573069,53.424222,-0.139096,0.38749,1.360638,3.632999,45.747377,50.384978,wait---
12014,8.979793,0.191441,0.549909,3.732796,1149.414824,24.848525,-1.609464,1.093065,-0.641873,2.201837,222.629774,29.064838,3.380508,0.199194,0.567244,2.595473,432.705366,25.902794,0.5174,0.036069,-0.363192,1.661508,66.854327,3.365762,0.06653,0.043606,0.250915,1.793858,14.034972,3.695783,0.203564,0.022714,-0.567707,1.887373,27.020505,2.141089,-7.875802,4.270525,0.463754,7.117139,1010.561999,476.61046,4.517617,2.5869,1.885595,7.688707,584.338522,224.163623,4.248439,1.511829,-2.207583,10.885805,545.962255,159.187232,0.009926,0.44453,0.437277,4.025327,43.08318,54.965186,0.24856,0.152683,-1.709318,5.976351,35.397754,16.036675,0.015727,0.434576,-0.757882,3.178753,39.436108,54.426194,-8.271288,3.042514,0.639588,7.542968,1061.673747,296.638134,-2.974144,1.129227,1.40297,11.579742,380.718346,146.587755,4.659245,1.833544,0.249096,5.657446,597.877835,210.097632,-0.977745,0.250611,0.418001,2.93648,126.3691,27.726202,-0.060889,0.131049,-1.754291,6.138359,21.676938,17.041339,0.567637,0.337564,-0.614347,5.345279,73.849566,41.126995,-9.891902,0.225315,2.149702,7.322993,1266.303919,23.651762,-1.315714,0.879045,1.02282,6.951153,169.579474,108.11634,-0.63065,0.619228,1.140813,4.907141,92.524317,48.067367,-0.251636,0.12814,0.769995,3.209245,36.049123,12.502075,0.117584,0.261129,0.045564,1.882728,41.717006,33.908413,0.01532,0.015941,-0.395815,1.983279,9.796016,2.00335,-9.814999,0.506613,0.387284,3.695547,1256.334582,65.292773,0.564434,5.357161,-1.172038,9.088176,91.790844,693.533623,-1.461775,3.240308,-1.282828,11.689357,187.149551,421.097595,-0.456544,0.368499,0.89228,3.658927,64.215373,36.66822,0.138321,0.525515,-0.861243,2.457269,39.081483,50.913063,-0.219804,0.35756,1.173979,3.490499,44.947841,26.990425,move--sink-counter
12281,8.999554,0.098877,-0.436137,2.858718,1152.053541,8.813702,-1.181831,1.996526,-0.384857,1.612437,153.398672,249.35167,3.384361,0.198423,0.520318,2.179407,434.80127,3.715543,0.687175,0.100786,-0.515182,2.248264,88.123501,12.645376,-0.005334,0.052366,0.161254,1.504143,19.9046,6.40403,0.166053,0.01428,-1.112571,3.613575,22.510336,0.984592,-7.577293,0.575023,-0.399379,2.267483,969.895421,74.7123,4.758655,0.846762,-0.276161,1.996225,609.401739,104.421433,3.841825,0.196091,0.217532,2.339835,491.899488,23.223172,-0.417111,0.463668,0.873887,2.982252,56.441044,54.988284,0.237137,0.060087,-0.980617,3.519718,31.242747,6.944992,0.142049,0.30654,-0.909999,3.052989,47.806138,8.83131,-8.270683,0.995458,-0.050515,2.330003,1058.657249,129.156141,-2.988116,0.280977,-0.249787,3.448722,383.473027,24.448387,4.063895,1.380189,0.368576,2.345474,520.394581,175.920928,-0.978288,0.214551,0.686814,3.739508,126.466224,22.927325,-0.191792,0.058892,0.493355,3.215935,26.782878,5.838322,0.717157,0.11111,-1.620363,4.796684,92.635312,11.995078,-9.488416,1.118738,-0.936933,3.908326,1215.104044,122.845388,-0.505854,4.258993,-1.044449,4.991211,85.794731,503.577541,-1.467993,5.254723,3.016249,14.68162,197.116528,627.537072,-1.06276,4.397954,2.151543,6.554714,158.17342,468.493821,0.103856,0.4036,0.899909,3.017131,45.813574,21.970298,-0.24783,0.233933,2.11466,6.654926,35.448949,26.445415,-9.725486,0.422847,0.728812,5.270675,1245.189236,42.068995,-0.063116,4.782832,-2.130294,13.282186,58.414022,595.71551,-1.414857,3.204396,-1.211292,11.806327,181.10505,416.6747,-0.419613,0.362786,1.084667,4.014148,57.012171,41.370928,0.093929,0.539505,-0.994402,2.557742,49.30924,57.775291,-0.286955,0.294635,1.446878,4.040547,36.731556,38.310544,move--sink-counter
12548,9.039466,0.147782,-0.989663,4.005913,1157.051807,19.213884,-1.008241,1.973954,-0.090861,1.637413,167.370872,76.393576,3.312199,0.296799,0.575262,1.864639,424.227046,35.017254,0.931092,0.12625,0.19559,1.83325,119.214525,16.287075,-0.149838,0.061395,-0.430966,1.946113,20.164302,7.369857,0.330083,0.119939,-1.321728,3.471021,43.744709,13.556627,-7.508447,0.56628,-0.168158,2.166479,962.942218,16.80255,4.704231,0.782633,-0.11194,1.521207,604.856574,49.750852,3.49484,0.430327,0.24699,2.001995,448.838779,34.630028,-0.856646,0.593341,0.019977,1.639356,109.770947,76.740522,0.476227,0.202922,-0.542953,1.733987,62.475209,23.413993,0.359216,0.588568,-0.543029,1.809826,66.507137,74.53678,-8.892298,1.351529,0.692894,3.100815,1138.745096,156.555541,-2.983821,0.361272,-0.852495,3.935187,382.293422,42.558702,3.122627,1.765649,0.25392,2.18122,399.911473,226.866355,-1.223989,0.406572,0.729847,2.740508,156.673095,52.855136,-0.189454,0.137138,-0.332558,3.10462,30.013265,12.869436,0.844927,0.126487,-1.110138,2.789794,108.374696,15.677517,-9.542032,1.309052,-0.691432,3.419623,1221.666208,159.127778,-0.583015,5.383847,-0.450275,4.344384,94.65532,646.282464,-1.968577,7.069606,2.355477,9.710475,264.43377,817.206233,-1.065037,4.547066,1.983839,6.210682,160.97793,474.922453,0.049929,0.440313,0.635887,2.379354,53.296898,56.633805,-0.295664,0.219393,2.069565,6.631974,40.831662,24.798301,-9.885218,0.27797,1.498413,7.354376,1265.331634,35.191286,0.529497,5.018458,-1.55071,10.347536,119.392316,499.210875,-1.287888,3.23335,-0.98993,11.321308,164.883031,420.272527,-0.738267,1.304541,1.833535,6.106978,113.273115,107.717521,-0.116615,0.198394,-1.412676,5.933202,22.216341,21.503757,-0.152764,0.14358,2.623973,10.676586,23.918438,15.666371,move--sink-counter
12814,9.0987,0.142996,-1.152823,3.885094,1164.725697,15.187308,-1.228936,2.627027,-0.044987,1.471321,171.857165,265.562224,3.069105,0.297515,-0.101812,1.552125,393.374856,32.079573,1.146416,0.059755,0.524783,1.602654,147.108147,6.058649,-0.234512,0.022178,0.071357,2.34373,31.712637,1.223059,0.331748,0.131891,-0.957777,3.141337,47.993188,9.210815,-8.104924,1.018401,0.229615,2.302396,1038.839688,85.987679,4.286752,0.848637,-0.263235,2.370744,548.925186,106.511251,3.142198,0.727599,-0.094952,1.900557,402.379398,92.339136,-0.967198,0.437284,0.154728,1.618505,133.235833,18.368784,0.618768,0.1462,-0.126409,1.894909,80.895333,14.708402,0.272987,0.723708,-0.388204,1.764642,80.772018,9.92866,-8.963023,1.14385,1.034829,3.431114,1149.084664,82.482422,-2.671687,0.465979,-1.154281,2.900183,342.027243,60.034779,3.120009,1.877307,0.005172,2.503494,414.373017,50.215782,-1.452033,0.406215,0.304403,1.910824,186.799875,47.263862,-0.166161,0.165819,-0.476336,2.810956,25.831766,18.150355,0.906032,0.134607,-0.446168,2.315881,118.369482,8.585781,-9.558243,1.316827,-0.725546,3.419894,1223.898359,154.013852,-0.475324,5.265845,-0.333366,4.461501,81.330549,665.333956,-2.256741,6.372694,2.478067,10.69154,303.368356,692.323778,-1.133437,4.407191,2.003419,6.329117,161.102858,495.20278,0.050683,0.438801,0.647465,2.394231,49.427242,18.947566,-0.305001,0.218724,2.016549,6.513111,44.020748,21.875045,-9.59434,0.153111,-0.751628,3.23783,1228.268639,12.384941,0.220968,2.017796,-0.549501,3.479129,91.999735,248.756704,-1.599694,0.817647,0.714809,3.09453,206.261574,96.529059,-1.229313,1.919925,0.972419,2.768001,157.930276,246.783811,-0.097328,0.038523,-0.70866,2.447001,14.167809,4.287072,-0.060605,0.057862,0.081123,2.866941,11.546006,6.632255,move--sink-counter
13081,9.307538,0.26304,-0.942131,2.843373,1191.417611,32.207521,-1.261736,3.026674,-0.234677,1.391789,206.372137,131.557444,2.907914,0.22237,-0.44007,2.676146,372.797533,22.004507,1.159329,0.054481,0.653901,1.96295,149.437632,2.151193,-0.197647,0.032922,-0.007937,1.977489,26.012998,3.699301,0.263795,0.169886,-0.839511,2.658818,38.800328,16.291624,-8.679201,1.924764,0.012405,2.006921,1112.214134,205.241979,3.753057,1.476259,-0.1797,2.283815,485.560348,112.705584,2.944575,0.421637,0.147955,2.271327,380.286749,14.189148,-0.821092,0.634615,-0.127791,2.095971,107.874673,73.140185,0.502125,0.284152,0.415508,2.177447,74.691828,13.965294,0.014077,1.23845,-0.104455,1.612733,92.9908,149.350432,-9.142802,1.363443,0.572247,2.247692,1171.050432,148.60879,-2.533084,0.412115,-0.859308,2.622221,325.876387,36.647555,3.682568,3.418974,0.068643,1.671617,473.167466,417.613597,-1.306321,0.675096,-0.190689,2.092473,169.887684,73.453159,-0.126469,0.16635,-0.19062,2.665932,24.495092,16.266364,0.641852,0.504955,0.57097,2.144553,85.93592,55.581313,-9.966126,3.342172,1.008028,4.815732,1275.777591,429.999534,-0.078252,8.2746,-0.83391,4.631768,120.131272,926.865056,-1.911349,8.491669,1.490513,7.543396,245.276148,1099.410497,-1.229001,4.28895,1.969159,6.293181,180.275455,434.650564,0.204357,0.77741,-0.218151,2.57277,69.915773,94.436687,-0.374234,0.215278,1.60255,5.689527,51.825282,21.78264,-9.683513,1.059302,2.72751,14.616885,1239.66325,130.916596,-0.093703,3.885628,0.561925,4.489361,92.167706,372.699337,-1.604646,1.417578,-0.0251,3.235938,207.304376,171.822667,-1.335458,2.187866,0.390262,2.651292,194.606777,147.162169,0.068739,0.071553,-0.760433,3.0288,21.178517,9.294955,-0.165578,0.122236,0.22248,1.874744,25.784982,14.633993,move--sink-counter
13348,9.194732,0.430138,-0.118848,2.672413,1177.017765,52.491823,-1.064268,3.97647,-0.335528,1.445306,164.193863,383.703395,2.769767,0.226783,-0.815364,3.356584,354.897001,25.358564,0.962317,0.183996,0.584232,1.902127,123.654853,22.053828,-0.15296,0.031,0.600476,2.470973,21.44403,2.816656,0.225016,0.181026,-0.971491,2.698589,38.629876,13.020033,-8.439739,2.578402,0.029586,1.667722,1088.18891,63.273556,2.877178,3.775359,0.177609,2.274244,368.564845,487.583029,2.808788,0.317698,0.040507,2.71234,359.542164,41.114569,-0.573393,0.60611,0.210423,2.082286,78.380716,66.812025,0.336221,0.376682,-0.055605,1.541843,51.791153,47.235142,-0.172823,1.030941,-0.433397,2.128012,79.637931,41.157593,-8.980685,1.535979,0.692686,2.204098,1149.817699,189.162913,-2.631194,0.557823,-0.459008,2.370704,337.882586,60.864433,3.765078,3.438448,0.190763,1.673257,507.058387,52.63654,-1.09311,0.731538,0.290268,1.90259,140.036225,94.609535,-0.194969,0.214278,-0.212714,2.137542,33.815084,19.599106,0.196742,0.582331,-0.230049,1.481788,59.894682,75.32388,-10.334011,3.680097,0.530388,4.02996,1323.234187,458.37675,0.083576,8.72691,-1.525699,5.966436,124.094584,1126.737536,-0.928568,6.701561,1.264246,7.084472,121.893293,859.977519,-0.88325,2.41093,2.032299,7.27432,113.866747,310.586661,-0.076324,1.983186,0.994188,3.636325,92.619508,123.258719,-0.402433,0.392051,1.819779,5.610628,55.519365,44.187134,-9.645778,1.07073,2.789995,14.707294,1234.709033,137.315646,-0.244725,4.289605,0.393308,3.711201,110.946446,505.050526,-1.680342,1.359442,-0.182421,3.501289,215.351415,174.949818,-1.306496,2.245509,0.406558,2.570988,170.156121,276.325239,0.143204,0.057336,-0.869564,3.005788,18.340992,7.450159,-0.257228,0.10254,-0.386997,2.509159,33.990998,12.202012,move--sink-counter
13614,9.468706,1.56853,-1.699506,6.004025,1212.470041,185.67172,-0.765827,3.794142,-0.003603,1.40986,159.542632,241.857009,3.031556,0.419524,-0.569453,2.877522,388.683107,46.615327,0.701639,0.189095,-0.333408,1.67868,90.558968,22.444629,-0.039442,0.016289,-0.513517,3.414994,6.81383,2.086985,0.210782,0.157256,-0.824468,2.287284,35.569993,11.920288,-9.137695,3.611579,0.753963,4.666152,1170.395753,441.131722,2.064026,2.108885,0.101484,2.836087,273.775147,192.424577,3.060578,0.542463,-0.312417,3.5202,391.916204,68.534864,-0.235806,0.243595,-0.161128,2.397169,33.645543,28.167175,0.200724,0.222084,0.1901,1.496694,48.950111,1.323076,-0.387006,0.505796,0.288339,1.665115,57.222273,52.745925,-9.082939,1.804866,1.26486,4.425372,1162.620706,234.584595,-2.552151,0.543996,-0.41212,2.599849,329.636816,39.884639,3.898491,2.821023,0.028465,1.500201,500.901199,336.756804,-0.583078,0.672374,0.682858,2.459289,75.045649,86.452271,-0.054346,0.27621,-0.425155,2.674459,38.001496,13.762036,0.115253,0.525868,-0.477512,1.838625,64.30993,6.18872,-10.963001,7.213488,0.552669,3.150942,1403.27018,937.713475,0.535983,22.065726,1.298451,11.63395,167.792699,2713.090495,-2.010101,17.829981,0.675228,4.104377,302.53042,1916.560254,-1.114083,2.2264,2.074634,6.910414,152.122471,244.971975,-0.323983,3.205246,0.803154,2.365551,135.108593,415.614451,-0.49296,0.78516,0.560659,2.940843,65.996959,96.15853,-10.436273,8.514173,3.192362,13.743017,1338.165029,1008.815243,-0.498453,5.313995,-1.021987,6.592162,114.595878,547.1913,-1.353951,3.470809,-3.129784,16.671903,175.408897,440.056167,-0.861945,1.70093,0.815964,3.288143,120.56355,183.683383,0.47475,0.496022,-1.468905,4.416044,66.293004,53.366572,-0.453523,0.204666,0.499326,4.496045,58.06865,26.586186,move--sink-counter
13881,9.299564,2.029938,-1.329144,4.580103,1190.368245,263.046839,-0.692519,3.551166,0.035128,1.548008,141.431953,268.978317,2.743832,0.974504,0.577042,3.854287,351.886871,119.168978,0.542008,0.069266,-0.092826,1.902056,72.76913,1.353382,-0.046076,0.018965,-0.390378,2.920811,8.315888,2.451711,0.212123,0.181928,-0.612729,1.965868,36.467436,14.249169,-9.608969,5.253765,0.614257,3.475791,1235.247504,475.789891,1.657464,1.19792,0.689403,2.879548,218.374179,113.271394,3.407547,0.814392,-1.412494,4.923656,436.183593,105.655013,-0.364255,0.335077,-0.206568,2.208537,49.245947,39.581651,-0.065285,0.242766,-0.336114,2.042473,32.665695,24.067608,0.166414,1.238772,-0.076802,2.253182,91.577703,161.064047,-9.185595,2.56463,0.929261,3.513481,1175.792236,332.140787,-2.448966,0.928507,-1.057125,3.922481,314.850252,106.947163,3.617058,2.592501,-0.360453,1.734576,475.27034,154.131529,-0.555883,0.754158,1.060385,3.319534,83.815012,66.918763,-0.072645,0.35803,-0.587943,2.273761,45.856666,46.128813,0.270675,0.847473,-0.598458,1.990198,76.120551,102.818732,-10.891795,7.460903,0.568232,3.036796,1394.166929,969.399745,0.430875,22.849588,1.204361,10.781732,170.489352,2876.80303,-1.41806,19.951745,0.860871,3.73072,243.786177,2173.97311,-1.033561,2.501965,1.77751,5.971038,138.386469,299.169489,-0.176267,3.464516,0.888097,2.317333,141.138445,142.386117,-0.295787,1.04814,0.590537,2.306505,66.361157,89.143843,-10.145649,14.042421,1.559749,7.021138,1301.844354,1693.834044,-1.046694,8.898166,0.405255,6.264756,136.909046,1144.456643,-1.245819,8.063931,-0.211162,7.011061,159.50571,1048.360818,-0.266966,0.700399,0.779499,6.048604,44.773861,91.07974,0.399424,1.796348,0.970552,4.457523,70.404534,196.42221,-0.363978,0.962773,-1.549167,5.641382,56.202342,109.535626,move--sink-counter
14148,9.076897,2.087203,-1.647444,5.238743,1162.407412,250.577332,-0.873449,3.235341,-0.20858,1.761302,147.739903,272.659851,2.760925,0.947913,0.682045,4.046246,353.65067,120.452075,0.32606,0.10343,0.667037,3.34422,45.106609,8.804345,-0.045614,0.023452,-0.753129,3.226135,8.058407,3.039785,0.125413,0.263591,-0.327353,1.774812,36.449496,17.277688,-9.072697,5.402509,1.167962,4.107581,1169.805378,387.977167,1.411124,1.063642,0.254043,2.958722,188.715295,90.873272,2.790294,1.898463,-0.39697,3.016717,366.357506,141.212109,-0.371844,0.28746,0.044175,2.124659,53.425317,28.031632,-0.146593,0.27316,-0.507274,2.070708,38.227647,27.017091,0.565378,0.654814,-0.447854,2.599454,84.463121,55.038219,-8.706134,2.877464,1.286707,4.114362,1115.790581,324.412163,-2.482024,0.957933,-1.08093,3.849089,322.306798,77.75315,3.370013,1.83142,-0.412101,2.129484,433.883645,203.508389,-0.461468,0.902318,0.909638,3.006987,69.005275,115.03782,-0.008496,0.378593,-0.270799,1.884821,32.178542,33.645069,0.325397,0.823663,-0.474001,1.951948,84.307041,21.818866,-10.440909,6.176841,0.989619,4.428235,1337.121385,774.126695,0.225902,19.628943,1.560675,13.897138,126.2441,2463.52699,-1.755118,18.189928,0.840137,4.083056,255.478705,2304.602277,-0.809207,2.745024,1.856908,5.933536,110.679455,332.801801,-0.20859,3.356868,0.922252,2.345461,137.554161,435.834963,-0.075208,1.15228,1.028099,2.584329,74.309461,144.715898,-10.217763,16.569794,1.203636,5.476834,1310.557089,2043.567083,-1.682522,17.862513,-1.737631,14.426886,232.871676,2203.497243,-2.654832,23.959481,-0.427488,5.75195,369.736852,2779.299953,-0.167435,0.534505,-1.823846,12.614145,24.605558,68.124832,-0.324009,4.802242,0.668716,2.224601,133.177528,521.125291,0.171271,2.236072,-0.71279,2.153299,92.506517,262.642595,move--sink-counter
14414,9.563909,2.983854,-1.059969,3.024238,1225.670094,330.066635,-0.983436,3.105179,-0.51346,2.556633,171.490176,188.488461,2.749562,1.283319,0.320983,2.919598,352.327416,162.591716,0.074386,0.286201,0.327292,1.741911,38.668148,27.080781,0.011911,0.031033,-0.446524,2.456028,11.55596,3.68123,-0.003288,0.32142,-0.662133,1.786668,46.287749,35.627119,-9.86833,4.769336,0.983684,3.40637,1263.14882,620.059871,1.81102,0.712769,-0.288888,2.753783,232.002516,91.269908,3.037206,2.74819,-0.267934,1.998258,397.47552,248.624577,-0.350491,0.345311,-0.064199,2.113698,45.466655,44.035722,0.073156,0.38655,0.123398,1.498136,52.561032,7.804058,0.193601,1.535211,0.293235,2.329472,76.403167,123.048482,-9.541278,5.139009,0.535385,1.973732,1227.467206,427.889128,-2.317661,0.755881,-1.334897,4.441289,296.777971,97.183057,3.832617,2.313987,-0.28359,1.959093,492.289872,274.137753,-0.086288,1.287936,0.909729,3.030585,66.683547,98.826689,0.044348,0.379643,0.12205,2.280094,42.263202,48.229499,0.231722,1.03588,-0.229647,1.899483,78.220315,111.255746,-10.984345,11.688966,0.312593,2.992427,1406.665896,1490.197829,-0.379923,24.037937,0.684254,9.916892,176.891142,3084.60569,-1.433195,21.803622,0.572837,3.496762,223.922615,2603.158493,-0.227153,0.780321,1.019109,4.540268,38.495512,91.379851,0.495482,2.713204,1.447257,4.31819,99.236883,260.335257,0.436682,0.883644,1.40618,5.092939,61.224212,105.000531,-10.717688,23.705579,1.670139,8.058783,1374.609687,2962.870548,-1.456665,35.526647,-3.299967,24.074918,199.955467,4537.073795,-2.982113,25.536976,-0.693683,5.630844,394.496425,3163.08645,-0.055566,0.798023,-1.136101,6.600617,30.588371,103.44926,-0.112548,5.173632,0.812307,2.22171,142.73164,352.660584,0.042661,2.484213,-0.734697,2.07995,99.510594,166.320151,move--sink-counter
14681,8.864128,2.400516,-1.404899,4.692093,1137.510733,207.504078,-0.578703,3.515614,-0.145294,1.955119,145.12689,430.291351,2.57034,1.1106,0.087261,3.367211,330.296984,130.930658,-0.202543,0.387574,-0.458175,1.603084,52.074479,46.243755,-0.015265,0.026538,-0.7703,3.327481,10.018548,1.918842,-0.167216,0.130932,-0.796458,2.711072,36.489907,3.162287,-9.115502,5.071008,0.814221,3.364994,1166.814845,658.380077,1.843028,0.786229,0.115926,2.715222,237.375274,91.20905,3.097093,2.798277,-0.180377,1.917277,401.769999,296.19005,0.119795,1.034352,-0.447913,2.18528,68.376798,133.947572,-0.073407,0.292772,-0.300886,2.07826,44.302725,36.540638,0.029442,1.557129,-0.090229,2.21602,84.123901,138.254867,-9.031118,4.735492,0.99628,2.668594,1158.198103,534.46967,-2.373507,0.653401,-1.751583,6.142948,305.575666,67.875322,3.480831,3.857911,0.16898,1.927256,462.997399,250.003584,-0.089823,1.298572,0.881695,2.975626,67.615881,132.978152,-0.176792,0.346068,-0.019134,2.168895,42.970403,44.767254,-0.154055,1.124968,-0.815667,2.381139,76.861577,113.943757,-10.731,12.68835,0.426506,2.889162,1374.2568,1619.861312,-0.326453,10.972578,-1.781461,8.99854,124.877167,1420.229838,-1.072792,13.595157,0.518244,3.56055,167.041518,1641.005265,0.3125,0.840562,-0.363613,6.030777,49.638136,95.647547,-0.128772,5.260758,0.874914,2.21046,156.184662,450.0859,0.012486,1.954235,1.098972,3.077188,94.247786,173.871327,-9.874218,16.754765,2.360217,14.620705,1265.953031,2096.989266,-1.755478,32.375528,-3.809897,29.560592,225.184409,4206.814155,-3.095591,22.840568,-0.591047,6.38592,423.421869,2616.58071,0.014955,0.77117,-0.981567,6.691548,32.102422,96.580768,-0.306164,4.607972,0.82414,2.309371,139.760621,574.955815,0.168435,2.24869,-0.702851,2.150613,98.748838,288.401545,move--sink-counter
14948,9.471138,3.084877,-0.753753,2.930839,1212.902578,378.155444,-0.457483,3.291309,-0.018488,2.141117,161.562804,68.077741,2.81521,1.271533,0.263111,2.563985,360.387375,164.877482,-0.369248,0.191879,-0.497167,1.933977,60.495236,2.318705,0.007943,0.022517,-0.891533,3.396354,8.07442,2.879273,-0.052035,0.200833,-0.410686,1.741036,38.889114,25.595314,-9.153688,5.217185,0.668377,2.580148,1174.101682,587.941346,2.077513,0.960975,0.447928,2.400741,266.188183,122.707625,3.368124,3.011511,0.143068,1.87028,435.300505,334.102638,0.254025,0.852271,-0.501161,2.278731,53.556922,82.075677,0.107925,0.258792,0.106867,1.953948,35.559856,23.629218,-0.368065,0.717661,0.371485,3.368868,67.186444,56.901413,-9.540595,4.593597,0.557577,2.10214,1221.841109,572.308711,-2.148968,1.427773,-2.463798,8.919851,278.706965,153.721638,3.478073,4.528871,0.148217,1.581687,453.660338,468.098941,0.55047,0.595693,0.549423,3.73337,70.497702,77.376721,0.133823,0.744091,-0.362164,2.28091,62.774251,38.867647,-0.331689,0.623398,-0.521852,1.980999,74.254015,22.155683,-11.110508,16.641544,0.338973,2.579837,1422.300925,2156.896086,-0.381037,35.430182,1.843097,13.654299,202.69771,4570.753498,-1.974474,31.108483,-0.285253,6.356454,253.828717,4036.818051,0.119662,1.849427,0.673836,5.120933,58.059863,225.821764,-0.15877,5.303015,0.813867,2.145641,161.415538,485.227185,0.031219,2.027289,1.041095,2.952331,109.661699,225.674533,-11.404004,21.722768,2.057627,9.151696,1462.987975,2672.791758,-1.421261,36.952383,-3.092112,22.35026,202.968808,4676.669706,-2.929883,24.273809,-0.785554,6.181766,391.821774,2951.923247,0.168697,0.889148,-1.305061,5.849698,43.547379,111.242473,0.341976,4.722871,1.194208,3.373631,138.071659,567.934288,-0.140909,1.774967,-1.364895,3.632107,72.430113,189.665444,move--sink-counter
15214,9.26223,3.394903,-0.838986,2.91545,1185.573236,441.172075,-0.551943,3.51159,-0.102748,1.946248,157.110894,454.950376,2.621927,1.234143,-0.159911,2.64368,336.499145,150.956575,-0.332049,0.208044,-0.314474,1.672956,42.754682,26.710761,-0.011541,0.019141,-1.064457,4.076618,6.263352,2.112983,-0.027844,0.18445,-0.408704,1.813827,36.282276,3.290738,-9.353622,5.138203,0.469014,2.446591,1197.590894,655.704467,2.184332,0.853277,0.750026,3.157423,281.33504,95.45799,3.714715,1.945791,0.083483,2.361408,478.761132,203.369517,0.295745,0.830924,-0.419767,2.278058,62.39132,98.476019,0.028468,0.363242,0.243591,1.784361,50.597215,43.827223,-0.085167,1.201014,0.031161,2.623501,91.683977,155.916516,-9.495221,4.70692,0.570523,2.086968,1215.68174,600.736976,-1.890417,1.923606,-1.940794,5.767884,243.292591,239.968421,3.342935,3.998705,0.151556,1.735908,446.287123,264.763154,0.337697,0.943197,0.564964,2.967973,64.892576,117.617673,0.129246,0.745568,-0.393915,2.285178,68.850705,85.024537,-0.133641,0.745818,0.009429,1.436535,75.152589,96.327315,-10.981949,16.836811,0.421655,2.56946,1405.709654,2188.441459,-0.335332,35.526077,1.858857,13.637497,184.84116,4618.714673,-1.704409,31.871834,-0.144547,6.02075,311.807429,3357.077348,0.091086,1.8555,0.608769,5.034363,63.046449,238.045955,-0.230476,5.07345,0.821396,2.187592,154.986982,448.677295,0.041602,2.036049,1.054334,2.958023,97.157674,185.823306,-10.979567,25.472577,1.596494,7.478217,1405.836931,3292.559311,-1.028711,28.802807,-3.480887,30.964228,147.415626,3684.871608,-1.557833,12.20397,-0.646799,4.815768,221.375965,1442.19904,0.153156,0.658567,-1.306524,5.144989,28.369172,85.614684,0.208607,4.814909,1.119616,3.372975,126.528829,399.689229,0.144648,2.452026,-1.089974,2.718298,105.801236,240.73565,move--sink-counter
15481,9.323771,3.896561,-0.925216,3.044396,1193.473052,505.530253,-0.977543,2.678038,-0.35165,2.243878,176.832691,100.40113,2.815442,1.155514,0.249792,2.750603,361.95969,132.104118,-0.272112,0.177639,-0.136911,1.906616,49.557351,3.372589,0.007582,0.020938,-0.838048,3.590899,8.130103,2.173637,-0.073447,0.224867,-0.28735,1.743725,38.252864,26.411404,-9.309012,5.567439,0.573565,2.427924,1194.115574,626.932919,2.100638,0.694991,0.433919,2.865463,269.742524,83.02723,3.214575,2.265614,-0.118363,2.216093,412.153811,285.608491,0.422677,0.675136,-0.445312,2.481165,73.197711,49.206271,-0.178974,0.271646,-0.022723,1.65971,41.653447,32.044656,0.010285,1.040396,0.067838,3.029123,69.786802,58.015376,-9.149638,4.501089,1.063718,3.07771,1171.649406,566.850153,-1.910613,1.946907,-1.932884,5.765705,258.499615,141.838481,3.402167,3.605675,0.53053,1.669353,440.0108,405.871248,0.307145,0.873161,0.657307,3.203979,65.462998,104.039528,0.267442,0.566543,-0.470586,2.735256,59.019726,36.979753,-0.059917,0.633947,0.028478,1.556595,68.545464,8.788064,-11.316742,12.807356,0.819979,3.232498,1450.416479,1579.209799,-0.576557,31.338819,2.418737,16.455937,151.801208,4076.345429,-2.012577,28.349021,-0.250338,7.487034,266.112704,3615.61373,0.212825,1.707557,0.808931,6.041896,53.033463,191.932471,-0.049453,5.009709,1.059751,2.503271,163.716588,549.373283,0.068396,2.03697,1.104418,3.053832,101.027933,236.766606,-10.865558,28.440623,1.243994,5.633212,1390.923936,3692.334767,-1.540871,40.388126,-3.091718,22.289001,201.081574,5228.155173,-2.559947,25.75858,-0.083036,4.251724,339.985288,3218.986783,0.235119,0.925763,-1.635919,6.428898,35.801073,120.066188,0.036954,5.750125,0.873619,2.536831,194.748956,725.44353,0.232305,2.707656,-0.847853,2.202861,125.782028,292.199478,move--sink-counter
15748,9.461884,3.489771,-1.024915,3.241254,1211.220275,449.969294,-0.674636,4.018125,-0.437028,1.923665,163.069158,468.817728,2.556367,1.13589,-0.134258,2.657799,327.517229,144.574594,-0.27223,0.176761,-0.156211,1.885693,36.368505,21.263178,0.017756,0.020136,-0.723264,3.599892,8.651331,2.411441,-0.185846,0.217713,-0.850662,2.374818,38.291145,14.018947,-9.432555,5.245166,0.507913,2.602656,1207.368194,682.008686,1.990076,0.968939,0.536489,2.832129,256.372779,112.663293,3.582237,3.381349,-0.154941,1.981047,474.570014,202.059004,0.254111,0.76957,-1.138136,3.964353,52.861227,95.765335,-0.176259,0.305086,-0.172336,1.580944,38.978749,23.634355,-0.097555,1.201796,-0.013611,2.600596,92.389941,149.255923,-9.642986,4.284199,0.581154,2.519501,1235.926415,493.398102,-1.933702,2.011159,-1.855651,5.554941,248.447618,254.165002,3.806541,2.142774,0.718122,2.389762,495.223566,154.086489,0.299334,0.946087,0.609384,2.785225,67.289586,116.949644,0.128672,0.777679,-0.267018,2.297181,77.092729,101.069121,-0.067816,0.609468,-0.127899,1.419984,66.276901,79.233721,-10.529826,13.590393,0.719022,3.684117,1349.03679,1714.998946,-0.779031,35.394509,1.614595,13.708399,186.609834,4589.643178,-1.043472,26.577114,0.040605,8.251744,185.67539,3326.535068,0.117716,1.471629,1.344859,6.566097,58.512841,189.905392,0.36137,3.477905,1.489166,4.004187,112.03228,286.985,0.541514,0.962825,1.272559,4.982355,77.952689,105.015319,-10.895657,28.361663,1.233183,5.636256,1396.195252,3619.215451,-1.514754,40.673847,-3.050485,21.928787,237.692809,4989.628778,-2.686353,25.469708,-0.153744,4.357457,398.142974,2672.461277,0.228023,0.936798,-1.620942,6.331877,39.618058,121.076719,-0.020983,5.646869,0.834545,2.540189,141.83898,415.049992,0.238007,2.698914,-0.843768,2.204046,110.378888,234.594553,move--sink-counter
16014,9.100592,3.266415,-1.51393,4.489774,1165.723065,393.450142,0.003676,3.035022,-0.149723,1.548053,117.247151,262.455111,2.909718,0.934901,-0.223167,2.128964,373.574074,108.183678,-0.334832,0.145564,-0.302391,2.202575,51.664428,5.715907,0.036821,0.01748,-1.010863,3.780912,6.550342,1.953027,-0.167942,0.260649,-1.093366,3.063116,36.509844,20.073929,-8.454736,4.077039,0.886133,3.563541,1082.491872,520.332672,1.920242,0.840949,0.685382,3.089761,246.973045,100.109175,3.289483,2.759534,-0.456751,2.66585,422.84237,334.872213,0.432726,0.652957,-1.06191,4.004003,55.862084,84.070017,-0.151263,0.336032,-0.27786,1.812218,35.354261,42.367849,-0.163225,1.183291,-0.181748,2.695911,77.633692,65.132084,-9.281931,3.574124,1.007949,3.655941,1193.2182,270.815648,-2.278328,0.942441,-2.760476,12.221134,295.432187,87.113968,3.150618,2.863303,0.306994,1.556607,405.611518,342.378998,0.107272,0.657104,0.969377,3.332982,49.518207,49.520626,-0.185006,0.379502,-0.006477,2.59308,40.72449,31.924309,-0.276942,0.421181,-0.505472,1.823981,61.976449,13.743825,-10.871241,15.05929,0.572264,3.211645,1391.606279,1955.185963,-0.610974,31.632273,2.109314,17.357869,155.650528,4110.250591,-1.929751,31.055184,-0.758196,7.511061,266.076405,3882.916105,0.448701,1.368444,1.136287,6.227857,63.448694,166.406932,-0.23705,5.153709,0.791066,2.067675,174.326714,669.836573,0.107336,1.820837,0.79947,2.617347,83.408072,221.948284,-10.214123,18.996451,1.512143,9.345846,1308.687402,2417.22075,-1.194301,33.772963,-3.909392,30.390696,153.770519,4387.37452,-2.902308,19.350108,0.151185,6.043773,383.452882,2372.903359,0.110101,0.675283,-2.106064,10.549704,24.065306,85.398964,-0.242902,4.754435,1.02835,2.751958,155.942268,578.156983,0.321423,2.502076,-0.867893,2.28474,110.034504,252.575181,move--sink-counter
16281,9.472818,3.36559,-1.204868,3.492268,1213.592083,396.377158,-0.162654,3.842051,0.066523,1.662459,128.08546,246.062412,2.784222,1.226073,-0.047534,2.011967,356.693664,155.88885,-0.338353,0.131172,-0.003417,1.70588,46.462814,12.563039,0.054616,0.018943,-0.690695,3.14549,8.314399,2.141743,-0.019509,0.341885,-0.545993,1.942063,46.236109,38.576777,-9.263639,7.279782,0.557895,2.382662,1194.794905,604.680248,2.130507,1.114934,0.286721,3.365321,272.963052,142.744016,3.873419,2.87636,-0.105407,2.452967,498.618139,329.508208,0.307144,0.995963,-0.181013,3.359877,63.299782,112.892387,0.011361,0.293727,-0.100331,1.904893,41.726232,32.247636,-0.276708,1.100404,-0.587754,3.788095,64.022318,130.665641,-9.742864,3.216661,0.944806,3.214882,1247.091312,418.083999,-2.016926,1.099626,-1.339454,4.498098,260.372502,124.831736,3.457685,4.011545,0.160033,1.466987,471.858301,96.709318,0.420233,0.449342,0.164097,2.480932,54.314018,57.530966,0.074538,0.821452,-0.360088,2.119469,59.35392,71.717056,-0.162906,0.682861,-0.791646,2.334666,64.43651,76.394365,-11.038532,15.99467,0.513146,3.018551,1413.161267,2069.574353,-0.624203,35.71515,1.700956,13.948999,168.765584,4630.158339,-1.754987,32.35421,-0.646892,6.854963,292.131884,3653.460431,0.381141,1.662803,1.07325,4.835286,60.320979,196.240362,-0.270474,5.078454,0.77508,2.074872,170.021975,220.538276,0.136697,1.864337,0.815772,2.580276,85.167452,132.148218,-10.357726,25.393934,1.409468,6.746444,1327.230718,3241.762615,-1.264421,37.386078,-3.353741,25.170551,198.352586,4653.023036,-2.517055,21.852672,0.062075,5.362283,340.416738,2649.980603,0.277718,0.777156,-1.71081,7.654212,43.680356,90.829233,0.753481,2.206001,1.419332,5.719103,107.224007,265.175887,-0.310147,0.975051,-1.384838,4.696619,67.876643,112.516365,move--sink-counter
16548,8.847792,1.872536,-1.909126,6.54292,1134.306987,179.098847,-0.520133,3.986914,-0.274497,1.576936,146.437703,437.568294,2.789936,1.034095,0.127005,2.191157,357.422607,130.946785,-0.35194,0.138735,-0.058668,1.582887,53.497227,4.824057,0.027172,0.011732,-0.437285,2.98689,6.662238,1.504935,-0.007128,0.327233,-0.588073,1.965395,45.253782,10.057483,-8.68504,6.164063,0.991709,3.376394,1118.155219,572.521461,2.046522,1.185966,0.134646,3.0109,269.837467,87.676809,3.810347,2.774788,-0.314016,2.376518,488.547267,348.089659,0.248284,1.024542,-0.338538,3.24947,63.901822,125.388387,-0.107435,0.339522,-0.416392,1.831295,34.661408,36.431212,0.198239,1.114963,-0.608115,2.592114,69.959784,140.479893,-8.951904,2.066262,0.741105,2.650694,1146.078345,260.156738,-1.943078,1.126578,-0.996422,4.161238,253.702388,106.709185,3.551524,4.284536,0.209235,1.380989,455.256885,547.568422,0.274877,0.515511,0.008071,2.258088,50.60357,66.986578,0.030992,0.821691,-0.504521,2.200003,62.102695,45.877823,-0.060323,0.703483,-0.446021,1.971876,59.347293,36.515429,-10.227109,12.384404,0.95238,4.607824,1312.522759,1466.685644,-0.296662,31.846077,2.197425,17.739449,140.68607,4106.811034,-1.740683,29.85903,-0.63487,7.835371,268.243947,3770.012319,0.340491,1.586767,1.101433,5.103294,68.771936,190.651174,-0.497577,4.269275,0.901511,2.195683,150.517258,552.330009,-0.037331,1.531268,0.934753,2.813829,74.006101,198.009384,-10.10014,18.258964,0.839226,4.653982,1294.68008,2297.846938,-1.756514,11.007374,0.056625,3.9551,235.648126,1352.303422,-2.580319,15.63609,0.595255,4.37963,369.678964,1595.752506,0.160393,0.296267,-2.178511,8.70698,24.933801,35.347471,-0.172674,4.999471,0.777839,2.478668,137.034821,401.40456,0.334324,1.851514,-0.876361,2.190937,95.768359,204.874925,move--sink-counter
16814,9.275656,2.91856,-1.082513,3.130467,1187.462302,372.781757,-0.955234,2.926719,-0.589514,2.093955,179.810004,104.681598,3.134173,1.259039,0.138963,2.61133,402.646819,144.926887,-0.328947,0.119338,-0.168601,1.559904,44.348443,12.439968,0.057287,0.020897,0.171485,2.773167,7.574325,2.707836,-0.12553,0.426992,-0.590715,1.840887,55.855466,54.725693,-9.562101,6.700109,0.534785,2.3398,1224.757784,839.801898,2.24628,0.880183,-0.426812,2.536587,289.726222,94.273744,3.424203,2.447467,-0.554352,2.517023,440.352645,289.595094,0.120521,0.514871,1.00969,3.709704,45.970274,64.067824,-0.099798,0.319057,-0.314485,1.897749,35.747434,23.794816,-0.252079,2.577944,0.277204,2.356114,119.326826,125.729122,-9.258697,3.090414,0.789906,2.665394,1188.268733,282.984444,-2.042262,1.255749,-0.969929,3.834239,265.023424,133.089284,3.994869,3.63496,0.742771,2.031025,529.315602,175.792914,0.433389,0.480762,0.421257,2.52663,61.236384,51.841587,0.185626,0.564813,-0.943379,2.533391,52.051277,59.480299,-0.078809,0.754527,-0.308707,2.054552,58.680549,65.984206,-11.318884,11.541567,0.826273,3.89731,1453.156333,1300.925295,-0.450006,33.990574,2.060826,15.049207,208.441271,4412.900742,-1.529342,29.761589,-0.582328,7.744953,258.853501,3414.748121,0.247319,1.50601,0.989966,5.296355,57.258634,184.811918,0.434073,2.836623,1.816634,5.455917,82.620904,319.028132,0.371316,1.311988,1.507647,4.740314,58.782226,163.002595,-10.493051,22.93776,0.850446,4.21232,1346.607499,2833.356512,-1.44046,24.888424,-2.405758,14.40994,230.96764,2929.14617,-2.784537,20.137854,0.208421,3.84322,358.265739,2597.700734,0.283092,0.557785,-1.938248,7.275409,37.592434,70.940021,-0.026828,5.296215,0.856518,2.43787,147.544571,469.656892,0.259454,2.022511,-0.818235,2.114461,96.995255,131.163026,move--sink-counter
17081,9.090599,2.348068,-1.222453,3.685038,1163.724967,300.685262,-0.504942,4.458399,-0.345665,1.424165,168.372991,566.940777,2.817508,0.992818,-0.477282,3.875031,364.944051,79.538926,-0.472238,0.140174,-0.730763,1.969321,62.019991,15.170421,0.04417,0.024328,0.356488,2.758787,8.247865,2.735319,-0.29932,0.247188,-1.142284,3.696629,54.616535,8.095427,-9.442551,7.019474,0.525126,2.364416,1208.698469,910.842332,2.23023,1.138911,-0.546951,2.128084,291.324486,94.490662,3.540909,2.510787,-0.328324,2.270917,462.588024,190.537502,0.37864,0.995161,-0.136187,3.461531,56.368896,129.405862,-0.201162,0.209434,-0.328231,2.487563,30.379262,23.652053,-0.273631,2.720867,0.228171,2.122956,132.635023,305.935466,-9.221615,3.653114,0.667482,2.129447,1180.526999,469.040508,-2.178455,1.371911,-1.075152,3.773916,281.586822,153.9815,4.120437,2.958126,0.692364,2.039504,530.613104,330.960039,0.453331,0.569327,0.449614,2.072,58.291854,73.541684,0.059041,0.569162,-1.156327,3.178334,48.049357,53.665073,-0.261392,0.864575,-0.53614,2.134278,65.110777,81.952758,-10.574872,10.817717,0.223329,3.248764,1353.779375,1398.637394,-0.548134,13.065522,-1.333178,8.86953,108.494759,1699.798555,-0.685938,8.197279,0.844208,4.095471,105.388754,1012.499668,0.543693,1.129848,-0.263358,5.564726,71.395625,142.971946,-0.011281,4.27146,1.138521,2.787918,133.418981,340.526185,0.283782,1.311301,1.110666,3.502356,66.667841,120.918156,-10.053609,20.857966,1.106103,5.170717,1287.209332,2698.124564,-1.676447,23.307262,-2.708248,16.800988,214.634374,3030.426065,-2.67667,20.247323,0.280023,3.820836,391.170489,2067.57377,0.284376,0.556964,-1.940851,7.278727,36.510106,72.296493,-0.186861,4.848462,0.848352,2.539798,154.920934,493.277504,0.328324,1.917163,-0.781634,2.147142,104.328773,232.146732,move--sink-counter
17348,9.216276,2.652887,-1.108579,3.144187,1179.706553,344.091144,-0.067329,3.738403,-0.045554,1.354162,145.45134,151.489909,3.254648,1.146138,-0.348803,2.891995,417.024394,143.366121,-0.580838,0.053079,-0.550223,2.006475,76.361992,2.082372,0.060628,0.021838,0.626766,3.272957,10.680349,2.658802,-0.183553,0.33487,-0.579455,1.902393,44.701099,35.901075,-8.930433,6.503549,0.886821,2.914474,1143.527417,829.989078,2.311473,0.996892,-0.134508,1.903181,296.056258,127.864931,3.61322,2.530854,-0.17364,2.141299,463.5423,313.66653,0.435031,0.852171,-0.337023,3.757507,71.361612,79.205327,-0.007929,0.245392,-0.054605,2.18128,41.117496,31.446546,-0.363012,2.28926,0.455038,2.306609,112.918665,129.561923,-9.328478,3.360345,0.479681,2.107363,1196.08475,359.57262,-2.691141,0.336373,-0.278423,2.3045,344.495306,43.419881,3.773617,3.231108,0.03734,2.061744,493.85204,252.24007,0.594278,0.381128,0.978063,3.344814,76.825292,47.724858,-0.049012,0.27734,-0.472955,2.123529,36.118174,15.982465,-0.447015,0.446143,-0.05039,1.824648,75.534367,19.41896,-10.723833,13.044374,0.251247,3.0169,1372.88432,1686.005649,-0.626669,15.829783,-0.157455,7.872415,138.13347,2058.234017,-1.743101,21.29716,-0.512538,5.946298,223.23823,2768.499236,0.672872,2.015775,-0.037513,4.12914,96.07772,233.3398,-0.186862,4.404252,0.886755,2.341731,173.873659,507.974516,0.124974,1.472781,0.767233,2.614407,96.365221,190.7972,-11.143322,16.464094,1.59312,6.242576,1429.11624,2015.258795,-1.187287,24.523397,-2.09043,14.712709,184.619429,3014.747743,-2.854092,19.083205,0.416568,4.108623,369.735622,2430.091288,0.200962,0.410918,-2.722897,12.778108,26.238774,53.035596,0.08692,5.073625,1.049785,2.842182,162.948833,595.654584,0.205495,1.605,-1.270833,3.123627,72.75558,140.159986,move--sink-counter
17614,9.300252,2.545352,-1.056299,3.148619,1190.735757,319.511268,-0.1698,4.1566,-0.027712,1.316668,152.983096,406.07829,3.057406,1.286957,-0.632556,2.769915,391.420376,166.45367,-0.595467,0.06357,-0.492872,1.824844,76.388378,7.857829,0.060548,0.023162,0.602926,2.997303,10.409005,2.885213,-0.128655,0.323018,-0.360362,1.835631,44.208146,15.285649,-9.404795,6.466107,0.468867,2.434773,1208.465706,662.674857,2.319399,0.976778,-0.126366,2.015954,300.166671,95.893379,3.886593,1.927223,-0.115675,2.740435,501.644099,184.623445,0.547917,0.930926,0.080866,3.3297,70.235496,120.82225,-0.005842,0.257702,0.138192,2.423111,33.358262,19.975621,-0.282634,2.261441,0.71402,2.256519,121.684695,261.638516,-9.155624,4.202949,0.178886,2.15927,1172.036669,542.173304,-2.444362,0.637542,-0.777225,2.677076,313.533521,76.391167,3.805198,3.539239,-0.10539,2.033284,497.011316,304.854259,0.615189,0.328452,0.758016,3.066818,79.260726,41.413802,0.028712,0.311002,-0.140917,1.686461,46.558981,36.124027,-0.473076,0.353551,0.149866,2.043291,63.592095,39.986141,-10.694281,13.092664,0.273006,3.003657,1368.983797,1697.433037,-0.669563,15.808194,-0.18989,7.901413,161.146957,2055.373608,-1.492679,22.258139,-0.352426,5.373224,273.344773,2287.776806,0.654714,2.030132,-0.07223,4.074865,94.737565,232.996508,-0.243985,4.281708,0.864038,2.362043,135.63652,280.224372,0.080268,1.446293,0.68344,2.598547,73.007518,105.134953,-10.041075,21.076646,1.276236,5.617315,1287.938509,2631.212788,-0.703037,22.592488,-2.123251,16.380332,139.980128,2930.343774,-1.589772,12.452433,0.461363,6.148608,205.411795,1606.965111,0.532008,1.012664,-1.721923,5.652834,71.328791,124.540035,0.795138,1.828065,1.049325,4.432294,115.666952,189.802685,0.099042,1.249778,-1.469616,4.008626,67.907263,136.334289,take-carrot-counter-
17881,8.949366,1.375709,-2.041688,7.092854,1145.972612,162.379418,-0.808085,3.960446,-0.619632,1.619749,144.963878,394.903213,3.092459,0.876469,-0.305221,3.513807,396.089713,110.764864,-0.687493,0.108773,-0.285414,1.718672,91.707962,3.564547,0.046873,0.012941,0.821026,4.032787,7.420457,1.476164,-0.133157,0.326945,-0.363501,1.817779,40.796004,28.273576,-8.877345,5.03269,0.828493,3.52044,1141.246309,475.617989,2.269499,0.846348,-0.23407,2.424986,290.675179,108.39896,3.307521,2.327882,-0.1814,2.41287,427.490762,246.957904,0.61842,0.899943,0.262204,3.574547,94.6521,74.276773,-0.146616,0.285669,-0.422515,2.273612,45.32591,35.537325,0.04823,1.11411,0.41947,2.01913,78.4247,47.849326,-8.398263,2.435343,0.560407,2.931087,1075.246538,307.504928,-2.30476,0.646202,-0.372853,2.250868,295.500085,79.427052,3.711359,3.397461,-0.262863,2.232951,489.014154,228.153238,0.620571,0.37536,0.450636,2.679386,79.508824,48.617487,0.218181,0.257883,0.671101,2.49511,38.684169,22.164329,-0.423248,0.294721,0.08912,2.153119,65.620618,16.561235,-9.977718,8.344693,0.781904,5.597413,1279.394178,994.017681,-0.443343,7.492652,2.400306,16.358422,95.177176,966.658655,-1.521457,19.005952,-0.393675,7.008997,204.110048,2459.830781,0.669509,1.891048,-0.122412,4.552566,96.491913,214.680533,-0.467396,3.492858,1.09997,2.57308,136.306456,368.362455,-0.213397,0.914294,1.206242,3.074644,61.080452,103.754836,-9.850809,17.466514,1.083586,5.625518,1260.915461,2270.755625,-1.872008,10.79359,0.698902,5.488126,239.646218,1403.346595,-2.405157,11.754307,0.077684,3.651886,319.645773,1411.724364,0.72364,0.868708,-1.386593,5.03503,95.52049,104.358948,-0.012987,3.927922,0.519944,2.179361,140.414565,442.860886,0.596398,1.564393,-0.762379,1.891109,96.699178,201.394036,take-carrot-counter-
18148,9.186914,1.655419,-1.618895,4.866795,1176.481895,194.467143,-1.206601,2.478457,-0.888249,2.346016,191.232042,120.435446,3.002409,1.579204,0.064717,2.425422,384.359432,204.740588,-0.683593,0.118519,-0.099186,1.604329,88.578466,12.396916,-0.047904,0.063411,1.328958,3.497698,13.24029,6.193878,-0.370957,0.46744,-0.680017,1.949119,56.527559,55.397082,-9.828961,5.429062,0.790747,2.868866,1258.418537,693.522692,2.470083,0.893996,-0.059568,2.518096,321.059226,66.801896,3.123658,2.379285,-0.490118,2.497738,411.117763,164.062235,0.420118,0.662357,1.041176,3.143628,56.952163,80.548323,-0.129278,0.297402,-0.337908,2.079842,46.127464,9.244627,-0.340363,1.813879,0.181925,1.592305,108.953882,229.106291,-8.414403,2.380841,0.526563,3.033583,1078.52029,259.057682,-2.559136,1.253037,0.824485,4.60889,332.107875,115.426404,4.473272,1.848595,-0.265322,2.845746,573.004312,232.643637,0.508651,0.567074,0.939681,3.509803,65.921782,72.0489,0.330934,0.187624,0.805452,2.913669,42.476294,24.241803,-0.404743,0.22609,-0.478347,1.766395,53.227957,27.031046,-10.085732,4.526672,2.272034,12.949798,1291.024626,586.577379,-0.114099,8.411857,2.199484,14.108602,122.218312,1092.231009,-1.633961,17.164438,-0.644403,8.390688,282.978204,1655.190514,0.393526,1.32008,-0.145782,7.246884,61.38089,164.303796,0.60871,0.478376,2.819386,12.535176,79.273772,58.825565,0.204566,0.244794,2.592529,11.078573,27.016951,31.138337,-10.209084,19.433603,0.849268,4.533873,1311.276814,2339.407469,-1.510555,15.856526,-0.084124,4.88809,249.099175,1670.332528,-2.489588,12.681735,0.011589,3.309119,333.164203,1499.853523,0.864716,0.965706,-1.043009,3.925603,114.271033,112.769259,-0.102833,3.850348,0.404414,2.179589,130.684942,232.330386,0.510897,1.759145,-0.67093,1.859908,121.489194,62.346863,take-carrot-counter-
18414,8.948635,0.699684,-2.027677,8.177207,1145.611246,84.216977,-0.12627,6.173075,-0.530234,1.607261,194.682712,734.245911,2.236506,1.7991,-0.134834,2.028566,296.472685,139.594503,-0.703281,0.099695,0.065299,1.53467,93.174739,3.790007,-0.214103,0.097384,0.202697,1.288075,27.74086,12.369985,-0.73685,0.092954,-1.204617,4.683038,96.211374,6.359231,-9.370235,3.560772,1.379772,4.393845,1200.284688,428.936445,1.889421,1.657013,0.378523,3.619634,258.022095,87.160722,2.888457,1.470253,0.031322,1.653668,373.522389,146.359642,0.463932,0.489729,0.659919,2.313329,66.456502,49.554249,-0.315423,0.116937,0.135808,2.241794,41.012576,14.380915,-0.43552,1.69456,0.053939,1.699235,123.401678,27.960944,-8.18454,1.612466,0.442607,4.117195,1048.501961,180.379721,-2.906212,2.115753,0.520147,2.474134,372.287898,271.655951,3.890913,2.314464,0.244597,2.578712,498.273744,297.244722,0.596575,0.753744,0.406228,3.123031,78.63879,92.408368,0.035132,0.229679,0.353179,2.053476,30.766425,26.9454,-0.450469,0.193101,-0.673611,2.306484,64.678223,11.480723,-9.431943,1.204655,-0.037968,3.39717,1208.053621,127.315478,0.226218,2.265773,-0.74896,3.375783,89.507654,294.614925,-1.781548,4.574417,0.100082,1.498542,228.133926,594.171893,0.683566,0.333886,-1.368419,3.87277,89.838736,36.824914,0.517125,0.255729,0.371655,2.11011,73.354989,17.389701,0.224461,0.01735,-0.195407,3.41355,28.774081,2.216754,-9.269132,9.394637,-0.15469,3.872585,1194.95101,900.317939,-1.331611,9.288746,-0.971791,6.956512,170.46224,1208.176101,-2.282422,8.888226,0.666436,2.745075,314.503499,941.560843,0.817682,0.968217,-1.108316,4.036371,104.67066,125.881855,-0.61267,2.308033,0.787196,2.575976,101.782048,292.585422,0.542398,1.70472,-0.661855,1.885691,100.56709,213.303239,take-carrot-counter-
18681,9.02516,0.597342,-2.376243,10.05961,1155.323842,73.884917,1.496318,6.820896,0.396819,1.47321,212.980587,838.358121,1.56962,2.80893,-0.518183,1.876384,201.81315,359.517608,-0.632637,0.117498,0.35907,1.53729,81.091484,14.986608,-0.357991,0.073395,-0.679922,1.745292,47.93014,6.408368,-0.743391,0.070026,-0.420064,2.631567,96.588793,4.739385,-9.150085,3.019807,2.036764,6.808731,1171.413841,385.13198,1.081647,4.373311,0.312502,1.801175,161.976558,456.498804,2.907563,1.20146,0.022235,1.926298,380.505112,56.630753,0.372028,0.357742,0.35717,2.226219,48.012949,45.921768,-0.129142,0.086688,0.101178,2.470961,18.570684,10.140276,-0.665311,1.148684,0.240665,1.769308,94.438331,145.824899,-8.587253,0.905115,1.482895,5.281278,1099.242191,115.117592,-3.174101,1.819691,0.310867,2.631231,411.978659,162.665818,3.792554,2.006576,0.409233,2.697263,488.500687,213.709036,0.318925,1.120572,0.234146,2.454046,73.4472,142.851062,-0.048378,0.19677,0.099473,2.227588,25.353001,19.302043,-0.343712,0.232732,-0.168348,1.562247,44.013987,30.236843,-9.252495,1.197822,0.430909,3.561949,1184.742474,139.843806,-0.225408,3.221591,-0.734767,2.650085,103.019775,304.608649,-2.805108,2.574857,-0.569189,2.002515,371.093679,195.285276,0.794613,0.335575,-0.969147,3.002107,105.800881,30.16236,0.291138,0.34876,-0.405679,1.593286,51.272333,45.206443,0.122792,0.038636,0.004294,2.635029,18.278229,3.642364,-10.299393,3.378105,1.971131,8.861447,1318.619208,426.834105,-0.82069,7.743062,-1.059707,8.154208,148.808434,830.56157,-1.939791,7.016456,0.813172,2.682525,265.960119,768.764518,0.499487,0.514838,-1.435352,4.42443,65.994195,62.697383,-0.459666,1.650742,1.690334,4.385935,87.528424,148.017902,0.089471,0.957584,-1.627463,4.630468,55.012972,78.579517,take-carrot-counter-
18948,9.076708,0.523216,-2.815265,12.135126,1161.952067,63.11472,3.188904,2.978517,1.359246,3.804032,413.506584,317.943082,0.453141,2.158047,-1.601039,5.576359,84.035567,261.835095,-0.391954,0.076324,1.178219,3.879353,50.652196,9.155282,-0.456711,0.023036,-1.114352,4.062949,59.230397,1.554637,-0.591909,0.125743,0.150941,1.592021,75.786505,16.298185,-9.376959,2.598079,2.217323,7.6886,1203.143504,227.476659,0.436156,4.203074,-0.468932,1.977422,136.650315,377.537404,3.421817,0.490583,0.00023,2.672996,438.031379,63.25584,0.194368,0.330059,-0.318209,2.401717,29.049079,39.695301,0.08238,0.06213,-0.127786,1.649542,14.84312,6.547732,-0.539589,0.960918,0.520415,2.458888,102.042015,35.395184,-8.442081,1.107581,1.256405,4.420133,1080.636983,142.288244,-3.617946,1.617419,-0.363268,3.050588,464.312643,192.421908,4.200404,2.464801,0.793325,2.579526,541.335001,257.419215,-0.009958,1.050627,-0.485617,2.768871,63.982276,133.591388,-0.174694,0.136434,-0.404186,3.743451,25.375857,15.457069,-0.137397,0.159828,0.621375,2.222019,26.584074,14.476367,-9.082729,1.091076,0.940188,4.715036,1163.461846,109.661951,-0.766205,3.660549,-1.271946,3.196173,130.828842,475.07604,-3.37633,0.721766,0.22866,2.652424,434.257548,65.147702,0.703893,0.442179,-0.66821,2.503687,99.203902,30.137067,0.07888,0.284741,-1.396006,3.314426,33.746854,20.56984,0.047089,0.049336,-0.626613,2.27802,16.215809,6.218678,-10.086781,2.099503,4.289468,23.213441,1291.615174,252.279021,0.003518,4.076159,-2.64547,21.356607,59.386979,521.840464,-0.560783,1.571304,3.481379,22.035313,79.550622,185.655495,0.206216,0.29678,-3.486811,15.684535,28.952197,36.358269,0.075091,0.055017,-2.80116,10.21749,13.83799,5.581023,-0.235163,0.080453,2.106771,8.345556,31.19343,9.399023,take-carrot-counter-
19214,8.924997,0.031838,-1.634542,6.710868,1142.421725,3.34016,4.30535,0.44476,0.783345,3.151219,551.146575,56.77583,-0.475767,0.614456,-0.385051,1.924959,61.947412,77.873361,-0.215849,0.01826,0.41889,2.077877,27.798753,2.225437,-0.353584,0.055152,-0.899555,2.71352,45.792091,6.401315,-0.337005,0.091636,0.465007,2.150062,43.659466,11.197993,-8.932358,0.249477,-0.656408,2.817009,1143.613526,22.576835,-0.642244,1.079573,-0.425918,2.654726,93.035056,110.278533,3.38827,0.310235,-0.751297,3.201817,434.208504,33.316683,0.073013,0.104415,0.116068,3.226257,15.369215,13.493124,0.028547,0.065197,-0.545475,1.831355,19.070835,2.916705,-0.036931,0.277359,-0.044998,1.754669,33.820466,30.024662,-8.327406,0.518794,0.307689,1.999996,1066.367734,51.90028,-3.634714,1.36323,-0.797434,3.676479,465.706959,170.431239,4.234634,2.4524,0.852981,2.676558,549.438177,190.599602,-0.017312,0.863549,-0.805073,3.755916,52.676318,68.322405,-0.182331,0.061207,1.383544,4.806752,23.759943,7.646092,0.051345,0.036139,0.255657,4.934136,12.162479,4.600417,-8.883314,0.141166,-1.989772,7.178297,1137.244556,11.847765,-1.317259,2.278654,-2.170799,6.715755,183.091955,215.524333,-3.177414,0.586707,0.421406,2.392025,407.180542,70.218893,0.560375,0.496988,-1.000865,2.706755,75.192533,56.545567,-0.141741,0.021796,-0.763287,3.120953,18.85659,2.41502,-0.03234,0.018589,-0.491055,2.208203,10.567066,0.916679,-9.797106,0.00338,-0.818465,4.37809,1254.029572,0.438127,-0.339462,0.059459,-0.891267,3.574553,44.811356,5.827521,-0.153945,0.020863,0.592505,3.611387,19.705146,2.712922,0.075177,0.006109,-0.22075,2.27094,9.973761,0.685231,-0.011121,0.000376,0.420129,2.898539,1.645035,0.03816,-0.081786,0.008715,0.954142,3.053229,10.896237,0.988407,move--counter-sink
19481,8.864285,0.015189,-0.213905,3.733166,1134.628534,1.971445,4.6428,0.149944,0.193383,1.784792,594.5835,13.73991,-0.897451,0.227167,-0.598302,2.127191,117.987069,18.035951,-0.096659,0.016397,-0.025448,2.255804,12.37327,2.131851,-0.11208,0.126688,-0.397804,1.710609,28.179247,16.026251,-0.028637,0.106974,-0.593033,2.526982,22.940205,13.222781,-9.100705,0.080947,0.464862,2.119222,1164.973273,7.457486,-0.925478,0.39306,0.891821,3.154117,121.770146,38.499286,3.093923,0.122478,-0.438241,1.94363,396.561056,9.146477,0.088024,0.03627,-1.266629,4.379563,12.315798,4.323634,0.069253,0.053996,-0.393871,1.968464,19.022003,6.905899,0.053473,0.277334,0.376864,1.727085,32.849276,19.677784,-8.143225,0.367016,0.506414,2.312794,1042.392489,45.769842,-3.76827,1.197304,-1.277418,4.792073,482.877978,147.44495,4.922586,0.511094,-0.041288,2.872304,630.198267,64.316462,-0.44598,0.187442,1.463962,7.050415,59.518019,19.873438,-0.025281,0.029054,-0.641505,2.120132,13.380276,3.552522,0.011004,0.019297,0.313296,3.196266,8.228219,2.5024,-9.048285,0.021317,-0.874262,3.21948,1158.184221,2.633629,-1.950155,0.08885,-0.234014,2.724374,249.632964,11.450057,-2.652992,0.359472,0.41344,2.423025,339.71203,45.357663,0.422136,0.323562,-1.171058,2.873997,68.650027,13.609684,-0.037449,0.032011,-0.257651,1.860752,14.846012,4.159956,0.01631,0.040076,-0.768608,2.365393,15.665509,4.208997,-9.795716,0.003149,-0.812624,4.344334,1253.851594,0.40996,-0.494238,0.031236,-0.179122,2.788711,63.263959,4.058741,-0.106529,0.017581,0.346532,2.925618,14.500635,1.900357,0.012717,0.008,0.117589,2.415795,4.163581,0.90072,-0.017451,0.001156,0.770657,3.27027,2.520681,0.128705,-0.019424,0.003926,-0.11957,3.358618,3.316852,0.491887,move--counter-sink
19748,8.867494,0.013844,0.297322,2.900745,1135.039276,1.800133,4.538219,0.341488,1.144292,3.724065,582.317293,18.095078,-0.811744,0.438504,-1.356882,4.194319,112.400274,27.84669,-0.075778,0.015523,0.743094,4.160508,12.322097,1.102178,0.169735,0.147937,0.176974,1.567188,31.440548,19.029258,0.22761,0.124266,-0.075166,1.300753,29.96633,16.15346,-9.214609,0.074139,0.176631,1.709644,1179.623002,3.909341,-0.423568,0.20548,-0.168225,1.826021,61.639683,13.071599,3.179337,0.095381,-0.128946,2.163197,407.311177,7.800757,0.101447,0.027576,-0.890836,4.086178,13.131036,3.52629,0.010968,0.050048,-0.921481,2.723854,15.497846,5.293036,0.184752,0.313496,0.673142,1.965169,44.088628,36.686055,-8.00865,0.286115,0.645869,2.52907,1025.63436,20.055883,-4.380996,0.455544,-0.240252,2.455181,561.304958,49.670171,4.487661,0.842081,0.298929,2.385323,574.576431,106.693866,-0.354985,0.078144,-0.599402,2.738507,46.624696,8.427288,-0.042741,0.035295,-0.456497,2.017186,15.42491,1.287929,0.051408,0.024596,0.527259,2.828635,10.254716,2.21644,-9.089607,0.062764,1.901192,14.147174,1163.503887,6.897209,-2.000827,0.863544,1.383538,8.459942,256.374922,110.099922,-2.378302,0.362092,-1.167504,8.321024,304.447425,46.853072,0.665698,0.672813,-0.821599,2.107842,86.739403,83.315265,0.045727,0.017664,-0.112642,1.901986,9.493138,1.410278,0.146212,0.054486,-0.090786,1.529,18.789492,7.040856,-9.79203,0.003526,-0.709578,4.122119,1253.379991,0.454361,-0.486893,0.036737,-0.400609,3.057719,62.54831,4.329276,0.012102,0.025173,-0.465081,2.756167,9.793009,2.850629,-0.019321,0.006688,0.163871,1.962052,6.880858,0.864511,-0.015669,0.001476,0.596885,3.080446,2.265763,0.191839,0.044252,0.00576,-0.733634,2.119907,6.39911,0.608258,move--counter-sink
20014,8.923681,0.034068,-0.30866,4.463864,1142.235115,4.286291,3.709301,2.483635,1.024478,2.822284,477.823667,277.140356,-0.024698,2.145134,-0.710619,1.98372,115.93265,251.950195,-0.259893,0.149657,1.266524,3.537332,39.184915,12.657894,0.353345,0.064007,0.56284,2.332859,48.149571,3.992886,0.390735,0.079067,0.667075,2.122758,53.066351,5.287889,-9.168965,0.085283,0.336167,3.029314,1173.628029,11.071532,0.191498,1.468265,-1.092829,3.195491,85.68193,166.912192,3.05897,0.055684,-0.21358,2.445592,391.565138,7.029895,0.316209,0.098792,-0.777612,2.187745,42.940011,9.58382,-0.138825,0.013072,-0.203585,2.094038,18.847047,1.073843,0.419912,0.079949,0.491836,2.193871,58.496387,1.937637,-7.888542,0.473024,-0.20117,3.264395,1009.800631,59.380336,-4.862208,0.950478,0.029743,2.508788,622.415891,122.553666,3.781022,1.132912,-0.034558,1.953098,484.01524,146.655743,-0.176026,0.166705,-0.807145,3.069758,33.248147,12.190627,0.100489,0.105566,-1.014358,3.645028,19.4682,11.216635,0.033284,0.03543,0.495585,2.056618,11.696301,3.732881,-9.339739,0.414568,2.113223,7.92476,1195.651033,47.668281,-2.016386,1.114752,0.922115,5.497067,258.133093,144.661233,-2.016298,1.14334,-0.7452,3.209672,259.266322,138.980066,0.642768,0.738318,-0.654406,2.026657,102.404328,36.995931,-0.014404,0.05321,0.934666,2.957192,14.172041,4.300641,0.274729,0.036056,0.233975,2.165813,35.730877,4.052806,-9.794755,0.005667,-0.017298,4.415796,1253.728734,0.733159,-0.38221,0.084444,-0.830164,3.927137,49.920406,9.416597,0.089609,0.03008,0.193012,2.350361,11.580984,3.894166,0.013158,0.021999,-1.923831,8.055013,10.608826,1.12027,0.03273,0.010918,-1.580961,5.753472,7.558173,0.792013,0.140275,0.024756,-0.782012,2.441157,18.409705,2.956978,move--counter-sink
20281,8.962581,0.080724,-0.66592,3.26548,1147.223228,10.027195,2.023032,6.636339,0.448276,1.733037,262.184153,836.268796,1.078174,2.855927,0.089178,1.446659,141.445422,366.702613,-0.570419,0.334559,0.268762,1.492021,73.088219,43.333852,0.362489,0.054157,0.277561,1.777354,48.734512,3.51507,0.405448,0.065245,0.487438,1.779715,54.489045,4.107449,-8.898686,0.482618,-1.411529,4.622267,1139.723051,37.760185,1.720407,5.602304,-0.775547,2.298475,228.424286,670.116978,2.984415,0.049611,0.444922,2.43285,382.185238,4.265664,0.642976,0.331641,-0.59306,2.305588,82.719446,42.029701,-0.227036,0.040463,0.433813,2.290507,29.149593,5.179566,0.379675,0.103633,0.385056,1.763799,50.294629,10.813211,-7.476466,0.444778,-0.560548,3.146477,957.013479,57.061266,-5.51481,0.857089,0.077306,2.210252,705.959382,110.023222,3.525435,0.835875,-0.23941,2.316866,455.208187,51.833777,0.320546,1.030364,-0.891529,2.349864,74.721557,108.634794,0.45458,0.414742,-0.557928,1.83737,67.060093,36.290567,-0.154336,0.172625,1.096814,3.531664,32.158802,12.228083,-9.536423,0.408446,1.420087,5.935932,1220.768924,48.978274,-1.600743,1.655064,0.914823,3.872231,210.797889,176.263141,-1.470531,1.48427,0.00758,1.918421,190.916053,176.825281,0.71266,0.707965,-0.463392,2.009382,91.453812,91.381976,-0.072283,0.060026,0.405058,1.922193,18.416531,6.812735,0.349965,0.017317,-0.36436,2.129089,44.971348,2.001285,-9.932937,0.133988,1.803456,6.531896,1271.435214,16.647209,-0.82683,1.616093,3.052684,13.673186,116.916628,170.961983,0.14027,0.383785,-1.86704,9.989222,22.430979,47.409763,0.80871,2.789825,-2.031413,5.982465,127.095196,276.457228,0.138078,0.042559,-0.788444,2.304423,18.225798,5.219535,0.190856,0.047253,0.09637,2.353043,26.129777,4.780224,move--counter-sink
20548,9.018659,0.083992,-0.388355,2.721612,1154.404042,10.346832,0.292395,5.969758,-0.358113,1.52258,193.72908,731.272979,2.101554,1.594428,0.924137,2.481868,274.415534,160.633032,-0.871304,0.220486,-0.552213,1.914419,114.206326,19.07135,0.292407,0.063186,-0.348137,1.5398,38.282604,7.189444,0.222188,0.145062,0.146877,1.533804,31.426067,18.776094,-8.401488,1.20443,-0.450725,1.719234,1075.687967,146.472645,3.605892,7.526532,-0.008194,1.383784,461.59359,978.21213,3.096047,0.072876,0.273435,2.924019,396.495714,6.937822,0.873893,0.215929,-0.278643,2.709362,113.905409,20.74243,-0.393897,0.046699,0.214522,1.742898,50.423452,6.06524,0.294932,0.101063,-0.244561,1.768521,41.932435,7.853113,-7.21673,0.329553,-0.321967,2.930846,924.153461,30.76885,-5.60737,0.643944,0.501106,1.950601,720.412394,22.805371,3.118635,0.376937,-0.272175,2.437269,399.189053,48.9681,0.801855,0.999829,0.01259,1.59306,105.95943,119.016856,0.642556,0.423544,0.184469,1.584961,87.339665,41.366453,-0.406689,0.311479,0.252567,1.601954,52.069248,40.481973,-9.714084,0.323887,1.294645,6.994052,1243.61795,33.624661,-1.136119,2.053568,1.271714,3.971589,145.710266,265.705719,-0.913419,1.764228,0.743111,2.250758,119.344604,220.307416,0.629626,0.612138,-0.737371,2.740012,91.797946,48.937919,-0.057124,0.071537,0.116702,2.100319,22.432991,2.163483,0.33524,0.018292,-0.572725,2.128566,42.998198,2.259442,-9.994612,0.147999,1.199482,4.589722,1279.338471,18.102507,-0.885455,1.646769,2.844409,12.644246,116.494372,202.621217,0.036893,0.497728,-1.290542,7.275761,27.923471,57.036298,1.167462,2.559584,-1.698033,5.268132,154.65787,307.618991,-0.069286,0.321679,1.403011,3.969231,38.794022,19.191702,0.173313,0.060966,0.40336,2.515724,24.988995,5.827315,move--counter-sink
20814,9.032611,0.11457,-1.106776,5.657899,1156.175786,14.853205,-1.082281,2.232143,-1.148606,2.873355,163.095837,172.675547,3.062723,0.498004,0.150194,2.48266,392.046098,64.556848,-0.898998,0.196334,-0.655916,2.279799,119.311767,9.755425,0.169309,0.02481,-1.298956,4.108278,23.86586,1.640223,-0.067332,0.149552,-0.383466,2.153532,28.479955,18.97574,-7.642098,1.542552,0.251244,1.77547,978.430491,193.071188,5.103334,4.127121,0.774965,2.244561,662.151643,350.355757,3.192692,0.126523,0.112011,2.077071,408.785266,14.886965,0.8032,0.31266,0.11989,2.373414,108.847337,20.372499,-0.438125,0.032755,0.253857,1.898216,57.728933,1.280674,0.125478,0.05719,0.093442,2.31867,16.706498,7.103703,-6.98617,0.178681,-0.832098,3.382512,894.235037,23.085443,-5.523526,0.926076,-0.157298,2.365032,707.196498,116.268645,3.072065,0.310858,-0.44601,3.367759,393.733731,34.06004,1.056843,0.661146,0.222446,2.02274,150.763031,15.65354,0.805843,0.221379,0.012148,2.097747,109.464287,7.470337,-0.618815,0.193665,-0.172105,2.034153,85.35911,9.115838,-9.996284,0.358701,2.899301,13.024144,1279.778553,36.365002,-0.609452,1.038771,1.584856,4.632149,88.298274,107.914487,-0.647465,1.092527,1.230981,4.420435,105.590134,74.112747,0.299118,0.155004,0.190032,2.227005,43.151398,13.872093,0.146619,0.277686,-0.797621,2.898247,38.928086,33.854197,0.427523,0.067024,-1.286255,4.243587,56.62252,5.361077,-9.953844,1.513397,2.841739,18.473109,1274.121821,195.626457,-0.880102,2.539121,1.926217,7.812017,122.304277,294.172574,-0.560277,3.807183,-0.461403,7.562679,96.940307,483.978692,1.144318,3.07644,-1.099935,4.154945,178.483144,234.932342,-0.171259,0.498273,0.699483,2.027678,55.854894,63.92523,0.087429,0.090809,-0.054728,1.606602,20.486982,11.506365,move--counter-sink
21081,9.267408,0.552977,-2.382934,9.334998,1186.376302,66.32724,-1.301903,1.2182,-0.897157,2.365771,178.445238,93.760172,3.061813,0.680448,0.632988,3.147275,393.832589,64.528039,-0.611671,0.457531,-0.267621,1.478461,78.715845,58.448911,0.07832,0.005254,0.307261,1.811136,10.849252,0.410078,-0.225959,0.101431,-0.427087,2.939997,34.468336,7.610012,-7.090094,1.050604,0.683394,2.604415,908.325741,113.750024,6.055005,0.847909,0.763067,3.253748,777.141455,58.505441,3.213887,0.16909,0.111414,2.120383,411.94324,14.596213,0.538958,0.525163,-0.265836,1.675059,69.122053,67.993602,-0.341873,0.097149,-0.567831,2.115785,46.031466,9.395191,-0.065196,0.128805,0.841527,3.436801,19.909774,12.003474,-7.575766,1.467507,1.233643,3.476103,970.550274,164.583941,-5.604312,1.081592,-0.115466,2.155491,720.485319,69.131612,3.171431,0.375309,0.370972,4.115289,406.03278,47.655099,0.727368,1.498591,0.502318,1.865232,102.224786,179.60063,0.719386,0.297347,0.121339,2.206121,92.097977,38.620976,-0.547845,0.295243,-0.530848,2.351361,74.570838,28.178332,-9.982007,5.65032,0.869913,6.433604,1278.329772,709.072936,0.064982,11.430396,-1.169152,10.900659,135.818421,1470.080262,-0.439927,4.606929,2.17525,12.138094,88.41506,593.683203,0.244155,0.436214,2.782541,12.300393,38.967864,48.123235,0.550793,0.499289,-0.579382,2.203612,70.919259,63.985614,0.405939,0.603961,1.377409,7.043274,55.284449,72.894791,-10.044613,1.844859,2.291404,12.848948,1285.929718,230.95282,-1.035924,4.289182,-0.492225,7.940227,148.538665,486.608803,-0.836944,4.083795,-0.547719,7.479319,128.371931,451.61755,1.132535,3.210133,-1.009018,3.892571,151.421277,387.046844,-0.066756,0.639449,0.489812,2.014545,57.4742,31.874529,-0.055362,0.073029,-0.928948,3.034211,15.047974,8.729894,wash-carrot--
21348,9.137912,0.613877,-2.382535,9.138475,1170.161935,60.913713,-0.879571,1.328387,-0.102704,1.487753,114.672927,165.20199,3.020673,0.70501,0.520848,2.894879,386.698592,91.029703,-0.073833,0.553504,0.275057,1.711532,60.820218,70.670732,0.039338,0.015413,1.127618,3.769332,7.221055,1.654334,-0.054423,0.27921,-0.513221,1.726023,34.753457,23.112001,-6.697416,0.764948,1.479127,5.524204,857.302839,98.553817,6.333285,0.394032,0.271941,1.94102,811.406618,32.025929,3.012887,0.440062,0.540095,2.023007,386.788708,43.256685,0.152795,0.264938,-0.795759,2.305634,30.233867,26.683436,-0.081307,0.237068,-0.463121,2.467824,35.959161,30.666133,0.057999,0.193312,0.634159,2.896416,30.192439,11.542887,-7.55063,1.439063,1.393279,3.622578,968.116579,136.888981,-5.570642,0.930817,-0.280544,2.439369,713.149061,118.617678,2.579929,0.743832,0.519097,1.951844,333.304122,64.360137,0.082428,1.223871,-0.222064,1.510863,86.945755,136.056147,0.209646,0.362065,0.258657,1.911504,46.296154,46.585557,-0.320567,0.343508,0.169691,1.68588,43.730826,41.042802,-10.46804,8.145634,0.342366,3.436301,1339.916374,1058.896446,1.167951,14.4812,-0.285443,6.400941,173.778049,1758.584604,-0.528786,6.213522,1.646829,7.37761,107.824495,798.472482,-0.169921,1.067002,1.260585,3.301556,66.795329,137.425016,0.01226,2.286179,0.840399,2.525136,103.364289,127.73457,-0.49987,3.304339,0.75754,2.055598,121.525579,280.902471,-9.840656,1.777094,2.845861,15.42893,1259.696096,227.402752,-0.883905,3.152234,-1.514612,11.085981,117.834943,392.678772,-0.998537,3.588497,-0.680009,9.457069,135.403269,434.907502,0.274072,1.011271,-0.539759,3.068091,50.667552,126.508747,-0.060006,0.643277,0.508058,2.007419,56.930076,78.336082,-0.152247,0.022632,-0.394152,2.583755,19.648907,2.842648,wash-carrot--
21614,9.169506,0.838593,-1.761733,5.723494,1173.701287,108.879257,-0.847216,1.568354,0.507162,2.371437,150.56586,30.777723,2.871105,1.313657,1.162624,4.332753,368.235539,162.314218,0.442482,0.26174,0.690484,2.337708,58.214029,31.167276,-0.189832,0.171729,1.60443,4.793592,28.682207,18.647918,0.165604,0.330925,0.33892,1.418963,48.293547,39.499172,-6.879855,1.178631,1.202191,3.62179,881.087999,140.221242,6.283966,0.411095,-0.299513,2.899432,804.646675,45.819018,2.389356,1.500465,0.932856,3.301374,306.564905,188.074933,-0.253524,0.116077,0.221497,2.958075,33.448184,14.055713,0.456316,0.490012,-0.504971,1.906192,59.73689,61.235808,0.156777,0.270536,0.462621,2.362609,42.600299,32.142841,-7.758868,1.620909,0.905378,2.484188,993.287419,205.967636,-5.614559,0.889824,-0.405196,2.708205,720.687242,69.477027,2.2207,0.857488,-0.354614,1.618181,284.611596,108.234489,-0.251397,0.624634,-0.381256,2.201612,69.864274,20.18349,-0.168332,0.248567,-0.121451,1.452492,41.526627,29.688155,0.151215,0.313679,0.246887,2.328161,40.320731,40.70568,-10.713327,9.73932,0.248288,2.837103,1372.063641,1233.447195,1.054107,30.385296,0.857824,5.536498,213.746877,3514.855234,-1.365126,10.952916,0.720195,3.354229,192.044273,1323.460579,-0.445328,1.271766,0.796414,2.453872,68.665582,142.105166,-0.109252,2.411528,0.615052,2.133411,131.99682,286.71712,-0.449397,3.512745,0.714643,1.946504,123.925548,270.82669,-10.178673,4.169505,1.905695,6.523589,1303.417148,519.612836,-1.017842,3.276608,-1.623208,10.735627,136.600948,399.343043,-1.244842,3.744313,-0.926738,9.153932,177.921715,387.419469,-0.306663,0.850188,-1.064224,6.865347,50.346456,94.812909,0.415317,0.505293,1.008754,3.739108,54.270632,63.817706,-0.329711,0.115897,2.210579,7.887828,45.101674,11.059312,wash-carrot--
21881,9.120664,0.847469,-1.827716,5.945909,1167.873731,94.321503,-1.232252,2.704996,0.334934,1.533155,159.287957,343.901457,1.358676,4.933636,0.734464,2.033457,212.708459,403.545692,0.77723,0.094231,0.834047,2.52994,100.142935,10.171005,-0.548348,0.32583,0.416464,1.523524,70.575113,41.508194,0.271721,0.22344,0.574171,2.15371,52.564665,4.398225,-7.031661,1.05725,1.126634,3.640352,900.108974,135.867426,6.132348,0.490893,-0.085938,3.103611,785.674146,45.544664,0.89844,4.800676,0.705745,2.21477,165.539373,572.829451,-0.137049,0.389254,-1.200828,5.052536,34.863104,36.220908,0.807388,0.310666,0.004718,1.634755,105.438459,33.464685,0.150221,0.260369,0.428851,2.489691,45.557818,6.780269,-8.080959,1.555104,0.355325,1.966956,1037.740236,91.130035,-5.379281,1.339929,-0.291984,1.96339,689.194949,160.085684,1.883496,0.616459,-1.426524,4.095164,244.942084,50.430881,-0.590262,0.325612,-0.46434,2.40214,81.444718,27.658767,-0.264348,0.160593,-0.130116,1.884378,47.762062,2.845727,0.354445,0.12579,-0.735892,2.398107,47.018996,13.936849,-10.527896,9.862302,0.403542,2.841628,1348.282356,1251.967298,0.662183,31.914118,0.622982,4.840006,206.260052,3878.723838,-0.790128,12.254354,0.995717,3.260986,159.239653,1353.356449,-0.564507,1.141612,0.683244,2.600079,76.76083,137.793149,-0.38736,2.059776,0.305871,2.355514,104.237614,134.396694,-0.535584,3.312593,0.693686,1.995276,134.640077,312.921573,-9.678883,4.812167,0.977037,5.392925,1239.403825,605.852609,-1.171992,3.509147,-1.977613,11.63416,156.194977,426.276399,-1.649597,3.575365,1.017926,3.145503,225.058658,368.631777,-0.702755,1.168589,1.00074,4.813506,89.959534,151.975154,0.095664,1.360248,1.133024,2.981728,68.819551,125.988397,-0.161673,0.448803,-0.600876,3.802366,35.684909,44.945702,wash-carrot--
22148,8.942118,0.366851,-1.95392,7.983113,1144.606984,47.126062,-1.967122,1.927153,-0.380281,1.652615,263.440379,155.326155,-0.157184,9.110052,0.035243,1.337633,249.969516,1175.138203,0.785563,0.094318,0.978679,2.820343,102.491235,6.015237,-0.754878,0.225398,-0.095552,1.720213,101.747591,13.178392,0.274715,0.16622,-0.06792,1.209657,35.279854,21.484879,-7.273689,0.860329,0.664296,3.140159,931.125836,109.127896,5.972333,0.792245,0.42882,3.281545,764.792647,94.914177,-0.732115,5.843276,0.130524,1.573873,199.959312,757.683658,0.153181,0.967976,-0.956922,3.075333,66.738409,121.521292,0.854536,0.315569,0.559586,2.689728,118.28785,8.845146,0.195757,0.183436,-0.147721,1.6904,35.364618,22.01777,-8.146425,1.685476,0.362318,2.094808,1042.758148,218.642618,-4.827886,1.662621,-0.904125,4.766993,618.51009,205.584463,1.820394,0.923519,-2.220285,7.848443,234.228549,111.089215,-0.071246,0.778054,-0.801416,2.817445,62.192729,96.386786,-0.21699,0.184394,0.005935,1.69247,36.600934,23.951414,0.220292,0.20899,-0.302896,2.445071,40.793911,13.381288,-10.403656,4.585796,1.18915,4.410237,1331.670434,596.29073,0.258083,21.217953,1.154726,7.52658,177.782848,2430.844764,-0.274847,9.349398,1.268459,3.773315,188.915794,1150.082331,-0.539853,0.904037,0.844829,3.320444,73.45685,107.697557,-0.708598,1.168893,1.149709,2.707435,98.905423,127.30048,-0.563507,2.731607,1.074032,2.467788,118.445389,215.104064,-9.555738,4.750009,0.993636,5.63764,1223.145493,617.236467,-0.86182,3.318135,-0.729895,6.974492,114.383676,416.994409,-1.854333,6.229725,0.36102,2.399492,253.502364,684.249178,-0.958098,1.333087,0.900348,2.969016,134.782663,123.714819,-0.202371,1.4892,0.650673,2.04984,102.198388,190.961678,-0.033356,0.502725,-0.128696,2.959062,46.577564,61.170047,wash-carrot--
22414,9.00794,0.346723,-1.878966,7.987139,1153.034349,44.426505,-2.149053,1.383193,-0.350498,1.838172,286.425429,78.730159,-2.064032,8.445831,-0.895482,2.444536,278.482626,975.328648,0.508409,0.322105,0.637511,2.203828,67.464025,36.868039,-0.825161,0.153099,0.173431,1.710171,107.9759,11.922532,-0.005157,0.150835,-0.867364,2.466283,28.501907,17.504264,-7.935148,1.033236,0.341375,1.810333,1016.049769,123.041814,5.668166,0.912988,0.042374,3.046098,725.703916,114.603233,-2.267377,4.587348,-0.621482,2.455585,298.815602,516.238065,0.121598,1.244203,-0.441722,2.436695,66.410676,111.602358,0.69302,0.489452,0.300068,1.746774,88.716506,63.616893,0.104349,0.202489,-0.379944,1.817528,32.781288,12.104341,-7.990383,4.321062,-0.954426,3.426709,1028.255447,383.269884,-4.237613,2.334001,-1.958772,7.687361,542.449753,302.925859,2.433783,1.939919,-1.531641,5.67616,313.492523,232.97612,0.550959,1.741208,-1.048945,3.491498,85.253168,189.989354,-0.011549,0.272886,-0.370742,2.904533,34.239874,33.420387,0.143546,0.262166,-0.386584,2.123826,38.83637,27.889109,-9.882173,2.033474,3.41094,17.295163,1265.186344,253.644993,-1.058517,16.086031,1.011747,10.803138,142.131223,2062.538587,0.219467,8.002161,1.799884,5.616171,128.619347,790.621921,-0.245125,0.473889,1.727775,8.964476,32.150703,60.842101,-0.094501,0.16704,3.259775,15.745551,19.178431,21.696925,0.254186,0.169974,0.267029,6.091341,33.45153,21.147332,-9.640877,4.780774,0.869909,5.421674,1235.296567,572.115599,-0.188048,3.644415,0.154269,5.545264,90.428379,473.846151,-1.651648,6.815978,0.457782,2.195845,249.642599,606.505633,-0.881209,1.464424,0.865709,2.768335,119.965489,163.929448,-0.30823,1.382784,0.499297,2.123597,91.00965,73.041459,-0.00172,0.496115,0.000728,3.025767,39.971489,39.151614,wash-carrot--
22681,8.917836,0.19231,0.298691,2.968203,1141.564357,22.057749,-1.610292,2.152228,-0.08896,1.537436,206.122631,279.895654,-3.902104,1.53288,-0.784512,2.358499,501.284141,170.513966,0.17324,0.406647,-0.089118,1.934567,51.072385,48.862029,-0.624703,0.256292,0.071648,1.862398,80.143031,32.871471,-0.166231,0.032159,-0.013631,2.351651,23.365438,2.702271,-7.645348,1.829151,-0.492602,3.020891,981.613447,144.228767,5.351972,0.694441,0.259364,2.611613,685.419665,82.331138,-3.297444,1.66423,0.281277,2.699312,423.367462,199.060755,0.354427,1.032048,-0.040086,3.044364,75.205536,130.550414,0.257178,0.368535,-0.289977,1.566079,41.413451,40.907455,-0.007623,0.124476,-0.557222,2.392251,20.829941,14.007789,-8.547372,5.904822,-0.623416,3.410442,1094.45591,754.187843,-3.751641,14.720498,-0.922676,8.193115,485.002595,1840.728714,2.991902,2.713985,-0.931722,3.824908,384.080603,339.35856,0.609326,2.021699,-0.628102,2.748742,96.611836,211.290035,0.166783,0.164601,-0.484343,4.227348,28.353303,21.327524,-0.058451,0.508782,0.108209,3.91837,40.873616,61.632083,-9.607881,0.024428,0.339116,5.496582,1229.809344,3.15575,-1.305103,0.345553,1.031904,10.426736,168.733381,36.005318,1.280017,0.318198,2.780584,15.947018,165.591086,32.242823,-0.104365,0.044971,-0.00784,4.122223,16.22867,4.499831,-0.00919,0.022251,0.781633,2.277742,10.33316,2.287619,0.119703,0.043343,-0.609275,2.020362,16.230536,5.182359,-9.2447,1.929699,-1.44812,3.975355,1184.907005,191.328619,0.333218,3.072704,0.924226,8.209089,66.762515,357.76111,-1.178103,7.393566,0.818654,2.329618,178.603085,911.443517,-0.60708,1.535657,1.280526,3.340572,85.198281,180.335525,-0.56149,0.866103,1.055077,2.313338,76.490683,101.74129,0.158729,0.286155,-0.547889,4.183156,32.161711,37.132501,wash-carrot--
22948,8.859952,0.303354,0.820928,3.964123,1134.104696,38.339781,-0.818066,1.339947,0.633483,2.156721,116.343968,133.443131,-4.596784,0.415974,-1.022429,3.728279,589.038628,41.958098,-0.106842,0.173165,0.143525,2.418849,29.707049,11.480141,-0.286668,0.167923,0.055681,2.325154,38.296368,19.932576,-0.11798,0.043882,0.259675,1.759571,17.58088,4.420036,-7.658169,2.223079,-0.382514,2.701302,980.251777,288.881997,5.475188,1.148717,-0.373565,3.086561,701.285075,139.110705,-3.493721,1.901906,-0.131244,2.706158,447.257568,246.443232,0.119804,0.982139,-0.552747,3.352673,53.167291,126.000056,-0.000409,0.15714,-0.618791,2.478143,21.270956,15.69686,0.000648,0.123017,-0.512427,2.380166,18.013041,11.647317,-8.76627,6.205904,-0.783363,3.364167,1122.95489,775.882752,-3.709824,30.000495,-0.875062,5.135403,475.621602,3890.309122,3.603859,2.551876,-0.260776,3.324695,462.001794,321.486536,0.73555,2.488829,0.144331,2.90928,102.602527,297.231894,0.168901,0.17058,-0.400175,3.986631,27.615778,21.706839,-0.012307,0.989898,-0.152988,2.586935,52.215673,127.814396,-9.631039,0.0092,-0.787461,6.225047,1232.774675,1.132894,-1.282482,0.110974,-1.282264,4.44704,164.158904,14.424019,1.23689,0.133534,-0.99292,3.1565,158.452229,16.709442,-0.065534,0.028711,1.287455,4.491123,12.418105,3.646761,0.056828,0.006061,1.387401,4.578905,8.927887,0.362846,0.009359,0.011876,-1.241945,3.244752,7.076549,0.772348,-9.788957,0.372572,-2.787608,19.837856,1252.993632,48.197576,0.676065,1.285934,0.775262,18.363879,89.134953,159.986351,-0.149999,4.155838,2.220831,7.524047,86.228376,466.897605,-0.167101,0.693142,2.586218,8.750382,38.7041,73.624413,-0.129759,0.271668,3.173755,11.571603,25.149816,29.674008,0.029656,0.046808,-2.692531,10.642054,12.239212,3.938753,wash-carrot--
23214,8.675302,0.281404,0.567902,3.520565,1110.469216,35.516833,-0.244184,0.309348,0.43179,3.142873,42.900392,26.520121,-4.812482,0.178421,-0.425019,2.651539,616.057406,22.033254,-0.181054,0.134277,0.210841,2.24557,23.212025,17.432942,-0.072766,0.087764,-0.128118,2.31113,12.731851,10.541421,-0.085052,0.04531,0.645103,1.947908,15.824844,3.798126,-7.459823,2.582661,0.174013,2.665809,956.703082,279.832029,5.628544,1.26153,-0.003942,3.340043,720.525228,162.412241,-3.188495,2.141281,0.115933,2.551605,408.169345,277.952402,-0.222921,0.417494,0.356649,2.760511,34.318416,48.518752,-0.080935,0.066053,0.162668,1.826166,13.346215,8.587283,0.078155,0.092103,-0.366845,3.01484,19.219883,11.659542,-8.535694,6.474794,-0.529896,2.916722,1095.131705,752.936695,-3.445346,44.283897,-0.591065,3.505361,443.007386,5730.634195,3.891286,2.517522,-0.185016,3.232949,498.085062,327.379256,0.510678,2.838239,-0.079865,2.483069,95.940793,367.426277,0.102429,0.174629,-0.704522,4.225715,25.943599,22.128861,0.061582,1.457687,0.302222,2.070015,81.629185,188.872262,-9.650774,0.003633,1.243586,7.629012,1235.299633,0.449104,-1.438188,0.053649,-1.774992,6.397104,184.174998,6.468269,1.014039,0.053945,-0.947613,5.369815,129.853097,6.784866,-0.014289,0.010118,1.159668,5.860416,6.89227,0.615435,0.075032,0.001634,-0.451728,2.63345,9.623805,0.206446,-0.033683,0.001473,0.250106,1.96518,4.680564,0.138925,-9.820813,0.019657,2.65826,12.314809,1257.066579,2.453919,0.645681,0.113137,-1.843446,6.868707,83.403975,12.717376,0.359161,0.033132,0.97358,5.189237,46.065024,4.173509,0.052209,0.00679,-1.200078,5.214907,6.765168,0.865706,0.024834,0.000705,-0.107654,2.026108,3.182487,0.091444,-0.050795,0.001773,0.149589,1.64552,6.735897,0.181398,wash-carrot--
23481,8.58913,0.316651,0.138545,2.743202,1099.418917,40.814279,-0.061871,0.148477,-0.267401,2.740416,17.949203,18.687587,-4.758404,0.195512,-0.395213,2.635744,609.079683,25.348977,-0.093642,0.129477,0.510875,2.559719,17.73529,14.124297,0.026463,0.053575,-0.172886,2.700418,12.298071,6.966237,-0.005374,0.014926,0.83886,4.040993,5.903425,1.39593,-7.002563,1.988023,0.906979,4.811016,896.698502,247.965843,5.901861,1.567608,0.460807,3.952016,755.547662,201.263765,-2.354591,2.916105,0.214841,2.882959,304.013944,354.110382,-0.494542,0.570149,1.211009,4.123691,63.78917,73.15367,-0.073709,0.050887,0.303849,2.334918,11.843034,5.804029,0.010981,0.052367,-0.854852,4.056057,12.594399,6.777046,-9.111191,3.0289,0.356347,2.857619,1166.683858,377.142872,-2.849484,52.485353,-0.372633,2.748256,526.837314,6819.072895,4.125141,2.522566,0.284277,2.806755,528.265213,323.999992,0.086234,1.823549,0.209085,2.360245,56.566399,237.00803,0.046332,0.047538,0.181088,2.283149,11.113664,5.941337,0.108642,1.914834,0.437295,1.706216,83.292806,247.396367,-9.642498,0.001836,0.489299,2.472598,1234.239706,0.238068,-1.545417,0.011647,-1.234341,4.040644,197.845393,1.314016,0.887142,0.027132,0.494806,2.601142,113.555217,3.525134,0.012758,0.003463,-1.015136,3.169733,3.926259,0.43289,0.049679,0.001234,-0.333224,2.470244,6.422066,0.147609,-0.023392,0.001432,0.896977,2.56084,3.328752,0.152679,-9.804578,0.002418,0.54676,3.172738,1254.986094,0.30828,0.465534,0.027653,-1.327008,4.101919,59.821823,3.15352,0.356194,0.025316,0.038791,2.072918,45.592946,3.29193,0.021108,0.002977,-0.773633,1.983205,3.932099,0.314042,0.018781,0.000781,-0.362625,1.860268,2.498311,0.094253,-0.036005,0.001799,0.803178,2.201738,4.854165,0.197213,wash-carrot--
23748,8.549196,0.237025,0.21149,3.818691,1094.300565,30.703979,-0.110519,0.101509,0.019207,2.667899,14.29837,13.132367,-4.70624,0.195716,-0.152412,2.637894,602.421466,25.015481,0.026835,0.069814,0.391659,2.362434,13.760609,9.077027,0.01424,0.053842,-0.252758,2.76658,10.880797,6.910176,0.007857,0.008978,0.106602,2.582804,4.252443,0.896387,-7.300609,1.368409,1.336887,6.268206,934.47849,177.934236,6.084253,1.468692,0.736903,4.655712,778.813151,190.264543,-1.432715,3.208512,0.45437,2.326502,184.404801,411.536467,-0.757703,0.616824,0.724627,2.882737,96.986062,80.211584,-0.024174,0.033546,0.054065,2.140339,9.847982,4.258025,-0.032918,0.031629,-0.001891,2.067558,8.958463,3.650968,-8.739528,2.422361,-0.32458,2.036922,1118.660323,314.968946,-2.972352,46.601848,-0.360944,2.964084,386.515376,5986.050401,3.992557,3.212002,0.985014,4.041788,511.956559,402.924287,-0.05152,3.162914,0.013592,2.571205,69.154291,407.989377,-0.014736,0.084238,0.355411,3.296879,16.392185,10.840229,-0.053148,2.009248,0.319241,1.608836,77.944716,252.386728,-9.640002,0.001999,0.582376,2.370132,1233.920334,0.25924,-1.602617,0.003074,-0.004402,2.30959,205.134989,0.399391,0.835506,0.018993,0.517696,2.644596,106.976824,2.361191,-0.003363,0.000935,-0.698743,3.956945,1.742696,0.076306,0.026699,0.000636,0.260806,2.697697,3.418343,0.082743,-0.002143,0.000293,1.073791,3.586824,0.942011,0.032716,-9.804083,0.001422,-0.041981,2.440582,1254.922684,0.184049,0.38398,0.005284,0.41862,3.41583,49.159039,0.672007,0.350313,0.020869,0.321713,2.161812,44.862993,2.681167,-0.00628,0.000619,-1.603447,7.070057,1.532591,0.053432,0.014843,0.000588,-0.453446,2.165651,1.899991,0.07647,-0.00896,0.000352,0.825918,3.856594,1.268087,0.041489,wash-carrot--
24014,8.556003,0.133389,-0.26135,3.784828,1095.181224,16.900891,-0.074759,0.06114,-0.012852,2.582846,10.648844,7.809139,-4.651925,0.156112,-0.331755,2.740044,595.453998,20.155174,0.02191,0.050601,-0.04016,2.107023,15.61355,6.538271,0.009458,0.032561,-0.472661,3.234859,8.031164,4.233039,-0.022157,0.00575,0.236843,2.487566,5.209159,0.695499,-7.527054,1.082422,1.200718,6.258095,963.471099,140.505357,5.883125,2.55193,1.554834,5.813383,753.199369,328.061351,-0.082441,3.48015,0.063206,2.305388,143.36496,452.766515,-0.704534,0.756708,0.58862,2.360861,94.905166,84.518125,-0.006556,0.021926,0.302938,2.132349,7.614489,2.305108,-0.103171,0.050111,0.600927,3.084182,13.860619,6.234819,-8.704145,2.405478,-0.459449,2.160163,1114.144561,312.29969,-3.1757,41.700129,-0.27597,2.846179,414.543344,5318.48685,4.144544,4.037313,0.526,3.490543,530.540978,524.321441,-0.05376,2.749949,-0.041272,2.95603,84.658431,338.542126,0.003333,0.106978,-0.231877,3.585687,20.430428,13.747946,-0.227873,2.002696,0.332567,1.56258,103.574173,239.927844,-9.638018,0.001896,0.591477,2.543103,1233.666342,0.2468,-1.620558,0.00214,-0.176764,2.362804,207.432835,0.269395,0.81635,0.016491,0.540751,2.60062,104.519767,2.054942,-0.00901,0.000464,0.267065,3.769631,1.219506,0.05789,0.013514,0.000628,-0.198068,2.205407,1.742414,0.081235,0.0051,0.000097,0.060691,2.434723,0.65725,0.012577,-9.803332,0.000846,-0.337975,3.010948,1254.826514,0.109541,0.359634,0.004199,0.445804,3.870763,46.058342,0.509223,0.360698,0.012578,0.333597,2.63652,46.180876,1.619113,-0.010763,0.000311,-0.634591,3.776304,1.378136,0.040485,0.006611,0.000454,-0.68136,2.568801,1.053402,0.05901,0.003974,0.000173,0.144415,2.134669,0.733544,0.022237,wash-carrot--
24281,8.610763,0.153026,-0.448966,3.235733,1102.178118,19.880857,-0.019031,0.044426,-0.208892,2.404468,9.163881,5.75524,-4.616813,0.144374,-0.486177,3.108356,590.966978,18.495059,0.004593,0.04009,0.096965,2.047482,14.509406,5.164155,0.012532,0.029226,-0.222508,2.570683,5.423161,3.769183,-0.012558,0.0056,0.568684,2.761129,4.931914,0.726089,-7.712834,0.81574,0.664004,3.779603,987.394788,101.353893,5.700535,2.560077,1.234711,4.954835,729.954495,326.438654,1.008879,2.392824,0.461117,2.627592,134.714631,287.807375,-0.558423,0.903621,0.684415,2.210313,72.341488,115.530635,-0.000889,0.018343,0.388973,2.486813,6.639674,2.149919,-0.108552,0.048714,0.569364,3.202891,14.030997,6.307997,-8.608341,2.279901,-0.391327,1.943063,1101.966744,292.995305,-3.387179,41.792153,-0.169573,2.632953,435.632448,5405.877815,4.225137,3.303872,0.64335,4.710937,540.849389,429.069062,-0.147309,2.543189,-0.116602,3.277337,97.765164,330.703704,0.003916,0.097087,-0.323399,4.190719,21.724677,12.010697,-0.175737,2.051645,0.24227,1.597598,94.691777,263.932606,-9.632995,0.001646,0.399393,2.273169,1233.02336,0.214217,-1.636827,0.0015,-0.278267,2.672675,209.514418,0.19104,0.820899,0.015057,0.281937,3.107003,105.075261,1.957492,-0.001695,0.000335,-0.215413,3.167619,0.902467,0.043386,0.009124,0.00047,-0.145517,2.206563,1.26221,0.057595,0.006614,0.000111,0.039813,2.555711,0.871749,0.013765,-9.802608,0.000637,-0.887776,3.895155,1254.733763,0.082797,0.347542,0.00367,0.49374,3.544644,44.488345,0.473227,0.376653,0.008894,0.170044,4.073518,48.215483,1.150744,-0.003602,0.000299,-0.432124,3.336017,0.768532,0.038411,0.007336,0.000355,-0.224173,2.002989,1.225766,0.044646,0.005117,0.000143,0.045674,2.133405,0.811946,0.015085,wash-carrot--
24548,8.662688,0.143452,-0.012659,3.549777,1108.824059,18.653343,-0.024245,0.05039,0.209801,2.840283,8.895774,6.385376,-4.590343,0.16803,-0.875146,4.164667,587.579068,21.571155,-0.019752,0.047748,0.354626,2.103658,11.226143,6.207139,0.025449,0.040513,-0.572013,3.242013,8.427891,5.266313,0.006162,0.003022,0.118349,1.962811,3.393293,0.392439,-7.892643,0.665753,0.232147,2.62474,1010.340043,84.014947,5.483312,2.141225,1.187352,5.284488,702.118205,272.76175,1.708993,1.12135,0.215266,2.011381,223.03364,115.791064,-0.270381,0.52446,1.172972,3.679082,37.691839,64.658132,0.002926,0.017925,0.400268,2.472877,6.21404,1.720539,-0.049514,0.048001,1.059646,4.181832,13.652394,6.184151,-8.525721,2.512342,-0.386492,1.809482,1091.428652,321.97345,-4.002951,49.57204,-0.114615,2.582225,515.815617,6389.96729,4.08608,3.127156,0.554245,4.969017,523.28209,402.267007,-0.143762,2.855225,-0.199438,2.79677,84.126255,368.168298,0.005142,0.093021,-0.306322,4.538469,17.296381,11.621556,-0.134259,2.186388,0.137128,1.632119,79.068081,279.899029,-9.631786,0.00133,0.269155,2.191835,1232.868594,0.172706,-1.64597,0.001207,-0.115574,3.382546,210.68417,0.157089,0.827901,0.011783,-0.096411,2.77059,105.982328,1.495022,-0.003006,0.000526,0.567817,3.47798,1.107833,0.068395,0.01007,0.000462,-0.01528,2.074421,1.289706,0.059993,0.008632,0.000119,-0.120756,2.494365,1.124392,0.014823,-9.803938,0.000469,-0.863739,4.158484,1254.904162,0.059151,0.340468,0.002801,-0.054625,2.877722,43.589044,0.352021,0.391695,0.004498,-0.775486,4.47453,50.146294,0.570121,-0.001452,0.000288,-0.298487,3.029187,0.747347,0.036245,0.008791,0.000285,0.026726,2.277201,1.128635,0.036904,0.006742,0.000127,-0.076276,2.160059,0.863633,0.016525,wash-carrot--
24814,8.689304,0.146486,0.118719,3.474688,1112.231168,19.039297,-0.031213,0.067696,0.319449,2.695582,11.281868,8.78426,-4.518399,0.166006,-0.926271,3.930783,578.355272,21.58148,-0.031489,0.054539,0.059618,1.964515,13.32544,6.905242,0.045754,0.038791,-0.496045,3.081101,7.649311,5.021924,0.000588,0.003461,0.310985,2.264086,3.087784,0.382369,-8.03535,0.837311,0.287711,2.912169,1028.570429,107.4318,5.150431,2.128097,0.921698,4.705284,659.685401,267.730161,2.095774,0.689943,0.473779,3.336877,268.315346,89.235454,-0.029821,0.217654,1.700752,7.614506,14.992645,27.992276,0.015223,0.010288,0.389267,3.5782,3.937163,1.15204,-0.046075,0.042613,1.407664,5.20843,10.554825,4.720988,-8.382138,2.127699,-0.284863,1.909796,1072.981431,274.489901,-3.449178,55.689443,-0.326381,2.883951,563.252497,7165.417922,4.346639,1.966054,-0.656286,3.277596,557.598116,233.960344,-0.098628,1.60092,-0.157913,1.935365,68.891862,200.794037,0.042658,0.047642,-1.637547,6.872575,10.687727,5.473504,0.053058,2.361915,0.315853,1.624454,103.554577,303.231124,-9.633023,0.001474,0.113211,2.11213,1233.027027,0.189499,-1.651833,0.001058,0.043042,3.227956,211.434608,0.137697,0.813951,0.014207,-0.044587,2.568315,104.205415,1.782253,-0.00472,0.000619,0.56816,2.545525,1.475901,0.078711,0.01478,0.000525,-0.149581,2.117878,1.927752,0.066148,0.011202,0.000155,-0.35039,3.013496,1.439204,0.019968,-9.802482,0.000465,-0.762725,4.042158,1254.717697,0.060423,0.333682,0.002977,0.147671,3.116954,42.71354,0.384363,0.397089,0.005565,-0.769581,3.538873,50.832877,0.714982,-0.001783,0.000272,0.110295,2.868279,0.759023,0.035364,0.013263,0.000326,0.265091,2.149377,1.699646,0.042325,0.006845,0.000128,0.004905,2.253616,0.971288,0.013838,wash-carrot--
25081,8.719005,0.148702,0.338053,3.46893,1116.032682,19.336276,-0.061027,0.077103,0.253058,2.32323,14.542466,10.010791,-4.450084,0.148858,-0.865479,3.878447,569.623346,19.129654,0.019067,0.051288,0.627777,2.431492,16.134105,6.645184,0.026772,0.03838,-0.643794,3.363206,9.196921,4.990483,0.004216,0.003131,0.3088,2.536554,3.727691,0.406961,-7.90932,0.843852,0.493685,3.007818,1012.430891,108.508543,5.161715,2.125205,-0.229109,5.565484,660.816629,273.89035,2.211413,0.705998,0.610225,3.342843,283.753231,85.57412,-0.50015,1.448693,1.609072,4.162301,80.879192,149.612722,0.000941,0.0227,-1.372367,7.180399,6.175063,2.705721,0.05026,0.053339,-1.760479,6.00629,13.634987,6.561923,-8.174939,1.669824,-0.045694,2.06918,1046.462988,214.815321,-3.437955,48.155117,-0.345032,3.4168,442.945003,6221.331958,4.270871,1.246064,0.19064,2.268307,546.768988,160.353799,-0.21712,1.811608,0.348806,3.126208,57.858495,207.658922,-0.018614,0.024673,-0.114532,3.284782,5.578635,3.075076,0.042096,1.870383,0.080888,1.815463,82.242009,242.923054,-9.630788,0.00141,0.158736,2.289365,1232.740852,0.183378,-1.647464,0.001392,-0.145168,2.869837,210.878433,0.161017,0.808608,0.014892,-0.154215,2.346533,103.502833,1.933267,-0.000738,0.000765,0.526528,2.326988,1.506954,0.095073,0.024561,0.000467,0.156665,2.045725,3.18618,0.056506,0.014291,0.000193,-0.28202,2.895505,1.841894,0.024373,-9.802819,0.000409,-0.89051,4.611495,1254.760807,0.053007,0.331741,0.002804,-0.092198,2.884207,42.474207,0.349462,0.39253,0.005157,-0.838008,4.140033,50.255867,0.651457,-0.001616,0.000289,0.163067,2.6279,0.789374,0.035072,0.023036,0.000196,0.296057,2.265141,3.010901,0.019858,0.003543,0.000106,-0.274879,2.598609,0.522064,0.012772,wash-carrot--
25348,8.715984,0.142449,0.001798,3.213676,1115.65009,18.37602,-0.115401,0.093968,0.155952,2.22277,14.787456,12.212777,-4.375676,0.171233,-0.578164,3.44704,560.091777,22.173705,0.055346,0.046233,0.830401,3.076001,10.835744,5.944285,0.025096,0.065351,-0.560772,3.951788,8.682653,8.49154,-0.006832,0.004587,0.59195,3.08017,3.954849,0.585316,-8.209391,1.46835,0.70983,2.862496,1051.53296,166.601441,4.856382,10.188563,1.051486,6.238907,621.717468,1322.93465,2.795968,1.998297,-1.178774,5.295459,360.410893,231.03803,-0.647568,1.780222,0.669969,3.030497,86.487289,222.164431,0.051072,0.085875,-1.350439,4.279153,17.05568,11.153459,0.03493,0.442139,-0.230585,4.832628,34.938491,56.539885,-7.824511,1.734419,-0.210715,2.678428,1002.827586,184.526111,-4.181038,39.280341,-0.673324,4.331837,536.996016,5076.951233,3.559635,3.743096,0.919856,3.373137,463.569268,370.939513,-0.644126,2.607846,0.413339,2.911537,83.479537,337.732887,-0.043813,0.08223,-0.607514,3.87331,15.93964,10.672284,-0.000637,1.422446,0.077737,2.355043,62.230561,182.63476,-9.635509,0.001183,-0.092595,2.599629,1233.345187,0.152916,-1.640232,0.0016,-0.155462,2.821473,209.949973,0.206673,0.77559,0.012466,-0.43324,2.210007,99.276101,1.619209,-0.004772,0.00088,0.249409,1.856403,1.553391,0.08485,0.021392,0.000465,-0.09749,2.012748,2.787288,0.056183,0.015519,0.000179,-0.123386,3.083435,1.996188,0.022724,-9.804586,0.000371,-0.323639,3.559001,1254.987032,0.048519,0.317851,0.002467,-0.090143,2.91214,40.687132,0.317987,0.366186,0.006369,0.120917,3.252513,46.882235,0.812966,-0.00838,0.000462,0.444007,2.605598,1.32273,0.05068,0.018605,0.000374,0.805333,2.940128,2.64506,0.027956,0.008148,0.000164,-0.342308,2.323719,1.075213,0.020281,wash-carrot--
25614,8.77065,0.169235,-0.612926,3.176479,1122.650197,21.75479,-0.170488,0.090058,-0.078367,2.281642,22.627354,11.14265,-4.345482,0.167388,-0.689619,3.911592,556.236558,21.503025,0.07129,0.025473,0.477765,3.425164,9.659703,3.305846,0.013753,0.06367,-0.270274,3.823363,11.480255,8.267099,-0.004292,0.00471,0.64181,3.109088,4.089916,0.610584,-8.53512,1.919934,0.498962,2.140392,1093.032141,231.114442,3.891627,27.189606,1.316448,5.122216,501.014511,3489.764589,3.191736,2.160085,-0.526328,3.967263,409.954464,262.535645,-0.575829,2.144897,0.43418,2.54924,103.753688,194.267826,0.119184,0.092348,-0.775559,2.938388,21.155666,11.097768,-0.100909,0.840974,-0.066228,2.668734,61.275049,108.834928,-7.762726,1.808916,-0.099019,3.039438,993.654341,234.422726,-4.643983,25.523379,-1.43001,6.621447,595.377795,3301.132375,2.604233,8.189294,0.515053,2.116389,341.259924,980.261615,-0.929471,2.497222,0.374359,2.411854,142.490388,227.113578,-0.142234,0.134701,-0.157587,3.193873,19.012219,17.413783,-0.042415,0.838153,0.324574,3.523373,44.357194,108.990679,-9.637869,0.001258,-0.080059,2.701974,1233.647272,0.1611,-1.623916,0.00202,-0.12285,2.443774,207.861639,0.260497,0.753698,0.011998,-0.744524,2.737407,96.487908,1.51551,-0.002358,0.000694,0.128908,1.888873,1.329452,0.086964,0.020272,0.000441,-0.307429,2.108784,2.610195,0.056017,0.015331,0.000195,-0.059034,3.005903,1.988312,0.02384,-9.805752,0.000662,0.309655,4.057422,1255.136304,0.086273,0.325877,0.002898,0.117853,2.501984,41.72876,0.355161,0.346587,0.008538,-0.176187,2.679587,44.405767,1.050249,-0.006299,0.000506,0.413834,2.6101,1.133353,0.065877,0.018607,0.000522,0.805206,2.423186,2.434398,0.06407,0.008947,0.000172,-0.149367,2.205298,1.146366,0.022459,wash-carrot--
25881,8.749411,0.222687,-0.386866,2.577518,1119.925024,28.944683,-0.218657,0.074123,-0.089907,2.166067,28.258929,9.396947,-4.351182,0.21043,-0.5557,3.319018,556.957835,27.248545,0.045374,0.016429,0.051139,2.965199,6.065508,2.087732,-0.008539,0.066823,-0.398142,3.658876,12.444651,8.670674,-0.002765,0.004203,0.664198,3.448728,2.589238,0.519164,-8.55527,1.955892,0.365658,2.045985,1096.047523,220.526384,2.804407,30.098757,0.674386,3.5543,376.107363,3881.478049,3.75003,2.180215,-0.378925,3.480056,480.241173,279.879087,-0.567894,2.428943,0.12425,2.498654,96.091793,308.619323,0.127188,0.110048,-0.456474,2.258069,23.02184,14.080402,-0.077602,1.027111,-0.093679,1.990678,62.343038,133.555294,-7.662764,1.545538,-0.014096,3.716188,980.976782,196.518058,-5.742719,11.367158,-0.354598,3.41488,736.39747,1447.581814,1.708042,7.516201,-0.054586,1.95476,228.109176,910.184695,-0.565449,3.297472,0.287897,2.447919,115.335642,300.78823,-0.089621,0.179225,-0.176057,2.374472,20.139775,21.665466,-0.112092,0.197536,0.3379,2.453376,33.368039,25.417201,-9.639397,0.001207,0.01629,2.679466,1233.843068,0.147962,-1.614523,0.001598,-0.164388,2.318841,206.660174,0.199867,0.731734,0.009543,-0.838525,3.713514,93.674555,1.203516,-0.002683,0.000548,-0.012104,2.242896,1.201697,0.054913,0.021946,0.000367,-0.201021,2.049902,2.887861,0.040583,0.013272,0.000168,-0.282115,3.022907,1.699641,0.02183,-9.803326,0.000952,-0.366048,4.27005,1254.825764,0.123756,0.326343,0.002341,-0.071599,2.150309,41.771903,0.304507,0.339889,0.010844,-0.300001,2.716494,43.521646,1.388217,-0.003006,0.000543,0.535956,2.629468,1.65723,0.060347,0.016942,0.000631,0.469419,2.103812,2.334901,0.070234,0.00674,0.000196,-0.201722,2.506618,1.038096,0.020461,wash-carrot--
26148,8.727434,0.266378,-0.261866,2.134772,1117.118237,34.406267,-0.215054,0.102497,-0.326035,2.796178,27.734811,13.145648,-4.356824,0.248701,-0.4363,2.813391,557.702049,31.836831,0.001454,0.030662,0.155769,3.053165,8.546555,3.942555,-0.004459,0.087554,-0.263561,2.645204,15.282429,11.369586,0.000716,0.005547,0.004647,3.774909,3.243948,0.717929,-9.001995,1.599735,-0.05052,2.360305,1152.29189,206.691188,2.485389,32.42969,0.507317,3.043005,322.381125,4173.685475,3.348209,4.755361,0.677973,3.407075,431.431457,579.390452,0.999237,4.830896,-0.719049,2.544898,148.153356,539.505038,0.167849,0.101837,-0.180763,2.300599,24.231307,11.249259,-0.06472,1.268979,-0.182958,1.622414,80.041642,164.81687,-7.509916,1.40756,0.223239,4.37048,961.269309,183.039561,-5.996663,12.216851,-0.631439,3.734197,769.626855,1538.707319,1.119271,5.819495,-0.396158,2.701136,177.329161,583.397242,0.390011,5.650973,0.030774,2.327395,164.489638,734.750256,0.065487,0.347538,-0.383027,2.291678,41.181514,44.219705,-0.042517,0.431748,0.129274,2.816461,52.651485,55.812894,-9.64269,0.001004,0.131674,2.791544,1234.264276,0.130254,-1.62323,0.00172,-0.401851,2.520374,207.776386,0.204474,0.69595,0.00582,-0.418156,2.66965,89.084826,0.747551,-0.007844,0.000458,0.066783,2.249381,1.064456,0.059605,0.017524,0.00026,-0.288853,2.402827,2.277858,0.031309,0.00994,0.00014,-0.124924,2.321197,1.30628,0.016829,-9.804087,0.000984,-0.405817,4.108525,1254.923132,0.12655,0.30884,0.002774,-0.296617,2.168171,39.600855,0.27383,0.332972,0.010593,-0.510885,2.930621,42.662226,1.320875,-0.005184,0.000526,0.405821,2.583081,1.287065,0.064247,0.011753,0.000553,0.088944,2.227264,1.506979,0.071784,0.005685,0.000216,-0.143961,2.502421,0.843198,0.026903,wash-carrot--
26414,8.772708,0.276826,0.041584,2.032558,1122.921989,35.452829,-0.195586,0.10218,-0.309229,2.610738,25.121702,13.217645,-4.389754,0.240636,-0.507008,2.958978,561.89309,31.209234,-0.044075,0.02462,0.136769,3.27117,6.120475,3.112533,0.001149,0.070383,-0.064527,2.113305,10.588467,9.112767,0.003533,0.005686,-0.256751,2.816553,3.310063,0.738637,-8.629333,1.473916,0.293394,2.529224,1104.877126,180.354023,2.768715,26.486541,0.930051,4.035428,354.395467,3444.091201,1.97734,7.298956,0.259042,2.073553,263.44673,864.378449,1.420375,3.895826,-0.686942,2.662622,197.219156,413.866232,0.083409,0.072212,0.295206,2.257806,13.059753,9.065453,0.040391,0.97021,0.094355,1.88223,65.498008,126.165819,-8.014524,1.573412,0.58979,3.715212,1026.815911,173.495401,-5.016516,18.196969,-1.253577,5.269198,645.147853,2304.317384,1.889901,7.946592,-0.243501,2.534242,249.329773,975.496054,0.666077,4.532685,-0.035488,2.536696,160.009262,298.420415,0.090987,0.296051,-0.397527,2.834047,35.549133,31.210249,-0.039946,0.503243,-0.229551,2.585205,49.011267,63.622704,-9.641511,0.001115,0.31741,2.64291,1234.113469,0.14493,-1.628485,0.001725,-0.435164,2.647362,208.447106,0.21757,0.682043,0.00785,-0.290019,2.218535,87.324383,0.957564,-0.00298,0.000431,-0.012997,2.107251,1.264902,0.055259,0.015133,0.000356,0.095149,2.606086,2.001439,0.042225,0.007494,0.000159,-0.270959,2.437094,0.987648,0.019782,-9.804279,0.000884,-0.445691,4.746886,1254.947685,0.114906,0.304835,0.003122,-0.227288,2.139403,39.03717,0.383533,0.339946,0.009265,-0.577827,3.316459,43.515875,1.200822,-0.001358,0.00039,0.079506,1.913921,1.180391,0.048081,0.011245,0.000453,-0.207432,2.572302,1.507763,0.055722,0.004142,0.00017,0.005446,2.65927,0.841332,0.015464,wash-carrot--
26681,8.725914,0.291472,-0.258519,2.447629,1116.925493,37.603327,-0.132221,0.12835,-0.224131,2.283109,16.952987,16.674111,-4.385895,0.210544,-0.293227,2.88022,561.395598,27.358469,-0.052408,0.038886,-0.011464,2.546677,9.650625,4.979648,0.000797,0.06302,-0.296706,2.337337,11.424443,8.093392,-0.0005,0.008264,0.068918,2.42112,4.39448,1.053804,-8.311906,2.271138,0.52932,4.630524,1064.147342,287.81203,3.738674,11.924458,0.683402,2.631744,488.193178,1402.587887,0.6021,9.39124,-0.345488,2.104451,218.598421,1157.148353,1.359614,3.794895,-0.903944,2.704908,214.880689,241.28177,0.055578,0.087454,0.357439,2.602474,14.635676,11.02567,0.197425,0.550469,-0.052919,2.197219,48.939425,68.729759,-8.113198,1.056841,0.799464,4.337188,1038.621767,133.083063,-4.301623,33.169428,-1.013769,4.811025,552.553292,4279.175376,2.767399,5.015994,-0.179546,2.850034,362.494376,558.396185,1.108538,3.425229,0.111773,3.270388,141.934309,445.201645,0.211655,0.195205,-0.823961,3.336115,28.953227,24.932616,-0.073179,0.787181,-0.069355,2.26932,65.759643,101.129893,-9.640954,0.001058,0.466738,2.893813,1234.042115,0.13675,-1.64617,0.001244,-0.376744,2.941288,210.709828,0.161837,0.677605,0.00848,-0.073297,2.065237,86.786346,0.95691,-0.00107,0.00042,0.161309,2.20528,1.408698,0.054125,0.0126,0.000368,-0.007644,2.58976,1.711184,0.042603,0.007894,0.000125,-0.075812,2.393731,1.012768,0.016238,-9.802502,0.00064,-1.216767,5.620428,1254.720373,0.078145,0.291026,0.002319,-0.422456,2.799968,37.30609,0.236817,0.352028,0.008759,-0.392727,3.026002,45.161052,0.99367,-0.001315,0.00033,0.206218,2.082322,0.961771,0.041445,0.01234,0.000349,-0.304589,2.927871,1.594246,0.044731,0.003772,0.000153,0.103351,2.792007,0.661161,0.019174,wash-carrot--
26948,8.764208,0.283243,-0.254243,2.654636,1121.827841,36.501036,-0.077468,0.126154,-0.015319,2.432349,13.570288,16.125428,-4.347725,0.157403,-0.002663,3.243164,556.510548,20.438753,-0.033457,0.058066,0.269869,2.066284,14.160253,7.445058,0.007699,0.061736,-0.372596,2.407736,9.709049,8.022289,0.002912,0.009031,0.174789,2.283023,4.429693,1.11699,-8.09614,2.868877,0.716676,4.042099,1036.675321,360.943035,5.057718,7.521013,1.561986,6.561541,649.101122,942.800006,-1.009824,6.248019,-0.579263,3.704197,149.845048,721.538518,1.316041,3.715637,-1.004551,2.904013,181.638305,409.911961,0.054969,0.088087,0.490409,2.989809,13.96284,11.40135,0.180636,0.386092,-0.324561,3.307204,35.527723,48.075499,-8.405048,1.169972,0.242653,3.551482,1075.970622,147.973743,-3.589818,49.69231,-0.787401,3.707425,507.630839,6453.843604,3.591184,3.778183,0.123654,3.45741,465.11729,411.520526,0.802845,3.957287,-0.096661,2.760658,121.818431,446.658106,0.174238,0.180927,-1.161066,4.16314,23.920282,22.339334,-0.063916,1.244357,0.189838,1.867704,95.680438,161.114631,-9.642455,0.000891,0.563942,2.960608,1234.234257,0.115784,-1.652772,0.00135,-0.71044,3.976013,211.554786,0.175475,0.677526,0.008247,0.101813,1.928969,86.723592,1.071627,0.002888,0.000464,0.276149,2.394235,0.954779,0.058003,0.00575,0.000263,0.282005,2.20012,1.119711,0.033217,0.009137,0.000148,0.182259,2.415596,1.175357,0.019035,-9.80581,0.000364,-0.249722,2.870236,1255.143743,0.04676,0.28202,0.001779,-0.202824,2.280996,36.098927,0.230863,0.341074,0.004866,-0.450305,2.246288,43.659482,0.629998,-0.00172,0.00028,0.338785,2.348962,0.845312,0.033719,0.011766,0.000213,-0.008358,2.092298,1.528954,0.026648,0.007714,0.000136,0.422553,2.751417,1.020854,0.016756,wash-carrot--
27214,8.796091,0.298324,-0.402234,2.677222,1125.900481,38.76257,-0.064322,0.097915,-0.002347,2.468665,11.102816,11.851357,-4.329467,0.122271,0.002643,3.739745,554.199694,15.408824,-0.017566,0.065847,0.480003,2.082927,18.396188,8.554551,0.011128,0.052465,-0.629376,2.473073,10.211663,6.762487,-0.002452,0.008611,0.301487,2.012634,5.29358,1.101685,-7.715093,2.986946,1.107659,4.622016,987.584254,386.758416,5.501741,2.523356,0.431608,3.348713,704.333524,325.835029,-1.763505,4.114467,-0.532572,5.322885,228.271989,516.859535,0.273942,0.706359,-1.24081,5.336386,47.539962,75.55802,0.008506,0.091379,0.062382,2.958336,16.178255,11.301707,0.12471,0.129589,-1.228212,5.632648,22.07936,16.290272,-8.679476,1.030276,-0.214964,4.223626,1111.081473,130.172271,-3.153386,57.917234,-0.635935,3.267899,574.172279,7516.649722,4.115541,2.74608,0.08167,4.521977,527.023541,353.224894,0.05757,2.50514,0.349183,2.653484,77.223638,308.159219,0.062134,0.044604,-0.095402,2.362904,14.591004,5.704155,-0.052178,1.421105,0.278616,1.812717,101.77355,184.476044,-9.642397,0.000962,0.504727,2.710403,1234.226793,0.125112,-1.653655,0.001322,-0.799387,4.177483,211.667868,0.171574,0.689784,0.009513,0.363077,1.802646,88.298581,1.219692,0.006128,0.000417,0.150338,2.254027,1.256416,0.052831,0.005832,0.000288,0.117768,2.176626,1.23675,0.037269,0.01068,0.000144,0.313797,2.662382,1.386306,0.017912,-9.804282,0.000332,-0.173012,2.987896,1254.948054,0.043211,0.290259,0.001674,0.083017,2.296823,37.153313,0.217542,0.347505,0.004998,-0.257654,2.049177,44.482749,0.646915,0.000639,0.000249,0.494359,2.718464,0.805374,0.032486,0.01365,0.000226,0.101726,2.160256,1.747216,0.029331,0.00964,0.000095,0.187646,2.465775,1.233934,0.01249,wash-carrot--
27481,8.762448,0.32048,-0.503183,2.820657,1121.595611,41.593944,-0.032616,0.087508,0.084795,2.768213,12.411955,11.362913,-4.317648,0.096314,-0.181009,3.373989,552.65996,12.507258,0.004935,0.083783,0.537785,1.890376,22.355821,10.891,-0.010899,0.058729,-0.947005,3.538954,11.947306,7.636649,-0.003791,0.00734,0.283401,2.39979,5.00999,0.909813,-7.676195,3.471566,1.043414,3.964411,982.62089,449.295261,5.678172,1.677927,-0.087709,3.132759,726.811369,218.119191,-2.053839,4.318075,-0.708181,5.392206,263.027454,560.40312,-0.028174,0.197086,0.888457,4.949993,19.289988,25.54664,0.033662,0.091444,0.169424,3.149366,18.924457,11.890109,0.039404,0.072088,-0.053798,2.228919,21.053938,9.335056,-8.543218,1.06008,-0.784251,3.908047,1093.582075,136.112162,-3.034044,69.964993,-0.695715,3.317267,636.566312,9092.272967,4.077751,2.133675,0.624851,3.624695,521.956462,277.375591,0.172817,2.48095,0.329103,2.239114,84.36145,322.06188,0.058919,0.036107,0.156402,2.277304,12.480894,4.679859,-0.086326,1.783181,0.282605,1.607362,116.414069,231.574676,-9.642514,0.00087,0.436931,2.864764,1234.241855,0.111275,-1.653111,0.001348,-0.771449,4.269056,211.598171,0.175295,0.699212,0.007306,0.58329,2.417525,89.506583,0.928783,0.006275,0.000337,-0.094157,2.288028,0.988145,0.043492,0.010619,0.000244,0.314625,2.467544,1.359626,0.031826,0.013857,0.000129,0.164815,2.868805,1.774474,0.016793,-9.802961,0.000328,-0.267832,3.007328,1254.779074,0.042086,0.295372,0.001288,-0.105247,2.674367,37.81108,0.163487,0.347568,0.004608,-0.195332,2.147661,44.488754,0.599015,0.002415,0.000173,0.10638,2.721755,0.565257,0.022512,0.018048,0.000168,0.304649,2.76763,2.316115,0.0215,0.008549,0.000072,0.384957,2.472754,1.106086,0.009049,wash-carrot--
27748,8.7703,0.272781,-0.122859,2.65496,1122.598456,35.466775,-0.050342,0.086373,0.408331,2.838281,15.036161,11.158783,-4.337953,0.166291,0.781849,5.446822,555.258926,21.607419,0.011198,0.087346,0.525943,1.882178,24.533053,11.35703,-0.015309,0.069807,-0.941402,3.519877,11.989138,9.027922,0.008662,0.005563,0.13437,2.345712,4.197415,0.71218,-7.620287,2.729464,1.050207,3.973729,975.397755,354.921857,5.705284,1.485467,-0.273616,3.114879,730.27757,193.203915,-2.115086,4.211125,-0.170721,3.833905,271.304535,542.852541,0.009006,0.196291,0.938344,4.899228,18.722439,25.109894,0.019379,0.079032,0.024655,3.432224,17.696924,10.243312,-0.003333,0.058606,0.014355,1.864236,19.07142,7.616883,-8.555203,1.447928,-0.824401,3.889343,1095.066351,188.279823,-3.135098,72.868059,-0.752821,3.71797,627.296744,9472.783448,4.092424,2.119855,0.428286,2.298885,523.89351,274.67124,0.029892,2.753891,0.194112,2.054991,94.200133,356.9964,0.057967,0.03072,0.326503,2.478042,10.367165,3.785193,-0.050384,2.005729,0.28741,1.537634,122.572146,260.740149,-9.641903,0.000767,0.264167,2.649018,1234.16356,0.099086,-1.645256,0.001491,-0.582447,3.340419,210.592775,0.193711,0.698866,0.006788,0.48674,2.281306,89.459066,0.870845,0.005295,0.000348,-0.157291,2.268583,1.026145,0.045294,0.012947,0.000247,0.351402,2.46086,1.675411,0.03123,0.014137,0.000133,0.301051,2.789806,1.814296,0.017058,-9.804779,0.000288,-0.094469,3.237994,1255.011752,0.037383,0.296157,0.001208,-0.310999,2.685688,37.916135,0.147451,0.327444,0.003336,-0.034866,3.221502,41.917911,0.427045,0.002316,0.000189,0.033382,2.52374,0.715459,0.024474,0.01752,0.00013,-0.028254,2.974785,2.25609,0.016004,0.007669,0.000066,0.064222,2.210751,0.981658,0.008612,wash-carrot--
28014,8.754945,0.23015,-0.104408,2.973263,1120.635265,29.846543,-0.094614,0.088654,0.39376,2.316856,13.892666,11.526066,-4.38788,0.177072,0.473235,4.675527,561.653973,22.929802,0.013386,0.078145,0.534217,1.991158,22.616187,10.154972,-0.014697,0.06818,-0.952091,3.635336,10.667845,8.860087,0.000741,0.00533,-0.146229,2.125786,4.773591,0.685959,-7.660302,2.144891,0.992837,4.320065,980.518628,278.942253,5.510247,1.229292,0.199723,2.59191,705.327954,159.487225,-1.996653,3.325039,-0.097697,4.558946,255.582923,432.275904,0.083735,0.188378,-0.539514,4.514639,15.414849,23.612609,0.024868,0.077236,0.034776,3.201385,16.400251,10.012071,-0.071794,0.080844,0.056533,1.8531,21.630018,10.167185,-8.625327,1.4571,-0.726331,3.541876,1104.153081,185.57258,-3.703355,57.726466,-0.977183,4.985905,534.005581,7468.334388,4.043303,2.814114,0.730815,2.99476,517.623988,364.592719,-0.250885,2.90396,0.001578,1.863355,73.600306,369.995413,0.002083,0.045805,0.670403,2.584617,13.968107,5.558415,0.064203,1.936925,0.353235,1.573366,116.056899,250.689385,-9.64106,0.000897,0.268566,2.652803,1234.055655,0.1163,-1.640267,0.001247,-0.185936,2.827932,209.954755,0.158022,0.689894,0.007301,0.852082,2.987136,88.306656,0.948789,0.003376,0.000333,-0.23476,2.456907,0.929763,0.043097,0.01729,0.00021,0.091423,2.23841,2.213547,0.027289,0.013493,0.000118,0.013105,2.517336,1.73301,0.014986,-9.806331,0.000236,-0.210783,3.614558,1255.210353,0.030546,0.294873,0.001335,-0.055589,2.759736,37.745088,0.172162,0.316837,0.002442,0.099755,3.722428,40.557997,0.313972,0.001464,0.000207,0.061023,2.351179,0.688425,0.02687,0.01811,0.000092,-0.241708,2.930791,2.318188,0.012042,0.004518,0.000065,0.125677,2.762389,0.578739,0.008511,wash-carrot--
28281,8.702271,0.195991,-0.023353,2.811573,1113.891164,25.468537,-0.100366,0.094548,0.400636,2.241841,13.666512,11.949366,-4.47746,0.185315,0.072037,4.098247,573.119889,24.005268,0.012696,0.055998,0.47456,2.574245,16.806265,7.195608,-0.011278,0.055972,-1.003128,4.67769,9.916888,7.115992,-0.027341,0.007615,0.242044,2.447019,4.923337,0.799839,-7.820679,1.730801,0.852101,4.816126,1001.049097,225.030512,5.31173,1.438007,0.520924,3.01342,679.901693,187.00489,-2.242222,2.957073,-0.568542,5.569743,288.069897,374.830168,0.054626,0.404215,0.177502,3.71654,32.924643,48.488489,-0.008045,0.065969,0.112784,3.522094,13.289409,8.568683,-0.042031,0.084061,0.277115,1.850476,16.092674,9.370811,-8.360685,1.75202,-0.373618,2.598382,1070.372267,220.912269,-3.112576,47.320418,-0.891729,5.973055,400.635444,6125.415963,4.318263,3.980975,0.304456,3.416007,554.504381,486.704581,0.063288,3.172786,-0.006468,2.082919,73.14446,403.149766,0.014121,0.083739,-0.121344,3.006965,17.961482,10.83245,0.093414,1.597553,0.431111,1.902026,95.05953,207.322182,-9.644745,0.000865,0.081043,2.705563,1234.527415,0.11053,-1.637951,0.001507,-0.1466,2.583058,209.657728,0.196219,0.664268,0.007366,0.477935,2.333691,85.037576,0.927561,-0.000541,0.000275,-0.495887,3.011023,0.850648,0.035339,0.017634,0.000213,0.344371,2.772625,2.258546,0.027567,0.014236,0.00011,0.102967,2.690469,1.847409,0.012848,-9.806967,0.000288,0.007265,3.167835,1255.291823,0.037499,0.282039,0.001754,0.086851,2.862508,36.106988,0.221702,0.297839,0.002347,0.477733,2.70832,38.13718,0.288641,-0.001436,0.000231,-0.165425,2.26744,0.773844,0.0272,0.018285,0.00011,0.047668,3.135177,2.344537,0.014008,0.004443,0.000066,-0.054619,3.025376,0.631286,0.007483,wash-carrot--
28548,8.671439,0.144171,-0.030674,2.209783,1109.948417,18.599374,-0.086051,0.091094,0.446721,2.347621,11.336339,11.730944,-4.527429,0.166054,-0.116762,4.81984,579.546716,20.93607,-0.005078,0.044964,0.461627,2.590133,14.515215,5.738704,-0.019133,0.036261,-0.965816,5.119249,7.89764,4.672631,-0.008144,0.010029,0.254862,2.173284,4.473164,1.013555,-7.892333,1.262449,0.892827,5.546471,1010.593443,152.159124,5.184379,1.310492,0.515317,3.266588,663.68408,168.683911,-2.258488,2.432823,-0.790367,6.942817,289.107275,316.167561,0.074174,0.394802,0.170722,3.829893,41.214792,47.87289,-0.051944,0.090451,0.286781,2.688909,20.606427,11.084832,-0.018215,0.073698,0.57561,2.251667,14.032141,8.345768,-8.647271,2.232213,-0.056087,2.555058,1107.371899,272.079742,-3.587597,35.756888,-0.461514,6.304755,472.308284,4455.923493,4.330615,3.715215,0.301473,3.816786,554.330321,482.979693,0.0503,3.323858,-0.028386,1.949247,79.010119,429.199471,0.01251,0.113404,-0.142448,2.278674,16.733506,14.674569,0.189904,2.105247,0.383035,2.08364,93.018452,273.220091,-9.643128,0.000874,0.131092,2.627726,1234.320437,0.113394,-1.633018,0.001741,-0.293423,2.472246,209.028542,0.211839,0.662846,0.007242,0.451032,2.371823,84.858229,0.904196,-0.001323,0.000208,-0.461746,3.67085,0.686046,0.026747,0.013071,0.000289,0.112093,2.140648,1.724678,0.034802,0.013633,0.000106,0.150408,2.478237,1.746168,0.013739,-9.807888,0.000344,0.236925,2.651929,1255.409732,0.044642,0.284463,0.00198,0.065226,2.546335,36.437344,0.227246,0.291267,0.0025,0.228221,2.350084,37.282447,0.324942,-0.002701,0.000179,-0.209984,2.650949,0.516858,0.023299,0.015143,0.000118,-0.116393,2.884915,1.989964,0.012096,0.007631,0.000123,-0.517587,3.09814,1.009168,0.015103,wash-carrot--
28814,8.6668,0.110096,-0.231143,2.553163,1109.357997,14.048282,-0.041623,0.066828,0.754132,2.862964,9.609591,8.404286,-4.573014,0.080714,-0.354536,4.195892,585.364155,10.153028,-0.026514,0.034896,0.452796,2.414615,11.791548,4.500449,-0.005764,0.033403,-0.33838,2.881791,8.900029,4.342035,-0.038998,0.010535,-0.091272,2.142232,6.591888,1.36058,-8.124109,0.79793,0.104669,2.536039,1039.886181,103.77169,5.009703,1.796528,0.596893,3.079858,641.243351,233.578893,-1.917998,2.27811,-0.94133,4.396965,248.614461,271.906293,0.045487,0.420688,0.102108,3.464317,29.203088,53.542631,-0.111692,0.099636,0.122127,1.964419,23.557354,12.708266,-0.027759,0.088602,0.4496,1.974588,16.460661,9.470561,-8.784828,2.661773,-0.045931,2.068225,1124.692514,337.998343,-2.646979,25.12925,-0.218998,3.969145,339.742513,3257.696141,4.485842,3.665997,0.355396,4.015611,574.244839,475.698365,-0.098698,3.238274,-0.253509,2.034089,97.447529,397.31348,0.012566,0.124171,-0.166379,2.019283,23.823108,16.101266,0.261687,2.142455,0.491183,2.212175,104.036588,277.643854,-9.648123,0.00102,0.209855,2.890661,1234.959822,0.130418,-1.631168,0.001687,-0.155725,2.437275,208.789592,0.218476,0.643989,0.00644,0.187846,2.414516,82.432421,0.832906,0.000565,0.000449,-1.054116,4.450624,0.90857,0.055333,0.013676,0.000309,0.202243,2.161824,1.835919,0.035276,0.013213,0.000102,-0.071901,2.536776,1.716936,0.011858,-9.807011,0.000327,0.28993,2.765213,1255.297459,0.042495,0.283103,0.002144,-0.078496,2.687687,36.23733,0.278673,0.292698,0.00293,0.083474,2.273407,37.485874,0.356569,-0.001117,0.000288,-0.47333,3.279173,0.741903,0.030191,0.015592,0.000145,0.152067,2.661225,1.996761,0.018786,0.007812,0.000122,-0.486827,3.111041,1.14426,0.011092,wash-carrot--
29081,8.64346,0.113386,-0.420567,2.615883,1106.3629,14.743352,0.000581,0.047252,0.984521,4.205008,8.635726,5.491344,-4.617017,0.075454,0.114538,3.225939,590.99205,9.553243,0.005776,0.031666,0.358985,2.835269,12.934556,4.016681,0.00272,0.034565,-0.267257,2.741048,9.443577,4.494621,-0.011262,0.013549,0.130062,2.028283,8.535004,1.759446,-8.095777,0.757009,0.298551,2.538262,1036.264218,98.292317,5.25484,1.934353,0.617142,3.357085,673.015683,243.077992,-1.935861,2.581995,-0.788782,3.61257,249.554256,321.817048,-0.218134,0.539062,0.6027,4.385726,34.38275,67.608075,-0.065355,0.15428,-0.209614,1.986443,27.212981,19.091086,0.095391,0.072323,0.364621,2.684758,15.701332,8.966468,-8.477437,3.126428,0.145856,1.891667,1086.677262,352.82494,-2.005179,26.554111,-0.035617,3.554522,327.161355,3404.649977,4.685099,2.793981,-0.110639,4.130699,600.903043,340.434348,0.220494,2.845896,-0.023763,2.056567,94.871902,338.736586,0.026556,0.116274,-0.18314,2.103184,20.809201,14.411039,0.009227,2.136622,0.169626,2.060255,109.640701,277.824843,-9.646451,0.000871,0.18532,3.436888,1234.745771,0.113258,-1.62849,0.001656,-0.233163,2.337718,208.4491,0.199301,0.651546,0.005513,-0.058148,2.16364,83.400449,0.71006,-0.000657,0.000513,-1.188296,4.486659,1.388577,0.066642,0.010783,0.000314,0.271809,2.066567,1.403256,0.039766,0.014119,0.000091,-0.059933,2.466944,1.810279,0.011691,-9.805778,0.000386,0.379627,2.67338,1255.13965,0.049754,0.286988,0.002312,-0.082739,2.842192,36.754935,0.276796,0.291481,0.003091,0.023715,2.067836,37.309754,0.401683,-0.002192,0.000382,-0.691878,3.608523,0.868876,0.049119,0.014981,0.000146,-0.024546,2.609817,1.947283,0.017168,0.009691,0.000108,-0.412142,2.965778,1.251173,0.01374,wash-carrot--
29348,8.660182,0.098325,-0.283055,2.407128,1108.504009,12.761632,-0.024885,0.042266,0.417704,2.349196,8.813025,5.111678,-4.580911,0.077952,0.276951,3.052825,586.364995,9.980651,0.014434,0.033158,0.475003,2.687341,10.69467,4.233905,0.01224,0.034712,-0.144865,2.66946,10.216118,4.483538,0.013993,0.009087,0.246123,2.858389,6.298006,1.176911,-8.167958,0.754391,0.273908,2.30935,1045.65912,92.768135,5.220958,5.201423,0.945127,6.719439,669.349299,653.703503,-1.006475,5.20341,-0.982423,4.094071,140.679875,625.952843,-1.099754,2.880403,1.262378,3.517861,150.616109,329.010331,-0.016709,0.166626,-0.037339,1.899731,25.472861,21.666649,0.116499,0.167887,-0.610297,4.165487,22.371457,19.943208,-8.492287,3.100029,0.175012,1.83704,1087.083323,400.719985,-2.728013,28.130645,-0.291503,3.331575,351.017389,3637.518979,4.53846,1.530334,0.156819,3.838991,581.025296,197.105279,-0.715882,3.339724,0.039173,2.357804,115.214116,356.865948,-0.087223,0.101807,-0.388703,2.050288,19.414061,12.856869,-0.003172,2.050615,0.13103,2.202097,106.07246,257.875002,-9.644178,0.000917,0.289426,3.330356,1234.454777,0.117998,-1.622714,0.00131,-0.220893,2.471532,207.707613,0.169123,0.66438,0.004539,0.021319,2.286036,85.042778,0.584741,-0.002552,0.000623,-0.884358,3.665269,1.376909,0.07091,0.01007,0.000255,0.257398,2.444638,1.293535,0.032968,0.012569,0.000087,-0.280402,2.529547,1.62126,0.010746,-9.806514,0.000357,0.401803,2.764605,1255.233819,0.046443,0.299067,0.001752,-0.038336,3.121064,38.287112,0.219981,0.298694,0.002922,0.210293,2.337663,38.232938,0.380034,-0.003089,0.00046,-0.405931,3.058368,0.957076,0.048714,0.012768,0.000119,0.000281,2.575652,1.638706,0.015278,0.010588,0.000101,-0.302974,3.078758,1.419929,0.010343,wash-carrot--
29614,8.658181,0.125279,-0.414479,2.922052,1108.247413,16.283982,-0.08799,0.093623,0.053175,3.797752,11.871657,11.964613,-4.557936,0.156053,0.217011,4.492709,583.416666,20.275959,0.042323,0.037553,-0.221018,3.432776,8.225274,4.749228,0.018192,0.038257,0.177523,2.667117,8.509387,4.948233,-0.004946,0.007809,-0.051964,3.318472,4.44966,0.864459,-8.320898,1.134475,-0.64182,3.798782,1065.542185,131.739577,4.580195,12.60826,0.908661,3.912929,589.025762,1588.247276,0.581435,10.879531,-0.923127,3.606853,198.626417,1267.028601,-1.391504,3.057695,0.628218,2.905022,198.784725,273.937463,0.15627,0.223371,-0.403441,2.650924,30.032162,28.512987,0.175517,0.386209,-0.264489,2.780325,31.267783,50.20097,-7.89585,3.267953,0.186666,2.250392,1010.771354,421.683804,-3.370181,24.937064,-0.869972,3.489763,431.409187,3242.277691,3.415822,8.478207,1.722877,6.19039,456.276115,832.247846,-1.05686,5.374107,0.731669,3.293533,137.849995,687.65581,-0.124164,0.148491,0.456584,3.182847,17.692516,18.349346,-0.106867,1.015449,0.188928,3.027195,59.321746,131.256933,-9.646862,0.000917,0.189927,3.357257,1234.798381,0.11835,-1.625808,0.001226,0.18422,2.66381,208.10346,0.158954,0.653349,0.004756,-0.044446,2.420623,83.632251,0.609208,-0.003641,0.000622,-0.978088,3.858965,1.343047,0.080826,0.011536,0.000228,0.371833,2.761873,1.477504,0.029656,0.009598,0.000081,-0.027557,3.030808,1.240185,0.010245,-9.805689,0.000329,0.315658,3.011164,1255.128229,0.042697,0.295646,0.001656,-0.033054,3.328071,37.843392,0.214506,0.298526,0.003287,0.259481,2.49504,38.213528,0.424914,-0.003916,0.000477,-0.442555,2.974947,1.031208,0.061988,0.009749,0.000188,0.224035,2.480922,1.300398,0.022465,0.007654,0.000062,0.116393,2.921861,0.99246,0.007654,wash-carrot--
29881,8.674409,0.12301,-0.295422,2.933735,1110.324358,15.994331,-0.175065,0.103709,-0.430736,3.542219,22.746278,13.243421,-4.552147,0.190378,0.157464,3.497033,582.746894,23.421358,0.063014,0.036072,-0.435535,3.227896,11.793939,4.677771,0.01899,0.023422,0.444114,3.172081,7.113872,3.02665,0.01927,0.006167,-0.644385,2.570771,4.12736,0.709961,-8.408579,2.346735,-0.410487,3.231398,1076.300838,305.05636,4.185939,24.257716,0.957801,4.155214,547.739889,2949.323207,1.71588,13.975426,-0.45395,2.580145,249.098427,1598.018961,-1.309877,4.076579,-0.01258,2.75298,191.137435,396.408426,0.19691,0.218921,-0.374392,2.438292,31.638444,22.662771,0.164189,0.837326,0.185402,2.682318,46.60331,108.301298,-7.433329,2.219256,0.229339,2.668234,951.466726,288.562171,-4.939838,13.503196,-0.85246,3.477759,632.314033,1755.559984,2.845761,8.847613,1.255417,4.699911,369.96152,1083.994777,-0.470258,6.604088,0.920323,3.077305,179.543053,404.581748,-0.089323,0.160261,0.539904,3.040827,19.881975,16.843844,-0.14678,0.415003,1.086349,3.882718,39.386298,52.428785,-9.640168,0.000732,-0.003404,2.886208,1233.941713,0.087362,-1.639992,0.001761,0.401074,3.202538,209.922068,0.208316,0.666988,0.004439,0.220097,2.49586,85.395328,0.520812,-0.005919,0.000342,-0.701347,4.85733,0.950783,0.041248,0.011752,0.000174,0.609547,3.398654,1.50453,0.022609,0.008008,0.00009,-0.055589,2.575047,1.025024,0.011767,-9.805062,0.000349,0.301577,2.864519,1255.047975,0.045403,0.29893,0.00157,0.111826,3.070358,38.263127,0.204087,0.323246,0.004398,-0.072016,2.565133,41.423772,0.508475,-0.006736,0.000395,-0.162902,3.581628,0.963336,0.048775,0.010228,0.000177,0.265124,2.852788,1.395705,0.019369,0.005616,0.000096,0.389005,2.962105,0.792641,0.01069,wash-carrot--
30148,8.74712,0.122671,-0.050063,3.06762,1119.634977,15.822037,-0.218136,0.115211,-0.696143,3.43388,27.938028,14.96642,-4.49845,0.185893,0.396443,3.710749,575.802861,24.149114,0.024923,0.038912,-0.603045,3.278157,14.301811,5.032727,0.050267,0.018383,1.316254,4.731108,7.457244,2.164816,0.020783,0.005441,-0.251116,1.997053,3.336381,0.676693,-8.786487,3.670142,-0.592819,2.900997,1124.85145,470.778042,3.088176,30.136967,0.697764,3.434054,399.395862,3867.021098,3.093907,11.654598,-0.298826,2.518901,408.395157,1357.518403,-0.876846,6.37343,-0.166849,2.133785,144.491149,795.564779,0.177922,0.232706,-0.706546,2.538189,27.734857,29.315942,-0.064201,1.291579,0.093513,2.101201,67.896079,165.677161,-7.417672,1.892008,0.217801,3.337875,949.892658,233.039251,-5.45341,7.851569,-0.419032,2.991575,704.690117,872.820236,2.693175,8.621956,1.237613,4.578722,383.299919,675.394436,-0.416572,6.406911,1.044288,3.324293,174.772128,748.62577,-0.09348,0.150078,0.590217,3.359557,18.915996,16.107959,0.063104,0.152598,-0.001122,2.268725,24.519091,19.126356,-9.640182,0.000654,0.18977,2.841293,1233.94327,0.084921,-1.646021,0.001831,0.339347,2.945651,210.692621,0.225689,0.646574,0.004661,0.346547,2.015604,82.77364,0.574089,-0.006578,0.000231,0.371447,2.629482,0.898535,0.030083,0.017486,0.000211,-0.252045,3.288219,2.278356,0.024604,0.01281,0.000208,-0.642063,2.810118,1.801625,0.018173,-9.806152,0.001009,0.939163,4.779308,1255.18761,0.127024,0.271839,0.005229,1.125722,3.744882,34.939301,0.52069,0.302746,0.017585,1.52783,5.434055,39.266382,1.649168,-0.008015,0.000378,0.015668,2.987263,1.202428,0.049103,0.025076,0.001214,-1.144913,3.282492,3.554443,0.120969,-0.002,0.000322,0.859766,3.00162,1.254063,0.041169,move--sink-counter
30414,8.88923,0.148252,0.244652,2.841204,1137.831462,18.916717,-0.261388,0.124988,-0.739185,3.377911,33.971007,15.705776,-4.360247,0.255109,0.386017,3.167419,558.465617,26.901097,-0.006546,0.040889,-0.930748,3.491516,10.334286,5.316908,0.137791,0.041357,-0.001856,3.529596,18.441002,4.917456,0.046025,0.006543,0.109275,1.925638,5.907074,0.84802,-8.531447,3.97705,-0.229567,2.337349,1093.116925,479.28048,2.833108,26.03463,0.825613,4.145975,362.638565,3385.506475,3.929252,8.148814,-0.297566,2.934877,505.119408,1024.986227,-0.105904,3.527103,-0.408151,2.478769,99.787011,407.29695,0.111971,0.242007,-0.975612,2.778828,28.023469,30.341406,0.037204,1.303767,0.346444,2.115654,59.964794,160.107194,-7.460266,1.730886,0.018345,3.720875,955.003127,222.40124,-5.602267,5.415196,-0.034115,2.978357,717.093258,704.078148,2.728162,8.802419,1.216181,4.457345,351.085911,1123.6842,0.357908,4.706602,2.235618,7.753755,117.082148,427.742606,0.012658,0.133244,1.272521,5.210958,19.620601,15.885801,0.073553,0.125715,0.063674,2.865492,23.321619,14.982702,-9.644698,0.000786,0.427167,3.11805,1234.521572,0.092215,-1.642689,0.003042,-0.680861,3.721127,210.283393,0.268276,0.622241,0.006349,0.259317,2.165036,79.666774,0.775443,0.002884,0.000386,-0.872521,3.715516,0.918185,0.039002,0.024834,0.000329,-0.019763,2.608835,3.178767,0.042837,0.024094,0.000565,-0.471275,2.124663,3.125785,0.069391,-9.803648,0.001371,1.202876,5.331203,1254.867045,0.17666,0.254391,0.007092,0.658177,2.702616,32.574428,0.910066,0.294491,0.018656,1.267117,4.584106,37.827651,2.266739,-0.003406,0.000409,-0.05652,3.303301,0.924871,0.047941,0.03657,0.001883,-0.642301,2.184356,4.705346,0.241231,0.003115,0.000585,-0.00501,2.612226,1.495253,0.043125,move--sink-counter
30681,9.160743,0.178552,-0.152721,1.873291,1172.613085,21.806659,-0.449788,0.179722,0.138518,2.520729,60.232629,18.397903,-3.895134,0.779794,-0.773936,2.922464,499.848486,81.264713,0.021893,0.032982,-0.310467,2.358469,7.892301,3.425788,0.32174,0.079456,-0.429266,1.804099,41.588251,9.799574,0.102594,0.008616,0.324882,2.253274,13.246542,1.072628,-8.645996,3.535423,-0.280198,2.645144,1106.688033,459.723695,2.721298,20.088498,1.093139,6.100761,354.347217,2544.986546,3.976383,5.964727,0.012437,4.187554,509.439654,768.127318,0.215968,2.585504,-0.410834,3.185312,92.334206,335.186785,-0.059491,0.135461,-1.704175,5.289583,19.127657,17.479284,-0.078584,1.06831,0.264159,2.645412,66.230877,136.495427,-7.91881,1.346552,0.113873,2.364099,1014.103473,159.178276,-4.322505,4.741924,-0.071782,2.037312,554.553983,594.289976,4.008248,3.576924,1.052759,3.519551,515.455207,425.95752,0.745468,0.930835,-0.042143,2.019846,95.821283,119.829081,-0.002208,0.057016,-0.33143,2.063172,13.855642,7.394806,0.284505,0.15766,-0.10536,2.062612,37.351174,19.406806,-9.650787,0.000961,0.244335,2.601819,1235.300726,0.124703,-1.594831,0.011755,-0.938513,3.162114,204.168832,1.332825,0.588881,0.00895,0.283592,2.739663,75.37689,1.164677,-0.000688,0.000634,-0.073123,3.014416,1.219658,0.067821,0.044256,0.000887,-1.304409,4.134427,5.739512,0.101789,0.052001,0.002165,-1.110158,3.742931,6.726122,0.26674,-9.812086,0.001777,0.694529,3.253118,1255.947195,0.223203,0.263664,0.012956,-0.447649,3.795599,34.283247,1.107867,0.209729,0.041441,0.53156,2.04521,26.851495,5.383866,-0.040965,0.006949,1.412235,3.510184,6.615345,0.645849,0.075654,0.003626,-0.46015,2.388894,9.79291,0.437798,0.006663,0.000671,0.24739,2.188579,1.904074,0.087246,move--sink-counter
30948,9.245453,0.128015,-0.117125,2.129934,1183.596836,9.927153,-0.865795,0.594373,0.856596,3.181651,112.509879,71.322725,-2.801535,3.006204,-0.685658,2.083486,361.29881,360.073963,0.19657,0.119225,-0.806214,2.608367,29.131013,12.084935,0.453691,0.060943,0.122318,1.649142,59.125309,5.965878,0.165334,0.007576,0.108934,1.871311,21.177849,0.975101,-8.243338,2.443807,0.483145,3.444324,1055.231674,314.945684,2.886917,8.532899,2.687383,13.519594,370.360033,1099.786183,3.971734,2.991763,-0.199247,7.080701,509.395722,372.68949,0.303284,1.785639,-0.489668,5.052593,75.032063,215.79778,0.002645,0.110285,-1.648783,5.461055,20.072891,7.947149,-0.066899,0.5993,0.910914,4.522258,39.153693,71.270612,-8.159057,0.907176,0.364054,2.28827,1044.593798,110.188053,-3.553381,3.641077,0.506565,2.456161,456.793472,445.100838,4.338345,1.452701,0.86764,4.152744,558.982276,123.930312,0.041954,0.771013,-0.008261,2.341152,48.2273,97.511329,-0.078394,0.032994,-0.709974,3.232551,10.215489,4.256712,0.326306,0.140799,0.07332,2.371334,42.314987,17.577313,-9.67993,0.005169,2.092688,9.015219,1239.03196,0.636278,-1.416939,0.09732,-1.567729,5.019737,181.621157,11.198554,0.473597,0.032792,0.897202,2.944697,60.845104,3.833176,0.001942,0.003375,-1.291632,7.276228,2.893289,0.423698,0.028534,0.004372,1.458987,4.926305,4.979447,0.38705,0.073567,0.002461,-0.60934,2.369398,9.507981,0.292584,-9.850354,0.066982,-0.936593,9.440543,1260.845768,8.691818,0.373084,0.104279,-2.039483,6.882168,48.801712,11.95652,-0.246039,0.677791,1.823686,5.366694,46.793148,69.130579,-0.178589,0.07375,1.727097,5.248298,25.504589,7.560248,0.07387,0.010369,1.241123,4.675161,10.287698,1.087428,0.035975,0.004484,-2.228448,8.869164,4.785952,0.556175,move--sink-counter
31214,9.309176,0.091567,-0.329573,2.025892,1191.648496,9.108968,-1.568041,1.126899,0.247747,1.593484,200.94967,145.012121,-1.486103,3.862245,0.064145,1.471961,190.563773,500.212474,0.405386,0.158845,0.002806,1.503223,52.076406,20.347136,0.501945,0.036014,-0.219316,1.656694,65.974213,1.116909,0.165723,0.011188,0.922217,3.082583,22.529874,0.540201,-7.933609,0.612073,0.7013,2.647902,1015.675489,74.016298,4.144765,3.63701,-0.148179,1.91677,542.225039,273.785745,3.848917,0.651636,-0.67858,3.177824,493.062166,78.468639,-0.019273,0.364394,0.449,1.998502,41.518095,20.118771,0.075818,0.087129,-0.511589,1.726128,23.714539,10.827159,0.213217,0.156978,-0.516872,2.114857,41.315306,5.140741,-8.09815,0.70087,0.825303,2.770755,1037.791651,50.686419,-3.32302,1.968317,0.465122,3.893231,435.312289,119.812114,4.516102,0.743361,-0.038939,1.756797,578.488535,88.814779,-0.342682,0.659562,-0.290158,2.288114,60.277469,74.155241,-0.045289,0.031944,-0.319731,2.975946,13.483979,1.801292,0.32301,0.114378,-0.163773,2.576814,45.833875,8.663396,-9.705076,0.005623,1.628204,6.507352,1242.249786,0.728973,-1.265505,0.10209,-0.668898,2.871471,162.057671,12.899244,0.486739,0.044761,0.214498,2.894225,63.380154,3.672134,-0.053644,0.014899,0.710267,3.777955,8.525188,1.532568,0.007771,0.006943,0.937707,2.920864,5.903107,0.877831,0.05973,0.004252,-0.075484,2.029754,8.860344,0.234672,-9.766246,0.193141,-1.638698,7.124971,1250.107926,23.991592,0.254026,1.097998,2.900916,14.551243,36.626825,138.585519,-1.129725,2.68875,1.128913,3.188421,149.405649,327.279685,-0.484559,0.35349,1.532219,4.612418,63.689847,42.644595,0.31593,0.251324,-1.444195,3.53013,45.76474,25.396232,-0.060324,0.070132,1.458799,3.819878,14.64965,6.6597,move--sink-counter
31481,9.213343,0.1271,-0.409717,2.01543,1179.314256,16.293379,-2.324514,1.000465,-0.383844,1.482955,298.193863,123.898606,-0.046953,2.872736,0.594442,2.030729,131.393163,351.248869,0.632021,0.092078,0.53506,2.155748,82.051174,8.994765,0.462464,0.046861,-0.246553,1.770387,59.223828,6.040693,0.112135,0.026987,0.560788,1.617333,15.891125,2.771204,-7.702231,0.822182,0.461342,2.507033,985.894943,106.621341,4.831255,4.299083,0.411632,1.767212,620.396764,519.799788,3.469846,0.658843,-0.923462,4.162629,444.19672,84.886949,-0.220378,0.686635,0.452695,1.685982,58.60175,68.583301,0.201398,0.076427,0.314323,1.788188,28.739886,7.376111,0.306409,0.226379,-0.344829,1.611367,40.189068,28.216358,-8.125271,0.687938,0.894197,2.57181,1040.650758,69.1061,-2.811036,1.067991,-0.562167,2.609556,364.12452,89.32928,4.678871,0.790236,0.011131,1.768848,601.180767,59.231058,-0.345881,0.631462,-0.166614,2.076259,73.05891,28.498676,-0.199185,0.072919,1.090285,3.24024,30.468144,5.064987,0.204591,0.211697,0.100987,1.891487,38.006599,26.629241,-9.715358,0.00564,1.383545,5.71596,1243.56903,0.605852,-1.146362,0.065866,-0.60832,3.578581,147.359016,5.648497,0.470132,0.046802,-0.036448,2.695987,60.21107,6.02124,-0.180331,0.044797,0.424317,2.151429,23.780176,5.306493,0.007085,0.006978,0.898242,2.868667,5.887515,0.370278,0.001934,0.017939,0.959097,3.519904,8.960671,2.15998,-9.69853,0.221989,-1.08172,4.944036,1241.420257,28.535169,0.12126,2.182733,1.603296,5.763839,57.658271,276.880537,-1.401611,2.298329,1.075007,3.265179,199.666963,177.027355,-1.085414,1.058971,1.11861,3.316246,140.351968,131.411383,0.2774,0.351525,-0.719174,2.684172,40.876608,39.199404,-0.141414,0.092252,0.674227,1.95614,20.338109,11.941064,move--sink-counter
31748,9.155049,0.116905,-1.201681,4.371341,1171.979256,10.253537,-2.325915,1.616196,-1.44637,4.197664,311.760502,74.309504,1.283242,1.337112,0.230844,2.310847,164.441417,172.930095,0.925689,0.082253,-0.577154,2.230816,118.965897,8.897103,0.25092,0.071644,0.150724,2.53058,32.193122,9.241826,0.04097,0.027943,-0.38245,1.447784,13.106567,3.075637,-7.164479,0.315196,0.084442,2.04345,917.057798,40.858954,5.531189,1.977819,0.646034,2.650448,716.585255,62.870181,3.422224,0.637295,-1.34046,5.986735,441.628147,32.841818,-0.40586,0.638977,-0.048308,1.661456,67.015261,54.641202,0.38973,0.036888,0.527643,2.60744,49.889057,4.791907,0.425825,0.17233,-0.099743,1.678218,62.078135,8.395323,-7.704606,0.507488,-0.185982,3.122803,986.190093,65.986204,-3.09093,1.234242,-0.103026,2.602116,395.818917,158.234137,4.804927,0.902868,0.06039,1.773842,615.557588,107.117066,-0.552454,0.704883,-0.566255,2.088024,80.842304,67.296264,-0.325033,0.124139,0.308773,1.455306,42.39143,15.092566,0.088715,0.131968,0.323767,1.629735,25.51837,8.870656,-9.884202,0.213398,2.96708,11.538581,1265.323961,21.886496,-1.002713,0.854523,-4.813234,33.290522,129.079046,108.313819,0.492327,0.264392,1.81237,23.195138,63.319301,33.821988,-0.361222,0.295324,4.116099,24.161478,46.396001,38.20285,0.068264,0.049012,-2.030875,6.721268,12.251429,5.20354,-0.146314,0.059132,0.911999,2.782747,19.360295,7.553109,-9.756954,0.390262,0.094214,4.008482,1249.007361,46.097425,0.030045,2.920252,0.913414,4.111535,74.516944,379.687821,-1.950915,1.968476,0.680286,2.763629,249.973246,254.001217,-1.012419,1.293489,0.623636,3.146128,147.39473,89.912886,0.216989,0.385069,-0.835863,2.578981,39.194594,37.93196,-0.293007,0.115521,-0.21909,1.537515,38.178155,14.213169,take-knife-counter-
32014,9.096852,0.16287,-0.770325,3.470833,1164.397392,21.167776,-1.436202,4.650925,-0.552027,1.463678,197.810664,520.133958,1.768999,0.606687,0.092384,2.489742,231.766525,40.090617,1.099494,0.096035,0.081211,1.479403,140.736882,12.479988,-0.032564,0.134934,0.649241,2.111751,27.927266,16.447418,0.044133,0.042031,-1.450825,4.797347,15.930779,1.943972,-7.013961,0.357892,0.397665,2.160637,898.474814,26.927793,5.208745,3.147046,0.592736,2.109065,668.395171,373.718311,3.986263,2.10535,-0.788535,2.279792,512.628033,235.017454,-0.392829,0.772795,-0.557965,2.533172,77.756958,44.651474,0.28801,0.147259,1.783345,5.788292,40.423563,14.786487,0.237883,0.492305,0.768607,2.389594,50.940213,37.548315,-7.496859,0.495973,-0.046592,2.723872,959.804301,58.207463,-3.807389,2.497906,-0.011343,2.521373,498.783552,145.783376,4.703804,1.322072,0.604584,2.489158,605.919972,98.416459,-0.86143,1.151564,-0.362929,2.036237,126.623365,88.223537,-0.482514,0.12935,-0.597368,1.724623,63.515518,13.332977,0.336474,0.480305,-0.679239,2.352794,59.478406,35.748439,-9.912587,1.425994,-0.346565,4.154316,1268.984908,178.424063,-0.745868,3.33711,-3.035798,13.67479,95.689013,433.277698,0.332416,1.604371,3.461547,16.420248,51.890657,208.483808,-1.214174,2.930336,2.190795,6.89596,159.146019,362.410117,0.083388,0.288828,1.687475,8.283989,30.806901,34.150475,-0.040718,0.338341,-1.258789,4.752797,29.560086,36.272181,-9.660469,0.326441,0.590457,5.60295,1236.679512,36.975425,-0.416836,2.852493,0.250201,3.643223,63.725685,367.885637,-1.94841,1.859809,0.796701,3.01925,250.783864,230.847356,-0.915043,1.392013,0.742818,2.971256,119.695815,171.343857,0.154422,0.417941,-0.957347,2.563056,49.000878,47.824409,-0.381214,0.067947,-0.467948,2.442236,49.478254,7.770625,take-knife-counter-
32281,9.270043,0.285619,-0.263138,1.736067,1186.572284,36.887682,-0.7641,4.062586,0.121883,1.427018,152.318047,311.838681,1.749918,0.61085,-0.052428,2.196332,229.27634,41.399847,1.142343,0.077285,0.264413,1.863764,148.201741,0.7874,-0.275564,0.141272,-0.181575,1.660873,36.095089,17.438669,0.320412,0.303105,-0.91704,2.197903,45.851558,32.745962,-7.048255,0.413339,0.483955,2.282672,902.498083,44.538941,4.416436,2.784062,-0.125147,1.789894,569.129339,293.157022,3.963158,2.195749,-0.733411,2.204323,519.169321,91.875742,0.242232,2.136027,-0.454584,1.952995,124.513486,272.739242,-0.050135,0.400248,0.64106,1.929181,50.050676,44.863733,-0.03781,0.603531,-0.074867,1.495742,64.512453,72.214142,-7.940418,1.104463,-0.047081,1.867389,1018.521338,74.252852,-4.51315,4.176692,-0.255593,1.888691,577.760741,541.683413,4.076264,2.485598,0.052161,1.44329,522.237454,315.334424,-1.008279,1.245963,-0.568619,2.098822,140.85791,111.468922,-0.595279,0.064922,-1.020098,2.911047,77.330616,5.676084,0.754221,0.824882,0.045656,1.371685,96.703062,106.772716,-10.082516,2.508317,-0.250773,2.95892,1290.98314,308.979045,-0.436342,4.757205,-1.817065,6.922022,123.450615,607.579161,-0.824455,6.880656,1.622034,4.684651,130.814842,800.071072,-1.359376,2.979395,1.870119,6.040688,194.934893,264.825572,-0.278316,1.29599,1.173328,3.073754,65.897667,147.801496,-0.246641,0.698347,-0.153499,3.050495,45.914539,84.723129,-9.706543,0.220549,1.77634,7.936789,1242.466405,27.551402,-0.674709,2.112862,-0.562553,4.53591,86.822062,273.478945,-1.392349,0.791815,0.99524,4.131318,184.124415,69.005716,-0.70704,1.287122,1.281193,4.127108,106.922729,115.908103,-0.065332,0.112124,-0.853077,4.946896,15.977845,11.638161,-0.368126,0.042215,-0.059635,3.003568,47.263888,5.27389,take-knife-counter-
32548,9.338987,0.462261,0.156881,2.098313,1195.47415,56.928174,-1.142913,6.728884,0.530577,1.903135,227.892932,390.319372,1.078177,2.102822,0.502463,2.349702,139.1207,268.568179,1.065,0.143702,0.567313,2.090663,136.919603,16.088345,-0.407373,0.060177,0.027725,1.85482,55.94893,1.29625,0.509914,0.281092,-0.354409,1.590583,69.661024,27.144403,-7.941378,2.183628,0.899884,2.789362,1017.282437,258.574749,3.623005,1.228372,-0.391803,2.644257,467.116155,109.941669,4.12783,1.934497,-0.658207,2.320177,529.648674,229.948128,0.621897,1.341863,-0.643505,2.323472,114.83181,65.759952,-0.235599,0.359273,-0.056248,1.856551,45.162381,28.777164,-0.439145,0.278085,-0.681127,2.426548,64.353797,20.579857,-7.940264,1.259603,-0.040973,1.561544,1016.769149,150.386308,-4.728063,3.785781,-0.433897,2.118551,625.809283,89.416806,3.51375,1.741383,-0.768961,2.60123,456.42686,130.539484,-1.319799,0.469831,0.125277,2.159151,175.634621,24.446388,-0.50451,0.082622,-0.350037,1.591383,64.859828,10.163559,1.162451,0.447922,0.478749,1.642834,155.820274,24.27028,-10.239685,2.994004,-0.011288,3.370567,1310.688187,388.983926,-0.680831,6.359731,-0.804395,5.947343,115.42124,805.764751,-0.912535,7.369316,1.422783,4.069713,144.478408,843.574578,-1.369369,3.043062,1.775577,5.768143,183.962466,346.182839,-0.160151,1.418342,1.247266,3.060316,68.831911,115.896537,-0.139614,0.746551,0.183085,2.700535,52.212129,94.264099,-9.965392,1.271162,0.907315,4.482318,1275.707423,159.738637,-0.740021,3.637096,0.412711,5.831252,99.276754,459.157373,-1.733984,1.278444,0.973751,4.04337,227.316773,127.975627,-0.324228,0.323523,0.19402,4.995345,41.765416,41.719522,0.188847,0.23056,-0.852065,2.380696,36.380093,23.722736,-0.502862,0.076306,0.884294,3.064857,67.123141,4.168697,take-knife-counter-
32814,9.074161,0.555057,-0.437723,1.87168,1162.248954,44.284065,-2.232898,9.345485,-0.117234,1.26522,288.985275,1186.328573,0.285773,1.411061,0.041969,2.129757,86.914367,161.00597,0.68275,0.365285,0.266577,1.764411,87.508077,47.183633,-0.319912,0.140027,-0.692416,2.478098,43.471142,14.828893,0.430644,0.405699,0.077523,1.877071,73.668267,14.842036,-8.682239,2.131744,-0.026832,1.969442,1112.044571,251.86016,2.959978,0.849508,-0.010153,3.37865,382.11853,71.313466,3.73216,2.451907,-0.60739,2.454429,479.699161,288.803596,0.770716,1.082379,-0.781605,2.518361,105.23213,119.447682,-0.35694,0.221121,0.166227,2.320315,53.734756,16.054386,-0.596047,0.093985,0.184924,1.699073,76.389405,11.990346,-7.97877,0.989964,0.25015,1.604246,1023.259522,64.574117,-4.123851,6.278575,-0.307175,1.607299,536.267297,674.327062,3.157798,0.623292,0.133992,1.920216,406.153264,55.902259,-1.081356,0.733817,0.223914,1.793855,138.522499,94.946068,-0.347017,0.09362,0.295311,1.636403,44.841587,11.574592,1.095408,0.588593,0.601126,1.813102,147.073819,45.247771,-10.081755,2.947185,0.212922,3.50012,1290.482278,382.508197,-0.719786,5.682779,-0.765648,6.888475,100.437302,713.55751,-1.077862,7.532075,1.078009,3.848241,161.104425,869.987828,-1.153824,3.25365,1.822363,5.892839,159.440534,365.844106,-0.225567,1.367959,1.177156,2.985009,80.40529,174.151433,-0.041863,0.709432,0.514065,3.132187,49.383904,87.741909,-9.864237,1.876167,0.166041,3.49617,1262.755881,238.612129,-0.826068,3.603198,0.216619,5.725393,106.455437,466.113904,-1.586344,1.302726,0.727114,4.132058,203.398127,167.166442,-0.534411,0.392033,1.215205,3.424104,70.727728,45.846581,-0.248109,1.145897,0.782329,2.621449,79.536398,64.60343,-0.027789,0.728076,-0.974319,2.68479,50.266763,54.773186,take-knife-counter-
33081,9.277211,0.735228,-0.182509,1.726587,1188.861142,43.622666,-3.56149,4.761249,-0.757151,2.046051,482.862962,216.93338,0.06625,0.920734,0.368993,2.26472,78.749798,22.430143,0.231067,0.315012,-0.247703,1.478826,45.174722,40.049815,-0.014178,0.266503,-0.118385,1.64654,40.594775,34.577149,0.08481,0.863601,0.015127,1.519532,79.445614,112.19405,-9.614127,1.520567,-0.224751,1.929112,1231.075877,179.455522,3.362125,1.789743,-1.097608,4.706377,432.959529,197.013043,2.844113,0.791034,-0.08256,2.424333,364.097802,102.293848,0.590679,1.132469,-1.109608,2.982711,92.962329,100.825695,-0.038719,0.593728,-0.406575,2.244172,59.952362,75.93912,-0.328619,0.193417,-0.979817,3.735308,43.76023,22.843541,-8.470167,1.177276,0.406257,2.66534,1087.181596,49.686728,-3.1103,6.177453,0.53799,1.759933,413.939446,599.359197,3.382749,0.628346,0.74627,2.202662,433.829094,70.196086,-0.569477,0.434165,1.117274,3.58748,75.688759,49.868446,-0.123838,0.072366,0.710391,2.783923,15.870814,9.402174,0.615396,1.006407,-0.085629,1.327889,83.71627,130.548808,-10.147518,1.860846,0.926102,6.148286,1299.187165,229.471177,-1.157144,3.562732,0.226256,7.12419,148.274528,462.590797,-0.993896,6.617849,1.255747,4.819334,155.239605,767.439286,-0.248845,0.555301,1.533757,4.201685,33.940055,70.042957,0.022405,1.456815,1.336638,3.661677,69.955485,172.20782,-0.140356,0.434288,1.601676,4.479802,33.201512,44.105456,-9.972472,2.797914,0.338,3.239536,1276.658194,356.462578,-0.643842,5.718232,-0.433203,4.582386,102.003792,743.543481,-2.019515,2.352711,0.366248,3.152334,258.780078,303.611987,-0.433405,0.755602,-0.488692,4.345942,71.410094,66.159979,-0.248697,1.399137,0.665388,1.978898,99.621862,173.301772,0.038429,0.808693,-0.693842,2.090853,75.511184,98.919312,put-carrot--cutting_board
33348,9.062932,0.704813,-0.742142,2.410977,1160.123929,89.119641,-3.214671,7.584342,-0.945586,2.388073,431.624425,716.616163,0.280864,1.401643,0.065681,2.051316,93.785673,179.734817,-0.056546,0.129147,-0.808202,2.208677,23.816976,8.621571,0.257692,0.149395,0.361579,1.891325,38.037037,13.73063,-0.374159,0.490406,-0.678537,2.568966,61.958961,39.244614,-9.06666,4.33111,-0.842165,2.373211,1164.032758,434.054994,4.061776,5.005346,-1.281775,4.188708,523.008752,599.512095,2.622475,1.251609,-0.681511,4.137404,336.515499,153.845253,-0.600777,1.559193,1.161659,2.840157,91.861665,162.686143,0.167367,0.350757,-0.880879,2.552495,43.613563,22.70186,0.092735,0.449589,-0.414439,1.771115,55.752521,56.07262,-8.691107,1.702395,0.277361,1.785817,1113.33413,190.545348,-2.25311,2.128329,0.502697,2.571227,309.652956,74.995896,3.656618,0.222441,0.621905,2.247231,469.545213,6.628093,-0.0746,0.180813,0.0246,2.293241,31.185577,23.479303,-0.058406,0.041686,0.264482,2.046964,12.912628,3.661431,0.041078,0.608456,-1.156916,3.015592,50.686651,59.347454,-9.937995,2.59566,0.028931,5.147502,1272.090526,336.505122,-1.018047,4.121537,-0.070067,6.393618,132.901942,525.193363,-0.178035,2.197067,0.199701,5.362235,61.377041,275.341673,0.090754,0.335849,0.699393,6.493258,30.609241,42.210337,0.570054,0.463056,0.617382,4.161221,72.971442,60.214242,0.297264,0.177842,-1.076047,3.784725,45.662108,13.010713,-10.023394,2.788194,0.252898,3.227223,1283.172768,355.290668,-0.32658,5.944645,-0.084126,4.243815,100.303514,744.456919,-1.858075,2.768848,0.372562,2.61553,244.647866,307.853952,-0.332616,0.810239,-0.166537,3.688352,53.926582,103.460086,-0.198917,1.443153,0.740185,1.98304,87.120348,77.47039,0.018552,0.829922,-0.708421,2.065521,61.150726,48.650061,put-carrot--cutting_board
33614,9.039246,0.498313,-0.998055,3.504278,1157.417036,50.345517,-1.440396,10.832669,0.03061,1.254738,280.400058,1401.602673,1.152484,1.438874,0.213178,1.951254,147.979396,184.980783,-0.139125,0.052921,-0.279822,1.484916,22.242024,4.062663,0.403679,0.050189,-0.093766,2.385217,54.065135,2.507976,-0.447976,0.329575,-0.237768,1.936585,71.423811,14.072906,-8.304958,4.268395,-0.054865,1.693243,1063.28738,546.502283,3.756754,5.842994,-1.209864,3.80655,506.360248,360.254469,2.724622,1.590585,-0.608569,3.039189,351.232388,179.263586,-0.946749,1.484023,0.630278,2.040506,124.318524,180.754661,0.373422,0.246597,-0.668455,2.541175,49.431262,29.545317,0.451825,0.315182,0.262304,1.457078,61.04389,34.927128,-9.032339,1.353372,-0.055791,1.884003,1158.006221,107.426508,-2.126548,1.354395,-0.307595,1.455967,274.180866,158.925953,3.356967,0.706858,0.711234,2.069121,430.606582,79.421506,0.153889,0.120418,0.12152,2.194869,21.421462,15.129554,-0.079018,0.054811,0.366329,1.828994,15.157535,5.582306,-0.252126,0.103176,-0.322939,2.004446,41.940693,2.026711,-9.782567,3.643577,-0.425315,3.337988,1252.431858,463.313798,-0.948323,8.042967,1.615843,12.053694,126.517349,1026.645714,-1.30688,7.148887,1.472736,6.270515,197.868267,752.463509,0.274913,0.43486,-0.355379,3.61137,35.855526,55.793896,-0.035493,1.973614,0.859824,2.623724,75.108275,167.416462,0.087337,0.412109,0.111374,3.030588,35.886852,35.129058,-9.807192,1.739512,0.534778,6.259883,1255.696856,211.211524,-0.22749,3.354794,-1.306427,6.361207,71.539827,435.932283,-1.551607,2.177403,0.853413,3.714518,200.159974,273.293485,-0.15418,0.613172,0.023662,5.421609,42.660677,57.029926,-0.29854,1.244664,0.856125,2.066973,84.060591,142.943266,0.178072,0.618876,-0.880567,2.221904,53.912944,59.596983,put-carrot--cutting_board
33881,9.164237,0.94686,0.294422,3.152262,1173.03778,122.55917,-0.494345,6.599139,0.339761,1.717231,224.757668,119.810681,2.093037,1.111924,-0.092656,2.477534,268.207643,142.060742,-0.143404,0.057103,-0.199499,1.446774,24.224415,3.458794,0.305575,0.133454,0.963167,3.485799,39.650894,16.684466,-0.216174,0.524351,0.097843,1.519981,64.133941,66.781686,-8.086172,3.885258,0.190066,1.979615,1044.066903,206.974179,4.312913,5.117523,-0.90778,3.58358,552.420163,659.049439,2.93142,1.473485,-0.314207,3.017518,375.237648,191.414403,-0.981371,1.40455,0.678762,2.080112,149.135577,80.062171,0.52372,0.213857,-0.091517,2.469785,73.919165,12.408099,0.675847,0.142125,0.859267,3.207644,90.422521,7.488287,-9.129285,1.845613,-0.994536,3.508466,1170.90948,152.316282,-2.749655,0.753064,-0.619543,3.303846,353.556945,80.019796,3.404152,1.022068,-0.125236,2.478379,442.050049,44.877983,0.209448,0.143139,-0.029261,2.450786,32.993339,12.74481,0.046473,0.11142,-0.36127,2.895914,26.545835,3.865142,-0.274688,0.147667,-0.58342,2.164197,36.231841,17.986893,-9.946688,4.149237,-0.345252,3.155677,1273.653655,520.309547,-0.935825,9.169035,1.49751,10.0005,129.777769,1152.730611,-1.275884,7.155868,1.673863,6.058852,187.465666,796.136771,0.167716,0.580083,-0.027089,3.466825,40.31815,72.037832,-0.014544,1.962547,0.91256,2.706139,84.980597,187.80201,0.130785,0.394855,0.303388,3.341909,49.771584,51.336982,-9.883467,3.515231,0.379153,4.230759,1265.245184,450.651122,-0.082044,4.386137,-0.1344,5.604097,81.663842,563.179507,-1.558519,2.544487,1.135114,4.140764,212.140791,248.238527,0.106145,0.426624,-1.35505,5.553168,38.879498,53.0361,0.434862,0.690239,0.861553,4.399209,56.984973,87.389314,-0.237862,0.194223,-1.58939,5.708831,32.800307,22.892618,put-carrot--cutting_board
34148,8.93755,0.761012,0.233681,3.531813,1144.009507,98.842253,-0.179617,4.506854,0.048244,1.496816,179.984435,535.672798,2.229784,0.882861,-0.230047,2.617711,294.933377,27.094971,-0.265505,0.168139,0.625189,2.144709,41.933873,12.284762,-0.001837,0.197925,0.246136,1.514924,32.640691,25.039689,-0.085403,0.36248,0.130595,1.814606,54.716289,1.509107,-7.401162,1.818797,0.059585,2.686909,949.729314,164.8178,4.69057,4.707669,-0.530472,3.541864,615.278572,324.909238,3.210297,1.318766,0.12415,3.390288,412.512635,150.649921,-1.070951,1.260357,0.684955,2.180031,142.340356,140.562934,0.305218,0.102387,0.116574,1.689395,44.959868,5.456027,0.597405,0.191244,0.500465,2.02406,77.309117,22.816586,-8.661041,2.386265,-0.599071,2.07839,1108.61323,310.292037,-3.099119,0.280916,0.311431,4.27185,396.721077,36.10835,3.430226,1.287952,-0.526384,2.669177,439.802944,157.235115,0.59084,0.4116,-0.566324,3.152832,82.719288,35.700818,0.120555,0.149237,-0.048606,1.895051,33.853543,19.056977,-0.358511,0.222796,-0.195894,2.042486,57.095743,10.651759,-9.856905,3.992368,-0.258048,3.324629,1261.687278,519.023131,-0.730282,8.71466,1.779553,11.489974,113.619653,1066.987794,-1.140132,7.413775,1.72248,5.964661,185.616663,755.233566,0.17432,0.579855,-0.001211,3.469016,41.844486,70.671409,-0.250313,1.61895,0.829831,2.974252,79.203227,168.752932,0.085267,0.400736,0.089319,3.19013,42.18729,40.522646,-9.66824,3.604266,-0.059207,3.819895,1238.02635,449.356383,-0.717321,6.245618,0.900519,5.966138,120.33189,716.267514,-1.762717,3.861679,1.504885,4.752914,230.486543,466.994337,0.170997,0.325247,-1.61791,6.146628,26.879925,38.445293,0.037592,1.669002,0.867206,2.800004,82.046026,145.001961,0.080219,0.740178,-1.346956,3.501292,61.278633,85.958965,cut-carrot--
34414,9.127755,0.812052,0.663018,3.482286,1168.60237,96.334601,-0.184647,4.465467,0.066174,1.498273,180.536745,72.162166,1.744342,2.399208,0.61044,2.648805,231.552948,252.24364,-0.360352,0.186281,0.199164,1.667563,49.691241,18.798728,-0.295396,0.188513,-0.463951,1.437653,39.021928,23.037977,-0.134779,0.418755,0.094769,1.621414,57.573655,53.478347,-7.82957,0.904695,0.821259,2.790538,1003.202866,85.244361,4.245683,2.322603,0.609918,2.3873,550.273627,183.50404,3.608231,0.505823,0.434838,3.153551,461.964964,64.148331,-0.461133,0.439446,0.887187,3.836419,64.159763,47.108782,0.314045,0.092485,0.098808,1.904161,41.646735,10.143515,0.321103,0.178718,-0.080262,1.443261,41.76456,22.36759,-8.685827,2.506875,-0.508297,2.072279,1117.542975,122.262972,-3.031782,0.392282,0.231389,3.200781,388.093679,50.69596,3.006874,1.972915,-0.513705,2.301636,401.737153,46.062343,0.659283,0.409421,-0.31407,2.993665,84.683867,52.444326,0.225504,0.122805,0.451884,2.495329,36.441845,8.115679,-0.37819,0.233627,-0.268795,1.919746,50.982409,26.31807,-9.90351,2.205713,-0.057363,6.783872,1267.665884,286.311647,-1.210692,6.554108,2.630958,17.121754,155.379669,850.41181,-0.950169,7.274557,1.982822,6.697368,160.399117,833.98197,0.107651,0.45897,0.067191,4.774534,29.15285,58.610173,-0.391164,1.126031,1.629234,3.97676,71.981728,103.974121,-0.194311,0.151865,1.493415,4.51181,31.921758,13.392052,-9.796275,4.699876,0.457885,4.531343,1254.29723,596.243941,-0.201526,10.767328,-0.98753,9.723064,104.765627,1319.01765,-1.908683,4.001854,1.300263,4.282058,253.78362,445.487521,0.279779,0.443111,-1.13099,4.071527,37.77188,55.329431,-0.062826,1.643479,0.65688,2.644134,96.167038,195.456099,0.159722,0.681616,-1.302426,3.517846,52.70636,67.8916,cut-carrot--
34681,9.287238,0.830886,1.108723,3.951053,1188.775193,107.713135,-0.191318,4.395085,0.09947,1.462157,176.06949,520.477325,0.541296,4.742085,-0.031834,1.703933,174.553351,616.651594,-0.392706,0.156774,0.322958,1.725373,59.441886,4.407332,-0.501365,0.076241,-1.727798,5.264434,66.442393,5.214177,-0.243562,0.342679,-0.234144,2.163398,56.776221,8.820258,-8.113778,0.785254,0.573354,2.262758,1039.818803,60.696998,4.575572,1.44968,0.472708,2.230061,588.130261,142.72501,3.498948,0.327124,0.302693,2.294677,448.011265,40.461426,-0.151355,0.201269,-0.365914,2.664326,23.617328,25.003049,0.263281,0.085727,-0.270108,2.164438,38.693162,5.409697,0.127627,0.098958,-0.931054,2.862421,25.616713,6.68997,-8.572136,2.524355,-0.270917,1.975582,1097.305273,325.769643,-3.204815,0.673505,0.285623,2.830961,410.539043,83.379969,3.571267,2.121906,0.155255,2.147802,461.216992,216.238024,0.722691,0.3878,-0.132625,3.146053,99.475011,29.18526,0.349341,0.047362,-0.442421,2.022667,44.869896,5.939283,-0.457015,0.182446,-0.624912,2.955812,65.200407,10.564093,-9.874306,0.593278,4.124856,22.970196,1263.99053,74.020025,-1.212292,1.417251,2.086966,27.358578,156.282831,179.302016,0.196591,0.843393,2.440529,15.735691,42.178199,105.558512,0.050436,0.152344,2.940063,13.671664,21.293542,13.274659,0.104154,0.011927,-1.33238,6.518261,13.344411,1.545944,-0.068352,0.016534,0.080871,2.826823,10.903134,1.478176,-9.819844,4.691852,0.42655,4.527551,1257.108486,603.371033,-0.008218,10.886021,-0.799614,9.305401,124.524129,1391.808759,-1.676732,4.614974,1.221773,3.829708,230.979608,484.397468,0.317548,0.414286,-1.132212,4.326035,46.901142,45.178206,-0.198088,1.528684,0.441298,2.765103,75.500289,137.966868,0.184709,0.665331,-1.272945,3.522372,54.903832,71.547776,cut-carrot--
34948,9.377315,0.252629,1.155269,4.332303,1200.6713,18.557386,0.698326,3.835739,0.855655,2.004677,138.566345,360.118094,-1.042294,3.424021,-0.467265,1.790171,142.261362,425.192538,-0.344077,0.177066,0.480533,1.633054,45.139703,21.47078,-0.515109,0.040814,-0.658335,2.450568,66.83568,3.40694,-0.388304,0.159519,0.667017,1.870435,50.154382,20.026947,-7.883244,0.832274,0.558927,2.641387,1009.068909,107.816529,4.851403,1.589338,0.718603,2.518623,625.298026,121.259377,3.505741,0.546512,-0.607789,3.977926,448.745849,70.909963,-0.082103,0.21839,-0.126394,2.635782,20.063564,28.353167,0.086176,0.04933,0.213585,2.435891,12.596586,6.384634,0.031846,0.035464,-0.361362,2.60502,10.054451,4.366722,-8.656129,1.676676,-0.024701,2.556912,1111.377,98.524396,-3.346731,0.766271,0.042277,2.482545,428.411128,99.243877,3.580892,1.903799,0.357582,2.409984,462.170035,191.812869,0.635698,0.519687,0.314816,3.623738,81.792146,66.48793,0.234284,0.054795,-0.087961,2.102404,30.201371,6.923249,-0.474814,0.103223,0.585612,2.257752,61.203457,12.595852,-9.683858,0.018615,0.075667,2.548338,1239.53536,2.358544,-1.421526,0.206527,-0.250507,1.637688,182.153946,25.710736,0.184374,0.128871,-0.054849,2.41434,23.613034,16.749637,0.129093,0.025206,-0.524949,2.316487,16.631076,3.221237,0.074542,0.006202,-0.87022,3.042843,9.642136,0.775737,-0.091602,0.009137,1.145087,3.379209,13.248585,0.584177,-9.77111,2.16936,1.151604,13.109851,1250.787253,278.715939,0.100624,9.138726,-1.117579,12.460354,100.241761,1099.621206,-1.285608,4.341528,1.639614,4.925976,174.185533,512.769995,0.240328,0.318238,-1.707287,6.704139,30.818061,41.32643,-0.474285,0.846462,1.53627,3.750462,73.743413,82.251341,0.269197,0.537872,-1.634185,4.255246,52.132103,45.652341,cut-carrot--
35214,9.441372,0.14943,0.66734,3.726341,1208.499163,19.293371,1.742734,0.581045,2.450419,9.354521,226.431977,51.592471,-2.130771,1.443071,-1.415079,4.059308,278.048413,141.258483,-0.107287,0.086999,1.663284,4.971814,19.354884,8.363134,-0.367503,0.089103,-0.062982,1.541656,47.043318,11.582089,-0.240821,0.142114,1.447286,3.527937,35.332724,13.748669,-7.733479,0.893805,0.167091,2.784669,990.754769,88.887117,4.513229,2.497202,-0.009437,2.639335,577.710558,324.44036,3.33878,0.764517,-0.132574,3.759721,427.452206,98.24582,-0.046995,0.286635,0.193645,2.556973,22.197748,35.539978,0.080347,0.050198,0.11551,2.42078,11.646806,6.356176,-0.001472,0.046115,-0.353669,2.112326,12.016606,3.704952,-8.829946,1.090197,0.737333,2.226903,1130.621051,127.864287,-3.702701,0.956362,-0.233522,2.296202,474.018075,123.269727,3.48363,1.605834,0.536008,2.621576,451.431646,130.088534,0.321687,0.259584,1.01941,4.817592,42.863088,31.507244,0.13553,0.035735,-0.652388,3.539772,17.81646,4.385125,-0.228578,0.064711,0.364587,2.336843,29.271817,8.402812,-9.652117,0.015917,0.578811,3.400938,1235.477806,1.802963,-1.680335,0.121587,-1.181891,3.928245,215.477497,13.118557,0.055201,0.100186,-0.706036,3.593261,14.976105,12.981699,0.041464,0.027861,-1.197102,3.764715,12.625207,3.423267,0.052011,0.007602,-0.942814,3.24747,6.707468,0.978009,-0.086055,0.009407,1.236919,3.474554,11.617492,1.00675,-9.938993,1.086024,5.309678,39.315235,1272.330103,135.653238,0.954197,3.819814,-5.981491,42.600379,127.693897,475.107349,-0.297786,0.729315,3.926069,23.957223,45.60126,84.888219,0.095727,0.178931,-2.708338,12.201656,15.248663,21.972517,-0.035449,0.01113,-0.859676,6.432328,5.675823,1.433632,-0.058637,0.012928,-0.568319,14.284708,7.560414,1.667956,cut-carrot--
35481,9.235504,0.216006,0.475293,2.417035,1182.169421,27.152583,1.812865,0.175722,1.271461,5.084087,232.081519,22.606858,-2.909935,0.382613,0.529513,3.351963,372.479996,49.666499,0.074314,0.017608,-1.141176,4.037678,9.884465,2.175069,-0.241604,0.046092,0.367946,2.384832,33.845081,2.991952,0.084212,0.065208,-1.424053,3.855005,15.488048,7.015977,-7.922175,3.895761,1.39397,7.070297,1015.901582,446.649872,4.113865,3.702236,-0.010489,2.210428,531.171344,404.237087,3.186494,1.326867,-0.197207,3.039643,408.096401,169.652975,-0.125294,0.293807,-0.068423,2.565435,21.864811,37.504728,0.29962,0.152903,-0.607596,2.785392,43.468957,13.235859,-0.199317,0.210864,0.902267,2.975946,32.806259,20.668997,-8.289697,0.356509,1.746317,7.382219,1061.306625,38.816765,-3.957136,0.741706,-0.459027,2.967624,506.634218,94.523961,4.07643,0.39458,-0.84652,4.380978,521.79861,51.052923,0.16829,0.200219,0.915196,5.495851,30.141935,18.979496,0.070627,0.023732,-1.289944,6.285538,11.687045,2.215252,-0.095675,0.025438,0.217357,2.26226,12.703653,3.126759,-9.606249,0.007803,0.220504,3.089259,1229.602912,0.898364,-1.909338,0.030285,0.114662,2.6455,244.427789,3.686132,0.068043,0.050108,-1.519747,5.409711,14.037085,4.593947,-0.05486,0.005363,-0.484829,3.390488,7.023626,0.697311,0.00954,0.002719,-0.379614,2.399712,4.156319,0.346905,-0.035598,0.00251,2.182105,8.405657,4.830142,0.28594,-9.790433,0.008914,-0.301272,3.027664,1253.175448,1.157333,0.574201,0.028241,-0.282848,4.350355,73.506905,3.651968,0.063885,0.075096,-0.551677,2.639157,14.146494,7.918881,-0.015252,0.00345,0.821479,3.602328,3.574863,0.415342,-0.041375,0.0015,0.631777,2.83119,5.296932,0.194893,-0.0262,0.002557,1.445592,4.666002,3.656154,0.298884,cut-carrot--
35748,9.275602,0.314254,-0.235263,2.693403,1187.543871,30.806281,1.420628,0.374257,0.604502,2.30124,182.125583,47.035151,-3.228246,0.336038,0.51869,2.40138,413.224421,43.580083,0.052885,0.031891,-0.447385,3.232361,10.083178,3.260547,-0.094436,0.026288,-0.200267,2.739689,12.13274,3.402817,0.04613,0.104307,-0.389472,2.913,18.488712,8.774299,-8.541294,15.901395,0.605128,3.288275,1094.402297,2028.935922,4.052038,5.205024,0.654552,3.157281,519.334345,665.756579,2.984396,9.024136,1.493633,7.120189,382.18226,1171.400782,0.005606,0.34911,-0.0701,2.75631,32.387281,28.761366,-0.058793,0.814179,1.200621,3.941937,50.65624,66.037027,0.029178,0.61863,-0.683212,3.285201,48.497303,43.329807,-8.108096,0.098844,-0.064886,3.920687,1037.843002,12.636434,-3.978805,0.532006,-0.250573,3.234862,509.497512,65.791342,4.027569,0.216637,-0.01207,2.520511,515.691352,25.532997,-0.016325,0.12013,1.749761,6.921456,12.044979,13.387598,-0.002643,0.007879,0.44581,3.208923,4.053357,0.765565,-0.014343,0.015986,0.765667,3.379826,8.62042,1.752963,-9.602023,0.005314,0.702887,3.409963,1229.059136,0.684666,-1.980412,0.030368,-0.161146,2.397105,253.502381,3.871191,0.05687,0.020882,-0.071999,2.725391,8.117158,2.510829,-0.04882,0.004876,0.282963,1.84101,7.930458,0.255606,-0.0169,0.001294,-0.336341,1.989912,2.899428,0.109061,-0.01805,0.000599,1.232251,4.13559,2.574355,0.057377,-9.788661,0.008198,-0.300346,3.333942,1252.949143,1.042697,0.562454,0.020852,0.14869,3.618943,72.089612,2.493206,0.178606,0.083116,-0.149707,1.64116,23.05347,10.668302,0.000956,0.004622,0.707517,3.264474,3.999667,0.347331,-0.032271,0.002273,0.165624,2.498388,5.649943,0.059711,0.000697,0.000449,0.054104,2.51504,1.353428,0.058478,cut-carrot--
36014,9.128033,1.077417,0.875831,4.510915,1168.432367,138.479902,1.03325,0.410457,0.021635,1.754338,132.449694,52.570355,-3.388504,0.480653,0.13804,2.230739,434.066797,57.840953,0.080857,0.037547,-0.161354,2.548617,10.477383,4.840188,-0.074774,0.036286,-0.21543,2.912804,11.471043,4.707873,0.157517,0.14576,0.141801,1.967255,29.176581,18.937909,-8.979721,29.375028,0.935992,3.596191,1151.530576,3742.380299,3.393384,8.813846,0.275837,3.176638,435.021528,1136.878263,2.924229,15.772756,0.748434,3.559126,374.367382,2050.974205,-0.150475,0.614781,-0.017201,3.31741,38.047027,76.953659,0.226189,1.18041,0.927365,3.286766,81.147281,138.618172,-0.245175,0.857083,-0.674683,3.167481,70.484558,104.144771,-8.073929,0.079,-0.297554,4.76718,1033.473957,9.910487,-4.038924,0.340786,0.564964,2.837124,517.183927,41.11624,3.980455,0.243424,-0.146471,2.600498,509.516451,31.366242,0.06255,0.039131,0.047278,2.56382,10.09565,4.612969,0.01078,0.00506,-0.125715,2.59975,3.739455,0.601349,0.022567,0.006164,-0.267198,1.987115,5.282995,0.785416,-9.593394,0.004126,0.44131,3.242316,1227.95498,0.515269,-2.066113,0.024178,-0.544449,3.124514,264.479449,3.000817,0.122613,0.028111,-0.096818,3.184025,15.695913,3.655164,-0.050321,0.004894,0.206732,1.835539,6.459557,0.632633,-0.034253,0.000613,-0.260939,2.340063,4.438463,0.072178,-0.023816,0.000583,0.778275,3.359502,3.140009,0.066858,-9.796878,0.00574,-0.357727,4.171678,1254.000684,0.736117,0.555047,0.017776,0.388864,3.985793,71.100089,2.189426,0.296421,0.06155,0.50986,2.154012,39.443241,6.159636,0.001311,0.005377,0.397492,2.889718,4.341644,0.564919,-0.040618,0.002012,-0.236819,3.033603,5.333005,0.239287,0.003833,0.000416,0.363148,2.92337,1.311873,0.030622,cut-carrot--
36281,9.049009,1.532997,0.619777,3.096259,1158.341541,196.823174,0.6618,0.307608,-0.428529,2.570785,85.491905,37.90094,-3.576906,0.507923,-0.295332,2.231338,457.848879,65.975236,0.061289,0.050243,0.074457,2.468913,10.045246,6.334313,-0.057529,0.043839,-0.218966,2.429187,13.0447,5.60475,0.094399,0.207002,0.106571,1.45628,35.821722,26.533356,-8.833339,37.015189,0.581009,2.592866,1133.312576,4718.101229,2.867282,9.150178,0.106461,2.767384,367.211836,1187.649847,2.218426,24.21419,0.473314,2.076818,356.778464,3121.569084,-0.029743,0.589763,0.346574,3.602242,37.856116,75.315242,0.025055,1.65,0.434993,1.873931,98.274776,211.302145,-0.030413,1.170004,-0.253295,1.939474,87.622052,149.557604,-8.076659,0.051169,0.636388,5.637175,1033.813003,6.636127,-3.909457,0.193951,0.609518,3.95626,500.444189,24.772856,4.073287,0.264068,0.076883,2.52973,521.380962,34.343363,-0.015316,0.032778,-0.755594,3.596118,10.288638,4.121766,-0.011646,0.002299,-0.092929,2.713011,2.688879,0.264976,0.006157,0.003838,-0.277516,2.50146,3.848296,0.481849,-9.555584,0.007112,-0.447653,3.748556,1223.115636,0.888255,-2.168833,0.01852,-0.005513,2.365765,277.625629,2.277831,0.268732,0.059778,-1.557557,4.929341,34.547964,7.608554,-0.015356,0.004946,0.198372,3.165145,4.546339,0.546841,-0.021803,0.001371,-1.018557,3.347786,3.136777,0.145806,-0.01563,0.000648,-0.029258,2.415865,2.0996,0.077801,-9.784019,0.004634,-0.317418,3.365427,1252.354707,0.593724,0.550884,0.014174,0.449062,2.592719,70.550607,1.759299,0.469253,0.061301,-0.614407,4.163694,60.320836,7.481078,0.02079,0.003215,0.145147,2.981523,3.501498,0.33583,-0.022787,0.001751,-0.234634,2.049749,3.073525,0.212781,0.007163,0.000329,0.07676,2.589399,1.003196,0.040253,cut-carrot--
36548,9.213179,1.991586,0.274278,2.982497,1179.483608,251.604649,0.488926,0.161496,-0.109961,2.702004,63.207715,19.752448,-3.704806,0.516374,-0.116658,2.729851,474.215173,67.150829,-0.002188,0.047005,-0.226257,2.389908,10.741878,5.768193,-0.014126,0.045302,0.246319,2.572777,10.915302,5.732123,-0.025678,0.22176,-0.248845,1.44842,29.343185,27.28634,-10.115486,50.6453,0.558922,2.744239,1300.897863,6333.73289,3.247671,16.184831,-0.144132,3.661375,419.097152,2059.55554,3.241744,30.980309,0.540804,1.940448,422.280703,3930.995897,0.090816,0.775118,0.909565,3.839094,30.73509,96.199477,-0.234112,2.17278,-0.14941,1.621661,73.495171,254.117438,0.206318,1.537577,0.351891,1.996008,62.743817,182.28768,-8.063067,0.055382,-0.484163,3.87455,1032.073951,7.17519,-3.908579,0.175602,0.200983,2.739222,500.298155,22.853617,4.117523,0.258939,0.095814,2.600138,527.052251,33.521658,-0.040899,0.021229,-0.233885,2.336632,8.05879,2.68156,-0.016476,0.001916,-0.006238,2.760092,2.463996,0.2334,0.007297,0.003104,-0.157566,2.740472,2.775127,0.331478,-9.541244,0.006982,-0.253802,3.258931,1221.2799,0.880645,-2.226294,0.016405,-0.429865,2.544064,284.972151,2.074129,0.320525,0.058778,-1.242139,3.949064,41.732543,6.716612,0.015528,0.002378,-0.633079,3.39516,3.042596,0.309166,-0.012667,0.001471,-0.581189,2.500279,2.602696,0.183049,-0.013637,0.000587,-0.075673,2.718467,1.785452,0.074102,-9.782894,0.004559,-0.476235,3.268822,1252.210455,0.59284,0.555913,0.011282,0.278023,2.580076,71.167306,1.44335,0.52735,0.065169,-0.414997,3.377131,67.5118,8.451204,0.019573,0.003114,0.030082,3.035058,2.938755,0.367502,-0.006591,0.00117,0.135992,2.148522,1.657202,0.121016,0.005338,0.000245,0.051491,2.479924,0.873034,0.027238,cut-carrot--
36814,8.897241,2.406999,-0.015611,2.496342,1139.036417,306.134231,0.406692,0.184381,-0.301325,2.841407,52.060578,23.968772,-3.820939,0.509477,-0.083073,2.766736,489.080444,66.24651,0.023209,0.037923,0.08378,2.60114,9.976813,4.689949,-0.052918,0.051054,0.013373,2.098779,9.192857,6.298666,0.108126,0.234615,0.24451,1.41715,35.629541,26.631894,-9.123627,56.527796,1.177915,4.21011,1168.793627,7318.765254,2.861362,23.362929,-0.914754,4.948748,366.27727,3040.260999,2.970473,43.10842,0.308963,1.85304,405.00817,5599.834776,-0.086475,0.93255,0.54591,2.705652,48.417265,117.606227,0.270271,2.051698,0.319541,1.629719,115.808511,234.558726,-0.205398,1.521718,-0.089339,1.809334,94.15011,175.642742,-8.026504,0.059677,-0.121798,3.387153,1027.392574,7.75973,-3.936725,0.196032,0.173909,2.486824,503.915589,25.256971,4.081172,0.23565,0.062952,2.611451,522.402375,30.443949,-0.0109,0.018627,-0.267659,1.972949,6.211211,2.378305,0.007113,0.001591,0.020325,2.409927,2.420764,0.200288,-0.013429,0.002111,0.306589,2.077633,2.311101,0.2556,-9.526938,0.007019,0.056634,3.220755,1219.449092,0.874978,-2.27156,0.012338,-0.983619,4.141647,290.784485,1.375633,0.361641,0.057622,-1.005763,3.348668,46.540747,7.123281,0.007929,0.002452,-1.023501,3.569125,3.454792,0.312087,0.004999,0.001643,0.090782,1.916502,2.911549,0.189751,-0.004849,0.000871,0.207834,2.007459,1.848748,0.110127,-9.784222,0.004508,-0.529045,3.39238,1252.38075,0.573742,0.543701,0.011467,0.051238,2.448578,69.601866,1.473159,0.562245,0.058614,-0.344816,3.481739,72.28432,6.897114,0.000911,0.00242,-0.457093,4.209713,2.353924,0.308352,-0.004879,0.001197,0.216521,2.183628,2.451901,0.145309,0.001174,0.000205,-0.407714,3.112375,0.734798,0.025534,cut-carrot--
37081,8.941158,2.273849,-0.055211,2.490947,1144.478868,295.340313,0.32653,0.201124,-0.163058,2.761642,42.31232,25.463456,-3.876544,0.505943,0.117485,2.270476,496.198916,65.768405,-0.013692,0.03799,0.310823,2.690892,8.035416,4.909271,0.006666,0.04109,0.260834,2.749693,13.890747,5.095717,-0.063811,0.216105,-0.369336,1.540971,33.147201,25.884995,-8.962305,53.575246,1.184141,4.636451,1148.3649,6923.154633,2.771302,22.52759,-1.081664,5.326941,354.726679,2929.840612,2.490775,41.402112,0.126957,1.871866,338.368538,5340.190651,0.129686,0.684683,1.17055,4.023949,33.284609,86.283616,-0.198733,1.959161,-0.308106,1.728911,90.320609,244.35663,0.190571,1.444389,0.444748,2.13962,84.934545,178.235159,-8.011496,0.06664,0.077487,3.687793,1025.471509,8.670792,-3.997493,0.259807,0.525601,3.290497,511.679293,33.829665,4.112387,0.223298,0.094792,2.635901,526.392699,28.926693,-0.032469,0.017918,-0.633018,2.715247,6.740642,2.12595,0.003618,0.001652,-0.022959,2.349636,1.669402,0.179578,0.002172,0.002316,-0.216195,3.14729,2.322154,0.294043,-9.509427,0.006862,0.122001,3.041151,1217.207568,0.856625,-2.319994,0.007346,0.290653,2.871191,296.962423,0.924893,0.404293,0.069227,-0.614147,2.319778,52.117912,8.394382,0.015502,0.002881,-0.770833,2.540281,2.396139,0.347846,0.016409,0.001485,0.128642,1.615056,2.53332,0.192819,0.003268,0.000894,0.388679,2.411882,1.920133,0.113109,-9.773269,0.006009,-0.205068,2.808563,1250.979164,0.753223,0.510381,0.027318,1.486809,9.282782,65.336701,3.536036,0.636676,0.059992,-0.42567,2.558875,81.625512,7.461942,-0.004874,0.004455,0.651715,5.181786,3.730623,0.573102,0.010969,0.00138,0.374213,2.913078,2.096447,0.179126,0.002168,0.000262,-0.669874,3.35047,0.824768,0.034089,cut-carrot--
37348,9.126183,2.18418,-0.003555,2.530042,1168.402921,274.686526,0.333113,0.201622,-0.037524,2.627673,43.665596,24.811462,-4.037175,0.511637,-0.214166,2.287638,516.895043,64.289714,-0.003151,0.03816,0.275849,2.568337,8.405348,4.907474,-0.026601,0.042963,-0.073839,2.472616,11.803079,5.536117,0.044863,0.226078,0.026782,1.385836,31.641042,29.271304,-10.113074,60.732159,1.240621,4.904691,1302.178063,7583.509549,3.155466,27.026546,-1.104055,5.207478,405.872529,3494.263746,3.834642,37.440024,0.410611,2.38918,507.7343,4602.635069,-0.010767,0.852881,1.069703,3.692684,40.092931,109.95988,0.073157,1.902563,0.008929,1.615957,91.614131,246.212195,-0.092927,1.457334,0.059085,1.867859,75.807248,187.447348,-8.021015,0.082861,-0.08595,3.4825,1026.690024,10.81589,-4.035314,0.343488,0.592944,3.747943,516.524211,44.678663,4.075507,0.271134,0.115767,2.550284,521.667286,35.216857,0.011524,0.017924,-0.441451,2.319073,5.58043,2.294812,0.013022,0.001444,-0.270816,2.491645,1.888793,0.187756,-0.002181,0.00267,-0.33891,2.807656,2.820028,0.343577,-9.51954,0.004564,0.055699,2.864945,1218.501167,0.591785,-2.317628,0.008249,0.063764,3.289149,296.656389,1.072631,0.334789,0.05056,-0.534046,2.466852,42.999897,6.374215,0.006399,0.003392,-0.428205,2.35486,3.420929,0.439928,0.012557,0.001566,-0.034331,1.635583,2.33096,0.200082,0.005654,0.000815,-0.172831,1.910193,1.557984,0.101784,-9.781526,0.005884,-0.154927,2.797912,1252.035441,0.763168,0.495458,0.033324,0.83917,6.916187,63.424971,4.320466,0.615306,0.05953,-0.298433,2.827755,78.778734,7.693225,-0.01088,0.005423,0.237156,3.762926,4.157545,0.704749,0.009998,0.001427,0.078408,2.256139,2.727256,0.178132,0.002863,0.000202,-0.779937,3.916314,0.709823,0.025981,cut-carrot--
37614,8.766947,2.075741,0.123883,2.223507,1122.600664,254.540437,0.219592,0.175255,-0.069906,2.409015,28.118892,22.779299,-3.947874,0.542827,-0.164478,2.069851,505.395357,69.516775,0.031212,0.038449,0.7137,3.312849,10.248816,4.90684,-0.002757,0.040708,-0.128673,2.335673,8.623713,5.283754,0.051631,0.223733,0.066679,1.387138,24.063479,28.384642,-8.103541,50.634427,1.737164,7.251306,1047.685912,6241.402071,2.366113,22.106567,-1.663763,7.413537,317.440491,2733.568234,2.261046,38.878279,-0.061261,2.114599,313.784687,4825.430356,-0.012471,0.751111,0.942313,3.609916,31.87214,96.740022,0.157851,1.535396,0.17134,1.626284,68.299668,193.852739,-0.122731,1.12688,-0.081895,1.909235,54.56455,143.008382,-7.997927,0.057856,0.132229,4.879913,1023.740543,7.372125,-4.001262,0.310336,0.806235,4.490598,512.174352,40.178503,4.073708,0.27005,-0.002293,2.712165,521.445033,34.945273,0.002869,0.020629,-0.239237,2.12824,5.050453,2.680352,0.015269,0.00158,0.204963,2.580123,2.158061,0.192483,0.00637,0.002799,-0.0575,2.572734,2.318932,0.359835,-9.517112,0.004853,0.175722,2.746314,1218.190324,0.630034,-2.323165,0.008882,0.008822,3.002207,297.365255,1.155091,0.345632,0.051248,-0.245336,2.437002,44.241511,6.664775,-0.001673,0.003721,-0.4271,2.363541,3.822277,0.472838,0.024666,0.00153,0.526786,1.963569,3.280218,0.186461,0.013827,0.000819,0.342127,1.984216,2.417322,0.101547,-9.791019,0.005831,-0.249869,3.044467,1253.250762,0.747571,0.488448,0.033185,0.764648,6.850822,62.521662,4.314532,0.573476,0.061846,-0.470465,3.070221,73.489637,7.845109,-0.001834,0.006457,0.349548,3.025414,3.785696,0.836701,0.022534,0.001832,0.44781,2.108278,2.994108,0.228118,-0.000735,0.000177,-1.161116,5.29427,0.743243,0.021698,cut-carrot--
37881,9.029118,1.912284,0.20163,2.403256,1155.769234,247.134666,0.208618,0.168832,-0.1264,2.257879,26.869263,21.814434,-3.936037,0.533481,-0.192771,2.040927,503.839407,68.943743,0.002474,0.035968,0.487272,3.25632,10.993946,4.64493,0.037638,0.03636,-0.255972,2.232904,11.60248,4.641501,-0.070359,0.19234,-0.386409,1.609862,35.957993,23.483486,-9.374724,44.453645,1.144693,5.463144,1201.176316,5735.011165,2.995167,17.085021,-1.093861,5.727144,383.417087,2221.161226,2.734184,25.061222,-0.075511,2.012788,353.19095,3222.869583,0.13706,0.56137,1.388265,5.808588,46.741574,69.834403,-0.166596,1.283188,-0.196315,1.658238,93.837222,152.912509,0.155829,0.970405,0.201647,1.937803,78.076168,114.143584,-8.012063,0.056403,0.027142,5.007656,1025.544696,7.320735,-4.026769,0.311295,0.759899,4.425784,515.429471,40.429585,4.092295,0.240465,-0.018592,3.103571,523.814111,31.266593,0.001784,0.022797,-0.267597,2.192355,5.354706,2.951875,0.008592,0.001271,0.020534,3.120278,1.725062,0.164763,0.018194,0.003124,-0.08844,2.243885,2.830437,0.365149,-9.512741,0.00559,-0.368452,3.778845,1217.630863,0.725668,-2.338363,0.011634,0.177754,2.977867,299.310774,1.510745,0.345791,0.059569,-0.006225,2.19702,44.415927,7.528152,0.014184,0.004579,-0.024622,1.908068,5.195355,0.57685,0.012291,0.001829,0.042588,1.591539,2.112412,0.216969,0.007386,0.00093,-0.036374,1.73771,1.651229,0.118402,-9.786174,0.005703,-0.083122,3.075928,1252.630266,0.740823,0.462786,0.037049,0.415398,5.408616,59.237946,4.815198,0.588772,0.064023,-0.272819,2.836074,75.371421,8.304694,-0.001197,0.006395,0.375633,3.091969,3.788684,0.809165,0.01483,0.002052,0.16283,1.831028,2.868192,0.258696,0.004206,0.000246,-0.515123,2.866845,0.933108,0.022844,cut-carrot--
38148,9.039157,1.689479,0.104271,2.63023,1157.090943,216.81786,0.213988,0.151872,-0.321098,2.2387,27.406323,19.734386,-3.987614,0.507154,-0.26009,2.068538,510.61236,62.742062,0.033162,0.033666,0.181654,3.273245,8.190726,4.26951,-0.009469,0.033363,-0.480328,2.369379,10.440195,4.076764,0.079165,0.190337,0.236585,1.522329,31.211085,22.646339,-9.255541,47.018758,1.232335,5.40504,1185.283725,6093.771106,3.162667,16.249868,-1.278058,6.522982,405.174692,2109.126998,3.481548,23.478284,-0.007031,2.394861,452.87668,2950.74407,-0.056395,0.697517,0.76576,3.433702,42.90003,83.839904,0.175131,1.174548,0.293809,1.690033,65.584544,144.743285,-0.151483,0.903633,-0.164739,1.796128,66.901871,109.093355,-8.026682,0.051077,0.190732,5.460312,1027.421267,6.446875,-3.974988,0.289614,0.80725,4.833448,508.800107,37.68582,4.077698,0.242407,0.14588,3.183413,521.955439,31.358566,0.019246,0.018056,0.075481,2.506216,6.844325,2.301955,0.015156,0.00128,0.143998,2.837659,1.940089,0.166495,0.007148,0.003179,0.075866,2.444403,2.319918,0.392863,-9.516725,0.004883,-0.462612,4.446764,1218.140943,0.629566,-2.336124,0.010691,0.171998,3.270858,299.026073,1.369895,0.297336,0.044546,0.139486,2.073523,38.105972,5.735984,0.004918,0.004629,-0.212395,2.107169,4.018374,0.583981,0.011796,0.001567,0.092857,1.665394,2.706951,0.202221,0.006568,0.00089,0.028077,1.71445,2.017916,0.114073,-9.79253,0.004998,0.175899,2.893913,1253.44382,0.648675,0.46665,0.020903,-0.486075,4.330945,59.792538,2.601819,0.574075,0.051316,-0.107458,2.965384,73.492409,6.64841,-0.007685,0.003949,-0.192635,2.246196,2.880182,0.489743,0.004626,0.001793,-0.109388,2.070596,2.651228,0.212773,0.005045,0.000201,-0.100674,2.409373,0.88142,0.026132,cut-carrot--
38414,8.787568,1.686208,0.012112,2.386482,1125.133242,207.676275,0.132272,0.13684,-0.718188,2.831163,17.485862,17.490468,-3.835061,0.431903,0.206776,2.208813,491.092754,52.967256,0.008339,0.027361,-0.23147,3.247855,8.392496,3.537005,0.013699,0.038236,-0.168987,2.200345,11.050238,4.923322,-0.027229,0.183515,-0.096599,1.477868,26.837951,23.118061,-8.108051,36.729177,0.897498,3.70109,1045.717805,4515.947296,2.820374,10.737569,-0.890718,4.197604,364.516407,1356.167431,2.339606,21.443186,-0.214169,2.333092,310.492945,2681.694886,0.10787,0.586371,0.500642,2.290169,40.239939,75.865891,0.016792,1.046712,0.203684,1.723149,70.665226,135.897023,0.047412,0.822574,0.074487,1.863215,57.003216,106.475691,-8.025695,0.034653,0.709157,5.339052,1027.289733,4.487186,-3.95115,0.207455,0.840958,4.707666,505.750388,27.042855,4.114097,0.186602,0.183782,3.252222,526.608027,24.205058,-0.000514,0.0151,0.057484,2.738783,5.833603,1.946117,0.013145,0.001099,0.406846,2.690379,1.742031,0.139682,0.014969,0.003154,0.237822,2.580528,2.735261,0.409619,-9.508072,0.004697,-0.511896,4.317849,1217.033182,0.610067,-2.352971,0.009374,0.417718,2.978493,301.18026,1.218684,0.340751,0.042217,0.385985,2.21437,43.656448,5.433726,0.009634,0.004018,0.046602,2.333484,3.194665,0.518004,0.020021,0.001466,0.434663,1.91372,3.076805,0.144646,0.013245,0.000798,0.400067,1.889012,1.973103,0.087647,-9.790527,0.004066,0.318648,2.722787,1253.187605,0.523241,0.455622,0.012342,0.05074,2.942854,58.321354,1.602265,0.574686,0.044058,0.056806,2.490664,73.627979,5.570084,0.010342,0.002869,0.209203,2.52122,2.891931,0.268142,0.019758,0.001859,0.18536,2.099884,3.526059,0.145898,0.004699,0.000187,-0.331454,2.374313,1.041696,0.012891,cut-carrot--
38681,9.182464,1.490289,0.09655,2.325602,1175.778249,178.006653,0.164535,0.124108,-0.532507,2.349507,22.566511,15.095975,-3.990018,0.352338,-0.050494,2.117107,510.724939,45.774655,-0.022202,0.018991,-0.921117,4.114216,7.952532,2.43535,0.009727,0.033879,-0.237284,2.334297,8.345687,4.371518,-0.035431,0.176542,0.030016,1.499972,24.087417,22.353168,-9.878213,39.32088,0.480941,2.821271,1273.076805,4764.050869,3.674771,8.586593,-0.842074,4.337572,475.032759,1046.651813,3.497368,16.568496,0.0659,2.688495,455.032605,2049.075533,0.082535,0.475608,0.423246,2.450651,34.307133,61.488538,-0.14343,0.989701,0.046516,1.538782,54.258658,115.91955,0.106502,0.783385,0.182083,1.748937,51.877813,96.76569,-8.046861,0.052889,0.060484,3.983025,1029.998433,6.874733,-3.96862,0.23388,0.673621,3.806996,507.991835,30.355475,4.12427,0.188911,0.262702,2.949,527.913902,24.442602,0.012117,0.011191,-0.056864,3.184367,4.517013,1.442357,0.005633,0.000932,0.081467,2.538361,1.514926,0.119055,0.007075,0.003075,-0.049317,2.604704,2.625112,0.39868,-9.50684,0.005662,-0.828612,4.016544,1216.87558,0.736172,-2.361321,0.009942,0.309898,2.652179,302.249105,1.292652,0.32704,0.049525,-0.105812,2.013116,41.884628,6.411259,0.029009,0.004943,-0.107459,2.341095,4.260639,0.577798,0.001765,0.001649,-0.077542,1.817813,2.488532,0.171366,0.001354,0.000947,-0.112124,1.711951,1.960153,0.10643,-9.779518,0.003702,0.468311,2.952849,1251.778465,0.476775,0.444296,0.017429,0.491522,3.574793,56.878787,2.250265,0.624793,0.041542,0.191522,2.575996,79.976406,5.395485,0.007841,0.002988,-0.059341,2.640434,2.817689,0.38525,0.004716,0.001713,-0.250489,2.136714,2.390265,0.209826,0.009916,0.000142,-0.18655,2.531708,1.333034,0.01581,cut-carrot--
38948,8.815094,1.369258,-0.314212,2.440262,1128.624151,167.583772,0.198322,0.119643,-0.271938,2.157224,26.022892,15.037671,-3.878536,0.397603,0.086612,1.967261,496.527937,50.51418,0.002936,0.020907,-0.584076,3.182095,8.320273,2.289744,-0.014671,0.02982,-0.236717,2.28304,12.278459,3.743163,0.011979,0.179952,0.305315,1.628837,31.323435,22.290849,-8.168455,34.36098,1.108486,4.069254,1052.834741,4225.785583,3.249353,6.736185,-1.130386,5.796523,416.978113,862.02498,2.730466,14.712661,-0.220269,3.078153,353.155298,1872.548991,-0.003415,0.549667,0.09361,2.192726,37.395135,70.301562,0.069175,0.886294,0.50096,1.89716,75.578278,105.448234,-0.019889,0.642714,-0.052411,1.976882,63.15417,80.948012,-8.030329,0.052,0.13406,4.101084,1027.882495,6.756828,-3.919309,0.207975,0.829838,4.520834,501.672408,27.064925,4.143052,0.192844,0.300377,3.032018,530.310839,25.077019,0.013987,0.005403,0.037059,2.822947,2.698932,0.702608,0.007653,0.001044,0.155307,2.208835,1.474106,0.124397,-0.007357,0.003744,0.499091,2.633321,3.640638,0.440168,-9.512957,0.005553,-0.353665,3.330915,1217.658814,0.711287,-2.3564,0.009663,0.589496,2.809089,301.623109,1.21944,0.343695,0.041844,-0.254025,2.067168,43.995015,5.438058,0.005132,0.005654,-0.41129,2.48851,5.068261,0.637495,0.013922,0.00168,0.270938,1.99723,2.736928,0.215355,0.00977,0.001014,0.261068,1.755881,2.029392,0.130099,-9.789649,0.003712,0.123857,2.69353,1253.075247,0.478029,0.454841,0.015003,0.603365,4.179044,58.229242,1.933594,0.595208,0.043122,-0.101618,2.379868,76.199926,5.575635,0.005129,0.003384,-0.05728,2.277989,2.45642,0.384482,0.005881,0.002485,0.031758,1.878977,2.593253,0.29233,0.009524,0.000205,-0.367335,2.577353,1.301889,0.023408,cut-carrot--
39214,9.022231,1.369871,-0.309059,2.682268,1154.960143,173.929926,0.221603,0.12129,-0.041735,2.291542,29.106347,15.095398,-3.965207,0.575053,0.072821,3.02155,507.679539,72.644696,-0.031446,0.02378,0.387661,3.660738,8.118137,2.877868,0.013495,0.035622,0.049292,2.052995,13.732631,4.51523,-0.043235,0.199586,-0.068756,1.487879,37.18596,25.914487,-9.208484,38.888994,1.208008,5.22903,1182.6559,4908.010915,3.687117,13.96117,-1.432646,9.722534,473.006677,1799.697772,3.152925,15.704354,0.099099,2.472876,405.715464,2014.769091,0.123576,0.513365,0.119501,2.191336,47.642802,63.692991,-0.131333,0.994687,0.135992,1.60876,77.695838,128.540041,0.10761,0.833852,0.121492,2.157418,72.382278,107.465841,-8.009612,0.055195,-0.214257,3.343302,1025.230366,7.17677,-3.960451,0.173533,0.856939,4.030948,506.97323,22.048932,4.204708,0.178006,-0.171722,2.640929,538.21612,22.915181,0.009775,0.005365,0.19309,2.817778,3.371008,0.683316,0.007561,0.000936,0.320145,2.409822,1.322006,0.120407,-0.000385,0.004842,0.453485,2.500101,4.848663,0.58656,-9.496837,0.006564,-0.317882,2.736593,1215.595427,0.844495,-2.387507,0.010579,0.345884,2.123924,305.604684,1.338919,0.384354,0.037725,-0.105443,1.963916,49.214855,4.877994,0.013362,0.006024,-0.18877,2.166594,4.308698,0.771097,0.012619,0.001528,0.177941,2.191885,2.76158,0.191211,0.007103,0.000933,0.012136,1.822869,2.313227,0.120958,-9.778083,0.004542,-0.437028,3.164391,1251.595236,0.568484,0.447102,0.019602,0.550931,3.471771,57.243503,2.522969,0.654136,0.053596,-0.290462,2.581734,83.966669,6.337534,0.001953,0.00372,0.185589,2.800277,2.962832,0.483587,0.012615,0.00285,0.329265,1.806838,4.023908,0.346887,0.005954,0.000281,-0.150274,2.655642,1.028387,0.031765,cut-carrot--
39481,8.93476,1.37359,-0.363554,2.831602,1143.650184,178.577494,0.274963,0.106098,0.151531,2.575035,35.240047,13.746706,-3.959702,0.651113,-0.096677,2.748752,506.852808,84.488379,0.003064,0.027317,0.457567,3.625203,6.814612,3.549583,0.00943,0.030662,-0.31875,2.336832,12.739046,3.952792,0.015139,0.205911,0.233186,1.584784,39.533376,26.750095,-8.651155,37.075723,1.604491,6.13012,1107.34937,4821.33483,3.4161,15.224078,-1.347882,8.683746,437.315401,1979.608066,3.179014,16.291578,0.048703,2.293401,407.870742,2107.074763,0.003946,0.52591,0.122478,2.557748,48.089248,67.869342,0.01581,0.986116,0.415535,1.770449,71.617203,127.954748,-0.044714,0.842887,-0.176214,2.204754,72.683758,109.603869,-7.997174,0.052208,-0.063198,3.596121,1023.63834,6.79016,-3.946542,0.160446,0.561478,3.116503,505.16869,20.842152,4.174274,0.181352,-0.090477,3.125185,534.316342,23.424368,0.008817,0.005493,0.189664,2.938234,2.71112,0.714291,0.007589,0.000896,0.428703,2.434816,1.283978,0.105367,-0.004139,0.004857,0.413875,2.289476,5.316802,0.616742,-9.5035,0.006528,-0.369791,2.928397,1216.448547,0.826073,-2.385846,0.011006,0.25038,2.073544,305.394364,1.371884,0.34458,0.041069,-0.136931,2.527093,44.505919,4.778951,0.000975,0.005623,-0.654048,2.552191,4.810859,0.70526,0.015893,0.001718,0.182179,2.056177,3.173453,0.223325,0.010432,0.000996,0.14726,1.770876,2.579079,0.128267,-9.786747,0.004689,-0.388091,3.563297,1252.703995,0.593477,0.442672,0.019012,0.499709,3.534781,56.677805,2.444017,0.628398,0.051483,-0.422739,2.838934,80.606205,6.25706,-0.002061,0.003339,0.225815,3.04533,3.309882,0.35994,0.010311,0.002857,0.268438,1.700894,4.158148,0.356027,0.006941,0.000289,0.021015,2.561494,0.889887,0.037616,cut-carrot--
39748,8.970547,1.342776,-0.176681,2.654486,1148.235076,174.424326,0.252776,0.105022,0.257749,2.50562,32.397663,13.613063,-3.892652,0.690397,-0.004577,2.597598,498.476011,86.346536,0.011696,0.028305,0.553372,3.564522,6.81755,3.646101,0.016558,0.031591,-0.236674,2.302079,11.6204,4.07154,-0.022678,0.190259,0.058477,1.539829,37.597975,24.36844,-8.637202,36.725885,1.655596,6.463087,1106.062798,4757.981767,3.37297,17.259992,-1.287527,7.283903,431.83614,2243.105683,2.763861,15.567372,-0.058331,2.379139,357.954092,1977.519238,0.082485,0.576598,0.241291,2.288357,50.544275,74.625558,0.014539,0.821517,0.306465,1.747031,63.380059,106.58171,0.006354,0.840745,-0.155609,2.295967,71.752158,108.316715,-7.991404,0.038382,0.237391,4.150202,1022.89966,4.991041,-3.951203,0.129825,0.642724,3.896145,505.771556,16.706507,4.208378,0.168981,-0.073467,2.938381,538.6777,21.882256,-0.00275,0.005037,0.368264,2.791969,2.594668,0.654876,0.010979,0.000715,0.261817,1.922056,1.410497,0.092744,0.007819,0.00539,0.6176,2.334196,5.060838,0.698471,-9.496976,0.006034,-0.020019,2.767175,1215.612983,0.783723,-2.396452,0.010137,0.067736,2.175221,306.747194,1.304728,0.364962,0.037667,0.271791,2.72554,46.867907,4.671596,-0.005621,0.004013,-0.323279,2.28183,4.588001,0.518748,0.018301,0.001726,0.213587,1.894583,2.642736,0.217069,0.014698,0.000815,0.030798,1.540666,2.186589,0.10592,-9.784678,0.004369,-0.342344,3.836351,1252.438873,0.565982,0.439238,0.014013,0.035366,3.384876,56.233893,1.801774,0.643972,0.0483,-0.22316,2.91211,82.477677,6.15156,-0.006298,0.00249,0.727386,3.198291,2.990186,0.322928,0.015852,0.002905,0.462166,1.853582,4.412025,0.371396,0.00844,0.000296,0.215819,2.473498,1.228344,0.03319,cut-carrot--
40014,9.034213,1.503124,0.019259,2.364074,1156.416943,194.073516,0.240635,0.082255,0.414891,3.014401,30.801726,10.695432,-3.966962,0.683227,-0.325937,2.937467,507.985297,85.387377,0.015867,0.028229,0.678147,3.594771,7.338164,3.669314,0.008825,0.037657,-0.285309,2.188174,12.708756,4.647064,0.032609,0.188846,0.259058,1.56792,34.763336,23.292817,-8.820785,38.229779,1.440656,5.854686,1129.140036,4968.975988,3.35309,17.331804,-1.234888,7.275199,429.198801,2254.482493,3.383187,15.474904,0.081046,2.165095,437.038779,1957.991928,-0.019323,0.528712,0.168742,2.165045,46.556845,67.595006,0.116044,0.86984,0.462452,1.786666,55.122915,109.894983,-0.133211,0.943701,-0.371745,2.115026,70.554259,117.704196,-8.009892,0.041918,0.32002,4.089075,1025.269012,5.362876,-3.962489,0.137057,0.714715,3.684749,507.20709,17.955253,4.179587,0.161564,-0.18681,3.056562,534.987795,21.008473,-0.002649,0.005873,0.278449,2.343783,2.61433,0.758068,0.009671,0.000941,0.065619,2.231848,1.599441,0.121117,0.011707,0.003686,0.362887,2.632566,3.980601,0.455394,-9.498691,0.005161,-0.263272,2.876364,1215.832541,0.666872,-2.389999,0.008865,-0.220266,2.430655,305.920814,1.143285,0.31385,0.040926,0.207636,2.52161,40.17343,5.321059,-0.006731,0.003967,-0.411636,2.326918,4.445998,0.500489,0.019178,0.001814,0.281322,1.778735,2.738424,0.235793,0.016578,0.000984,-0.03806,1.526102,2.266269,0.126074,-9.783042,0.004565,-0.267036,3.625977,1252.229676,0.582385,0.44253,0.012534,0.19179,4.000238,56.684641,1.556624,0.64548,0.049413,-0.2094,2.847176,82.695487,6.230895,-0.005189,0.002369,0.830309,3.491692,2.845476,0.25843,0.017564,0.002244,0.341943,1.828513,3.740731,0.275247,0.007334,0.0002,0.722348,3.219531,0.98716,0.024544,cut-carrot--
40281,8.939236,1.487916,0.121548,1.907258,1144.267861,191.83688,0.261133,0.088727,0.567877,2.79721,33.449091,11.511763,-3.82934,0.442919,-0.722271,2.53748,490.155674,57.596674,0.008811,0.020852,0.12303,2.447781,5.735124,2.657711,0.034524,0.032321,-0.109083,2.235302,10.434282,4.093563,-0.071927,0.171485,0.033123,1.476647,27.768736,21.43235,-8.378888,29.44241,0.868364,2.748237,1074.802136,3749.91942,3.038648,9.692735,-0.584637,3.229286,391.606278,1227.416664,2.424718,14.300951,0.207365,1.892973,321.31159,1749.818569,0.067904,0.44727,0.462897,2.585782,37.859093,57.584826,-0.016398,0.803499,0.340852,1.682517,67.370885,103.482556,0.0427,0.805973,-0.196714,1.930616,56.523576,103.611691,-7.999232,0.027253,0.875052,4.99629,1023.901759,3.546499,-3.920025,0.091616,0.502079,3.421869,501.763808,12.031639,4.173335,0.145759,-0.011996,2.950076,534.195297,18.817993,-0.001476,0.00465,0.434031,2.679677,2.726363,0.604246,0.012751,0.001119,-0.092,2.146041,2.308838,0.14151,0.016857,0.002158,0.388169,2.473289,2.306169,0.280288,-9.501045,0.004049,0.026805,2.789197,1216.133827,0.522736,-2.377723,0.006903,-0.449262,2.376759,304.351263,0.871478,0.317505,0.045175,0.049329,2.463487,40.650835,5.861406,-0.003313,0.004048,-0.444674,2.164639,4.277039,0.526242,0.022852,0.002242,0.304269,1.662632,3.114109,0.273576,0.020638,0.001137,0.241555,1.592316,2.655912,0.146616,-9.788796,0.002642,0.586139,3.587287,1252.965932,0.343514,0.432673,0.006115,-0.32935,4.073805,55.400332,0.763096,0.610149,0.030586,0.475825,2.450497,78.099901,3.975109,0.005416,0.001306,0.484982,2.637786,2.366609,0.159685,0.023749,0.001649,0.399225,1.911059,3.317608,0.200166,0.008837,0.000115,0.282279,2.818213,1.215595,0.012095,cut-carrot--
40548,9.123284,1.506688,0.070315,2.01436,1167.933497,190.250173,0.283998,0.073497,0.619425,3.648544,36.463241,9.428154,-3.849727,0.459473,-0.86075,2.829278,492.809478,59.052408,0.008544,0.015037,0.574922,2.815491,6.928697,1.94982,-0.005993,0.032104,-0.099483,2.116715,10.733307,4.142227,0.032282,0.186544,0.201962,1.547478,30.753874,23.2211,-9.501322,37.447762,0.809628,2.997452,1220.337852,4708.176898,3.635801,11.862197,-1.126032,5.3404,467.183383,1516.204081,3.148736,14.208733,0.095723,2.335631,406.357439,1805.107337,0.028595,0.471829,0.359124,2.708121,44.350246,60.906091,0.062702,0.894863,0.306209,1.701346,75.091748,115.76056,-0.061127,0.893555,-0.227755,1.933171,68.761975,114.580423,-8.02375,0.040768,1.5032,6.752024,1027.040825,5.284357,-3.925545,0.130153,1.124827,5.957449,502.476584,16.852258,4.202199,0.117849,-0.424359,2.425137,537.881514,15.326821,-0.003938,0.005345,0.372598,3.53487,3.781127,0.685448,0.013247,0.001155,-0.074696,2.305572,2.611224,0.147821,0.00737,0.002286,0.210111,2.683278,3.185079,0.297059,-9.51111,0.00495,-0.050621,2.404898,1217.422303,0.633368,-2.352726,0.009263,-0.725463,3.639071,301.150429,1.190217,0.26207,0.06464,0.063857,2.186382,33.958095,7.962628,-0.007504,0.004845,-0.259629,1.983569,4.941854,0.629371,0.022863,0.002728,-0.017984,1.650006,3.658359,0.352394,0.018967,0.001396,-0.077032,1.49147,2.673544,0.181057,-9.785652,0.002805,0.551121,3.703226,1252.563423,0.364573,0.438608,0.005575,-0.265602,4.630892,56.145664,0.718815,0.616708,0.030292,0.493679,2.460347,78.941212,3.932508,-0.006484,0.001163,0.181155,2.649055,1.722195,0.148381,0.010498,0.001774,0.210304,1.766367,3.240566,0.216367,0.007827,0.000115,0.005177,2.430916,1.009255,0.015252,cut-carrot--
40814,8.874472,1.482227,-0.341425,2.237322,1136.067424,187.871134,0.281154,0.082328,0.137616,4.383637,36.128301,10.544621,-3.809276,0.48655,-0.584643,2.431608,487.594178,63.163241,-0.001861,0.017354,0.777973,3.364305,6.95591,2.250191,0.006487,0.028449,0.136728,2.359489,10.670143,3.653841,-0.013565,0.177678,-0.109641,1.510532,34.039696,22.91175,-8.402402,32.334041,1.131955,3.900336,1078.149229,4114.157984,3.239787,9.495336,-1.578006,7.557099,415.165603,1228.465989,2.376279,15.6116,-0.190582,2.233368,308.112326,1991.775169,0.081275,0.469457,0.464825,2.931044,47.550915,61.041743,0.050291,0.886935,0.28251,1.718692,74.559659,115.190853,-0.004012,0.813022,-0.055694,2.041849,72.29772,105.695159,-8.015662,0.039913,1.34559,7.046997,1026.005635,5.166541,-3.923338,0.135489,0.972263,5.617629,502.188387,17.622089,4.172152,0.142718,-0.407664,2.686042,534.042854,18.434731,-0.011502,0.005818,0.194691,3.245453,2.966336,0.748584,0.012946,0.001251,-0.069766,2.088085,2.551702,0.156637,-0.005173,0.00174,0.416352,2.604223,2.392696,0.222609,-9.512165,0.004107,0.096557,2.4034,1217.557092,0.533134,-2.344409,0.008838,-0.539605,3.836292,300.085332,1.140492,0.235839,0.052547,0.127047,2.494933,30.191116,6.829423,-0.005326,0.005155,-0.201791,1.787525,4.780547,0.667155,0.030388,0.00241,0.133532,1.659519,3.959859,0.308395,0.018083,0.001559,0.098511,1.594098,3.026853,0.200997,-9.787947,0.002995,0.306478,3.389231,1252.857227,0.389386,0.423657,0.006074,0.508961,3.996184,54.232196,0.782972,0.603414,0.033263,0.167234,2.240677,77.239918,4.318044,-0.000339,0.001568,0.224265,2.74645,2.182445,0.191823,0.015682,0.001666,0.396235,1.977441,2.60703,0.215309,0.002297,0.000114,0.241396,2.816071,0.52805,0.0149,cut-carrot--
41081,9.124663,1.562344,-0.215753,2.179515,1168.14763,196.084814,0.283777,0.110639,-0.037303,3.201911,36.582942,14.086835,-3.915416,0.48725,-0.46902,2.448113,501.207615,62.810661,-0.01729,0.017374,0.631442,3.159803,4.792726,2.188006,0.007645,0.024483,-0.065359,2.55832,10.724567,3.097703,-0.000532,0.195627,-0.177202,1.488223,35.262942,25.275567,-9.636384,40.832073,0.992624,3.765177,1238.71751,5103.380669,3.53032,13.496493,-1.206738,5.503143,452.863446,1741.340786,2.854367,16.23506,-0.232406,2.680881,366.703675,2098.348592,0.090358,0.53837,0.857347,3.564436,46.438218,69.566353,-0.041237,0.972173,-0.046108,1.568393,65.494586,124.148084,0.022909,0.914657,0.201841,2.019813,71.098346,117.829081,-7.983343,0.053321,0.172838,6.755391,1021.877965,6.606954,-3.996007,0.165763,0.698246,4.25655,511.510237,21.272259,4.19023,0.168082,-0.265601,2.285864,536.354043,21.779604,-0.033998,0.00884,0.532543,3.466561,4.361897,1.148553,0.001598,0.001741,0.428105,2.96107,2.387874,0.225436,-0.007104,0.00172,0.299857,2.457724,2.285433,0.201761,-9.514901,0.005651,0.664056,4.053899,1217.907676,0.722347,-2.343011,0.01012,-0.562246,3.396684,299.91479,1.227263,0.185632,0.066052,0.138752,2.590535,23.972756,8.428563,0.002799,0.005436,0.007337,1.63488,4.797061,0.698009,0.022772,0.002619,-0.154395,1.566977,4.234596,0.32786,0.010557,0.001493,-0.175108,1.705034,3.129598,0.19275,-9.785361,0.00319,0.577936,3.887428,1252.526258,0.411855,0.400475,0.011174,0.731672,4.117054,51.275697,1.428822,0.62772,0.035009,0.421297,2.470832,80.387406,4.452168,-0.012309,0.002448,0.387633,2.682044,3.103433,0.309271,0.013612,0.001441,0.277159,2.182727,2.403855,0.185221,-0.001242,0.000099,0.248272,2.736391,0.353974,0.012648,cut-carrot--
41348,8.846532,1.513335,-0.588617,2.552286,1132.576682,188.849928,0.237965,0.087165,-0.576868,4.174226,30.460058,11.333804,-3.828716,0.537807,-0.275875,2.218643,490.214646,67.773545,0.008966,0.02262,0.64296,3.64386,7.631411,2.824246,-0.012152,0.025863,-0.410106,2.661143,9.348961,3.268256,0.057952,0.179262,-0.017442,1.447068,28.666487,22.424932,-8.303361,37.984722,1.443823,5.146242,1067.618406,4777.505972,3.208018,12.998107,-1.421124,6.271203,411.179035,1683.547117,2.506633,16.143723,-0.420496,2.764275,321.224461,2096.824381,-0.012733,0.648412,0.359187,2.794843,35.061,82.393806,0.138057,0.910128,0.228399,1.515514,64.917696,113.288039,-0.091556,0.961992,-0.109575,2.003881,54.819277,122.3602,-7.96899,0.056628,0.288455,6.12584,1020.030718,7.363223,-4.058112,0.179146,0.377376,3.470497,519.439579,23.335923,4.117552,0.167404,-0.25038,2.56196,527.053899,21.646916,-0.030967,0.011883,0.068516,2.923614,5.050446,1.389804,0.006651,0.002169,0.23774,2.735361,2.093824,0.231781,-0.009594,0.001696,0.054078,2.769619,2.081847,0.202607,-9.52296,0.005115,0.648002,4.270326,1218.93931,0.649787,-2.326118,0.010026,-0.262308,3.130713,297.750804,1.231411,0.129612,0.050985,0.207819,2.293959,16.739109,6.551062,-0.007821,0.004672,-0.159903,1.796334,4.701474,0.571088,0.036405,0.002667,0.208609,1.593706,5.129958,0.273763,0.018276,0.001395,0.2141,1.818399,2.886329,0.148253,-9.791395,0.003347,0.304877,3.497583,1253.298784,0.428418,0.38679,0.012374,0.466906,3.300916,49.521591,1.589943,0.58907,0.040911,-0.062528,2.079606,75.541616,4.982726,-0.001516,0.003455,0.274695,2.169262,4.052099,0.433688,0.016323,0.001525,0.325726,2.226567,2.766747,0.198145,-0.001858,0.000107,0.081116,2.6763,0.387336,0.013205,cut-carrot--
41614,9.062934,1.388182,-0.352764,2.527127,1160.116658,178.271833,0.203771,0.087029,-0.746639,4.35747,26.16223,11.251108,-3.876822,0.489577,-0.284979,2.183152,496.242815,63.515987,-0.018997,0.022507,0.288152,3.382564,8.416676,2.888813,0.031956,0.026521,-0.441412,2.120812,7.87319,3.327892,-0.059213,0.16269,-0.421915,1.634333,28.062155,19.025981,-9.230038,35.792682,1.172784,4.809554,1182.469997,4615.932899,3.448543,13.051294,-1.110323,5.331899,441.634504,1693.987489,2.569737,16.057551,-0.077457,2.580542,329.082993,2089.044054,0.12787,0.611377,0.453067,2.79445,56.064893,76.3145,-0.155671,0.938083,-0.187928,1.460473,77.775682,109.673786,0.146537,1.033347,0.22884,1.921824,76.67465,126.17263,-7.944395,0.05323,-0.668211,4.246877,1016.885052,6.841904,-4.117395,0.150541,0.090813,2.908044,527.057868,19.05388,4.126147,0.188402,-0.042981,2.303993,528.165996,24.175964,-0.032794,0.012074,-0.000369,2.770333,4.377058,1.562658,0.002327,0.002488,0.005482,2.333333,3.033859,0.319125,-0.000593,0.001517,0.001245,2.303231,1.865849,0.197545,-9.516022,0.004825,0.681189,4.873842,1218.050894,0.625072,-2.336521,0.00914,-0.101693,2.446335,299.075007,1.186048,0.110002,0.067249,0.375247,2.312413,16.32075,8.704464,0.018332,0.00479,0.107792,1.689288,5.254022,0.527891,0.015254,0.003168,0.013996,1.678302,3.491174,0.340112,0.002789,0.001565,0.084882,1.718246,2.612709,0.15692,-9.785795,0.00228,0.201971,4.086516,1252.581805,0.292215,0.351989,0.012932,0.006905,2.822077,45.057282,1.678003,0.609392,0.033364,-0.037694,2.35319,78.03224,4.263928,0.008355,0.003311,0.714685,2.633214,3.424708,0.426004,0.0189,0.001008,-0.174115,2.220441,2.431904,0.130046,-0.001567,0.00011,0.27917,2.46524,0.476819,0.01436,cut-carrot--
41881,8.961601,1.60863,-0.206937,2.274163,1147.087819,209.089807,0.177125,0.067936,-0.772013,3.851621,22.775943,8.758983,-3.898147,0.443581,-0.404989,2.408553,499.020802,56.762426,0.001633,0.019682,0.133548,3.597071,7.75688,2.532038,-0.019379,0.034762,-0.729931,2.30551,11.21394,4.029673,0.091728,0.164401,0.168875,1.502387,32.611464,18.81977,-8.990701,45.882178,1.168683,4.245688,1150.840164,5965.572242,3.551086,16.040356,-1.140847,4.696824,454.909721,2080.582628,3.133439,19.342444,0.150311,2.41516,408.169423,2425.571071,-0.065964,0.619638,0.08105,2.491835,57.793833,77.341083,0.129316,0.908613,0.288583,1.505905,67.783185,110.140915,-0.159437,1.066448,-0.232876,1.838634,81.896495,127.728463,-7.935956,0.053605,-0.412935,4.646455,1015.802744,6.957534,-4.163515,0.157516,-0.011866,2.730593,532.930679,20.489562,4.083141,0.149331,0.006765,2.6166,522.642248,19.415172,-0.017223,0.015112,0.251385,2.299046,5.94387,1.93854,0.003842,0.002734,0.090611,2.093812,2.783937,0.330456,-0.002523,0.001572,-0.112286,2.153943,1.841702,0.152292,-9.52365,0.004571,0.621294,4.993843,1219.02721,0.594393,-2.341001,0.009113,-0.235038,2.38233,299.652622,1.142881,0.053044,0.060893,0.088077,2.396227,16.790278,7.91304,0.005679,0.004258,-0.20595,2.026266,3.61288,0.516177,0.016697,0.002828,0.084099,1.950095,3.386759,0.360954,0.00369,0.001406,0.155199,2.004997,2.031228,0.181392,-9.795637,0.002068,0.238383,4.140595,1253.841633,0.264264,0.342152,0.01365,-0.26874,2.684992,43.810808,1.753897,0.567375,0.027576,-0.187537,2.690528,72.624029,3.585994,0.006282,0.003013,0.656044,2.755842,2.684915,0.287595,0.008733,0.000903,-0.151616,2.818461,1.564526,0.098424,-0.002899,0.000131,0.252598,2.236259,0.569122,0.014114,cut-carrot--
42148,8.819948,1.588948,-0.218722,2.280004,1129.179344,198.517061,0.109389,0.057049,-0.074872,3.48445,14.11919,7.366607,-3.792444,0.416343,-0.531931,2.320338,485.466911,53.613723,-0.00509,0.01733,-0.010941,4.248708,5.889616,2.251728,0.011007,0.036049,-0.260983,1.775197,8.401254,4.645282,-0.021903,0.155117,-0.155897,1.506454,24.536323,19.615689,-8.231973,40.061074,1.074941,4.096248,1058.867412,5035.968627,3.301781,11.942935,-1.506113,6.190838,423.377212,1542.99105,2.036617,20.379327,0.040267,1.921736,318.541243,2531.455176,0.137919,0.535046,0.180422,2.231067,36.850551,68.23019,-0.045311,0.916097,0.099001,1.399935,62.124831,119.111214,0.099337,1.001217,0.044553,1.75683,52.478685,127.676863,-7.929045,0.043484,0.042741,4.159114,1014.917842,5.653145,-4.179327,0.123391,-0.152657,3.118159,534.961231,15.9378,4.067938,0.144484,0.206112,2.419885,520.699547,18.745688,0.009787,0.013443,0.28443,2.079477,4.789731,1.697527,0.018496,0.002012,0.302187,2.180621,3.13064,0.231699,0.001855,0.0015,-0.244188,2.348063,1.670691,0.194623,-9.499012,0.004549,-0.315016,2.616008,1215.875367,0.521718,-2.396579,0.01636,0.466773,2.963435,306.792073,1.836064,0.129716,0.066375,0.323804,2.301895,18.71272,7.44901,0.020431,0.003364,-0.174912,1.99816,3.371165,0.429666,0.012794,0.003169,0.054201,1.784191,3.823872,0.354351,-0.002311,0.001681,0.067135,1.811623,2.647713,0.187791,-9.790079,0.001767,-0.078213,2.797907,1253.130182,0.226295,0.314416,0.010766,-0.355617,3.148877,40.250906,1.392657,0.599998,0.028864,-0.395393,2.944958,76.865385,3.593265,0.025898,0.001402,0.555264,3.069113,3.438089,0.169135,0.010347,0.000979,0.046971,2.581687,1.858572,0.104579,-0.001105,0.000167,-0.153003,3.092161,0.618076,0.021553,cut-carrot--
42414,9.152882,1.57368,0.148536,2.434999,1171.85954,193.821504,0.086074,0.067778,-0.129865,3.072981,11.038488,8.807147,-3.915914,0.411942,-0.658234,2.56302,501.250337,53.359289,-0.014527,0.00885,-0.522309,3.993072,4.390586,1.119098,0.002753,0.03598,-0.2689,1.799897,11.593471,4.567651,0.010533,0.170962,-0.062493,1.387699,30.773882,22.117499,-9.80874,46.454749,0.66921,3.271465,1264.192426,5693.690714,3.806511,13.752668,-1.395685,5.691799,489.465057,1753.695618,3.031962,21.771622,0.434993,2.14317,392.020364,2784.520646,0.123893,0.525193,0.305204,1.957478,49.956796,68.019802,-0.126121,0.962644,-0.086274,1.37245,62.108845,121.614928,0.057882,1.100854,0.151088,1.576549,76.145813,141.917484,-7.92391,0.054489,0.001336,3.254238,1014.260958,7.068998,-4.171675,0.157126,-0.131794,3.43866,533.974992,20.425736,4.113927,0.140002,0.255623,2.514127,526.586535,18.139678,-0.010587,0.014657,0.261445,2.075709,4.75244,1.793196,-0.001159,0.001702,-0.108256,2.048165,2.526787,0.195472,-0.001285,0.001526,-0.215716,2.403139,1.53343,0.184452,-9.494577,0.004826,-0.374842,2.739232,1215.306408,0.60711,-2.437275,0.01831,0.258913,2.702369,311.978715,2.307997,0.105575,0.063399,0.272712,2.259248,16.221924,7.733712,0.023195,0.003173,0.015264,2.222997,2.991309,0.410464,-0.003317,0.002145,-0.087355,1.846094,2.728616,0.27834,-0.01233,0.001307,-0.203891,2.0642,2.236204,0.169191,-9.78714,0.002116,0.2283,3.049968,1252.753941,0.272875,0.282735,0.009577,-0.545228,3.746534,36.198736,1.235456,0.645755,0.030495,-0.330885,2.670973,82.665856,3.941752,0.00992,0.00139,0.589024,2.636507,1.648819,0.180485,-0.001415,0.000559,0.291564,2.224141,1.61406,0.070494,-0.000936,0.000174,-0.152605,2.889402,0.619252,0.021783,cut-carrot--
42681,8.870592,1.644189,-0.00143,2.129459,1135.560204,209.31221,0.024217,0.076614,-0.152925,2.801415,9.516993,9.936883,-3.925248,0.403232,-0.454689,2.367356,502.438363,52.340143,0.004937,0.008562,-0.621937,3.22348,3.500991,1.032842,-0.016417,0.031696,-0.287692,1.891052,11.566145,4.098284,0.065254,0.160855,0.229421,1.517543,29.043989,20.163046,-8.241261,44.787696,0.816759,3.293847,1058.866045,5690.13311,3.456806,12.564332,-1.094904,5.447244,442.886133,1628.435445,2.802356,29.700119,0.262024,2.37376,359.141069,3858.313757,-0.077332,0.629095,0.27623,2.139899,51.066659,76.53057,0.111205,0.798759,0.358576,1.670969,75.662535,97.991684,-0.137288,0.949019,-0.173552,1.659857,76.15712,116.608197,-7.907893,0.083042,-0.590031,6.469226,1012.210526,10.793368,-4.198944,0.41559,-0.737908,10.806509,537.465908,54.029926,4.091128,0.224066,-0.40131,7.527099,523.688597,28.747235,0.026215,0.026003,0.480298,4.156675,5.830305,3.269708,0.005469,0.001855,-0.15064,2.374618,2.118207,0.236143,-0.004877,0.001593,-0.43886,3.266931,1.700003,0.207243,-9.477549,0.00449,-0.163913,2.574977,1213.126831,0.56401,-2.489686,0.013431,0.303651,2.393574,318.696442,1.580816,0.158885,0.038645,0.090019,2.497368,20.501968,4.919679,0.008102,0.002446,0.021197,2.254498,3.227213,0.30998,0.012258,0.001545,0.341247,2.062413,3.088396,0.197205,0.000628,0.001203,0.260791,2.184629,2.632673,0.15461,-9.791784,0.002166,0.036948,2.93077,1253.348631,0.272479,0.274913,0.010784,-0.373342,3.458023,35.239084,1.346452,0.650576,0.029211,-0.408153,2.615658,83.431362,3.381287,0.0013,0.002146,0.24312,2.050285,2.579625,0.276757,0.001432,0.000757,0.043061,1.973812,1.704912,0.09831,-0.000867,0.000178,-0.172603,2.832901,0.615975,0.022654,cut-carrot--
42948,9.017991,1.382181,0.053555,2.461033,1154.311043,179.440145,0.033375,0.100989,-0.093818,2.330075,13.115855,12.595918,-3.938964,0.427793,-0.455491,2.50549,504.201196,55.406783,-0.02078,0.008482,0.103457,3.243471,3.880279,0.976282,0.000938,0.023388,-0.250191,2.157087,6.986968,3.016101,-0.067971,0.147034,-0.211096,1.639772,27.506505,17.37624,-8.850243,33.347335,0.479935,3.1706,1132.955327,4333.301458,3.504393,9.017381,-0.807147,6.387693,448.876523,1168.110183,2.521243,24.865162,0.144263,2.862075,346.392976,3177.271043,0.069617,0.579933,0.655449,2.694981,42.802187,70.539019,-0.152191,0.765697,-0.057079,1.608946,64.488404,95.398172,0.135975,0.823501,0.322125,1.879886,58.35158,101.027998,-7.88321,0.138697,-0.835971,5.111569,1009.061119,17.710631,-4.117975,0.543587,-0.701882,7.250691,527.163916,69.634918,4.174807,0.374923,-0.38207,4.604734,534.485465,46.896803,0.072987,0.064495,-0.690591,4.211237,13.141878,8.385355,0.03189,0.004244,-0.762128,3.232691,5.225464,0.382864,-0.000348,0.002106,-0.177904,2.803284,1.988578,0.270599,-9.461391,0.004325,0.013455,2.358398,1211.058218,0.557195,-2.530798,0.014401,0.082798,2.348579,323.942108,1.874014,0.194367,0.030944,0.005524,2.288917,25.054813,3.884363,0.017865,0.002474,0.223996,2.171187,2.716419,0.287718,0.015121,0.001485,0.502398,2.290753,2.949903,0.190153,0.003897,0.001185,0.410734,2.278767,2.624727,0.146947,-9.78099,0.004276,-0.11401,4.074396,1251.966768,0.55354,0.237295,0.021511,0.302029,3.778019,30.418264,2.754231,0.72033,0.04161,-0.459067,3.23032,92.224093,5.347859,-0.00081,0.002966,0.334223,2.754254,2.298758,0.377019,0.014208,0.001457,-0.469359,2.18498,2.52264,0.182495,0.001406,0.000163,-0.278559,2.796076,0.572589,0.021199,cut-carrot--
43214,8.979197,0.940547,-0.091426,3.182535,1149.338568,122.252555,0.083098,0.09432,0.101846,2.52676,12.038859,11.944598,-3.911543,0.379995,-0.218824,2.487636,500.698147,49.084356,0.008958,0.012988,-0.027594,2.797935,5.21883,1.549404,-0.001302,0.018564,-0.139818,2.209373,7.545226,2.407059,0.006106,0.126856,0.125189,1.876781,18.877333,15.228062,-8.533019,26.249499,0.960362,4.6088,1092.273041,3411.666586,3.842732,8.458098,-0.653945,6.824519,491.99406,1097.897552,3.186396,20.143592,0.355512,3.946935,407.896343,2622.303923,-0.041321,0.524773,0.573494,2.706019,38.37612,68.155305,0.017041,0.580181,0.459107,2.11348,45.060162,70.952311,-0.018648,0.663518,0.105555,2.241051,46.278308,84.493999,-7.884881,0.237517,-0.171074,3.442216,1009.267013,30.813426,-4.105687,0.633515,-0.447919,5.580782,525.59661,81.231911,4.243774,0.741725,-0.332514,4.111575,543.206564,96.415161,0.005921,0.150313,0.50976,3.34515,21.92904,17.659313,0.00878,0.010131,0.482176,3.312496,5.319001,1.14621,-0.00516,0.002525,0.07555,2.615548,1.921414,0.326787,-9.475269,0.004143,0.032758,2.62119,1212.835492,0.496082,-2.507759,0.016357,0.261047,2.399281,321.016126,1.892967,0.127171,0.035067,0.386262,3.124463,16.936629,4.212679,-0.001901,0.002488,-0.207447,1.756792,3.204844,0.294986,0.028538,0.001049,0.224464,2.296676,3.652828,0.136361,0.018547,0.000969,0.072954,2.351099,2.388535,0.124925,-9.786492,0.005924,-0.208893,3.327315,1252.671092,0.766629,0.23681,0.023812,0.07437,3.465501,30.377893,3.032619,0.676799,0.063455,-0.200373,2.861007,86.722667,7.996884,-0.008848,0.003151,0.057275,2.499368,3.141997,0.408777,0.00989,0.00226,0.264807,2.78361,3.093239,0.260175,0.008823,0.000438,-1.212805,4.598747,1.389407,0.046539,cut-carrot--
43481,8.94417,1.088405,-0.739098,4.364416,1144.87659,140.698156,0.023291,0.120854,0.125174,2.293225,16.519087,11.526184,-3.985207,0.569742,0.583059,3.414586,510.238886,71.939994,-0.000101,0.01896,0.277397,2.752185,7.240846,2.457362,0.0042,0.01947,-0.347572,2.769346,5.198321,2.523666,0.006146,0.110997,0.14006,1.994042,21.697808,14.110602,-8.475848,24.069202,1.105409,5.313312,1085.939741,3094.280416,3.839643,11.637985,-0.312832,5.809749,491.475076,1514.428116,3.147875,18.212363,0.151029,4.429909,403.714927,2358.345088,-0.028518,0.466869,0.798064,3.076503,31.762443,59.44539,0.096999,0.570851,0.162972,2.385632,42.455824,74.198477,-0.061158,0.579589,0.429422,2.510308,48.103229,74.524311,-7.874532,0.259068,-0.054397,3.139287,1007.941617,33.645384,-4.123189,0.918265,0.028335,4.170892,528.023073,115.207642,4.2349,0.860873,-0.237203,3.264249,542.347249,107.133838,-0.038185,0.186078,0.355508,2.507388,27.763091,23.897498,0.010111,0.011182,0.494632,2.841036,6.451789,1.440927,0.002859,0.003351,-0.366524,3.500709,2.760667,0.386963,-9.47785,0.005947,0.702328,3.920461,1213.164768,0.773539,-2.488863,0.018545,-0.049087,2.945444,318.575332,2.402866,0.073361,0.044276,0.407509,2.671975,9.79204,5.635272,0.001249,0.00259,-0.169652,1.646361,3.51477,0.321667,0.030573,0.001074,0.559417,2.813204,4.121623,0.113082,0.016196,0.001266,0.640504,3.114542,2.544196,0.130182,-9.784299,0.006096,-0.155359,3.122616,1252.390539,0.781781,0.237679,0.027031,0.139579,2.947284,30.507908,3.432624,0.688774,0.068078,-0.057174,2.627763,88.334317,8.372826,-0.001282,0.00371,0.120056,2.272131,3.723944,0.48119,0.016172,0.002305,0.561012,2.927647,3.073405,0.298972,0.001936,0.000728,-0.401041,3.760961,1.392446,0.069098,cut-carrot--
43748,8.898869,0.863416,-1.433876,5.64973,1139.070089,111.732246,0.044009,0.113793,0.214138,2.462594,16.498622,14.796842,-3.933492,0.530705,0.8258,4.00163,503.528992,68.336797,-0.032751,0.019509,-0.133348,2.543342,7.351884,1.957816,0.008447,0.019563,-0.301193,2.737179,7.63774,2.459031,-0.036026,0.100318,-0.102381,2.023879,17.123167,11.093373,-8.073977,19.381509,1.855066,7.643563,1035.488671,2453.889675,3.48656,9.699838,-0.874442,7.360436,448.888885,1224.215127,2.696691,8.533102,-0.571822,3.043496,348.110743,1077.304395,0.076962,0.372289,0.76418,2.799541,29.608703,48.102647,0.016048,0.576514,0.043638,2.275958,36.358575,66.614543,0.012128,0.607106,0.620355,2.803417,41.187428,75.422284,-7.853666,0.23539,0.157993,3.295734,1005.270505,30.569976,-4.151285,0.752954,0.190898,3.413085,531.398625,97.403566,4.19532,0.813553,-0.330433,3.285431,537.005734,105.749158,-0.060122,0.17646,0.254487,2.652989,25.881392,20.635077,0.006405,0.011028,0.440651,2.845803,6.668746,1.305465,-0.02007,0.005847,-0.027626,2.542065,3.931884,0.620446,-9.505167,0.009242,1.126237,5.535739,1216.661599,1.194664,-2.463083,0.018498,0.166956,3.116935,315.293533,2.216967,0.013792,0.052525,0.312825,2.228903,10.542838,6.694704,0.01341,0.002474,0.218957,1.777069,2.888362,0.238283,0.035911,0.001341,0.499382,2.533024,4.610003,0.172455,-0.009775,0.002956,0.425791,2.399242,3.567129,0.285953,-9.782647,0.006686,-0.069095,2.839038,1252.179028,0.864502,0.214699,0.027145,-0.244732,3.06118,27.678392,3.357431,0.672816,0.069862,-0.208061,2.545479,86.132868,9.050365,0.034625,0.006234,0.070495,2.251035,5.419147,0.65635,0.007795,0.002911,0.38736,2.306566,3.500577,0.377814,-0.021033,0.002471,0.455465,2.74966,3.61889,0.228603,cut-carrot--
44014,9.004074,0.959323,-1.311575,4.819058,1152.521674,124.73999,0.192645,0.211224,-0.43371,2.741912,35.178891,17.473604,-3.947163,0.558907,0.715405,3.702707,505.244864,72.549365,-0.053132,0.037633,-0.129582,2.269051,12.089435,4.715519,0.025181,0.021253,-0.35094,2.88378,8.104336,2.758472,-0.017669,0.116522,-0.035007,1.588301,26.456346,15.105416,-8.638452,28.673828,1.27993,4.51449,1106.20511,3711.614534,3.626023,13.920015,-0.554298,4.428201,464.165085,1809.55235,2.962561,10.052375,0.087573,2.886954,379.210105,1307.153045,0.090931,0.504888,0.468408,2.351162,47.68615,65.095517,-0.01744,0.644393,0.079674,2.149367,54.80002,83.786729,-0.025336,0.767357,0.263947,2.341485,68.096865,99.582376,-7.822091,0.181402,0.701022,4.138387,1001.228125,23.573826,-4.405079,0.694272,-0.045857,3.213734,563.850841,90.41567,4.105027,0.658962,-0.595679,4.57766,525.581813,83.378538,-0.124029,0.129022,0.620796,2.712639,16.757932,16.319985,-0.020362,0.007141,0.763707,3.460747,4.468338,0.897498,-0.023448,0.006453,-0.003836,2.425686,5.567794,0.835956,-9.653163,0.131772,2.298218,7.896668,1235.654319,15.192878,-1.72589,3.760782,-2.250773,6.689147,233.64675,397.15885,-0.506153,1.569308,2.092845,5.956466,82.284099,163.22301,0.089984,0.041168,-2.54071,9.222545,12.757991,4.875349,0.218207,0.2421,-2.399707,7.036379,35.60549,23.744499,0.232602,0.42571,-2.377934,7.069348,43.481116,39.423933,-9.779617,0.009163,-0.046463,2.958708,1251.791008,1.191542,0.096612,0.088704,1.277582,4.360725,17.884611,10.047487,0.750386,0.120528,-0.771844,3.290716,96.278728,14.97657,0.027098,0.006718,0.070439,2.537938,5.399626,0.601847,-0.030578,0.005091,0.574244,2.110886,4.513489,0.581831,-0.022809,0.003956,0.273236,2.055348,4.613329,0.311941,cut-carrot--
44281,9.094171,1.88809,-0.385811,3.099866,1164.29793,236.493209,0.259056,0.241516,-0.104759,2.130072,34.421884,30.050201,-4.045293,0.720319,0.566505,2.901013,518.070202,89.185723,-0.031337,0.050842,-0.365101,2.216466,11.611472,5.045482,-0.003311,0.03152,-0.19794,3.598801,8.085715,4.061938,0.026679,0.158656,-0.08486,1.469548,24.588106,19.822316,-9.448698,43.152301,1.220135,4.912045,1214.296947,5426.859926,3.527653,19.753107,-1.055626,5.005563,453.169914,2546.34978,3.386168,16.390554,-0.689863,5.685841,440.487818,2036.321601,-0.00394,0.608975,0.215033,1.792516,40.960048,79.165942,-0.018689,0.841533,-0.103022,1.653804,51.985958,108.059063,-0.078423,0.935777,0.125992,1.736611,55.312089,121.628737,-7.771713,0.119434,0.191328,4.138004,994.781568,15.460942,-4.489756,0.751445,-0.022961,3.250856,574.850164,95.108957,4.015135,0.283165,-0.218539,2.663424,513.952448,36.574931,-0.056257,0.067043,0.819048,3.500765,12.166517,8.549851,-0.031357,0.004506,0.001633,2.125193,5.012447,0.443221,0.026042,0.013614,-0.034883,1.949024,8.49939,0.80142,-9.770609,0.998714,1.680865,10.240567,1250.654022,129.225511,-1.752427,8.634188,0.477593,7.258304,226.822188,1104.737371,-0.581128,3.386899,-0.559764,7.267685,75.589787,437.541252,0.073046,0.099631,-0.791645,6.200056,14.625334,10.947829,0.154327,0.392134,-1.180249,4.007516,31.6385,45.25126,0.251491,0.588613,-1.656096,4.421454,44.565295,73.665737,-9.773751,0.017143,-0.928006,5.269538,1251.040582,2.211059,0.026224,0.095078,0.766971,3.031135,17.662808,11.187812,0.867187,0.179478,-0.794841,3.481368,111.132564,22.879668,0.011084,0.00966,0.269973,2.41522,5.779619,1.033236,-0.031439,0.005736,0.386697,1.931131,5.036103,0.600494,0.003058,0.009104,-0.374483,2.083472,5.633236,0.723446,cut-carrot--
44548,8.792584,1.902353,-0.286217,2.919005,1125.674005,239.387064,0.22837,0.264771,-0.088859,2.133708,42.467334,19.366611,-3.845435,0.65239,0.374651,3.022285,492.409439,81.818178,-0.024135,0.051347,-0.343031,2.207362,11.904028,6.206131,-0.001791,0.038831,-0.16653,2.963595,8.342711,5.038652,0.013532,0.172431,-0.119216,1.448253,31.433929,22.423035,-7.846423,37.872139,1.634019,6.550813,1017.552974,4501.497835,2.877129,14.540318,-1.550237,7.171118,369.925082,1871.56601,2.739528,18.196093,-0.644035,5.068385,354.478967,2325.945439,-0.032266,0.684544,0.015177,1.805389,60.820594,88.203908,0.002691,0.806538,0.173592,1.529881,65.124887,103.328139,-0.051075,0.901247,-0.055078,1.65962,71.461052,116.193835,-7.75549,0.106315,-0.073394,3.652045,992.706972,13.690374,-4.42438,0.576138,-0.1843,3.321023,566.7084,68.209894,4.071269,0.229307,-0.293808,2.661642,521.12814,29.74131,0.00286,0.035577,0.466232,2.200448,7.944787,4.598732,-0.026353,0.003786,0.428894,2.307118,4.229307,0.38908,0.030009,0.014255,0.074038,1.808962,8.748839,1.415369,-9.834334,0.974255,1.558383,10.330981,1258.852828,124.36106,-1.195483,8.820153,0.990031,7.506644,153.996134,1142.155649,-0.72301,3.350293,-0.790824,7.636942,101.230457,408.938642,0.049942,0.104772,-0.914115,5.85939,15.322681,12.386813,0.110823,0.415066,-1.242505,3.916637,33.390994,46.781612,0.239398,0.596132,-1.663826,4.41788,47.923652,55.965779,-9.760561,0.020264,-0.896706,4.564346,1249.35181,2.63436,0.071967,0.134233,0.148238,3.065048,22.20399,10.975891,0.957116,0.225473,-0.58746,2.65343,123.236257,26.490075,0.002738,0.010079,0.087394,2.209664,4.420535,1.002471,-0.034438,0.006372,-0.022473,2.06939,4.81761,0.804153,0.021586,0.00968,0.057784,1.898392,7.234795,0.951652,cut-carrot--
44814,9.085575,2.37038,-0.020503,2.574912,1163.013704,306.025355,0.233653,0.264684,-0.054067,2.145122,33.878745,30.396858,-3.862637,0.761722,0.167192,2.682489,494.430278,98.851712,-0.006873,0.052656,-0.153669,2.059724,10.00349,5.987802,0.026974,0.043761,-0.000186,2.589401,11.27845,5.525253,-0.03586,0.194641,-0.266577,1.436429,29.304598,23.976195,-9.449935,44.239591,1.049863,4.488957,1213.644698,5597.206894,3.449489,18.889765,-1.14538,4.950607,442.057206,2449.000857,3.143558,23.082483,-0.303469,3.623028,404.036404,2980.81388,0.098171,0.684047,0.218724,1.79769,61.522596,87.280078,-0.162876,0.830252,-0.174325,1.501394,76.635956,104.001179,0.105418,0.850279,0.176828,1.67239,71.337607,109.874845,-7.749479,0.108883,-0.133856,3.307731,991.933504,14.162588,-4.396367,0.531915,0.094377,3.440889,562.816105,67.968217,4.1825,0.196155,-0.208603,2.805747,535.400246,24.837169,-0.005869,0.032437,0.397652,2.243447,8.000661,4.160229,-0.029138,0.003495,0.483902,2.398453,4.74747,0.317553,0.048674,0.010665,0.138394,2.258326,9.057538,0.701009,-9.887299,0.953538,1.452844,10.449792,1265.603434,122.819815,-0.642185,8.39512,1.616467,9.296483,117.206711,1078.195326,-0.899819,3.220584,-1.119244,8.640397,115.604406,417.216747,0.014319,0.109986,-1.139163,5.757235,17.140046,12.681961,0.088659,0.419315,-1.32312,4.012719,33.25618,46.567311,0.251823,0.588784,-1.653552,4.416487,42.819366,72.270468,-9.741681,0.020265,-0.586504,4.168679,1246.935785,2.611882,0.084508,0.138012,0.231626,2.921509,21.733147,15.64663,1.153537,0.191676,0.187779,2.890484,147.655257,24.913926,-0.03597,0.005204,0.353622,2.471897,4.805341,0.646645,-0.029396,0.006692,0.072705,1.964916,5.750908,0.803465,0.041332,0.00633,0.086368,2.838396,7.501457,0.374126,cut-carrot--
45081,9.007205,2.813339,-0.067192,2.265203,1152.9228,365.804746,0.103693,0.161946,0.117166,2.442458,25.480968,13.548688,-3.880603,0.770935,0.229697,2.597796,496.925677,96.956818,0.026626,0.031002,-0.461912,2.669113,7.683665,3.525295,-0.003384,0.05019,-0.078247,2.229997,14.464044,6.503164,0.058688,0.186237,0.089618,1.387516,31.041765,23.263612,-8.872242,45.89886,1.318101,5.154774,1136.253603,5947.852682,3.536436,19.898125,-1.547638,6.106986,452.90315,2583.949959,3.797341,23.390785,-0.295441,3.55234,488.268957,3009.154855,-0.061884,0.636512,0.066384,1.853603,46.984042,80.319737,0.06256,0.80995,0.100798,1.356249,64.546,101.647015,-0.082009,0.770835,-0.07749,1.607348,52.461324,97.078579,-7.752872,0.12203,-0.105669,2.910533,992.370682,15.773997,-4.279491,0.467197,0.307558,4.20701,547.918812,58.480024,4.270349,0.206738,0.210808,3.231695,546.650629,26.111328,0.003442,0.024197,0.222266,2.791596,6.170435,3.139709,-0.03004,0.003446,0.492957,2.353282,4.449669,0.368459,0.039943,0.010939,-0.151212,1.929749,7.839437,1.298982,-9.824073,0.872609,1.803661,12.857104,1257.481485,113.459934,-0.811827,5.869757,3.06386,16.867471,122.28942,697.279071,-0.615307,2.003851,-2.638831,17.678327,80.28894,256.702877,-0.084087,0.056721,-2.078142,16.730588,11.30143,7.187218,-0.101523,0.129885,-1.228559,7.981846,15.359018,16.881545,0.002558,0.175506,-3.212089,15.335409,17.349441,22.096083,-9.73883,0.016271,-0.960654,5.624416,1246.570982,2.084723,0.213581,0.068623,-0.024654,4.054489,29.752665,6.735303,1.184222,0.177704,0.307287,3.272442,151.585271,23.085041,-0.039202,0.004095,0.251903,3.040375,5.11273,0.517239,-0.008737,0.003765,-0.214421,2.229045,3.943719,0.488548,0.04039,0.004861,-0.840602,2.342252,5.640771,0.551409,cut-carrot--
45348,8.813038,2.199108,-0.185837,2.594248,1128.362639,275.430227,0.014157,0.108004,0.279399,2.911966,12.523993,12.960073,-3.822888,0.723753,-0.122721,2.468004,489.346229,93.853564,-0.014529,0.018898,-0.256257,3.189058,9.290088,2.457229,0.00873,0.047852,-0.05805,1.909635,14.281311,6.207274,-0.009116,0.173633,-0.074807,1.323609,33.711906,22.577807,-7.838969,35.291623,1.170723,4.370591,1009.921975,4380.232727,3.009566,15.190086,-1.606744,6.641221,390.505926,1910.750925,3.219081,21.640529,0.039074,2.119416,414.431017,2782.625322,-0.005813,0.775708,0.109969,2.005658,66.369384,100.444512,0.039898,0.789462,0.139359,1.410837,63.156902,102.170487,-0.038367,0.833457,0.005423,1.686771,70.577236,108.372353,-7.754022,0.096578,0.134915,2.739811,992.51488,12.603659,-4.223155,0.337577,-0.300494,3.600966,540.571989,44.000427,4.323862,0.206766,0.387204,3.748801,553.455991,26.858911,-0.000726,0.020575,0.236002,2.754426,4.599673,2.658412,0.001748,0.001855,0.488654,2.616814,2.552137,0.239775,-0.005786,0.004735,-0.214841,2.717661,3.918274,0.464676,-9.772523,0.004187,0.393859,2.930836,1250.882907,0.543948,-0.270029,0.032594,-0.447082,3.673596,34.58228,4.217884,-0.708172,0.092526,0.421885,3.001059,90.690498,11.90334,-0.05933,0.004327,-0.371703,3.210018,7.746149,0.525645,-0.036307,0.013108,1.249473,3.978411,6.797293,1.564118,-0.020541,0.002824,0.355471,2.530187,3.626783,0.366648,-9.730914,0.006996,-1.390658,7.172259,1245.557062,0.910057,0.269792,0.035471,-1.391375,6.43002,34.700525,4.428758,1.228908,0.107018,-0.12601,2.482715,157.337432,13.73343,-0.012336,0.00307,-0.204002,2.131321,2.905799,0.386697,0.003907,0.003037,-0.426737,2.173056,3.494472,0.380848,0.005049,0.001451,-2.438682,9.995117,1.853898,0.14121,cut-carrot--
45614,9.066196,2.59025,-0.03739,2.399688,1160.538096,334.443644,0.165739,0.088015,-0.026412,2.798359,21.51759,11.239317,-3.887258,0.70928,-0.314817,2.531363,497.603019,91.70256,-0.010961,0.017286,-0.671436,3.327197,7.761027,2.239585,0.029967,0.050563,-0.196458,2.338448,13.274146,6.250207,-0.067124,0.167937,-0.182117,1.39383,32.15505,21.292346,-9.055775,46.301513,1.138283,4.439169,1160.362465,5976.894225,3.540344,21.233077,-1.694106,6.559892,453.337768,2759.913149,3.36789,25.154221,-0.286717,2.965488,432.091353,3259.507535,0.122033,0.708663,0.334214,2.309756,65.01258,89.459258,-0.069084,0.725642,-0.107529,1.454052,69.905639,91.559107,0.080205,0.766461,0.222769,1.843544,70.636258,96.561712,-7.705512,0.097945,0.093793,2.741979,986.305626,12.767821,-4.367438,0.260531,0.246192,2.782727,559.047257,33.628947,4.348643,0.198539,0.824379,4.190472,556.634053,25.686164,-0.012978,0.02114,-0.163623,2.254638,5.464754,2.735265,0.003502,0.001804,0.550897,2.844654,2.58296,0.22964,-0.020579,0.002343,0.578999,3.005657,2.6585,0.302968,-9.776529,0.003294,0.235135,2.143913,1251.39574,0.427902,-0.308455,0.018928,0.095288,3.205582,39.655433,2.243676,-0.693244,0.065581,0.021986,2.171702,88.793011,8.364889,-0.038682,0.003533,0.599836,2.467017,5.227558,0.414826,0.00151,0.003296,-0.253398,1.98273,3.891304,0.409328,-0.004553,0.001351,-0.1643,2.110321,2.442323,0.175294,-9.72853,0.004899,-0.13648,2.009039,1245.25181,0.637319,0.196963,0.013623,0.21028,2.639116,25.214193,1.769196,1.29321,0.073141,0.01403,1.696266,165.534009,9.49453,-0.001847,0.00329,-0.303023,2.335816,3.874413,0.427778,0.007894,0.002822,-0.199397,1.91236,4.024989,0.36688,-0.003252,0.00028,-0.10766,2.962625,0.808259,0.035864,cut-carrot--
45881,9.028705,2.509335,0.021344,2.221093,1155.71744,324.718897,0.262034,0.07527,0.340887,3.160897,33.545724,9.781951,-3.976604,0.648861,-0.355321,2.744431,509.021799,84.111676,-0.004704,0.01437,-0.769616,4.011243,6.075472,1.857239,-0.019522,0.054088,-0.37586,2.422563,12.347668,6.859591,0.002529,0.167385,0.123757,1.352246,27.242426,21.158515,-8.999775,44.376951,1.044639,4.330979,1153.06943,5730.465391,3.737096,19.952716,-1.53124,6.446943,480.514114,2562.124722,4.01735,20.89742,-0.187834,3.451897,519.348995,2634.740342,-0.002923,0.757737,0.151825,2.18355,59.872395,97.922574,0.05077,0.751218,0.092567,1.377644,70.615083,97.537314,-0.059524,0.824264,-0.0304,1.67953,65.142085,105.80735,-7.681185,0.089481,0.037491,2.770718,983.195453,11.586789,-4.412183,0.241004,-0.18631,2.625413,564.760197,31.392202,4.326634,0.284255,1.092882,4.357846,553.809697,36.956606,-0.007743,0.021566,-0.276557,2.305966,6.146081,2.788642,0.003887,0.002126,0.539847,2.698684,3.196207,0.276644,-0.014881,0.001925,0.43939,2.436424,2.071398,0.240215,-9.777292,0.002691,0.024139,2.238889,1251.493425,0.349287,-0.332019,0.012592,0.849706,3.179474,42.54056,1.580686,-0.686781,0.051353,-0.196446,2.366902,87.914098,6.660797,-0.01498,0.001753,0.244457,2.136538,2.434652,0.202685,0.009248,0.002882,-0.254909,1.857787,3.950493,0.367128,0.004787,0.001036,-0.136709,1.986743,2.076979,0.123378,-9.731538,0.004077,-0.186261,2.074541,1245.637026,0.525033,0.190378,0.014953,0.03129,2.621677,24.423882,1.901488,1.280026,0.070819,-0.168528,1.748665,163.85507,9.148924,-0.00599,0.003033,-0.608629,2.681453,3.053101,0.332816,0.00391,0.002349,-0.625674,2.389729,3.923137,0.276988,0.001556,0.00029,-0.299607,2.309296,0.683494,0.035911,cut-carrot--
46148,8.816138,2.253485,-0.142636,2.340258,1128.639918,286.79882,0.296304,0.085022,0.293526,3.016082,37.961275,11.014836,-3.923583,0.646551,-0.133601,2.799787,502.225922,83.955219,0.004405,0.014502,-0.668005,3.72334,6.52042,1.885879,-0.007558,0.053522,-0.361009,2.285074,14.82987,6.933102,0.001436,0.16866,0.114043,1.350968,31.134406,21.655459,-8.507529,49.595013,1.424572,5.3453,1089.261122,6438.647471,3.32179,23.159759,-1.627388,6.483234,425.501232,3007.453606,3.375849,25.981306,-0.649989,4.105369,432.115744,3378.454824,-0.0091,0.806099,0.136518,2.088335,54.837569,104.423668,0.100992,0.751215,0.173575,1.501724,60.50873,96.379906,-0.054157,0.895491,0.052264,1.732162,62.41339,115.96946,-7.655803,0.076191,0.258551,3.247588,979.943727,9.917531,-4.404711,0.224591,-0.075994,2.678953,563.829437,28.758992,4.32096,0.30342,0.878281,3.687354,553.088099,39.363523,-0.004305,0.021765,-0.159823,2.275216,6.098482,2.829862,0.004988,0.002254,0.505785,2.552561,2.894042,0.291693,-0.001345,0.001321,0.420722,2.921872,1.460811,0.171625,-9.775358,0.002697,-0.165738,2.17175,1251.245763,0.351418,-0.345893,0.01294,0.791478,2.775748,44.295021,1.654643,-0.682115,0.061509,-0.254414,1.908498,87.310906,7.997921,-0.005753,0.001763,-0.017559,2.617715,2.29248,0.229211,0.018546,0.003028,-0.051491,1.696408,4.513768,0.375153,0.015191,0.000863,0.200891,1.955642,2.319082,0.11114,-9.730879,0.004344,-0.23898,2.09101,1245.552542,0.561334,0.186134,0.013683,-0.014409,2.850475,23.826562,1.778219,1.276485,0.068776,-0.325217,1.851587,163.416719,8.804929,0.005463,0.003283,-0.290146,2.18186,2.763626,0.42187,0.016193,0.002538,-0.270041,1.803025,3.440494,0.325681,0.004289,0.000271,-0.2383,2.256778,0.763721,0.031135,cut-carrot--
46414,8.969369,2.741198,-0.077533,2.210959,1148.083544,356.300217,0.340799,0.087898,0.39767,3.351119,43.652191,11.390588,-3.923683,0.751944,-0.217537,2.859381,502.279187,97.016933,-0.012801,0.025174,0.480485,5.103339,7.505551,3.265395,0.017243,0.053276,-0.180235,2.156179,16.230841,6.731532,-0.068008,0.157638,-0.188266,1.417857,32.271269,19.386858,-9.012099,49.227016,1.285111,5.009829,1153.92356,6387.551812,3.547621,24.228209,-1.403629,5.70902,454.669438,3142.331473,3.103295,26.721521,-0.670896,4.122262,398.415236,3460.149881,0.117463,0.704159,0.250284,2.270589,60.221398,87.557923,-0.078382,0.734135,-0.063852,1.644329,55.14193,90.669149,0.119265,0.854799,0.13703,2.081901,69.949771,104.264094,-7.631116,0.0801,0.112246,3.09685,976.783062,10.408661,-4.447421,0.19894,0.022077,2.81777,569.269958,25.878535,4.365865,0.302493,0.860722,3.691687,558.833123,39.292495,-0.013455,0.022029,-0.25854,2.347055,7.285517,2.813229,-0.000354,0.001801,0.188865,2.620469,2.071189,0.230953,0.008158,0.001482,0.256535,3.045793,2.053793,0.191614,-9.777,0.002762,-0.106225,2.152721,1251.455976,0.359256,-0.334751,0.011297,0.844242,3.091958,42.849638,1.467114,-0.677683,0.053938,-0.055024,1.892933,86.74741,7.003209,-0.004528,0.001955,0.069742,2.559137,2.506029,0.251477,0.005275,0.002515,-0.18435,1.673171,4.161219,0.314216,0.008394,0.000725,-0.00441,1.896095,1.921402,0.090414,-9.727538,0.004929,-0.045814,2.00562,1245.124817,0.640775,0.163006,0.014963,0.209648,3.355856,20.997452,1.857555,1.303522,0.077473,-0.116057,1.893657,166.850952,10.073814,0.007908,0.003924,-0.150109,1.907775,4.036929,0.469122,0.015768,0.002789,-0.319184,1.802337,3.204103,0.360994,0.008067,0.000293,-0.078246,2.284131,1.069578,0.037061,cut-carrot--
46681,9.044504,2.570075,-0.173505,2.358765,1157.845755,328.714531,0.385183,0.076755,-0.204049,2.781394,49.309533,9.976731,-4.105318,0.772703,-0.205705,2.801212,525.675463,97.231783,-0.020918,0.026269,0.868926,4.792923,7.227061,3.415128,-0.02342,0.051769,-0.167791,1.652676,14.132447,6.638656,0.014903,0.167275,-0.025368,1.342539,32.671841,21.555667,-9.011342,44.906904,1.376339,5.303402,1154.031781,5818.790718,3.5618,22.14843,-1.297379,5.314706,457.713742,2854.009412,3.689852,21.494479,-0.385593,4.115768,476.744504,2728.374753,-0.078623,0.688593,0.15828,2.349424,59.741344,86.866941,0.079508,0.745101,0.074808,1.707008,64.080908,96.004794,-0.093815,0.864716,-0.046312,2.127097,69.942958,109.170839,-7.648359,0.099773,-0.045198,3.067398,978.995787,12.794728,-4.457037,0.19054,-0.038518,2.951975,570.509015,24.628367,4.40374,0.326985,0.663711,3.439163,563.688706,42.348439,-0.000601,0.018831,-0.0868,2.467268,5.723649,2.421668,-0.006719,0.002068,0.330005,2.549143,2.00527,0.268207,0.00822,0.002355,0.094488,2.620923,2.261508,0.3029,-9.780516,0.002902,-0.009142,2.558785,1251.906088,0.376852,-0.337711,0.009629,0.522889,2.850854,43.228785,1.249664,-0.675936,0.045809,-0.305922,1.972218,86.522727,5.949608,-0.008963,0.001942,-0.080394,2.560942,2.616101,0.251037,0.00232,0.001904,-0.487494,2.099692,3.154837,0.243241,0.006487,0.00061,-0.114769,2.129876,1.352989,0.079388,-9.722799,0.005099,-0.308128,2.425053,1244.518483,0.655321,0.18036,0.017272,0.400488,3.207577,23.17622,2.179991,1.323419,0.081733,-0.287897,2.183406,169.443302,10.383154,-0.004985,0.003251,-0.348777,2.132313,3.582358,0.380463,0.003207,0.002854,-0.537218,2.147967,3.575267,0.340709,0.008444,0.000312,-0.076588,2.220013,1.136032,0.038994,put-knife--counter
46948,8.88615,2.103272,-0.43732,3.178315,1137.497362,270.961074,0.423894,0.097924,0.129423,2.183364,54.339088,12.595165,-3.935764,0.76413,0.164169,2.759684,504.02608,95.389219,-0.030657,0.026975,0.704048,4.361222,7.435356,3.500895,0.023666,0.04161,0.149818,1.92398,8.924006,5.311158,0.00047,0.127911,-0.162376,1.741181,24.324574,16.626821,-8.369499,36.810981,2.00262,8.290241,1072.382466,4749.944982,2.959129,18.590703,-1.952793,8.132116,380.885789,2391.925254,2.997006,18.699448,-0.783978,5.596854,384.766527,2418.374963,-0.077197,0.524561,0.071312,3.196797,48.036813,68.208052,0.108879,0.557268,0.114578,2.443271,54.423077,72.175884,-0.103568,0.662093,-0.117574,3.036511,55.011879,85.94127,-7.61715,0.088865,0.132449,3.510168,974.995466,11.556829,-4.39343,0.177736,0.15101,3.023893,562.408413,22.244943,4.43229,0.344269,0.318613,2.374323,567.333558,44.763373,-0.013377,0.036877,0.681034,3.417818,8.622362,4.761683,-0.012055,0.001639,-0.02208,2.52599,1.727056,0.203671,0.036696,0.004952,-0.54107,2.717458,5.035277,0.591859,-9.780266,0.003237,0.059468,2.209942,1251.874068,0.421193,-0.36114,0.012664,-0.327203,3.892026,46.234898,1.633443,-0.644606,0.045292,-0.099058,1.91603,82.512558,5.881658,0.008625,0.002948,-0.289846,2.857919,2.11595,0.336741,0.006743,0.001759,-0.388928,2.072903,2.670201,0.209775,0.010594,0.000585,0.116346,2.119238,1.617886,0.063722,-9.72384,0.005165,-0.309014,2.462241,1244.651495,0.671125,0.170584,0.014719,0.592423,3.388314,21.835964,1.913532,1.32079,0.078158,-0.329414,2.339396,169.061472,10.161815,0.004611,0.002599,-0.241884,2.429706,3.349925,0.337657,0.017286,0.003087,0.004732,1.790379,3.943888,0.361068,0.006137,0.000292,-0.180135,2.604326,0.869039,0.035897,put-knife--counter
47214,9.099673,1.630083,-0.445328,4.08872,1164.782338,211.076043,0.51409,0.089617,0.512261,2.570426,65.866649,11.521095,-3.867304,0.700038,0.172185,3.120621,495.186638,88.330066,-0.075316,0.027322,0.150139,3.745233,10.083117,3.414216,0.071249,0.034378,0.674163,2.758017,10.495317,4.421868,-0.040476,0.083828,-0.36532,2.76507,17.01726,10.537875,-8.961196,19.422441,1.92836,10.778244,1147.115618,2522.561295,2.862288,10.140818,-2.153669,11.040149,367.413699,1306.52625,3.022778,9.924695,0.14769,4.33178,388.694269,1268.627732,0.254822,0.892658,-1.27476,5.85708,53.960826,86.744992,-0.090611,0.426627,-0.1786,3.126535,36.062662,45.510821,0.085283,0.49639,-0.008371,3.619379,34.956055,48.305613,-7.637408,0.10485,-0.168573,2.663648,977.588323,13.630265,-4.42095,0.183607,0.207631,2.86511,565.896781,23.609473,4.431057,0.291928,0.240093,2.70096,567.187054,37.750893,-0.118364,0.112203,0.916852,3.047326,20.211806,11.749305,-0.01374,0.001666,-0.069671,2.59896,2.029609,0.200577,0.032905,0.005466,-0.414233,2.713628,5.357917,0.536834,-9.780929,0.003423,0.155832,2.440993,1251.958975,0.445732,-0.366459,0.017236,-0.312316,3.26293,46.937478,2.19589,-0.602264,0.033532,0.068028,2.354412,77.090697,4.35807,0.032062,0.003607,-0.280166,2.913947,4.26735,0.468056,0.003652,0.001243,-0.055948,1.810676,2.150854,0.160124,0.010896,0.000587,0.052605,2.335478,1.494676,0.076289,-9.722104,0.004259,-0.338178,2.998575,1244.429292,0.552403,0.156251,0.013438,0.513218,3.538205,20.108548,1.678732,1.33274,0.061678,-0.429263,3.09841,170.607525,7.929474,0.008417,0.002187,0.001544,2.865428,2.753122,0.259792,0.026379,0.00274,0.370084,2.001655,3.56091,0.335958,0.006316,0.000237,-0.4038,3.078261,0.808975,0.030832,put-knife--counter
47481,9.214094,0.732908,-1.390303,7.494425,1179.495739,91.875971,0.599551,0.078933,0.566748,2.982712,76.856128,9.986914,-3.707405,0.499261,1.116052,3.746778,474.588577,64.311703,-0.060041,0.021165,-0.403879,2.92965,9.934793,2.123144,0.10007,0.028564,1.125711,3.753924,13.08719,3.600127,0.042218,0.060159,-0.314444,3.4273,17.406833,6.964648,-8.646233,14.69549,3.36597,18.840655,1107.801923,1872.807298,3.362988,7.873407,-2.717936,15.449863,435.715546,951.63406,3.657543,4.185585,-1.597619,7.93235,470.951231,502.734097,0.214848,0.797734,-1.576524,7.32748,44.007781,93.740617,-0.099509,0.282309,-1.203163,3.990136,28.612806,36.507547,-0.135481,0.344881,0.479943,2.805695,33.174829,34.401284,-7.866316,0.338237,1.018074,3.64331,1007.114242,36.784679,-4.418519,0.189264,0.131547,2.568153,565.589146,24.279372,4.351091,0.326094,0.248943,2.644242,556.983927,41.61992,-0.098327,0.123611,0.89997,2.884622,16.764791,14.428774,-0.003044,0.004274,-1.020802,4.386067,3.104677,0.555887,0.037163,0.006093,-0.287532,2.264221,5.074542,0.742864,-9.779917,0.002907,0.238787,2.971145,1251.829375,0.378085,-0.36587,0.015938,-0.441371,3.706465,46.859194,2.031278,-0.604121,0.024031,-0.335844,2.809498,77.397289,2.953492,0.049909,0.002853,-0.140693,2.849062,6.860705,0.271696,0.019731,0.001438,0.104854,1.572151,2.593639,0.181446,0.01422,0.000474,0.081618,2.602685,1.97249,0.052504,-9.730274,0.003408,-0.500604,4.307908,1245.475208,0.43873,0.175291,0.011667,0.207814,3.510573,22.55888,1.431053,1.273586,0.055969,-0.122846,4.789041,163.078837,6.968378,0.006255,0.001453,0.138827,2.785663,1.819002,0.183954,0.041246,0.00285,0.741339,2.527512,5.330878,0.361931,0.003264,0.000205,-0.299375,3.205317,0.572104,0.026425,put-knife--counter
47748,9.165445,0.125123,1.147283,3.764025,1173.232723,14.196854,0.389409,0.301694,1.200565,3.59043,58.751666,23.875885,-3.227222,0.252673,0.109342,2.502386,413.272584,30.388408,0.091768,0.091524,-0.812779,2.19099,20.409042,7.480184,0.156946,0.005411,0.640032,2.459637,20.119437,0.684252,0.1537,0.060449,-0.630881,2.089531,22.337225,6.085238,-8.305536,2.975018,-0.052397,1.827504,1063.23966,382.462203,3.246178,2.045765,-0.585007,3.050425,416.378443,254.562304,3.047564,1.308095,0.621833,2.878283,391.689782,150.235915,0.181095,0.795637,-1.770819,7.350416,49.291732,73.420798,-0.109758,0.132619,0.191246,1.809103,32.210351,3.910832,-0.169178,0.211705,-0.643324,2.685389,30.402211,20.300829,-8.118639,0.427139,0.463643,2.043308,1039.189409,55.422985,-4.229952,0.215422,0.238267,2.375767,541.783631,21.999505,3.8502,0.738127,0.241265,1.868934,493.984486,77.843728,-0.110846,0.130901,0.672911,2.587473,17.377991,15.423264,0.08207,0.026917,-1.216748,3.30315,11.864221,3.01854,0.099108,0.022861,-1.438548,4.718005,15.651987,1.639271,-9.777733,0.002335,0.185507,2.885455,1251.549773,0.303411,-0.372706,0.014869,-0.638968,4.206842,47.745241,1.874607,-0.653047,0.024003,-0.312564,2.803519,83.743096,2.715008,0.040354,0.004019,0.037624,2.3266,5.861965,0.400644,0.041413,0.001039,0.892124,2.777686,5.300963,0.135116,0.017217,0.000405,0.113835,2.617915,2.203787,0.052718,-9.753702,0.002212,0.41779,2.820639,1248.474468,0.264463,0.146224,0.00925,-0.083029,3.26503,18.791426,1.158371,1.148994,0.038839,0.61104,2.933819,147.127083,4.790066,0.003875,0.001312,-0.336895,2.407564,1.74774,0.12613,0.061914,0.000828,0.382815,3.376569,7.976603,0.094647,-0.004117,0.000162,0.156808,2.101903,0.69561,0.01779,wait---
48014,9.324855,0.033337,-0.059543,2.545847,1193.582928,4.27631,-0.186317,1.112334,0.577382,1.813612,80.916298,128.675949,-2.911006,0.34841,0.436703,2.485052,372.618615,45.192673,0.228145,0.109814,0.116896,1.370515,29.858585,13.66473,0.206916,0.004842,0.620281,3.361556,26.493285,0.623071,0.217267,0.055055,-0.196645,1.709368,29.524986,5.598573,-8.626921,2.654387,-0.399909,2.126621,1108.403899,199.118255,3.067257,2.288962,-0.665147,2.93228,402.577524,171.824442,3.208591,0.894767,0.582801,3.732231,410.944138,113.161627,0.23258,0.788508,-1.625617,7.087533,40.752428,90.237587,-0.086158,0.141397,0.290889,1.719604,32.086741,17.871076,-0.13598,0.201731,-0.491831,2.749587,32.030422,14.755245,-8.331815,0.324313,-0.111025,2.516107,1066.869975,28.711297,-4.219759,0.188117,0.410473,2.914648,540.266199,22.121896,3.497782,0.622692,-0.187626,1.569253,448.060281,76.080108,-0.249463,0.151169,0.030915,1.828649,38.806237,11.9375,0.179429,0.041727,-0.405968,1.70715,22.966867,5.425862,0.28076,0.129279,-0.805089,2.058514,38.210504,14.136103,-9.766588,0.002558,0.104337,3.017274,1250.123487,0.324349,-0.361572,0.010178,-0.033835,4.262938,46.281231,1.323647,-0.737838,0.036779,-0.178743,2.459244,94.444535,4.778718,0.003307,0.006183,-0.260545,2.014565,6.047741,0.803681,0.047702,0.000579,0.798571,3.532265,6.3211,0.032852,0.022547,0.000532,-0.152151,2.863585,3.208984,0.037899,-9.761332,0.002514,0.015833,2.747944,1249.45117,0.298767,0.113797,0.010223,-0.134001,3.317206,14.807415,1.216776,1.02158,0.051771,0.079104,1.750966,130.775176,6.679599,-0.015403,0.002763,0.001147,2.142703,3.267997,0.345607,0.066756,0.000398,-0.98161,3.344755,8.570752,0.044687,0.002734,0.000342,-0.578633,2.967121,1.105116,0.02709,wait---
48281,9.461796,0.050806,-0.342328,2.620205,1211.119298,6.243033,-0.900661,1.362521,-0.324708,1.532371,116.821059,171.515699,-2.348699,0.493804,-0.433244,2.406326,300.737475,63.237462,0.312194,0.067644,0.359719,2.011803,45.801591,0.844763,0.295,0.020411,-1.244653,3.751186,38.149357,2.185586,0.220198,0.054915,-0.131273,1.79636,33.546012,1.888145,-8.644696,2.427083,-0.760052,1.964173,1108.006871,263.374637,2.871071,2.397497,-0.948718,2.925495,367.974479,306.179334,3.25823,0.543181,-0.015916,2.343691,417.368772,66.45487,0.017845,0.28371,0.355902,3.187235,20.728667,31.148205,-0.060469,0.109509,0.050351,1.622078,29.090794,1.757801,-0.176794,0.136195,0.16462,2.199378,26.336553,14.828489,-8.685576,0.277583,-0.313575,2.820939,1111.831941,33.343984,-3.771864,0.629322,-0.92347,3.615411,483.292264,74.285944,3.209476,0.410372,-1.041451,3.423216,412.720092,28.434649,-0.307844,0.141239,-0.189131,2.056972,39.404151,18.365648,0.115624,0.080797,0.216576,1.945141,26.421426,2.902139,0.407777,0.113788,-0.185102,1.591641,54.456889,10.967827,-9.760902,0.002134,-0.039148,2.448183,1249.39554,0.276213,-0.314476,0.010542,-0.787163,3.218511,40.567329,0.967614,-0.840371,0.025573,-0.521245,2.404201,107.684501,2.925475,-0.026952,0.003629,-0.721822,2.711682,5.174359,0.235773,0.046467,0.000525,0.118894,1.943302,5.991517,0.060037,0.038079,0.001271,-0.197394,1.92022,4.978499,0.14894,-9.783918,0.003472,0.298435,3.608816,1252.341447,0.451511,0.125976,0.01283,-0.20029,2.798974,17.107505,1.150039,0.898588,0.03641,-0.702304,2.560639,115.111912,4.397051,-0.039605,0.00243,-0.712915,2.861963,5.293733,0.279182,0.07015,0.000684,-0.712358,2.672568,9.071447,0.062495,0.014184,0.000685,-0.100582,1.787313,2.109885,0.082133,wait---
48548,9.428053,0.071872,0.046798,2.551731,1206.881048,5.889062,-1.591223,0.59618,-1.209147,3.152266,206.92116,56.382192,-1.376325,1.819905,-0.978365,2.708135,180.664831,211.261791,0.276466,0.088628,0.350662,1.800632,36.001936,10.828822,0.392688,0.032431,-0.395137,1.811219,50.268619,4.209863,0.17071,0.071975,-0.239895,1.590702,22.747958,9.176693,-9.205213,0.710423,-0.779561,2.706386,1179.513356,45.743139,2.147904,1.261911,-1.848735,6.373348,278.742181,130.628081,2.966938,0.432122,-0.274711,2.377473,382.810131,19.388521,0.156074,0.365399,0.294967,2.98727,43.374756,47.326143,0.007035,0.065433,-0.261236,1.613709,22.094969,8.495257,-0.065447,0.141886,0.137788,2.112486,24.40904,14.482692,-8.839619,0.199569,0.170807,1.822521,1131.490742,25.250122,-3.158521,0.886391,-0.303257,1.54572,405.189527,103.719986,2.76067,0.213989,0.438374,2.63939,354.285886,17.490286,-0.398145,0.125295,-0.308092,2.481747,55.723945,8.231319,-0.006398,0.142845,-0.05789,1.386653,32.545227,18.11547,0.391829,0.126106,-0.12349,1.569128,56.850146,5.024717,-9.750193,0.003673,0.126834,3.358099,1248.024916,0.470769,-0.198064,0.049032,-0.910624,2.719397,26.057681,5.800179,-0.958137,0.021508,0.50268,2.944838,122.644747,2.784403,-0.012622,0.00688,-0.93882,2.573103,5.48426,0.581871,0.009525,0.006298,2.041461,6.325666,3.781862,0.719942,0.04673,0.001833,0.228108,2.161352,6.47921,0.139861,-9.822621,0.011433,0.951123,6.653033,1257.298266,1.373575,0.220112,0.069841,-1.884771,7.51592,30.283301,7.124682,0.59085,0.310934,2.327267,8.71619,78.214761,34.143636,-0.108954,0.016009,2.340801,7.98007,14.541451,1.812664,0.099165,0.004857,-1.368374,4.286737,13.053191,0.484922,0.004114,0.001622,0.865212,3.530876,3.206381,0.052122,wait---
48814,9.403843,0.094391,0.323806,2.505816,1203.715149,11.388729,-2.123222,0.106444,-0.395412,3.672791,271.785692,13.730034,-0.127419,3.471751,-0.268718,1.513789,151.54267,446.018288,0.061374,0.100501,-0.331812,1.664479,25.546293,12.680635,0.474833,0.019717,0.025223,1.84306,61.262354,1.626829,-0.022655,0.043787,-0.624728,2.360781,14.433163,5.301019,-9.446774,0.512819,-0.584208,2.381852,1209.375102,59.470716,1.95814,0.467932,-0.515005,2.329933,253.94402,34.400245,2.94238,0.436145,-0.372661,2.37562,376.632667,56.619776,0.316016,0.191262,-0.455833,2.488627,44.393312,19.559904,-0.049874,0.037599,-0.323778,2.193899,16.245595,1.347123,-0.32711,0.594142,0.895452,2.392179,61.837814,44.387931,-8.807605,0.177419,0.548529,2.071505,1127.878273,5.000997,-2.698968,0.905752,0.617465,1.808871,347.183763,98.922708,3.099621,0.55676,-0.298419,2.836547,398.625873,48.741723,-0.333623,0.188549,-0.447754,2.116735,45.940506,19.963779,-0.097613,0.108159,-0.549047,2.115124,28.013629,4.086111,0.28893,0.177466,-0.301348,1.46327,37.473333,22.498059,-9.760094,0.005349,0.529046,3.603745,1249.29278,0.664041,-0.127444,0.037879,-0.627209,2.604122,18.750612,3.568799,-0.840218,0.130547,-1.431395,4.147349,108.774647,12.763568,0.019396,0.008012,-0.047248,1.540663,7.09881,0.960987,-0.023886,0.011952,1.21237,3.187583,6.575618,1.518008,0.030183,0.00397,0.463897,1.856398,5.197926,0.324303,-9.677916,0.100964,-1.19462,3.615366,1238.850878,10.073444,-0.094169,0.659356,1.865959,7.290837,40.180791,62.420201,-0.308876,2.296975,1.209362,3.200432,115.812105,260.00335,-0.01751,0.396762,-1.994514,7.73625,33.912247,51.500774,0.351752,0.193114,-1.36287,3.305417,48.275674,20.297098,-0.060387,0.0327,1.901799,5.344984,10.823044,3.341228,wait---
49081,9.270577,0.154424,0.096045,2.076784,1186.643111,19.73342,-2.172063,0.162626,-1.70029,7.109711,278.563251,16.383399,1.24638,3.295748,0.387807,1.629823,162.951107,411.174449,-0.080276,0.042376,-0.518047,2.024622,18.047036,2.016403,0.487152,0.020897,0.729578,3.318165,62.693168,2.047185,-0.149019,0.014699,-0.574179,2.836098,19.467637,1.6707,-9.333133,0.507691,-0.185715,2.161826,1194.809705,59.621379,2.349426,0.766652,-0.091674,1.436099,301.011316,96.971739,2.877526,0.316753,-0.107022,2.18081,371.153933,7.963949,0.391523,0.174939,-0.346756,2.22792,51.654311,20.261118,-0.109031,0.015235,0.458919,1.855206,13.959748,1.979339,-0.307951,0.633782,0.831876,2.235525,57.522694,54.682484,-8.925603,0.163436,0.222799,1.739808,1142.517515,19.78973,-2.151887,0.203581,1.37129,3.875524,276.020081,21.413712,3.393547,0.771155,0.185946,2.074018,434.825497,94.045918,-0.124396,0.212942,0.410936,1.929038,36.310428,26.598204,-0.21211,0.036156,0.052659,1.659633,27.48066,4.415092,0.004321,0.104563,-1.035536,2.916858,23.513424,11.75446,-9.777752,0.006933,0.018252,2.886812,1251.552277,0.901562,-0.123969,0.052153,0.617736,4.122702,21.233584,3.622597,-0.758386,0.146671,-0.745707,2.595967,97.239314,18.560297,0.032441,0.006913,0.359422,2.458013,7.471716,0.286499,0.007516,0.019811,0.476159,2.60507,9.821698,1.059533,-0.002206,0.006135,-0.215578,1.411094,6.116948,0.782017,-9.795653,0.414234,1.458363,5.883534,1254.014101,47.076685,-0.142384,2.074899,-0.383216,8.414729,56.671464,267.696704,-0.721141,2.922163,0.191299,2.801954,109.492866,324.955013,-0.048096,0.495454,-1.323991,5.709805,42.562468,62.537646,0.277531,0.291977,-0.491103,2.813634,48.104129,21.267039,-0.085624,0.042188,1.116801,3.231203,12.373893,4.962044,wait---
49348,9.066039,0.095135,0.045838,2.211838,1160.454553,12.31417,-1.679514,0.917247,-0.739782,1.899581,220.799408,79.008399,2.41615,1.302658,1.113567,3.109984,312.286905,139.667236,-0.145423,0.021839,-0.799468,2.64475,19.058656,2.57403,0.367955,0.057025,0.427117,1.777446,47.478567,6.845289,-0.242653,0.009587,0.32968,1.925938,31.059861,1.246365,-9.193097,0.465963,0.133106,2.220513,1176.977382,50.844294,2.21462,1.283663,0.467895,1.937614,298.454509,28.525329,2.925391,0.32637,0.099564,2.08431,374.601197,40.641726,0.281253,0.225623,-0.25208,2.559823,36.008209,29.330339,-0.089254,0.010955,0.468324,1.887417,13.467648,0.617428,-0.070085,1.062815,0.335366,1.97505,65.345868,74.01243,-8.750055,0.182277,0.120771,3.078885,1120.046904,22.283548,-2.128241,0.133818,1.013942,2.809135,273.064485,11.778009,3.360266,0.791817,0.088979,1.965167,435.844895,24.189665,0.043881,0.139151,0.965506,3.38439,18.581241,13.118384,-0.112067,0.063559,-0.074272,2.2145,17.886309,8.07596,-0.070911,0.044112,-0.654869,2.681793,18.693394,1.497124,-9.815753,0.016194,1.012437,5.137772,1256.416834,2.089809,-0.313785,0.225472,1.15288,3.821028,42.119697,26.771015,-0.785857,0.163873,-0.689209,2.424437,104.363458,9.032128,0.093181,0.010823,0.276772,3.164322,13.138945,0.92531,0.049544,0.026812,0.642768,2.365713,12.886314,3.486417,-0.025332,0.005374,-1.229231,3.772824,5.722177,0.345988,-9.748059,0.418446,1.651269,6.220967,1247.754369,54.301547,-0.369929,2.084864,-0.830868,8.719159,59.10389,262.653743,-1.339523,2.256486,-0.673092,4.603441,173.647252,281.441891,0.001887,0.502034,-1.092307,5.225272,44.542182,64.305837,0.180125,0.360129,-0.61646,2.330076,45.648107,40.232826,-0.095859,0.039947,1.102449,3.328823,15.775214,3.633912,wait---
49614,9.019172,0.08721,-0.089718,2.10399,1154.490268,10.009583,-0.960948,1.888282,-0.026343,1.376196,123.027376,245.451899,3.099989,0.222408,1.312393,3.874144,397.323829,22.315526,-0.101248,0.030974,-0.451897,1.860668,13.410855,3.839232,0.161975,0.090445,0.03188,1.546741,25.504497,11.748173,-0.226401,0.029271,-1.869397,6.854383,30.008877,2.843552,-8.926542,1.041466,-0.548456,2.440635,1143.080008,117.915748,2.311802,1.808566,0.495158,1.890778,296.160944,232.85121,3.388426,1.068261,-1.676871,6.439856,433.737188,138.701069,0.035468,0.139656,-0.20044,2.771206,23.190403,18.162304,0.022457,0.026516,-0.856712,3.46796,9.365904,2.186762,-0.139161,1.056457,0.150671,1.930654,72.566097,58.825903,-8.885855,0.352109,0.593515,2.879431,1137.619535,37.482167,-2.30643,0.174838,0.260302,1.471238,295.299056,22.022421,3.551559,0.441384,-0.474945,1.782508,454.605422,57.309488,0.101983,0.079054,0.4159,1.933895,17.82068,10.268503,0.061816,0.036652,0.072003,1.877784,11.273438,4.51587,-0.050901,0.048095,-0.406711,2.187252,19.225379,6.250123,-9.675957,0.259336,-2.286859,7.328063,1238.700009,26.743125,-0.633433,0.408803,1.443896,4.692685,81.178471,52.906752,-0.854674,0.326299,0.834433,4.189425,109.49357,42.098335,0.029899,0.057987,1.643386,7.999546,12.611071,6.943454,0.113402,0.062512,0.842586,4.016243,17.577337,6.569451,-0.040554,0.05888,1.290326,7.35989,14.826262,7.552977,-9.707577,0.404985,1.911222,7.094077,1242.749798,45.566408,-0.679604,1.782944,-1.640581,13.015651,89.19032,225.684291,-1.505025,1.833011,-0.989883,6.953896,192.949797,236.474109,0.081955,0.478282,-0.862184,5.254735,38.688613,59.167342,0.105328,0.373603,-0.925143,2.542004,38.365163,29.205678,-0.087227,0.040833,1.181928,3.384209,11.705588,5.11333,take-knife&cutting_board-counter-
49881,9.005742,0.068262,0.129387,2.369166,1152.744801,8.519289,-0.251619,1.299342,0.837403,2.463673,75.257055,115.358259,3.137179,0.192732,1.46639,4.50472,402.433,13.906513,0.084917,0.064967,-0.406353,1.948758,14.672256,6.90759,-0.098408,0.110056,-0.152269,2.148232,24.65761,14.269675,0.035346,0.234586,-0.943682,2.310629,31.247505,21.227482,-8.422076,0.894584,-0.016329,1.936391,1078.044863,115.673742,2.673096,2.961521,0.084599,1.942645,360.291806,182.883801,3.919949,1.433629,-1.402654,3.690914,501.837492,185.078411,-0.195941,0.216847,-0.285419,2.84532,28.358344,28.155725,-0.047399,0.052607,-0.172945,2.551558,16.053181,5.735589,0.381308,0.427048,0.089048,1.925731,52.360543,53.449388,-9.213813,0.466467,-0.24757,2.08269,1179.412094,59.014692,-2.347553,0.159549,0.161385,1.413507,302.060159,5.698313,3.182317,0.450434,-0.834577,2.864954,407.519925,56.208516,-0.075899,0.114033,-0.019771,1.69593,18.840595,14.076872,0.099271,0.029928,0.281179,1.92835,16.340151,2.216492,0.085037,0.113503,-1.110427,4.668389,18.812913,14.621529,-9.727738,0.311916,-1.770715,6.103524,1245.178043,39.47506,-0.692149,1.807746,-0.923638,13.664108,92.351371,224.276807,-1.140748,0.745208,1.860133,15.4136,146.662638,93.901875,0.094279,0.14453,0.034182,3.963307,16.146377,18.776791,-0.013536,0.171076,0.872437,2.553787,27.49516,17.416934,-0.154913,0.153609,1.028131,3.309298,23.25613,17.630131,-9.849373,0.308057,2.413815,8.982564,1260.816086,36.204045,-0.586023,1.509492,-2.130904,16.929502,75.657928,194.737965,-1.023795,1.233423,-1.439374,9.874342,134.006336,147.929424,-0.04242,0.121499,1.690632,8.363463,17.331274,11.500991,-0.186204,0.050036,-0.38753,6.583714,24.035857,6.354159,0.010344,0.017673,1.545601,6.63559,6.23927,2.296684,take-knife&cutting_board-counter-
50148,9.156678,0.090397,0.135894,2.111135,1172.071674,11.127297,-0.597008,3.012518,1.193914,3.099622,135.751037,191.921092,2.506988,1.337357,0.999649,2.608568,324.417423,137.829988,0.196224,0.061347,0.25435,1.580393,25.516054,7.656072,-0.338202,0.07106,-0.122,1.70271,43.540127,8.895568,0.315475,0.329632,0.02314,1.345362,50.412302,41.954057,-8.563253,1.327982,0.349215,2.09042,1100.327202,25.182703,2.136845,3.073845,-0.670302,2.219174,290.27014,249.769967,3.791047,1.687045,-1.193477,3.324725,490.81625,133.193004,-0.501944,0.136564,0.184708,2.205554,64.310248,17.634787,0.050255,0.099454,-0.145868,1.923027,25.001989,12.246281,0.462349,0.367193,0.269272,2.261634,66.504218,33.13622,-9.26128,0.473452,-0.368009,2.094947,1186.712356,13.800126,-2.381194,0.157745,-0.188736,1.735059,304.940201,19.085714,2.872077,0.137899,0.292109,2.238373,367.75914,16.375384,-0.189037,0.079528,-0.544964,2.607848,25.214291,9.543084,0.131548,0.020189,0.335973,2.500049,17.748427,2.125526,0.347741,0.168069,-1.187276,3.232628,45.324779,20.693839,-9.698754,0.315341,-1.582858,5.643318,1241.518678,37.923223,-1.118714,2.077485,-1.379812,11.781337,145.726704,258.535933,-0.914499,1.156767,0.940715,7.979226,125.1259,119.417046,-0.00181,0.202444,-0.152916,2.58081,23.394585,25.166625,-0.123076,0.169196,0.185201,2.040677,28.133291,19.274458,-0.073872,0.187886,1.096338,3.068985,25.513863,15.517832,-9.759945,0.012095,-0.040845,2.370526,1249.273181,1.566057,-0.535418,0.193024,-1.544052,4.827026,71.653431,18.161698,-0.896454,0.371299,0.270109,3.271744,115.11513,46.94704,-0.066883,0.041083,-0.040875,1.843012,15.037457,5.328527,-0.111552,0.023114,-0.31535,3.263271,14.343104,2.977159,0.105568,0.017344,-0.77411,2.154355,14.126847,1.985842,take-knife&cutting_board-counter-
50414,9.118835,0.149415,0.76407,2.864819,1167.494061,8.933613,-1.696092,5.717877,0.13836,1.223156,217.724175,739.222558,1.730474,1.912335,0.019524,1.460145,221.94121,245.572222,0.187371,0.080551,0.781469,2.654472,33.34218,1.95878,-0.340819,0.072912,-0.259504,1.919945,49.023573,1.541571,0.412741,0.237387,0.079747,1.555621,68.593557,0.487526,-8.582561,1.601957,0.553354,2.07405,1098.746501,202.071258,2.502855,2.467288,-0.509944,2.333847,321.279218,311.533049,3.888526,1.703327,-0.963946,2.944088,498.470949,209.790355,-0.453532,0.177845,0.023328,2.066151,67.213922,4.908609,0.148734,0.09301,0.62718,2.396588,22.104477,10.49116,0.232138,0.197872,0.443699,2.633829,35.59853,19.62977,-9.148583,0.694428,-0.499516,2.007886,1171.530015,71.283175,-2.258228,0.170677,-0.331429,2.330158,289.496897,18.119421,3.135881,0.436892,-0.556912,2.509758,403.818626,25.808326,-0.129074,0.147746,-1.624535,6.0088,29.580487,9.657422,0.068642,0.020831,0.041146,1.876297,11.60285,2.684333,0.11546,0.419602,0.001681,2.518283,49.079817,19.795551,-9.653971,0.296846,-1.530731,5.785989,1235.748145,37.03454,-1.137267,2.046377,-1.445248,12.211793,146.814635,260.353753,-0.523214,1.499019,1.224174,6.182145,78.139773,194.888303,-0.052591,0.201246,-0.504847,2.801596,22.847758,25.700285,-0.165416,0.148299,0.022104,2.450434,31.938102,10.208938,-0.005695,0.210687,1.26301,3.149755,32.805638,25.645633,-9.844277,0.088721,0.661849,8.587369,1260.067641,11.531836,-0.553106,0.673296,0.399952,4.189194,74.610746,78.760955,-0.485175,0.224487,-0.552735,2.459074,62.240013,28.927023,-0.061291,0.109451,-2.686104,14.012727,18.894376,9.549555,0.135689,0.114488,-1.149077,2.817829,24.044428,12.289709,0.065356,0.040323,0.774023,3.775797,16.50688,2.029083,take-knife&cutting_board-counter-
50681,9.009423,0.216115,0.310027,1.667188,1153.297213,24.766727,-2.913197,4.102178,-0.912798,2.167889,387.615665,355.675255,0.971609,1.089865,-0.738462,2.37472,134.824995,98.710055,-0.050839,0.321809,0.67058,1.853249,44.473395,36.621047,-0.282003,0.097289,0.024592,1.380656,36.117079,12.626897,0.333033,0.324427,0.148728,1.55017,46.802266,39.915621,-8.876434,1.132852,0.554869,2.395228,1138.810332,52.455672,2.805792,1.73217,-0.525748,2.878768,369.242859,108.451066,3.756543,1.140995,-1.106608,4.334645,482.62967,120.979865,-0.323996,0.303168,-0.218752,2.063542,45.013822,37.974796,0.095247,0.089217,0.222916,2.242474,24.551511,4.392521,0.245506,0.132139,-0.347641,2.235022,32.204722,16.394616,-8.971235,0.617926,-0.239584,1.950807,1148.995194,55.667349,-1.758985,0.887709,-2.250026,8.024216,227.173524,100.954555,3.137346,0.616175,-0.228558,2.026886,403.396689,56.915085,0.099906,0.428818,-0.60024,2.180272,52.329797,55.385252,-0.014665,0.012654,-0.311091,1.912314,6.689579,1.436181,-0.087695,0.592651,-0.311216,1.860513,67.760086,76.577664,-9.804341,0.058482,1.557662,7.918017,1254.984158,6.467333,-0.990464,1.959945,-1.287843,12.659363,135.938044,216.688575,-0.05227,1.258454,2.377675,11.362214,59.743028,135.768682,0.077243,0.194715,-0.075716,2.185153,27.985432,14.439893,-0.198483,0.086345,1.079304,3.051926,26.859517,10.02268,0.008024,0.155275,1.69739,4.848094,26.212791,9.30284,-9.778463,0.255005,-0.588026,3.858327,1251.706204,30.666903,-0.419497,0.91171,0.525151,3.272548,57.804926,111.289155,-0.781126,1.338674,1.647042,5.424991,121.524589,98.388378,0.386974,0.9612,-1.425153,3.9048,65.30307,107.703578,-0.082709,0.407047,0.639176,2.905999,40.016508,29.290288,0.212218,0.116108,-0.631176,4.078935,28.508292,13.909971,take-knife&cutting_board-counter-
50948,9.038713,0.243406,0.288382,1.575587,1157.614959,7.415048,-3.652568,0.986698,-0.809297,2.271147,472.922028,47.791099,0.004946,0.955284,0.875929,3.515797,50.072528,107.007446,-0.311839,0.286978,-0.055325,1.501195,45.581601,29.627413,-0.262266,0.090379,0.129418,1.484651,42.763851,0.612491,-0.025921,0.369027,-0.619691,2.086053,48.316873,43.137341,-8.93241,1.032636,0.620684,2.482088,1143.354472,134.055786,2.768389,1.409751,-0.203875,2.766388,354.363146,183.213036,3.316801,0.544827,0.358316,2.037955,427.987488,24.336054,0.083057,0.514883,-0.002964,2.267544,52.364713,65.245138,0.183324,0.039936,-0.49184,2.546958,23.534694,5.142109,0.1446,0.068512,-0.195609,2.550275,21.610346,6.934265,-9.072723,0.928656,0.312944,2.234189,1162.753393,67.454493,-1.82269,2.396102,-0.491177,4.013879,237.656874,279.042241,2.589379,2.639489,1.030019,3.121892,347.632114,168.709425,-0.638943,3.230859,1.153295,3.338411,128.230758,265.285867,-0.019932,0.020157,-1.316431,4.442893,8.798124,1.49662,-0.155045,0.533286,-0.441206,2.082472,59.326761,19.732133,-9.754895,0.014896,0.544511,7.145131,1248.626526,1.937894,-1.054593,0.481191,0.826507,3.086422,137.795324,50.416741,0.317658,0.144971,1.040821,3.5724,44.557086,13.580717,0.006615,0.113138,0.164823,2.131809,19.775691,8.515366,-0.010282,0.031758,0.669454,2.735415,13.810671,3.751314,0.119763,0.025123,-0.060549,1.787895,15.671457,3.098611,-9.825352,0.374151,-0.908015,3.789157,1257.693137,46.73343,-0.055914,1.303419,0.375907,3.732476,48.937018,147.955315,-0.976672,2.051788,1.666646,5.648313,125.014178,266.797883,0.514319,0.899267,-1.228417,3.674666,83.564378,74.884933,-0.042639,0.421603,0.76727,2.892935,51.892743,54.112353,0.153736,0.137872,-0.776192,3.424461,28.003633,17.582972,take-knife&cutting_board-counter-
51214,9.075548,0.294325,0.065074,1.715811,1161.746095,35.468743,-3.059548,2.153782,-0.445207,1.549236,392.649728,267.307027,-0.945776,2.21956,0.421601,1.594596,129.230477,256.168961,-0.395527,0.192015,0.178132,1.512109,62.108022,4.42414,-0.176222,0.051354,0.271036,1.810779,22.922297,6.413537,-0.28579,0.087131,-0.151204,2.911548,43.127824,3.047644,-8.791652,0.765867,0.682287,3.240102,1126.470907,58.862353,3.355556,0.848955,-0.329506,2.58535,430.44547,97.649176,3.137359,0.843697,0.363247,1.778183,401.747224,107.602776,0.345151,0.243895,-0.384184,3.065793,51.34742,20.847163,0.149433,0.017307,0.428693,2.086969,21.871194,0.464924,0.078857,0.055309,-0.116295,2.149487,13.519837,5.908137,-9.147092,0.985641,0.24171,2.146333,1171.419743,106.156587,-2.388476,3.72721,-0.514007,2.679952,320.688299,335.903522,1.676627,4.551854,0.115151,1.412956,214.608941,591.915306,-0.785883,3.206225,0.930267,3.046583,134.927504,367.779289,0.072497,0.057494,-0.689933,1.914284,18.205986,6.826823,-0.355668,0.240593,-0.017178,1.776598,46.044742,30.529976,-9.773574,0.00771,0.167866,2.575981,1251.018617,0.956924,-0.823926,0.140067,-0.227807,2.629288,107.546831,11.166729,0.22151,0.145066,0.261691,1.789045,29.033415,18.246207,0.101363,0.053462,-0.462296,1.966535,17.249723,4.900838,0.093073,0.007461,-0.095081,2.281249,12.156542,0.877477,0.05087,0.020189,-0.760943,2.626537,9.477531,2.010324,-9.807519,0.372607,-0.827098,3.7187,1255.388248,47.421611,-0.023469,1.264401,0.490522,4.004674,46.855196,161.570522,-0.84667,2.211183,1.689172,5.457065,145.657717,137.1857,0.586118,0.796769,-1.374383,4.046338,85.027212,78.190169,-0.060417,0.417071,0.703409,2.870896,40.810723,38.359629,0.052236,0.137268,-1.518956,4.708215,23.053023,15.595317,take-knife&cutting_board-counter-
51481,9.218466,0.231018,0.388663,2.083375,1180.250564,19.293455,-1.987459,2.349217,0.315152,1.462918,255.490069,296.64432,-1.855369,2.541989,-0.468941,1.599355,240.742815,305.869058,-0.370778,0.19437,0.368855,1.445868,48.775595,23.264205,-0.208593,0.039867,0.267521,2.131064,31.18616,1.0619,-0.337788,0.051705,0.722271,2.234062,43.441923,6.44109,-8.680239,0.343453,-0.533344,3.298513,1111.156864,41.621982,3.709769,0.616068,0.068434,3.080486,475.407602,71.704502,2.533858,0.930319,-0.239517,1.678711,324.895455,115.193581,0.424736,0.180317,-0.730383,3.265428,55.337432,21.755946,0.099487,0.013558,0.082895,1.638588,13.649035,1.380012,-0.019274,0.039944,-0.520443,2.188836,12.24935,3.009447,-9.381361,0.671912,0.388052,2.246806,1201.43009,63.893021,-2.838646,4.37828,-0.78089,2.727558,367.889556,516.587858,0.193067,4.416753,-0.267031,2.437092,152.10775,526.837212,-0.914087,2.953489,0.90961,3.200702,151.779959,235.680665,0.131617,0.057585,-0.169432,1.657722,21.502799,4.653994,-0.166475,0.1801,0.758875,2.838853,26.935652,19.112117,-9.781148,0.006295,0.327097,2.981724,1251.987301,0.803772,-0.825429,0.122873,-0.557282,2.871025,105.70581,15.808687,-0.048715,0.209386,-0.261533,1.725764,37.052257,27.197661,0.114931,0.037698,-0.642337,2.609155,18.367079,2.982905,0.121373,0.004927,0.120345,2.540151,15.804282,0.507205,-0.008972,0.003738,1.092173,3.224681,4.573993,0.174901,-9.770327,0.288068,-1.185158,5.011435,1250.655929,35.318139,0.146674,0.609559,-0.487665,7.403743,30.464694,73.693153,-0.828251,2.200545,1.75241,5.577638,106.970099,282.917891,0.551396,0.763891,-1.591119,4.539967,81.455423,73.090137,-0.213762,0.253499,1.460366,3.887197,32.783358,27.787024,0.077835,0.118407,-1.896283,5.409526,19.624214,10.859409,fill-carrot-cutting_board-pot
51748,9.442504,0.074484,0.179277,2.776461,1208.641798,9.637859,-0.96111,1.219238,1.193759,3.52016,128.374011,137.22212,-2.831893,0.976247,-1.432964,3.854517,365.139185,96.27068,-0.211529,0.095931,1.066484,3.200885,36.049055,3.48348,-0.165801,0.063617,-0.145479,2.051042,21.505874,8.080396,-0.260725,0.055302,1.227945,3.142286,34.438064,6.045134,-8.889066,0.458024,-0.821954,2.920618,1137.87409,56.90138,3.831069,0.567336,0.488696,3.838858,490.458317,72.503467,1.892085,0.553805,-0.138444,4.025269,242.573101,69.050763,0.470221,0.183657,-0.702533,3.087832,64.3574,15.639204,0.05028,0.030894,0.714374,2.636463,12.815425,2.067997,-0.002889,0.033415,-0.737438,2.297732,12.186419,4.062066,-9.234462,0.873982,0.228964,2.601672,1182.132192,109.105204,-3.898756,3.026558,-1.629421,6.435603,501.005716,362.500158,-1.434171,3.489465,0.411633,3.725931,183.612403,453.672285,-1.158778,2.287784,1.269745,3.74556,159.984387,240.437522,0.17525,0.049082,0.203587,2.041125,24.391363,4.926611,-0.00012,0.041025,-0.893547,4.332383,11.550587,5.085618,-9.765542,0.008817,-0.225358,3.409503,1249.989455,1.141291,-0.921495,0.087736,-1.395468,6.044447,118.519267,9.279143,-0.38552,0.17628,-0.533257,2.874859,49.349491,22.919393,0.053644,0.013402,-0.048103,3.561667,8.224683,1.417307,0.157452,0.002364,0.097613,2.826291,20.267003,0.234898,0.007312,0.006223,0.317577,2.667147,5.92082,0.790533,-9.843331,0.121374,-2.438484,18.275281,1259.94703,15.765669,0.121869,0.403045,-2.39104,11.072325,25.138397,51.091186,-0.415261,1.091541,3.867484,20.390458,73.448821,101.210062,0.103807,0.054043,-2.780934,11.536939,17.459756,4.994075,0.04696,0.014759,-0.620396,5.490855,6.682794,1.783898,-0.075884,0.002589,1.166012,5.230747,9.71509,0.336107,fill-carrot-cutting_board-pot
52014,9.523257,0.055661,0.314556,2.753173,1219.031137,5.139666,-0.09647,0.480332,-0.306224,2.88803,48.371694,62.344413,-3.146927,0.205099,-0.840038,3.131278,404.181598,9.061684,-0.237413,0.095861,0.575546,1.94308,31.399215,11.47607,0.064245,0.092314,-0.158797,1.95093,22.423367,11.935051,-0.096097,0.009773,-0.142962,2.080468,12.736253,1.097987,-9.255003,0.14311,-1.028376,4.177127,1184.641673,18.560424,3.631334,0.385669,0.860666,4.169763,464.89629,48.886841,1.753615,0.332327,0.731131,5.149357,227.016297,24.914655,0.321706,0.088492,-0.659321,4.158388,41.359537,11.269418,-0.135546,0.131519,0.709268,2.265048,27.524918,15.931643,0.017288,0.031929,-0.538549,2.123271,12.770044,1.641099,-8.698618,0.522779,0.701116,4.407703,1113.443186,67.279624,-4.535124,0.882205,-0.517195,5.774445,580.550261,113.71252,-2.548819,2.910264,0.177519,2.349044,326.404113,376.9119,-0.16677,0.412629,0.646892,2.777366,37.081256,53.002289,0.298266,0.064484,0.369436,2.434859,42.907368,2.298895,-0.097061,0.016637,0.372121,1.931395,13.767628,1.604818,-9.757298,0.070266,-0.692216,7.450118,1248.934597,9.128698,-1.174459,0.989702,-0.630625,7.629918,150.734026,126.793134,-0.955779,0.932275,1.548968,4.696329,124.987269,110.832648,0.232322,0.137738,-1.72731,4.78126,32.304427,15.382504,0.220063,0.018972,-1.571233,4.178877,28.857685,1.843303,0.128469,0.035038,-1.175313,3.266003,17.448563,4.016222,-9.799151,0.004033,-0.064081,2.820096,1254.291374,0.524565,-0.103939,0.048823,-0.432209,3.0487,15.200376,5.493212,-0.09778,0.065317,0.047483,2.746417,16.099608,7.546083,0.02832,0.004959,0.213228,2.124472,5.07811,0.626349,0.021822,0.004346,0.390216,3.003467,5.715725,0.170571,-0.036903,0.002932,-0.277146,1.950077,4.786107,0.371829,fill-carrot-cutting_board-pot
52281,9.46941,0.040507,0.684071,2.489715,1212.126172,3.664193,0.532607,0.568816,-0.338155,1.539492,68.879691,72.433204,-2.558638,1.396087,-0.952266,2.591083,330.833296,146.787456,-0.453601,0.112422,-0.282201,1.576437,58.254947,14.262659,0.309304,0.101909,0.156016,1.686399,39.652781,13.174638,-0.014119,0.02027,-0.157089,2.052334,11.154796,2.628204,-8.87234,0.674956,-1.268633,3.489945,1137.024194,38.544248,3.733993,0.355774,-0.561094,3.562234,478.636152,35.86492,2.110903,0.914263,-0.27756,2.710684,272.781782,96.601963,0.441805,0.086895,-0.485777,3.007966,56.636849,11.144914,-0.42217,0.169802,-0.02211,1.471829,54.069466,22.026598,0.083254,0.042386,-0.238419,1.628006,17.517104,5.509236,-8.058307,0.848656,-0.410895,3.025816,1031.844913,97.86332,-4.701941,0.844142,-0.939245,6.693294,602.153935,103.927417,-3.58088,2.300787,-0.615899,3.106976,458.601845,295.625487,0.14927,0.271198,1.707964,6.120047,35.083827,33.970362,0.38201,0.102392,0.300441,1.912326,49.151542,12.91939,-0.129437,0.016845,-0.18243,1.842379,17.327158,1.782076,-9.593253,0.788474,-2.015155,7.377182,1227.938241,102.457999,-1.129561,2.239659,-0.501988,4.504039,150.341806,264.327974,-1.330271,0.924716,1.011787,2.888555,170.635321,118.297909,0.712458,0.670821,-1.033811,2.66876,94.006418,78.965797,0.016457,0.255539,1.519761,4.145252,27.081984,21.822939,-0.073028,0.279958,1.292675,3.717539,30.703768,23.242307,-9.788076,0.005414,0.119585,2.730295,1252.87378,0.704461,-0.213329,0.025831,0.284972,2.583455,27.589451,3.112221,-0.140582,0.058567,0.124897,2.141357,22.006521,5.068381,0.068266,0.006115,-0.051182,2.863619,8.922531,0.743745,0.085284,0.01484,-1.189953,3.970543,12.813142,1.215952,0.018989,0.006001,-0.863146,3.141649,5.309264,0.746016,fill-carrot-cutting_board-pot
52548,9.526492,0.058101,-0.812141,5.032065,1219.397772,7.291636,0.496685,1.033623,0.79203,2.80031,97.223753,48.532507,-1.450207,3.212915,-0.276443,1.619711,186.336248,413.644461,-0.651565,0.05657,-1.102856,2.793443,84.101101,5.493885,0.459941,0.048989,0.319727,1.840663,60.461741,3.359862,0.019498,0.015346,-0.155017,1.969428,8.997428,0.809418,-8.295428,1.688075,-0.490786,1.804297,1062.2391,205.226849,4.290528,1.572796,-0.820838,2.520883,552.355313,149.159373,2.834898,1.665414,0.131799,2.089726,362.867185,216.574932,0.342401,0.1678,0.302948,3.016175,47.219393,16.920403,-0.622453,0.091745,-0.784325,2.532637,81.825803,6.414019,0.165251,0.029011,0.192442,1.856809,24.205522,1.573964,-7.402831,0.940702,-0.163133,1.522535,947.618519,120.633028,-5.165455,0.576184,1.647037,8.777028,661.470847,68.78919,-4.185414,0.959567,-0.921097,7.390563,536.711162,108.153274,0.190953,0.232078,2.121281,8.541061,40.947693,13.04783,0.422393,0.076898,0.273506,2.133865,58.720001,1.667902,-0.156961,0.011046,-0.092795,1.935996,20.971788,0.862471,-9.675383,1.093872,-0.865506,5.662163,1238.862621,125.975738,-1.374872,7.088464,0.825367,6.848897,176.213405,920.441096,-1.09802,2.579347,-1.23902,5.833739,157.435149,255.525075,0.700056,0.833218,-0.332447,2.727706,106.019334,57.382335,-0.032437,0.255046,1.243394,3.626353,38.428778,32.892866,0.052604,0.385794,0.976158,3.128953,46.168963,42.101137,-9.987992,0.346539,2.650887,8.972094,1278.69799,35.523494,-0.166257,0.111106,-2.537149,13.846915,22.979929,13.254758,-0.282362,0.135611,1.926407,10.198352,40.485145,12.358834,0.082191,0.007505,0.396487,2.950314,10.645871,0.933688,0.32955,0.204135,-1.276987,3.309173,47.825981,18.484645,0.094111,0.014617,-0.704033,2.376123,12.054082,1.897675,fill-carrot-cutting_board-pot
52814,9.532076,0.058833,-0.816251,4.712471,1220.108126,7.558035,0.117661,1.856524,0.334459,1.464458,106.992872,207.861799,-0.231564,2.650587,0.455267,1.711349,128.731272,315.900981,-0.741364,0.010166,-0.632289,2.070299,95.142648,0.573844,0.404778,0.089295,0.59246,1.933502,55.167531,5.912999,-0.013887,0.02518,0.011818,1.594745,11.372493,2.294498,-7.201911,2.859162,-0.117711,2.087188,921.850469,371.673226,5.055133,2.34261,-0.128816,1.638311,647.157113,302.575253,3.468935,0.947604,0.40474,2.041045,446.580253,87.080059,0.208077,0.313368,-0.553435,3.809664,37.648677,40.599031,-0.69073,0.054498,-1.312189,5.353695,89.561406,3.843937,0.220659,0.014482,0.120104,2.251224,28.420954,1.724314,-6.897609,0.670726,0.634261,1.834746,883.561282,68.524323,-5.623448,0.825004,0.746673,2.591271,720.162722,99.021219,-4.068555,0.583744,-0.214369,1.946669,522.60951,45.525399,0.289311,0.086412,1.010672,2.664523,38.137443,9.917302,0.438728,0.063384,-0.003069,1.686208,56.666564,7.330291,-0.137452,0.016359,-0.386588,2.119531,17.613056,2.116701,-9.680297,1.093957,-0.87916,5.677748,1239.09412,141.615945,-1.345462,7.1393,0.846841,6.78923,172.554505,926.502065,-0.689511,3.298854,-0.467679,3.168386,108.374708,428.931717,0.715313,0.817761,-0.306785,2.7979,94.387803,97.988651,-0.078976,0.242682,1.076268,3.535744,29.573954,19.295658,0.10137,0.400224,1.13377,3.233032,46.802318,43.75532,-9.734532,1.106263,-0.413831,3.969342,1246.297889,132.858911,-0.280378,2.565389,0.612825,9.402751,71.450986,333.055172,-0.867782,1.666786,1.603523,4.435814,122.154953,175.750753,0.461641,1.656134,-2.806604,10.077631,63.764272,206.235275,0.160915,0.727887,0.912773,3.71134,53.509447,55.941927,0.279225,0.12122,-2.007391,6.129367,37.15411,14.127383,fill-carrot-cutting_board-pot
53081,9.518294,0.07231,-1.0577,4.26173,1218.347237,9.187892,-0.272283,1.754665,-0.35988,1.562565,84.613801,136.786536,0.685625,0.826791,1.193939,3.289932,102.283683,63.713182,-0.625874,0.074116,-1.499486,4.262673,80.782069,7.926706,0.222483,0.162221,-0.077552,1.32835,34.049845,21.07208,-0.070974,0.030121,-0.62418,1.721342,13.691656,3.201048,-6.026675,1.903616,-0.05114,2.11581,771.890254,235.895514,6.034475,2.281251,0.136751,2.776492,773.70916,264.849087,3.617983,0.706979,0.659817,3.174362,465.709606,53.484977,0.530076,0.849401,-0.827408,3.236135,88.017921,60.551875,-0.431304,0.262188,-0.741607,1.960935,56.756696,31.339988,0.119523,0.054721,0.973696,2.969545,15.738779,6.900287,-6.617695,0.224514,0.558746,2.288353,847.647639,13.525925,-5.863903,0.669864,0.331679,2.825581,751.64348,61.734693,-3.904405,0.606273,0.238426,1.815815,500.498692,67.181882,0.191663,0.07468,0.529298,2.024711,27.219215,7.504217,0.316021,0.072571,-0.776683,2.128952,41.476618,8.104959,-0.049842,0.014661,0.251444,1.712413,7.532099,1.905466,-9.680706,1.033203,-0.960408,6.334046,1239.468227,121.06659,-1.04865,6.351861,1.416908,8.968357,134.717772,823.861986,0.034458,2.324091,-0.056549,3.933785,66.842815,276.850217,0.550305,0.848123,-0.750414,2.988706,80.779148,85.463843,-0.161436,0.175896,1.644802,4.493292,28.982839,21.958237,0.0175,0.365637,0.932512,3.204492,36.390874,26.603799,-9.677359,1.270497,-0.38617,3.336235,1238.7019,165.205078,0.047624,5.583642,-0.91432,6.792538,85.41425,705.985348,-1.833231,4.931041,1.493259,5.107951,234.673395,641.046091,0.533716,1.701418,-2.53226,9.0099,76.616714,202.142232,0.10469,0.907961,0.854977,2.902017,66.186785,113.536245,0.301521,0.124448,-1.728007,5.424169,40.666484,13.575575,fill-carrot-cutting_board-pot
53348,9.626611,0.094487,-0.328771,2.351721,1232.249645,10.585221,-0.488715,1.122268,-0.259526,1.754843,89.199571,81.750009,0.859288,0.359638,0.654705,2.247857,114.589387,30.364945,-0.394704,0.145977,-0.31379,1.416445,50.795618,18.542832,-0.003334,0.099267,-1.107573,2.926288,20.653954,9.198624,-0.132764,0.010548,-1.072129,3.612124,18.553109,0.49191,-5.864025,1.45411,-0.273433,2.114693,757.515923,23.410429,6.828532,1.009434,-0.503176,2.786325,874.120293,129.374539,3.32404,1.24114,0.54204,2.342705,425.477159,161.407203,0.423939,0.876547,-1.079652,3.492,67.722756,87.919141,-0.165267,0.216007,0.113497,1.397677,36.397214,24.842709,-0.066191,0.087663,0.357123,1.70618,21.764281,11.146399,-6.604047,0.160166,0.395022,2.427772,845.33054,20.490051,-6.162329,0.442421,-0.127688,4.670044,788.967116,52.798566,-3.695371,0.348178,0.325931,2.357963,474.736269,19.267876,0.057762,0.059821,-0.107246,1.964699,15.600156,4.783467,0.167057,0.011246,-0.927688,3.974578,22.252752,0.860911,-0.000073,0.009952,0.702645,2.354668,5.918684,1.003526,-9.839328,0.286826,3.077868,16.250508,1259.469281,35.887939,-0.978772,5.152779,2.105553,13.321764,130.177587,650.22184,0.51634,1.235021,-0.306392,8.875884,67.80741,156.959893,0.051154,0.16556,0.594613,6.511097,15.433276,20.583231,0.024672,0.009294,1.218821,3.725609,5.26381,1.104999,0.223114,0.081749,-1.019128,3.278638,28.6077,10.585449,-9.662414,1.270912,-0.346148,3.314767,1237.213757,148.579127,0.367976,5.731497,-0.504711,6.086858,118.175913,745.140018,-2.086636,4.223748,1.670187,5.890057,298.514452,267.092771,0.503972,1.730688,-2.525561,8.93907,73.533245,205.269814,0.030611,0.901458,0.634058,2.709256,51.775917,74.910673,0.273471,0.136559,-1.636878,5.055629,38.684322,13.453312,fill-carrot-cutting_board-pot
53614,9.649033,0.062337,-0.123009,2.587526,1235.118609,6.442741,-0.14015,1.128929,0.288268,1.668964,84.656804,142.449878,0.55266,0.511179,-0.018249,1.366336,70.80502,66.329183,-0.189755,0.099541,0.513966,1.536373,27.718669,10.112868,-0.171821,0.011886,-0.662025,2.610765,22.681905,1.057792,-0.121681,0.008895,-0.072231,1.430162,15.588401,1.150119,-5.955184,1.54364,-0.401458,2.039414,762.301348,199.816251,6.887772,0.880829,-0.64405,3.145116,882.197189,98.789724,2.836019,0.840664,0.007449,2.654929,363.913934,98.920736,0.394316,0.892704,-1.145435,3.483668,69.380673,80.108556,-0.044387,0.122013,0.218257,1.97393,28.367544,3.604659,-0.165749,0.064369,-0.167244,1.926678,25.368035,5.299849,-6.599029,0.136037,0.688936,2.500928,845.110799,6.019848,-6.275571,0.156467,0.369429,2.522178,803.536934,13.62075,-3.678827,0.294124,-0.005502,1.953718,470.928387,37.672858,0.091686,0.040492,-0.278333,2.328973,12.360178,5.105199,0.0912,0.008797,-0.130581,2.927298,11.779241,1.104734,0.030489,0.005975,1.131297,3.22422,4.742105,0.661726,-9.762412,0.008578,0.107767,2.840808,1249.589394,1.090058,-0.643961,0.082904,0.4458,4.706669,83.395646,8.231087,0.509872,0.08995,-0.317472,2.978754,65.413091,11.390129,0.04661,0.020585,-0.019496,2.288529,10.488816,2.469166,0.036209,0.004126,0.6979,3.209978,6.478002,0.211451,0.084427,0.021078,-1.101064,3.070088,12.51766,2.107899,-9.441637,0.785197,-1.259251,3.788142,1208.773097,92.756907,0.557445,5.66468,-0.278235,6.102452,96.735583,698.715104,-2.21121,3.827053,1.859558,6.557828,283.444246,493.964318,0.480008,1.750276,-2.532106,8.923949,70.994124,207.509539,-0.236012,0.555562,0.971505,3.680596,43.497388,72.182583,0.211621,0.148784,-1.842498,5.345741,28.889051,17.746225,fill-carrot-cutting_board-pot
53881,9.731935,0.043837,0.147211,2.961167,1245.698617,5.269682,0.395087,0.508816,1.080541,2.908248,67.16069,35.182186,0.057386,0.436985,-0.638735,2.019128,50.937016,52.932717,-0.02721,0.033558,1.860768,5.615322,10.020717,2.963077,-0.215604,0.005334,-1.048445,3.790176,27.719742,0.586263,-0.052342,0.010508,0.566879,2.241718,7.57078,1.321969,-6.484088,1.329231,-1.22186,3.283416,831.900311,121.783755,6.730425,0.934791,-0.847794,3.456158,861.571047,119.467121,2.538203,0.422016,0.618483,3.15158,325.481982,48.771685,0.367052,0.762186,-1.491658,4.517245,61.242018,74.61869,0.007563,0.072771,-0.409138,1.69338,21.65552,8.991432,-0.259585,0.027443,-0.052172,3.129087,33.539058,3.237694,-6.575908,0.157842,0.488694,2.320824,841.73659,19.98891,-6.174449,0.074925,-0.243595,3.172081,790.332532,9.66738,-3.956966,0.14333,-0.264134,2.446861,506.700264,15.283236,0.044225,0.021997,-0.294595,3.716916,8.795673,2.142147,0.025826,0.011168,0.167442,1.703177,7.735282,1.186129,0.041704,0.00283,1.250365,4.204555,5.733786,0.298512,-9.772933,0.005795,0.075938,3.637171,1250.935566,0.747377,-0.637252,0.05425,-0.93377,3.945402,81.568587,7.053392,0.43526,0.049702,0.142303,3.559315,57.220285,3.762545,-0.014995,0.011775,-0.584459,4.222493,5.281874,1.14692,0.022137,0.004694,-0.041347,1.593399,5.697098,0.61042,0.002164,0.00355,-1.605568,4.543658,2.687113,0.364168,-9.685716,0.172145,-3.695042,21.096671,1239.784598,21.874977,0.958509,2.738534,-2.111392,12.879705,122.745289,355.880794,-1.738362,3.613075,2.611064,9.50724,235.59344,374.728975,0.072316,0.11916,-2.340947,13.248602,14.431019,14.553981,-0.108834,0.158243,3.012219,13.312132,18.186037,18.810935,0.045331,0.015731,-2.871642,11.943709,7.785335,1.618474,fill-carrot-cutting_board-pot
54148,9.80677,0.024307,0.103959,2.638101,1255.284974,2.428672,0.67012,0.080668,-0.15369,2.396361,86.812183,7.653549,-0.487693,0.206185,-0.077195,2.655511,62.635542,26.398019,0.046181,0.003153,0.195703,2.776079,6.868592,0.215729,-0.172828,0.007292,-0.534784,2.034631,22.377007,0.768049,0.015797,0.003894,0.515904,2.199275,4.861277,0.47205,-7.197418,0.192181,-0.691723,3.057494,921.291546,24.365686,6.261716,0.727335,-0.604095,3.075071,801.510221,94.322986,2.68696,0.442555,0.68658,3.368162,344.394604,52.495014,0.026336,0.106486,-0.460782,2.24708,22.994206,5.634551,-0.153879,0.032494,-1.144125,2.618509,21.182612,3.261301,-0.308309,0.021308,0.56113,1.864657,40.620876,1.299579,-6.455831,0.085335,0.731603,3.967919,826.580693,4.948649,-6.335575,0.101186,-0.166099,5.820613,810.95539,13.130757,-4.045522,0.096812,-0.619518,5.011291,517.987187,9.954742,0.045276,0.018886,0.197102,3.121002,7.771916,2.430367,-0.028962,0.013732,-0.607434,1.936428,9.278331,1.652352,0.028482,0.002566,0.848586,3.778821,3.650189,0.333102,-9.760141,0.002868,0.561101,3.621252,1249.299265,0.323469,-0.750813,0.023671,-0.802677,4.801783,96.113268,3.052839,0.448525,0.04598,0.707017,3.191797,57.744954,5.368944,-0.042197,0.00443,1.541882,5.690803,5.429391,0.571231,-0.004873,0.002845,-0.620683,2.412357,3.527772,0.178515,-0.021644,0.000325,-0.147794,2.631609,2.804676,0.039238,-9.729933,0.005308,0.450386,9.071897,1245.431768,0.678592,0.946571,0.058835,-1.991279,12.077286,121.337779,6.970845,-0.828618,0.108265,0.566878,3.460023,106.260566,13.416167,-0.00973,0.005719,-0.226455,10.238476,2.949029,0.674788,-0.050239,0.002665,-0.222351,2.003619,6.482181,0.336227,0.016069,0.001101,-0.431881,3.375213,2.078898,0.141682,fill-carrot-cutting_board-pot
54414,9.774259,0.01612,0.062393,2.901665,1251.120586,1.481541,0.554265,0.09635,-0.420937,2.37595,71.135875,12.100392,-0.75325,0.159655,-0.481923,2.003445,97.070456,18.750407,0.035439,0.00321,0.204077,2.473327,4.554949,0.414697,-0.110368,0.014796,-0.357045,1.992169,14.887972,1.573575,0.045255,0.001216,0.563245,2.95934,6.219361,0.077008,-7.382311,0.181459,0.032571,2.879554,944.939495,23.485693,5.949362,0.369764,0.122326,2.545947,761.81579,40.938107,2.891186,0.49547,-0.964407,5.367601,370.115247,63.946226,-0.032165,0.093328,-0.270902,2.173326,17.618316,10.762377,-0.202494,0.014764,-1.659715,4.768529,26.582438,1.367199,-0.148463,0.083889,-1.244523,3.750748,24.0464,7.462888,-6.362649,0.037546,0.037253,2.728852,814.426284,4.696301,-6.413706,0.119228,-0.280628,4.695932,820.998188,14.409831,-3.92083,0.121416,-0.473098,3.024246,501.889558,15.416492,0.061019,0.014049,-0.1441,3.411998,8.636754,1.611307,-0.085069,0.003586,-0.956054,3.954915,11.399022,0.285989,0.020393,0.001734,0.840123,3.401937,2.64924,0.222308,-9.757123,0.001773,0.661993,4.211629,1248.911763,0.228542,-0.817141,0.013942,-0.880676,3.286281,104.620837,1.724284,0.518339,0.023224,0.497756,2.320323,66.582617,2.52437,-0.028312,0.00132,-0.088495,2.331101,3.654817,0.168033,-0.016319,0.001277,0.189979,1.99022,2.651101,0.123787,-0.016947,0.000291,-0.087632,2.208757,2.208352,0.03508,-9.742486,0.001144,0.455392,3.05097,1247.038312,0.145331,0.930931,0.009134,1.081011,5.25215,119.216778,0.970367,-0.703478,0.06998,0.427942,1.931155,90.582866,7.559483,-0.019818,0.000875,0.519405,2.616,2.568597,0.111209,-0.033649,0.002219,0.03367,1.588021,5.037446,0.180315,0.010534,0.000663,-0.182392,1.921939,2.147669,0.041884,fill-carrot-cutting_board-pot
54681,9.798743,0.019319,-0.058757,3.723964,1254.240667,2.448192,0.353089,0.083457,0.301372,2.57547,45.676365,10.159776,-0.92463,0.101444,-0.326151,2.714636,119.545219,8.689498,0.060635,0.008675,-0.496553,4.291011,7.799915,1.118594,-0.035774,0.018998,0.151506,1.783395,11.169273,2.409956,0.051642,0.001092,1.4146,6.722557,6.645335,0.13474,-7.348024,0.588881,-1.638179,6.096313,940.98008,63.642229,5.763371,1.092828,-0.029106,4.059252,737.862173,138.574316,3.136069,1.659522,-1.160304,5.505684,401.41777,215.802136,-0.07428,0.189773,0.899337,4.062828,23.785468,17.134406,-0.121409,0.040839,-1.237883,3.564962,16.304136,4.924994,-0.062187,0.120835,-0.594646,2.108823,24.286698,15.596596,-6.43195,0.036545,-0.503665,3.167855,823.305032,4.349934,-6.512021,0.09957,-0.808196,6.848724,833.540731,12.938259,-3.776898,0.10016,-0.146419,2.875522,483.53145,11.668237,0.051217,0.012203,-0.566012,4.179337,6.96482,1.499089,-0.067568,0.006731,-0.921925,2.992342,9.455042,0.643553,0.015105,0.001346,0.927371,3.679754,2.327302,0.14841,-9.746737,0.001165,0.089076,2.432827,1247.582612,0.138621,-0.88756,0.005374,-0.867478,3.280077,113.623699,0.641191,0.57226,0.009792,0.463041,3.913572,73.509276,0.667906,-0.037926,0.001137,-0.628944,2.805361,4.89377,0.141795,-0.002655,0.001692,0.592777,1.956125,2.993926,0.195898,-0.007384,0.000415,0.370963,2.129021,1.351437,0.052944,-9.747538,0.000881,0.321251,2.491891,1247.684958,0.112653,0.949554,0.005039,0.300544,3.106202,121.606248,0.410744,-0.571388,0.028249,0.916574,3.409199,73.657985,2.461149,-0.017208,0.000708,0.950703,3.544651,2.366165,0.08017,-0.020848,0.002515,0.524704,1.680523,3.804981,0.288632,0.009477,0.000629,-0.442707,1.931221,1.717181,0.067097,fill-carrot-cutting_board-pot
54948,9.801577,0.066349,0.078197,3.802853,1254.609269,8.333417,0.204267,0.068884,-0.094615,2.807064,26.256865,8.865264,-0.925759,0.142582,-0.672627,2.720216,118.683821,17.837776,0.072253,0.011269,0.022791,3.222554,9.258124,1.462559,0.039388,0.008896,0.265257,2.388255,6.78939,0.828602,0.050673,0.002321,0.20206,3.636678,6.723849,0.25202,-7.242687,2.013825,-0.997693,4.198912,927.10972,260.520851,5.289214,2.462396,0.659146,3.843027,678.181201,295.201898,3.646776,3.617005,-0.95318,3.461789,467.338488,462.182155,-0.240895,0.580695,0.688665,3.198948,39.37144,75.488572,-0.064126,0.054805,-0.619489,2.199131,10.818654,6.338342,0.003517,0.180701,-0.028266,1.739341,18.148207,18.273037,-6.489171,0.018647,0.291584,3.317564,830.614328,2.415054,-6.551257,0.095203,-1.150626,7.929862,838.563647,12.359736,-3.613041,0.074365,0.094296,3.436279,462.479131,9.528857,0.061219,0.012494,-0.37739,3.892042,9.66604,1.116328,-0.014844,0.010831,-0.135651,1.723807,7.975117,1.403927,0.008909,0.001239,0.659848,3.612467,1.826687,0.160745,-9.74455,0.001133,0.068786,2.288575,1247.30251,0.141453,-0.922637,0.002608,-0.204506,2.733176,118.108327,0.298763,0.564961,0.009614,-0.150475,2.211742,72.320975,1.236472,-0.038341,0.001125,-0.611067,2.905895,5.194678,0.100344,0.017723,0.000554,1.213851,3.709799,2.607095,0.045981,0.006111,0.000337,0.497692,2.425782,1.117569,0.043099,-9.752284,0.000749,-0.077133,2.26583,1248.292395,0.095114,0.952116,0.003928,-0.272895,2.441121,121.87865,0.480811,-0.498246,0.007732,-0.194131,2.722299,63.796102,0.963734,-0.020072,0.000662,0.362617,2.397517,2.617141,0.082146,0.002252,0.000947,1.620537,5.315833,1.614242,0.093036,0.002332,0.000317,-0.621179,3.307193,1.017491,0.026311,put-knife&cutting_board--counter
55214,9.779003,0.068377,-0.162642,3.679843,1251.713519,8.848969,0.11717,0.070468,-0.708912,3.298789,15.020179,9.15265,-0.76249,0.181824,0.070304,1.822702,97.598688,23.644087,0.079217,0.011969,0.159765,2.937445,10.156393,1.550972,0.101006,0.005067,-0.017416,2.19907,12.92887,0.658909,0.043431,0.002314,-0.042891,3.68361,5.59091,0.295371,-7.249005,2.096196,-0.920354,3.919852,928.23708,261.847047,4.971963,2.766727,0.137721,2.899002,636.450683,358.966804,4.108311,4.678662,-0.489266,2.38418,526.271587,601.564976,-0.253989,0.62195,0.478774,2.904369,48.573481,60.199529,0.019024,0.040325,-0.131906,2.560096,12.659786,5.109814,0.080721,0.154878,0.474143,2.584401,16.663093,20.138999,-6.528622,0.028304,0.693684,2.809327,835.668081,3.561955,-6.494865,0.072861,-0.239857,2.25893,831.377924,8.549181,-3.418937,0.101804,-0.700505,3.115831,437.757005,11.394522,0.042496,0.007464,0.535606,4.11234,5.466215,0.965961,0.026522,0.007219,0.08889,1.965714,5.973694,0.555194,0.013843,0.001533,0.46211,3.155142,2.23594,0.198618,-9.749286,0.001101,0.120013,2.507106,1247.90862,0.142304,-0.923465,0.002977,-0.678952,3.756392,118.218939,0.329364,0.506862,0.007044,-0.054364,2.035457,64.878989,0.91465,-0.053854,0.000576,0.215876,2.917514,6.901408,0.073244,0.024575,0.000158,0.203325,3.15979,3.181004,0.017011,0.026239,0.000703,-0.801668,2.912271,3.416079,0.08536,-9.756801,0.000818,-0.638834,3.214895,1248.870562,0.104126,0.939814,0.00458,-1.728985,10.187316,120.323255,0.492389,-0.501336,0.005462,0.278305,2.502324,64.175658,0.700674,-0.044139,0.001388,0.511288,2.369405,5.698614,0.171714,0.014426,0.000216,-0.440028,3.035821,1.886423,0.02572,0.008973,0.000471,-0.569382,2.636399,1.361151,0.057983,put-knife&cutting_board--counter
55481,9.76203,0.071897,-0.282597,3.43234,1249.541641,9.279843,-0.04091,0.124362,-0.199132,3.759042,15.371987,14.794158,-0.438756,0.286865,0.3652,2.467513,56.750967,36.246044,0.123837,0.01635,0.354139,2.624837,16.206451,1.945768,0.126925,0.004673,0.222356,2.094364,16.247428,0.607075,0.047897,0.002531,0.126425,3.190518,6.150731,0.325404,-7.093732,1.96625,-0.709504,4.041337,908.01403,255.205347,4.684415,2.368676,-0.23207,3.736456,601.299645,275.719196,4.489272,4.015896,-0.183434,2.707523,575.98212,497.456437,-0.313586,0.593478,0.331018,3.012693,40.240994,77.043511,0.090055,0.043958,0.213284,2.467881,12.800488,5.224862,0.056704,0.122921,0.590259,3.493157,13.071693,14.628365,-6.767072,0.137655,0.811349,2.349096,866.351805,13.320378,-6.357166,0.089967,-0.118615,1.849007,813.766604,10.427841,-3.139996,0.288303,-0.539636,2.391276,402.080726,35.434844,0.001848,0.026454,1.456076,4.90248,9.097617,2.128059,-0.073439,0.069131,1.515344,4.185213,17.004938,5.803309,0.051662,0.003331,-0.624966,2.104268,7.00415,0.348609,-9.757778,0.001727,0.808958,4.022507,1248.995655,0.224268,-0.870095,0.014894,-1.272361,4.122316,111.433764,1.719782,0.459142,0.007804,0.143,3.106302,58.792421,0.973227,-0.049984,0.001664,0.662565,5.1097,6.413111,0.213349,-0.000753,0.002904,1.843012,5.566699,3.059252,0.304452,0.048433,0.001106,-0.519356,2.222797,6.213377,0.141136,-9.78327,0.006422,2.197834,8.27166,1252.262169,0.693173,0.999279,0.031284,-1.893881,5.7727,128.087949,3.335672,-0.544206,0.026798,2.228536,8.280069,70.009862,2.706465,-0.094105,0.00913,2.053245,7.197275,12.273602,1.09927,0.015396,0.000414,0.077671,3.245291,1.970672,0.053851,0.022591,0.000546,-0.248348,2.11064,2.901986,0.07017,put-knife&cutting_board--counter
55748,9.751501,0.067017,-0.36149,3.811559,1248.193543,8.659328,-0.394927,0.326234,0.549872,2.010838,54.031974,36.646059,-0.088225,0.292752,0.55649,2.712929,38.219586,37.96381,0.227056,0.039967,-0.450619,2.351292,29.604401,4.693859,0.098429,0.007493,0.009188,1.720649,13.848384,0.449852,0.027831,0.005214,0.575981,2.947298,4.784642,0.515993,-7.133503,1.56098,-0.863642,5.941113,913.128055,201.826233,4.629035,1.458258,0.940493,4.803524,592.942656,181.609963,4.683824,2.569832,-0.62805,4.076419,599.55859,333.626613,-0.409937,0.579887,-0.013683,2.953825,64.608956,52.850064,0.241144,0.098141,-0.194008,2.204444,32.265255,11.359912,0.073662,0.100815,1.050333,4.780979,12.865368,12.98998,-6.965899,0.173979,-0.156097,1.487651,891.655657,22.042721,-6.237414,0.074288,0.425248,2.057613,798.434116,8.518486,-2.75315,0.35417,0.061631,1.803312,352.413045,45.947768,-0.125915,0.073632,0.443376,1.587376,20.641215,8.609161,-0.317343,0.185633,0.404797,1.475974,41.528498,22.955687,0.088155,0.004318,0.135834,1.486336,11.291241,0.558967,-9.75909,0.002203,0.417581,3.197786,1249.163698,0.280369,-0.752072,0.040915,-0.577138,2.136372,96.307989,5.190839,0.550566,0.052469,-1.272687,3.677145,71.39091,4.754747,-0.061801,0.002753,0.271909,2.600557,8.099376,0.310089,-0.013761,0.004476,0.877456,2.848306,4.24493,0.525101,0.05398,0.000885,-0.523706,2.469066,7.183509,0.053782,-9.699136,0.044909,-1.183475,4.015829,1241.51814,4.705373,0.678649,0.569638,1.605697,4.372518,95.294388,49.708772,-0.936455,0.625573,1.670744,4.377979,125.154649,60.777981,-0.257784,0.128241,2.037937,6.380659,34.118676,15.480056,0.139522,0.084967,-2.174193,6.184938,22.036092,8.404574,-0.068164,0.041494,1.698845,4.125658,14.055348,3.469434,put-knife&cutting_board--counter
56014,9.654272,0.040942,-0.001619,2.768011,1235.76185,4.734976,-0.486237,0.360027,-0.008407,1.870196,72.5356,24.787818,0.127277,0.196791,0.588953,2.668554,28.982735,16.468736,0.37321,0.053939,0.008304,1.597578,47.786681,6.98999,0.019226,0.032762,0.968713,3.09635,12.284779,3.767895,-0.030471,0.010504,0.396451,1.579991,8.090741,1.198555,-7.418916,0.289121,0.838837,2.414187,950.281949,17.676081,4.522584,0.689301,0.34438,1.994002,581.452914,42.442298,4.509354,0.969122,-2.286922,10.699147,577.279434,124.561282,-0.21397,0.261386,-0.194885,2.076733,41.207943,18.94669,0.357122,0.064777,-0.108669,1.70256,46.817878,6.798336,0.033439,0.045651,1.719461,6.912182,14.510175,2.885173,-7.230641,0.128621,-0.863525,2.688388,925.598729,14.475153,-6.017129,0.122824,-0.942248,4.663005,770.198476,15.828531,-2.380337,0.251101,0.698332,2.973318,304.950311,30.072221,-0.300595,0.089865,-0.252289,1.784938,38.760887,11.3371,-0.482626,0.13401,-0.238178,1.731323,65.659581,9.570991,0.111433,0.002566,0.738905,2.634585,14.689356,0.138075,-9.767722,0.003482,1.246262,6.018202,1250.268485,0.450042,-0.657999,0.053362,0.214558,3.159145,84.610553,5.902843,0.569571,0.063464,-0.606076,2.856116,73.445835,6.996166,-0.070938,0.006849,-0.526781,4.19969,9.139163,0.873765,0.004468,0.006959,0.477603,2.303242,5.509147,0.428424,0.027504,0.005036,1.095838,3.289552,4.925569,0.466704,-9.794823,0.190579,1.921881,8.65658,1253.769648,23.494628,0.717886,1.459918,0.074056,4.652942,92.75524,187.299259,-0.76425,2.050827,-1.575831,8.917936,107.309522,235.790884,-0.28903,0.226613,0.345573,4.3666,40.71297,24.882118,0.062186,0.189519,-0.28074,3.531786,22.773221,20.431114,-0.068535,0.06724,0.801111,2.74686,16.679963,7.648082,put-knife&cutting_board--counter
56281,9.674814,0.042384,0.365983,2.186463,1238.424167,3.626775,-0.322742,0.601498,-0.133347,1.554719,61.736262,44.80921,0.00773,0.384969,0.838841,2.524341,38.571813,26.464455,0.441859,0.027845,-0.13859,1.871388,58.187456,0.65311,-0.097822,0.040118,0.010295,1.678126,16.109507,5.144858,-0.082167,0.011586,-0.299252,1.698202,11.323139,1.227268,-7.678881,0.522721,0.378562,1.436056,983.10333,61.529552,4.430157,0.680017,0.009137,1.6866,567.234319,85.287889,3.96047,0.442891,0.683368,2.538766,507.312534,51.610217,-0.361429,0.163291,-0.236195,2.248963,46.673164,20.629962,0.434727,0.034444,-0.195595,2.416198,57.243262,1.615481,0.056188,0.024048,0.626476,2.945849,12.496949,3.100414,-7.781919,0.49364,1.317017,3.208586,996.602179,47.861444,-5.672275,0.261487,-0.649971,1.955084,726.293464,28.42633,-1.982768,0.176958,-0.351677,2.602731,253.824615,22.777305,-0.440072,0.051772,-1.036172,4.083863,57.53089,4.56027,-0.587034,0.061714,0.158285,1.749203,76.971244,3.604449,0.142243,0.001062,0.061129,3.092796,18.220637,0.130248,-9.757132,0.005799,0.276828,4.323534,1248.913841,0.718936,-0.685761,0.073482,0.427563,2.614134,89.098794,5.845199,0.592045,0.070358,-0.329859,2.361161,76.710458,6.900837,-0.058292,0.00929,-0.430579,2.96801,8.416933,0.967129,0.015154,0.008294,0.522044,2.017351,5.873867,1.012266,-0.017025,0.008018,0.206324,1.783451,7.475869,1.038725,-9.808926,0.190066,1.83392,8.459655,1255.543965,24.659392,0.563391,1.473481,-0.290749,4.626204,73.917067,187.420708,-0.794688,2.037783,-1.65348,9.170405,102.567937,262.231433,-0.238477,0.256007,0.461699,3.669939,34.834749,28.817988,0.027691,0.196117,-0.483129,3.420074,26.767642,23.634899,-0.094836,0.063715,0.5746,2.7456,15.74274,6.690142,put-knife&cutting_board--counter
56548,9.641213,0.049875,-0.031572,1.805208,1234.075455,6.477767,-0.151008,0.648141,0.396358,1.493211,59.708164,64.09347,-0.455893,0.852799,0.154571,1.485559,76.080114,109.233473,0.520924,0.01461,0.123717,1.843229,66.697927,1.858299,-0.202484,0.019506,-0.436934,1.746949,27.011037,1.618172,-0.063208,0.018922,-0.651017,2.075371,12.90963,0.854168,-8.040664,0.503666,-0.547537,1.634922,1029.491403,56.135755,4.146161,0.693662,-0.676645,2.147947,532.085793,66.984411,3.370915,0.730512,0.18364,1.63289,431.602159,93.282997,-0.510872,0.157411,-0.589547,2.285672,72.89765,3.992224,0.495604,0.018071,-0.768241,2.350825,63.909472,1.395497,0.139119,0.056105,-0.017709,2.141441,25.774304,1.784128,-8.149422,0.581953,0.243606,1.423811,1043.139032,75.240596,-5.296272,0.458122,0.011892,1.645256,677.934617,59.338669,-1.709512,0.159763,-0.053653,2.137874,218.818528,20.768127,-0.413519,0.05657,-0.472935,2.242797,54.509033,4.664242,-0.499526,0.092638,0.235311,1.670905,63.998567,11.926495,0.162793,0.002247,-0.101351,2.499992,20.954676,0.21445,-9.746178,0.005217,0.53343,5.233042,1247.510923,0.673697,-0.822653,0.136052,0.057082,1.689351,105.324882,17.607378,0.528884,0.110365,-0.02635,2.01742,67.698896,14.34909,-0.109698,0.016193,-0.202524,2.753524,15.589939,1.377227,0.058737,0.005211,1.506967,4.386729,7.761906,0.618622,-0.051367,0.004268,0.063038,2.332626,8.070742,0.207253,-9.789593,0.186025,2.017444,9.174415,1253.129727,21.73043,0.287818,1.341942,-0.984932,6.137563,45.008214,163.884431,-0.67094,2.096479,-1.346214,8.168475,90.557061,259.512109,-0.202666,0.25869,0.654865,3.752023,31.711934,28.357008,-0.004095,0.199811,-0.675249,3.459335,25.591553,21.336982,-0.116656,0.059047,0.419996,2.969043,16.85508,6.707716,put-knife&cutting_board--counter
56814,9.600262,0.042705,-0.414388,2.245258,1228.874752,3.944398,0.129019,0.264819,0.700889,2.768564,41.290516,11.705629,-1.18599,1.056174,-0.342218,2.066559,152.312003,134.919753,0.510544,0.015553,0.101187,1.888847,65.497416,1.715697,-0.272111,0.006048,-1.07026,4.635595,34.880465,0.730812,-0.006503,0.028229,0.038637,1.197698,14.202028,3.670603,-8.576583,0.282288,-0.622493,3.794757,1097.811628,36.40338,3.486757,0.290752,-0.057524,2.733035,446.753562,31.460726,2.909786,0.538613,-0.688738,2.177599,373.794311,54.151069,-0.53319,0.168027,-0.611792,2.239724,68.508139,21.284788,0.416626,0.005783,-0.443891,2.993443,53.32947,0.75,0.141873,0.055958,0.016987,2.155414,19.768678,6.307828,-8.523723,0.418196,-0.599329,1.979805,1091.568259,35.962172,-4.875867,0.800102,-2.528742,15.286663,624.212795,102.221802,-1.358259,0.390247,-1.217706,4.297857,173.935015,50.326283,0.290466,2.087875,-1.894186,5.257004,77.199979,214.510988,-0.246911,0.071457,0.196971,2.191838,31.619077,9.278846,0.220713,0.021141,-2.075405,7.085853,28.522186,2.505063,-9.736383,0.005034,0.83298,5.933193,1246.257946,0.62034,-1.045631,0.128198,-0.850812,2.650072,134.092741,15.600783,0.284382,0.103546,-0.323056,2.05415,36.654208,13.173471,-0.126261,0.016589,-0.487926,2.813128,16.161508,2.157072,0.081913,0.001339,1.305446,4.515413,10.486073,0.173751,-0.064802,0.0024,0.825485,2.786695,8.412944,0.280682,-9.888112,0.129576,3.169763,14.142123,1265.729559,14.793251,0.376543,1.072809,-1.416152,8.607994,52.148646,133.208705,-0.137654,1.28237,-2.289628,14.446289,43.213924,153.866112,-0.065208,0.122577,0.544109,8.124212,14.949764,14.773846,-0.152593,0.074103,-0.153951,7.85787,19.58742,9.603541,-0.02814,0.026825,0.632661,7.692501,7.566766,3.46802,take-pot-counter-
57081,9.616963,0.036521,-0.568471,2.247106,1230.980754,4.376606,0.069087,0.233068,0.083969,1.859878,39.419385,30.255074,-1.982667,0.648645,-0.2405,1.910369,253.876053,83.59322,0.377515,0.032715,0.575069,2.196949,50.11821,1.447599,-0.247819,0.005963,-0.995493,3.220256,31.815322,0.680163,0.059212,0.019302,1.03022,2.640148,11.874486,1.183855,-8.902718,0.127543,0.415312,2.508449,1139.549957,16.510494,3.30288,0.282941,0.326762,1.880545,422.842986,35.793769,2.552748,0.142221,-1.163515,4.357909,327.55403,10.161468,-0.608398,0.103519,-0.499064,2.297291,82.374146,2.017427,0.348716,0.0133,0.393267,2.400998,45.210972,0.90931,0.159787,0.043773,-0.372917,1.910774,26.213234,1.4249,-8.97435,0.153815,-0.472154,3.652647,1148.758863,18.470085,-4.215988,1.345135,-1.906835,7.507326,540.102528,167.154137,-0.524965,1.472369,-0.745692,1.914986,88.991205,163.389877,0.586874,1.874273,-1.68263,4.787994,89.271261,225.787117,-0.095622,0.041466,0.631597,2.659847,14.378976,4.488363,0.239721,0.020474,-1.821641,6.53556,30.93707,2.415065,-9.713719,0.002878,0.279391,5.492191,1243.35628,0.362949,-1.264233,0.040117,-0.925235,3.17504,161.891544,4.859659,0.07865,0.110446,-0.777204,2.893471,26.170931,13.835206,-0.114578,0.014011,0.125153,2.452386,17.302868,0.483856,0.067403,0.001451,0.630942,2.623774,8.859773,0.124254,-0.05278,0.001933,1.51454,4.658387,7.084764,0.17913,-9.802523,0.001472,-0.121095,3.450108,1254.722983,0.191362,0.090751,0.054984,-2.262529,9.635618,13.011574,6.609792,-0.126266,0.10623,0.38987,1.941082,27.130543,13.546795,-0.030619,0.010386,-1.312042,4.615514,7.487009,0.704663,-0.082599,0.001804,0.004427,2.460551,10.596016,0.226738,-0.037647,0.000539,0.511346,2.280267,4.889786,0.059159,take-pot-counter-
57348,9.506766,0.016266,-1.092193,5.985158,1216.866184,2.108324,-0.339504,0.232716,-0.054716,1.702641,43.50047,30.203301,-2.534312,0.363185,-0.551546,1.897791,324.759685,43.443942,0.235029,0.10202,0.44041,1.870886,30.622921,12.748066,-0.160592,0.01922,-0.746975,2.306367,21.129252,2.120223,0.121316,0.003268,0.775797,2.573296,15.602785,0.388215,-9.07006,0.161981,0.182301,3.36918,1161.039985,18.39994,3.018674,0.368791,0.707895,4.311352,386.632902,44.995197,2.555544,0.121274,-0.654027,2.986013,327.200087,14.832385,-0.609527,0.093949,-0.286161,1.957616,78.094709,12.031681,0.232582,0.053931,0.62123,2.339517,30.06742,6.732098,0.161778,0.041202,-0.487995,1.968499,21.782701,4.632559,-9.127183,0.172045,0.456772,2.70692,1168.294341,21.81924,-3.421965,2.250944,-0.676817,2.735643,438.396683,287.366683,0.371139,2.177876,0.083994,1.338867,120.694069,282.827536,0.948632,1.58711,-1.505305,4.35183,136.079031,146.47964,-0.005631,0.010037,-0.515922,3.128188,6.91634,0.554114,0.253482,0.021083,-1.539511,5.660586,32.807949,2.366374,-9.708749,0.00155,0.157892,2.528107,1242.720078,0.195572,-1.41466,0.023119,-0.301073,2.669809,181.077285,3.002704,-0.113084,0.036596,-0.980801,3.275532,16.149537,3.946446,-0.101748,0.015614,0.335199,1.976055,13.023826,2.030389,0.053126,0.001552,0.084639,1.73563,6.803125,0.201171,-0.028657,0.000402,0.392958,3.818731,3.684023,0.050461,-9.798201,0.001198,-0.476919,3.650328,1254.170046,0.141218,-0.034665,0.01438,-0.119907,2.764326,6.99983,1.862756,0.088853,0.049975,0.724572,2.932164,14.769809,5.890365,-0.061476,0.002812,0.106556,2.268335,8.078729,0.312542,-0.052865,0.002225,0.279988,2.100073,6.774655,0.287663,-0.027184,0.000194,0.59922,3.219113,3.554758,0.016817,take-pot-counter-
57614,9.543427,0.020907,-0.563865,3.29912,1221.583498,1.75322,-0.53709,0.108369,-0.147166,2.107447,72.226386,6.306987,-2.850036,0.117658,-0.774928,2.733817,365.391091,8.501768,-0.031001,0.141676,-0.126618,1.70167,30.715875,18.33077,-0.00642,0.059289,-0.45865,1.899575,19.846534,7.523264,0.075954,0.007417,0.618669,2.381658,9.86682,0.919393,-9.455211,0.242017,0.947731,2.767838,1210.327483,29.146584,2.291171,1.056722,0.856852,2.405833,296.663716,105.628671,2.725402,0.134582,-0.547869,2.172169,348.904757,16.918087,0.098933,1.488224,-1.289529,3.232252,84.868083,164.713974,-0.080103,0.207199,0.910784,2.76513,32.881049,24.846352,-0.009418,0.075236,1.937,6.93216,12.550586,9.693604,-9.373044,0.194198,-0.221387,2.283845,1199.756306,25.000364,-2.703085,2.299938,0.291884,2.349524,347.537618,282.089872,1.334441,1.714433,1.014951,2.82611,175.39688,197.72205,1.049355,1.414836,-1.6535,4.758863,134.386266,183.680487,-0.00649,0.010788,-0.291026,3.144021,7.400783,1.353966,0.211236,0.030653,-1.007162,4.464098,27.069637,3.959511,-9.672167,0.008062,-2.073312,7.882512,1238.038886,0.990889,-1.497514,0.075611,1.815654,11.945171,191.720485,9.596102,-0.347413,0.216832,2.845434,10.432087,46.161227,25.76326,-0.06436,0.078017,1.535756,8.594642,13.501907,8.784072,0.065474,0.004915,-1.612514,5.348954,9.635899,0.280252,-0.003242,0.001371,-1.064214,3.022655,2.267436,0.119794,-9.802064,0.001753,-0.496148,5.256642,1254.664257,0.22461,-0.131887,0.01914,0.337349,2.559942,16.907771,2.475116,0.208596,0.019841,0.326192,2.370104,27.412042,1.968682,-0.036859,0.005817,-0.690205,3.717611,4.802201,0.743704,-0.009027,0.002863,-0.346785,2.308772,4.199112,0.370398,-0.018172,0.000158,-0.845552,4.532743,2.422429,0.013217,take-pot-counter-
57881,9.379146,0.108555,0.85642,3.191036,1200.668191,8.879356,-0.549598,0.096675,-0.016063,2.040621,72.505776,7.680274,-2.710108,0.293418,-0.903297,2.397758,348.25409,23.145524,-0.305587,0.087746,-0.445678,1.736278,39.599063,10.806542,0.08646,0.041963,-0.20123,1.825771,16.011747,3.331124,0.058466,0.005816,0.547414,2.641317,8.285096,0.555732,-9.282231,0.461632,-0.031617,2.886296,1188.970446,28.16214,2.679677,2.408353,-0.354546,2.800081,357.169042,155.696147,2.632308,0.36486,0.949827,3.970883,338.989871,25.40402,1.090404,2.490791,-0.298584,1.368527,140.920159,317.894592,-0.57803,0.50654,0.454448,1.682545,74.822758,63.9005,-0.30318,0.223948,0.858439,2.231838,42.536663,24.305397,-9.173253,0.809691,-1.733943,5.288425,1175.368864,60.833603,-3.226532,5.083312,0.946777,2.832678,437.807957,326.096122,1.981797,0.243382,0.285343,2.166174,255.625059,15.84763,0.668523,0.351237,-0.742534,2.47548,86.629138,42.783542,-0.032761,0.020562,-1.572867,7.020394,7.047218,2.164876,-0.279728,0.738213,1.796019,4.959933,54.440861,69.319193,-9.684529,0.025466,1.099675,7.776434,1239.623159,3.176596,-1.518738,0.091943,1.06086,8.32468,194.602722,10.694548,-0.377428,0.451811,-0.351335,7.197597,48.328453,58.724189,-0.016508,0.165558,1.280403,5.315373,20.057521,21.524862,0.010997,0.018237,0.329724,3.008528,7.485666,1.863213,0.005565,0.001513,-0.478963,2.018213,2.558678,0.179184,-9.801443,0.003491,0.076067,4.089372,1254.584996,0.442323,-0.205072,0.02969,1.074553,5.79482,26.342303,3.782882,0.197467,0.049021,1.467264,5.248894,27.084639,4.871716,0.018176,0.012014,-1.545972,4.536164,6.070753,1.450713,0.044328,0.004393,-0.502484,2.009873,5.740527,0.55914,0.008042,0.002828,-1.443751,3.860584,3.328352,0.276224,take-pot-counter-
58148,9.257699,0.167349,0.224985,1.885628,1184.986875,21.709648,-0.440162,0.140032,0.052285,2.344672,56.969862,17.082719,-2.600608,0.368057,-0.372478,1.733516,333.774549,38.370149,-0.562364,0.06947,-0.140252,2.355327,71.988142,9.022018,0.008879,0.096878,0.482366,2.063538,19.70223,6.456341,-0.024878,0.025784,0.92404,2.899216,11.115086,3.021822,-8.957357,0.818574,0.199532,1.876706,1146.873763,94.356672,3.396656,4.332962,0.027827,1.60516,441.806745,465.545433,2.308651,0.755181,0.317004,1.69315,296.047214,93.128008,1.411594,1.976394,0.002964,1.580964,213.25861,53.304077,-0.781265,0.359616,0.255234,1.711389,108.501183,18.632676,-0.268462,0.266162,0.595827,2.122772,49.906311,13.819476,-8.766862,1.506083,-0.700426,1.984572,1122.228263,193.349302,-3.934483,6.82537,0.469785,1.762825,504.032156,880.83313,2.173631,0.142491,0.338635,2.043548,278.246298,18.343804,0.613618,0.499359,-0.14853,1.85452,78.85951,64.144516,0.081466,0.092342,-1.15074,3.003115,19.936972,9.3556,-0.804109,1.291055,0.717101,1.946951,102.925889,167.878257,-9.692253,0.028104,0.892546,6.350797,1240.60928,3.619048,-1.516587,0.100828,0.875173,7.064243,194.123648,13.107948,-0.263778,0.545848,-0.051987,5.10319,41.982028,61.096654,0.053063,0.18049,1.527213,5.394499,23.462153,20.479929,-0.093981,0.046582,0.120595,1.864769,15.654986,4.464191,0.039676,0.002514,-0.184779,1.965516,5.096151,0.32411,-9.786868,0.006368,-0.677492,4.810879,1252.719604,0.808961,-0.145429,0.071726,-0.820273,5.202668,22.985585,6.441009,0.077792,0.212756,1.854718,6.451443,17.751502,26.190528,0.087884,0.019776,-0.501172,1.894961,11.691059,2.410645,0.146313,0.030594,-1.616652,4.570638,19.379013,3.584859,0.036956,0.004042,-0.674708,2.154062,5.254616,0.516757,take-pot-counter-
58414,9.288768,0.200514,0.116838,1.746171,1189.396193,9.700262,-0.091775,0.183191,-0.942521,3.744687,26.196851,23.377124,-2.745425,0.61591,0.138891,2.0243,356.163179,26.753514,-0.646934,0.045788,-0.184569,2.596561,83.764148,3.424994,-0.051092,0.104373,-0.032472,1.669163,24.882196,10.723342,-0.078312,0.025827,0.367683,2.094871,12.514203,3.35802,-8.50593,1.079693,0.731401,2.227416,1089.244899,123.613774,3.859011,4.214109,0.598919,1.922978,509.571144,299.23155,2.17487,0.641554,0.087884,1.914503,283.899178,34.193159,1.559019,1.503825,-0.208035,1.540599,203.936498,167.479711,-0.719364,0.45331,0.070789,1.68093,99.988337,34.831671,-0.2146,0.312491,0.552445,1.950143,44.832779,34.315877,-8.593423,1.655756,-0.276274,1.665913,1102.151194,138.67212,-4.837056,5.897829,-0.04424,1.641135,633.026817,491.021392,2.331035,0.382094,-0.714318,4.030313,299.313417,40.770295,0.066108,0.993754,0.244717,2.287047,56.244347,80.143021,-0.034709,0.163314,-0.529892,2.460198,26.920625,10.04586,-0.863668,1.179664,0.772755,2.010275,141.998385,27.324971,-9.670116,0.03065,1.043404,5.903434,1237.786737,3.518313,-1.327313,0.185309,0.546918,4.177377,170.13894,22.7861,0.176841,1.171299,0.059888,2.317655,71.542862,139.082234,0.074871,0.187769,1.566127,5.301996,22.754333,23.952521,-0.147871,0.048432,-0.431807,2.014702,21.84119,4.412132,0.082203,0.00323,-0.047172,2.058521,10.64907,0.377305,-9.753374,0.015283,-1.087032,4.236068,1248.434078,1.897992,-0.063343,0.117397,-0.460705,2.82292,18.731426,15.169087,-0.482644,0.957424,0.76696,2.078832,72.226185,107.091929,0.14308,0.026491,-0.199495,1.911369,19.169044,2.936139,0.221562,0.034354,-0.993401,2.499787,28.605556,4.244945,0.077152,0.004268,0.012211,1.745119,10.066935,0.494467,take-pot-counter-
58681,9.294017,0.206215,0.104354,1.712431,1189.635322,26.771449,0.213554,0.211589,-0.378595,1.89515,34.63717,27.440455,-3.039857,0.964003,-0.18678,1.470823,389.204712,124.08456,-0.462886,0.204929,-0.704704,2.113894,64.68955,15.947238,-0.111395,0.071729,-0.048617,2.099169,25.316002,2.381179,-0.039641,0.033632,0.527976,1.872019,14.678693,1.361831,-8.072547,0.275436,0.290137,2.218247,1033.815383,18.445861,5.140223,1.215773,0.961142,3.564799,658.047702,156.032453,2.028016,0.525265,-0.083052,2.053009,260.234571,62.952408,1.133933,1.491858,-0.914291,2.269734,155.891611,142.646085,-0.463325,0.609659,0.56739,1.625559,63.789118,70.521485,-0.137825,0.28133,0.959888,2.659061,37.160816,19.605519,-7.833743,1.56476,0.684384,2.200295,1003.717092,171.701639,-6.405686,3.166162,-0.540286,1.857946,824.519484,291.915987,1.831411,0.945981,-0.1135,2.772501,241.700199,68.006858,-0.034382,1.000404,-0.044809,2.222701,64.363829,110.387607,0.025891,0.166159,-0.09999,2.200427,34.414472,21.385566,-0.865544,1.176101,0.77491,2.012897,110.91882,152.476095,-9.678481,0.025729,1.555524,7.327922,1238.846199,3.323215,-1.077154,0.187773,0.102412,1.995452,137.959008,24.052942,0.808995,1.006766,0.540676,1.998516,103.628407,130.667108,0.077316,0.117989,1.632922,7.825808,17.53967,12.01533,-0.176398,0.034086,-0.305996,2.140007,26.160773,1.661183,0.100103,0.003109,0.667505,2.550489,13.088786,0.291016,-9.713745,0.015793,-0.440752,3.116884,1243.35952,2.046372,0.169793,0.172848,0.23002,2.162661,28.230861,22.469655,-1.01579,1.015083,-0.242111,1.485425,130.862181,128.519713,0.120489,0.032044,-0.240664,1.775339,19.570499,1.863019,0.197424,0.043719,-0.692217,2.268686,29.612825,1.901947,0.104106,0.002045,0.059979,2.203194,13.351832,0.254821,take-pot-counter-
58948,9.531706,0.188499,0.790502,2.688969,1220.097271,23.005161,0.357772,0.159687,0.166429,2.448115,51.246011,12.367825,-3.358998,0.596516,-0.654339,2.437014,434.038203,21.525196,-0.085556,0.522514,-0.213622,1.640494,59.464338,67.40536,0.047942,0.209623,-0.527943,2.020868,36.421311,26.168244,-0.03738,0.035219,0.432255,1.896438,13.581788,4.460492,-7.822356,0.589041,-0.797729,4.553475,1001.386682,72.621861,5.972725,1.65774,-0.474662,2.744958,767.854564,134.186038,1.894003,0.518343,0.149616,2.734207,247.889101,24.932441,0.404802,0.253991,-1.536951,5.825835,53.417895,30.357939,0.024734,0.189915,1.636174,4.541972,24.840792,18.677089,0.291206,0.121737,-0.571924,2.424805,39.111694,13.605151,-7.537223,1.578309,0.890826,3.110088,965.038485,196.841429,-6.848159,3.263398,-0.80193,2.286458,876.75115,419.148265,1.291282,1.798758,-0.153415,2.17418,167.139538,224.125386,-0.398642,0.683119,-0.500341,3.120863,56.962128,78.660494,0.126906,0.180937,0.405202,2.171424,32.765112,10.675476,-0.564182,0.857327,1.624718,4.197868,92.143557,59.503075,-9.664526,0.009451,0.277365,3.126958,1237.06836,0.872528,-0.786023,0.223006,0.141715,2.660673,100.789587,28.438027,1.144044,0.431807,0.800119,2.494414,153.525796,22.403236,-0.009181,0.059715,-0.061769,2.004501,21.322694,7.713824,-0.097633,0.052809,0.153937,1.55072,20.209117,6.848758,0.132022,0.001599,0.429752,3.39706,16.930899,0.190779,-9.7049,0.0635,-2.034148,16.53418,1242.239276,7.786634,0.48567,0.215921,-0.268457,2.854509,62.264545,27.881938,-1.658147,1.045998,-0.555019,3.354451,213.677306,126.365108,-0.049899,0.142872,1.050436,3.520094,25.628819,16.601027,0.093978,0.097587,0.098076,2.515822,23.441772,12.347937,0.098091,0.003184,-0.363101,2.524709,12.612508,0.391337,put-pot--stove
59214,9.580067,0.140885,0.670836,2.760973,1226.390888,12.78815,0.161862,0.464135,0.805614,2.475,42.252,42.729246,-2.895425,2.135128,-1.108269,3.060316,377.7417,193.00038,0.386535,0.414846,0.556304,2.096474,52.907775,48.372516,0.415716,0.254971,-0.086295,1.593342,53.323971,32.966254,0.070582,0.021893,0.996579,3.183173,9.585971,2.684225,-7.010243,2.43188,-0.55126,1.978529,901.31633,201.888639,6.501122,2.332123,0.19394,1.749788,832.475269,294.492027,1.335496,2.194465,0.773108,2.224663,179.279602,239.023825,-0.020977,0.247857,0.737063,2.446113,31.05292,24.049828,0.403685,0.120119,-1.759737,5.422575,53.066138,13.305329,0.400922,0.097416,-0.35106,1.959258,51.324346,12.656898,-6.848181,2.418661,0.545499,2.816606,876.597856,313.701033,-7.263229,2.129272,-1.608333,4.9689,933.802493,155.347848,0.434361,2.526454,-0.703037,2.581074,117.784523,310.135471,-0.625049,0.3098,0.361502,3.17932,82.593237,33.607199,-0.062564,0.134975,-0.090833,1.999942,30.555237,3.749658,-0.154363,0.038781,0.211387,2.02273,19.806339,5.012614,-9.677278,0.015184,0.9548,4.13866,1238.692241,1.950281,-0.516754,0.103376,-0.648704,4.084101,66.80619,12.04712,1.326296,0.175026,0.400098,2.041355,170.130312,20.793465,-0.142753,0.045321,-0.707573,2.944132,19.685385,5.043456,0.015979,0.02679,0.986858,3.29978,9.319843,2.17149,0.076552,0.014286,1.00499,2.472957,11.101944,1.425631,-9.624999,0.428381,-0.992034,4.997628,1232.00448,55.521043,0.196376,1.433108,3.389518,17.767132,52.491939,152.645564,-2.735675,2.300036,1.566595,4.500997,351.859577,280.21022,-0.522593,0.840918,1.693888,5.149851,69.634849,103.402304,0.300428,0.477905,-1.208861,3.297669,58.424339,31.435587,-0.104594,0.190217,1.690595,4.262297,26.162084,19.60585,put-pot--stove
59481,9.425347,0.215978,0.282328,1.779226,1206.478696,26.770704,-0.543924,1.554675,0.498574,1.779403,97.702882,193.845066,-1.716565,4.36779,-0.173376,1.399435,220.066122,565.587487,0.838743,0.181245,0.305734,2.265653,107.85195,21.888862,0.552718,0.154089,-0.062675,1.936566,78.098681,2.669119,0.170201,0.013507,-0.843604,3.62312,22.005375,1.603962,-6.259355,3.384912,0.24951,1.429245,801.507871,432.264476,7.328396,1.059087,0.647195,2.591971,939.069269,106.900564,0.513319,2.323026,-0.15352,1.510667,121.3216,293.594251,-0.209487,0.282534,-0.031911,1.777934,39.237055,33.97144,0.74366,0.29027,-0.509536,1.492397,96.212744,34.634094,0.416559,0.092225,-0.317827,1.969967,58.135046,3.472962,-5.787953,1.332098,0.167237,1.712515,740.89687,172.315134,-8.008091,0.295333,0.120476,2.108528,1025.094362,36.49643,-0.692026,0.943368,-0.324074,1.6664,89.019363,121.439936,-0.439429,0.110812,-1.04537,4.899245,58.751175,9.840269,-0.266873,0.468656,0.909542,2.691591,46.605293,44.988659,-0.2771,0.059456,0.069868,2.212339,35.603448,7.580443,-9.709319,0.012742,0.837535,4.019357,1242.798741,1.422115,-0.497232,0.099183,-0.560372,4.117406,67.036502,5.864551,1.08916,0.239233,-0.126644,1.820672,139.541191,30.543905,-0.335523,0.045887,0.292687,2.112921,43.080559,5.784543,0.081556,0.006217,0.238361,2.449344,11.042704,0.602589,-0.048865,0.046809,0.787649,2.789605,14.819804,5.577648,-9.595478,0.500029,-0.82999,3.936843,1228.231944,64.602495,0.129864,3.0095,1.474148,5.986305,85.839507,391.274363,-2.445783,3.458153,0.691019,3.42203,329.08596,286.344896,-1.177442,1.802319,1.265787,3.473108,150.757508,234.144358,0.150959,0.618027,-1.073316,3.068628,54.69211,72.478859,-0.247169,0.198445,0.9316,2.519504,31.855107,25.588189,put-pot--stove
59748,9.493975,0.325955,-0.206029,2.029626,1215.868373,17.703879,-0.703216,1.630407,-0.018426,2.034433,128.382433,78.999312,-0.105794,4.548672,0.3647,1.876439,163.257564,569.801839,1.137289,0.085216,0.055025,2.106279,145.588968,11.007966,0.516529,0.185009,-0.008707,1.767598,67.917649,20.224338,0.190922,0.017506,-0.566816,2.629873,24.805383,1.989218,-5.544814,1.896251,1.197937,3.681595,715.263379,121.565371,8.046245,0.479505,0.537982,2.840684,1030.019154,59.096216,-0.085833,1.230369,-0.606932,2.153569,78.287133,64.623451,-0.446987,0.182303,-0.827513,3.094622,61.154228,16.305062,0.948586,0.217727,0.177788,1.566018,123.9878,18.305686,0.383424,0.117769,-0.099,1.879753,49.267673,15.018273,-4.837229,2.231496,0.345603,2.504559,619.242293,288.684856,-8.320981,0.520137,0.331708,2.945391,1065.754457,45.011307,-1.207133,0.459454,-1.168251,3.607682,156.59816,49.45348,-0.488242,0.057245,0.143483,3.443651,62.583632,7.267901,-0.643983,0.610277,-0.12618,1.533985,83.275166,77.137279,-0.373544,0.035619,0.297683,2.231646,47.85101,4.575003,-9.995077,0.437713,2.649337,9.670422,1279.637622,46.04942,-0.295462,1.349325,-2.336152,9.666624,59.003,156.675144,0.979847,0.401107,-2.6934,15.276671,127.646505,43.215196,-0.946438,2.582251,2.966729,10.428586,134.982481,279.584088,0.075745,0.042265,1.487291,8.521284,10.399917,5.497613,-0.226363,0.094402,0.322643,2.091382,29.036143,12.218493,-9.724485,0.855933,0.142401,3.685227,1244.734397,111.289409,-0.050618,4.002821,0.364478,4.450313,94.018045,520.452849,-2.608792,3.510557,0.432316,3.14632,334.188997,453.700255,-1.150557,1.938898,1.042609,3.345804,167.802881,149.43601,0.102204,0.652213,-1.129954,3.035238,47.641669,63.716094,-0.439711,0.183739,0.11931,1.891997,58.024153,20.73349,put-pot--stove
60014,9.27845,0.329647,-0.829488,2.922632,1187.71377,40.146033,-0.392436,2.597059,-0.108138,1.555225,117.294806,248.788364,1.186989,1.67808,0.811229,2.958277,159.893767,178.835198,1.172473,0.063756,-0.229992,1.848649,151.09447,3.424546,0.269452,0.260133,-0.619722,2.031225,40.897367,30.870378,0.198066,0.021637,-0.125978,2.469277,25.664789,2.560691,-5.042576,0.386144,-0.146228,1.78582,645.534073,48.48434,7.890772,0.51866,0.128749,2.073467,1010.69339,45.814834,-0.201924,0.843839,-0.30355,1.9145,66.868849,97.172566,-0.619841,0.047488,0.30915,2.676317,79.415991,5.982582,1.13993,0.090229,0.532631,3.102188,146.79024,7.648631,0.174213,0.077927,-0.436817,1.683466,23.50585,9.256987,-3.891785,0.925308,0.029026,1.565552,498.509739,114.616173,-8.509295,0.543475,-0.129134,2.56885,1089.377355,64.189487,-1.511696,0.093255,-0.325219,2.413428,193.834622,10.051132,-0.331917,0.060241,-0.449467,1.951171,42.704878,7.537104,-1.112452,0.295775,-0.819646,2.04145,144.659407,28.141146,-0.230334,0.098649,-0.315661,2.44088,35.926251,6.138954,-9.995114,0.551867,1.636238,6.638538,1279.499418,66.688929,-0.331893,1.642184,-1.777568,6.936598,64.512703,213.438675,0.621762,1.012349,-0.149212,6.027009,86.238578,114.162896,-1.20503,3.083801,2.26483,6.882952,156.121085,391.744271,-0.22428,0.306262,1.412994,4.445504,39.051876,28.706073,-0.120046,0.240826,-0.877805,3.13363,33.22372,17.54196,-9.654898,0.82105,0.418154,4.001082,1236.124009,95.106164,-0.52817,3.681767,-0.259386,5.12097,79.989444,463.779468,-2.144741,4.343501,0.637233,2.790431,276.58075,546.924698,-1.165415,1.913653,1.041755,3.381542,149.187301,248.769126,0.115297,0.655242,-1.072334,2.936414,56.770993,70.620039,-0.521574,0.123399,0.231632,2.47415,67.078714,15.373912,put-pot--stove
[truncated: 1,375,796 more chars]
