# Supplementary material for: Computational State Space Models for Activity and Intention Recognition. A Feasibility Study
Source: PLoS One. 2014 Nov 5;9(11):e109381. doi: 10.1371/journal.pone.0109381 (PMC4220990; doi:10.1371/journal.pone.0109381)
Supplement: Data S1 — Observation model and pre-processed sensor data. (ZIP) [file pone.0109381.s022.zip › Data/Original/features_2.arff]

@relation s2

@attribute time numeric
@attribute Sensor_T8_Acceleration_X_mean numeric
@attribute Sensor_T8_Acceleration_X_variance numeric
@attribute Sensor_T8_Acceleration_X_skewness numeric
@attribute Sensor_T8_Acceleration_X_kurtosis numeric
@attribute Sensor_T8_Acceleration_X_peak numeric
@attribute Sensor_T8_Acceleration_X_energy numeric
@attribute Sensor_T8_Acceleration_Y_mean numeric
@attribute Sensor_T8_Acceleration_Y_variance numeric
@attribute Sensor_T8_Acceleration_Y_skewness numeric
@attribute Sensor_T8_Acceleration_Y_kurtosis numeric
@attribute Sensor_T8_Acceleration_Y_peak numeric
@attribute Sensor_T8_Acceleration_Y_energy numeric
@attribute Sensor_T8_Acceleration_Z_mean numeric
@attribute Sensor_T8_Acceleration_Z_variance numeric
@attribute Sensor_T8_Acceleration_Z_skewness numeric
@attribute Sensor_T8_Acceleration_Z_kurtosis numeric
@attribute Sensor_T8_Acceleration_Z_peak numeric
@attribute Sensor_T8_Acceleration_Z_energy numeric
@attribute Sensor_T8_AngularVelocity_X_mean numeric
@attribute Sensor_T8_AngularVelocity_X_variance numeric
@attribute Sensor_T8_AngularVelocity_X_skewness numeric
@attribute Sensor_T8_AngularVelocity_X_kurtosis numeric
@attribute Sensor_T8_AngularVelocity_X_peak numeric
@attribute Sensor_T8_AngularVelocity_X_energy numeric
@attribute Sensor_T8_AngularVelocity_Y_mean numeric
@attribute Sensor_T8_AngularVelocity_Y_variance numeric
@attribute Sensor_T8_AngularVelocity_Y_skewness numeric
@attribute Sensor_T8_AngularVelocity_Y_kurtosis numeric
@attribute Sensor_T8_AngularVelocity_Y_peak numeric
@attribute Sensor_T8_AngularVelocity_Y_energy numeric
@attribute Sensor_T8_AngularVelocity_Z_mean numeric
@attribute Sensor_T8_AngularVelocity_Z_variance numeric
@attribute Sensor_T8_AngularVelocity_Z_skewness numeric
@attribute Sensor_T8_AngularVelocity_Z_kurtosis numeric
@attribute Sensor_T8_AngularVelocity_Z_peak numeric
@attribute Sensor_T8_AngularVelocity_Z_energy numeric
@attribute Sensor_RightForeArm_Acceleration_X_mean numeric
@attribute Sensor_RightForeArm_Acceleration_X_variance numeric
@attribute Sensor_RightForeArm_Acceleration_X_skewness numeric
@attribute Sensor_RightForeArm_Acceleration_X_kurtosis numeric
@attribute Sensor_RightForeArm_Acceleration_X_peak numeric
@attribute Sensor_RightForeArm_Acceleration_X_energy numeric
@attribute Sensor_RightForeArm_Acceleration_Y_mean numeric
@attribute Sensor_RightForeArm_Acceleration_Y_variance numeric
@attribute Sensor_RightForeArm_Acceleration_Y_skewness numeric
@attribute Sensor_RightForeArm_Acceleration_Y_kurtosis numeric
@attribute Sensor_RightForeArm_Acceleration_Y_peak numeric
@attribute Sensor_RightForeArm_Acceleration_Y_energy numeric
@attribute Sensor_RightForeArm_Acceleration_Z_mean numeric
@attribute Sensor_RightForeArm_Acceleration_Z_variance numeric
@attribute Sensor_RightForeArm_Acceleration_Z_skewness numeric
@attribute Sensor_RightForeArm_Acceleration_Z_kurtosis numeric
@attribute Sensor_RightForeArm_Acceleration_Z_peak numeric
@attribute Sensor_RightForeArm_Acceleration_Z_energy numeric
@attribute Sensor_RightForeArm_AngularVelocity_X_mean numeric
@attribute Sensor_RightForeArm_AngularVelocity_X_variance numeric
@attribute Sensor_RightForeArm_AngularVelocity_X_skewness numeric
@attribute Sensor_RightForeArm_AngularVelocity_X_kurtosis numeric
@attribute Sensor_RightForeArm_AngularVelocity_X_peak numeric
@attribute Sensor_RightForeArm_AngularVelocity_X_energy numeric
@attribute Sensor_RightForeArm_AngularVelocity_Y_mean numeric
@attribute Sensor_RightForeArm_AngularVelocity_Y_variance numeric
@attribute Sensor_RightForeArm_AngularVelocity_Y_skewness numeric
@attribute Sensor_RightForeArm_AngularVelocity_Y_kurtosis numeric
@attribute Sensor_RightForeArm_AngularVelocity_Y_peak numeric
@attribute Sensor_RightForeArm_AngularVelocity_Y_energy numeric
@attribute Sensor_RightForeArm_AngularVelocity_Z_mean numeric
@attribute Sensor_RightForeArm_AngularVelocity_Z_variance numeric
@attribute Sensor_RightForeArm_AngularVelocity_Z_skewness numeric
@attribute Sensor_RightForeArm_AngularVelocity_Z_kurtosis numeric
@attribute Sensor_RightForeArm_AngularVelocity_Z_peak numeric
@attribute Sensor_RightForeArm_AngularVelocity_Z_energy numeric
@attribute Sensor_LeftForeArm_Acceleration_X_mean numeric
@attribute Sensor_LeftForeArm_Acceleration_X_variance numeric
@attribute Sensor_LeftForeArm_Acceleration_X_skewness numeric
@attribute Sensor_LeftForeArm_Acceleration_X_kurtosis numeric
@attribute Sensor_LeftForeArm_Acceleration_X_peak numeric
@attribute Sensor_LeftForeArm_Acceleration_X_energy numeric
@attribute Sensor_LeftForeArm_Acceleration_Y_mean numeric
@attribute Sensor_LeftForeArm_Acceleration_Y_variance numeric
@attribute Sensor_LeftForeArm_Acceleration_Y_skewness numeric
@attribute Sensor_LeftForeArm_Acceleration_Y_kurtosis numeric
@attribute Sensor_LeftForeArm_Acceleration_Y_peak numeric
@attribute Sensor_LeftForeArm_Acceleration_Y_energy numeric
@attribute Sensor_LeftForeArm_Acceleration_Z_mean numeric
@attribute Sensor_LeftForeArm_Acceleration_Z_variance numeric
@attribute Sensor_LeftForeArm_Acceleration_Z_skewness numeric
@attribute Sensor_LeftForeArm_Acceleration_Z_kurtosis numeric
@attribute Sensor_LeftForeArm_Acceleration_Z_peak numeric
@attribute Sensor_LeftForeArm_Acceleration_Z_energy numeric
@attribute Sensor_LeftForeArm_AngularVelocity_X_mean numeric
@attribute Sensor_LeftForeArm_AngularVelocity_X_variance numeric
@attribute Sensor_LeftForeArm_AngularVelocity_X_skewness numeric
@attribute Sensor_LeftForeArm_AngularVelocity_X_kurtosis numeric
@attribute Sensor_LeftForeArm_AngularVelocity_X_peak numeric
@attribute Sensor_LeftForeArm_AngularVelocity_X_energy numeric
@attribute Sensor_LeftForeArm_AngularVelocity_Y_mean numeric
@attribute Sensor_LeftForeArm_AngularVelocity_Y_variance numeric
@attribute Sensor_LeftForeArm_AngularVelocity_Y_skewness numeric
@attribute Sensor_LeftForeArm_AngularVelocity_Y_kurtosis numeric
@attribute Sensor_LeftForeArm_AngularVelocity_Y_peak numeric
@attribute Sensor_LeftForeArm_AngularVelocity_Y_energy numeric
@attribute Sensor_LeftForeArm_AngularVelocity_Z_mean numeric
@attribute Sensor_LeftForeArm_AngularVelocity_Z_variance numeric
@attribute Sensor_LeftForeArm_AngularVelocity_Z_skewness numeric
@attribute Sensor_LeftForeArm_AngularVelocity_Z_kurtosis numeric
@attribute Sensor_LeftForeArm_AngularVelocity_Z_peak numeric
@attribute Sensor_LeftForeArm_AngularVelocity_Z_energy numeric
@attribute Sensor_RightLowerLeg_Acceleration_X_mean numeric
@attribute Sensor_RightLowerLeg_Acceleration_X_variance numeric
@attribute Sensor_RightLowerLeg_Acceleration_X_skewness numeric
@attribute Sensor_RightLowerLeg_Acceleration_X_kurtosis numeric
@attribute Sensor_RightLowerLeg_Acceleration_X_peak numeric
@attribute Sensor_RightLowerLeg_Acceleration_X_energy numeric
@attribute Sensor_RightLowerLeg_Acceleration_Y_mean numeric
@attribute Sensor_RightLowerLeg_Acceleration_Y_variance numeric
@attribute Sensor_RightLowerLeg_Acceleration_Y_skewness numeric
@attribute Sensor_RightLowerLeg_Acceleration_Y_kurtosis numeric
@attribute Sensor_RightLowerLeg_Acceleration_Y_peak numeric
@attribute Sensor_RightLowerLeg_Acceleration_Y_energy numeric
@attribute Sensor_RightLowerLeg_Acceleration_Z_mean numeric
@attribute Sensor_RightLowerLeg_Acceleration_Z_variance numeric
@attribute Sensor_RightLowerLeg_Acceleration_Z_skewness numeric
@attribute Sensor_RightLowerLeg_Acceleration_Z_kurtosis numeric
@attribute Sensor_RightLowerLeg_Acceleration_Z_peak numeric
@attribute Sensor_RightLowerLeg_Acceleration_Z_energy numeric
@attribute Sensor_RightLowerLeg_AngularVelocity_X_mean numeric
@attribute Sensor_RightLowerLeg_AngularVelocity_X_variance numeric
@attribute Sensor_RightLowerLeg_AngularVelocity_X_skewness numeric
@attribute Sensor_RightLowerLeg_AngularVelocity_X_kurtosis numeric
@attribute Sensor_RightLowerLeg_AngularVelocity_X_peak numeric
@attribute Sensor_RightLowerLeg_AngularVelocity_X_energy numeric
@attribute Sensor_RightLowerLeg_AngularVelocity_Y_mean numeric
@attribute Sensor_RightLowerLeg_AngularVelocity_Y_variance numeric
@attribute Sensor_RightLowerLeg_AngularVelocity_Y_skewness numeric
@attribute Sensor_RightLowerLeg_AngularVelocity_Y_kurtosis numeric
@attribute Sensor_RightLowerLeg_AngularVelocity_Y_peak numeric
@attribute Sensor_RightLowerLeg_AngularVelocity_Y_energy numeric
@attribute Sensor_RightLowerLeg_AngularVelocity_Z_mean numeric
@attribute Sensor_RightLowerLeg_AngularVelocity_Z_variance numeric
@attribute Sensor_RightLowerLeg_AngularVelocity_Z_skewness numeric
@attribute Sensor_RightLowerLeg_AngularVelocity_Z_kurtosis numeric
@attribute Sensor_RightLowerLeg_AngularVelocity_Z_peak numeric
@attribute Sensor_RightLowerLeg_AngularVelocity_Z_energy numeric
@attribute Sensor_LeftLowerLeg_Acceleration_X_mean numeric
@attribute Sensor_LeftLowerLeg_Acceleration_X_variance numeric
@attribute Sensor_LeftLowerLeg_Acceleration_X_skewness numeric
@attribute Sensor_LeftLowerLeg_Acceleration_X_kurtosis numeric
@attribute Sensor_LeftLowerLeg_Acceleration_X_peak numeric
@attribute Sensor_LeftLowerLeg_Acceleration_X_energy numeric
@attribute Sensor_LeftLowerLeg_Acceleration_Y_mean numeric
@attribute Sensor_LeftLowerLeg_Acceleration_Y_variance numeric
@attribute Sensor_LeftLowerLeg_Acceleration_Y_skewness numeric
@attribute Sensor_LeftLowerLeg_Acceleration_Y_kurtosis numeric
@attribute Sensor_LeftLowerLeg_Acceleration_Y_peak numeric
@attribute Sensor_LeftLowerLeg_Acceleration_Y_energy numeric
@attribute Sensor_LeftLowerLeg_Acceleration_Z_mean numeric
@attribute Sensor_LeftLowerLeg_Acceleration_Z_variance numeric
@attribute Sensor_LeftLowerLeg_Acceleration_Z_skewness numeric
@attribute Sensor_LeftLowerLeg_Acceleration_Z_kurtosis numeric
@attribute Sensor_LeftLowerLeg_Acceleration_Z_peak numeric
@attribute Sensor_LeftLowerLeg_Acceleration_Z_energy numeric
@attribute Sensor_LeftLowerLeg_AngularVelocity_X_mean numeric
@attribute Sensor_LeftLowerLeg_AngularVelocity_X_variance numeric
@attribute Sensor_LeftLowerLeg_AngularVelocity_X_skewness numeric
@attribute Sensor_LeftLowerLeg_AngularVelocity_X_kurtosis numeric
@attribute Sensor_LeftLowerLeg_AngularVelocity_X_peak numeric
@attribute Sensor_LeftLowerLeg_AngularVelocity_X_energy numeric
@attribute Sensor_LeftLowerLeg_AngularVelocity_Y_mean numeric
@attribute Sensor_LeftLowerLeg_AngularVelocity_Y_variance numeric
@attribute Sensor_LeftLowerLeg_AngularVelocity_Y_skewness numeric
@attribute Sensor_LeftLowerLeg_AngularVelocity_Y_kurtosis numeric
@attribute Sensor_LeftLowerLeg_AngularVelocity_Y_peak numeric
@attribute Sensor_LeftLowerLeg_AngularVelocity_Y_energy numeric
@attribute Sensor_LeftLowerLeg_AngularVelocity_Z_mean numeric
@attribute Sensor_LeftLowerLeg_AngularVelocity_Z_variance numeric
@attribute Sensor_LeftLowerLeg_AngularVelocity_Z_skewness numeric
@attribute Sensor_LeftLowerLeg_AngularVelocity_Z_kurtosis numeric
@attribute Sensor_LeftLowerLeg_AngularVelocity_Z_peak numeric
@attribute Sensor_LeftLowerLeg_AngularVelocity_Z_energy numeric
@attribute class {wash-hands--,wait---,move--sink-counter,take-carrot-counter-,move--counter-sink,wash-carrot--,take-knife-counter-,put-carrot--cutting_board,cut-carrot--,put-knife--counter,take-knife&cutting_board-counter-,fill-carrot-cutting_board-pot,put-knife&cutting_board--counter,take-pot-counter-,put-pot--stove,turn_on-stove--,take-wooden_spoon-counter-,cook---,put-wooden_spoon--pot,turn_off-stove--,open-cupboard--,take-plate&glass-cupboard-,put-plate&glass--counter,take-pot-stove-,fill-carrot-pot-plate,take-bottle-counter-,open-bottle--,fill-water-bottle-glass,close-bottle--,put-bottle--counter,take-plate-counter-,take-spoon-counter-,put-spoon--plate,take-glass-counter-,move--counter-table,put-plate&glass--table,sit_down---,take-spoon-plate-,eat---,take-glass-table-,drink---,put-glass--table,take-plate&glass-table-,stand_up---,move--table-sink,put-glass--sink,put-plate--sink,take-sponge-sink-,wash-spoon--,put-spoon--sink,take-plate-sink-,wash-plate--,take-glass-sink-,wash-glass--,put-sponge--sink,put-pot--sink,take-wooden_spoon-pot-,wash-wooden_spoon--,put-wooden_spoon--sink,take-pot-sink-,wash-pot--,take-carrot-cutting_board-,take-plate-cupboard-,take-glass-cupboard-,close-cupboard--,put-glass--counter,put-plate--counter,take-plate&glass-counter-,put-spoon--table,take-spoon-table-,take-plate-table-,take-wooden_spoon-sink-,move--table-counter,put-plate&spoon--sink,take-spoon-sink-,take-cutting_board-counter-,put-cutting_board--counter,put-wooden_spoon--counter,take-cutting_board&knife-counter-,put-pot&wooden_spoon--counter,put-plate--table,put-pot--counter}

@data
548,9.668498,0.16668,-0.617011,2.959207,1237.596837,20.530854,-0.36341,0.454578,0.58327,2.273181,56.391057,42.987502,-2.049919,0.755325,-1.452306,4.392309,267.405908,56.034301,-0.141775,0.109099,0.136569,2.014669,24.371277,14.042767,-0.256399,0.137593,0.679134,2.066234,35.74804,14.705819,-0.04992,0.06462,0.577011,1.918582,18.01982,6.421657,-6.24812,2.21233,-0.625959,3.013407,800.578212,266.895,5.361663,2.73323,-0.011282,3.591692,686.448092,352.047067,-5.445285,6.021898,-0.249268,3.646153,698.776155,743.620796,0.430914,5.233789,0.130796,2.165773,197.204526,111.584249,-0.037053,0.222182,-1.285545,3.810583,26.175702,18.372122,-0.069653,0.115369,-0.005062,2.220258,20.043869,14.967579,-6.949059,3.463856,-0.73314,2.373597,890.312599,426.876778,-6.20538,4.672564,-0.289025,3.512552,794.994216,589.846094,-0.723503,17.352096,0.267094,1.850179,329.58123,1999.47932,-0.080869,13.399098,0.252558,1.754837,289.014968,418.154875,0.394265,0.637924,-0.22924,2.364844,69.619309,46.44958,-0.048261,0.492316,-0.225227,1.9888,44.581946,33.07441,-9.802952,0.006361,0.094292,2.850029,1254.777924,0.827356,-0.120692,0.048416,-1.205468,3.94828,18.000772,4.942288,0.176232,0.102265,0.474484,3.202862,27.027139,9.781123,0.020385,0.0143,-1.462026,5.575075,4.964432,1.733908,-0.065399,0.017012,0.622932,2.496513,10.376543,1.615473,-0.029468,0.002883,0.721689,1.978598,4.416649,0.291159,-9.72131,0.013672,-1.166901,4.312314,1244.330433,1.670897,0.052621,0.050607,-0.250195,2.009563,13.23177,4.521819,-1.17203,0.139794,0.563508,3.439515,152.594322,5.811337,0.011427,0.004569,-0.722046,2.423743,3.631393,0.530715,-0.042515,0.015221,-0.007177,1.51829,10.337715,1.852125,0.00271,0.003615,0.201731,1.990722,4.553999,0.462144,wash-hands--
814,9.615391,0.135349,-0.710776,3.491392,1230.847247,14.584217,-0.057411,0.185299,1.255291,5.440968,20.854372,20.277686,-2.39553,0.134423,-0.340907,2.608435,306.693058,16.844075,-0.057884,0.062925,-0.014645,2.204597,20.836945,2.161985,-0.070459,0.035339,1.300253,4.161072,13.958071,2.794284,-0.084908,0.058506,0.349399,1.911668,17.895337,4.399346,-5.92189,1.528882,-0.877045,3.492285,758.1145,196.11412,5.035773,3.063748,-0.294651,3.113984,651.584732,254.295856,-5.544938,7.298378,0.053311,3.276249,726.096984,576.501592,-0.145897,4.130723,0.047078,1.987755,151.336305,469.925602,0.014358,0.21498,-1.078323,3.509355,21.664714,22.134052,-0.046372,0.105232,0.05512,2.485598,17.929255,13.656695,-6.558076,2.664161,-0.73684,2.490327,845.615075,181.093628,-6.624598,3.177208,0.12118,3.630386,848.005461,411.884796,-1.062464,15.876172,0.18078,1.911363,291.061355,1013.324012,-0.803324,17.236797,0.088808,1.642821,282.190939,1657.902463,0.040605,0.268328,0.101383,3.016119,28.605909,22.334871,-0.010498,0.626126,-0.074708,1.676666,60.630053,71.486148,-9.816281,0.005651,0.231718,2.7139,1256.48436,0.718225,-0.208607,0.015274,-0.472714,2.918318,26.727623,1.964142,0.258694,0.058556,-0.015237,2.632646,33.520079,7.18362,0.004239,0.006259,0.217868,2.464046,3.948258,0.694011,-0.009696,0.004221,-0.315649,2.972921,3.799403,0.344145,0.001356,0.000602,1.640707,6.250684,1.136248,0.059992,-9.739298,0.006042,-0.988573,4.649238,1246.630689,0.766602,0.012037,0.041028,-0.521495,2.205269,15.318977,5.311555,-1.073725,0.059379,-0.760312,2.532814,137.443234,7.693188,-0.004443,0.002326,-0.48959,2.424081,2.358629,0.228299,0.006271,0.008246,0.55088,2.541146,6.343072,0.443947,-0.006739,0.00256,0.461783,2.144684,4.084324,0.080173,wash-hands--
1081,9.487927,0.051353,0.2677,3.061222,1214.454764,6.673335,0.016475,0.075147,-0.147863,2.760903,13.242346,8.418263,-2.337685,0.100996,-0.418369,2.841143,299.41948,11.272159,0.052237,0.030126,-0.181319,1.976965,11.797581,3.772112,0.007346,0.006607,0.032468,2.827379,4.236765,0.813907,0.048339,0.021886,0.60876,2.547506,9.174815,2.483353,-5.951118,1.49871,-1.05319,3.520719,761.908325,190.8881,5.298388,2.709784,-0.286321,2.76942,679.813329,317.482804,-4.882748,5.587555,0.113479,4.082673,633.423492,558.145816,0.308835,5.537524,0.013828,2.065092,125.093473,654.975648,-0.133376,0.097843,-0.858156,3.836794,18.280059,12.045824,0.021399,0.123521,-0.16961,2.273132,20.444485,15.019543,-6.091179,2.179871,-0.381934,2.441001,780.658022,259.015013,-6.757253,3.477951,0.338749,3.67045,867.410432,383.995288,-2.373164,11.032892,-0.185952,2.283954,363.674717,800.004377,0.151926,22.549043,0.151778,1.9221,253.36665,2707.055288,0.187046,0.166135,-0.158888,3.233337,24.004033,21.556051,0.117403,0.989216,-0.245554,2.007719,47.845272,115.43267,-9.820298,0.004261,0.068127,3.490239,1256.99838,0.542368,-0.209985,0.016616,-0.450478,2.616786,26.880097,2.158946,0.262473,0.049184,0.416067,2.793222,34.055308,5.902894,-0.002347,0.005394,0.115819,2.311803,3.789952,0.686846,0.006263,0.002338,-1.204517,4.107296,2.344739,0.244556,0.011557,0.000157,0.193005,3.138536,1.510964,0.018905,-9.738529,0.002575,0.167909,2.543906,1246.531671,0.334706,-0.042556,0.039203,-0.946975,2.91405,10.286717,3.889086,-1.139147,0.046395,-1.471697,4.648826,146.137382,4.519922,-0.011533,0.002109,-0.653471,2.89924,2.629359,0.247094,0.046086,0.001973,-0.871883,2.917624,6.089431,0.220369,-0.022519,0.001529,0.634655,2.493635,3.023369,0.185774,wash-hands--
1348,9.503207,0.05657,0.203013,3.167193,1216.411123,7.33082,-0.156277,0.062522,-0.051132,2.650911,21.596616,7.079644,-2.33313,0.115636,-0.334431,2.896838,298.650724,14.94048,-0.008365,0.0266,-0.347438,2.103254,12.114696,3.258812,-0.001083,0.004282,0.234484,3.059357,2.052503,0.499545,0.035987,0.013398,0.199443,2.625006,6.787177,1.71778,-6.068115,1.016568,-0.570768,2.33731,777.016451,124.846542,4.406242,2.316684,0.072401,2.995186,564.0087,301.114057,-6.053771,3.844278,0.143223,3.525299,774.892103,499.685255,0.624613,4.365666,0.02163,2.415834,125.447025,497.776827,-0.038822,0.095133,0.123453,2.244106,20.532371,12.356459,0.010094,0.116264,-0.424519,2.329422,18.184167,15.090207,-6.244847,2.333168,-0.575016,2.292119,800.368919,277.271118,-7.239915,3.840176,0.250709,3.458052,926.709218,499.407956,-0.53238,6.590294,0.069471,1.916666,143.975039,840.94739,0.964344,21.337703,0.486178,2.215596,320.95173,2244.799703,0.084534,0.125689,-0.532054,3.625016,16.149745,15.301422,0.364339,1.016927,0.074771,2.002524,72.290161,114.402354,-9.820503,0.002902,0.553911,3.964692,1257.024523,0.374096,-0.207652,0.013349,-0.283121,2.173567,26.646165,1.679467,0.301003,0.025569,1.201567,4.211195,38.538121,3.312947,0.014588,0.005077,0.402719,2.546538,4.842729,0.653299,-0.014007,0.000591,-0.676423,4.731514,1.815753,0.075633,0.015015,0.000202,0.192506,2.873992,1.959968,0.023883,-9.731449,0.002053,0.418767,2.624759,1245.625467,0.266903,-0.131448,0.010121,-0.447505,2.8686,16.87898,1.287375,-1.244284,0.010741,-0.358737,2.006058,159.311684,1.177765,0.001262,0.001885,-0.273495,2.69524,2.796963,0.236891,0.031679,0.000513,-0.03571,2.868296,4.124555,0.057742,-0.004583,0.000731,0.646688,2.735738,1.880611,0.088169,wash-hands--
1614,9.49937,0.043318,0.095363,4.516574,1215.919368,5.632492,-0.301761,0.122908,0.197381,2.369827,39.132628,15.355983,-2.352172,0.116784,-0.4403,2.929635,301.166209,14.343189,-0.022008,0.019374,-0.034712,1.978811,10.48839,2.503955,-0.006957,0.004288,-0.010458,3.031956,2.529216,0.546869,0.061328,0.012981,0.533917,3.017804,7.943501,1.66446,-6.028174,1.05547,-0.482982,2.164795,771.692391,135.134686,4.531061,3.04488,-0.273404,2.997633,582.515014,349.094248,-5.91325,4.576738,0.18773,2.820567,757.538,579.759109,-0.66995,4.921691,-0.636482,2.922199,124.072352,516.92068,0.03535,0.072998,0.053502,2.127462,16.026791,7.949545,-0.108318,0.106647,-0.747306,3.153083,18.966323,11.209105,-6.791889,0.874996,-0.302129,2.220037,869.373605,113.458605,-6.99513,3.704688,0.366417,3.011623,895.391433,481.316253,-1.184169,9.14459,0.138046,2.045372,199.97794,1150.195135,-1.147247,22.791262,-0.313427,2.139859,370.379521,2554.981904,0.00037,0.100929,0.058091,2.722666,19.567727,13.032147,-0.088793,1.148503,-0.715902,2.409777,79.681661,123.577479,-9.816303,0.001784,0.927211,4.367556,1256.486844,0.231552,-0.20448,0.011397,-0.180413,2.456025,26.186806,1.470986,0.369255,0.018014,1.368248,6.27574,47.276924,2.323938,0.018845,0.004566,0.380688,2.585992,4.813492,0.593055,-0.015543,0.000336,0.689679,4.22304,2.01414,0.042282,0.017805,0.000182,0.602277,3.583363,2.305421,0.02176,-9.726915,0.001855,0.242894,2.619319,1245.045106,0.241121,-0.125452,0.008925,-0.544558,3.040416,16.125686,1.126381,-1.250882,0.010135,-0.310683,2.292635,160.120876,1.27731,-0.001484,0.001994,-0.364459,2.551698,3.398319,0.258819,0.022018,0.00038,-0.063093,2.465067,3.087412,0.02417,0.007959,0.000284,0.787442,3.431088,1.204078,0.030463,wash-hands--
1881,9.473242,0.040397,0.531375,4.910218,1212.577579,5.155796,-0.511685,0.13079,-0.109407,1.925132,65.590382,16.809789,-2.40014,0.079046,-0.264952,3.417806,307.223156,10.228263,0.024894,0.01526,0.519557,2.737824,8.226245,1.901134,0.005045,0.003091,-0.316295,2.844065,2.17306,0.401932,0.050438,0.01955,1.170506,4.301955,8.39608,2.084994,-6.406759,0.97254,-0.9719,3.160503,822.329077,67.440964,5.053522,3.751249,0.032389,2.657846,648.091399,462.330558,-5.014681,6.663025,-0.106822,2.067636,643.809266,827.1381,-0.134365,6.922638,-0.47286,2.204396,116.743776,692.489803,-0.109699,0.190304,0.787368,3.37118,27.270038,16.073,0.002431,0.14243,-0.297003,2.110156,20.458776,11.878481,-6.16868,1.597342,-0.210889,2.075943,792.893762,124.76101,-6.689482,4.976097,0.264171,2.577105,856.265774,646.760951,-2.54259,8.435411,-0.101534,1.822878,336.79648,977.614993,-0.391013,19.396571,-0.116502,2.333954,279.685988,2294.281499,0.137287,0.170492,-0.30709,2.017202,26.800371,18.574285,0.062817,1.101788,-0.454636,2.239291,59.0534,129.641837,-9.814754,0.00118,0.444307,3.034611,1256.288499,0.153424,-0.188271,0.008345,0.096267,2.562219,24.176333,1.025641,0.42528,0.009603,-0.078682,1.953618,54.459673,1.208207,-0.001936,0.003019,0.386331,3.104587,2.958932,0.341838,-0.002707,0.000366,-0.696637,3.14747,0.889744,0.041327,0.021428,0.000163,1.155659,4.977259,2.759062,0.019833,-9.717691,0.002487,-0.339646,3.020541,1243.864783,0.310763,-0.125295,0.009014,-0.568093,2.957437,16.045258,1.168294,-1.283404,0.007693,-0.73327,3.076398,164.295739,0.895882,-0.014445,0.000968,0.077182,2.673217,2.04991,0.123648,0.027136,0.000277,0.055282,2.703729,3.52738,0.03003,0.004069,0.000228,0.63079,3.853157,1.032669,0.017117,wash-hands--
2148,9.469816,0.053518,0.214939,4.040501,1212.13751,6.920656,-0.598168,0.111185,-0.20893,2.228383,78.117469,10.64828,-2.375008,0.125746,-0.234951,2.973326,304.008629,16.277432,-0.038578,0.050246,0.446583,2.727512,11.209732,5.47557,0.018668,0.005024,-0.383312,3.132291,2.656447,0.632305,0.015113,0.038289,0.44712,2.717774,12.089373,4.976493,-5.848801,2.174187,-0.709992,3.280161,751.222944,221.422872,5.320582,4.502658,-0.175375,2.722627,686.482891,467.542808,-4.72635,14.211012,-0.76695,3.702929,609.237037,1765.730407,-0.627684,6.659378,-0.556776,2.641114,186.133226,865.894364,0.094849,0.896314,-0.661582,3.527196,56.951898,106.69161,-0.178335,0.160022,-0.219524,2.635196,28.117495,16.529738,-6.396625,1.92167,-0.177287,2.372399,821.944294,167.201039,-6.273776,4.951127,0.34868,2.526477,803.824813,623.882311,-3.602389,16.078883,0.438989,2.628668,466.006671,2018.767685,-0.844906,12.310605,0.182773,2.11185,234.074403,1553.915139,0.002347,0.608449,0.2513,3.112642,49.132484,72.530734,-0.052105,0.788224,-0.35652,2.386603,58.336953,98.437826,-9.815133,0.001135,0.319315,3.082908,1256.337031,0.147511,-0.139668,0.007962,-0.648332,3.788921,17.92281,1.009667,0.450634,0.009853,0.01277,2.047604,57.731283,1.189232,0.025359,0.004311,-0.365616,2.562877,4.776607,0.365686,-0.001301,0.00037,-0.497717,2.946898,0.928374,0.035769,0.024248,0.000099,0.254834,3.084474,3.104654,0.012853,-9.715851,0.002997,-0.275384,2.829598,1243.628985,0.389705,-0.111317,0.009031,-0.270741,2.043916,14.262726,1.167911,-1.333906,0.008043,0.714513,4.239387,170.769432,0.88648,0.001527,0.00157,-0.288135,2.839983,2.155991,0.131038,0.033507,0.000513,-0.330263,2.737255,4.500206,0.037319,0.011891,0.000154,-0.328412,2.904041,1.527571,0.019871,wash-hands--
2414,9.47049,0.084629,-0.105978,3.527394,1212.224031,10.956361,-0.603592,0.208276,-0.013207,2.858443,77.259779,27.082557,-2.345784,0.284369,-1.743543,10.323057,300.284599,36.754884,0.01501,0.081362,-0.229963,4.060717,11.425999,9.072121,0.015469,0.019314,0.842222,6.552457,6.544355,2.473668,0.015682,0.050831,0.20797,1.952838,12.057457,4.426737,-6.068935,2.861977,-0.647627,2.936788,776.861073,371.233934,6.042787,3.443022,-0.090665,2.906015,773.553617,445.855716,-3.967288,18.347324,-0.478721,2.951984,508.927007,2367.76952,-0.265967,8.598255,-0.462577,2.211576,175.430889,1062.753497,0.005331,1.319179,-0.559771,2.416028,73.06156,165.827445,-0.123132,0.18399,-0.006872,2.190229,29.715561,23.793453,-6.105542,2.614171,0.284872,2.644906,782.55779,313.906256,-5.89462,4.713894,0.214743,2.506088,755.105597,598.927151,-5.033438,16.530473,0.061128,2.695573,644.331354,2148.441272,-0.581748,11.682032,0.331313,2.25183,200.409709,1448.7977,0.062886,1.246394,0.030125,2.408841,53.717781,157.599104,-0.048554,0.55319,0.155965,2.149689,51.110269,65.156702,-9.814018,0.002152,0.686617,4.09281,1256.194253,0.279704,-0.118825,0.006636,-0.768198,3.682062,15.229678,0.853171,0.466843,0.018997,0.518014,3.428614,59.758028,2.466307,-0.000856,0.007304,-0.02171,2.739737,5.554449,0.873132,0.011209,0.000805,-1.073009,4.008205,1.593736,0.104754,0.020932,0.000084,0.094565,2.872638,2.708238,0.008457,-9.707144,0.004548,-0.014931,2.484354,1242.514456,0.590964,-0.116355,0.008506,-0.321814,2.179865,14.953143,1.077976,-1.360264,0.018833,1.275246,4.210466,174.114868,2.443285,-0.014753,0.003026,0.115751,2.776973,3.605505,0.333357,0.023972,0.000975,0.327353,3.175835,3.462987,0.085936,0.00942,0.000164,-0.112216,3.175801,1.214361,0.021014,wash-hands--
2681,9.467778,0.105509,-0.187312,2.642957,1211.877988,13.628474,-0.561752,0.302119,0.259684,2.785372,73.206974,36.2863,-2.351401,0.446842,-1.264875,6.487849,300.991843,57.99567,-0.01225,0.100576,-0.379309,3.381784,13.275823,13.053845,0.000679,0.025553,0.446623,4.068164,7.726852,3.223841,-0.03052,0.046206,-0.286312,2.282875,14.056976,5.896431,-6.138961,3.156854,-0.487039,2.814607,786.643511,389.141071,6.593461,7.196771,-0.471704,3.418364,845.557863,893.440973,-3.615095,24.024179,-0.221883,2.200454,471.354997,2996.299924,-1.039392,16.98491,0.365601,2.318016,279.980324,1996.807502,0.111117,1.394303,-0.26374,2.053234,77.654684,179.596762,-0.102619,0.335973,-0.316227,2.859882,31.043647,38.826187,-5.963246,3.282852,0.387156,2.121687,764.872978,388.616756,-6.145876,9.043374,-0.713791,4.422713,788.594276,1127.941171,-3.671021,24.893991,0.126364,2.258199,493.296498,2879.366806,1.038559,7.040305,0.199967,2.352772,143.652811,868.417583,-0.03857,1.394037,-0.19318,2.086304,78.040083,179.188292,0.278012,0.343902,0.376566,2.805917,39.105455,42.300314,-9.817474,0.002304,0.492779,3.526488,1256.636753,0.295945,-0.092693,0.007715,-0.283476,3.077839,12.061489,0.928453,0.449085,0.021169,0.251237,2.816219,57.52093,2.683343,0.004986,0.006764,0.131462,3.136992,4.431186,0.878975,0.011225,0.000882,-0.822828,3.595657,1.586098,0.108726,0.018903,0.000109,0.092148,2.524223,2.419624,0.014223,-9.705412,0.005564,0.02415,2.070058,1242.29278,0.723744,-0.105794,0.012786,-0.054854,2.123725,13.600623,1.63717,-1.412959,0.024239,0.752667,2.383073,180.876112,3.052299,-0.000777,0.003095,0.53869,3.131749,2.947895,0.393132,0.026304,0.001086,0.478789,2.894182,3.378758,0.140041,0.007803,0.0002,-0.038431,2.836272,1.002464,0.025858,wash-hands--
2948,9.512694,0.127021,-0.304667,2.714923,1217.636642,16.0606,-0.501126,0.342485,0.719523,3.050333,64.154605,44.529214,-2.33997,0.577413,-0.790986,4.266515,299.519315,75.057641,-0.024356,0.116295,-0.533509,3.04078,15.931596,14.329256,0.009009,0.029618,0.493775,3.365236,9.335306,3.706456,0.001531,0.039219,-0.133329,2.595459,11.415159,4.892988,-5.927443,3.138609,-0.181217,2.68482,760.056695,375.729422,5.756062,15.155036,0.643202,4.483343,739.659076,1903.208383,-3.155858,29.170257,-0.34894,2.087734,404.014647,3792.256036,-0.280877,24.773536,-0.006197,2.293071,333.32205,2831.285555,-0.069378,1.754218,-0.264999,1.811281,68.501459,228.061694,-0.163897,0.37021,-0.572567,2.932605,29.878342,47.614542,-6.864693,3.415675,-0.338134,2.161221,879.610769,418.190801,-5.943283,11.750224,-0.703746,3.754882,761.389762,1512.439302,-3.879595,28.845252,0.040878,1.884901,525.84499,3276.017176,-0.287812,10.710016,-0.196243,2.013781,210.418189,711.396846,-0.160784,1.344231,-0.464797,2.35496,64.786097,170.886077,0.183923,0.389259,0.159948,2.326626,35.846763,39.017571,-9.812131,0.00275,0.367072,3.287226,1255.953004,0.347748,-0.070433,0.005985,-0.080043,3.721975,9.018459,0.777384,0.47309,0.023645,0.399707,2.744682,60.693553,2.809513,0.007554,0.006798,0.180443,3.107359,4.384607,0.783467,0.007953,0.000948,-0.82713,3.677634,1.63951,0.121569,0.015482,0.000107,-0.296428,2.798094,1.990746,0.013335,-9.70591,0.005615,0.175464,2.125458,1242.3568,0.719752,-0.089473,0.013472,0.178992,2.001432,11.590864,1.701492,-1.41859,0.025843,0.583909,2.146206,181.615876,3.151281,0.000875,0.003287,0.57532,2.877725,3.592246,0.406075,0.019602,0.001441,0.210217,2.065926,2.716037,0.170261,0.010078,0.000247,0.172431,2.461965,1.370443,0.028658,wash-hands--
3214,9.484826,0.153326,-0.127126,2.647166,1214.059701,19.863473,-0.535601,0.342256,0.5939,2.916969,68.685,44.242448,-2.338483,0.559237,-0.798107,4.543555,299.326683,72.721998,0.038859,0.086235,-0.612908,4.006911,14.611422,11.076719,-0.005146,0.030346,0.360394,3.124339,9.447087,3.936148,0.032114,0.020555,-0.148657,2.911363,8.533707,2.623155,-6.426737,2.379108,0.573387,4.875475,822.760799,306.190497,6.189709,15.823708,0.819566,4.524091,795.926777,1966.011868,-3.714808,26.762055,-0.429649,2.281991,509.358596,2951.165925,0.329732,22.655706,0.34568,2.74523,348.616038,2859.410035,-0.203036,1.072326,-0.018923,2.033595,48.153438,127.445991,0.043784,0.4192,-0.296965,2.571743,38.754651,54.218965,-6.649161,3.62145,-0.151315,1.975164,852.274566,438.957358,-6.283927,13.12326,-0.834488,3.538168,804.364093,1705.977336,-2.679477,29.306017,-0.275448,2.901387,343.47117,3805.320882,0.281384,8.987322,0.181637,2.5057,194.571367,978.528268,0.138761,1.154712,-0.070188,2.373611,55.863551,143.42245,0.13623,0.382774,-0.148334,1.975911,32.563907,47.319257,-9.815474,0.002712,0.205462,3.279529,1256.380693,0.351298,-0.075373,0.005414,0.148461,3.619919,9.670526,0.697021,0.456501,0.023521,0.174478,2.635404,58.454806,3.016491,-0.022193,0.004357,0.427628,3.288061,4.420353,0.503917,0.019596,0.001066,-0.14235,2.546901,3.143001,0.0817,0.014744,0.000081,-0.019638,2.421974,1.908264,0.009296,-9.702707,0.005173,0.29593,2.2928,1241.946455,0.672625,-0.106571,0.012272,-0.057955,2.179905,13.836708,1.510505,-1.425474,0.026667,0.558362,1.970775,182.461695,3.462767,-0.017623,0.002726,0.240654,2.776259,2.955818,0.296615,0.006663,0.000966,0.006311,2.283814,1.771826,0.125632,0.007526,0.000297,0.095381,2.317676,1.000194,0.037535,wash-hands--
3481,9.501089,0.16457,-0.572466,3.682594,1216.140708,21.350988,-0.64133,0.285489,0.380345,3.027787,82.115255,37.071263,-2.361009,0.499853,-0.242824,3.073377,302.209203,64.996751,-0.031741,0.074393,-0.115132,3.607608,10.721472,8.783777,0.021634,0.029232,-0.272894,2.553285,8.878155,3.775069,0.021717,0.022527,-0.12659,3.16967,7.907289,2.899306,-5.957544,3.144325,-0.18188,5.693593,763.59849,383.948839,6.157281,15.476558,0.808455,4.67115,788.502594,2003.479113,-3.437452,26.217591,-0.413624,2.331816,448.711306,3286.264948,-0.089922,21.070509,0.176986,2.975446,249.619959,1752.891213,-0.082996,1.227772,0.139755,2.061271,62.430735,145.255206,-0.009213,0.423175,-0.485322,2.67118,43.515727,53.495192,-6.719118,4.452868,-0.328534,2.505795,860.048268,578.985122,-6.119836,12.80769,-0.740667,3.514633,783.933535,1650.661432,-3.276269,27.16629,-0.6185,3.321777,429.479149,3396.269001,-0.432115,6.947587,-0.149483,3.326039,177.407623,754.345703,-0.025087,0.95439,-0.016315,1.930317,57.228314,106.033956,0.099086,0.34166,-0.236062,2.33318,32.297931,30.424593,-9.815872,0.002021,-0.009998,3.207294,1256.431654,0.259031,-0.066154,0.005945,0.387756,3.516507,8.477002,0.770577,0.44595,0.013351,-0.330313,2.567307,57.166623,1.581846,0.004948,0.003116,-0.640685,3.632476,2.922719,0.319513,0.013656,0.000689,0.153942,2.717819,2.0576,0.070931,0.014891,0.000088,-0.086403,2.376526,1.906624,0.011379,-9.703699,0.004833,0.13608,2.473912,1242.073448,0.627802,-0.085183,0.016066,-0.069804,2.204028,10.909759,2.087159,-1.413644,0.018087,0.646449,2.562976,180.953811,2.309575,0.00272,0.001793,-0.245104,2.41326,2.027502,0.169895,0.014927,0.000786,0.216532,2.492455,2.008253,0.096084,0.010042,0.000325,0.261378,2.135207,1.302656,0.041581,wash-hands--
3748,9.517485,0.158005,-0.451164,3.9017,1218.239143,20.506485,-0.725714,0.191884,0.460744,2.978195,92.908457,24.902047,-2.28905,0.371215,0.349353,2.540649,293.058253,47.713212,0.009989,0.066606,0.163989,3.385205,11.018,8.31288,0.043838,0.026752,-0.208168,2.756349,6.805813,3.478824,0.031571,0.030551,-0.233346,2.999223,10.041174,3.9398,-6.176782,3.444446,-0.413883,4.914282,791.811946,418.513335,5.187665,11.346303,1.016302,5.80282,683.588803,1056.840534,-4.825355,25.684204,-0.869241,2.96462,617.687644,3339.657325,1.894701,7.557796,-1.146809,4.094735,281.215878,661.09335,-0.291853,1.421185,-0.186162,1.950003,63.829865,142.646726,0.044344,0.274272,-0.487193,3.090834,25.718766,35.666076,-6.40814,5.100101,-0.232521,2.37825,820.491896,656.667846,-5.663522,9.161809,-0.29772,3.198886,727.411973,1134.133474,-4.276084,21.062685,-1.108066,5.420264,548.021909,2726.987774,-0.476859,5.632215,0.585756,2.483295,189.249175,717.771871,0.200808,0.993847,0.321987,2.033532,59.481278,128.610552,0.095018,0.428819,-0.609359,2.686882,38.149652,47.291907,-9.811933,0.002155,0.085051,3.086331,1255.927893,0.263642,-0.060923,0.007751,0.002355,3.665659,7.808628,1.005309,0.456516,0.017216,-0.195236,2.374484,58.653314,1.831044,-0.006596,0.00471,-0.363625,2.593596,3.238416,0.536931,0.021742,0.000851,0.139477,2.427118,2.783006,0.110699,0.016272,0.000155,-0.661226,4.307811,2.083193,0.020178,-9.70053,0.004568,0.089647,2.766854,1241.667992,0.590124,-0.077475,0.015768,-0.390129,2.273108,9.927522,2.047028,-1.415416,0.02399,1.059162,3.51967,181.175287,3.10754,-0.009026,0.002387,-0.303389,2.319147,2.609454,0.279277,0.015491,0.001103,-0.164533,2.689006,2.177783,0.130563,0.00981,0.000355,0.25708,2.026368,1.256385,0.046093,wash-hands--
4014,9.497671,0.149851,-0.363159,3.878201,1215.703121,19.436805,-0.762398,0.149795,-0.099771,2.837255,98.306558,17.240436,-2.167655,0.299342,0.500525,3.091295,277.462175,38.904262,-0.01506,0.056375,0.343668,2.946895,11.637407,7.329821,0.046268,0.024972,-0.269316,2.842315,7.208976,3.201039,-0.010651,0.040158,-0.322541,2.503418,13.30606,5.018514,-5.716762,4.10177,0.016015,3.607912,732.013609,527.1905,5.598116,5.442631,-0.345928,3.083775,718.899775,654.402193,-5.583231,16.997846,-0.855967,3.525574,715.029392,2201.817371,0.068245,3.926576,0.07553,2.614992,134.103929,446.574662,0.186863,1.23177,0.431739,2.354475,76.17327,147.13175,-0.102929,0.2399,-1.167481,4.152814,27.839116,30.066524,-6.32687,4.854692,-0.214785,2.482152,810.250145,620.701389,-6.155913,9.622785,0.953223,5.335828,789.354596,1216.280936,-4.083875,18.506806,-1.189082,6.452946,525.36743,2362.782496,-0.197902,5.845195,1.057851,3.42882,160.744256,643.633096,0.091345,1.026619,0.050856,1.861875,68.078067,133.410432,0.001373,0.695806,-0.352626,2.623019,47.825986,71.673025,-9.818202,0.002102,0.09281,2.731094,1256.729857,0.273199,-0.041476,0.009647,0.116491,3.183137,5.336932,1.252887,0.403729,0.015109,-0.523719,2.795442,51.685592,1.951121,0.000323,0.00478,-0.08781,2.427645,3.879956,0.586953,0.024011,0.000742,-0.024946,2.126253,3.179874,0.085927,0.021098,0.000192,-0.281719,3.168469,2.719594,0.023399,-9.700212,0.004489,0.021223,2.669166,1241.627126,0.583033,-0.071155,0.016668,-0.386248,2.147477,9.108455,2.167238,-1.444837,0.020362,0.883834,3.636913,184.939176,2.6473,-0.006208,0.002315,-0.146029,2.366261,2.858854,0.279545,0.020421,0.000787,-0.287091,3.568018,2.721513,0.093175,0.013513,0.000391,0.45013,2.140959,1.750745,0.049748,wash-hands--
4281,9.536554,0.118743,-0.612939,4.458703,1220.68128,15.34763,-0.802507,0.122695,-0.142357,3.309446,102.73842,15.897895,-2.090914,0.274204,0.652086,3.557575,267.875986,33.623664,0.008072,0.057042,0.598656,2.976839,14.138509,7.417075,0.050943,0.023727,-0.311452,2.946513,7.988419,3.070772,0.007591,0.044358,-0.126458,2.076342,12.085029,4.959339,-5.610567,3.528772,-0.39207,2.716769,718.329645,454.890946,5.022009,3.8249,-0.055989,2.60454,646.077298,430.885658,-5.418408,13.64746,-1.044496,4.610319,699.153585,1651.456653,0.30059,4.859458,0.060286,2.196216,173.014788,581.907812,-0.00677,1.302494,-0.00264,1.994348,70.768345,166.239264,-0.145931,0.119298,-0.067371,2.003908,21.237143,13.921781,-6.164931,4.691866,-0.057658,2.512107,789.80041,592.846677,-5.999048,8.030993,1.397067,7.247323,768.371355,1032.375436,-4.485975,11.456087,-0.11159,2.698165,579.611907,1390.716825,0.467595,9.979076,0.196677,2.955765,219.823605,1255.04146,0.105267,0.964739,0.205638,1.897934,54.524901,125.066995,0.244617,0.681637,0.226815,2.665607,64.096322,88.514131,-9.817127,0.002304,0.250367,2.498605,1256.59226,0.298592,-0.010602,0.009706,0.249468,3.867361,4.178971,1.227416,0.385228,0.016287,-0.614603,2.902637,49.309158,2.117831,-0.000115,0.004185,-0.25707,2.90241,3.729979,0.532049,0.019856,0.000635,-0.2592,2.526416,2.598105,0.077965,0.021373,0.000194,-0.208934,3.113642,2.764263,0.022838,-9.701237,0.004302,-0.085165,2.829305,1241.75852,0.553879,-0.038907,0.014548,0.063147,2.308628,5.993804,1.811384,-1.463669,0.019475,0.797616,3.644426,187.353523,2.510064,-0.00418,0.002113,-0.152137,2.627946,2.641472,0.262612,0.021501,0.000754,-0.317823,3.641833,2.758244,0.097539,0.012802,0.000287,0.243799,2.357463,1.701077,0.034037,wash-hands--
4548,9.561793,0.076116,0.139977,2.56698,1223.914507,9.702228,-0.836243,0.113276,-0.526731,3.179766,107.676235,12.559526,-1.923248,0.155833,0.031655,2.4964,246.204936,20.034813,0.060274,0.034521,0.163617,2.114551,10.49107,4.431553,0.031036,0.012302,0.052469,3.445617,5.314154,1.599862,0.004053,0.031412,-0.096546,2.750241,10.584499,4.083233,-6.009365,2.356949,-0.113007,2.152086,772.273335,231.25099,4.26027,4.459961,-0.0683,2.936044,549.757466,502.709335,-6.6967,9.306458,-0.087974,2.474749,869.516755,872.386571,0.582876,4.811387,0.340044,2.343667,163.24872,540.973866,-0.0558,0.800021,0.084811,2.549003,53.990229,103.778381,-0.12074,0.126957,-0.00297,1.835622,22.227736,14.706506,-6.311628,3.415235,-0.225628,2.360763,808.145015,437.551602,-6.223845,7.858604,1.209606,7.078368,796.72026,1020.18185,-2.239688,14.992913,-0.380046,2.563372,327.476811,1552.001012,0.830029,14.860751,0.349034,2.23815,230.678115,1921.514855,0.228076,0.50463,-0.200508,1.965367,47.16568,65.338286,0.331921,1.01048,0.067234,1.917119,75.110738,128.554424,-9.821424,0.00223,0.108531,2.564842,1257.142288,0.289436,0.012244,0.009138,0.293482,4.72925,4.391127,1.185026,0.349558,0.020899,-0.52042,3.11345,44.751954,2.705641,-0.011747,0.002684,0.320835,2.350723,2.895383,0.348739,0.016251,0.000983,0.146033,2.140284,2.242039,0.116751,0.020865,0.000195,-0.275262,3.10348,2.705531,0.02245,-9.700703,0.003844,-0.006971,2.908583,1241.69012,0.495566,-0.028407,0.011787,0.182622,2.331468,5.972604,1.517923,-1.48788,0.017766,0.730027,3.264659,190.450907,2.297412,-0.011338,0.001563,-0.073426,3.0346,2.165632,0.202245,0.012799,0.000803,-0.754238,3.893638,1.673265,0.102606,0.015004,0.000339,-0.069724,2.491213,1.921417,0.044071,wash-hands--
4814,9.619729,0.111906,-0.578345,3.708069,1231.34365,13.833058,-0.895577,0.118774,-0.861846,3.380459,114.739838,15.059178,-1.860135,0.139862,-0.076259,2.020322,238.100229,18.165065,0.032376,0.027566,0.14456,2.369787,7.057805,3.178393,0.038546,0.008373,0.522478,3.663345,4.936084,1.088554,0.006245,0.020289,0.59492,2.917497,7.481303,2.135234,-5.760643,1.720984,-0.294921,2.240569,737.636049,217.406038,4.416615,4.406016,0.133557,2.955824,567.122621,540.650637,-5.894332,7.250345,0.348668,3.296747,758.157844,854.407799,-0.617291,5.551132,-0.139571,2.072973,191.162519,240.887723,0.007947,0.440733,-0.740014,2.594058,40.440729,45.526442,-0.177693,0.099413,-0.240915,1.910793,26.549936,9.949505,-6.929128,1.959901,-0.242998,2.232472,889.091821,193.861386,-6.415608,6.400607,1.6789,9.332043,821.50046,824.598161,-2.853473,15.67036,-0.640762,2.739023,411.971104,1461.190538,-0.667325,19.47409,-0.250794,1.825077,274.212167,1653.493158,0.151354,0.337383,-0.034126,1.849526,36.295325,37.55401,0.095824,1.014686,-0.369354,1.955845,68.778986,104.889718,-9.825118,0.002183,0.145677,2.597735,1257.615164,0.281752,0.038613,0.005877,-0.821015,3.260174,4.944955,0.764144,0.328833,0.014639,0.118488,2.538927,42.108667,1.87939,0.001314,0.001882,-0.571116,3.511663,1.697476,0.226609,0.01271,0.000689,0.426118,2.330483,1.630997,0.089679,0.01946,0.000149,-0.133124,3.163022,2.504406,0.018269,-9.698654,0.002964,0.117727,3.466891,1241.427781,0.384968,-0.007327,0.010384,0.077214,2.515198,5.840642,1.344359,-1.472337,0.01065,0.197168,2.728765,188.459628,1.382004,-0.002519,0.001006,-0.143794,2.339984,1.473741,0.124864,0.014439,0.000425,-0.077957,2.54955,2.000344,0.046032,0.014598,0.000336,-0.08234,2.667615,1.879816,0.043068,wash-hands--
5081,9.734192,0.125205,-0.48509,3.155284,1245.984756,15.956754,-0.970622,0.081772,-0.647201,3.054423,124.430266,9.883733,-1.732661,0.240211,-1.0922,5.15747,221.837506,30.844503,0.104328,0.018469,0.454171,2.555649,15.262508,1.53498,0.162033,0.061576,-1.289003,3.805888,23.108417,6.358649,0.018176,0.013903,-0.013733,2.172228,7.068441,1.801413,-6.290417,0.826579,-0.202617,2.462588,805.208,106.600395,4.952099,4.160908,0.672434,3.019807,641.628537,384.027289,-5.968041,5.35867,1.087262,4.048492,766.994277,621.879462,0.074252,4.981301,0.375067,2.261713,114.255283,512.794174,-0.038871,0.243866,-0.072592,2.032521,37.205929,30.915785,0.032029,0.100383,0.233219,2.005234,18.035154,10.330364,-6.369695,1.684765,0.172953,2.065458,818.751507,130.095176,-6.431407,2.532499,-0.624154,3.595386,823.308388,327.134292,-2.75697,13.785274,-0.914706,2.920728,364.251926,1663.234747,0.86408,18.742193,0.401945,1.851344,295.292019,1247.2215,0.406789,0.237103,0.20477,1.584043,59.633326,17.420592,0.226802,0.609864,-0.53005,2.585963,44.837231,69.332379,-9.816706,0.002213,0.344473,2.777989,1256.538384,0.28574,0.04954,0.006083,-0.566342,2.79031,6.342871,0.790994,0.340031,0.020782,0.131009,2.35167,43.532234,2.690941,-0.018233,0.001983,-1.023044,4.857575,3.401789,0.160687,0.036307,0.003466,-1.172585,3.684004,5.825283,0.254937,0.018649,0.000151,-0.055235,2.649827,2.462608,0.013843,-9.697553,0.002356,-0.110509,4.1098,1241.286726,0.306361,0.00516,0.009299,-0.092865,3.055651,4.892841,1.190531,-1.471299,0.012701,0.086532,2.191361,188.352775,1.494177,-0.010004,0.000944,-0.616655,2.926522,1.98556,0.086233,0.022126,0.000817,-0.239475,1.921408,3.040257,0.086872,0.008182,0.00028,-0.665352,3.829662,1.164101,0.03232,wash-hands--
5348,9.733869,0.125272,-0.536772,3.146819,1246.047254,11.859145,-0.956131,0.094551,-0.70504,2.832255,123.130045,9.393781,-1.058196,1.24055,-0.937645,2.486919,145.226548,117.782041,0.073131,0.015212,0.320027,2.356733,10.377561,1.660372,0.337792,0.099999,-0.253564,1.371508,43.452149,12.707814,-0.060654,0.008845,-0.251593,2.005271,8.687287,0.909102,-5.973249,1.249847,-0.922774,3.798694,766.968477,104.412144,5.679806,5.757166,0.553783,2.896237,727.717517,732.430988,-4.988138,10.96003,-0.044625,3.284752,639.011249,1414.520479,-1.32715,5.616845,0.038679,1.862536,175.586893,726.643368,0.189834,0.15164,0.027228,2.065069,24.335085,19.691313,0.132817,0.14257,0.17296,2.041344,22.257861,18.409606,-6.361325,1.842328,-0.078741,2.305851,814.318166,237.788153,-6.893658,2.367631,-0.360169,4.123887,882.780543,296.880243,-1.404311,14.386715,-0.172072,2.036998,366.382725,252.882817,0.405757,15.677378,0.429353,1.998753,297.345534,1980.541706,0.096556,0.255005,-0.431686,1.920574,37.408595,13.373368,-0.019147,0.591049,-1.216748,3.743354,44.528438,73.333202,-9.814939,0.002256,0.292053,2.77548,1256.312607,0.277492,0.072234,0.007133,-0.357754,2.577964,9.287864,0.915243,0.22317,0.067142,0.562424,2.522178,32.644157,4.768637,-0.028128,0.002545,-0.928368,3.986614,3.615489,0.329244,0.073549,0.006719,-0.172043,1.4058,9.511997,0.844365,0.020187,0.00018,-0.056816,2.312295,2.58399,0.023427,-9.698961,0.003703,0.642968,4.853099,1241.467111,0.476073,-0.01588,0.015514,0.164074,2.950193,6.454853,1.859581,-1.562958,0.050236,1.052937,3.464256,200.366764,4.574479,-0.020227,0.00227,1.232912,5.815512,2.828986,0.27467,-0.000111,0.006775,2.439625,8.930259,4.057658,0.62009,0.031352,0.003091,-2.106046,6.704862,4.913993,0.274293,wash-hands--
5614,9.557818,0.255954,0.143089,2.941718,1223.512013,28.960819,-0.890259,0.085912,-0.460892,2.924258,113.97058,11.116402,-0.020847,3.216736,-0.284531,1.565995,144.217385,407.342153,0.072788,0.014319,0.254612,1.919539,9.87434,1.692527,0.385366,0.09491,0.111873,1.542135,55.128555,2.722304,-0.167569,0.044036,1.353143,4.571808,22.076907,5.293123,-5.26354,2.79382,-0.575269,1.915004,675.028144,335.567757,6.869868,2.828943,0.565086,3.167152,880.984581,321.999966,-2.401208,11.433229,-0.359116,1.434094,316.859263,1392.539914,-1.449759,5.045692,0.103969,1.838704,188.362135,639.541942,0.080633,0.124812,-0.492747,1.748612,29.61262,4.001209,0.073174,0.1861,0.280425,2.132848,33.291522,8.001588,-4.944085,4.732001,-0.641997,2.105631,635.715492,557.51794,-6.961399,1.593956,0.492648,3.14112,892.083376,178.27801,-0.464593,21.714986,-0.166774,1.743896,384.936324,2742.280775,0.562465,10.217179,0.990323,3.102762,210.116037,710.21326,-0.107291,0.436994,-0.337404,1.743771,54.007321,50.419946,0.026832,0.406282,-0.574367,2.311035,48.626724,51.216948,-9.814563,0.004839,1.475144,6.80112,1256.264288,0.62102,0.086587,0.015438,-1.654064,8.763043,11.193459,1.9688,0.019263,0.188101,0.492608,2.357134,33.590944,23.45948,-0.067127,0.009161,1.603237,7.412569,8.63371,1.179897,0.094913,0.005633,0.128898,1.301306,13.26246,0.283339,0.031133,0.0006,-1.196845,4.890805,3.988767,0.07763,-9.690725,0.015156,-0.695552,5.493069,1240.41291,1.965494,0.154975,0.133037,-1.609867,4.927136,26.24125,12.61508,-1.34299,0.324059,-1.349758,4.331252,174.204758,29.491901,-0.052315,0.008181,0.693486,2.948949,6.697913,1.063495,-0.019796,0.022121,1.073735,3.392996,9.07641,2.873034,0.049706,0.006662,-1.192695,2.99352,6.383158,0.862059,wash-hands--
5881,9.468747,0.216759,0.069107,2.988463,1212.270095,17.776513,-0.062537,2.010043,-1.3598,3.233621,95.745364,207.975893,0.949706,2.416939,0.619182,1.973473,136.500338,253.102851,0.024555,0.033408,1.073514,3.859954,9.775102,4.338247,0.323082,0.146898,0.27027,1.519243,43.916502,15.634149,-0.369896,0.097638,0.733556,2.057456,47.578367,12.347332,-4.743611,2.226084,-0.10436,1.84287,613.387515,169.245224,7.909433,1.464613,0.301095,2.310176,1012.410953,190.340179,-0.593217,10.499866,0.597474,1.588095,246.517184,1174.55742,-0.629409,4.500676,0.880371,2.792553,149.825626,432.781688,0.065749,0.132048,-0.506889,1.717792,29.099147,17.045069,0.050686,0.216498,0.348152,1.955888,35.89884,28.002364,-4.79394,5.707054,0.035353,2.269157,627.308455,472.575774,-6.596181,2.687951,-0.21268,2.979929,846.18991,299.141123,2.385823,18.768512,0.642378,2.168739,331.538717,2176.543968,1.845026,2.217882,-0.120622,1.992834,241.565809,247.431192,-0.125667,0.420023,-0.315898,1.743068,54.976529,10.748802,0.433095,0.453672,0.080926,1.783939,60.076973,50.482869,-9.814754,0.005547,1.280151,5.506958,1256.289678,0.677286,0.199625,0.068781,-1.016517,2.718389,27.004938,7.732074,-0.198868,0.185121,-0.283292,2.396232,31.015422,19.088472,-0.00154,0.033641,-0.569215,3.328672,11.224527,2.587787,0.081024,0.008491,0.296029,1.463016,11.460383,0.726642,0.045468,0.001508,-0.945476,3.749381,5.82357,0.195426,-9.706238,0.020303,-0.505438,3.901799,1242.399912,2.580875,0.314708,0.203677,-0.677898,2.125477,40.587824,26.094032,-1.301619,0.376357,-0.949455,3.11358,166.607999,48.934598,-0.021345,0.014979,0.077186,2.440374,7.776026,1.106475,-0.034323,0.02427,0.6361,2.630798,11.27541,2.593644,0.076294,0.006919,-0.473544,1.870501,10.302621,0.72871,wash-hands--
6148,9.285541,0.123431,0.294347,3.364972,1188.576938,15.004665,0.887548,2.8573,-0.17848,1.191734,137.765321,369.314692,1.785365,0.61762,1.091124,3.947256,232.536025,50.973474,-0.032416,0.051986,0.229722,2.990226,16.129747,6.590738,0.187334,0.136649,-0.475068,1.641916,29.680588,12.914606,-0.313885,0.156673,-0.149081,2.773609,50.95924,4.776445,-4.058032,1.507283,-0.082012,2.438996,520.18403,183.540863,8.291593,0.881738,0.348096,2.423919,1061.364117,113.303521,1.136217,3.809059,2.270926,7.155013,172.679939,357.803486,-0.77038,3.645451,1.222965,3.480349,151.6122,263.520468,-0.092018,0.094965,-1.446453,4.042753,20.006983,8.196936,0.019787,0.196436,0.302502,2.142227,34.404329,6.856909,-5.315845,7.306827,-0.254647,1.7154,693.988805,654.280364,-5.652795,4.033043,0.178142,2.194699,723.678885,521.698424,5.07239,5.631579,0.993799,2.783345,657.306129,565.656657,0.939448,1.322368,-0.460993,2.142121,121.309955,167.889385,-0.275002,0.236776,-0.26017,2.163395,40.618554,28.841319,0.304821,0.522621,-0.304023,1.53941,73.269644,6.907953,-9.810632,0.006739,0.982614,4.396198,1255.762355,0.817391,0.269053,0.071492,-0.422506,1.930799,34.460484,9.273339,-0.366981,0.064996,0.619802,3.2778,49.446772,4.668006,0.029387,0.035378,-0.133929,2.863926,15.556272,4.355723,0.075973,0.008251,0.229077,1.456858,11.350419,0.529002,0.026002,0.003306,-0.186414,2.344158,4.908545,0.223377,-9.718706,0.027518,-0.050938,3.467164,1243.994913,3.55612,0.493598,0.209999,0.100559,1.746612,64.723812,24.173745,-1.185232,0.39011,-0.41553,2.435843,152.825986,45.331021,0.035054,0.025857,0.190966,2.066428,11.754693,3.304329,-0.041895,0.023155,0.567291,2.738788,11.15404,3.005778,0.057792,0.010782,-0.108676,1.744503,8.186475,1.20682,wash-hands--
6414,9.281611,0.151817,-0.220721,3.263296,1188.070411,18.828253,1.393386,2.055538,0.397236,1.660505,206.755833,93.669452,1.961658,0.323094,0.65462,3.128886,251.230261,40.914776,0.170969,0.215912,-0.582382,2.290549,33.023995,18.366556,-0.038463,0.050701,-1.489774,4.992499,11.988155,5.937322,-0.101295,0.375094,-0.256281,1.812694,51.153839,43.125377,-3.802323,1.33062,-0.52178,2.347793,487.704954,157.456851,8.448965,0.859297,0.748278,2.86082,1081.511598,110.225913,1.735509,0.324867,0.405014,3.381307,222.94457,36.595627,0.194149,0.369449,0.004674,4.70275,38.386573,47.254664,0.008988,0.16825,-0.941641,2.307482,26.977843,13.057013,-0.010846,0.160246,0.665906,1.992754,33.271703,20.654698,-5.33832,7.068908,-0.283667,1.830867,705.01048,440.871174,-4.125619,4.580433,0.203692,1.932312,528.247308,592.82229,6.625132,1.298477,0.844906,3.619636,848.030622,168.503676,0.600784,0.902417,-0.848493,3.011714,77.067262,116.935644,-0.132355,0.253368,0.425258,2.033755,34.829546,23.462418,0.462425,0.367895,-0.244954,1.66345,59.218341,47.786435,-9.810513,0.008308,0.666686,3.413565,1255.746815,1.034547,0.273492,0.084922,-0.058826,1.80065,38.996715,6.356031,-0.540452,0.092344,0.631493,2.456988,71.307495,7.260106,-0.053583,0.08245,0.432489,2.412809,22.56998,3.382073,0.063918,0.006627,0.171815,1.633227,9.249518,0.566253,0.000326,0.005358,-0.405907,1.922938,5.997107,0.696704,-9.732658,0.028787,-0.226062,3.287261,1245.781212,3.706417,0.620172,0.136146,0.349047,2.255187,80.593583,14.628698,-0.971468,0.229532,-0.433122,3.511493,124.768313,28.186034,-0.030657,0.056449,0.452448,1.997083,17.858157,2.522577,-0.04315,0.019355,0.43212,3.322898,8.072562,2.168825,0.015675,0.011705,-0.637847,2.021618,6.549848,1.51296,wash-hands--
6681,9.464653,0.10708,-0.171804,2.347872,1211.491406,13.316672,1.778305,0.888294,-0.049353,1.453393,229.514853,101.784535,1.579663,0.35107,0.140061,1.970489,202.693084,42.470596,0.159301,0.223169,-0.606253,2.220433,31.835542,19.532484,-0.116404,0.009899,0.018953,2.36578,15.00864,1.235554,-0.016447,0.330362,0.01567,2.095681,43.279973,13.295548,-4.23295,1.177168,-1.222521,4.02915,543.260402,128.220499,8.699288,0.374035,0.504524,2.819579,1113.521023,48.208827,1.49737,0.288938,0.505467,2.003119,191.671573,37.52282,0.129903,0.192998,-1.85937,6.648289,22.795278,23.190595,0.108809,0.185202,-0.437515,1.590329,35.403224,20.735243,0.101824,0.096495,1.306045,3.85699,24.548502,5.679564,-6.512466,2.594559,-0.292447,2.672975,833.950474,328.02576,-2.825585,2.473892,0.910957,3.371973,363.442148,301.418559,6.835123,0.617136,-0.025303,3.188351,875.694502,58.054363,0.353218,0.53994,-1.738281,6.512676,50.132757,62.778966,0.148221,0.067679,0.470982,4.48925,18.980956,8.796059,0.358092,0.275508,-0.558457,2.457183,58.565978,14.731595,-9.807429,0.006994,0.129678,2.153038,1255.352387,0.851483,0.243556,0.115825,0.343787,2.190418,31.185685,15.051418,-0.661328,0.134539,0.085517,1.647841,85.503877,15.188176,0.003731,0.086667,0.733049,2.681155,18.44862,7.34539,0.047833,0.006343,0.024244,1.803869,8.56078,0.256531,0.000067,0.005515,-0.444764,1.877894,6.167156,0.113533,-9.750487,0.015627,0.618984,4.177755,1248.062766,2.014265,0.558115,0.120425,0.303564,2.242174,71.505667,15.507343,-0.939738,0.175301,0.454517,2.958613,120.317205,22.679189,0.00422,0.057987,0.762468,2.272883,18.153989,6.704323,-0.019309,0.007537,-0.384401,2.15197,5.616131,0.895656,0.005513,0.007637,-0.336391,1.830859,6.591284,0.31139,wash-hands--
6948,9.539612,0.099827,0.336412,2.576475,1221.082448,12.511674,1.50128,0.649672,-0.742747,2.136829,196.594464,57.150503,1.269661,0.370925,-0.643022,2.355951,163.033158,45.563469,0.203165,0.198063,-0.601516,2.283788,33.33929,20.436343,-0.072304,0.009175,0.303356,2.717087,10.939221,0.653231,0.180926,0.140897,-0.76576,2.29049,30.962782,17.087158,-3.94742,1.241565,-0.601872,2.785606,507.517756,125.314389,8.676638,0.327232,0.780684,3.037402,1110.801686,35.783008,1.293533,0.234014,-0.220817,2.188727,167.030633,22.730531,0.03805,0.054517,0.026519,2.456261,13.037349,6.606442,0.158727,0.153813,-0.420808,1.731794,35.984904,5.998791,0.154649,0.03842,0.266609,2.157822,21.385572,3.956277,-6.94065,1.640149,-0.139058,1.940556,894.319269,45.868242,-1.990418,0.923294,0.846129,2.991851,257.319851,99.359901,6.952617,0.445303,-0.689116,3.033762,889.985703,56.482214,-0.060724,0.197865,0.110657,3.21973,23.257304,18.102643,0.108345,0.040314,2.09782,9.409384,17.015585,3.704843,0.062373,0.10828,0.415212,2.147843,23.59622,6.255459,-9.793113,0.007327,0.129566,2.352254,1253.519476,0.913641,0.177786,0.076241,0.583501,2.823572,27.719521,5.93746,-0.724337,0.129909,-0.23574,1.806923,94.447763,11.745239,-0.039618,0.068399,0.879322,3.080133,17.614157,6.521458,0.057991,0.005262,0.217275,2.359172,7.589843,0.644531,-0.006036,0.003985,-0.140054,1.623776,5.383668,0.518188,-9.760224,0.013218,0.878913,4.716366,1249.30874,1.718264,0.525756,0.081374,0.471324,3.055025,69.012453,6.872458,-0.854943,0.078608,-0.630641,3.001482,109.90007,8.594297,-0.005018,0.057902,0.651096,2.169303,13.549778,4.621421,0.003862,0.005981,0.109157,2.064917,4.286336,0.54632,-0.01706,0.003818,-0.07957,1.791257,4.627161,0.479664,wash-hands--
7214,9.676912,0.06671,0.859062,4.274338,1238.648021,8.549839,0.89283,0.251554,0.098719,3.216404,114.467096,32.053243,0.977129,0.210102,-1.13028,6.209126,126.03199,23.499317,0.325284,0.156369,-0.339652,2.124164,52.372156,4.313319,-0.045883,0.014319,-0.02852,2.506713,8.546317,1.854418,0.243833,0.128056,-0.425661,2.141741,42.357445,3.635576,-3.75224,1.172409,0.069073,2.203791,481.12062,139.73301,9.06816,0.248405,0.113965,2.367937,1161.079728,19.21151,0.978773,0.191709,-0.378819,2.952596,125.70751,23.244122,0.075012,0.042076,0.034305,2.782465,10.798474,5.083678,0.21924,0.111236,-0.68382,1.768254,31.472916,11.241622,0.175598,0.043798,0.354043,1.95348,27.959437,1.305752,-6.386197,3.025744,-0.152943,2.286424,822.595021,259.112187,-2.424903,3.24345,1.368057,3.452455,323.318107,291.714573,6.843225,0.587543,-0.452036,2.721081,876.045166,73.274161,-0.495119,0.960531,1.287558,3.8669,70.0801,122.027687,-0.138376,0.265315,1.002469,2.342064,38.154759,27.757738,-0.168528,0.388827,0.713547,2.076234,48.681235,39.074551,-9.795362,0.006676,0.018282,2.491252,1253.806297,0.868392,0.158929,0.065719,0.73197,3.157498,20.596561,8.380913,-0.863535,0.059054,-0.437646,2.595846,110.610983,7.403228,-0.099691,0.065534,0.35622,2.679016,21.805611,3.558782,0.04668,0.00396,0.119694,3.153733,7.1593,0.268001,0.007475,0.003339,0.399374,2.245042,4.364728,0.146349,-9.763954,0.006957,0.304069,3.273295,1249.786145,0.904542,0.475492,0.051339,1.20079,3.776741,60.86491,6.673626,-0.830831,0.063967,-0.993078,3.174356,106.876941,6.522508,-0.087477,0.043238,0.197587,2.175576,18.266601,2.316139,-0.001253,0.00577,-0.06014,2.187796,4.367039,0.448131,0.000494,0.002734,0.486122,2.922546,3.00211,0.212501,wash-hands--
7481,9.729511,0.02359,-0.634122,3.529267,1245.384229,2.800331,0.53401,0.284505,0.421019,1.857682,71.152125,30.804173,0.932054,0.109281,0.413755,4.256174,120.45987,9.806992,0.170921,0.057584,0.142129,1.860058,23.155128,6.576386,0.032032,0.010245,-0.063847,1.751497,7.970716,1.300302,0.10088,0.04679,-0.138259,1.961475,16.314523,4.506379,-3.50966,0.705546,1.05008,3.061678,451.134718,64.628409,9.132792,0.236413,0.451305,2.671661,1169.075574,27.837018,0.802577,0.160765,0.078734,1.796214,102.870603,20.445789,0.015248,0.024385,0.449991,2.790254,11.206451,1.237932,0.074616,0.03814,-2.071517,7.076455,13.933156,3.326979,0.160916,0.039953,0.313323,2.030872,21.184587,4.805717,-5.677511,5.688354,-0.06344,1.501513,737.746103,483.410645,-3.835299,6.659818,0.302164,1.322093,493.972562,818.337904,6.230444,0.623327,-0.071006,2.480626,798.250987,61.953577,-0.649922,0.78098,1.498149,4.222601,98.846675,56.313418,-0.261647,0.235926,0.514606,2.014173,41.282917,21.430439,-0.282667,0.333816,0.444357,2.098058,49.438816,25.390326,-9.785853,0.00483,0.230464,3.171392,1252.589443,0.618506,0.183377,0.051448,1.260686,4.974489,25.76346,4.899568,-0.9083,0.039392,-0.650079,3.227958,116.550813,4.056565,-0.014326,0.027077,-0.454303,2.567208,11.898755,3.481996,0.02901,0.001847,1.525485,4.54184,3.770127,0.233369,0.029634,0.000978,-0.822155,2.572926,3.81495,0.124515,-9.758276,0.004877,0.60992,4.022014,1249.060361,0.594361,0.504608,0.020923,1.330362,5.675427,64.772751,2.3451,-0.775383,0.049438,-1.088972,3.326214,100.030955,3.955159,-0.010988,0.019852,-0.101448,1.87299,9.728611,2.579995,0.026827,0.003591,0.376135,3.546032,3.498028,0.459925,0.015564,0.001018,-0.89435,3.459152,2.090352,0.126072,wash-hands--
7748,9.72267,0.022754,-0.938669,3.606,1244.506517,2.774369,0.243335,0.360037,-0.346639,1.668137,44.514643,44.035781,1.054285,0.15284,0.468676,3.427531,135.076014,19.328084,0.155961,0.060086,0.069344,1.848607,27.581674,2.063489,0.06149,0.005849,-0.050446,2.386205,9.542162,0.298607,0.142127,0.030794,-0.299369,2.661936,21.248527,2.090855,-2.797705,0.437458,-0.66999,2.619607,358.728881,49.803802,9.414865,0.186155,0.19945,2.695282,1205.120968,23.5144,0.744854,0.132348,0.066502,1.728969,98.617835,7.124687,0.055968,0.021363,-0.24989,1.935825,8.82701,2.355876,-0.046031,0.032601,1.80436,5.583,13.300831,1.98255,0.201417,0.046984,0.415563,2.126865,27.938794,4.270875,-4.672024,7.334258,0.543447,1.664239,601.332033,890.669469,-5.544535,8.035794,-0.482396,1.785441,712.21218,988.361019,5.467039,2.522284,1.237754,4.634255,700.735033,306.789035,-0.962715,0.860867,1.03471,2.781701,123.309357,111.625864,-0.344492,0.177867,0.566253,2.378733,51.222796,12.344368,-0.544189,0.22462,0.194947,1.988412,70.589521,27.132652,-9.774576,0.002659,-0.322348,4.144815,1251.145867,0.341549,0.255766,0.010344,-0.517947,3.746889,32.738029,1.345024,-0.917017,0.036032,-1.042577,3.563481,117.388916,4.645252,-0.024584,0.0152,0.243082,2.671262,9.953965,0.56094,0.027633,0.001275,1.274467,5.008534,4.18609,0.086191,0.016077,0.000399,-1.24309,3.470092,2.211706,0.041559,-9.764374,0.004348,0.578671,4.486648,1249.840244,0.550076,0.514894,0.007886,0.090856,2.836441,65.91776,1.002176,-0.896691,0.009875,-0.487281,2.81047,114.852341,1.007508,-0.009826,0.011128,-0.212416,2.436142,7.390381,0.605198,0.029719,0.00113,-1.101921,4.290026,4.160271,0.10192,0.001045,0.000284,0.199478,2.839531,0.870949,0.033501,wash-hands--
8014,9.712408,0.030376,-0.019443,4.245269,1243.19103,3.840915,-0.135391,0.147704,-0.773827,2.77827,23.656843,17.188043,1.197277,0.129249,1.255654,5.803291,153.786302,14.201493,0.087974,0.08117,-0.165123,1.596324,23.765616,10.5076,0.095496,0.005111,-0.070363,1.85001,12.342007,0.618388,0.118962,0.034756,-0.367376,2.694896,15.500338,4.387392,-2.357884,0.556221,-0.119894,1.531013,301.950217,70.974829,9.469569,0.216587,0.893898,4.269589,1212.12025,27.571898,0.185397,0.827449,1.457444,4.663883,49.615431,77.475384,0.335414,0.402212,-1.725148,4.642135,55.679013,32.35476,-0.071048,0.052657,1.154635,2.96038,16.732776,6.823841,0.340493,0.029274,-0.005158,2.06419,43.656208,3.705428,-2.538333,5.970072,0.887153,3.904669,325.391167,771.460606,-7.513385,3.678611,-0.758184,4.402885,962.166356,464.678875,3.629129,8.28027,0.668073,2.055859,470.387419,989.860979,-1.1231,0.953868,0.394581,2.118168,149.082859,99.282667,-0.116373,0.53434,-0.797181,3.256117,51.294664,67.944657,-0.601576,0.211686,-0.055028,2.157313,77.782901,25.608645,-9.771382,0.001427,0.206226,3.355834,1250.737023,0.180225,0.248271,0.006446,-0.035934,2.955754,31.77951,0.837546,-0.966394,0.013551,-1.044781,4.599371,123.917614,0.900566,-0.044101,0.0101,0.925709,2.548978,7.764932,1.191573,0.032646,0.000656,0.195898,2.120186,4.181484,0.084987,0.003331,0.000098,-0.034097,2.384671,0.558304,0.010671,-9.755769,0.003184,-0.367846,3.11604,1248.738425,0.413759,0.495996,0.007128,-0.14151,3.071757,63.510403,0.8811,-0.884281,0.009044,-0.409136,2.711202,113.18803,1.175811,-0.033293,0.005542,0.715198,2.333717,5.241496,0.572821,0.019896,0.000478,-0.354023,2.906456,2.670375,0.052156,-0.007221,0.000203,0.480499,2.848196,0.925435,0.026328,wash-hands--
8281,9.690171,0.026441,-0.050189,5.162664,1240.342253,3.426655,-0.192027,0.077482,-0.044869,2.178876,30.807057,4.600642,1.432047,0.092652,0.225684,2.980028,183.311416,11.997001,-0.145599,0.080779,-0.232653,2.494939,20.302439,10.420083,0.11267,0.005595,0.204294,1.999246,14.79798,0.553007,-0.032873,0.022461,0.17783,1.778914,11.034872,2.890398,-1.838954,1.04071,-0.297237,2.225231,235.614092,133.621382,9.00791,1.374424,2.783802,12.61441,1154.297296,131.666883,-1.197279,7.529159,1.50257,4.107482,194.002811,754.494484,0.926839,1.25363,-0.677592,1.960979,121.086846,153.684621,-0.222628,0.103152,0.527457,2.060777,28.845146,13.096339,0.27537,0.045954,-0.091318,2.027089,36.618427,4.413613,-1.482041,1.843821,-0.371848,1.996195,195.066048,207.01133,-8.199358,3.846054,-0.512578,4.317394,1052.794801,390.772014,3.080886,6.900068,0.439335,2.279084,426.134016,483.40959,0.161805,5.104928,-1.428574,4.40621,142.041671,350.376652,0.488585,0.626643,-0.404571,1.545238,66.163105,80.791237,-0.167665,0.381563,-0.744562,3.435189,43.437669,26.981561,-9.770095,0.000897,0.079214,2.988331,1250.572226,0.115789,0.211466,0.007118,0.44918,2.558097,27.151976,0.85301,-1.051919,0.009366,0.177402,2.357361,134.670246,1.112918,0.019968,0.005845,0.5772,4.119305,3.998552,0.747688,0.028833,0.000716,0.010511,1.849383,3.898276,0.068155,0.002923,0.000098,-0.058307,2.323267,0.605981,0.009203,-9.756017,0.002411,-0.241832,2.715899,1248.770279,0.309075,0.439849,0.011791,-0.053204,2.836627,56.311294,1.515068,-0.903738,0.008247,-0.912644,3.399929,115.693929,1.015606,0.016337,0.003201,0.632118,3.46951,2.855997,0.415453,0.030141,0.000422,0.092255,2.659509,3.888667,0.051275,-0.012033,0.000218,0.315118,2.465963,1.548151,0.027951,wash-hands--
8548,9.6273,0.057361,1.333835,4.433439,1232.300707,7.213236,-0.165527,0.074298,0.257277,2.214995,21.188436,9.663611,1.696706,0.150993,-0.368403,2.065519,217.391616,18.165688,-0.363479,0.054822,0.163217,2.05543,46.534309,7.115853,0.09571,0.005892,-0.119133,1.971593,13.283849,0.347505,-0.108904,0.015118,-0.191444,1.515531,14.913639,1.519827,-1.140666,0.905269,-0.190453,2.496388,146.804531,114.00405,8.483544,2.310432,1.223617,4.191394,1085.95233,298.405577,-2.977827,14.412123,0.841097,2.611662,381.850711,1865.728613,0.398954,3.796124,0.74291,2.784781,150.657527,174.755991,-0.160183,0.185922,-0.405782,2.559007,28.454993,17.996398,0.203655,0.055999,-0.432804,2.394189,26.352356,7.047528,-1.700539,2.701098,0.068957,2.134116,241.297003,179.094765,-8.59021,5.560698,-0.210955,3.652676,1099.695214,717.888171,3.13292,9.584814,-0.293865,2.618071,417.568296,1031.266362,-0.60314,10.731253,0.00437,3.326794,187.159061,1003.086201,0.662455,0.441018,-0.346393,1.743724,99.372493,14.730951,-0.149974,0.659396,0.047721,2.423579,50.653272,68.981667,-9.770881,0.000836,-0.106634,3.241141,1250.672902,0.102821,0.177764,0.008186,-0.011627,2.304471,22.781821,1.044184,-1.06901,0.009756,-0.159323,2.349498,136.833296,1.268992,0.069718,0.00396,-0.28172,1.992298,9.081318,0.469965,0.003592,0.001345,0.235056,2.338997,2.283797,0.095553,0.001879,0.000089,-0.319979,3.161265,0.4592,0.00909,-9.75603,0.002573,-0.147623,2.787736,1248.771892,0.334421,0.374717,0.011068,-0.142179,1.914466,47.982913,1.410655,-0.979055,0.007364,0.067925,2.377627,125.392363,0.665905,0.038661,0.001713,0.234241,2.174646,4.974859,0.218658,0.03101,0.000238,0.138313,2.770756,3.977645,0.029907,-0.007731,0.000247,0.194796,2.712651,1.4339,0.014969,wash-hands--
8814,9.597322,0.064022,0.868166,3.211535,1228.460202,8.211217,-0.072898,0.068051,0.741378,2.873941,15.109731,6.610406,1.92371,0.191166,0.343032,1.921014,246.38353,23.699236,-0.370568,0.055181,-0.000136,2.245221,51.290548,1.130066,0.103026,0.00516,-0.025277,2.239489,13.230146,0.653049,-0.117186,0.013443,-0.311662,1.905123,17.279636,0.579888,-1.091065,1.181828,0.17587,2.546087,149.932244,106.469149,8.332819,2.438661,0.672274,3.953831,1070.551612,183.083783,-3.264775,13.379681,0.754885,2.768001,496.179976,603.950915,0.331789,7.443099,0.183483,1.999553,192.620216,949.698973,-0.210134,0.206682,-0.560175,2.389889,34.402603,24.59102,0.026932,0.174873,0.691883,2.989524,29.988667,22.557807,-1.375579,2.826422,0.39593,2.285056,202.785733,206.891178,-8.570318,5.803419,-0.143731,3.410295,1098.283138,709.96341,1.326608,19.089614,0.039003,2.692198,373.568785,724.809556,-0.495837,14.090965,0.244849,2.525821,256.675553,1785.468119,0.830294,0.280566,-0.485893,1.858703,106.504408,35.717305,-0.065692,0.758465,0.491898,2.526552,44.119448,83.389677,-9.769836,0.000941,0.193297,3.608918,1250.539045,0.120598,0.135369,0.006213,-0.380029,2.651362,17.405567,0.764729,-1.006866,0.020256,-0.015268,1.908193,129.273843,1.015202,0.066133,0.004513,-0.173812,1.896113,9.680189,0.236865,-0.002822,0.001507,-0.124469,1.991138,3.222629,0.189564,0.004074,0.000118,-0.141152,2.403554,0.607966,0.014549,-9.755266,0.002465,-0.133516,2.933676,1248.674035,0.32025,0.34568,0.008091,-0.560402,2.92042,44.483366,0.719176,-1.010698,0.008181,-0.485754,2.426268,129.383611,1.005222,0.038185,0.001844,0.158679,1.952868,5.723864,0.098963,0.027129,0.000309,-0.025983,2.199065,3.674962,0.017278,-0.00302,0.000351,0.2723,2.214863,1.482767,0.0438,wash-hands--
9081,9.552763,0.056515,0.546735,3.279601,1222.759761,7.111473,0.026202,0.035308,0.214436,2.700048,7.729239,4.594036,2.192569,0.101921,0.087297,3.105708,280.736924,12.469473,-0.289734,0.097456,-0.042985,1.644251,37.912292,11.688701,0.087491,0.003799,-0.564018,2.999886,11.516663,0.379598,-0.094615,0.014168,0.06985,1.684545,12.226343,1.79782,-0.976256,1.754669,0.133685,2.496069,125.535181,225.879886,8.182144,3.122307,0.06644,3.315698,1047.383719,403.697476,-4.540825,13.623716,0.000855,2.232673,591.95627,1571.705632,0.380972,9.108535,-0.093492,1.832384,161.201348,809.692471,-0.179892,0.213984,-0.420294,2.159334,34.98219,25.484659,0.024347,0.168631,0.763138,3.155827,21.273102,14.898411,-1.98784,2.075933,0.226645,2.710576,254.958657,265.783385,-7.991786,10.696597,-0.688003,3.827245,1025.534017,1306.836864,2.613402,21.410007,0.509445,2.733734,382.941419,2232.615184,1.092944,21.614344,0.443269,2.186405,332.758932,1363.65412,0.558917,0.420445,-0.250949,2.449454,72.224487,53.114822,0.325979,1.012411,0.748054,2.877522,76.329395,66.801811,-9.779011,0.001175,0.629297,3.455647,1251.713467,0.151502,0.100475,0.003547,-0.09553,3.571906,12.863657,0.460143,-0.995248,0.022446,0.085092,1.714814,127.46545,2.620826,0.057328,0.005906,-0.019739,1.783398,7.630133,0.698661,-0.005857,0.00126,-0.09986,2.290915,2.644915,0.061823,0.007391,0.000078,-0.167775,2.821081,0.986891,0.008891,-9.754068,0.001653,0.062585,2.859569,1248.520692,0.213427,0.309985,0.003266,-0.033769,2.545402,39.681527,0.420451,-1.048134,0.004176,-0.459189,2.084856,134.217405,0.303478,0.034339,0.002101,0.095625,1.78037,4.454235,0.264902,0.019774,0.000547,0.028893,1.921638,2.532637,0.071063,0.003009,0.000323,0.628606,2.753379,0.937627,0.030443,wash-hands--
9348,9.496947,0.067085,0.228836,2.79669,1215.609564,8.708532,-0.001,0.039359,-0.160643,2.512651,10.21946,5.024541,2.386172,0.09872,-0.784049,4.41929,305.430365,12.834066,-0.159987,0.093444,0.829876,2.312618,25.483736,8.49962,0.052695,0.002246,0.2725,2.574687,6.781855,0.28419,-0.032024,0.009377,1.078027,3.524304,6.218542,0.873058,-0.607497,2.048689,0.298022,2.311331,105.751881,184.856747,8.481977,3.345146,0.373874,3.434712,1086.768256,397.952504,-3.605725,15.735487,0.27529,2.138539,462.834464,2027.220981,-1.594437,13.350644,-0.479133,2.521013,306.057993,910.321367,0.11135,0.368514,-1.214044,5.155911,37.980642,28.257219,0.071843,0.18792,0.846595,3.002875,29.970669,24.403535,-2.296173,2.101991,-0.098279,2.646248,303.412283,183.267554,-7.875882,10.581417,-0.526607,3.709805,1008.371382,1367.647361,3.434684,26.430598,0.534946,2.484512,541.531523,1849.962442,0.487273,26.113766,0.186878,1.680029,327.834449,3166.06634,0.171235,0.178709,0.328011,2.444063,26.899573,22.903393,0.108684,1.026115,0.281946,2.333917,60.24285,120.280632,-9.782667,0.001299,0.409056,3.187619,1252.181322,0.168773,0.085799,0.004496,-0.351556,3.491342,10.991187,0.581523,-0.910101,0.016848,0.350538,2.651158,116.570292,1.904709,0.034351,0.004963,-0.641652,2.424511,5.543207,0.464552,-0.014893,0.00076,0.206835,2.142007,2.294662,0.073079,0.009947,0.000076,-0.557226,3.317617,1.274958,0.009875,-9.751929,0.001658,0.162828,2.805005,1248.246977,0.215124,0.313753,0.00474,0.249926,2.638608,40.17363,0.599575,-1.057552,0.003984,-0.841614,2.685187,135.368479,0.510038,0.016352,0.001478,-0.309231,1.88148,2.713133,0.144947,0.009517,0.000363,-0.513637,2.740661,1.449294,0.03746,0.011544,0.000162,0.183784,2.338956,1.478119,0.02109,wash-hands--
9614,9.464497,0.049676,-0.010382,3.226537,1211.458179,6.363644,-0.011616,0.059413,-0.36396,2.423311,12.889356,7.716766,2.509197,0.108575,-0.117186,3.328133,321.182861,14.060592,0.013249,0.018667,1.103008,4.515088,7.282442,1.98114,0.055178,0.002301,0.380751,2.614959,7.099004,0.291067,0.034421,0.003186,-0.754294,3.169204,4.666672,0.377003,-1.196525,3.141222,0.195817,2.353082,168.3696,330.815223,8.277348,8.924572,2.135767,8.421207,1059.531949,1159.425053,-1.579743,26.548686,-0.918507,4.347262,256.418207,3148.669415,0.287157,23.465203,-0.102017,1.854089,302.792819,2383.016873,0.008835,0.475705,-1.696342,5.611786,31.651177,52.173649,0.026835,0.267628,0.626369,2.039093,25.02025,25.052147,-1.959684,1.72437,-0.081554,2.885659,255.650485,185.571547,-5.736542,24.157085,-0.885366,3.184034,737.298809,3070.673038,3.882795,27.318172,0.707863,2.57755,530.167092,3011.504399,0.960263,23.406149,0.314541,1.829938,318.229178,2483.555784,0.09133,0.17546,-0.046355,2.381515,23.042318,16.557717,0.199468,0.782007,0.133242,2.635063,51.817659,86.823583,-9.787849,0.001593,0.328511,2.873647,1252.844758,0.204986,0.080762,0.004522,-0.648191,3.898415,10.408948,0.564604,-0.837135,0.01092,-0.665019,3.20514,107.201351,1.256817,-0.005131,0.001426,-0.585431,2.64241,1.791367,0.184919,-0.002,0.000551,0.160232,2.303734,1.141106,0.07029,0.0079,0.000105,0.025569,3.296642,1.028623,0.013038,-9.757001,0.001391,-0.045797,2.546592,1248.896144,0.178527,0.33856,0.005605,0.080394,3.659531,43.371458,0.680479,-1.017354,0.007025,-0.77212,3.23778,130.226032,0.894097,-0.003836,0.000791,-1.171886,4.985258,1.2255,0.101118,-0.00283,0.000215,-0.089531,2.323964,0.929046,0.027914,0.012969,0.000132,0.139083,2.577144,1.662388,0.017034,wash-hands--
9881,9.441694,0.050826,-0.085633,2.930616,1208.538761,6.537049,-0.07488,0.100092,0.530319,4.076698,18.306551,12.854594,2.589331,0.134124,0.282466,2.878677,331.467629,17.091529,0.025172,0.014073,0.836061,3.900238,6.310489,1.720981,0.042086,0.004174,0.706307,3.083858,5.481716,0.526458,0.025588,0.003071,-1.043333,3.94406,3.989515,0.317078,-0.991064,3.507163,0.520432,2.499228,127.01866,455.420925,7.982406,8.643241,2.034029,8.073711,1023.798388,1057.322372,-3.312229,34.052659,-1.067822,4.052646,547.181027,2528.615012,0.423181,20.315029,-0.02967,2.302582,375.122661,2562.643015,0.284853,0.478635,-1.025108,3.563251,38.394916,61.295521,0.096798,0.176374,0.694504,2.786662,19.738425,21.604135,-2.174063,2.553479,0.481909,3.219991,278.639237,328.863091,-5.890748,25.300053,-0.872495,3.046033,786.319626,2499.990212,6.122744,9.353658,0.138496,2.453337,794.160777,954.557908,0.360212,23.561965,-0.065894,1.629591,277.814725,3063.777672,-0.003255,0.184949,-0.718485,3.59521,24.4448,23.940126,0.213662,0.583203,-0.616308,2.336297,44.94988,64.994527,-9.794568,0.001558,0.299738,3.10469,1253.704731,0.201239,0.054477,0.00547,-0.420849,3.090821,7.187715,0.663156,-0.840435,0.011773,-0.640716,2.887444,107.634594,1.329591,-0.007286,0.00121,-0.618151,3.131563,1.64912,0.155539,0.00455,0.000412,0.252247,2.298353,0.897122,0.046211,0.002913,0.000136,-0.07088,3.257288,0.634748,0.016732,-9.758009,0.001572,-0.000369,2.447046,1249.02517,0.202811,0.330938,0.008197,-0.211875,3.111933,42.395524,1.018181,-0.972993,0.0082,-0.202086,2.42505,124.543079,1.066499,-0.003936,0.00077,-0.949491,3.894675,1.251956,0.096441,-0.003029,0.00021,-0.058934,2.29147,0.852912,0.02543,0.006361,0.000267,0.600051,3.552115,1.006692,0.02917,wash-hands--
10148,9.403865,0.048985,-0.446117,3.218496,1203.695595,6.336843,-0.106619,0.102917,0.447918,3.686563,19.556041,13.37578,2.690136,0.128379,0.752319,3.732248,344.35412,16.510685,-0.006728,0.011702,0.607529,4.028755,6.335891,1.520787,0.032167,0.004035,0.419711,2.869687,4.199851,0.513839,0.021106,0.004313,-0.598994,2.92047,3.783653,0.553966,-1.027831,2.945441,0.686224,3.040253,137.390421,358.121859,8.423632,9.902299,1.770373,7.542549,1081.330031,1181.175619,-2.258227,32.423203,-0.718156,3.731622,322.964334,3886.631723,-0.652961,19.986825,-0.574203,2.566753,338.689131,889.013803,0.386201,0.534249,-0.353756,2.941627,49.515154,69.345381,-0.04935,0.159492,0.249252,2.376215,19.750438,19.898992,-2.345852,2.350326,0.202279,3.405759,304.030923,269.533462,-6.215489,21.506725,-1.294085,4.141874,802.940824,2609.873177,4.496149,21.915927,0.570346,2.471248,605.434796,2289.365938,-1.687935,14.300299,-0.759325,2.698384,223.284078,1809.111076,-0.189722,0.331819,-0.289641,2.569207,36.962817,30.823489,-0.192213,0.198371,-0.899219,2.857215,27.224764,23.637861,-9.795833,0.001429,0.176552,3.074038,1253.866701,0.184997,0.022676,0.006852,-0.524013,3.441753,4.218181,0.850796,-0.806376,0.01019,-0.188795,2.72802,103.222248,1.304863,0.008102,0.00122,-0.452266,2.272176,2.072471,0.127495,-0.00015,0.000423,-0.192679,2.248868,1.003537,0.0429,-0.001447,0.000168,-0.433122,2.918851,0.769789,0.020146,-9.764294,0.00172,0.319749,3.59659,1249.829574,0.223732,0.322277,0.008047,-0.400773,3.326899,41.318705,0.958286,-0.930136,0.007035,0.142466,2.484982,119.067456,0.87797,0.005105,0.000651,-0.604273,3.605722,1.478062,0.077409,-0.003187,0.000205,-0.092273,2.343943,0.888902,0.026546,0.003759,0.000245,0.40688,3.609907,0.801589,0.030159,wash-hands--
10414,9.368992,0.035844,-0.170046,3.130858,1199.236386,4.453231,-0.170761,0.128337,0.189048,2.710334,22.88062,16.68985,2.791078,0.107448,0.610457,3.586602,357.272444,13.807408,0.007241,0.015102,0.261876,3.648202,7.696933,1.037057,0.017775,0.005397,0.701882,3.541861,3.577213,0.699105,0.020506,0.00679,-0.485465,2.387538,4.430075,0.681021,-1.11396,3.739387,0.036627,2.960836,143.32423,482.893444,7.758843,15.465918,0.71929,3.633487,998.6088,1837.997679,-3.212629,38.304861,-0.708612,3.435059,433.845246,4677.814171,1.370931,15.860273,-0.448698,1.875257,273.329307,1365.260184,-0.022975,0.74204,-0.191469,2.142136,42.401535,68.101223,-0.078488,0.216296,-0.294401,2.417419,27.145858,28.126712,-2.255113,2.149166,0.296882,3.932204,288.659313,279.41823,-6.109319,20.063382,-1.496218,4.468167,816.474523,1733.991832,0.85028,45.206781,0.386088,2.086831,526.743668,5795.812211,-1.913863,6.187358,0.026723,2.677619,282.091794,494.04149,-0.116081,0.555323,-0.629048,2.650597,43.804673,60.635954,-0.058791,0.185914,-0.43133,1.974703,26.790845,17.381675,-9.800253,0.001589,0.006672,2.838539,1254.43236,0.205769,-0.026409,0.010138,0.034111,2.725207,6.648666,1.313006,-0.772844,0.01159,-0.322294,2.656137,98.979543,1.332666,0.013068,0.001244,-0.089085,2.153629,2.40881,0.114175,-0.007775,0.000689,-0.032931,2.163986,1.622073,0.083113,-0.005456,0.000142,-0.340229,2.388399,0.837341,0.0151,-9.772427,0.001826,0.257565,3.473985,1250.87074,0.235389,0.302656,0.00792,-0.873385,3.856609,38.739912,1.03045,-0.874557,0.007038,-0.158895,1.941778,111.948625,0.896309,0.003122,0.000686,-0.626186,3.527127,1.699756,0.04586,-0.010746,0.000259,-0.240685,2.319193,1.651329,0.020395,0.00604,0.000344,-0.202844,3.809216,1.313079,0.026864,wash-hands--
10681,9.389647,0.035797,-0.291252,3.101793,1201.878963,4.49852,-0.175788,0.129362,0.264417,2.615589,23.212277,16.307472,2.757206,0.123,0.461762,2.879022,353.040305,14.674071,-0.034564,0.017595,0.124659,3.251161,6.340721,1.960624,-0.032383,0.009575,0.562303,2.227056,5.087708,1.106914,-0.036299,0.009348,-0.087192,3.375968,6.148768,0.958082,-0.811982,2.592771,-0.237365,3.791131,108.098864,323.125848,8.323367,9.759826,0.361411,3.674023,1065.628423,1261.07648,-4.076485,20.363781,0.325437,1.867329,532.764967,2464.347888,-0.557026,10.661772,-0.860848,3.299363,205.399485,1384.749555,0.035889,0.62099,0.391832,1.905874,48.73662,52.129736,-0.142994,0.181247,-0.762122,3.093326,26.693967,17.579964,-1.920923,3.124531,0.06284,3.151029,253.549023,345.480053,-8.355375,3.96331,-0.907626,4.228025,1070.97806,464.867907,-1.673358,31.930442,-0.205945,2.748048,376.564285,2629.668429,-1.219835,5.078119,0.134727,2.373539,161.578893,650.380686,-0.280256,0.596302,-1.002181,3.127074,52.52779,76.081038,-0.123803,0.10678,-0.371366,2.038862,22.71961,12.964253,-9.801523,0.001628,0.229297,3.098531,1254.594978,0.211732,-0.07846,0.007252,0.409752,2.440554,10.07267,0.933509,-0.711638,0.017958,-0.14959,1.994418,91.115408,2.260488,0.005842,0.003488,1.61819,5.902601,3.179981,0.398465,-0.015459,0.000553,-0.211191,2.375597,2.196573,0.057412,-0.002526,0.000187,-0.18273,2.220349,0.685283,0.021265,-9.773694,0.001792,0.154208,3.588041,1251.032873,0.229954,0.30162,0.007469,-0.558293,3.087666,38.714796,0.839437,-0.804718,0.013468,-0.636863,2.906763,103.019807,1.699179,0.004876,0.0009,0.048778,2.931253,1.778039,0.116923,-0.007791,0.000313,0.102213,2.131483,1.412412,0.024941,0.010976,0.00047,0.061731,2.505382,1.46108,0.06108,wash-hands--
10948,9.380633,0.028445,-0.151789,3.768721,1200.721402,3.683295,-0.008838,0.176654,-0.14561,2.389919,18.905877,17.320353,2.662263,0.134772,-0.09666,2.083055,340.91496,15.953956,-0.170658,0.083939,0.809245,2.484703,26.801664,7.087009,-0.09454,0.015294,0.257076,1.735938,12.204724,1.948765,-0.193131,0.086355,1.130694,3.223237,28.448404,8.083898,-1.357206,2.75376,-0.893965,3.684176,181.251954,315.669319,8.847856,9.968708,0.750382,3.887045,1135.02122,1206.422607,-2.283616,14.966359,1.251889,3.676976,322.185869,1654.774162,-0.573218,10.133485,-0.876121,3.567097,202.865526,1290.498707,-0.215772,0.47671,-0.014413,1.843319,50.199302,55.015665,-0.262185,0.211461,-1.027127,3.329291,34.644375,26.322614,-2.272604,2.420087,-0.763539,3.301751,295.75187,269.574878,-7.987176,3.370637,-0.700681,4.610376,1022.584989,431.051602,-4.151397,14.230788,0.033973,3.384037,536.832916,1758.172028,-0.652548,3.536528,0.130496,2.071715,137.141054,272.114705,-0.68681,0.719229,-0.831246,4.265721,98.388458,62.542229,0.027822,0.142955,-0.223183,2.199512,26.080174,18.531523,-9.806705,0.001841,0.278419,3.113987,1255.258279,0.238044,-0.123804,0.008385,0.149595,2.503759,15.860644,1.083579,-0.622187,0.01736,0.276615,1.724623,79.646214,2.241437,0.034206,0.006881,0.227935,4.827961,6.792753,0.466692,-0.028448,0.000308,-0.007947,2.290751,3.645246,0.039586,0.01329,0.000997,-1.3377,4.438089,1.886025,0.119153,-9.775242,0.001597,0.301852,3.82502,1251.23105,0.206905,0.311014,0.006753,-0.126397,2.061787,39.812688,0.875448,-0.74224,0.016984,-0.283209,2.472885,95.055083,2.062569,0.032452,0.005953,-2.254807,8.632089,6.156468,0.44649,-0.001298,0.000784,-0.932383,3.354626,1.530445,0.065307,0.028476,0.000636,-0.407536,2.773384,3.644982,0.082722,wash-hands--
11214,9.428517,0.035613,0.124073,2.987472,1206.851411,4.584029,0.607336,1.190361,-0.873246,2.468504,87.571909,128.999339,2.331881,0.365427,0.372864,2.466628,298.665059,45.771275,-0.221098,0.094889,0.21626,1.934648,31.523685,9.278139,-0.14997,0.015264,-0.136144,1.938689,19.781734,1.622506,-0.302708,0.107024,0.462151,1.963954,39.758446,12.655643,-1.73683,3.02273,-1.299093,4.024769,228.431992,349.282687,8.563745,8.263369,0.97213,4.7513,1100.824653,911.823373,-1.812077,13.719202,1.827727,5.062494,235.924864,1754.382523,0.108156,8.337116,-0.60027,4.230721,146.756557,983.558951,-0.414243,0.263717,-0.103177,2.550087,62.085504,17.7369,-0.295795,0.187261,-1.298978,4.273615,46.404799,12.923761,-3.421856,7.65763,0.250288,2.26502,459.05876,695.987508,-7.958312,3.921774,-0.285076,4.036218,1018.881071,503.08982,-4.166493,13.064681,0.285313,3.378389,537.584662,1626.212426,0.469709,1.989936,0.34458,2.711194,82.480721,249.351265,-0.455303,0.765848,-0.078123,3.354994,76.80525,59.863109,0.297079,0.175459,-0.499654,2.511609,41.255701,18.751244,-9.806322,0.004313,-0.650655,5.180741,1255.210007,0.531284,-0.075911,0.042103,-1.886269,6.679426,12.388503,4.53743,-0.467359,0.090903,-2.291326,8.388435,60.245061,11.017583,0.099319,0.022785,-0.493574,2.769679,13.445047,2.658729,-0.053047,0.002011,1.512274,4.589366,7.04163,0.206301,0.033334,0.001528,-0.846267,2.923024,4.276742,0.197345,-9.772872,0.001753,-0.033901,2.764786,1250.927575,0.228496,0.413046,0.043224,-1.403259,4.878453,53.191375,5.082876,-0.720049,0.013756,-0.197975,2.837669,92.353378,1.240773,0.103718,0.021198,-0.889526,2.453379,13.854149,2.507677,0.012418,0.001173,-0.203631,2.174039,2.61448,0.152297,0.04759,0.00108,-0.773162,2.927278,6.096149,0.13956,wash-hands--
11481,9.491079,0.031953,-0.092474,2.623474,1214.861266,4.031891,1.069099,1.159807,-0.316959,1.646961,141.201942,131.581065,1.920746,0.362433,0.163656,1.90739,245.865013,47.059768,-0.040968,0.333431,-0.915967,3.017292,39.782019,18.676962,-0.13286,0.019494,-0.167185,1.832148,19.266332,1.233527,-0.146665,0.292746,-0.531604,2.308568,44.346931,12.444534,-2.514412,0.55345,-0.937575,2.61632,323.356378,56.490478,9.165631,0.785108,-0.144689,5.620331,1174.022352,71.48113,-0.486308,2.993591,3.678456,17.321269,77.062825,356.68313,-0.581275,2.449183,2.458406,8.065104,103.97643,234.751273,-0.067188,0.181051,-0.151768,1.619404,31.644569,8.824129,-0.312158,0.09309,-0.016102,1.745272,42.00854,9.435363,-4.831013,10.632297,-0.330919,2.060596,620.174647,1347.075153,-8.062519,2.646259,0.630726,3.13878,1032.458421,329.158817,-2.071145,8.112983,-0.293045,2.068763,295.612699,783.543471,0.849594,1.981498,0.931495,3.422393,114.828221,236.080941,-0.562516,0.459943,1.125595,3.225953,72.619332,58.390235,-0.005233,0.465795,0.114882,2.296866,50.808049,19.60057,-9.791168,0.005682,-0.438285,3.723223,1253.272298,0.630242,0.052413,0.088405,-0.903764,2.843665,17.872601,10.849131,-0.265127,0.129915,-0.988809,2.617799,34.70974,16.050534,0.028354,0.062768,0.83577,4.128358,18.726605,2.806844,0.007835,0.018364,-1.397688,4.602463,7.941704,1.403688,0.039334,0.001235,-1.014378,3.067172,5.66607,0.053378,-9.761424,0.002562,-0.903502,4.538111,1249.462564,0.320246,0.528744,0.052137,-0.769272,2.956306,67.680083,6.777745,-0.75337,0.02436,0.134782,2.160437,96.469199,3.051668,0.077798,0.036853,0.037909,2.330986,17.237185,1.650127,0.036665,0.001086,0.227608,2.549399,4.735016,0.134991,0.021025,0.004775,0.797448,2.842926,5.390214,0.274725,wash-hands--
11748,9.605221,0.053878,-0.51967,2.761162,1229.469534,6.956799,1.177117,0.943377,-0.458359,1.630261,168.085024,34.560896,1.46551,0.362126,-0.231365,1.794821,187.712987,46.327516,0.396792,0.851765,-0.244675,1.467679,79.640552,109.200792,-0.042395,0.04685,-0.410973,2.364223,15.494407,5.902352,0.08751,0.461576,0.118434,1.341336,59.984547,59.967432,-3.407699,1.587615,2.253991,7.544915,440.355519,148.50964,8.833056,1.322497,0.042196,3.274241,1130.710341,169.122544,-0.079101,0.224429,-0.037303,4.010422,18.226697,27.630776,-0.220735,0.227041,0.267835,2.619991,34.020879,28.592259,0.186,0.479449,-0.454581,1.908462,55.018495,54.67925,-0.513455,0.285245,0.855474,2.889771,77.149472,11.17709,-5.83112,5.523833,-0.14025,2.021847,763.841583,300.029122,-7.279886,2.114996,0.541484,5.819348,932.68845,249.517303,-1.141948,8.582962,0.418807,1.984513,231.163264,1053.9312,0.61178,2.098225,0.678431,2.704406,114.521111,162.020234,-0.211599,0.772983,0.79371,2.943334,64.29222,97.736138,0.492185,1.451054,-0.721015,3.106207,88.018536,128.730665,-9.786948,0.030799,-2.451116,20.719061,1252.729886,3.982559,-0.16719,0.990265,3.172084,14.36934,51.339679,94.211136,-0.614256,1.251537,2.35658,8.480367,101.828974,96.280633,-0.314479,0.771518,2.637906,10.829988,53.589483,80.491552,0.158696,0.080525,-0.755054,2.330528,22.957913,8.655621,-0.028678,0.057547,3.528376,14.875552,9.854643,6.298774,-9.759013,0.008994,-0.32389,7.696804,1249.153812,1.162922,0.475288,0.119703,0.502916,3.164701,65.253945,6.7247,-0.877882,0.105908,1.151328,5.341133,112.369949,13.768142,0.0091,0.069445,0.249966,2.039951,18.266838,7.486394,0.031776,0.003895,1.745578,5.440078,5.280676,0.326394,-0.009345,0.008315,0.365199,1.90215,7.909425,1.080416,wait---
12014,9.635275,0.077932,0.257993,3.032056,1233.349978,8.772334,1.032101,1.218059,-0.337961,1.592398,133.005466,154.618829,1.332699,0.210963,-0.111142,2.256481,173.025709,14.122793,0.91631,0.602349,0.647539,1.903886,121.872048,60.926537,0.036762,0.043633,-0.093894,2.511345,11.082824,4.131769,0.357548,0.28498,0.977855,2.777446,59.544867,14.026108,-4.795322,6.338814,0.708818,1.754307,618.569068,731.028598,8.077424,1.055198,0.358528,1.76486,1033.912053,137.159674,-0.046431,0.108106,-0.070377,1.87664,25.15925,13.560546,-0.500244,0.174818,0.361109,1.685123,64.137368,22.517113,0.554536,0.470689,0.396085,1.815747,74.246968,53.67967,-0.484125,0.326712,0.93647,2.586548,62.447846,41.535641,-7.656606,5.984268,-0.278476,2.099276,989.07235,496.069617,-6.575095,3.407183,0.389029,4.068756,841.699006,440.768349,0.155688,4.028973,0.621334,3.47132,122.500448,292.028606,-0.027612,6.373611,1.130578,2.978773,138.090405,681.473415,0.057996,0.339058,0.145455,2.182661,39.515621,33.050179,1.015304,2.291195,-0.155215,1.854661,138.968899,259.467461,-9.747421,0.101747,-0.572497,4.758432,1247.671357,13.173181,0.049205,1.995812,0.303316,7.419254,63.91521,257.149451,-0.895925,2.065026,1.306201,3.634415,116.776402,260.814787,-0.775186,1.631763,1.370737,3.97484,100.066846,209.51411,0.187312,0.089085,-0.280579,2.030413,31.221542,5.235706,-0.099621,0.134056,1.927985,5.450919,18.493531,17.168674,-9.769814,0.011258,-0.273324,5.450328,1250.538984,1.353955,0.420914,0.182211,0.510876,2.29909,53.902522,23.651361,-0.940569,0.128237,0.155871,4.561229,120.733467,15.371547,-0.206274,0.157415,0.035479,1.856456,33.004402,20.463948,0.027338,0.004062,1.501186,4.62476,3.742317,0.521951,0.026893,0.022028,-0.827277,3.122419,12.483373,0.578845,wait---
12281,9.625889,0.089484,0.302304,2.637207,1232.11488,11.595627,0.163304,1.238796,-0.463747,2.890767,70.246238,160.323026,1.635293,0.585211,-0.396431,1.951868,212.148454,57.159622,1.12584,0.237106,0.25947,1.48889,149.509583,5.654747,0.073059,0.026711,-0.841109,2.718506,13.20267,2.094567,0.531706,0.069081,-0.062464,1.425097,68.792516,7.387907,-6.013483,5.866426,-0.262098,1.373679,774.792903,638.628709,7.444094,0.89505,-0.361641,1.702947,953.12965,107.747188,-0.131629,0.223688,-0.008352,1.867842,32.634246,29.086861,-0.580651,0.153211,-0.027821,1.841232,80.458304,4.849605,0.786988,0.176737,-0.011022,1.788297,107.395303,0.976621,-0.336352,0.447731,0.844884,2.34963,67.114958,16.14245,-8.110119,6.167955,-0.729227,2.336908,1038.54251,787.288241,-5.57421,2.621716,0.074837,2.099046,713.745369,335.384453,1.068542,2.104597,-0.274289,2.483844,138.597188,265.728702,-0.640574,5.777994,0.73559,2.451887,157.851882,671.076289,0.026098,0.370744,0.075535,1.925797,45.096394,41.703318,0.916536,2.357603,-0.321094,1.823239,170.887195,61.495838,-9.725367,0.10564,-0.391993,4.347565,1244.85072,13.592881,0.248686,2.483951,0.433202,5.262252,86.863399,301.389006,-1.276278,1.931922,0.768228,2.848287,169.903463,216.622541,-0.908878,1.415528,1.505107,4.382879,137.385074,99.293708,0.15659,0.111034,-0.11679,1.888674,26.37301,9.774669,-0.086182,0.141361,1.830089,5.213376,23.518808,12.619881,-9.785721,0.021616,0.030704,3.52378,1252.572653,2.798318,0.589829,0.438194,-0.717638,3.566403,87.152942,26.892387,-0.984716,0.160222,-0.126886,3.34105,126.045392,20.829604,-0.595254,0.256632,0.855621,3.417276,76.530259,32.557754,0.004536,0.007714,0.435596,2.080359,5.252492,0.9416,0.05271,0.045557,-0.616836,2.02485,16.347891,5.851951,wait---
12548,9.531755,0.128242,0.039337,1.975267,1220.069642,16.480122,-0.639271,0.735509,-0.023671,1.568237,82.109334,94.908789,1.9718,0.676301,0.415152,1.684342,253.445174,79.482244,1.005736,0.323946,0.02088,1.250995,128.742883,42.090914,0.05595,0.028518,-0.998263,2.790749,11.468271,3.44149,0.419781,0.067017,-0.669825,1.748021,54.503949,7.388865,-6.84634,2.682099,-0.683169,2.808363,884.353506,124.579399,7.151389,0.397968,-0.277264,2.164952,916.171147,28.682792,-0.444354,0.259263,-0.65114,2.495408,62.370999,23.314883,-0.644445,0.104767,0.1209,2.269689,82.490017,13.620256,0.816501,0.144904,-0.227044,1.696658,104.512772,18.839997,-0.235674,0.554304,0.760087,2.135718,62.13105,69.834924,-8.46785,5.605213,-1.162531,3.202721,1092.311927,437.833331,-4.31802,2.6581,0.280129,2.031517,553.669098,328.777346,1.741518,3.102419,0.034959,1.695465,237.909345,293.737462,-1.114955,4.274955,0.814984,2.975016,182.532299,350.32005,0.043643,0.346831,0.080655,2.08581,32.83917,29.94921,1.049761,1.903887,-0.569145,1.828407,137.080122,235.886271,-9.725305,0.106034,-0.386767,4.316313,1244.839522,13.77281,0.343822,2.541652,0.58568,5.149946,66.766636,325.350326,-1.61722,1.334511,0.891321,3.797776,208.658005,162.61724,-0.803698,1.571523,1.430613,4.096054,103.330403,202.854654,0.054658,0.128791,-0.702042,1.951437,26.65089,13.717073,-0.110015,0.138283,1.705375,4.98422,19.343101,17.00579,-9.732832,0.072292,-1.513794,5.391848,1245.81384,8.950108,0.865669,0.752327,-0.176373,1.755014,111.03101,97.040083,-1.042634,0.167073,-0.454633,3.257269,133.891781,19.880746,-0.927454,0.266927,0.14587,1.956209,118.80525,34.366173,0.092553,0.047876,-1.006809,2.791951,16.656077,4.049858,0.011995,0.061558,-0.485431,1.799775,19.292972,2.133724,wait---
12814,9.30586,0.117948,-0.519443,2.402245,1191.174154,14.427794,-1.334989,0.806435,-0.187198,2.057056,170.968224,104.396585,2.492519,0.238011,0.977253,2.591455,319.607612,25.227315,0.689407,0.217285,-0.965987,2.256738,90.850586,20.845556,-0.015221,0.014554,-2.146979,8.013883,6.12716,1.728615,0.264903,0.019934,-2.078351,6.049685,34.365122,2.096754,-6.708244,2.693108,-0.318965,2.116132,858.810789,345.996616,7.438466,0.643566,-0.043452,1.685865,952.682893,66.776846,-0.535112,0.277193,-1.020498,2.778787,71.768622,28.755111,-0.520159,0.078172,0.954479,4.097809,68.037044,7.05416,0.656554,0.090596,-1.01444,3.023858,86.059095,6.327331,0.205753,0.231228,1.767216,5.611717,32.763821,24.045518,-9.496454,0.617071,1.154812,3.256184,1215.724297,73.364649,-3.277436,1.887851,0.582685,1.84832,419.514468,245.474167,2.307402,2.953232,0.839456,2.332802,298.789217,351.56039,-1.315742,3.374443,1.266237,3.411327,176.574462,394.120486,-0.269269,0.162415,-0.221883,3.088278,35.704756,19.743668,0.565112,1.449116,-1.402858,3.622568,96.870862,122.554003,-9.711902,0.082116,-0.066861,4.675816,1243.13026,10.410207,0.682325,1.302938,-0.66771,5.271282,87.626674,168.650011,-1.220427,1.052481,0.641549,3.780241,159.657698,119.60999,-0.44903,1.212811,2.143708,6.721264,73.288111,124.913461,-0.142066,0.037929,-1.801614,5.705118,20.156744,3.732231,-0.098259,0.096542,1.793482,6.725803,18.636035,9.553544,-9.723031,0.068889,-1.554909,5.59024,1244.570959,8.048006,1.240471,0.607523,0.627542,2.350682,162.306074,61.04037,-0.831795,0.223315,-0.561739,2.494505,109.68224,18.015987,-1.086837,0.137517,0.612558,2.006039,141.371774,7.835864,0.145576,0.050509,-0.524518,1.975716,19.253602,6.195287,0.0425,0.058083,-0.198991,1.793014,17.637619,6.416829,wait---
13081,9.143211,0.099601,-0.544028,2.448377,1170.33105,12.950221,-2.10355,0.690288,-0.070592,2.01,269.2719,89.620049,2.741204,0.04617,1.348341,5.250542,350.877905,5.961767,0.536754,0.05944,-0.927426,2.838919,71.348054,1.852501,-0.086572,0.006709,0.626374,2.065135,11.737855,0.634589,0.172945,0.006436,1.495294,5.269614,22.224718,0.775298,-5.441601,2.716016,0.104375,1.598869,696.672214,349.936048,7.868132,0.790993,0.407983,1.909118,1007.292852,97.36354,-0.772934,0.132852,-3.036841,12.855689,99.680287,14.931773,-0.422316,0.027414,0.009863,2.700997,54.154187,3.397018,0.579052,0.032073,-0.356157,2.205812,74.604884,3.022538,0.279032,0.107968,1.121731,3.125619,42.42789,5.714384,-8.909654,0.241919,-0.526728,2.383136,1140.63605,24.209499,-2.550739,1.135274,1.27777,3.529344,330.144829,109.598822,2.948185,1.345561,1.774005,5.91888,382.360581,114.805705,-0.691489,0.388517,1.881184,7.520464,95.64434,29.67482,-0.202068,0.058378,0.258057,2.190658,27.257571,6.41772,0.128555,0.201806,-0.461077,2.170864,38.233579,7.335839,-9.708446,0.015137,-0.409465,4.367147,1242.686054,1.772574,0.477054,0.577875,0.068237,5.003565,62.447909,72.4286,-0.874992,0.527781,-0.021559,2.152345,112.347685,67.392563,-0.130664,0.081061,0.322678,1.732008,25.441916,4.707001,-0.073814,0.068939,-1.160739,2.953914,16.544283,6.601962,-0.122942,0.031783,-0.512574,2.48932,15.940033,4.031367,-9.609995,0.127106,-0.968753,3.02044,1230.098106,15.804473,1.598725,0.271223,0.648994,3.439168,204.92016,33.426639,-0.422428,0.645358,-0.458659,1.920628,61.924372,70.474615,-1.266368,0.109839,-0.085119,1.684996,162.252564,13.472282,0.040326,0.122228,0.29132,2.187575,25.438194,6.045031,0.029517,0.066384,-0.182263,1.775836,13.427654,5.998731,wait---
13348,9.2808,0.403664,-1.607405,4.477608,1188.435901,33.875979,-2.19717,0.946144,-0.971447,3.637757,289.255867,50.43788,2.573466,0.246224,2.104776,6.68078,330.369932,21.901437,0.654904,0.110944,-0.246784,1.324243,83.936458,14.138084,-0.082757,0.017946,-1.075007,4.621588,12.320177,1.705767,0.037106,0.044207,1.045413,2.558072,16.199988,4.75829,-5.063049,1.782715,0.185777,1.875534,657.667199,32.910113,8.101419,0.701251,1.092734,3.737227,1038.512147,40.767859,-0.674105,0.201112,-1.831953,5.813943,87.540226,22.696723,-0.491714,0.029134,0.504729,2.730407,63.088737,3.489738,0.546031,0.055904,0.674155,3.374536,71.2099,4.318059,-0.036948,0.398845,0.58525,1.876574,48.127643,45.114986,-9.000131,0.490938,0.688659,3.5691,1152.67794,39.659443,-2.394348,0.707207,1.550938,5.357453,311.684003,40.872409,3.227025,0.317967,0.450061,3.713167,413.171302,39.884558,-0.697874,0.155984,0.214323,1.680055,89.479546,19.85271,-0.09455,0.083896,-0.178741,1.870622,20.196446,6.759587,0.284399,0.336525,-0.255409,1.571521,49.642472,43.540542,-10.060115,0.928602,2.362089,7.071057,1288.434166,90.525726,0.020598,0.537314,1.071101,4.749704,57.650467,68.763021,-0.649113,0.454488,0.432229,2.710731,92.16521,33.847588,-0.166178,0.088822,0.443675,2.688729,21.862463,11.146997,0.314732,0.435279,-1.037947,2.896503,46.550283,47.974554,-0.346191,0.090484,1.649148,5.459787,45.099258,10.65313,-9.632429,0.442712,1.338562,8.259364,1232.963548,57.071829,1.298123,1.377675,1.730107,5.670669,168.672366,165.81051,-0.454062,1.601191,0.317531,3.896312,93.042436,124.412675,-0.893352,0.681216,-1.416126,3.866597,117.66576,76.373127,0.224766,0.205631,0.327827,2.408585,41.157008,12.989632,-0.219466,0.171788,0.621042,2.565529,40.794161,8.449994,wait---
13614,9.291901,0.448287,-1.348257,3.689181,1189.395989,57.060749,-1.548212,2.934721,-0.546501,1.568082,213.730255,279.896304,2.374222,0.386068,0.975474,2.615084,303.917919,50.033424,0.890018,0.121737,0.49409,1.781866,114.246327,14.658321,-0.062006,0.027256,-1.079743,3.587034,9.971665,2.96577,0.036005,0.04716,0.84228,2.364997,15.183491,2.810146,-5.700915,4.579759,0.531849,1.904719,735.140796,469.434002,7.260912,3.610232,0.783129,1.910162,933.401038,351.076302,-0.243639,0.494858,-0.539997,1.599653,52.565318,56.058805,-0.454124,0.05032,-0.348983,3.112352,59.200546,4.545833,0.414712,0.128942,0.284586,1.593248,55.784819,12.098422,-0.545962,0.684773,-0.072534,1.63992,70.014065,88.757188,-9.488742,1.580605,0.696678,2.376691,1215.939555,152.265476,-3.044125,1.896391,0.425249,1.544522,390.893765,231.165554,2.659663,0.431336,0.582368,1.737141,341.362614,46.075459,-0.565174,0.325354,-0.411159,2.086312,82.265192,17.954609,-0.14429,0.11759,-0.01691,1.830789,31.506574,4.948752,-0.145384,1.726136,1.186631,3.235672,94.802182,87.30931,-9.843029,1.888219,0.449665,3.758925,1260.691567,214.16889,0.314425,2.97456,-2.297755,9.549481,79.599874,311.926748,-1.268005,3.484548,2.282615,9.124471,170.152391,411.69496,-1.11153,3.857514,2.345947,7.645261,153.753035,447.669942,0.526801,0.760947,-0.224895,2.386363,76.772267,77.570335,-0.714748,0.301835,0.708817,1.847539,92.710955,35.676556,-9.654043,0.403833,1.511593,9.618411,1235.733613,51.880649,0.394528,2.961482,0.459441,1.683242,118.693491,356.699414,-0.51826,1.743052,0.244638,3.361669,81.104284,201.083637,-0.635852,0.603388,-0.893028,3.105294,81.389955,78.458231,0.123824,0.195408,-0.24017,2.573101,38.372086,25.30193,-0.298676,0.204886,0.181227,1.799263,39.020033,26.307814,wait---
13881,9.22127,0.513039,-1.241195,3.423489,1181.141768,36.004178,-0.737699,3.452276,0.411271,1.303853,148.655305,403.147997,2.342966,0.36708,0.943953,2.639445,303.243575,15.719048,0.970079,0.080237,0.854589,2.923596,125.923415,3.473357,-0.07338,0.027258,-1.275367,3.912485,13.129045,2.20865,0.053543,0.054223,0.717549,2.221959,18.314598,5.603394,-6.708635,4.984497,-0.398877,1.634246,861.829022,562.894661,6.117554,4.795717,-0.231473,1.258577,783.588898,610.168815,0.178432,0.582837,0.40312,1.455297,61.134765,71.269146,-0.430671,0.05134,-0.074536,2.934921,55.23708,6.48136,0.323715,0.130889,-0.389892,1.616424,45.108131,11.97487,-0.768843,0.395694,0.008512,1.838729,110.192458,12.445097,-8.752723,4.419828,-0.327784,2.358472,1130.772304,202.3088,-3.628423,1.694597,-0.35216,1.821957,468.201734,164.661741,2.675222,0.657415,-0.195687,1.98164,346.180432,44.475266,-0.392802,0.441403,0.119074,1.38395,51.587372,57.190601,-0.131831,0.123827,0.268321,2.057823,27.478672,14.36776,-0.47464,2.198088,0.532416,1.817519,130.356496,283.564911,-10.12147,2.610431,0.259613,2.654035,1295.549552,339.383393,0.652917,3.668794,-1.42885,5.488432,107.512112,476.937467,-2.349252,5.140543,0.786914,3.062824,300.713858,668.37604,-1.171428,3.769291,2.34801,7.707249,167.992527,399.038136,-0.366772,4.609167,0.85119,2.311188,138.216648,331.102424,-0.975702,0.26094,-0.096906,1.430801,126.555253,27.283382,-9.613192,0.416542,1.620751,9.448857,1230.571155,50.939886,-0.506863,3.17402,-0.500472,1.731515,117.580542,396.405991,-0.6477,1.716604,-0.030227,3.415711,106.369204,152.722169,-0.513699,0.573335,-0.511278,2.934925,77.477214,47.899041,0.126937,0.194796,-0.235376,2.589216,31.394084,19.387398,-0.401746,0.169918,-0.363768,2.476666,58.604015,9.555214,move--sink-counter
14148,9.70638,1.81337,-1.589926,5.41062,1243.722337,184.27772,-0.129038,1.938749,1.08494,2.672666,108.832198,68.426309,2.279797,0.533667,0.573986,2.2975,291.843095,69.136057,0.728283,0.31351,0.702951,1.975134,96.176049,31.881622,0.014752,0.047293,-1.259452,3.915711,14.682661,5.746723,0.128381,0.072792,0.853693,2.327003,20.822389,8.113431,-8.363267,3.103001,-0.066664,3.518443,1071.066695,384.197284,4.867095,2.857894,-1.426971,3.565991,628.183674,268.474907,0.511425,0.256627,1.067393,3.090202,74.069354,14.308898,-0.251759,0.160461,-0.583693,2.812444,32.458127,20.627203,0.149021,0.054865,-1.338459,4.679011,21.227282,5.757821,-0.632475,0.593735,-0.073911,1.558215,86.97457,61.165028,-8.816521,6.781638,-0.313562,1.710683,1128.942802,866.512384,-4.296301,0.619067,-0.500884,2.272719,550.675724,67.413521,2.577159,0.779306,-0.431295,1.839959,330.299219,96.905709,-0.391187,0.640272,0.723455,2.299672,76.863142,29.275828,-0.09813,0.131734,0.456049,1.994457,31.033537,4.347079,-0.072264,4.050031,-0.225099,2.256453,170.554315,66.275774,-10.172288,5.199019,0.699244,5.339999,1302.892719,641.315458,0.637866,5.59982,-0.113134,4.357879,130.055053,565.494651,-3.023361,6.697995,-0.855203,6.681512,398.343543,729.426736,-1.303683,3.715292,2.199403,7.302838,175.914001,433.908119,-0.211724,5.210214,0.817202,2.10618,154.858466,424.124677,-0.752918,0.724529,-0.765108,2.16655,113.317712,37.816201,-10.316354,2.123511,1.605798,5.134259,1322.292199,200.676381,-1.084085,2.258631,-1.233524,3.385297,163.045581,177.448363,-1.092061,1.293497,-0.342333,6.030433,140.218146,166.294426,-0.353402,0.471536,0.043537,4.738338,45.237044,61.314958,0.554062,0.312392,-0.700194,2.335239,82.937907,11.277133,-0.793954,0.266212,1.479839,4.645037,106.8338,17.388402,move--sink-counter
14414,9.34561,1.98286,-1.802627,6.367249,1196.860774,234.198401,-0.312005,2.13962,0.635217,1.67921,119.013737,260.797387,2.187176,0.543876,0.330026,2.103319,283.360903,40.301043,0.606106,0.280617,0.22338,1.913386,83.500538,21.355025,-0.003395,0.041496,-1.666669,5.341084,9.765005,5.385774,0.224488,0.020104,0.60562,2.925747,29.826171,1.59976,-9.115722,1.310323,1.191428,4.376668,1167.042336,161.865223,3.992079,0.128994,-1.198848,4.70584,511.17613,13.695233,0.373073,0.436266,0.846477,2.190094,57.884316,39.746144,-0.286403,0.211995,-0.09105,2.589329,41.886586,21.049362,0.123825,0.019849,0.580937,2.221186,16.205819,2.400493,-0.241107,0.796737,0.603117,1.776946,69.656774,94.009199,-8.932808,7.634136,-0.26884,1.543774,1154.801192,576.794497,-4.102513,0.888623,-0.433123,1.935706,525.922202,102.201993,2.083159,1.360648,-0.376821,2.139101,281.082079,51.406578,-0.53835,0.907064,0.604679,1.845492,72.185551,110.618548,-0.276405,0.084001,-0.076131,1.948733,36.370879,9.794822,0.098555,4.680042,-0.15415,1.905583,190.051223,594.679785,-9.834233,4.371647,1.18599,7.892499,1259.376025,544.717765,0.985105,5.1295,0.24852,5.141549,131.448416,645.132058,-3.229435,5.727707,-1.107352,9.166427,416.816458,699.337789,-1.162575,4.105957,1.988315,6.625536,157.495106,491.682785,-0.361483,4.788327,0.803004,2.171536,163.066058,455.917451,-0.454324,0.967693,-0.019602,1.20657,83.266634,123.469151,-9.57216,4.739933,-0.023342,3.849416,1229.650665,444.347403,-1.595613,1.820848,-0.132215,4.973028,204.244653,236.750129,-1.797731,2.571438,1.7924,6.158782,240.595682,256.042963,-0.588803,0.510946,1.425681,5.280193,75.716722,65.603986,0.09042,1.835675,1.257219,4.319912,72.720485,156.919516,-0.494449,1.239895,-1.204111,4.923163,76.670913,131.532271,move--sink-counter
14681,9.309153,2.396792,-1.418174,4.721589,1191.853139,301.041678,-0.926783,1.714162,-0.193783,1.568075,135.464269,154.997901,2.485509,0.582908,0.879842,2.812444,321.230407,44.48881,0.376961,0.141084,0.133253,2.550055,50.618032,14.633723,-0.049506,0.038694,-2.14914,7.502917,11.244297,4.061747,0.11932,0.062718,0.751198,2.713342,18.742943,6.282082,-9.090203,1.459986,1.018823,3.849885,1164.371386,159.349141,3.809008,0.116291,-0.842684,4.859623,487.693342,12.949591,0.092528,0.473629,-0.066697,1.459855,57.745948,56.009202,-0.398576,0.292289,-0.151529,2.113534,51.43976,37.321256,0.169809,0.016086,0.654146,2.539494,21.924005,1.961127,0.218354,0.231804,1.130173,3.848636,38.773445,18.678863,-8.148835,6.230724,0.315115,1.875093,1049.746878,587.759318,-3.850061,0.728222,-0.008142,2.130708,493.256058,87.678,2.280802,1.636803,0.04322,1.627843,296.693729,168.446484,-0.724112,1.076013,-0.00507,1.636694,111.293315,79.672005,-0.15148,0.114387,-0.35712,2.297575,23.086961,14.780292,0.813308,2.809796,0.105914,2.753313,159.908874,131.529257,-10.147107,3.582591,1.375932,10.330153,1298.892923,463.270568,0.641891,3.099895,1.477801,7.055262,94.893606,367.304491,-2.924384,4.700816,-1.6358,11.159322,380.78833,533.74427,-0.249408,0.413194,0.607609,3.314217,34.351925,52.267089,-0.229703,4.715915,1.042045,2.393414,157.283243,474.616834,-0.001565,0.587728,0.968906,2.407014,47.323477,40.884968,-9.813804,7.480107,-0.028105,2.669445,1256.177301,972.496959,-1.76449,2.516393,-0.859988,6.026905,228.833434,305.938124,-2.639172,4.477772,0.390829,2.043932,337.828002,582.262423,-0.517582,0.748875,0.591074,3.851048,76.464216,74.283166,-0.559529,4.514835,0.717254,2.075534,148.548049,540.782803,0.05031,2.740779,-0.632784,2.15516,106.442437,311.880863,move--sink-counter
14948,9.739672,3.367349,-0.886806,2.864265,1248.861675,351.365194,-0.843748,2.258261,-0.60539,2.186447,148.282248,129.784516,2.17554,1.014394,0.243037,1.692165,279.014975,127.086687,0.184191,0.107608,-0.169568,1.900905,35.224879,3.120474,0.028425,0.065663,-1.144017,3.395113,17.599831,7.12604,-0.056297,0.10958,-0.031829,1.629081,29.0997,14.208638,-9.406119,2.13779,0.699027,2.688497,1204.724063,249.65598,3.828842,0.159992,-0.522554,3.208732,490.112061,20.48817,0.140726,0.718731,-0.839014,2.771991,70.287117,20.191456,-0.283166,0.392375,0.030354,1.667359,55.000974,23.856344,0.123234,0.030338,0.629994,2.224491,16.634849,3.501997,0.156394,0.290044,0.830516,2.513656,33.562631,28.581847,-9.642688,6.630473,-0.174247,1.996053,1235.307032,821.476751,-3.797549,0.830648,0.171017,1.908494,488.016459,78.179712,1.853893,1.342347,-0.324117,1.765732,239.305865,159.392313,-0.477039,1.92696,-0.497171,2.137265,98.311688,156.333732,-0.000085,0.129337,-0.14945,1.716235,23.234441,15.137969,0.909382,2.659928,0.307756,3.362508,121.305068,327.390719,-10.235838,6.760184,0.668092,4.666372,1310.1998,878.605271,0.501915,3.315234,0.865769,6.755297,78.937269,431.085881,-2.33259,6.228908,-0.193562,7.654462,303.57579,762.127409,-0.167374,0.495632,0.500757,3.162391,32.735205,54.72391,1.199075,0.807023,0.7093,5.51476,154.264041,101.123829,0.376949,0.065919,-0.095537,2.511374,48.263954,8.549446,-10.109571,9.19381,0.254797,3.358583,1296.280227,1102.797077,-1.36888,6.861293,-1.728351,9.188725,177.322397,880.403742,-2.90851,4.896923,0.072027,2.225776,393.913579,373.773495,-0.297285,1.185603,0.165528,3.077379,63.187419,153.578538,-0.349514,4.994669,0.802413,2.031132,166.154261,243.024889,-0.145008,3.042817,-0.783827,2.102319,120.807831,169.472106,move--sink-counter
15214,9.086532,2.471174,-1.309741,4.218893,1166.153869,207.540684,-0.274539,2.964807,-0.048878,1.33046,139.149752,384.164584,2.195377,0.871933,0.315238,1.946662,281.351782,110.318378,0.14761,0.128941,-0.18434,1.675225,31.829913,16.746937,-0.00998,0.042959,-1.446437,5.262315,11.39775,4.953619,-0.141529,0.063936,0.126823,1.653465,27.721479,1.32483,-8.775414,2.02331,0.946135,3.381891,1124.593528,215.265968,3.709337,0.228568,-0.311605,2.879131,474.795187,29.720598,0.430456,1.133384,-0.283367,1.431832,91.698338,146.485927,-0.284931,0.383535,0.101059,1.570609,42.872392,48.926147,0.073944,0.037874,0.064147,1.478893,10.924025,4.643815,0.125312,0.277962,0.732417,2.528823,33.864046,22.025003,-10.014178,5.672626,0.25898,1.966097,1281.95654,731.931262,-3.315711,0.827813,0.87839,2.772776,428.585902,51.122275,1.093565,1.562483,-0.626059,2.442164,164.526786,84.522066,-0.128805,1.79931,-0.049899,1.977728,95.14955,210.383625,-0.081332,0.167481,-0.274544,1.69972,26.601644,12.265796,-0.316015,3.484308,0.247199,1.999822,139.924044,450.960448,-9.954654,6.850001,-0.008188,3.273802,1276.080566,814.451672,0.688934,1.386332,-1.248448,7.770278,89.01897,177.922919,-2.794838,4.613636,0.876621,4.265722,360.532376,568.154464,0.122821,0.380391,0.028457,2.674022,32.922913,47.39933,-0.064026,6.327971,1.096342,2.858374,152.361514,455.508341,0.059501,0.242506,1.012269,2.93808,31.698977,26.03687,-9.491201,7.184139,0.739155,5.345513,1218.402561,797.91523,-1.638375,6.247061,-2.194283,11.833734,213.403341,787.546916,-3.058519,4.220921,0.08862,2.644956,392.025463,542.286433,-0.194004,0.989988,0.191868,3.805289,55.573077,89.506275,-0.552583,4.411673,0.799721,2.12049,152.216444,571.463566,0.106485,2.508871,-0.780269,2.191324,113.834847,325.418954,move--sink-counter
15481,9.653731,3.535296,-0.771504,2.49771,1236.463976,428.851836,0.507577,1.94769,0.504463,1.522665,108.165023,134.554463,2.615249,0.990496,0.728861,2.741393,339.194715,81.273184,-0.057534,0.085483,-0.31643,2.938476,14.024894,9.408025,0.053764,0.059081,-1.19813,3.873068,12.497938,7.635281,-0.042665,0.138214,-0.349316,1.886039,27.659203,13.576309,-8.654828,2.06235,1.127514,3.647259,1107.867515,266.432633,4.249136,1.652799,-1.194979,3.144058,547.392251,154.263119,0.809253,0.760622,0.234981,1.719503,120.007646,40.619012,0.107774,0.373243,0.905855,2.769866,35.303188,47.341301,0.058844,0.03583,-0.126154,1.655295,12.058556,3.251593,0.081748,0.242906,0.836297,2.672455,31.70226,23.981706,-10.027512,7.618437,0.409894,1.955617,1286.372714,874.442243,-3.225963,0.955548,0.76225,2.611041,412.926582,124.207913,1.254929,1.596053,-0.304128,2.152589,171.677363,149.278307,0.374773,1.190297,0.349021,2.730848,75.733187,100.267442,0.157718,0.186379,0.552119,2.124508,29.007826,17.34908,-0.309141,3.943507,-0.116137,2.365228,162.578045,118.112945,-10.231512,11.978198,0.39162,3.46478,1311.736869,1470.035746,0.693059,4.561137,-0.467181,9.153222,90.95218,586.725252,-3.449064,8.871382,-1.026088,7.072271,443.45299,1126.416887,-0.020485,0.722257,0.439614,4.384223,45.450089,91.057836,-0.287824,7.855266,0.742134,1.976871,226.727867,910.130841,-0.024372,0.317708,0.44993,2.354251,38.250424,33.106554,-10.756924,5.818066,0.796456,5.270703,1380.023007,619.425056,-1.220935,6.178483,-2.060233,10.677884,157.105591,799.34952,-2.262524,4.206673,0.431153,2.508871,293.948692,506.867754,-0.088027,0.591843,-0.868586,4.535756,36.358588,75.686516,0.103015,3.967206,1.473579,3.822544,110.367115,442.370892,-0.205289,1.940862,-1.460453,3.844674,73.075826,196.986825,move--sink-counter
15748,9.555234,3.253494,-1.069027,3.042545,1223.557022,404.168066,0.476561,2.13462,0.634874,1.885876,105.969799,197.223704,2.260105,1.173869,0.142134,2.133175,294.421707,105.127709,-0.254213,0.041393,0.447539,2.517172,32.571016,5.349866,0.082157,0.065593,-0.879096,3.226597,14.439908,8.316758,0.024352,0.130709,-0.005088,1.865512,22.741384,8.941727,-8.732255,1.809568,1.150897,4.249787,1120.271877,144.972677,4.548633,1.700565,-0.79276,2.42683,582.562169,214.89355,0.909304,0.561992,0.082289,1.734316,122.139303,51.312198,0.271788,0.14238,0.316172,2.040378,38.717448,13.930746,-0.00708,0.040408,-0.135315,1.777764,11.380211,4.290258,0.104831,0.211418,1.269535,3.452355,26.50842,19.196622,-10.553892,6.667738,0.175234,2.074444,1353.449686,757.510067,-2.96053,0.890726,1.20491,3.844482,381.094375,89.926074,1.309699,1.731863,-0.494444,2.870648,180.611702,153.501303,0.308172,1.207632,0.36453,3.248734,61.460852,143.207427,0.16146,0.179045,0.5511,2.26356,32.658575,23.281044,0.001135,5.370331,-0.170257,1.944836,199.924511,667.289227,-10.142705,11.865208,0.470015,3.573734,1298.80862,1520.588863,0.734492,5.477069,-0.270871,6.639537,101.39005,698.497441,-3.214079,9.439533,-0.758755,6.02409,436.208539,894.050917,0.03574,1.028375,0.312604,3.109657,60.208689,133.718503,-0.361021,7.675322,0.704595,1.982048,185.868347,483.568303,0.045414,0.375979,0.492004,2.054709,38.076375,26.412761,-9.937675,7.669364,0.271526,4.72585,1274.038317,915.870068,-1.60516,7.548549,-1.395218,8.347322,208.46234,962.698583,-1.833627,2.664749,1.062136,5.22252,239.20661,312.672119,-0.086115,0.581169,-1.015467,4.632271,42.693004,58.975733,0.872399,1.016185,0.737952,4.111807,112.840207,127.983479,-0.546639,0.855129,-1.665689,5.954549,71.300785,108.240949,move--sink-counter
16014,9.064585,2.235065,-1.647394,5.173229,1162.273605,216.651604,-0.071403,2.075067,-0.104235,1.449152,110.948646,246.410423,2.627539,0.737548,0.652074,3.635557,336.813286,90.730784,-0.355598,0.033165,-0.165739,2.292708,45.517588,4.311559,0.009946,0.046564,-1.563743,5.637677,13.420481,5.286119,0.053904,0.106326,-0.15315,1.987301,22.575594,6.4916,-8.223653,0.843502,0.477048,2.352523,1054.006574,63.571704,4.655148,1.570742,-0.705289,2.495791,601.820711,90.914185,0.690802,0.45942,-0.349172,1.952671,91.721657,50.309867,0.250035,0.112285,-0.199152,1.695088,33.386532,13.167131,-0.099632,0.060754,-0.026081,2.390193,18.806919,4.869092,0.222859,0.079332,1.209461,4.791755,32.751414,6.207381,-9.504386,6.436556,0.978287,2.876351,1218.394085,766.19581,-2.920204,0.577278,0.307688,1.721643,374.054361,71.881818,1.563154,1.968942,-0.119146,2.272136,205.96427,218.135771,-0.025373,1.181615,0.597656,2.664492,64.275882,144.634817,0.106423,0.155549,0.273431,2.396334,29.417925,9.436169,0.114124,4.758654,-0.209919,2.208323,179.323212,111.747941,-9.752134,7.928102,1.020894,7.020459,1250.410893,946.156968,0.837388,4.857843,0.026407,7.933747,113.766026,623.656821,-3.070855,7.034596,-1.187098,9.130478,394.041326,902.93952,0.139307,0.973404,0.645231,3.577566,43.660691,120.405591,-0.656254,6.329451,0.846035,2.11794,175.02973,661.02319,0.073082,0.375397,0.644074,2.140842,40.378777,38.641996,-9.891544,8.184853,-0.100032,2.805539,1266.117771,1064.336416,-2.629449,4.313868,-0.19181,3.031946,340.243791,521.507417,-2.474081,3.376575,0.770077,3.197414,321.840039,386.972195,0.039883,0.649183,-0.85233,3.254975,44.076767,75.722619,-0.338026,5.220706,0.758118,2.345479,141.448357,409.973005,0.400915,2.496058,-0.668546,1.976502,109.683054,252.24859,move--sink-counter
16281,9.673572,3.59527,-1.063822,3.083723,1240.123554,392.511091,-0.245939,2.143916,-0.58276,1.971301,115.930322,81.179433,2.652536,0.888337,0.518768,2.876782,340.291135,107.247215,-0.42015,0.037826,-0.436516,2.751164,53.91673,4.685503,0.094308,0.090588,-1.11926,3.491469,17.535392,9.211698,-0.126992,0.211567,-0.140935,1.806696,40.033356,27.430706,-8.882019,2.256467,1.414031,5.287212,1137.540505,270.23162,4.983739,1.010317,-1.099585,2.78732,639.135364,106.708707,0.366579,0.355893,-1.110642,4.326968,56.037819,31.380631,0.484968,0.310993,-0.649075,2.58514,75.397098,11.370693,-0.276671,0.169131,0.329017,2.145742,36.403454,21.991978,-0.159042,0.582909,1.071697,2.913365,58.158613,65.845362,-9.935622,6.701947,0.70176,2.325321,1274.334193,767.514066,-3.594656,1.680279,0.659722,2.93103,460.707963,209.842861,1.796724,1.410289,-0.288971,2.735157,238.620494,119.119714,0.233822,1.573951,0.574777,2.403292,89.535996,91.63511,0.271113,0.086108,0.308793,2.185605,39.815729,5.148695,0.480156,3.135081,-0.694653,2.477563,134.69584,396.691507,-10.84123,8.798357,1.102592,5.264888,1390.812773,1005.933655,0.888986,6.398841,0.13648,5.409426,118.360592,815.213329,-2.474602,8.282578,-0.44935,6.666233,332.088634,919.345142,0.333841,1.186381,0.129385,4.524146,50.472792,153.50389,0.91644,2.575597,2.090198,7.885343,117.355022,334.821779,0.488556,0.265631,0.755795,5.478362,62.541364,34.534682,-10.054433,12.622143,0.344757,3.681171,1292.272256,1424.129614,-2.352888,12.140107,-1.516835,7.149286,337.557322,1209.682381,-2.927292,5.729214,0.281563,3.341319,378.904917,694.923545,0.414788,1.11735,-0.501846,2.873192,63.555177,141.64868,-0.184719,5.663252,0.786888,2.241699,147.890819,457.206953,0.190153,3.018685,-0.635134,1.845214,122.132298,165.162967,move--sink-counter
16548,9.018323,2.790156,-1.631604,5.592168,1156.623858,279.227339,-0.106151,2.240922,-0.329899,1.676569,117.502682,291.037178,2.486093,0.740396,0.603818,2.948706,320.469,73.568228,-0.566327,0.038442,0.448139,2.702275,72.664218,4.596894,0.03756,0.079954,-1.395722,4.892089,13.867513,9.993858,-0.289814,0.095202,-0.014241,2.526328,43.599985,4.048694,-8.564649,2.703807,1.231593,4.986384,1097.413909,311.93525,4.281348,0.551688,-1.201046,5.713328,548.076011,70.650006,0.4723,0.488103,-0.761585,2.63877,64.537695,55.369743,0.48687,0.346272,-0.618158,2.186677,62.788605,44.094412,-0.367854,0.104003,0.762978,2.678974,52.036134,5.734531,-0.209363,0.524877,1.176245,3.087259,52.803409,35.392886,-9.967885,5.091744,0.626113,2.14518,1276.002177,657.622954,-3.843801,1.251401,0.734102,3.82619,494.980617,116.128863,1.319068,2.384955,-0.236908,2.021806,169.810042,304.920668,0.428232,1.631002,0.869059,2.744987,94.112191,202.746302,0.176668,0.060839,0.144246,2.154422,22.632122,7.89772,-0.54027,3.282242,-0.940542,3.426912,127.579424,400.008495,-9.747821,9.533155,0.037826,4.284374,1253.185295,1022.714471,0.833589,3.593921,0.107014,4.016592,110.951194,452.679503,-2.392213,4.053544,0.818204,4.314247,311.639887,473.793366,0.53623,0.77613,-0.50054,5.430174,69.181504,99.773033,0.157542,5.312765,1.330856,3.68785,125.49035,452.915036,0.439276,0.2705,0.397769,4.077674,60.143124,27.949059,-9.476602,10.446905,0.760213,5.402243,1215.552154,1260.499001,-2.597101,11.036402,-1.837515,8.960967,332.592893,1433.732863,-3.108661,4.896211,0.386278,3.952324,407.094141,519.731977,0.417647,1.121281,-0.490303,2.844855,84.302151,78.357686,-0.420549,4.967723,0.76982,2.391859,163.498228,513.929461,0.284077,2.810066,-0.612985,1.898792,136.683576,342.968409,move--sink-counter
16814,9.44045,4.224151,-0.947447,2.854249,1208.513996,544.093649,0.484589,1.642418,0.133774,1.424209,99.357861,117.940009,3.073064,0.676499,0.286669,2.733269,395.515742,60.914736,-0.55299,0.038489,0.739586,2.460262,71.924812,2.418122,0.037643,0.075603,-1.551105,5.363052,13.291152,9.156631,-0.201703,0.178053,-0.465322,2.382313,34.61259,14.71815,-8.618408,4.188225,1.069768,3.273766,1103.15708,544.631941,4.355757,0.570435,-0.390184,2.617921,558.601915,55.324008,0.734908,0.446379,-0.057398,2.177686,95.088892,54.98168,0.694191,0.273891,-0.064828,2.270107,92.274274,25.788562,-0.293843,0.152834,0.388264,2.373266,40.867021,15.818996,-0.398857,0.436129,0.869259,2.861322,54.371562,54.260742,-9.655842,5.895482,0.692946,2.097114,1242.26222,518.287228,-3.640057,1.624321,0.583828,3.092435,470.035318,150.183682,1.119237,1.774869,-0.02627,1.657837,174.330836,74.170801,0.812028,1.066251,1.39454,4.510455,122.566,71.6847,0.32242,0.116224,-0.50788,3.014075,41.59709,14.685733,-0.858307,2.290706,-1.129259,4.509291,152.320574,121.205309,-10.177155,16.003103,0.307674,3.549567,1303.394414,2051.198092,0.622584,4.919759,0.71913,5.615113,79.857352,639.551934,-3.313724,9.871155,-0.814799,5.825117,424.200654,1283.086032,0.480234,1.140978,0.051316,4.492749,69.515327,131.638592,-0.359298,8.065502,0.779799,2.107756,217.129858,1040.180641,0.26406,0.432863,0.298107,2.78007,45.747053,53.039978,-10.611257,8.70737,0.910472,5.741463,1359.159499,1092.613449,-1.664844,10.798767,-1.305479,7.531235,219.099265,1363.799328,-2.55261,5.810229,0.461879,3.707139,326.756675,755.605413,0.389891,0.971298,-0.914173,3.256626,62.112138,125.52806,-0.193773,4.905572,1.094979,2.763432,159.19874,541.733391,0.031047,2.536112,-1.084801,2.67317,101.276809,227.782554,move--sink-counter
17081,9.542689,4.255596,-0.771474,2.680108,1223.198927,486.054353,0.44206,1.841566,0.285168,1.659645,91.017454,166.363344,2.882324,0.886259,0.090031,2.246383,370.425776,97.777431,-0.524394,0.048903,0.497151,2.461696,67.484248,5.585828,0.045675,0.115316,-0.758988,3.158674,18.18351,14.594025,-0.13351,0.189258,-0.124082,2.074004,29.920098,16.236108,-9.320374,4.465081,0.252257,2.191334,1199.336007,340.300338,4.332159,0.853304,-0.496989,2.253206,554.52216,110.856592,0.93052,0.401958,0.636182,2.889249,123.32975,36.015473,0.636762,0.369098,0.26166,2.280386,83.402034,43.031432,-0.204184,0.16968,0.768415,2.513694,32.499443,16.141367,-0.109599,0.999491,-0.203159,2.561219,76.734528,129.924071,-10.551821,5.431518,-0.024808,1.877349,1354.723112,530.63401,-3.456212,1.681377,0.919138,3.330954,446.680789,158.152066,1.275246,2.341512,-0.252234,1.93009,171.060401,262.929194,0.602192,1.264717,0.793948,2.558123,86.809141,139.160965,0.460387,0.102927,-0.504913,2.499525,58.974098,13.300606,0.010176,5.387768,-0.502379,1.898658,186.994697,608.075317,-10.221315,15.972249,0.275778,3.550315,1310.739192,1976.677571,0.615733,6.631419,0.182332,4.212451,90.844121,836.648529,-3.327385,9.901944,-0.830078,5.809299,452.588419,915.701573,0.382783,1.438646,0.015716,3.234772,71.389409,186.960816,-0.305135,8.220372,0.799515,2.098088,200.312896,456.214629,0.312368,0.45553,0.451963,2.637767,60.263997,26.9623,-9.976592,10.811574,0.53917,4.96324,1279.238943,1315.188482,-1.482424,10.945387,-1.099794,7.178506,196.984686,1379.036675,-1.961479,5.140758,0.925838,4.929812,260.116118,595.071636,0.21326,0.778573,-1.461456,5.445796,57.034027,61.435363,0.965759,1.268658,0.696352,4.156838,123.979246,163.549095,-0.537443,0.915325,-1.671732,5.896171,70.557583,115.135839,move--sink-counter
17348,9.099282,2.553114,-1.123823,4.050674,1165.595606,299.206738,0.023307,1.518376,-0.155027,1.509374,90.778756,178.033719,2.885124,0.682474,-0.097772,3.012267,369.713558,83.849369,-0.467224,0.053539,0.888384,2.743418,60.511761,5.61159,-0.062896,0.064138,-1.023291,4.771637,16.835804,7.802965,-0.034214,0.103991,-0.821019,2.340147,22.370386,5.883224,-8.691224,3.602847,0.601106,2.421083,1117.567529,288.286695,4.00696,0.984638,-0.988419,2.778456,517.22756,57.126076,0.857154,0.312624,0.56769,2.002876,111.362904,34.882488,0.329558,0.274137,-0.115512,1.590935,44.259557,35.594718,-0.093035,0.057511,-0.257454,1.906578,20.872699,2.814041,0.303615,0.586892,-0.561069,2.224712,55.783149,76.308366,-9.735383,4.501517,0.376029,1.851528,1246.637921,565.221931,-3.417269,1.381748,0.559815,2.627619,444.048166,86.819732,1.717148,2.236731,0.407333,2.098248,234.602231,184.047706,0.259531,1.108453,0.464946,2.268357,71.213869,115.480217,0.358633,0.146716,-0.594777,2.140316,54.658916,5.104429,0.032494,5.519101,-0.42531,1.829789,190.320284,142.983616,-9.429648,11.628904,0.564553,5.727793,1212.179792,1313.139919,0.79041,5.264213,0.429219,5.621033,102.536102,680.106611,-3.037908,8.253587,-0.769901,7.238266,390.296684,1055.999519,0.227803,1.075902,0.34724,3.408657,55.287178,130.51558,-0.627572,6.878025,0.890104,2.219359,178.283095,838.141025,0.165277,0.299124,0.933569,2.701402,33.267285,38.56151,-9.8054,9.032797,0.046074,2.765241,1256.102595,1134.277903,-2.682762,7.064304,0.395362,2.72163,350.109114,845.058492,-2.805919,8.995735,1.101822,3.448747,383.256097,885.922091,0.228313,0.719893,-1.338133,4.03075,41.03583,84.223639,-0.164321,5.634089,0.915513,2.764514,146.26125,507.744082,0.319035,2.374105,-0.908017,2.306154,106.968762,275.834391,move--sink-counter
17614,9.613791,2.762288,-0.848748,2.929724,1231.084529,338.914931,0.017567,1.623216,-0.302154,1.611406,99.809107,53.030853,2.758711,0.765379,-0.333957,2.693327,353.902701,90.698869,-0.468256,0.059278,1.153057,3.541862,61.38448,4.920754,-0.031962,0.072303,-0.832616,3.664226,16.355615,8.945626,-0.144866,0.168283,-0.483384,2.181721,35.275518,21.690332,-9.331591,3.239925,0.251223,2.251137,1194.447451,421.153758,4.138887,0.876147,-0.833158,2.85573,531.066507,92.221883,0.660024,0.357492,0.225836,1.446157,86.929622,39.828643,0.380207,0.323423,-0.241365,1.948577,66.749469,8.927328,-0.17048,0.098484,0.055896,2.057384,26.822304,12.624829,0.004128,0.901416,-0.639462,2.049202,67.18476,45.57104,-10.117038,4.194762,-0.07362,1.755905,1295.022327,543.756817,-4.49432,4.954863,0.478768,1.933728,576.063427,629.877503,1.833924,1.765575,0.251797,2.172594,248.413616,124.739829,0.425348,1.620067,-0.0446,2.354886,106.368944,78.118835,0.454957,0.137744,-0.066171,1.973507,60.987473,12.701561,-0.146332,6.478196,-0.290731,1.764357,200.462123,678.258939,-10.364595,13.197977,0.572907,4.253458,1326.676971,1715.802832,0.844805,7.046866,0.170456,3.875777,117.93435,881.213591,-2.598569,9.437933,-0.159604,5.740738,351.451024,1023.388493,0.443129,1.321961,0.329417,3.302094,61.83111,162.280038,0.417715,4.641516,1.632391,4.893653,155.228739,501.577318,0.468915,0.3662,0.690676,3.82734,60.254306,47.175026,-10.092976,10.584932,0.157505,2.941329,1295.302789,1236.677729,-2.442085,13.119579,-0.333943,3.435202,352.636419,1283.077089,-3.006099,9.337118,0.880379,3.001366,398.516172,1043.347341,0.451009,1.023126,-1.016414,3.658381,63.406344,122.122693,-0.082619,5.809295,0.952554,2.739623,141.063251,520.751897,0.228553,2.571734,-0.885265,2.239515,109.707541,156.948548,move--sink-counter
17881,9.212873,1.613694,-1.077389,3.910156,1180.037958,180.243031,0.342956,2.226516,-0.078852,1.342049,122.382601,289.248407,2.281491,0.26682,0.428771,2.773439,292.372583,31.527928,-0.723271,0.211586,0.487273,1.690399,93.698369,24.20352,-0.021742,0.063393,-0.640909,3.84415,13.732027,8.225905,-0.318453,0.063209,-0.812106,4.81059,43.390795,4.708414,-8.984474,2.335728,0.478919,2.159476,1150.025735,303.264563,3.80283,0.4869,-1.739217,7.305725,487.360568,54.069673,0.713122,0.424471,0.130861,1.509785,101.282294,24.623004,0.553206,0.628134,-0.545357,2.049395,71.78886,79.467646,-0.341586,0.074847,-0.375991,2.519462,44.621156,8.474524,0.043465,0.876736,-0.559395,2.047703,68.675127,94.314388,-9.529821,5.842131,-0.314757,1.981417,1221.242133,704.635154,-5.391155,3.001493,0.156047,2.298432,696.821299,241.638271,1.687177,1.959378,0.03982,1.890655,223.882006,199.463841,0.605725,1.665683,0.274424,2.303531,100.026511,202.230038,0.373875,0.095058,-0.17403,2.436947,49.229378,10.245864,-0.770144,5.872571,-0.819605,2.404297,171.619424,450.395855,-9.735123,8.665745,0.412511,3.980223,1247.850294,1057.444392,0.706478,7.255915,-0.134745,3.283322,118.68683,929.111467,-3.571737,18.944566,1.902069,5.733463,494.371142,1901.921202,0.884076,1.583932,-0.564598,4.343885,113.1712,205.940285,0.015702,5.056367,1.10668,2.979468,142.331775,565.99497,0.560463,0.185062,-0.654084,3.083423,73.861838,19.159601,-9.644407,8.375678,0.253388,3.894493,1234.97073,1070.051659,-2.338177,13.517544,-0.261053,3.226324,302.566011,1726.399206,-2.959408,9.217797,1.013557,2.976045,413.420948,763.301152,0.523923,0.932014,-1.040343,3.958021,79.683981,91.791259,-0.193477,5.475904,0.958431,2.830007,151.748948,559.978655,0.299891,2.43882,-0.870794,2.273946,112.788605,303.632293,move--sink-counter
18148,9.459878,1.978713,-0.734414,2.579429,1210.880085,256.693531,0.497051,1.779144,-0.182545,1.224543,128.855433,32.046924,2.284108,0.2554,0.068611,2.604108,292.68432,30.254028,-0.89153,0.181109,-0.179172,1.660425,116.252452,15.738617,-0.113753,0.071645,0.859734,4.132173,20.240487,6.179429,-0.336579,0.041005,0.388496,2.869071,44.29112,3.655184,-8.897381,2.046548,0.498682,2.367177,1138.908058,264.561628,3.791451,0.230195,0.025045,2.4496,485.352364,29.214615,0.531897,0.374736,-0.528048,1.929258,78.098055,25.489067,0.843153,0.528424,-0.209459,1.785868,113.510327,49.07724,-0.409957,0.040805,0.21159,1.968627,52.853532,4.672191,-0.22983,0.384306,-0.640382,3.491047,49.164931,25.347745,-7.713042,8.564756,0.167074,1.704146,995.902178,841.974638,-6.095103,1.325437,0.737091,2.941892,781.960979,128.022391,2.203669,4.174977,-0.420492,1.966876,319.157945,188.950538,0.972969,0.833484,0.081095,3.543881,143.050548,29.759306,0.375487,0.065531,0.607105,2.271251,49.095205,6.928302,-1.484523,1.813926,-0.000662,1.476984,213.46998,85.674228,-9.729906,8.927718,0.410925,3.778346,1246.709129,1110.316843,0.728455,6.913581,0.16202,3.27438,113.418185,832.802796,-3.674219,18.603592,1.894192,5.755799,489.568169,2125.624555,0.855252,1.810802,0.157093,6.134609,122.750729,186.516994,-0.112984,4.831505,1.036573,2.982434,124.024873,476.713413,0.460764,0.211104,-0.994825,3.152281,61.066286,23.471124,-9.970441,9.734863,0.525293,3.459426,1277.437588,1216.362536,-1.850551,12.551499,-0.041588,3.553581,273.887765,1331.991363,-2.850684,9.145973,1.106963,3.143624,380.266185,1007.389205,0.680641,0.891842,-0.728923,3.62429,92.72704,99.967539,-0.088266,5.461383,1.051707,3.023248,151.50336,545.606536,0.27337,2.629742,-0.838214,2.200792,105.937608,183.245559,move--sink-counter
18414,9.504808,1.837042,-0.788388,2.793939,1216.803021,231.627091,0.602748,1.585981,-0.119659,1.267761,107.620764,204.82705,1.947683,0.339578,-0.363111,2.846664,250.118369,37.696099,-1.019474,0.079066,0.29185,1.77707,132.021817,3.909336,-0.239257,0.121234,0.255407,2.170397,30.993394,15.407919,-0.437351,0.069725,0.027738,2.117512,60.015626,1.638995,-9.422265,1.590184,0.040441,2.531695,1206.961234,171.871034,3.772456,0.239054,0.021246,2.547705,483.518127,21.212853,0.6139,0.309927,-0.48008,2.144405,80.209689,36.191169,0.919594,0.423713,-0.334273,1.886481,123.733056,32.006045,-0.439751,0.042779,-0.019939,1.953613,56.361469,5.431658,-0.380812,0.161104,0.730868,2.278489,54.777162,11.03516,-6.663641,10.232452,0.788086,1.948963,863.180756,1051.787459,-6.043132,1.388976,0.749862,2.891695,773.853782,172.441755,2.746201,5.472426,0.03675,1.384462,356.149104,659.526408,0.764262,1.281604,0.173882,2.410342,101.045099,156.500018,0.481652,0.014467,-0.735454,2.772813,61.657833,1.868653,-1.095158,2.293665,0.336812,1.434167,142.71882,286.874194,-9.612967,8.809011,0.530164,3.950603,1231.580581,1101.66532,0.750186,6.786908,0.212021,3.382544,101.695885,864.715352,-3.940233,17.494296,1.931004,5.961041,531.141076,1834.479604,0.858033,1.799485,0.15873,6.208558,109.891423,233.77166,-0.285002,4.531711,0.938835,3.018134,131.62004,505.080389,0.330534,0.279564,-1.017343,2.887917,44.834131,32.860228,-10.023379,7.831869,0.656726,4.625373,1282.995223,1018.314935,-1.528875,13.265197,0.011866,3.490903,202.819156,1679.911214,-2.450432,5.57079,0.96698,3.464163,338.761043,464.569103,0.85183,1.211339,-1.185837,4.565608,115.922283,132.923774,0.290673,2.915858,0.715555,2.722146,99.51614,297.687736,0.238082,2.709484,-0.981548,2.483885,112.21852,340.770273,move--sink-counter
18681,9.199793,1.113332,-0.855558,3.239241,1178.125198,124.140287,1.188507,3.671691,-0.48525,1.948528,218.881995,84.341341,1.104256,2.361309,1.219284,3.500013,155.237026,241.681352,-0.906381,0.161971,-0.257272,2.216218,116.025734,21.030333,-0.459161,0.139046,-0.12306,1.937706,59.214015,17.255214,-0.528006,0.128213,0.201389,1.798128,68.15045,15.453133,-9.216846,1.361071,-0.257689,1.857843,1182.145995,87.390934,3.283388,0.985008,1.052471,4.10058,422.692262,95.743831,1.042449,0.879186,-1.134115,3.147485,151.241505,33.861247,0.641869,0.651657,-0.379789,2.021532,82.163588,84.724807,-0.423619,0.04555,-0.026187,2.077661,54.261545,5.856902,-0.37187,0.144212,0.539785,1.757749,52.720006,10.59865,-5.828071,4.069999,0.646193,1.941901,762.432758,135.613257,-5.951148,1.280625,0.998204,3.627312,763.513275,123.762686,3.527284,3.035068,0.386211,2.135523,470.313937,119.321517,0.422542,1.212145,0.451881,2.181035,80.733369,100.592061,0.429501,0.009565,-0.412852,2.678624,55.101549,1.024823,-0.191345,1.050324,1.175932,3.231299,64.246256,98.935076,-9.464881,2.105379,-0.176143,7.026164,1211.657523,268.072695,0.759078,4.418262,0.900404,5.719396,121.808043,488.857722,-4.241922,14.839232,2.306523,7.321619,559.318506,1643.504901,0.903461,1.742837,0.331441,6.52888,131.277414,165.3474,-0.55994,3.118838,1.635332,4.218685,119.670171,259.781914,0.019325,0.052318,-0.69338,3.15038,14.979795,6.625458,-9.772358,6.33261,0.438011,4.600415,1251.999101,778.260365,-1.417908,8.526342,0.51908,3.59138,238.66496,727.405223,-2.346999,5.057282,1.159804,4.153123,314.786974,517.292103,0.805533,0.866574,-1.926376,6.915209,113.643899,76.434133,0.075039,2.77576,0.411884,2.668074,107.522475,313.334927,0.371298,2.446628,-0.986386,2.57249,102.774827,186.330983,move--sink-counter
18948,9.027586,1.140014,-1.036953,3.551754,1155.611162,145.30631,2.065584,7.45046,-0.182536,1.241551,266.871359,947.972465,-0.072969,4.245366,0.158862,1.416235,167.107074,549.20475,-0.585558,0.150139,0.102623,1.877608,74.951506,19.524936,-0.531404,0.086461,0.129685,2.237191,71.151626,4.324122,-0.538727,0.126333,0.133326,1.80776,75.225962,2.080165,-9.375502,0.956691,-0.140201,2.188317,1200.157084,120.865823,2.345314,2.894388,0.410362,1.79467,301.216501,366.720165,1.531405,1.808382,-0.341579,1.266918,197.30527,227.134958,0.241109,0.364066,-1.161128,3.974383,38.83972,38.518018,-0.322823,0.048483,0.513159,2.341253,42.790684,4.343321,-0.390527,0.150666,0.409503,1.600335,54.61479,11.908517,-6.085383,4.173546,0.221128,1.463753,779.287653,533.824828,-6.121532,1.596258,0.794143,2.932364,783.673641,204.651081,3.983726,1.570695,0.067431,1.856523,510.252146,198.813207,-0.318162,1.874623,0.387737,2.395091,79.107344,241.511286,0.368603,0.021027,0.118354,2.666396,47.181638,2.733962,0.122574,0.236547,0.002561,1.741134,37.449838,12.404218,-9.546455,0.416509,1.984169,14.043536,1221.94771,54.108498,0.62442,2.884213,0.307185,4.248935,100.72396,346.863526,-2.44651,0.513549,1.008315,3.925058,315.632299,42.034912,0.607995,0.884256,1.999211,11.734746,84.349504,98.213558,0.099718,0.103199,0.162111,1.891898,22.175528,13.261608,-0.06432,0.023018,-1.01393,2.95899,11.614947,1.927678,-9.690848,6.126077,0.525016,4.937037,1240.53945,792.241978,-1.414949,8.2492,0.62108,3.715289,186.846701,1039.286431,-2.422866,4.680062,1.326689,4.464624,325.983092,448.45746,0.828914,0.823864,-2.075151,7.337664,110.372988,92.450069,-0.164996,2.470765,0.116207,3.070162,83.520505,245.070332,0.450121,2.317944,-0.957543,2.617652,97.764392,285.715498,move--sink-counter
19214,8.550679,0.421189,-0.837083,2.515063,1094.487284,54.754052,3.559203,6.146455,0.85962,2.013674,468.082024,615.966093,-1.165738,2.773509,-0.688537,1.795711,169.162338,259.849639,-0.365234,0.087361,0.642021,1.782693,48.28937,9.038852,-0.447255,0.106879,0.41237,2.050273,57.958047,12.600551,-0.532678,0.127802,0.20687,1.665606,69.212438,14.372656,-9.125398,0.636093,-0.09055,2.683372,1168.769079,56.078528,1.048746,2.979933,-0.154296,1.382379,144.691184,382.127289,2.235754,1.551311,0.684574,1.651048,291.258513,155.154409,0.004166,0.090409,-0.173152,3.109291,18.272236,6.460893,-0.270643,0.052823,0.817652,2.68479,34.712794,6.791373,-0.373485,0.163538,0.368173,1.576053,53.996984,11.261199,-6.658628,2.894617,-0.225273,2.092758,861.620334,122.956014,-6.52911,1.951627,0.130958,1.879051,835.996441,246.604789,2.540497,4.740365,0.737283,2.726569,329.890482,567.539725,-0.927649,2.239185,-0.242965,2.22471,128.009858,254.855746,0.201763,0.04867,0.816849,2.488852,26.542013,5.734012,0.081322,0.253087,-0.149733,1.633832,40.536788,29.379067,-9.453919,0.108515,2.333288,10.486494,1210.102093,14.094909,-0.121738,1.678986,-0.42234,1.650949,99.544669,208.950208,-2.434574,0.432878,1.601816,5.155983,311.910742,53.464973,0.612424,0.422894,-0.985652,2.808459,89.411976,25.633324,-0.016404,0.056817,0.026907,2.412327,13.614697,4.515937,-0.117669,0.004694,0.413938,2.775602,15.074564,0.604182,-9.800054,0.951872,0.615168,9.508964,1254.407332,123.807676,-1.025141,7.44814,1.168927,4.941482,177.974611,739.021756,-2.278772,4.137239,1.75223,5.797681,302.478129,436.19202,0.624388,0.905339,-2.315239,7.891242,84.640217,105.399257,-0.471996,1.196808,1.737557,4.492165,78.168445,116.581067,0.374595,1.676118,-1.728912,4.358768,81.490247,149.056598,take-carrot-counter-
19481,8.299768,0.315018,-1.892194,5.562387,1062.755793,27.957468,4.977689,0.800735,2.196758,7.386684,639.037964,65.775084,-2.045743,0.646486,-2.07764,7.41847,264.810157,59.390808,-0.181076,0.024409,1.611194,4.618055,23.748822,2.749589,-0.311556,0.111528,1.139132,2.991001,42.140521,11.560102,-0.363151,0.150118,0.914817,2.292432,48.523517,16.445705,-8.945532,0.386668,-0.487881,3.550934,1145.159159,45.51882,0.168067,1.456273,-1.133268,3.104031,74.412271,108.83282,2.941673,0.395728,2.512862,8.491938,377.425403,40.806237,-0.058003,0.048124,0.818914,3.602251,12.238097,6.231351,-0.154465,0.041854,1.852474,5.79049,20.596175,4.915637,-0.314881,0.177228,0.63611,1.672469,43.942465,18.181615,-7.237715,1.057151,0.788683,2.344436,926.658537,130.668889,-7.114921,1.055066,-0.156435,2.578026,910.712428,137.118707,0.837676,6.298959,0.10262,1.385872,208.910202,796.035234,-0.710558,2.408694,0.127582,1.931334,131.45102,170.244446,0.080865,0.04271,-0.03791,1.793451,16.503916,5.211925,-0.020275,0.198112,-0.655748,2.644812,29.485334,12.06825,-9.45453,0.105676,2.427088,11.019023,1210.228635,11.868478,-0.853965,0.807963,-1.561883,4.490204,117.65016,75.019462,-2.330419,0.466107,1.760774,5.481505,299.520054,48.976571,0.539911,0.470937,-1.05235,2.732567,72.335394,53.993275,-0.081903,0.034638,-0.081127,3.91804,11.896966,4.467902,-0.08171,0.005758,0.930618,3.235161,10.459521,0.748491,-9.765928,0.131461,3.531829,33.496084,1250.042205,16.988956,-0.027429,0.397001,-2.688963,22.192626,20.358406,51.558369,-1.25252,0.372751,3.939297,22.06707,162.245072,38.62575,0.181114,0.051322,-3.109513,13.55114,24.860782,5.396534,0.012575,0.005399,-0.50859,5.289273,4.221054,0.698254,-0.132727,0.023101,1.615268,5.307692,17.414074,2.772228,take-carrot-counter-
19748,8.074762,0.022282,-0.858681,2.905011,1033.609917,1.572533,5.329957,0.033507,-0.14905,2.745723,682.240443,4.227936,-2.313419,0.06801,0.407412,2.448962,296.482411,5.414316,-0.066531,0.009841,-0.7602,2.50407,9.403779,1.027107,-0.087078,0.01904,1.308153,5.294814,11.362406,2.399129,-0.10259,0.029814,1.211508,4.256463,13.806305,3.589693,-8.945192,0.16454,-2.131333,6.885051,1145.147125,15.491606,-0.403824,0.170482,-0.015684,4.083144,55.686085,15.358676,3.138184,0.017585,-0.897206,5.801271,401.687916,2.284055,-0.026428,0.010191,0.822713,3.657317,6.624146,0.810428,-0.040016,0.007124,0.362803,1.850015,6.818661,0.926305,-0.050276,0.061455,1.970057,6.193129,10.844026,7.494214,-6.985628,0.508849,0.725332,2.65597,895.674003,23.170936,-7.006165,0.78529,-0.218846,3.222063,897.752523,74.674443,-0.342578,5.121747,-0.869529,2.210814,145.03066,471.23068,-0.766416,1.845339,0.633256,1.929141,104.272388,237.113625,0.017677,0.020974,0.227015,2.205936,11.978522,0.531183,-0.169371,0.081684,0.340934,1.481424,28.150391,5.503516,-9.429331,0.020552,-0.982874,5.06978,1206.954989,2.648828,-1.35462,0.038106,-0.51084,3.105627,173.421203,4.79091,-1.975318,0.028775,-0.315769,2.604197,252.87145,3.494514,0.162633,0.13488,-2.544115,8.788669,25.348852,14.222609,-0.037612,0.009811,1.767122,5.654598,5.247962,1.206739,-0.045181,0.003068,0.699099,2.096407,5.97696,0.362804,-9.740166,0.002183,-0.177699,2.927172,1246.741406,0.278882,-0.162325,0.076267,-1.133555,4.650944,22.476659,8.751548,-1.099007,0.030461,-0.879026,3.990465,140.689758,3.885954,0.065407,0.005962,-0.233097,2.328905,8.407333,0.766257,0.015624,0.001108,1.276212,4.430143,2.853369,0.078328,-0.054135,0.004738,0.832086,2.188664,7.480998,0.489905,take-carrot-counter-
20014,8.140452,0.036063,-0.38907,1.82148,1041.982996,4.52277,5.19629,0.030159,0.492449,2.756169,665.125262,3.919892,-2.156968,0.056123,-0.778342,3.692285,276.217393,6.199406,-0.02263,0.011158,-0.135698,1.768817,8.155812,1.27982,0.04479,0.020228,-0.652885,2.176934,10.757499,2.464647,0.0182,0.010318,0.060831,2.20216,7.309344,1.341422,-9.201106,0.025988,0.890895,2.960886,1177.771648,2.254142,-0.368206,0.158859,0.676546,3.277883,47.69084,19.814302,3.047335,0.020995,0.854735,3.277423,390.084564,2.413369,0.018118,0.008217,-0.525114,2.648503,4.662684,0.835756,-0.009427,0.004731,0.672343,2.63134,3.705044,0.420422,0.112395,0.022214,-0.461732,2.321931,15.695389,2.263611,-6.640482,0.576864,0.181474,4.074875,850.622275,57.722417,-7.489314,0.611729,1.000298,4.444148,959.559198,51.325773,-1.454249,1.02168,-1.450948,4.619678,194.572688,81.91888,-0.290723,1.302749,1.382994,3.947463,60.509976,133.292738,-0.016973,0.013912,0.515799,2.216438,9.117856,1.726511,-0.147867,0.075842,0.551874,1.831048,22.01727,7.854376,-9.499119,0.012668,0.284993,2.2499,1215.887501,1.637374,-1.42329,0.024182,0.020333,2.309515,182.190655,3.088959,-1.983776,0.025325,-0.057823,2.872811,254.09818,1.883379,0.005043,0.00346,-0.038565,2.987242,3.413501,0.433265,0.022149,0.002614,0.001061,1.843722,3.942947,0.318651,-0.015374,0.000702,1.036845,3.82036,2.467546,0.056195,-9.749944,0.001721,-0.011881,2.692441,1247.993389,0.200528,-0.294082,0.037994,0.372768,3.273501,37.707951,4.862841,-1.152291,0.014772,0.247614,2.689736,147.535316,1.724154,0.012336,0.00458,-0.004866,2.034083,3.905021,0.554408,-0.007279,0.003872,1.496691,4.793075,3.439879,0.381429,-0.002173,0.002288,-0.785635,5.321693,2.254068,0.296605,take-carrot-counter-
20281,8.247873,0.042453,-0.181829,2.406119,1055.740531,5.09162,5.007439,0.08937,1.205426,3.854562,641.007675,10.493138,-1.940064,0.225468,-1.070553,3.434504,249.314707,21.53018,-0.03296,0.014913,0.267132,2.174977,10.40961,0.501665,0.148065,0.029246,-0.120669,1.951077,18.973675,3.790269,0.113926,0.013051,-0.247814,1.778686,14.598215,1.690165,-9.187489,0.042908,-0.567204,4.615926,1176.028083,4.479721,0.044949,0.232941,-1.42245,4.437157,26.925931,26.266578,3.109473,0.054059,-0.717568,3.866305,398.380659,2.375637,0.092914,0.025055,-0.485483,1.961324,14.156157,2.32229,-0.029083,0.008869,0.955376,3.108357,6.568563,0.688988,0.193193,0.026694,0.294329,1.764278,24.949873,3.296825,-5.86904,2.841692,-0.742599,2.614504,757.269946,225.079627,-8.068724,1.690576,0.563381,2.002854,1033.727917,189.298158,-0.842748,2.938773,-1.046503,2.708081,125.755806,315.836783,0.675644,0.662804,-0.830805,2.694426,92.576061,68.869424,-0.047051,0.022907,0.767169,2.893635,12.348859,1.13381,-0.219272,0.106015,0.830805,2.856612,28.825377,13.104088,-9.392981,0.093387,-2.181732,8.23041,1202.401296,8.337599,-1.415924,0.044236,0.199045,3.475733,181.298561,5.406048,-2.058473,0.073735,0.898149,3.212437,263.642311,8.269402,0.064147,0.020423,-1.910203,8.04541,12.014718,1.436042,0.035908,0.00504,-1.340815,7.776624,5.212013,0.55956,0.014247,0.003428,-3.822027,18.557741,2.620717,0.389466,-9.745389,0.007583,-2.695919,16.140969,1247.410221,0.971449,-0.220046,0.118302,-1.184578,5.237647,31.844272,11.883417,-1.029443,0.213512,-3.16581,12.755006,133.187491,21.810022,-0.030595,0.008044,0.468129,3.586549,6.178565,1.044063,-0.114186,0.033528,1.18525,3.147902,16.005954,3.684391,0.078965,0.014696,-1.178983,2.882648,11.50639,1.431076,take-carrot-counter-
20548,8.420261,0.124815,-1.842774,6.871472,1077.793751,16.219328,4.903006,0.101086,0.687358,2.495419,627.598558,12.868964,-1.447413,0.759195,-0.610637,2.09119,186.257159,92.910524,-0.141707,0.063909,0.783151,2.598556,19.288729,7.628144,0.24766,0.017056,0.19406,1.92748,31.898266,2.018403,0.220574,0.018582,-0.285292,2.081265,28.250607,2.401261,-9.097431,0.110422,-0.873994,2.944167,1164.587629,10.053404,0.962679,2.394237,-1.247781,3.242078,136.174017,258.05987,3.238339,0.126817,-0.348351,1.755617,414.678157,14.243052,0.256955,0.0862,-0.434663,1.939677,33.14742,10.940053,-0.081512,0.01601,0.24107,1.693298,10.732443,2.07876,0.464211,0.171373,-1.833641,5.573966,60.802776,19.648341,-4.677379,5.431003,0.027446,1.516425,598.721789,705.916156,-8.749047,1.981664,-0.23747,1.710951,1120.359452,240.564241,0.077376,3.053542,-0.165588,1.571259,148.974125,387.883095,0.776726,0.717646,-0.421901,2.149628,107.378396,67.196724,0.288342,0.470734,-1.730223,4.92585,53.710089,37.051208,-0.674492,0.466534,0.78088,2.229967,90.303532,49.545056,-9.329595,0.125845,-1.116171,4.144626,1194.190386,16.28039,-1.624161,0.282448,1.882875,6.447837,208.077301,35.508558,-2.330175,0.318121,1.564276,5.156221,298.262403,41.365639,0.407043,0.45316,-1.592821,4.417246,56.284617,51.731813,0.167098,0.043093,-1.270874,3.236258,22.697051,4.687842,0.097438,0.02713,-1.648821,4.495257,13.362232,3.162754,-9.748807,0.012591,-1.233477,7.946464,1247.847429,1.632637,0.001574,0.279589,-0.562577,2.307303,35.358152,31.634153,-0.579999,0.807363,-1.034838,2.47993,78.439496,94.815518,-0.007935,0.014193,-0.185256,2.672262,6.925438,1.100668,-0.127512,0.033991,0.957637,2.836505,19.520188,2.600183,0.111378,0.013242,-0.666698,2.335098,14.868613,1.438957,take-carrot-counter-
20814,8.537105,0.125285,-1.278086,4.855551,1092.750983,16.240593,4.552984,0.343264,1.029089,3.695005,583.055171,39.584175,-0.592372,1.559685,-0.255064,1.781288,98.17486,201.171632,-0.429786,0.19341,0.629061,2.291649,55.573374,24.169929,0.282118,0.008601,-0.268721,2.134042,36.488782,0.683199,0.298169,0.012735,0.227599,2.065261,38.361726,1.417831,-8.611667,0.992529,-1.43388,4.176514,1102.782325,111.97312,2.474227,5.466495,-0.388375,1.537432,319.168711,686.012329,3.35863,0.120083,0.414948,1.918073,430.222744,11.272775,0.44744,0.073868,0.156659,1.810869,57.472206,9.241542,-0.09627,0.014597,0.066023,1.79807,15.291552,0.596875,0.902508,0.464148,-0.616223,1.647401,116.862244,55.40883,-3.158621,4.105681,0.791537,2.313256,409.666885,464.646368,-9.222203,0.922513,-0.252086,2.2452,1182.119866,57.032697,0.636249,2.034282,0.367072,2.43065,135.304971,79.204631,0.458397,1.314036,-0.089797,1.891607,93.556753,86.580129,0.845749,1.180628,-0.395795,1.375675,113.158746,136.294368,-0.955604,0.484575,0.254891,1.551575,123.259583,59.337735,-9.280948,0.136005,-0.528015,3.583743,1188.068532,13.644668,-1.58949,0.681762,-0.309359,5.438173,203.979827,85.263858,-2.446493,0.302354,1.279417,4.446336,314.146511,29.414523,0.650355,0.513665,-0.714475,2.41141,87.19825,56.099196,0.198814,0.040096,-0.984283,2.94316,26.481487,4.361956,0.223131,0.058523,-0.615311,1.880764,28.591835,7.582143,-9.726509,0.015431,-0.670144,5.074928,1244.993298,1.999755,0.306028,0.372008,0.242083,1.815155,44.223866,47.185454,-0.17549,0.781189,-0.089021,1.54739,59.975127,88.912935,0.092192,0.043475,-0.382344,2.207174,15.919085,5.120195,-0.069747,0.062203,0.117854,2.522847,16.954096,4.791418,0.185035,0.014307,-0.229442,2.245535,23.727338,1.828512,take-carrot-counter-
21081,8.899235,0.502587,-1.076982,3.346974,1139.387355,55.051682,3.387493,3.782492,1.293042,3.385868,441.585842,380.894004,0.449921,1.864544,0.023269,1.801266,108.314087,241.857301,-0.805225,0.26326,0.224552,1.679609,103.072121,34.222442,0.211667,0.028438,0.584026,2.708479,27.805117,3.077986,0.303657,0.013595,0.599038,2.723166,39.866026,0.521342,-6.938839,7.173699,-1.031808,2.552227,893.723059,775.91141,4.722348,10.197915,-0.222262,1.965962,604.541999,1324.710228,3.29081,0.326676,1.754941,5.544211,422.278053,28.362079,0.402911,0.156758,1.283262,4.047726,57.941406,9.312496,-0.23068,0.043907,0.464532,2.242857,31.493645,3.805603,1.015223,0.403202,-0.382676,1.585905,138.120885,17.655007,-2.127905,0.871487,0.92349,3.014797,278.192439,62.459367,-9.660338,0.55895,-0.015159,2.836955,1236.766236,63.146374,1.243425,0.699182,-0.438535,2.097046,160.559131,83.807494,0.286432,1.407517,-0.417697,1.867693,87.965912,136.170956,1.260031,1.041968,0.49994,1.644149,170.274512,88.175981,-0.814367,0.690344,0.157008,1.440253,125.046879,14.037589,-9.306903,0.246013,0.19661,3.765144,1191.306023,31.141531,-1.106864,2.308262,-0.796452,3.113178,150.904486,257.316732,-2.736108,0.374079,0.662375,2.715476,350.664532,43.741475,0.569456,0.702451,-0.113832,2.592024,87.892753,53.053189,0.191239,0.046472,-0.674026,2.594746,27.277208,3.743917,0.417954,0.090379,-0.238425,2.053329,53.499193,11.751057,-10.024903,1.02553,2.952918,10.905866,1283.789972,108.810262,0.311469,4.121718,3.741386,20.225061,102.759511,472.279137,0.219993,1.567216,0.744725,5.389082,50.418831,185.199947,0.244018,0.204047,-4.100081,25.724247,31.260597,26.534349,0.29572,0.550368,-1.324419,3.88286,51.54374,64.08504,0.168958,0.090242,2.636203,11.081958,22.908604,10.832135,move--counter-sink
21348,9.045297,0.509787,-0.853935,2.671891,1157.934493,61.281291,1.859694,7.086319,0.230562,1.422212,238.428639,918.51316,1.373629,1.280749,0.149596,2.612723,178.217476,153.100942,-0.93653,0.169554,0.361652,2.059921,124.185348,5.353579,0.092525,0.041828,0.216999,2.15784,16.556551,5.434689,0.278308,0.017934,0.239838,1.839045,35.626216,2.329281,-4.814323,11.544775,-0.086293,1.295594,616.299986,1500.020129,6.77537,6.488183,0.245891,1.97972,869.674967,776.850745,3.111383,0.522045,1.188179,3.31777,398.408786,65.963703,0.307412,0.222285,0.734457,2.294812,39.348908,28.903912,-0.231979,0.050446,0.408745,1.898777,29.97062,6.296991,0.978547,0.456339,-0.282685,1.576018,129.783854,41.001275,-1.828667,0.392399,0.617554,2.661267,234.296147,49.343098,-9.398199,0.790703,0.117415,2.24711,1202.974367,102.633445,1.235814,0.521848,-0.104974,2.033546,163.483959,40.813582,-0.242848,0.508923,-0.858925,3.874331,51.162247,39.973294,1.462482,0.576912,0.349125,1.671952,195.252981,26.116303,-0.689082,0.808739,0.34464,1.347221,89.42744,101.712898,-9.373197,0.19191,0.432022,4.440996,1199.841165,22.213887,-0.433985,3.395199,0.021815,1.652487,117.896699,440.871258,-2.720369,0.450073,0.354472,2.295136,348.256044,57.989642,0.621917,0.677798,0.052349,2.762565,88.570972,64.203432,0.152128,0.064161,-0.35307,2.28123,19.932889,8.054931,0.456173,0.06689,-0.520157,2.31731,60.760877,4.214372,-9.951052,1.39141,1.685041,7.081295,1273.922353,173.336876,-0.098268,6.933314,2.873613,11.940365,109.152334,876.699879,-0.182509,2.905765,0.704838,2.954203,83.043745,328.206746,0.812726,1.896324,-2.288102,7.11556,104.731643,244.254284,0.105712,1.527267,0.817934,3.825312,69.820908,124.135529,0.063625,0.201779,1.170627,3.759099,27.515167,25.759151,move--counter-sink
21614,9.389218,0.882184,-1.321762,5.003368,1201.825332,114.561239,0.352696,4.956349,-0.662366,1.83311,161.523795,494.04493,2.114066,0.609366,-0.144738,3.170493,271.149748,74.520314,-0.820058,0.327584,-0.397633,2.463652,107.829281,32.939847,0.02467,0.027431,0.183694,2.442708,11.889883,1.481625,0.111355,0.062584,0.694734,2.379143,19.320483,7.822074,-2.742901,8.13927,0.839912,2.071863,368.656961,857.774189,8.375081,3.090599,0.530801,1.949982,1074.466412,318.241004,3.134824,0.577749,0.912294,3.184992,404.734657,30.645068,0.074613,0.222656,-0.086676,1.792637,28.716188,24.922875,-0.174924,0.068662,0.359058,2.102419,28.913301,3.616384,0.711099,0.587141,-0.674947,1.861846,94.090408,67.33824,-1.618215,0.524298,0.840992,2.542627,212.955285,29.343301,-9.353778,0.935111,0.546111,2.791163,1197.306885,120.72221,0.716643,1.211095,0.933046,4.101766,118.23379,69.151017,-0.480905,0.221047,0.211757,2.129983,65.156424,21.50126,1.210226,0.737992,-0.100092,1.33668,155.092457,95.06995,-0.267299,0.445292,1.627816,4.243964,53.491058,31.075323,-9.664982,0.747345,2.551529,11.014867,1237.355495,87.879257,0.347843,2.403071,0.884086,2.811847,86.12413,256.185391,-2.601625,0.380664,0.328447,2.363735,333.771456,41.43418,0.319387,0.384741,0.065731,3.54703,46.537984,42.182376,0.232189,0.165853,-1.441815,4.905394,39.858874,10.372293,0.493648,0.05579,-0.450308,2.607897,63.190644,7.248114,-10.016245,2.297866,1.586875,5.9591,1282.323986,288.836042,-0.250416,7.984548,2.042122,8.86329,145.274699,864.914594,-1.214225,5.496388,0.197717,1.93443,164.484277,713.708096,0.988793,2.025342,-1.817487,5.437722,134.459254,230.654267,-0.046846,2.18507,0.625488,2.431385,103.363208,279.347011,0.119565,0.298305,0.472327,2.766281,40.003751,31.593635,move--counter-sink
21881,9.63494,1.009137,-0.786257,3.570387,1233.4095,125.854335,-0.425056,1.4548,-0.474531,2.374818,102.724789,68.687319,2.225015,0.521344,0.076433,4.076317,285.975851,57.156472,-0.323643,0.822814,-0.161184,1.875967,71.914215,106.503417,0.034649,0.055313,-1.39936,5.252455,14.061592,6.850202,0.060321,0.060072,0.391524,2.135951,16.512958,5.877236,-1.218753,1.587166,1.71657,6.174052,168.471695,142.213058,9.14643,1.048931,0.542863,2.527207,1170.925566,129.622773,3.283619,0.859621,0.400768,2.503282,420.316126,111.607143,-0.174847,0.11615,-0.243734,2.302003,22.644334,14.917409,-0.068841,0.137305,-0.015135,1.753835,31.386904,17.818778,0.259157,0.151152,-1.114387,4.182688,38.075415,14.114226,-1.996582,0.7027,0.061647,1.569199,259.036688,62.9977,-9.714794,1.240821,0.52766,2.855336,1243.890085,145.693383,0.249971,2.157609,0.348668,1.883974,113.071611,257.871199,-0.131632,0.273108,-0.243676,2.326903,27.577997,27.949017,0.434007,0.869348,0.062918,2.379302,69.903266,112.792156,-0.007341,0.034431,0.478348,2.568526,14.42834,4.105861,-9.594416,3.766061,-0.209387,4.163353,1228.667259,467.096725,0.980242,3.081441,0.827413,4.499258,125.703871,399.796255,-2.830409,1.405171,1.883421,8.590667,364.462397,157.70032,0.125209,0.355966,-0.16269,4.072645,31.904606,34.207326,0.536625,0.752816,-0.879597,2.78388,69.362113,96.418407,0.354661,0.294003,1.918773,7.286839,45.658061,37.861858,-10.065235,2.307436,1.482648,5.715474,1288.624064,288.83214,-0.884873,8.168011,1.440047,7.054097,145.941438,1059.391436,-1.535647,4.868914,-0.1182,2.341935,238.016929,347.162143,0.933862,2.214996,-1.615069,4.866764,122.987685,274.727547,0.056906,2.286079,0.759547,2.4214,98.589869,143.820096,-0.074158,0.349843,-0.307754,2.152329,41.843786,39.82861,move--counter-sink
22148,9.375022,1.028459,-1.315113,4.481969,1200.776217,104.262045,-0.387214,1.082585,0.257981,1.906191,78.607729,138.412049,2.215383,0.484735,0.002821,4.610783,283.594315,62.812423,0.405635,0.767403,0.169352,1.658483,72.464926,99.354757,-0.028421,0.079367,-0.897177,4.084915,20.435225,3.903321,0.175116,0.120473,0.127322,1.767562,30.952562,8.434368,-0.582889,0.619138,0.53034,2.702742,76.187814,76.73245,8.792153,1.362493,0.499751,2.36577,1126.268878,145.982656,3.592628,0.664651,0.819503,3.720759,462.124486,53.233971,-0.402734,0.197738,0.368622,2.244097,53.398769,22.635355,0.251812,0.152186,-0.103489,2.252982,32.298295,19.727488,0.053488,0.057347,0.919901,3.604649,10.905396,7.421055,-1.813252,0.817213,0.246966,1.495657,232.129808,106.026491,-9.395948,1.323737,0.971538,3.304808,1204.279993,111.05472,-0.371955,2.172697,-0.527039,1.976858,97.403267,222.785821,-0.084197,0.239184,-0.232566,2.491164,35.206961,30.650194,-0.365401,0.748907,0.166573,1.561703,67.14246,96.378446,0.071538,0.095684,-1.000181,3.903397,23.22379,5.212806,-9.535917,4.886314,-0.248216,2.981287,1221.024085,618.840851,1.512064,2.706869,1.020578,5.746544,202.329546,296.77409,-3.37871,2.959027,0.940807,2.914675,435.685038,340.57726,0.086441,0.543477,1.063571,5.996572,35.60803,64.04886,-0.288721,3.728979,0.642758,2.338603,138.654078,201.421994,-0.338616,1.184122,0.798852,1.985171,76.805216,113.29306,-9.726228,1.328454,2.329965,13.25534,1245.120979,166.286017,-1.238689,4.440452,1.220383,11.430542,168.738742,524.754424,-1.816704,2.922951,0.50339,2.737739,233.151792,375.542334,0.646825,2.548967,-1.607386,4.794352,84.89824,325.877848,-0.239144,1.668875,0.969764,2.66636,78.960578,207.765373,-0.080219,0.278747,-0.600068,2.835048,30.689484,36.24719,move--counter-sink
22414,9.59008,0.927002,-1.048599,4.25337,1227.699943,113.926292,-0.203707,1.082796,0.903002,2.880744,79.645033,50.907108,1.94129,0.625864,0.653625,3.969359,248.486101,81.394067,0.916006,0.393786,0.865415,2.396209,121.094654,36.657355,-0.167225,0.168247,-0.207266,2.502531,31.358284,19.393165,0.343207,0.204522,0.384564,1.617498,44.36814,25.982872,-2.086992,8.304871,1.210493,3.06197,306.18792,724.655031,8.057051,2.916276,0.394675,2.033596,1031.646173,367.995119,3.85254,0.326471,-0.04838,1.81242,493.167763,41.789487,-0.808891,0.440085,0.552297,2.388405,104.674321,53.483344,0.607065,0.227967,-0.076317,1.933043,77.705497,29.644239,-0.166823,0.153248,0.576625,2.337019,26.888541,15.688788,-1.933758,0.977388,0.133242,1.402799,247.849744,124.517248,-9.751336,1.195773,0.602249,2.702492,1248.405924,146.180737,-1.113873,0.604701,-0.690194,3.363238,146.775101,59.346432,-0.14677,0.24954,-0.508152,2.532025,38.214561,14.870105,-0.917325,0.613964,-0.563536,1.605314,119.658,71.408728,0.257417,0.214695,-0.255762,1.47173,37.009437,24.379058,-9.677633,5.836195,-0.128111,2.769812,1241.271646,659.119271,1.068403,6.353762,1.492101,5.434625,164.673081,692.621846,-3.745056,4.028005,0.194135,2.409077,482.769099,471.815883,-0.426292,1.195369,0.526756,2.577383,76.618809,151.680828,-0.308253,4.025266,0.58432,2.049575,167.941513,462.410569,-0.302263,1.285235,0.705252,1.877675,83.999164,78.883911,-9.8268,1.030112,3.42685,19.776377,1257.839645,133.577231,-1.284014,2.42408,-1.797419,8.440267,166.572327,303.566351,-1.7146,2.642156,0.695051,3.389011,238.694425,203.758059,-0.092572,0.847096,-1.545252,5.333867,62.338572,109.315636,0.174739,0.815977,2.12744,7.053116,45.990812,92.332788,-0.055274,0.176536,-1.221137,4.650709,21.639989,16.320243,move--counter-sink
22681,9.339322,0.580583,-0.884319,3.777204,1195.434434,75.485014,-0.91259,4.070088,0.823161,1.968819,148.395005,430.626028,1.000743,1.750114,0.759994,2.161112,143.817549,159.738559,1.056147,0.173823,0.505554,1.931859,139.294993,4.704498,-0.321349,0.179244,-0.834054,3.106011,45.448975,17.376598,0.523448,0.094139,0.867533,3.121059,70.395207,4.839898,-4.311542,16.017071,0.176869,1.358029,557.919162,1976.410887,6.249762,7.101886,0.630729,2.543713,801.786038,877.315997,4.39543,1.547824,-1.351405,4.649864,567.24143,118.358487,-1.246802,0.575657,0.211468,2.468939,159.956966,73.001832,0.733383,0.14707,-0.128689,1.951922,98.055258,6.383212,-0.026882,0.284212,0.063236,2.081465,34.511348,18.240799,-2.750186,1.446606,-0.134198,2.269854,360.300175,94.553052,-9.414187,1.276371,0.850854,3.035562,1205.018262,165.918804,-0.792642,1.011571,-0.669296,2.154146,111.690292,96.920355,-0.085348,0.189805,-0.810845,2.854675,28.13656,20.539425,-1.149196,0.277598,-0.668724,1.877901,153.213762,6.939079,0.420593,0.199068,0.545866,1.810722,59.197813,16.265248,-9.533986,5.279301,-0.103089,3.124773,1220.3563,686.29051,0.729911,6.794274,1.018082,4.170599,127.152101,837.572067,-3.340048,5.514005,0.213091,1.844955,446.833186,449.050422,-0.592529,1.081779,0.198218,2.822493,94.216534,91.070919,-0.521933,3.651274,0.406305,2.181992,136.303468,250.732152,-0.32153,1.257012,0.699296,1.893895,87.118045,127.073517,-9.609629,0.249057,-0.393369,4.313977,1230.073947,30.770035,-1.531866,0.843959,0.526614,5.271804,197.814598,98.89083,-1.461311,0.950712,0.566583,2.643002,189.146592,111.12087,-0.9053,1.046258,0.211541,3.168866,116.580628,133.470775,0.329014,0.087506,-0.512403,2.697148,42.114257,11.381591,-0.296563,0.081607,0.479723,1.719595,44.140448,2.55735,move--counter-sink
22948,9.137913,0.26223,-1.074623,3.648,1169.926647,23.93503,-2.080403,4.524753,-0.190331,1.242647,268.907169,566.164741,0.318106,2.25113,-0.093842,1.287048,119.654281,286.94584,0.80953,0.416068,0.300303,1.490669,104.053713,52.677156,-0.436115,0.066493,0.099861,1.877048,59.19181,2.495912,0.434861,0.164371,0.612868,1.869947,59.407202,14.534816,-5.753223,12.8012,-0.695429,2.071517,769.338638,877.743464,4.173673,9.153076,0.042638,1.589512,534.240096,1190.025355,5.371384,3.848835,-0.502874,1.804502,689.106847,466.210961,-1.375455,0.411129,0.47753,2.844368,182.973281,14.051572,0.603066,0.287383,0.230217,1.760045,82.261601,24.541379,0.046638,0.30437,0.332395,2.005615,48.068838,38.049678,-3.347414,2.547451,-0.330659,1.753466,428.520013,330.565304,-8.821794,0.980303,0.860137,2.589733,1129.999249,98.444158,-0.215418,1.243163,0.032641,1.301739,92.700714,161.66327,-0.187483,0.053632,0.567176,2.061003,28.710608,3.031034,-0.934658,0.528878,-0.408905,1.407682,121.724821,60.775454,0.485526,0.124913,0.287933,1.475954,66.891088,6.526329,-9.72334,2.227412,0.086575,6.997299,1244.950055,275.349076,0.466935,4.81161,1.319134,6.288116,107.523024,498.854443,-2.704698,5.796924,0.562222,1.858293,348.02756,733.704007,-0.610016,0.864595,0.947055,2.494362,85.700848,92.618183,-0.890468,2.303152,1.016616,2.43082,133.555645,222.570237,-0.262038,1.110368,1.045468,2.439414,70.865574,82.53265,-9.508576,0.207405,-0.438518,4.339483,1217.10642,26.634022,-1.052698,1.256622,-0.692225,2.602147,139.233876,143.897231,-1.916508,0.969438,-0.069772,1.637892,245.81662,122.138157,-0.903484,1.115942,0.116695,2.757961,131.028904,84.876835,0.007397,0.192445,0.635156,2.323853,28.516957,17.15209,-0.119838,0.118335,0.411236,2.718974,25.077274,9.140515,move--counter-sink
23214,9.199756,0.21906,-1.217769,4.207482,1177.759521,21.351626,-2.929997,2.338897,-1.042889,2.956102,392.379401,92.937753,-0.632757,1.56101,-1.014554,2.648247,91.693899,173.684889,0.356578,0.435888,-0.498024,1.829306,52.129428,53.329044,-0.432887,0.060425,0.399466,1.775315,55.737159,7.279343,0.203453,0.238744,-0.28936,1.355289,41.652906,30.111764,-7.315792,2.508603,-0.10741,3.138183,939.680541,229.220222,2.35206,6.319689,-0.685385,2.097092,313.43195,701.124026,6.20191,3.448567,0.286779,1.850863,797.911196,345.782687,-1.113933,0.817057,0.02982,2.054334,145.68475,92.05409,0.402507,0.34481,-0.485138,1.619055,55.045996,38.881166,0.028217,0.289673,0.2025,2.099864,43.940784,7.226368,-4.2149,1.22017,-1.21548,3.724985,542.286904,110.955844,-8.646431,1.063567,1.148345,2.912061,1107.796797,101.26536,0.264047,0.823012,1.013892,2.567515,66.486358,54.992301,-0.136507,0.066512,0.648625,2.107738,20.69905,8.411243,-0.473595,0.647561,0.507275,1.575419,66.315125,78.623249,0.357979,0.157806,-0.185761,1.263575,46.114511,20.093455,-9.820493,0.987119,2.559442,20.026386,1257.024739,128.293219,-0.075667,3.240694,2.058301,9.830848,68.179379,416.548064,-1.427548,3.563462,1.821124,5.416722,195.129866,389.121056,-0.454916,0.76453,1.329708,3.42172,65.316743,85.52691,-0.112098,0.311475,2.785323,13.963014,25.286219,39.1255,0.232583,0.090124,0.031538,3.693981,30.957856,10.575202,-9.481643,0.223032,-0.262581,3.763488,1213.784833,23.819818,-0.670234,1.189564,-0.067733,2.316614,89.546187,144.232931,-2.366638,0.74906,-0.315395,2.063003,305.454965,73.015141,-0.809054,1.2354,0.259721,2.380485,106.656792,150.304758,-0.110941,0.206039,0.035489,1.885775,33.199637,20.347488,-0.058336,0.145929,0.506359,2.333023,30.515271,16.834822,move--counter-sink
23481,9.073294,0.072305,-0.232875,2.59219,1161.440473,7.23517,-3.06604,1.472972,-0.527409,2.060414,394.549467,165.347279,-1.609523,0.563752,0.419422,3.007096,206.559214,69.769081,-0.07744,0.15729,-0.92511,2.729042,27.830022,17.02499,-0.344636,0.035773,1.286876,4.211514,45.498449,2.68229,-0.09858,0.125412,-1.310571,3.458569,21.691166,12.807516,-7.669186,2.496664,1.017875,3.020139,987.952199,127.816627,1.487546,5.376348,-2.056325,7.222999,223.64886,480.758485,6.770227,2.819937,1.495007,5.78078,870.528187,258.075927,-0.327433,1.944824,-0.443882,3.27112,100.981894,252.445436,0.003699,0.1518,-0.852453,3.658754,22.456876,17.9805,0.126201,0.190017,-0.199258,1.782701,37.541592,24.686992,-4.867145,0.449807,0.739459,4.808339,623.084646,56.731969,-7.903006,0.247901,-0.06346,3.412255,1011.58538,32.223035,0.375251,0.634395,1.650664,5.951417,64.965023,52.139928,-0.242669,0.369698,2.512511,9.068005,46.260783,29.429616,0.010651,0.220803,1.617316,4.849596,26.391701,20.814755,0.246501,0.100807,-0.537328,1.709218,41.087783,2.1135,-9.818648,0.01541,-1.00433,10.364404,1256.787262,1.992592,0.012301,0.237194,1.126383,5.099477,28.181937,18.277277,-0.430847,0.252308,0.574349,2.937117,55.322345,32.5157,-0.025258,0.091685,1.506133,4.738304,17.669196,9.714557,-0.108025,0.004516,-0.760765,2.836463,13.864529,0.570849,0.106423,0.04658,-0.383106,1.900736,17.025374,5.891386,-9.484998,0.191766,-0.909297,3.501591,1214.084974,24.735661,-0.143132,0.768281,0.485998,3.183667,44.405898,88.052019,-2.11552,1.133058,-0.14135,1.583584,276.495013,97.744382,-0.582885,1.366338,0.688794,2.344725,88.04622,142.979943,-0.251137,0.092836,0.756936,2.099428,39.006154,4.323477,-0.056688,0.146338,0.516315,2.32907,27.792586,7.603627,move--counter-sink
23748,8.990173,0.103018,0.533693,3.920889,1150.816766,10.671685,-2.07475,2.490528,-0.136888,1.86373,265.647585,323.212793,-2.335536,1.636684,1.276377,4.556286,299.221446,210.242846,-0.318421,0.078665,0.262498,3.446682,41.197935,9.656639,-0.294664,0.011435,0.79807,4.128604,37.746078,1.45221,-0.206677,0.052196,-1.324198,4.00849,29.640957,3.950179,-5.989439,9.094416,-1.366893,5.243358,771.337775,1068.080602,2.514494,10.678236,-0.939586,2.361145,344.208834,1152.221928,6.64853,4.355608,1.605091,4.831433,851.100656,563.987338,0.976369,4.322399,-1.43871,4.293861,151.462803,562.04802,0.058396,0.310374,-1.436136,4.297718,32.479066,32.301719,0.091701,0.407297,-0.986871,3.751589,36.895651,46.306529,-5.603382,1.077054,0.704449,1.885637,719.51569,87.996161,-7.562187,0.427104,-1.597626,5.673915,967.992394,54.544078,-1.086288,6.491152,1.032826,2.452421,199.444737,739.647636,-0.51584,0.844695,1.242806,3.578909,66.894376,108.010542,0.234825,0.027443,0.742162,2.323677,31.010374,2.645093,0.187705,0.066748,-0.750422,2.336484,24.151312,8.583848,-9.818376,0.007341,-0.186731,2.843147,1256.752293,0.94856,0.019496,0.156289,-0.040522,2.266327,27.517158,17.420243,-0.081884,0.284038,0.191734,2.759667,42.383738,36.42247,0.118077,0.019233,-0.095701,2.87198,15.206197,2.456575,-0.124023,0.004063,-0.835584,2.944971,16.097299,0.415483,-0.014591,0.018389,-0.991969,2.790236,8.174494,1.594325,-9.645133,0.076814,-0.648077,3.44474,1234.585132,9.671712,0.074599,0.442825,0.303548,3.323668,33.662985,56.382345,-1.696914,1.1601,0.468767,1.660336,217.498449,148.829533,0.036643,0.246848,0.114141,4.338506,27.490428,31.174942,-0.247712,0.092805,0.822348,2.052029,32.392291,11.370571,0.075433,0.044171,-0.7118,2.089176,15.743432,5.721233,move--counter-sink
24014,8.973588,0.114802,0.438197,3.233465,1148.63383,14.398643,-1.158415,1.452841,0.409335,2.358719,157.700031,143.150394,-3.250312,1.965667,0.354397,1.967323,416.056076,255.410573,-0.334335,0.072931,0.229572,3.779122,43.433617,8.609055,-0.330072,0.012899,1.178426,3.919463,42.386527,1.492936,-0.123284,0.080807,-0.520049,1.803281,21.022545,10.040226,-6.402205,10.290705,-1.40514,4.821548,823.333639,1237.68992,3.988488,12.028346,-0.085638,1.529768,516.683738,1463.67451,5.522996,5.719256,0.863336,2.95798,706.944434,743.892032,1.362231,4.160808,-1.298388,3.670657,199.6318,391.107464,0.030297,0.324543,-1.43148,4.265712,36.414916,38.784143,-0.046265,0.450589,-1.153956,4.183971,45.725819,55.526986,-6.056902,1.368685,-0.151576,1.324838,775.575153,170.791776,-7.026613,1.106603,-0.854313,2.745147,899.421622,143.460089,-2.323306,6.032523,0.142384,1.459221,303.829392,723.031979,-0.541585,0.91539,0.917215,3.094341,92.862948,58.43003,0.137246,0.0903,0.877466,2.283776,19.834987,10.395893,0.1399,0.102696,-0.022594,2.611064,31.439436,2.754229,-9.795719,0.007978,-0.362571,3.211677,1253.852065,1.036839,-0.196063,0.203258,-0.322628,1.929062,33.211852,25.667443,0.372695,0.281574,-0.211065,1.836235,47.726895,36.584382,0.121756,0.014066,-0.3629,3.615114,15.604117,1.819604,-0.137709,0.002872,-0.480685,2.823305,17.628162,0.372739,-0.078577,0.003026,-0.713003,2.940622,10.676441,0.189913,-9.7296,0.049365,-1.341757,7.071062,1245.409129,5.61524,-0.083028,0.18192,-0.073944,2.98574,20.931931,18.494604,-1.203296,0.884195,1.739133,4.695047,159.738574,86.513631,0.006612,0.060257,3.046817,12.716806,9.829322,6.315521,-0.099544,0.02948,2.28406,7.763043,15.050421,2.816537,0.014783,0.021314,-1.814233,5.38439,8.816691,1.595352,wash-carrot--
24281,8.82005,0.173069,-0.071978,2.155571,1128.966987,22.483041,-0.565891,0.408663,-0.077653,4.594266,79.395431,36.376809,-4.205506,1.736426,-0.349503,1.948282,538.432867,223.623419,-0.241112,0.098676,0.559009,2.897699,31.179592,12.518694,-0.326647,0.014338,0.94566,3.494796,41.937224,1.696619,-0.055882,0.072606,0.035115,1.861262,16.460047,5.95457,-6.463095,10.349178,-1.448631,4.875193,829.27787,1293.08862,5.689154,8.530967,0.836762,2.696023,737.920765,883.367193,3.07089,15.632674,0.350129,1.696538,412.543222,1784.06245,1.656364,4.577114,-0.858328,2.730708,212.704009,590.524111,-0.050822,0.362688,-1.51236,4.211503,32.316488,36.773399,-0.039929,0.459503,-1.099638,3.986969,54.10334,59.59984,-6.698497,1.110484,-1.008064,3.101489,858.741967,108.050384,-6.484285,1.091086,-0.390921,2.247277,830.076973,139.547048,-3.566949,3.592198,-0.617955,2.200372,464.446352,352.04362,-0.367193,1.294751,0.466413,2.598708,80.682316,157.534011,0.062784,0.080953,0.441945,2.026949,17.99315,9.241324,0.145383,0.101352,0.024856,2.686448,25.916154,13.154067,-9.759797,0.00833,0.090233,2.397066,1249.254046,1.082449,-0.468093,0.095574,-0.844003,3.190848,60.395782,11.513024,0.774438,0.269767,0.249636,1.674978,99.142763,35.035471,0.100529,0.015568,-0.621459,3.413096,13.498836,1.760745,-0.12091,0.003732,-0.027491,2.036233,15.487217,0.480128,-0.070156,0.003337,-0.189406,1.746982,8.997346,0.429087,-9.803517,0.010657,2.795283,12.395558,1254.852231,1.305351,-0.084116,0.100385,-0.783688,2.900325,17.350517,10.545873,-0.727347,0.048806,0.2021,2.623851,93.133607,6.248792,0.065256,0.005745,-0.429171,2.898861,8.577971,0.686578,-0.027516,0.00233,0.148589,2.568301,3.701095,0.282521,-0.031971,0.002646,0.0544,1.573235,4.707695,0.258082,wash-carrot--
24548,8.508057,0.148382,-0.272256,2.003734,1089.062845,18.20439,-0.320722,0.172672,-1.724769,8.680542,43.732143,18.868985,-4.946245,0.97245,-1.410583,5.207945,633.435035,120.130996,-0.149505,0.09064,1.387088,4.589891,20.78958,10.739228,-0.240456,0.033713,0.158999,2.6962,31.102642,4.065636,0.013536,0.04288,0.127979,3.061082,12.947836,5.284115,-6.175461,8.765478,-1.85317,5.519717,800.011934,898.692427,6.857507,2.247008,0.436961,2.836441,877.762161,292.223048,1.565411,13.288307,-0.245732,1.802652,286.500894,1525.510132,0.723813,7.420557,-0.679989,2.465636,161.34549,950.936957,0.112565,0.339649,-0.980385,3.178799,39.568252,22.612168,0.00798,0.417085,-1.074701,4.428196,40.761668,50.602542,-6.968767,0.375388,0.006229,2.735253,892.177289,43.85905,-6.308124,1.033808,-0.080624,2.306895,808.555913,105.802537,-4.215004,1.213157,-0.074852,2.431085,539.520493,157.856569,-0.162797,1.071739,0.750355,3.347304,62.593198,84.077651,0.026227,0.065575,0.443988,2.371408,14.541738,5.34931,0.060866,0.064516,0.177496,3.437701,17.991275,4.215268,-9.731595,0.006447,0.554099,3.45901,1245.644544,0.823255,-0.617249,0.029278,-0.770683,3.02817,79.265917,3.15873,1.079871,0.152941,1.162957,3.495419,138.568801,18.37062,0.064793,0.015742,-1.058439,4.153547,8.457803,2.00326,-0.075444,0.005015,0.506095,2.505137,9.88512,0.581457,-0.026901,0.002944,0.301047,1.644927,4.345946,0.381682,-9.784067,0.002083,-0.369073,2.286701,1252.360626,0.270444,-0.229961,0.028577,-0.682746,3.529934,30.069685,3.116468,-0.657464,0.041201,0.562753,2.782121,84.170511,5.317115,0.030978,0.006832,-0.818882,3.571323,5.503716,0.88253,-0.009885,0.001617,0.111849,2.40968,2.678651,0.180674,-0.01494,0.002364,0.731568,1.980296,3.565115,0.271631,wash-carrot--
24814,8.31283,0.127427,-0.500405,2.252406,1064.070387,15.622721,-0.300215,0.122069,-0.426011,4.381588,40.782879,12.945041,-5.359129,0.190904,-0.684692,3.196622,686.241938,18.873924,-0.06716,0.018138,0.048488,2.936535,10.548541,1.766576,-0.1645,0.02925,0.714846,3.252816,21.622875,3.419969,-0.022312,0.020144,-1.125826,3.606794,7.966642,2.442514,-7.254273,0.825576,0.380374,2.092578,929.579439,76.913147,6.675449,1.982054,0.100166,2.896392,855.370293,233.080149,0.683681,7.93821,-0.077799,1.600703,205.242511,485.291662,0.647812,8.158196,-0.839734,2.723097,154.965584,788.920613,-0.064029,0.124496,0.06475,1.636714,26.080546,15.712995,-0.001789,0.167324,0.170259,3.766705,25.275836,20.520983,-6.772478,0.504354,0.141309,2.458111,866.890927,65.216099,-5.952858,1.09302,-0.083317,2.397715,762.288254,134.340718,-3.945465,0.904221,-0.359018,2.416143,505.021611,117.610809,-0.322659,1.319161,0.599421,2.716616,70.202571,120.388441,-0.071354,0.093171,0.814131,2.940825,20.364465,6.858586,-0.124354,0.055569,0.510883,1.995444,18.974353,5.532679,-9.712109,0.003533,0.338966,4.580591,1243.15011,0.452708,-0.664886,0.011377,-0.103931,3.481769,85.121985,1.434679,1.301645,0.031116,1.287907,4.145972,166.716539,3.485923,0.036878,0.004135,-0.386922,3.08642,5.747809,0.367174,-0.0509,0.003898,1.023877,3.585874,6.905161,0.423802,-0.001721,0.001684,1.317737,3.759001,2.386061,0.12948,-9.787292,0.001771,-0.309894,2.530497,1252.773404,0.229239,-0.25425,0.014209,0.224505,2.580336,32.565106,1.825874,-0.613158,0.028681,0.847676,4.021633,78.703078,3.184014,0.010344,0.002207,0.470863,3.918081,2.870657,0.184084,-0.008981,0.001206,0.869013,2.794973,2.354948,0.145309,0.011441,0.000826,2.307968,8.18072,1.915492,0.083286,wash-carrot--
25081,8.112517,0.058473,-0.943911,3.78738,1038.441351,6.314767,-0.180083,0.11071,-0.306726,3.333744,23.051588,14.39667,-5.634493,0.102226,0.187641,2.360833,721.243658,12.637785,-0.023433,0.017403,0.228999,2.24946,7.635048,1.818976,-0.075429,0.014149,0.868106,3.090435,10.856584,1.448674,-0.07132,0.006021,-0.335745,2.60013,9.456412,0.686957,-6.641656,0.601351,-0.312022,3.240911,850.405121,70.850644,6.465647,3.085665,0.631874,3.857486,827.648021,400.052689,-1.875485,14.692841,0.542365,3.026815,350.032129,880.494438,0.358928,14.651817,-0.419706,2.34992,232.20744,1905.493189,-0.006011,0.162542,0.51049,2.047335,21.044662,17.904388,0.089955,0.099718,-0.893779,2.846476,22.829203,12.930332,-6.628289,0.541248,0.30299,2.622448,848.786168,60.550087,-5.650752,1.879029,-0.660126,3.590708,724.866481,208.24963,-4.880234,4.258148,1.15762,3.941216,630.286467,441.86308,-0.183395,1.584101,0.504725,2.477533,89.1452,88.590461,0.05633,0.135343,0.952618,3.689192,18.209078,17.243602,-0.116449,0.045672,0.50722,2.301492,15.249509,5.774948,-9.70087,0.001958,0.083545,3.057767,1241.711785,0.239544,-0.642165,0.009028,-0.042338,3.815974,82.202578,1.159783,1.408042,0.010661,-0.703085,3.438428,180.24355,1.305517,0.009291,0.002858,-0.500422,4.489719,2.019388,0.371842,-0.017242,0.001315,0.71766,2.950965,2.577253,0.142887,0.018118,0.000181,-0.095589,2.388232,2.369908,0.019752,-9.790933,0.001538,-0.1345,2.522904,1253.239444,0.200065,-0.198751,0.009917,0.143765,2.754465,25.44091,1.288925,-0.568882,0.010428,0.07768,3.108913,72.81747,1.355374,-0.003367,0.00214,0.478164,2.78882,2.226369,0.278076,0.003766,0.000395,0.392067,2.703474,1.085617,0.041065,0.023034,0.000096,0.240669,2.620579,2.952628,0.01205,wash-carrot--
25348,7.979355,0.019354,0.00804,2.626411,1021.357456,2.514991,-0.035669,0.06978,-0.445562,3.288598,15.015596,7.553464,-5.660318,0.089484,0.253524,2.549923,724.536319,11.278828,0.005179,0.020497,0.435166,2.208287,8.882203,2.293412,-0.012353,0.003555,0.245641,2.420173,3.04398,0.43348,-0.051826,0.005986,-0.174637,2.132695,7.496661,0.584802,-6.523138,0.646283,-0.063043,2.917123,834.9617,84.040526,6.237038,3.568731,0.668205,3.557889,801.003502,396.456618,-0.612655,18.755289,0.846787,2.941977,310.585067,1956.774639,-0.76867,16.525475,-0.789885,2.744108,245.011114,1380.721161,0.11594,0.110449,1.516229,5.105082,20.20985,11.374622,0.06763,0.110844,-0.624349,3.178753,22.054779,7.882789,-6.236414,0.378826,-0.024721,2.273658,798.612711,40.352993,-5.64607,2.104084,-0.637693,3.097015,723.747975,249.467724,-5.099394,4.517087,0.846453,3.180485,655.999056,519.302519,-0.288845,1.614997,0.06478,2.883989,85.437669,174.290035,0.088399,0.148553,0.943002,3.513974,26.85992,17.205481,-0.129948,0.059668,-0.028467,2.138558,20.029315,5.78299,-9.70379,0.001753,0.101399,3.413063,1242.085123,0.227279,-0.616245,0.005785,-0.067759,2.796609,78.881976,0.745738,1.424733,0.009823,-0.721306,3.464093,182.369879,1.253712,0.004608,0.001745,0.678612,2.487968,2.297908,0.2104,-0.000835,0.000354,-0.657352,2.877585,1.087639,0.043205,0.017155,0.000216,0.044971,2.306877,2.206665,0.027366,-9.793398,0.001448,-0.261736,2.723899,1253.554988,0.188207,-0.152143,0.010765,-0.270363,3.205481,19.479074,1.396858,-0.542387,0.007941,-0.168055,2.328249,69.469811,0.93519,-0.006969,0.001658,0.874363,3.012048,2.034403,0.183822,0.005549,0.000371,0.520383,3.079228,1.079113,0.04779,0.019498,0.000182,0.736699,2.924151,2.544542,0.019759,wash-carrot--
25614,7.958375,0.020122,-0.300313,2.707461,1018.672228,2.607313,0.020374,0.07088,0.030605,4.171959,10.718644,8.162665,-5.72865,0.095468,0.269294,2.254021,733.269306,12.365602,0.039067,0.02093,0.898808,2.785539,8.180145,2.169595,-0.022725,0.003399,0.079147,2.331962,3.45886,0.386356,-0.033414,0.007729,0.179067,1.776643,5.822589,0.766041,-6.551779,0.760773,0.243525,3.017344,839.366754,79.241468,6.025067,5.126605,-0.257209,3.966622,771.574047,657.670547,-0.284615,21.789086,0.661538,2.71273,350.527472,2510.293167,0.39192,18.173039,-0.108308,2.012015,238.049869,1544.111484,0.010971,0.120848,0.936673,3.324497,19.480794,15.491707,0.145082,0.110958,-0.071841,2.916365,22.243949,12.04877,-5.957371,0.647599,-0.439934,3.405969,762.811584,77.730225,-5.534004,2.474572,-0.060035,3.116811,709.788174,289.468289,-5.432429,3.804466,0.799126,3.522365,698.965881,414.723439,-0.098359,1.985436,0.031758,2.643585,89.569905,206.572994,0.084718,0.150508,0.90081,3.391184,19.359944,17.930603,-0.059692,0.115259,-0.588715,2.557578,22.99415,14.771061,-9.695809,0.001584,0.291975,3.951883,1241.063569,0.205838,-0.613557,0.005602,0.066834,3.074737,78.546665,0.700117,1.475631,0.009675,-0.362118,2.291736,188.882189,1.249665,0.007035,0.001281,0.648749,3.091958,2.104488,0.160737,-0.000078,0.000427,-0.604943,2.394186,1.222189,0.0554,0.008051,0.000165,-0.13592,2.579876,1.072618,0.020124,-9.797069,0.001092,-0.108276,3.034164,1254.024874,0.142523,-0.119613,0.008522,-0.467963,2.854439,15.408038,1.060888,-0.520953,0.01172,-0.411177,2.450393,66.687493,1.512403,-0.001543,0.001003,0.712445,3.403486,1.903942,0.122101,-0.000175,0.00032,0.480723,2.732941,1.025097,0.041528,0.013374,0.000239,0.241608,1.932915,1.725586,0.030373,wash-carrot--
25881,7.938211,0.018075,-0.475749,2.965035,1016.091153,2.346507,0.028698,0.08265,0.408726,2.82445,12.08683,9.60058,-5.74249,0.09315,0.170909,2.422515,735.040686,12.065272,0.020581,0.026848,0.684076,1.982277,9.298087,2.39345,0.002849,0.004498,-0.281226,2.985244,3.455764,0.551877,-0.034814,0.007575,-0.001683,1.4297,7.220335,0.47276,-6.367398,0.702556,0.475218,3.326746,815.303004,84.215953,6.298533,6.408206,-0.065787,2.885961,806.217189,833.148212,-0.290337,22.879164,0.553013,2.542152,274.272807,2229.715458,-0.770049,13.752832,-0.578263,2.845103,209.847692,1788.289376,0.043987,0.120405,0.591405,3.791941,22.6834,15.658319,0.026131,0.072242,0.149564,2.743151,15.415625,9.394104,-5.954376,0.607397,-0.577929,3.695851,763.248711,52.623847,-5.678114,2.617852,-0.099277,3.200918,727.103798,333.361464,-5.460052,3.657048,0.888747,3.603096,699.985898,451.208819,0.340797,1.188142,-0.206628,2.842178,75.245277,123.876888,0.156533,0.088786,0.920705,4.976367,20.246183,11.411555,0.050266,0.101011,-0.424204,2.218612,17.404618,10.68484,-9.691124,0.001407,-0.157035,2.737303,1240.463925,0.182828,-0.621187,0.007448,0.121029,2.68295,79.512328,0.967582,1.486751,0.010604,0.008434,2.172251,190.31294,1.325396,0.005501,0.001604,0.12145,2.790164,2.115997,0.20574,0.012374,0.000708,-0.083325,1.816238,1.700631,0.085921,0.00425,0.000194,-0.293892,2.750471,0.751715,0.024508,-9.79916,0.001322,0.013221,2.902747,1254.29245,0.171616,-0.11915,0.011949,0.261297,3.517345,15.442293,1.460695,-0.489661,0.016772,-0.0427,2.644414,62.724333,2.086811,0.002316,0.001489,-0.191396,4.021265,2.109498,0.176998,0.006894,0.000664,-0.20435,2.447352,1.740992,0.06809,0.002244,0.000403,0.052996,2.306822,1.548268,0.052379,wash-carrot--
26148,7.936672,0.021376,-0.255609,2.756667,1015.894141,2.774664,0.146419,0.156562,-0.143231,2.776363,26.668849,14.64484,-5.707754,0.091024,-0.017959,2.615481,730.592724,11.832878,-0.046362,0.033331,0.014722,1.422635,13.150397,4.304486,-0.001092,0.004699,-0.348209,2.964992,3.861093,0.596117,-0.04711,0.007306,-0.332975,1.531314,6.610617,0.833476,-6.352551,0.531498,1.027058,4.169399,813.629238,56.129851,6.392005,5.382764,-0.263541,3.182635,819.096454,676.032446,0.647103,15.48239,0.515573,2.669052,234.471728,1903.84047,0.538532,14.186011,-0.287259,2.2975,292.889028,1844.757098,-0.018229,0.085147,-0.338948,3.331422,14.325447,9.763535,0.060499,0.084501,0.147573,2.575003,19.09867,10.988198,-5.719819,0.526109,-0.342246,3.671682,732.136872,68.409602,-6.19487,2.075752,0.156637,2.901424,793.156681,264.560612,-5.036564,1.89284,0.187133,2.756475,646.891952,200.836418,-0.015547,1.350904,-0.456803,3.13301,72.106075,166.248171,0.077996,0.051575,0.146585,3.025373,13.534659,6.651957,-0.011365,0.130803,-0.430938,1.975489,21.001294,10.04222,-9.695549,0.001912,-0.016198,3.370229,1241.030421,0.243088,-0.659521,0.01108,0.254274,2.68529,84.421954,1.431987,1.465572,0.012686,0.309938,2.165606,187.618376,1.499672,0.035013,0.003226,-0.563274,2.37522,5.169365,0.314213,0.015685,0.000525,-0.195147,2.083439,2.254047,0.051629,-0.002548,0.000201,-0.08285,2.821491,0.92678,0.026167,-9.79826,0.00127,-0.141383,3.251341,1254.177232,0.165133,-0.15299,0.017771,0.350544,2.960648,19.624372,2.284938,-0.4677,0.022674,0.281233,2.387237,59.997117,2.698512,0.016808,0.001541,-0.564541,3.02598,2.33402,0.187346,0.01368,0.000778,-0.336972,2.243999,1.76161,0.100564,-0.002175,0.000312,-0.496569,4.308814,0.959069,0.027249,wash-carrot--
26414,7.958305,0.023538,-0.242487,2.977155,1018.667692,2.90864,0.36978,0.266954,0.178609,2.090327,47.363184,34.670564,-5.723073,0.146099,-0.084466,2.670737,732.558948,18.867088,-0.109936,0.023895,-0.520862,2.045058,16.204123,2.082781,0.014179,0.006615,-0.429482,2.733005,3.919877,0.856582,-0.076401,0.004929,-1.134581,3.1703,10.424944,0.433928,-6.128289,0.913293,-0.295706,5.166899,784.425425,118.646732,6.539742,6.937536,0.052875,3.477671,837.132669,901.045574,-1.401602,21.585989,-0.048643,1.930518,261.144952,2723.757617,-0.150423,24.39221,0.494842,2.740783,363.175133,2640.370897,0.041411,0.135881,-0.40657,2.371502,20.577679,16.440125,0.104063,0.066539,-0.120229,1.996371,17.977788,8.601215,-5.717143,0.527787,-0.358622,3.683427,731.982277,64.260767,-5.992389,2.406246,0.176142,2.915011,767.771806,294.714699,-5.151235,2.164073,0.381517,3.052819,659.648104,275.351274,-0.141692,1.090986,-0.41867,3.556004,57.093102,95.374222,0.027654,0.061716,0.078511,2.465875,15.374517,7.929168,-0.000276,0.117543,-0.453556,2.202134,18.029333,10.561377,-9.691856,0.002373,-0.040313,2.987612,1240.557686,0.30357,-0.685672,0.011404,0.411362,2.672376,87.773555,1.46201,1.460933,0.013161,0.229662,2.058206,187.016195,1.61198,0.034081,0.003318,-0.599887,2.30089,5.153006,0.311991,0.026281,0.000445,0.425754,2.43915,3.372127,0.057084,0.001976,0.000316,-0.163104,2.492972,0.963848,0.027353,-9.798471,0.001414,-0.258991,3.347747,1254.204337,0.183458,-0.181216,0.01587,0.220894,2.679396,23.38211,1.925816,-0.467797,0.026223,0.371645,2.152683,59.879551,3.40706,0.018054,0.001662,-0.516968,2.666785,2.776506,0.1787,0.018798,0.000915,-0.076004,1.864267,2.509238,0.110933,0.002688,0.000427,-0.213936,2.997624,1.308697,0.044762,wash-carrot--
26681,7.942384,0.023553,-0.094731,2.710531,1016.628612,2.951455,0.667839,0.23606,0.753788,2.886216,86.650461,27.50916,-5.637746,0.13754,0.156428,2.948607,721.691926,16.50106,-0.099956,0.027677,-0.633548,2.354982,14.127193,3.029383,0.033217,0.00675,-0.364837,2.279748,4.291089,0.872464,-0.071254,0.003808,-0.540813,1.945162,9.152441,0.4862,-6.042664,0.785603,-0.560754,5.310169,774.215639,83.620546,5.599568,9.9124,0.754875,4.089655,719.575964,1224.411005,-0.2177,28.860485,0.21177,1.550752,385.516398,1406.166184,-0.831481,22.305553,0.30189,2.914941,394.250156,2879.982108,0.15523,0.123084,-0.03236,2.148652,23.968222,13.153282,-0.018542,0.081956,-0.422099,2.450632,16.967378,6.177081,-5.881969,0.352095,0.100172,2.751185,753.12854,40.129922,-5.691509,2.249315,0.230533,2.843988,728.516635,292.412202,-5.649711,2.526755,0.351794,2.655349,723.47541,321.385542,-0.303606,0.906945,-0.032238,2.306715,70.675843,103.348164,-0.030003,0.083511,-0.127183,2.010026,18.900502,10.692174,-0.081568,0.067151,-0.427043,2.836373,17.43374,5.638857,-9.701859,0.002642,-0.131913,2.94931,1241.83813,0.336007,-0.687766,0.010833,0.40095,2.865921,88.091219,1.248919,1.398839,0.014209,0.021333,2.737756,179.071396,1.734079,0.025526,0.00453,-0.202117,2.285603,4.694429,0.408699,0.028379,0.000356,0.286576,2.264274,3.634038,0.046172,0.013898,0.000648,-0.021874,2.040543,1.927228,0.075548,-9.797384,0.001733,-0.133089,2.777624,1254.065247,0.224009,-0.178503,0.020089,-0.158779,2.634225,23.362108,2.235565,-0.478592,0.034344,0.373999,2.02605,61.389164,4.214155,0.008824,0.002488,-0.169558,2.324642,2.544672,0.279818,0.019756,0.001221,0.668822,2.838566,2.536618,0.158186,0.015757,0.00098,-0.381712,2.553944,2.458511,0.126171,wash-carrot--
26948,7.965928,0.02314,0.133203,2.783179,1019.639409,2.990379,0.87107,0.07767,0.460799,3.268344,112.742982,5.666068,-5.613206,0.167615,0.145468,2.54609,718.497494,21.632971,-0.008954,0.034596,0.216746,1.625676,14.067637,4.483567,0.01109,0.007106,-0.446817,2.873972,4.722466,0.602164,-0.017035,0.007193,-0.386114,2.09917,5.227655,0.888235,-6.195298,0.933178,-0.465091,4.857363,793.3663,112.135329,5.478795,10.656443,0.504848,3.715643,706.982626,1258.331116,-0.19432,28.980436,0.205153,1.563786,447.059987,3737.93705,0.446779,26.579129,0.673073,2.793452,358.393056,1469.224175,0.115179,0.124051,0.074105,2.137506,27.95805,7.173983,0.04731,0.114933,-0.194452,2.089148,19.954355,9.206817,-5.790301,0.297187,-0.122511,2.115238,741.159107,38.629894,-5.425723,2.523522,0.542234,2.919776,695.642473,302.782546,-5.961854,2.953876,-0.780554,4.723951,763.985725,363.072399,-0.057908,1.006029,-0.097285,2.445849,51.067755,130.555769,0.030185,0.127245,-0.389774,2.381932,15.056543,14.06466,0.031841,0.137144,-0.810997,3.256176,28.025597,17.396665,-9.705799,0.002773,0.074709,3.598239,1242.342335,0.360533,-0.665503,0.012776,0.467259,2.926649,85.188811,1.649319,1.378997,0.012289,0.00109,3.144313,176.51316,1.589449,0.016091,0.004687,-0.443523,2.426807,4.490993,0.49517,0.017756,0.000404,-0.00618,2.097094,2.474707,0.037279,0.021935,0.000568,0.649409,2.712601,3.065023,0.049933,-9.797371,0.001399,-0.1915,3.095068,1254.063468,0.181534,-0.139308,0.020714,0.199411,2.400019,17.882211,2.664852,-0.493616,0.030095,0.260577,2.060955,63.26158,3.755328,-0.00529,0.002207,-0.528155,2.505097,2.703697,0.270293,0.01295,0.00118,0.296566,2.593799,2.551667,0.152788,0.0273,0.000526,-0.753684,3.125086,3.6522,0.050539,wash-carrot--
27214,7.982415,0.025369,-0.411,2.88808,1021.749897,3.272836,0.885577,0.068753,0.261492,2.839444,113.63124,7.940495,-5.609123,0.211053,0.304854,2.323128,718.012996,26.413595,0.014918,0.042312,0.995792,2.966792,13.92618,2.481447,0.04262,0.013837,-0.905366,3.788267,7.327122,1.41948,-0.008133,0.007267,-0.021278,2.267412,5.03824,0.559327,-6.625537,1.583139,-0.217105,3.354276,848.130262,204.211421,5.710796,10.878032,0.668645,3.757247,735.916247,1299.6026,0.563706,23.173181,0.41022,1.993919,316.649795,1504.54537,-1.041681,18.965244,0.554817,3.306482,244.220867,1801.567187,0.211034,0.110598,0.569425,2.938068,27.105642,14.301947,-0.00539,0.093841,-0.378387,2.629153,16.086399,11.312089,-5.799667,0.450299,-0.188195,3.215331,742.35966,58.499621,-5.521931,3.055155,0.595323,2.868486,708.083297,368.610737,-5.743368,4.003723,-0.39524,3.22079,735.957785,501.779891,0.306531,0.79285,0.034439,2.179536,43.818264,97.061976,-0.011134,0.174967,-0.00016,2.304849,19.468412,20.652783,0.157512,0.092958,-1.008242,3.507187,22.315132,10.635508,-9.709758,0.002276,0.122242,3.886583,1242.849192,0.291058,-0.623826,0.009404,0.727304,4.823107,79.878346,1.150521,1.36879,0.009755,0.277676,3.205616,175.223974,1.163938,-0.007958,0.001722,0.259578,3.049397,2.401495,0.148796,0.019632,0.000383,0.20992,2.258429,2.745303,0.030443,0.032679,0.000164,-0.309045,2.554495,4.217515,0.016719,-9.796638,0.001462,-0.102136,2.832117,1253.969761,0.188582,-0.073319,0.016091,0.347585,2.440976,9.602787,2.026874,-0.481646,0.026923,0.289882,2.462421,61.682742,3.43811,-0.019034,0.001195,-0.575656,3.452696,2.796641,0.125534,0.01003,0.001033,0.377417,2.744146,1.76466,0.132355,0.033011,0.000389,-0.919865,3.345727,4.231403,0.049833,wash-carrot--
27481,8.051895,0.043464,-0.413087,2.517944,1030.643201,5.632921,0.789735,0.103751,0.440633,2.984081,101.173302,13.213417,-5.503302,0.193899,0.320886,2.454777,704.591369,21.439047,0.091555,0.049371,1.128413,4.031404,12.899485,5.959486,0.055622,0.014479,-0.622185,3.188885,8.021609,1.665954,0.084056,0.032707,-1.746371,6.263618,12.62826,3.561151,-6.572333,1.715993,-0.070472,2.45281,844.391953,139.297243,5.462796,9.172181,0.700216,4.124865,708.822737,978.64814,1.588639,14.549141,0.307001,1.962846,212.675342,1830.550879,1.527476,10.428012,-0.300298,2.535386,222.484661,1331.719787,-0.058768,0.237297,0.426899,1.880025,35.155194,28.943246,-0.012057,0.085754,-0.434108,3.034505,13.446939,8.878272,-6.444451,1.661984,0.461298,2.121964,827.023795,160.156503,-5.687027,2.670774,0.663301,3.044861,728.496877,334.402862,-5.300324,4.564253,-0.154781,2.500055,679.016263,581.11298,0.248756,1.05726,0.247076,1.982104,51.731068,111.103872,-0.067603,0.195604,-0.027747,2.117547,20.32919,22.415738,0.104696,0.121562,-0.727782,2.971075,23.333617,10.01574,-9.716279,0.002345,0.295935,3.764382,1243.6838,0.303844,-0.549811,0.017519,-1.01734,3.536675,70.387137,2.252782,1.34947,0.010231,0.720671,2.684224,172.748502,1.240634,-0.006645,0.002105,0.212855,2.780635,2.699287,0.261262,0.02022,0.000432,-0.036624,2.45627,2.811872,0.036943,0.028252,0.00044,0.903343,3.451739,3.633099,0.05533,-9.802766,0.001684,0.391852,3.27242,1254.754073,0.215757,-0.005629,0.015243,0.362297,3.110264,6.265226,1.972036,-0.511393,0.030008,0.12747,2.386462,65.604441,3.598084,-0.018946,0.001088,-0.251902,2.642821,2.459888,0.138863,0.005566,0.00138,0.178308,2.248884,2.366719,0.16221,0.027686,0.000583,-0.473664,2.830409,3.545412,0.075624,wash-carrot--
27748,8.190579,0.066496,-0.306441,2.259133,1048.401498,8.401407,0.225705,0.76983,1.143503,3.004053,58.241886,80.173248,-5.451302,0.242418,0.300353,2.273009,697.783563,31.147957,0.174032,0.091384,0.313454,2.866939,25.982901,9.04342,0.070601,0.020736,-0.741782,2.770173,9.459799,2.572542,0.18974,0.067203,-0.742981,2.349305,24.896192,8.262754,-7.169285,3.474821,0.399757,2.786607,920.930107,356.685924,6.065682,4.919128,-0.219376,2.839811,776.592359,635.099483,-1.039877,13.336684,-0.086791,2.307,220.377504,1728.084748,1.146016,11.543057,-0.562554,2.025458,273.374057,1490.43416,-0.071424,0.238606,0.330338,1.850406,32.645646,22.446248,-0.021655,0.095406,-0.2611,2.868041,16.978879,12.073354,-6.177642,2.556273,0.088165,1.992166,794.955375,226.252415,-6.341602,3.401036,0.586741,3.054481,811.729181,442.1373,-4.08545,7.33942,-0.471767,2.999463,525.016148,919.969481,1.017549,2.432377,-0.318813,2.491979,156.57859,196.420018,-0.025415,0.184179,0.190112,2.351126,24.353496,19.641054,0.146375,0.145986,-0.330125,2.135914,27.746993,12.334589,-9.716056,0.002885,0.085834,3.657007,1243.65513,0.375054,-0.548958,0.023297,-0.084293,3.675341,70.515206,2.473726,1.353297,0.012511,-0.232554,3.492178,173.222298,1.625566,0.001684,0.001379,0.027895,3.911279,1.724653,0.132911,0.021386,0.000569,-0.755153,3.890025,2.8351,0.065404,0.012223,0.000908,0.852396,2.724134,1.989877,0.114629,-9.80268,0.002961,0.612317,3.683395,1254.743058,0.383299,0.002075,0.022183,1.490494,7.344659,5.738325,2.362922,-0.483545,0.032278,-0.327046,2.875181,61.952854,4.081172,-0.014596,0.001128,0.249011,3.789385,2.550569,0.098838,-0.004388,0.001645,-0.105976,2.006916,2.033679,0.173844,0.017577,0.000586,-0.620284,3.242444,2.258891,0.075657,wash-carrot--
28014,8.505894,0.258602,-0.737365,2.660402,1088.851725,30.264132,-0.327442,1.013979,0.115335,1.45225,85.691651,131.845963,-5.262749,0.443702,-0.415346,3.274286,673.645875,57.399217,0.073108,0.128532,-0.166334,1.886697,24.544997,8.540726,0.275894,0.111066,-0.972127,2.761266,38.696731,10.471974,0.073829,0.130945,-0.297213,1.950183,29.726771,4.417838,-7.381672,4.952141,0.07565,2.059997,945.225724,632.892028,6.469895,4.643812,-0.103134,2.551081,832.055749,500.857177,-1.335521,10.959746,0.091753,2.294666,260.28566,813.605912,-0.195009,9.364882,-1.252066,3.458726,201.211283,927.469952,-0.214851,0.370404,0.580484,2.537023,42.417919,48.157184,0.03202,0.096496,0.011107,2.673714,18.951722,7.116848,-6.74429,3.851256,-0.122232,1.776674,863.324672,499.264628,-6.53255,3.05597,0.10256,4.42065,836.16677,397.403675,-2.476052,9.539061,0.145146,2.207811,325.098231,1157.213945,0.730849,3.416094,-0.3311,1.9696,126.562225,377.283258,-0.099538,0.131311,0.482189,2.186956,22.681113,17.014022,0.06671,0.104475,-0.284617,1.86811,19.277812,12.750379,-9.714688,0.003089,-0.05634,3.235581,1243.48032,0.393806,-0.548346,0.029646,-0.086093,2.868224,70.194014,3.842264,1.308185,0.02315,0.207897,3.951476,167.450882,2.993663,0.017773,0.002319,-0.758379,4.078834,2.950326,0.245632,0.07789,0.008457,-1.435234,3.882466,10.817046,0.820565,0.028374,0.002357,-0.172516,2.228616,5.009532,0.11754,-9.799627,0.004126,0.103106,3.533857,1254.352459,0.528263,0.046565,0.030257,1.008218,6.015184,6.698992,3.885224,-0.398628,0.055874,-0.411404,2.884195,51.457053,6.561511,-0.000483,0.001821,-0.139334,3.402838,2.019736,0.210466,0.014096,0.004216,-0.73452,2.659457,4.263452,0.311526,0.028958,0.00118,-0.308969,1.786253,4.209023,0.090321,wash-carrot--
28281,8.731177,0.211152,-0.311249,2.166119,1117.642844,25.609583,-0.725028,0.743932,-0.614303,2.223521,106.954003,51.867332,-4.216234,2.977242,-1.191216,3.28405,545.239061,291.376518,0.264566,0.177194,-0.24956,2.385667,37.848524,18.508666,0.484362,0.176479,-0.242176,1.630804,62.010545,22.923917,0.059165,0.13713,-0.350176,1.867173,32.146212,17.575779,-6.588912,7.039023,0.188298,2.111037,858.98537,493.633554,6.101959,5.452572,-0.189838,2.336712,782.898856,663.259715,-0.64537,13.621915,0.288046,2.009154,262.918379,1493.298074,-0.745958,11.306562,-1.205283,3.272224,261.980351,1294.595302,-0.208588,0.534839,0.168529,2.131086,42.99772,69.217799,0.042303,0.110422,-0.213031,2.647997,25.145294,14.344019,-6.979923,3.263082,-0.356615,2.316423,894.388485,397.110173,-6.601485,2.616836,-0.055231,5.303198,845.091732,337.552229,-0.960761,7.179797,0.621195,2.088943,185.18455,876.905902,0.559358,3.473036,-0.565444,2.092639,124.792299,343.104577,-0.070056,0.084155,0.356925,2.73746,13.675132,9.54158,-0.054917,0.121861,-0.755093,2.240421,27.810022,4.354006,-9.739118,0.00582,0.387761,3.022655,1246.60921,0.672001,-0.444611,0.058966,-0.158731,2.632732,59.249061,3.355516,1.019005,0.256251,1.129732,2.960551,132.471057,24.818603,-0.046488,0.024576,1.837732,5.926675,8.744314,2.544497,0.145241,0.015026,-0.320199,1.527167,18.648833,1.919706,0.042286,0.003006,0.334479,1.692242,5.419169,0.389755,-9.800815,0.005604,-0.138514,3.110953,1254.50483,0.706321,0.12693,0.050877,0.234927,4.954942,18.175827,5.56177,-0.473791,0.088629,0.114494,3.317753,64.188882,4.503471,-0.029783,0.007716,1.298492,4.297683,4.607271,0.897542,0.049835,0.007863,-0.084292,1.448514,7.263714,0.830871,0.01461,0.002063,-0.073229,2.091065,3.409219,0.139464,wash-carrot--
28548,9.006363,0.18281,0.162592,1.973806,1152.84637,22.621367,-0.928625,0.379169,-0.498001,3.065709,120.276553,43.941943,-2.906657,5.783461,-0.23225,1.49156,372.796844,743.611568,0.398,0.214968,0.187917,2.054523,54.27357,22.391814,0.548809,0.146923,-0.018916,1.956259,77.380893,2.389326,-0.023021,0.106447,-0.878033,2.928154,22.169214,6.178421,-7.081317,6.129022,-0.25267,2.643069,912.837792,611.311073,5.304721,6.790267,-0.53304,2.297637,694.430819,546.742418,1.255271,17.329838,0.577396,2.328055,312.643845,2154.218482,-1.87471,2.078111,0.185999,1.75462,253.940825,160.637671,0.067271,0.469518,1.154385,3.652387,40.705438,44.94973,0.046318,0.105495,-0.227527,2.852516,22.326321,6.364393,-6.256893,2.783382,0.571796,3.02729,807.197771,200.732298,-7.048201,2.26483,-0.738395,7.304461,902.493455,285.233215,0.418538,4.007603,1.812247,5.396017,89.166074,453.319311,0.6295,3.093661,-0.69789,2.33932,118.779427,281.386074,-0.096093,0.057529,-0.553085,1.980348,13.521883,7.447332,-0.048252,0.116706,-0.799668,2.321654,26.600121,14.943365,-9.769865,0.0072,0.060539,2.256252,1250.54333,0.910105,-0.376115,0.080147,0.109897,2.01661,48.153559,10.40517,0.572022,0.58821,0.366433,1.70236,74.577007,73.307036,-0.130464,0.04397,0.883318,2.551582,16.941881,5.588047,0.181225,0.012335,0.291891,1.874904,24.541893,0.584761,0.056603,0.002567,0.994175,2.792791,8.085732,0.129269,-9.776907,0.007791,-0.180633,2.912826,1251.444856,0.980825,0.134249,0.05134,0.276064,4.885447,19.404153,5.386385,-0.560632,0.136194,0.01021,2.163377,72.557884,15.884818,-0.069423,0.013983,0.745923,2.539576,9.024212,1.778984,0.063596,0.006793,0.227968,1.724689,9.849688,0.395251,0.007148,0.002407,-0.345572,1.778537,3.883653,0.272256,wash-carrot--
28814,9.383291,0.224953,-0.373654,3.158393,1201.243056,22.33659,-0.717121,0.361505,0.005519,2.755857,92.539615,44.823346,-1.4583,5.148226,0.697381,2.034641,198.364313,598.301507,0.276844,0.231941,-0.386815,1.97783,53.970499,3.856493,0.567972,0.124483,-0.269055,1.827728,73.046791,15.385297,-0.128126,0.027205,0.706184,2.028546,17.280773,3.066743,-7.030534,5.445615,-0.536221,2.677521,906.52572,518.450973,5.017291,7.551041,-0.605794,2.258846,650.747628,806.766454,4.323196,9.995664,0.112424,2.470661,553.792904,1292.32314,-1.263307,2.860991,0.429358,1.864197,167.030657,344.237475,-0.201129,0.804463,0.828983,2.675648,57.138182,63.309075,0.260742,0.229892,-2.021425,7.205843,40.668164,21.334514,-6.409507,2.034685,1.278363,3.645732,821.348672,240.292858,-7.280735,1.912324,-1.950302,9.026742,931.948441,248.239453,1.236118,0.365042,1.41856,4.30064,158.347605,46.84435,-0.111889,0.8871,-1.233704,7.563498,50.002265,113.315774,-0.122148,0.039377,-0.456333,2.286575,20.65498,2.22883,-0.144976,0.070321,-1.595416,5.124195,23.865759,5.570897,-9.797857,0.006584,-0.302694,2.193299,1254.128184,0.756399,-0.2061,0.070163,0.534951,2.592025,27.245551,8.38771,0.08026,0.572076,-0.47841,1.85379,59.981897,68.471542,-0.107958,0.052904,0.704789,2.334774,22.434518,1.921174,0.185383,0.011353,0.310338,2.06254,24.316971,1.027879,0.056154,0.002628,1.026503,2.98862,7.480003,0.273688,-9.773725,0.008669,-0.316898,2.551757,1251.036826,1.127242,0.153961,0.033631,-1.03984,3.936566,20.447176,3.901387,-0.744844,0.156659,-0.71262,2.389565,96.097916,18.068572,-0.045469,0.017546,0.774496,2.360604,11.298828,0.792859,0.079892,0.004055,0.013789,1.945672,10.72152,0.362701,-0.00376,0.002352,-0.733475,2.097455,3.23275,0.208413,wash-carrot--
29081,9.442727,0.227396,-0.235297,3.144344,1208.836343,23.148128,-0.492694,0.212011,0.267004,4.751499,64.588341,24.481357,0.054202,1.950813,1.466257,6.207639,76.36953,244.636499,0.273548,0.228908,-0.470295,1.920959,40.210313,28.738382,0.475662,0.101062,-0.982135,3.085585,64.282714,6.391658,-0.058499,0.00997,0.657533,2.16032,8.388147,1.070156,-6.14895,5.136014,-0.148725,1.99113,803.664285,248.732844,3.668698,3.861686,-0.803868,3.711176,473.33577,446.22993,5.223976,5.874212,-0.333866,2.341177,680.14007,518.241056,-0.862787,2.833382,0.789493,2.439945,148.499503,212.004647,-0.022895,0.831384,1.138779,3.213375,52.929241,107.304723,0.415573,0.580197,-1.296602,3.341471,54.275446,73.600979,-5.526603,0.526303,0.271983,3.018386,707.487724,66.608165,-7.857052,0.570705,-0.08557,2.079322,1005.759094,72.409754,1.401691,0.208119,2.104128,8.099958,180.002665,23.721392,0.055135,0.123054,1.257141,9.12963,19.652178,15.86505,-0.086913,0.049121,-0.219392,1.743485,15.275581,4.697436,-0.353796,0.036814,0.710918,2.407124,47.194262,1.985644,-9.814785,0.004595,-0.318634,2.414355,1256.294554,0.513107,-0.136817,0.032281,-0.201757,2.100859,19.50203,3.0287,-0.343376,0.172403,-0.727898,2.72219,49.734316,13.822681,-0.09645,0.057853,0.634987,2.224716,18.876368,7.459363,0.13974,0.014013,-0.212313,1.743722,18.187769,1.649753,0.019283,0.003865,0.189815,1.541508,5.297051,0.502419,-9.767891,0.00898,0.079741,2.836553,1250.290604,1.147713,0.100643,0.040591,-0.920487,4.348454,13.289699,5.110614,-0.918382,0.047295,-0.72449,2.528965,118.243043,3.567906,-0.043408,0.017492,0.843722,2.394457,10.425674,2.270283,0.054999,0.004733,-0.358622,2.156764,7.198963,0.579873,-0.027564,0.000473,-1.086641,6.170739,3.54884,0.059181,move--sink-counter
29348,9.5716,0.136183,-0.694395,4.145573,1225.288927,12.879136,-0.295717,0.10535,-0.267363,7.651813,38.980291,12.323103,1.035142,1.35707,1.966066,14.718793,132.665031,176.137109,0.056804,0.179388,-1.212593,3.159952,27.287289,17.439132,0.294205,0.019941,-0.531161,3.583171,37.658815,2.59222,-0.054817,0.007714,0.374503,1.87408,7.034035,0.999174,-6.202073,4.083206,0.268635,1.938756,794.455519,516.139102,3.640428,2.547273,0.23476,2.221602,466.080248,329.672099,6.399715,4.118526,0.228474,2.721681,819.40421,529.301096,0.25162,0.803772,0.838992,3.099019,56.15333,103.176877,-0.091289,0.633168,1.443489,4.375166,47.705093,65.888183,0.275633,0.692682,-1.282023,3.274482,65.479953,41.771189,-4.865746,0.549398,-0.328085,1.834581,623.188972,64.061438,-8.08102,0.341495,-0.108122,2.459126,1034.830949,29.286818,1.484706,0.076625,0.944433,4.769035,190.324715,8.259188,-0.009697,0.151147,0.350832,3.293187,23.8571,10.644165,0.049003,0.080956,0.266185,1.695527,23.185563,10.279598,-0.328924,0.050716,0.355659,2.179737,43.156502,5.168412,-9.817268,0.003812,-0.576658,3.040045,1256.610783,0.476449,-0.190816,0.039075,-0.429145,2.164877,24.963937,4.658222,-0.625873,0.081664,-0.469488,2.452318,80.165728,10.481715,-0.010067,0.04583,1.414776,4.021716,11.111511,4.423554,0.081919,0.006949,-0.451044,2.320977,11.328215,0.612094,-0.001942,0.002357,-0.261352,2.389652,3.653089,0.095617,-9.768415,0.008023,0.063316,3.124569,1250.357137,1.04281,-0.032269,0.032936,0.454005,3.262431,10.9458,4.252701,-0.982751,0.026014,-0.796027,4.304683,125.79653,3.365161,-0.01568,0.012426,1.533651,4.728895,7.435831,0.802144,0.00695,0.002781,0.464364,2.385919,2.662751,0.355882,-0.010817,0.001663,-1.853474,5.117394,2.199064,0.169876,move--sink-counter
29614,9.583086,0.122861,-0.91471,4.491185,1226.678026,14.300794,-0.300235,0.04498,0.88627,4.841884,38.45302,5.820721,1.693744,0.853226,0.420821,1.686473,217.804284,104.017099,-0.155192,0.016521,-1.206991,3.831459,21.647857,0.973257,0.220239,0.018786,-0.321032,1.83482,29.560789,1.187056,-0.047662,0.008953,0.41894,1.658327,7.116496,0.990164,-5.587581,4.135201,1.017055,2.673568,720.817166,409.94507,4.694984,3.860243,0.427326,2.643212,603.818474,447.271234,6.394224,4.064107,0.203958,2.764239,818.500832,527.520789,0.608878,0.835766,1.540593,4.808574,81.729269,99.063578,-0.203708,0.564721,1.333611,4.510398,40.515374,68.350927,0.231658,0.727136,-1.308648,3.252572,61.204339,94.54955,-4.447566,0.537102,0.564004,1.983199,569.529099,65.49468,-8.535163,0.406695,0.187918,1.992272,1093.011329,35.183408,1.190471,0.347854,1.068926,3.43378,154.606554,34.387519,-0.131886,0.241303,0.250751,2.436232,37.440252,31.329029,0.133447,0.039568,0.125196,2.055605,23.106153,1.301815,-0.224312,0.105882,0.016403,1.807378,36.009953,6.27153,-9.799579,0.003195,-0.19441,2.982204,1254.346139,0.413408,-0.248765,0.037055,-1.086527,3.132085,32.866945,3.765658,-0.689342,0.050998,-0.548696,3.445926,88.238858,6.622651,0.077063,0.005963,0.222573,2.133032,10.191608,0.67141,0.036283,0.002983,-0.392814,1.852034,4.896091,0.349872,-0.011555,0.00125,0.564958,2.221213,2.581671,0.136431,-9.77615,0.008372,0.159071,3.154271,1251.347183,1.088069,-0.039065,0.036515,0.244069,2.874439,8.967701,3.869593,-0.908428,0.062702,-1.015462,3.248502,116.279416,8.150871,0.032061,0.002192,-0.180452,2.288729,4.400254,0.245287,-0.004667,0.002944,0.082733,2.514809,3.701935,0.332835,0.002209,0.002098,-1.116102,2.876024,3.095282,0.270229,move--sink-counter
29881,9.441107,0.04613,-0.876059,9.263818,1208.464549,5.895589,-0.323428,0.038078,1.000409,5.482276,42.827762,3.041078,2.219634,0.397408,1.476454,4.112504,285.379776,40.228643,-0.132564,0.018942,-0.48114,1.704158,17.473118,2.1875,0.177273,0.026512,-0.418537,1.7353,22.838595,3.341417,-0.041265,0.009621,0.476711,1.634988,5.715063,1.241205,-4.6156,0.4188,-0.478623,2.728156,590.808683,54.239263,5.559042,4.002175,0.973975,3.3397,712.404351,501.279001,5.659479,2.560432,0.072809,2.382346,730.496017,192.491555,0.454037,0.879841,1.01091,3.555302,80.532889,65.076409,-0.051272,0.205462,0.99912,7.546492,28.117503,26.650902,0.112538,0.544262,-1.901922,5.526392,46.199601,40.195215,-4.116618,0.202712,1.290462,3.74407,527.772093,12.214721,-8.630127,0.393854,-0.168452,2.098577,1104.682766,50.285604,0.684998,0.803777,0.248301,1.516971,88.255456,102.914521,-0.180165,0.21528,0.090444,2.856142,39.158768,12.095524,0.11596,0.043257,-0.09494,1.647852,16.36303,4.871784,-0.121638,0.142536,0.43714,1.504744,31.016272,17.081442,-9.78953,0.002358,-0.316078,3.488682,1253.059861,0.304762,-0.328047,0.00814,-1.31294,7.640289,42.174004,0.812947,-0.722311,0.044448,-1.051269,4.863321,92.731997,4.969261,0.038543,0.009887,0.62384,2.939866,6.744986,1.180074,0.027028,0.002712,-0.844046,2.532757,3.465907,0.352292,0.005623,0.00157,0.770145,2.659701,2.905295,0.191714,-9.775029,0.006546,0.370893,4.133648,1251.203776,0.851161,-0.02251,0.039175,0.406105,2.666074,9.534284,4.999283,-0.818566,0.053616,-0.399873,2.894537,104.786003,6.940787,-0.003229,0.004033,0.623611,3.617141,4.292519,0.513566,-0.010662,0.002623,-0.122468,2.960218,3.140421,0.336404,0.023761,0.002023,-0.183355,1.700945,3.347594,0.23209,move--sink-counter
30148,9.424972,0.023998,1.18418,6.574976,1206.396453,3.120989,-0.269346,0.022202,-0.2516,2.31868,34.967071,2.346136,2.538263,0.038659,0.795301,3.271972,324.946543,4.524175,-0.064781,0.018708,0.256698,1.783688,9.466247,2.201708,0.049508,0.016489,-0.041575,2.837928,8.568198,2.134785,-0.013153,0.006437,0.581495,2.312491,4.981914,0.75588,-4.625608,0.321622,-0.395603,2.632179,592.209474,39.356542,6.839224,1.285454,0.642676,2.415473,875.860913,154.942355,5.693937,1.52088,-0.865697,2.487865,729.815023,174.868427,0.52476,0.427291,-0.252954,1.571579,67.169328,55.562603,-0.127913,0.023084,-0.179977,3.035697,16.495028,2.937904,-0.053838,0.093697,-0.514346,3.092256,20.036999,12.166368,-4.164536,0.273831,1.324422,3.670176,533.459657,28.855289,-8.804656,0.318896,-0.484067,2.639275,1127.286919,31.062763,0.135781,0.677804,-0.604453,1.837313,58.404305,79.33279,-0.305142,0.104953,1.264402,3.744076,39.525684,13.064045,0.033684,0.048064,-0.807421,2.179967,15.10385,5.076569,0.091011,0.060263,1.497069,4.046174,17.765411,4.981448,-9.788807,0.002089,-0.420612,3.705774,1252.96729,0.269757,-0.30591,0.009927,-0.468044,3.269669,39.17283,1.270524,-0.766366,0.016224,0.975451,4.005176,98.103966,2.081396,-0.0015,0.010307,0.66022,2.879843,5.097073,1.286079,0.022089,0.001797,-1.086178,3.838619,3.442504,0.172472,0.030516,0.00044,0.421631,2.376638,3.947572,0.052084,-9.775307,0.005955,0.030238,3.724219,1251.239247,0.774542,0.067496,0.05707,0.444767,2.637471,15.97003,7.419528,-0.766368,0.05207,0.082342,2.823022,98.127983,6.669048,-0.018196,0.00499,0.388499,2.763782,3.232451,0.648945,0.008781,0.003827,0.039278,2.506324,3.857977,0.489487,0.037934,0.001329,0.196649,2.370444,4.872404,0.170264,move--sink-counter
30414,9.29017,0.117555,2.024741,6.579902,1189.227153,12.063116,-0.453088,0.207101,2.416904,8.222227,60.091096,23.002974,2.375493,0.391344,2.995481,11.713223,305.07995,41.064665,0.066678,0.030566,-0.50679,2.988386,13.146785,3.957322,-0.167238,0.101681,1.404934,3.718249,24.555713,10.927356,0.078103,0.014853,-0.70086,2.692197,11.01481,1.592108,-4.208474,0.60713,-0.578115,1.890692,539.717976,61.258324,7.321164,0.569101,0.653958,3.759257,937.673427,57.204914,4.990117,0.345891,-0.96162,3.329999,639.274698,34.051127,0.185295,0.381889,-1.291829,3.43391,41.486762,39.470156,0.021982,0.094776,-0.640974,2.15706,19.326901,6.52118,0.308543,0.235741,-0.628825,2.011339,40.570214,29.287286,-4.599225,0.692119,0.769548,2.244857,588.726568,89.515037,-8.717367,0.658235,-1.702683,6.348607,1115.982875,79.938677,0.403658,2.650217,-2.088232,6.481757,113.169185,183.751577,-0.125469,0.189495,-0.563071,5.471576,20.107016,24.633747,-0.320634,0.214478,1.396499,3.515735,45.422363,21.882539,0.175613,0.030428,-0.18848,4.780273,22.636742,3.845766,-9.777333,0.009204,-0.946425,7.165346,1251.498651,1.195124,-0.168363,0.056814,-1.370064,3.889458,22.510179,6.718513,-0.799838,0.116034,1.338213,6.343596,102.927312,13.30591,-0.142597,0.054209,1.703755,5.59939,19.408095,6.358271,0.047134,0.005736,-1.403178,3.611512,6.571612,0.638114,0.049748,0.000813,-1.348792,4.289404,6.369892,0.10537,-9.754429,0.057113,-0.650019,9.459266,1248.575534,7.084622,0.202348,0.198721,1.090242,8.475503,25.921263,25.826272,-1.069368,1.085494,3.007001,11.280661,142.44083,116.513359,0.003581,0.010541,-0.664655,3.632779,5.368189,1.095899,0.081299,0.019019,-2.010666,7.279455,11.778553,1.990714,-0.022174,0.016171,1.908492,5.51204,7.099774,1.430987,move--sink-counter
30681,9.229077,0.165088,1.135225,3.503093,1181.322863,21.434298,-0.829885,0.494943,0.635331,1.650473,109.783331,52.158857,1.73774,1.521696,1.226011,3.366013,227.344118,162.834878,-0.045958,0.12031,0.893114,2.844236,21.850656,9.528178,-0.456067,0.212147,0.412219,1.512522,58.977687,26.469719,0.033542,0.036585,0.637868,3.125835,11.653665,2.894551,-3.988393,0.547771,0.047568,1.819889,511.699689,51.995511,7.503824,0.332685,0.173652,3.120848,960.560566,41.091688,4.523163,0.138833,0.58176,2.427788,579.060167,16.305086,-0.028765,0.100546,-0.87128,2.837013,18.749823,7.709256,0.117684,0.103847,0.113876,1.655174,27.885575,12.913657,0.233671,0.389886,0.307993,2.616476,53.801089,18.954535,-5.001041,0.790536,0.41469,1.827885,640.511158,95.132509,-7.943037,1.62205,-0.761767,2.287367,1017.659066,180.277766,1.400244,5.734056,-0.659643,1.757779,192.964556,706.541019,0.248997,0.275869,-0.849969,2.290928,37.806117,30.209968,-0.692464,0.403764,0.328592,1.311973,89.154045,51.040607,0.62155,0.670455,-1.143019,2.625803,91.052143,56.060924,-9.806304,0.013218,-0.735959,4.877255,1255.211814,1.5213,-0.021728,0.082659,-0.734272,2.571549,18.223532,10.745144,-0.920235,0.198824,0.918215,3.512902,117.863437,25.578849,-0.119882,0.065947,1.256925,4.576677,20.090833,5.905932,-0.025281,0.031347,0.850436,2.92955,11.520906,2.135718,0.016081,0.007547,1.589444,5.1529,5.345725,0.595503,-9.658885,0.263709,0.352949,6.696611,1236.349398,33.817281,-0.053591,2.052738,2.336109,13.166886,54.121359,242.493561,-1.408271,1.93282,1.292241,4.504822,180.285524,251.183291,-0.140862,0.214357,1.641885,6.253988,20.718922,26.220358,0.168255,0.097647,-0.074559,4.165426,21.666811,12.608495,-0.032504,0.030283,0.52733,3.312198,10.557594,3.440448,move--sink-counter
30948,9.034993,0.232214,0.244766,1.819033,1156.479985,30.168131,-0.693705,0.854288,-0.215638,2.309744,110.953486,40.844842,0.061888,7.342598,0.80209,2.301863,203.246411,868.628299,-0.192572,0.157831,0.001791,1.645348,34.612463,20.230554,-0.770676,0.223099,-0.418286,1.621983,99.265918,27.066658,-0.045987,0.055382,-0.078254,1.660071,18.504068,5.944557,-3.896367,0.52334,0.518357,2.66125,500.938464,33.087096,7.681505,0.365281,0.790388,3.256453,983.591777,36.286894,4.322544,0.146056,-0.334495,1.976365,553.285942,18.988522,0.140577,0.17335,-0.109965,1.405825,33.100746,20.220823,0.172823,0.082182,0.406656,2.231811,32.052457,2.146508,-0.062804,0.758649,0.028915,1.526267,70.967278,83.470959,-5.999238,1.965287,0.435229,2.035501,769.458862,217.607606,-6.398039,6.168601,-0.627341,2.155269,820.579946,759.756776,2.62547,5.645778,0.290228,1.482428,346.495016,621.152975,0.392013,0.269258,-0.20308,1.819397,55.80667,25.543589,-0.773178,0.346829,0.174197,1.387938,110.554025,6.562996,0.879504,0.773606,-0.441497,1.544514,114.195961,94.764344,-9.787693,0.021293,-0.569259,3.101655,1252.837557,2.258018,-0.090875,0.264062,1.61419,6.263095,31.031432,21.200273,-0.656116,0.636799,-0.807444,3.847411,99.404724,37.917852,-0.052662,0.089756,0.949628,3.970784,20.184835,9.709918,-0.173552,0.090658,0.331409,1.662333,24.429846,10.148876,-0.097148,0.039209,0.704451,1.903521,15.1258,4.274551,-9.679792,0.319664,0.339158,4.80948,1239.150022,36.195838,-0.049781,2.537483,1.671414,8.871586,70.800825,325.737591,-1.540939,1.909107,1.013431,4.214699,209.061367,172.017783,-0.110795,0.274873,1.311899,4.433836,23.080891,31.015417,0.117391,0.133537,0.048515,3.00345,25.01223,11.017533,-0.101392,0.040606,0.002701,2.414524,13.272181,5.158264,take-knife-counter-
31214,8.766529,0.253849,-0.408302,2.317021,1122.126075,32.653279,-0.195367,2.057683,-0.235976,1.5567,107.88193,200.058259,-2.177555,11.230953,0.047897,1.472544,278.756748,1460.271097,-0.286301,0.143498,-0.656166,2.236894,44.965186,7.884371,-0.879615,0.127758,-0.499533,2.086708,116.526746,2.298258,-0.084179,0.054315,-0.53227,1.910522,18.258378,3.613978,-4.515501,2.051437,0.676328,2.080142,579.235726,243.800354,7.366362,0.52468,0.313413,1.808256,943.676168,44.827483,4.17259,0.12992,-1.138828,3.304812,534.306776,13.245312,0.179065,0.15739,0.049648,1.539724,37.350988,6.660595,0.182025,0.06614,-0.06052,1.598928,23.299531,8.601054,-0.262738,0.714378,-0.605051,1.932355,63.319969,47.206334,-6.799027,2.151445,-0.446731,1.897107,870.275863,279.755366,-4.350788,8.441343,0.001979,1.540664,556.902575,1097.750446,4.377003,3.661795,0.848256,3.097378,560.258802,476.233937,0.496223,0.201607,-0.047772,2.27547,68.325267,16.152041,-0.735791,0.398989,0.088262,1.404271,96.755674,44.079193,0.861706,0.800211,-0.436066,1.526088,132.822645,17.1303,-9.701651,0.048692,-0.323051,1.952196,1241.844623,5.020672,-0.46018,0.772358,0.617284,1.859668,66.636488,85.023605,0.026496,2.017548,-0.357149,1.681962,115.153796,231.848756,0.026076,0.110019,1.068331,3.835832,23.604035,12.042851,-0.253424,0.081372,-0.312045,1.962104,36.901539,5.66877,-0.179418,0.036528,-0.187672,1.635222,24.348269,3.711302,-9.625754,0.321954,0.607137,4.925111,1232.097661,41.821205,-0.426918,2.737247,0.914267,6.574034,77.06887,355.940227,-1.824037,1.655657,0.670203,4.663164,234.19954,209.928883,-0.049239,0.299033,1.419402,4.371154,26.573884,35.477695,0.122935,0.1329,0.093315,3.036268,22.028818,16.115252,-0.190406,0.040784,-0.968651,3.269952,25.586506,4.340477,take-knife-counter-
31481,8.458578,0.395457,-0.371238,2.405768,1082.698716,51.413983,0.749704,3.334104,0.246046,1.598786,148.995093,425.889,-4.274053,7.903069,-0.75521,2.066935,555.458062,881.111802,-0.404526,0.043933,0.351926,1.893575,51.877419,5.551491,-0.743278,0.229347,-0.250394,1.43325,96.203971,26.591183,-0.166665,0.017209,-0.111354,2.499453,21.957018,1.809023,-5.589196,2.430333,-0.089556,1.334667,715.440132,315.538625,7.060238,0.739021,0.093548,1.502023,904.094378,85.081331,3.936327,0.027728,0.437414,2.535682,503.876417,3.180915,0.260692,0.099948,-0.019782,1.749023,34.577473,11.693077,0.024178,0.038088,-0.777497,2.273845,14.00385,4.14304,-0.561224,0.20668,-0.035293,2.208606,75.86563,17.429676,-7.588479,2.006352,-1.146828,3.437154,972.485601,225.141936,-2.395978,6.27909,0.573696,1.946988,313.909626,745.452365,5.37944,1.635081,0.262251,1.91978,688.570155,212.596768,0.565735,0.185223,-0.112816,2.385664,74.94541,18.164189,-0.444633,0.442619,0.833648,2.018812,62.021687,47.915949,0.855755,0.791656,-0.495059,1.519524,110.949398,97.99861,-9.609897,0.066386,-0.493717,3.354481,1230.075361,8.301847,-1.068248,1.136951,-0.146492,1.540296,136.941658,146.952651,0.765225,2.18437,0.299798,1.689126,112.78351,238.636646,0.090076,0.061708,1.088453,5.246587,18.926425,4.448832,-0.259221,0.087741,-0.836686,3.720779,38.299748,5.601796,-0.232064,0.017896,0.073346,1.859193,31.647705,0.434441,-9.566621,0.27391,1.022561,6.782107,1224.635831,31.411841,-1.042004,2.808477,0.101016,5.535869,138.111057,344.793426,-1.826356,1.045137,-0.222783,6.594884,236.348824,116.743444,-0.071776,0.291646,1.361918,4.349931,27.307707,27.427631,0.045818,0.126373,-0.405982,3.362346,18.270659,14.524964,-0.168787,0.039136,-0.835091,3.132821,23.426726,3.786742,take-knife-counter-
31748,7.984711,0.355416,-0.236307,2.082194,1022.043493,46.200297,1.930123,1.563728,0.94417,3.02221,250.809551,173.705632,-5.97317,1.61944,-1.402092,3.855017,766.961654,152.363997,-0.293476,0.037728,0.309994,3.094626,37.695463,4.751006,-0.404479,0.352858,0.307034,1.803397,52.631308,44.469216,-0.08683,0.024576,-0.276264,2.168218,12.136495,3.17959,-6.495291,1.591762,-0.991676,2.828305,833.609285,148.538028,6.523371,0.989626,-0.541361,1.90457,835.262701,121.508149,3.94032,0.022303,0.376054,2.474856,504.407058,2.162329,0.1989,0.068228,-0.973056,2.405471,28.483419,6.283429,-0.112989,0.016565,-1.059928,3.953228,14.739004,2.027142,-0.358397,0.291428,0.266148,1.920009,46.084476,37.592874,-8.446232,0.322913,0.318856,2.743807,1081.120536,41.899942,-0.636517,2.42875,0.273851,3.169992,104.046363,292.011399,5.72299,1.183092,0.560197,2.636028,735.470089,85.656487,0.161365,0.488185,0.882599,3.617093,33.352613,58.070925,-0.060566,0.068992,1.846072,6.323566,16.273861,5.725449,0.254845,0.507739,-1.304638,4.13485,43.305566,60.249422,-9.494508,0.053594,-0.461587,4.334799,1215.320288,6.072582,-1.593018,0.60276,-0.999412,3.339881,207.193552,56.940257,0.71875,2.338358,0.287904,1.584508,152.149737,70.960172,-0.180373,0.272176,0.709637,2.263461,39.582108,29.405561,0.161303,0.606346,-0.814801,2.186879,63.698078,71.793964,-0.123854,0.083307,-0.922086,2.645176,21.822681,9.869892,-9.581551,0.089655,1.690041,5.739506,1226.457655,10.914798,-1.280084,1.357882,-1.417274,4.32709,169.352765,147.479726,-1.696735,0.26937,-1.212881,6.33835,219.419797,19.519743,0.105488,0.069434,2.293313,10.22271,13.619792,8.978368,-0.083953,0.025799,0.985813,4.180131,15.085742,1.575439,-0.110102,0.05283,-0.357235,1.730806,17.808865,4.987997,take-knife-counter-
32014,7.861333,0.232873,-0.198654,2.199581,1006.899376,9.550547,2.375648,0.434319,0.251701,2.240935,309.204526,6.617779,-6.280415,0.498229,-0.728917,2.573402,805.246233,30.228822,-0.018465,0.144974,-1.068984,2.834278,26.891914,16.078163,0.094759,0.249378,0.164188,2.171153,36.264551,32.436761,0.076857,0.040935,-0.394583,1.700171,16.132625,5.173982,-6.693109,0.84969,-0.533944,1.896578,859.454395,35.942398,6.183166,0.419192,-0.501028,2.423645,792.879122,18.450349,3.899466,0.024524,-0.053416,2.181878,499.132204,3.180699,0.062026,0.009636,-0.312806,3.452137,7.93938,1.253917,-0.100351,0.033846,-1.866898,5.939278,15.997873,2.957826,0.0689,0.195849,-0.069742,1.924426,32.889549,25.426008,-8.681093,0.449665,0.764784,4.279906,1111.366499,51.889616,-0.709164,3.482925,1.101531,4.793406,147.202202,239.927304,5.851635,1.160228,0.824008,3.218334,749.423438,141.022786,-0.40019,1.030034,0.233532,1.957359,66.150089,116.022992,0.095881,0.013958,-1.0068,4.824965,12.306323,1.802454,-0.328588,0.260512,0.539557,1.873028,43.563478,31.835387,-9.456108,0.08584,-0.664632,4.969175,1210.385268,11.031071,-1.852102,0.430398,-1.519621,6.083797,238.44603,45.579103,0.238954,3.497631,0.065932,1.451233,147.962199,454.813966,-0.204498,0.294422,0.399539,2.089449,45.848391,15.793905,0.309553,0.507702,-0.703313,2.035801,60.224495,33.366248,0.04261,0.07432,-0.136388,1.597024,21.802475,9.308716,-9.530405,0.020096,-0.122048,2.653906,1219.913824,1.763727,-1.598716,0.352213,-0.174596,2.290017,209.408289,14.432313,-1.620694,0.271685,-0.252842,2.713198,208.841671,26.124349,0.089193,0.020751,-0.103304,2.654714,11.50066,2.667918,-0.052833,0.011346,-0.413667,1.561397,8.840542,0.960717,0.042626,0.081796,0.063604,1.47028,23.137946,10.595577,take-knife-counter-
32281,8.076141,0.585942,-0.646315,2.217333,1034.276457,58.779869,1.737385,2.699637,1.173996,3.334502,232.551292,277.678574,-5.400261,2.966142,-1.240928,3.974642,694.023061,324.411511,0.251741,0.200072,-0.325788,1.742457,36.078028,25.952586,0.482212,0.200933,0.062763,1.69874,61.817441,25.944415,0.209137,0.038201,0.335457,1.762386,27.215727,4.584979,-6.154348,1.749393,-0.212303,1.635727,787.961084,222.388279,6.56136,1.153276,-0.517271,1.775008,841.455392,107.231331,3.924011,0.030043,-0.050493,2.189522,502.273413,3.906466,-0.063291,0.056251,0.951485,2.488211,15.674129,5.214813,0.041886,0.085969,-0.477153,1.501514,21.798076,9.301806,0.408084,0.168955,0.340939,2.19898,52.501231,21.528545,-8.235212,1.654082,-0.694991,2.80641,1056.457473,136.345988,-1.99212,8.651526,0.378575,1.819097,267.082278,1024.858687,4.670172,4.077729,0.562864,2.094744,600.411693,480.22673,-0.699207,0.951318,-0.417088,2.320092,101.206609,88.263164,0.241872,0.064571,-0.8264,2.492196,32.899846,6.430038,-0.421732,0.21706,0.386644,1.847763,63.26378,10.950549,-9.565487,0.169932,0.814917,6.426452,1224.38236,22.095785,-1.555023,0.964468,-0.863486,2.449514,200.749448,114.600653,-0.761232,2.894749,-0.984379,2.700758,116.728626,310.857642,-0.350286,0.238241,-0.042413,2.44431,46.613138,28.400214,0.352148,0.460431,-0.747342,2.12501,56.444477,41.549655,0.181968,0.043091,0.473293,2.065671,25.940069,3.534017,-9.58394,0.030474,0.091946,2.724342,1226.748555,3.795991,-1.231824,1.089225,-0.73357,2.656577,160.580952,126.976909,-1.462782,0.32195,0.311321,2.240947,188.217275,36.018817,-0.089541,0.068079,0.782909,2.441575,18.967951,5.227566,-0.101942,0.008413,-0.778916,2.58165,13.121923,1.063545,0.243538,0.055909,0.685464,2.215798,31.71987,6.724981,take-knife-counter-
32548,8.403379,0.678412,0.188534,1.737347,1075.881047,79.729778,0.388282,5.043524,0.209242,1.449603,184.609131,653.439165,-3.735427,7.122012,-0.397656,1.689124,479.171387,910.483094,0.57168,0.238911,0.335011,2.061285,73.747113,29.735241,0.660101,0.102655,0.158264,2.44215,87.469952,5.222453,0.263059,0.017879,0.017984,1.764924,35.573426,0.235083,-4.945516,3.204036,0.036388,2.032782,633.030996,416.59424,7.22612,1.825817,0.079355,1.804913,925.038557,234.649629,3.976374,0.025202,-0.118156,2.721171,508.97971,3.215558,-0.197976,0.077068,-0.01939,1.426116,25.340925,10.022463,0.237862,0.147985,-0.050441,1.983726,30.688432,19.011069,0.589571,0.055993,-0.182258,1.703662,77.114819,3.285614,-7.460084,2.646251,0.069102,1.623775,954.98127,341.360451,-4.051557,13.297792,-0.249754,1.808643,520.115565,1704.135577,3.417853,4.402191,-0.24869,1.590812,437.931982,566.255927,-1.140942,0.396863,-0.784882,4.548955,147.714152,43.81805,0.302717,0.074248,-0.243148,1.759307,40.159228,7.886847,-0.469027,0.194008,0.302458,1.902579,62.394715,20.645462,-9.637274,0.153172,0.632964,6.92844,1233.593536,19.037905,-0.866834,1.435654,-0.104648,1.657529,111.499533,184.775821,-1.689181,0.329468,-0.006516,2.909213,216.684541,39.61748,-0.409147,0.223079,-0.345804,2.848623,59.061063,17.175216,0.28294,0.492598,-0.906836,2.202514,50.527929,45.871573,0.232139,0.020823,0.130179,2.530142,30.125739,2.31647,-9.647811,0.045232,-0.163385,3.425367,1234.93719,5.202087,-0.23205,2.41236,-0.483574,2.199934,117.781334,306.693849,-1.121414,0.226579,0.057043,2.201819,144.00828,27.329405,-0.364217,0.399829,2.03137,7.654946,48.375028,49.357431,-0.117259,0.010142,-1.043246,4.52892,15.118134,1.267806,0.2974,0.049891,1.74908,6.070373,40.834027,3.022499,take-knife-counter-
32814,8.893263,0.290406,0.521829,2.218171,1138.49601,32.042781,-0.932126,3.50869,-0.670436,1.877031,140.709725,367.981219,-1.741966,7.124395,0.237848,1.48293,225.696683,907.166748,0.841408,0.081022,0.367599,3.379815,108.055702,9.318519,0.650093,0.103017,-0.053675,1.995099,84.734745,9.336601,0.216097,0.0366,0.368177,1.762031,28.1529,4.324647,-3.326755,3.293966,-0.267578,1.7338,426.083579,424.896369,8.33993,1.846583,-0.297698,3.475696,1067.528637,239.582132,3.26934,3.34818,2.304135,6.830917,427.434129,315.126084,0.174509,1.106972,-1.831252,5.113834,67.033871,80.535933,0.685191,0.344045,-0.762345,2.884512,88.820345,41.619593,0.758044,0.058881,-0.246216,2.540826,97.032157,7.648571,-6.277746,3.852059,0.239968,2.665501,804.055852,488.065046,-6.355159,6.485218,-0.802331,2.83463,816.152491,773.683132,1.23524,9.467,0.489587,3.023469,218.462887,1213.05115,-1.489257,0.450297,0.582263,3.344965,193.576986,40.550567,0.394267,0.067353,-0.047341,1.801053,51.094906,7.745021,-0.638438,0.264829,-0.245768,1.544021,92.452234,4.766483,-9.705478,0.126308,0.545117,9.028214,1242.30116,16.422954,-0.31032,1.241645,0.897459,2.616087,59.919844,139.720272,-1.673945,0.316649,0.163406,2.99103,215.728736,31.183464,-0.202376,0.113492,-0.627896,3.609969,28.556464,12.466248,-0.080001,0.06614,-1.934054,8.120787,16.089581,7.530255,0.125625,0.030403,0.140452,1.767964,16.620116,3.6733,-9.682092,0.048799,-0.888865,5.150966,1239.316402,6.008503,0.729804,2.008591,0.214401,1.893679,105.52912,245.585344,-1.045698,0.29003,0.407009,2.445433,133.924076,37.399405,-0.682555,0.486553,1.44399,4.519097,88.120042,61.174049,0.025958,0.064684,-0.869815,2.428351,15.763551,5.982771,0.2657,0.077878,1.339939,3.499701,34.120941,10.006256,take-knife-counter-
33081,9.104256,0.094503,0.051648,2.624693,1165.358704,11.783584,-2.012885,0.793657,-1.587569,4.753598,261.206778,73.937824,0.176719,4.378789,0.800758,2.491085,151.719425,535.82778,0.960197,0.051687,0.759372,5.426586,123.123758,5.867243,0.492421,0.148599,-0.581797,1.949056,63.530723,18.319896,0.094841,0.042531,-0.53626,1.902865,16.541234,5.180306,-2.375136,2.188351,0.398397,2.115689,310.662258,219.79752,8.947641,0.944175,-1.196525,4.480092,1145.841967,102.995655,2.133049,6.432185,0.756386,1.90329,277.123023,800.677503,0.031732,1.223885,-1.867937,5.135232,73.619423,136.543115,1.030785,0.35335,-0.514004,1.813003,132.319293,44.357947,0.655989,0.124254,0.465627,2.880147,84.80772,13.906696,-4.807513,2.166295,-0.073022,1.817984,615.447136,280.060941,-7.588116,1.92689,-0.523084,2.34315,973.915191,169.229283,-0.975741,7.822002,0.327892,1.513148,228.810575,1011.744706,-1.102044,0.734062,0.507259,3.04249,150.057828,53.889804,0.393713,0.122191,0.871954,2.96416,50.405938,15.873215,-0.613736,0.240264,-0.283067,1.598168,78.568792,31.215718,-9.724948,0.072213,3.452023,15.852176,1244.797728,9.215417,0.104766,0.413536,1.442727,7.024584,34.129422,38.138292,-1.547589,0.181828,0.353211,2.288488,198.116602,23.486129,-0.290892,0.041727,0.615318,3.859291,37.253996,5.402417,-0.046233,0.018226,-0.920692,3.834313,7.899749,1.936466,-0.027572,0.06003,0.128103,2.167845,19.192259,7.801597,-9.581245,0.101887,-0.597091,2.553853,1226.412025,12.7578,1.246343,0.910221,0.152555,2.517901,173.936473,42.112554,-0.665418,0.772277,-0.098195,2.020125,93.570684,76.599335,-1.034146,0.394024,0.912166,3.1253,133.29717,47.329493,0.06826,0.06487,-0.507167,2.058322,17.73714,7.40534,0.163991,0.107911,0.784595,2.385447,22.48451,13.002982,take-knife-counter-
33348,9.350774,0.403527,-1.27106,4.343139,1197.071214,45.929999,-1.906449,1.301112,-1.83118,4.986363,249.224455,128.499624,1.335845,1.121151,0.473291,2.784568,178.726349,102.839931,1.054193,0.025789,-0.011148,2.031504,134.993197,3.11159,0.24129,0.077048,-1.099599,4.513968,32.111517,8.792892,-0.031846,0.018966,-0.548602,2.284458,8.859072,1.819309,-1.740935,1.076602,0.186062,2.085309,231.492258,77.594212,9.38591,1.048695,-0.629046,3.036407,1201.577353,129.469731,1.181804,6.163261,0.152465,1.626572,192.139264,578.649257,0.096396,1.219299,-1.692706,4.77371,65.631324,124.545756,1.127895,0.29104,-0.345077,2.034146,150.795515,7.742815,0.390051,0.219166,-0.135757,2.015887,52.703129,23.97625,-3.58875,2.827083,0.003336,1.774844,459.411319,366.905387,-8.22492,1.018707,-0.256511,2.589558,1052.816355,131.631572,-2.969466,9.045556,-0.375421,1.677553,386.25186,1101.492274,-0.794291,1.073076,0.555829,2.504826,104.736565,129.488222,0.137162,0.20194,0.054586,1.581547,24.523049,21.607052,-0.722821,0.185485,-0.719992,2.325011,97.606534,8.772021,-9.97607,0.550102,2.391396,7.472393,1277.327033,55.719266,0.016561,0.530084,0.751637,4.420487,45.897988,62.753302,-1.290296,0.481741,0.285759,9.047322,165.203608,62.420012,-0.265727,0.061617,1.081852,5.376389,34.899264,7.04433,0.24253,0.303927,-1.926004,5.917173,37.788698,32.160448,-0.292779,0.112519,0.53391,2.147611,37.919883,14.10082,-9.684986,0.369649,2.59672,13.299544,1239.760625,44.826322,1.185289,1.224114,0.616804,2.988007,156.276166,136.897049,-0.656118,1.591205,-0.275584,2.805724,94.249796,177.863261,-0.849837,0.757014,-0.123601,2.817143,114.810366,77.031943,0.183339,0.075617,-0.189868,2.104532,24.468984,9.070504,-0.155438,0.216069,0.317324,1.729744,26.70738,23.059215,take-knife-counter-
33614,9.428443,0.351609,-1.400224,4.588328,1206.876402,44.353424,-0.948345,2.88144,-0.447699,1.335576,132.975957,340.395126,1.733837,0.508816,0.13672,2.029914,224.345659,49.063359,1.000553,0.022558,-0.416359,2.034141,128.351225,1.791901,0.117416,0.017302,0.780235,3.089052,16.515588,1.505646,-0.048004,0.014417,-0.545714,2.475466,8.735521,1.262743,-1.559299,1.46727,0.626695,2.565169,200.559669,184.640594,9.56595,1.083362,-0.192253,2.935047,1224.441655,140.876319,0.390901,4.499052,-0.364131,2.259097,88.780558,499.661816,0.240952,1.518974,-0.884031,3.034367,65.436183,155.481144,0.986018,0.489769,0.064992,1.929094,126.730168,61.599302,0.305074,0.217239,-0.61744,2.332272,49.298549,13.875235,-2.398969,2.274394,0.532262,2.716524,307.52191,291.400174,-8.394963,0.975019,-0.071897,3.198154,1074.738368,120.547278,-4.368561,3.318779,-0.61098,2.583987,565.46179,319.383888,0.320309,4.466144,-0.759568,3.279219,161.149203,571.951982,-0.022773,0.21001,-0.577197,1.83402,34.853887,25.275409,-0.679399,0.239495,-0.799281,2.428272,88.378,27.205506,-9.716551,1.241738,0.371795,3.593461,1244.565802,128.003797,0.36973,3.174184,-2.679159,12.422703,67.49606,375.983506,-1.777853,2.179863,1.56822,6.166796,233.301366,241.51601,-0.951102,2.646232,2.321387,7.692344,131.493878,304.89177,0.314217,0.748231,0.095564,4.113743,51.333909,81.152269,-0.512988,0.100169,-0.058284,1.509314,65.88971,12.551673,-9.670488,0.352972,2.860269,14.826191,1237.843789,45.059759,0.39138,1.953158,0.221923,1.822756,108.527257,253.433569,-0.697437,1.556394,-0.40795,2.948376,101.1575,166.455993,-0.70534,0.60437,-0.174895,2.919484,91.51431,75.04412,0.197433,0.06325,-0.494377,2.077463,25.41007,8.113141,-0.273453,0.173706,-0.089555,1.942217,37.479164,19.737374,wait---
33881,9.374676,0.369504,-1.520566,4.676073,1200.396129,31.374568,-0.117017,2.645615,0.567568,1.48119,121.91364,280.023646,2.073217,0.477446,0.896559,2.78569,268.912706,32.053612,0.904933,0.059988,0.540648,2.832539,116.167876,6.561957,0.053079,0.01459,0.154964,2.589292,6.984026,1.855557,0.043303,0.038232,-0.23685,1.60446,14.177449,4.827735,-1.80647,1.284484,0.311264,2.639554,233.050386,153.597671,9.206412,1.284186,-0.027219,2.190893,1178.769698,153.950092,-0.08099,2.579594,-0.525556,3.198965,65.509039,270.178736,0.114487,0.85516,-0.137819,2.233591,55.147785,103.466725,0.722158,0.385062,-0.66807,2.773983,97.044994,36.218218,0.036934,0.065041,-0.411518,2.059709,17.597881,8.320509,-1.736437,1.078376,0.097276,2.267809,228.506422,95.566319,-8.226837,1.175881,0.009563,2.763781,1054.162285,115.211711,-2.435556,20.312179,-1.089721,2.75362,405.300862,1576.608615,1.32648,2.586672,-0.988915,3.16535,173.320856,317.126487,-0.060576,0.175293,-0.633565,1.977003,27.813989,11.469532,-0.280428,0.371017,-0.10743,1.395556,51.539183,48.125505,-9.928814,1.65698,0.124748,2.440028,1270.889327,215.421039,0.367006,3.296545,-2.533355,11.543502,70.99211,418.187593,-2.468483,2.963262,0.329098,2.626976,315.981818,385.182598,-0.870069,2.957311,1.946815,6.724659,143.429222,254.878945,-0.466405,3.206057,0.566294,2.032476,119.828267,245.551508,-0.667447,0.055657,-0.564237,1.997988,86.617586,4.00254,-9.670028,0.341343,3.046475,15.815112,1237.84816,41.060878,-0.510077,1.615945,-0.281556,2.094081,84.090101,199.339887,-0.628527,1.385974,-0.439053,3.433287,95.516617,138.143454,-0.522562,0.437577,-0.237891,2.969205,74.663987,39.42897,0.152276,0.052639,-0.954686,3.116625,19.773717,6.668861,-0.377584,0.112145,-0.266454,2.827757,52.1187,8.544385,wait---
34148,9.690414,0.773483,-1.478538,4.55524,1241.337665,62.577591,0.4748,1.076304,1.368289,4.024121,96.111693,51.957092,2.23024,0.680918,0.460848,2.844698,285.777844,85.758836,0.61959,0.231883,0.705718,2.537574,79.945663,28.543194,0.069752,0.018987,-0.061192,2.530533,8.979181,2.454748,0.160647,0.043461,0.662554,2.076828,21.006512,5.358895,-1.926014,1.30882,0.056299,2.472542,246.838034,167.781651,9.381217,1.559286,0.048919,1.997653,1201.760252,165.980739,-0.686963,4.45519,0.02949,2.96325,115.56768,490.054867,0.442238,0.911468,0.33805,2.4109,58.619953,114.852092,0.334757,0.181472,-0.382094,2.201573,42.865717,23.578903,-0.017819,0.045967,-0.832799,3.198738,12.124557,4.423589,-1.694653,1.288245,0.989933,4.364455,225.380029,108.095315,-7.609305,2.70449,-0.326763,2.400544,975.84449,294.326893,0.646458,39.349858,-0.12106,1.273566,525.100423,5096.202701,1.623642,1.993117,-1.14355,3.694172,229.50377,108.689025,0.017478,0.198943,-0.453944,1.89108,27.498548,25.857209,0.001161,0.217857,0.665218,2.297582,27.210162,16.577384,-9.947389,3.516753,0.332285,3.741457,1274.000712,427.57663,0.187481,4.970799,-0.884905,7.426773,82.144159,583.576089,-2.339633,5.673929,-1.672897,9.063863,327.338792,460.546742,-1.062298,2.985026,1.636863,5.835622,139.430628,373.038466,-0.331392,3.6029,0.587053,1.845377,121.966668,260.927106,-0.507348,0.24506,-1.099951,2.719206,69.553494,22.020288,-9.970213,0.518393,1.754611,5.807302,1276.788995,43.031728,-1.175699,1.048266,-0.969173,3.990985,154.167073,118.52617,-1.289293,1.208865,-1.310172,6.760608,166.677665,148.515772,-0.235703,0.166035,-1.62462,5.830925,36.455155,14.943043,0.35962,0.161017,-0.677205,2.32191,53.648116,8.886243,-0.539449,0.051938,0.30454,2.055208,71.616235,1.022564,wait---
34414,9.41563,0.8649,-1.390002,5.555194,1205.232258,111.256671,0.087394,1.824924,0.810615,2.273285,106.234152,214.943022,2.149568,0.781751,0.536307,3.05168,279.949375,59.352642,0.271069,0.260483,0.128423,1.582237,40.724282,33.761907,0.047206,0.035041,0.258502,3.522553,8.680366,4.32283,0.178927,0.036821,0.867202,2.988377,26.989232,1.552463,-2.179128,1.288236,-0.012537,2.967901,281.362452,145.86432,8.865445,1.912061,-0.108231,2.158192,1135.13309,235.796307,-1.832096,5.78725,-0.29555,2.923844,234.604779,751.926592,0.41553,1.218313,0.441774,1.943786,76.966402,109.298036,-0.088208,0.347339,1.095604,4.183181,32.309025,30.628803,0.031352,0.042813,-0.35027,3.03691,11.828744,4.881628,-2.547375,3.162452,0.440702,2.061238,327.744427,393.781368,-6.171479,7.136744,-0.483289,2.192591,790.545216,913.174663,3.939161,26.508738,0.847593,2.148953,566.587998,2387.182682,1.653807,2.038972,-0.942033,3.678693,211.689991,265.11606,0.169582,0.153187,-0.024909,2.114573,27.459199,15.430903,0.158275,0.096887,0.13076,1.983582,24.359441,9.696311,-9.703971,2.988431,0.645536,5.161261,1242.306111,380.794089,0.424418,4.662131,-0.705241,8.008615,90.351753,523.49646,-2.306029,5.534442,-1.670181,9.364353,295.200132,719.414664,-1.025495,3.062579,1.611109,5.702632,149.554354,316.70909,-0.419324,3.310226,0.641012,1.895086,137.410372,322.289976,-0.211658,0.340876,-0.02108,1.249078,49.210136,44.314728,-9.397171,2.48368,-1.6438,5.730322,1204.673373,252.846083,-1.857058,1.540412,1.311153,5.489188,238.435737,194.780764,-1.827246,1.632909,1.843192,6.805739,236.139589,195.532401,-0.478981,0.06538,0.809388,3.115569,62.426903,6.311405,0.516089,0.393489,-0.311295,2.182171,66.826685,49.549323,-0.515194,0.213236,-0.435251,5.066599,66.055075,27.503137,wait---
34681,9.353615,0.892541,-1.495725,5.599411,1197.564098,104.602344,-0.520997,1.498812,0.128497,1.783637,93.229393,155.471433,2.057451,0.853991,0.277242,2.509591,263.621129,108.809655,-0.197714,0.349538,0.049098,1.9359,46.278612,45.4342,-0.128466,0.115056,0.54235,2.612056,24.780637,9.507421,-0.019882,0.196197,0.81299,2.123864,32.60255,21.106596,-2.794908,1.502059,0.349313,2.307318,358.457545,187.28384,8.653006,2.153362,-0.67277,3.262327,1107.775201,273.313608,-3.0721,3.434981,-0.11949,1.919435,399.899998,362.682653,0.07436,1.56705,0.448349,2.53312,73.011308,191.004955,-0.329506,0.484504,0.484159,2.45018,53.541425,59.367676,-0.261107,0.178511,0.946511,2.568189,40.018031,15.527123,-3.345855,2.68251,0.061199,2.413652,432.074875,296.913325,-4.846284,5.268359,0.05136,2.086026,624.786327,596.93539,6.425862,4.044637,1.067481,5.001035,833.903598,226.420143,0.748595,1.06451,0.135295,1.961725,96.156847,137.407639,0.455762,0.18533,-0.924155,3.417524,59.280748,22.341546,0.389268,0.188422,0.016425,1.988938,58.31491,9.930006,-9.990812,2.295991,0.638956,7.665569,1278.82551,298.489177,0.145147,2.108437,2.199829,10.321831,63.893199,250.065939,-1.640055,4.521321,-1.766498,10.470871,230.489425,444.202408,-0.075866,0.736413,0.858544,4.029779,39.921638,74.849709,-0.417011,2.830142,0.966041,2.29735,113.525713,208.67114,0.013799,0.219304,0.854925,2.432882,31.747661,12.569043,-8.919985,3.72361,-0.892546,2.834958,1142.160099,469.618493,-2.490927,2.393722,0.734753,3.300967,320.528221,294.18384,-3.266083,6.282375,1.02635,2.959034,421.637254,769.381444,-0.156804,0.751404,-1.976786,6.418551,43.521111,74.039894,-0.053813,2.126265,0.870518,2.443289,92.308228,141.985214,0.10162,1.587213,-0.87581,2.361708,81.087064,120.794523,wait---
34948,9.461565,0.860789,-1.249243,5.35205,1211.288732,103.916967,-0.401258,2.151751,-0.475041,2.465562,123.366815,80.137246,1.082512,3.220858,0.870647,3.264687,144.600814,391.726588,-0.49721,0.182337,0.047259,1.813415,65.744806,19.393003,-0.381672,0.258344,0.109739,1.794094,48.913502,33.501267,-0.274938,0.237689,-0.038486,1.54131,41.198881,28.623271,-3.689143,2.380095,0.117467,2.529836,472.226906,309.298656,8.38133,2.587894,-0.372243,3.573108,1072.885997,333.927102,-2.817273,4.983849,-0.472548,2.262533,383.671049,375.634493,-0.38276,1.347226,-0.25149,2.857374,66.394112,160.865025,-0.451113,0.336549,0.889063,2.892635,73.97903,9.814456,-0.447365,0.21511,0.089554,1.376063,57.341058,27.829296,-5.579177,9.554251,0.809561,2.332856,720.293795,1102.233773,-3.874849,2.637294,0.030335,2.228339,500.817723,266.418315,6.338773,2.994951,-0.180451,2.179422,811.370032,389.264971,0.444822,0.590638,0.356708,2.331306,76.291369,35.880159,0.652074,0.273734,-0.553417,2.363265,83.888589,34.47035,0.271503,0.227917,-0.399212,1.83873,41.151141,21.928371,-9.814023,1.915096,1.041461,11.144245,1256.257082,246.547178,0.226224,2.101116,2.36012,10.904233,52.520353,257.351474,-0.964413,2.622327,-3.541632,22.84187,123.473259,340.936938,0.060199,0.712777,1.404309,4.832896,59.687338,87.873233,0.374936,0.286603,0.486942,4.833946,48.401866,36.64457,0.139642,0.072983,0.066748,1.947114,20.56499,7.848322,-8.913889,3.886472,-0.779696,2.659715,1147.70186,261.093052,-2.204125,4.453706,0.156933,2.424098,300.411623,410.062942,-3.845334,7.403453,1.192482,3.580994,505.693353,748.999699,0.056784,0.851563,-1.182686,3.92575,63.390378,109.540639,-0.148382,2.101294,0.693912,2.294043,112.21826,236.092117,0.161578,1.558589,-0.763345,2.28725,94.46074,161.217119,wait---
35214,9.160063,0.306382,-0.054191,4.668769,1172.589287,36.070988,0.344286,4.283255,-0.104035,1.432847,176.421949,554.177353,-0.50764,4.760971,0.307201,1.509053,175.272044,575.417094,-0.435387,0.232883,0.039588,1.636115,66.122995,10.180262,-0.54881,0.155653,-0.300513,3.115746,75.684915,7.645392,-0.364745,0.150039,0.201754,1.632612,57.60602,1.434804,-5.283112,4.646315,0.290823,1.987451,677.335486,580.695138,7.289808,2.786353,-0.559977,3.905523,935.041101,304.618641,-1.349674,10.04369,-0.052646,1.527538,249.306741,1278.497563,-0.796293,0.724626,-0.483749,5.520606,106.020151,80.722727,-0.381237,0.39841,0.814698,2.596267,51.054874,51.291832,-0.494677,0.186655,-0.057687,1.604744,73.55929,2.021608,-6.984373,8.380879,0.234535,1.646262,894.969974,1062.227707,-3.238783,1.828107,0.503217,3.425255,417.206783,202.857354,5.388543,1.751001,-0.656112,3.104655,691.39388,191.316998,0.068937,0.559464,-0.137507,2.157275,45.312415,70.649529,0.48546,0.383132,-0.630055,2.196791,77.297411,16.269695,0.121199,0.335758,-0.455157,1.734211,38.710323,25.704777,-9.790329,0.053454,-0.032514,2.964442,1253.164481,6.859694,0.207237,0.785752,0.445675,1.95385,61.096274,54.091772,-1.057833,0.281221,-0.559924,2.763335,136.655097,31.159374,0.480557,0.222507,0.962171,4.198601,65.188527,21.538147,0.186025,0.097758,-1.041632,2.770048,26.15382,10.856463,0.041877,0.058615,-0.470122,2.152363,17.108268,6.252538,-8.74169,3.272683,-0.981036,2.973722,1118.995653,423.4469,-1.836424,5.104076,0.478671,2.125868,238.908388,634.759201,-3.576079,8.505921,1.078862,3.249314,482.275807,739.918237,0.140697,0.81143,-1.012964,3.881645,57.616694,57.967719,-0.426311,1.730557,0.435267,2.607896,91.089552,140.591055,0.307307,1.379107,-0.632397,2.446821,76.840036,112.863318,put-carrot--cutting_board
35481,9.15077,0.069596,-0.762292,2.970166,1171.333161,7.76283,1.45518,2.842443,0.756019,1.987759,203.389936,263.686975,-1.772105,4.437116,-0.550247,1.542709,235.97063,509.943879,-0.351423,0.268311,0.360406,1.463326,46.802607,32.237498,-0.551608,0.135272,0.237548,2.083266,73.222114,11.617013,-0.355813,0.149593,0.321944,1.541654,45.561555,19.42727,-6.503937,3.306175,-0.324031,1.671655,833.496755,403.668017,6.577112,3.335767,-0.895044,3.996043,842.220007,424.409798,0.613298,9.726768,0.773567,2.217346,235.307539,1132.02009,-0.84743,0.382468,1.573333,7.464124,108.954076,48.067382,-0.189534,0.254003,1.552838,4.954552,39.631966,17.444287,-0.486793,0.186422,0.050029,1.456213,62.441933,23.979508,-7.844514,6.873704,-0.465758,2.215163,1017.959182,448.928707,-3.609705,1.123228,-0.074235,2.85069,462.688603,136.568068,4.752676,0.82349,-0.629956,3.282177,608.890694,96.538833,-0.0777,0.412403,-0.188888,2.268366,44.918191,46.512756,0.463172,0.381713,-0.757066,2.287033,59.402205,49.416175,0.13435,0.30207,-0.478503,1.992861,38.782841,20.09947,-9.750749,0.034559,0.509136,2.905435,1248.101097,4.28799,-0.039693,0.834407,-0.051079,1.491336,71.439777,108.494286,-1.091011,0.161308,-0.211421,2.915929,139.711928,20.698535,0.501777,0.149791,-0.093451,2.004215,66.647013,14.452355,0.01553,0.010519,-0.672427,2.938921,5.982622,0.862833,-0.072183,0.014733,0.161162,2.684538,12.412689,0.825188,-9.215243,1.716713,-1.910841,6.252214,1180.844091,174.849061,-1.168296,4.297016,1.127559,3.28536,167.469308,468.539765,-2.844029,10.006088,1.263815,3.457992,370.137874,1230.012288,0.314548,0.582124,-1.451312,5.218244,43.735514,75.563475,-0.727217,0.980886,1.387866,3.280768,103.802144,94.051417,0.50774,0.919165,-1.260124,2.932243,82.265558,79.144772,put-carrot--cutting_board
35748,9.116061,0.058964,-1.035672,3.572459,1166.870014,7.139825,2.269232,0.580002,1.569635,5.595324,294.47216,38.182819,-2.942114,1.538575,-2.047496,6.216682,381.967476,135.436138,-0.090873,0.132807,1.583561,4.302663,22.779593,11.182114,-0.400134,0.181308,0.666906,2.091493,52.435285,21.573332,-0.179098,0.112913,1.472752,3.740408,28.56328,10.076189,-7.265152,1.532509,-1.011573,3.065761,933.980875,79.716029,5.904707,1.563928,-0.748548,2.713684,759.110155,123.82544,2.870416,3.257216,0.358692,2.716681,368.505648,410.834486,-0.646387,0.179969,-0.279599,2.510483,82.73983,23.396345,-0.033842,0.056317,0.411064,2.581806,12.569423,5.475711,-0.192388,0.184531,0.517041,2.300904,30.595176,22.498453,-8.853933,1.947495,0.686035,2.137947,1134.135332,223.300118,-3.690105,0.880794,-0.053675,3.613304,472.734313,108.516786,4.294503,0.437981,0.03415,2.551973,550.062894,50.557418,-0.014626,0.314268,-0.313375,3.012149,33.471392,23.13758,0.273933,0.277862,-1.611826,4.625636,46.111066,21.900775,-0.087501,0.079236,0.332863,2.922061,17.130867,7.831093,-9.73855,0.02645,0.473638,3.599776,1246.54803,2.90038,-0.465261,0.651592,-1.020772,2.643591,70.959235,61.10689,-1.045147,0.09371,0.024011,3.783625,134.042009,11.067081,0.331872,0.190178,-0.70714,2.093263,42.865796,24.206444,-0.020737,0.003202,0.447016,3.647804,3.265499,0.359083,-0.092821,0.009021,0.979051,3.189407,11.88176,1.173009,-9.717406,0.192911,-0.413981,12.744952,1243.846077,24.367821,-0.171077,1.521407,3.43291,17.291306,48.833332,197.157534,-1.121877,4.585481,3.821882,18.717131,154.505781,544.850699,0.120757,0.106073,-2.555726,9.06695,20.099892,11.174105,-0.135647,0.021518,-1.449393,5.56801,19.211657,1.725958,-0.017369,0.020948,0.366087,12.131778,6.731406,2.594268,put-carrot--cutting_board
36014,8.966705,0.02769,0.255438,3.384247,1147.739823,3.545517,2.422209,0.160747,-0.644726,2.327596,310.283474,18.534746,-3.491874,0.107258,-0.697579,4.253359,447.018009,13.126673,0.082261,0.007279,-0.788124,3.591862,10.967492,0.797049,-0.135028,0.05019,1.083625,2.741645,20.025216,4.903334,-0.012528,0.004538,0.410528,3.166885,3.051984,0.568041,-7.561285,0.587547,-0.454786,3.31303,967.848487,76.276014,5.145454,1.015244,1.0665,4.662508,658.880085,126.53675,3.820908,1.077112,-0.731287,3.082389,489.55738,132.591324,-0.512919,0.153949,-0.316821,2.924164,66.18784,18.902144,-0.064678,0.051296,0.624272,3.142675,13.206953,5.144125,0.050131,0.049416,-0.03684,3.337065,13.146616,5.223628,-8.33769,0.748185,1.405468,6.092619,1067.472125,88.901294,-3.685623,0.600454,-0.668623,5.435812,472.644078,64.827622,4.112622,0.404984,-0.408207,2.888782,526.416721,52.650538,-0.205523,0.115917,0.985803,3.987177,26.435561,14.965474,0.034661,0.018519,0.96449,3.289699,7.766973,1.763052,-0.071299,0.059399,1.408676,3.563525,15.097797,5.929531,-9.716396,0.013817,-0.4129,3.247026,1243.701755,1.677689,-0.855217,0.146011,-2.674169,12.047237,109.767894,17.946264,-0.93115,0.034692,-1.186827,7.03076,119.193094,4.490211,0.136433,0.139275,-2.047515,5.888066,25.076765,12.970295,-0.034509,0.002332,0.668141,2.937848,5.672531,0.102159,-0.040248,0.002194,0.365839,1.870453,5.321577,0.25706,-9.780536,0.006692,0.028746,3.014222,1251.908688,0.868997,-0.06044,0.068246,0.782725,4.012229,13.473361,6.942926,-0.399687,0.261582,0.422547,2.163586,60.74647,16.986813,0.001529,0.004952,-0.292289,3.063855,3.224381,0.479602,-0.066331,0.025486,-0.192637,1.425801,13.366219,3.222414,-0.014412,0.006426,-0.315236,2.026498,6.082751,0.302285,put-carrot--cutting_board
36281,8.865387,0.074135,1.131936,4.88133,1134.771809,9.559041,2.10661,0.130931,0.081759,3.980921,269.653018,16.972482,-3.502817,0.085878,-0.238951,3.322202,448.366868,11.076755,0.086761,0.00659,-1.06532,5.10086,11.544872,0.699302,-0.039084,0.010786,0.866882,3.14848,8.439901,0.669152,0.045074,0.019311,-1.466916,4.296593,9.031257,1.745347,-7.172824,0.566389,-0.126076,2.676797,918.521271,61.994943,4.630855,1.715802,0.553018,2.688832,594.001197,199.531343,4.09779,1.557979,-0.203613,3.667554,524.990792,194.709073,-0.326007,0.168344,-0.946906,4.470593,41.988813,21.555656,0.075154,0.214217,-0.990959,2.955313,28.379313,16.54157,0.016835,0.074855,0.50106,3.255039,18.736878,4.234795,-8.309804,0.120826,-0.688076,3.184153,1063.671705,15.155488,-3.874928,0.289083,0.814313,4.527534,496.00121,37.44043,3.843784,0.302619,-1.014117,4.671221,492.095686,37.929452,-0.10269,0.048454,0.93324,6.89285,14.274518,5.811294,0.081756,0.004275,-0.721061,2.900927,10.590236,0.514012,0.060887,0.002443,1.351231,5.909773,7.94393,0.280061,-9.74881,0.010593,-0.088518,2.689476,1247.847973,1.364062,-0.909508,0.010896,0.019396,3.669493,116.418481,1.411588,-0.811819,0.043228,-0.586879,2.743706,104.359584,4.144114,-0.026044,0.002807,-0.512967,2.705613,4.410713,0.232564,-0.037333,0.002246,0.295567,2.222476,4.834314,0.283602,-0.016441,0.000849,0.929675,3.49317,2.698527,0.065188,-9.798706,0.005035,0.819403,4.033529,1254.234687,0.640392,-0.063777,0.059908,0.212257,2.342012,13.925785,5.980297,-0.309674,0.157036,0.126483,2.315752,44.315416,14.188613,-0.001127,0.005412,-0.890181,4.735288,3.720849,0.69621,-0.013476,0.020501,0.523321,2.02271,9.927375,1.148775,0.008508,0.004722,-0.193366,1.861408,4.794947,0.267871,cut-carrot--
36548,8.908228,0.176749,-0.730421,4.749765,1140.367192,18.857258,1.689355,0.321499,0.910248,2.517777,217.19575,35.218738,-3.747484,0.395287,1.111046,3.760359,480.450286,39.636752,0.099172,0.018533,0.308997,4.339997,13.072093,2.255491,-0.057778,0.017816,0.982246,2.999027,8.895325,2.295415,0.120738,0.038791,-0.716341,1.991223,15.69301,4.999878,-8.013398,7.111898,2.364496,8.163566,1035.279028,611.903379,4.876042,2.577894,0.021882,2.81856,630.477518,208.873991,4.799843,4.53049,-1.477796,6.180027,621.171938,455.960966,-0.099127,0.247877,-0.356509,2.486481,30.386726,30.90749,0.101004,0.521862,1.29289,6.25838,40.193685,57.652049,0.007868,0.197553,-1.116144,5.17121,25.635998,23.00248,-8.350604,0.071566,-0.86369,4.007801,1068.893375,8.761227,-3.7942,0.156141,-0.061516,2.775775,485.686519,19.861315,3.640386,0.162368,-0.288087,2.779823,465.996507,20.729373,-0.046294,0.026601,-0.395167,3.187649,10.819091,3.455623,0.050841,0.004636,-0.73268,3.286039,6.523903,0.59955,0.065618,0.001867,0.513742,2.939186,8.532885,0.206925,-9.758595,0.008368,-0.09899,2.707812,1249.100214,1.08727,-0.955066,0.016185,0.751895,3.562336,122.29243,1.934143,-0.670927,0.076512,-0.076143,1.922567,86.047372,9.489769,0.000049,0.007145,-1.024773,3.503574,4.359319,0.845218,-0.053952,0.002052,-0.522713,2.684238,7.307279,0.176331,-0.001489,0.000186,-0.368525,2.911389,0.609176,0.018921,-9.798851,0.006202,0.587006,4.112226,1254.254007,0.76182,-0.089831,0.057889,0.228902,2.324837,14.936023,6.084975,-0.293572,0.107006,-0.158562,2.293098,42.615626,7.500751,0.003488,0.004003,-1.422405,6.313621,2.923997,0.468881,0.037354,0.006341,-0.17127,2.100917,5.868164,0.640942,-0.006099,0.002541,0.341878,1.806443,3.538461,0.227675,cut-carrot--
36814,8.908605,0.229519,-0.444876,3.239069,1140.301667,29.846776,1.293617,0.5306,0.433242,2.429113,165.623167,69.031312,-3.842864,0.445767,0.684183,2.936438,492.105396,54.57922,-0.004429,0.069512,0.742186,2.588459,15.769044,6.190442,-0.021287,0.028927,0.3643,2.537994,11.390438,1.819954,0.056823,0.067485,-0.263978,1.828486,21.981744,1.947253,-7.44884,9.44251,1.719575,6.228621,958.848879,1064.002751,4.572033,3.114382,0.037039,2.919566,585.229946,404.787681,4.326558,5.57604,-1.388728,5.41397,557.45444,660.593883,0.015255,0.297541,-0.147595,2.231173,23.803742,34.022735,-0.133194,1.147289,1.186661,3.613638,57.088027,117.100718,0.124628,0.369684,-1.034588,3.166489,31.713279,36.146081,-8.434111,0.055733,-0.177199,2.983139,1079.575205,6.939248,-3.649299,0.192932,0.102689,2.480518,467.169948,24.202874,3.627345,0.146197,-0.201888,3.226373,464.436273,17.004097,0.077893,0.047194,-0.807313,2.907598,13.564038,4.794338,0.003726,0.006563,1.081267,4.261268,4.030994,0.840337,0.036831,0.003907,0.604575,2.598227,5.076771,0.451746,-9.757713,0.007783,-0.178332,3.135279,1248.987927,0.986894,-0.965892,0.016183,0.7299,3.947524,123.670745,1.961013,-0.442868,0.121674,-0.064657,1.993023,56.694059,15.812858,0.038899,0.008387,-0.460011,2.174282,6.409539,1.054518,-0.062994,0.001311,-0.56186,3.822754,8.243582,0.123892,0.000707,0.000188,-0.15361,2.429213,0.898282,0.021676,-9.807701,0.005786,0.42063,4.369037,1255.385801,0.75205,-0.129265,0.044254,0.2757,2.629228,18.242636,4.817607,-0.422787,0.049207,0.080394,2.867631,54.243162,6.181372,0.011285,0.004003,-1.208805,5.67857,2.309469,0.519966,0.04493,0.005667,-0.037741,2.273886,8.058105,0.231169,-0.000564,0.002589,0.616544,1.956232,3.184132,0.206773,cut-carrot--
37081,8.897573,0.226786,-0.522765,3.356776,1138.996808,25.627973,1.201231,0.422522,0.516283,2.967746,160.983196,19.232145,-3.863527,0.419579,0.766519,3.026194,495.911085,32.912933,-0.037221,0.071831,0.365066,2.208156,17.67821,7.395702,-0.013409,0.030536,0.398447,2.437327,12.398169,3.897809,0.053027,0.068959,-0.271049,1.797101,22.119169,8.743731,-7.252872,9.817707,1.785066,6.198873,933.978716,1110.747917,4.707336,2.883901,0.111878,3.22466,604.958291,328.690893,4.672284,5.881592,-0.935311,4.28313,598.894058,748.809762,0.070136,0.26059,-0.055883,2.511313,22.102692,29.893558,-0.070328,1.151496,1.349504,3.883271,60.742631,92.451196,0.078588,0.370882,-1.244782,3.488882,34.059923,31.418887,-8.407942,0.100459,-0.355635,3.138493,1076.234876,12.43746,-3.513799,0.298896,-0.113032,2.878442,449.766475,38.866107,3.7611,0.237779,-0.122491,2.248325,481.560018,28.791,0.091906,0.050728,-0.5179,2.624633,15.50762,4.975787,-0.022487,0.006595,1.308812,3.928938,3.881012,0.790729,0.010332,0.005218,0.557591,3.178285,4.407653,0.624913,-9.765012,0.006752,-0.397205,3.877208,1249.921489,0.878096,-0.989643,0.016487,0.394581,3.487467,126.68539,2.099246,-0.264255,0.056264,-0.213075,2.306721,35.260359,5.742752,0.029735,0.011155,-0.002015,2.32413,7.36321,0.819891,-0.029141,0.004564,-0.504154,1.953699,5.016777,0.560657,0.006141,0.00021,-0.027383,2.235012,0.907571,0.02466,-9.809308,0.005502,0.417558,4.681475,1255.592037,0.6932,-0.130243,0.038519,0.66229,2.67198,17.545445,4.533829,-0.454021,0.037281,0.307083,3.181454,59.078207,3.055521,-0.00403,0.005091,-1.055719,4.842265,3.483579,0.659761,0.008121,0.002575,0.012011,2.428985,3.158016,0.330594,0.020242,0.000759,1.014983,5.196084,2.893371,0.072457,cut-carrot--
37348,8.976753,0.171813,-0.669621,4.165963,1149.074442,20.541038,1.219303,0.432362,0.547691,2.943782,156.228328,55.79613,-3.893877,0.388396,0.831289,3.186794,498.598483,47.658826,-0.08578,0.057246,0.163187,2.741151,16.616798,4.975006,0.020785,0.023326,0.891864,4.005381,8.359569,2.03642,-0.011029,0.05321,-0.896072,3.06314,14.54788,3.593644,-6.993913,10.016333,1.954681,6.563725,899.814039,1171.587949,5.061329,2.58896,0.402524,3.662127,648.012938,333.298773,5.030052,4.93309,-0.941782,4.95556,645.627054,605.018389,0.01279,0.346524,0.753726,3.688248,29.285372,44.098625,-0.187936,0.995536,1.484873,4.232735,54.333276,115.740337,0.160356,0.312296,-1.348471,3.803841,31.808698,37.077164,-8.361385,0.107654,-0.072928,2.724686,1070.257601,13.988955,-3.428838,0.308437,0.12881,2.799545,439.263923,34.913987,3.913956,0.25238,0.36256,2.290022,501.080514,31.319631,0.130004,0.04499,-0.220183,2.860132,17.843283,5.191815,-0.015572,0.008266,0.733225,3.550177,5.278413,0.695783,-0.001401,0.004305,0.506503,3.726386,3.754373,0.33659,-9.76771,0.004023,-0.38928,4.031098,1250.266903,0.523224,-1.00154,0.015742,0.185231,3.611956,128.224925,1.934097,-0.195871,0.034596,-0.285187,2.8504,27.234684,2.703005,0.03708,0.010829,0.193572,2.476372,6.068749,1.257421,-0.005017,0.003188,-0.12719,1.860368,3.739122,0.285379,0.007834,0.00017,-0.124401,2.244719,1.286913,0.011819,-9.80097,0.003819,-0.091244,5.478279,1254.52431,0.493103,-0.059311,0.021103,0.861534,3.83017,7.75329,2.704727,-0.377143,0.017659,-0.302939,2.694764,48.707394,1.630081,-0.002497,0.003642,0.209436,1.987397,2.808277,0.404564,0.005003,0.001475,-0.095083,3.07874,2.416804,0.134394,0.01902,0.000328,-0.266488,2.215469,2.473378,0.039721,cut-carrot--
37614,8.858138,0.08792,0.192714,3.681691,1133.84508,11.315143,1.418121,0.380942,1.395981,4.866885,183.835712,36.466797,-3.590399,0.179432,0.907974,5.258995,459.58588,23.171481,-0.089456,0.044772,0.739389,3.080847,12.881918,5.399034,0.065792,0.006916,-1.255655,3.807376,8.958312,0.751599,-0.066773,0.018332,0.395871,2.493168,10.014767,2.300349,-5.806938,0.923238,-0.864173,5.333867,743.312521,119.503748,4.554395,2.536813,0.854004,3.385748,584.631514,298.941232,4.613636,2.394023,0.580985,2.734731,596.306679,202.860156,-0.122612,0.299153,0.527186,3.826322,29.239139,37.834175,-0.005764,0.857019,1.810545,5.73812,46.523563,101.247788,0.080841,0.236578,-1.832198,5.565729,24.431298,27.276597,-8.359102,0.1086,-0.06556,2.678144,1069.998233,12.993867,-3.243632,0.257589,0.443236,3.538514,415.212086,33.136772,4.064242,0.189359,0.818193,3.38572,520.384729,21.955365,0.076372,0.058151,-0.260261,2.634572,15.922308,7.525993,-0.000113,0.009361,0.880129,3.458045,5.763267,1.213099,-0.008782,0.003346,0.865396,4.591317,2.698003,0.421332,-9.767047,0.00336,-0.22405,4.349696,1250.182128,0.4348,-0.99819,0.010606,-0.324202,4.660413,127.76831,1.379116,-0.173104,0.025747,-0.746029,2.959753,22.698543,2.962618,0.008192,0.007915,-0.080053,2.988793,5.105215,0.932139,0.014718,0.001701,-0.048176,2.763339,2.957815,0.138662,0.009566,0.000138,-0.091732,2.647995,1.25744,0.016664,-9.804626,0.001499,0.095454,2.767891,1254.992129,0.194949,-0.042905,0.011089,0.068426,2.150106,5.595211,1.423704,-0.395387,0.013801,0.063699,2.156116,50.652996,1.724649,0.020486,0.0043,0.365643,2.578013,4.300241,0.480268,0.014762,0.000924,-0.566194,2.911437,2.767544,0.05529,0.006791,0.00023,-0.212907,3.529488,0.873207,0.029831,cut-carrot--
37881,8.922033,0.188345,-1.034828,4.995825,1142.04642,23.543576,1.505856,0.165054,0.663565,3.156369,193.590606,16.348129,-3.670706,0.292856,1.419569,5.485176,470.273355,31.769073,0.058733,0.037522,-0.798412,3.107545,11.704367,4.878348,-0.018036,0.01768,1.640181,6.015817,7.979856,2.188318,0.055377,0.031403,-1.132705,3.955496,10.919197,4.077097,-7.351391,8.15501,1.905388,5.166342,949.690574,799.06414,4.783053,3.177611,0.439281,3.506278,613.853255,381.716659,5.531812,3.548707,-0.737821,4.401806,710.75147,401.262941,-0.068376,0.231844,1.219198,5.173067,26.326184,27.288705,0.34461,0.531862,1.838541,8.1167,51.811465,57.45472,-0.125274,0.145506,-1.402022,7.740082,22.553184,17.449064,-8.332605,0.082101,-0.036089,3.544911,1066.576796,10.562988,-3.322939,0.372795,0.565835,3.437053,425.35743,48.192819,4.040518,0.158257,0.427056,2.603138,517.241792,19.668394,-0.092588,0.064573,0.582294,3.275185,13.762234,8.270343,0.029383,0.005329,1.32204,6.782717,4.503324,0.595622,0.009742,0.003344,1.229258,5.648761,2.677592,0.415625,-9.775733,0.00441,0.349957,3.408758,1251.294081,0.560829,-1.024512,0.008229,-0.182947,2.339801,131.138494,1.06603,-0.230281,0.01933,-0.952887,5.236523,29.630174,2.369028,-0.018613,0.004933,0.232198,2.914264,3.358847,0.552536,0.003275,0.003145,0.683,3.416874,3.955395,0.403749,0.006775,0.000122,-0.466906,3.078209,0.923297,0.014265,-9.808478,0.0033,0.175245,6.47358,1255.485182,0.428292,-0.072953,0.016381,0.591963,4.419961,9.417526,2.10687,-0.375094,0.023831,-0.932301,4.385664,48.016217,3.095266,0.007359,0.006004,0.223962,2.062103,5.438547,0.325357,-0.015991,0.001454,1.229544,3.952667,2.831314,0.128397,0.016874,0.001099,-1.626482,5.232849,2.780957,0.09423,cut-carrot--
38148,8.929842,0.232887,-0.537469,3.756221,1143.020866,30.26253,1.310573,0.526694,0.121567,10.860291,167.845013,68.303219,-3.790512,0.501469,1.82218,8.435238,485.193071,65.241308,0.029364,0.05277,-0.380648,2.806612,13.176496,4.330463,-0.038683,0.01766,1.475686,4.994018,6.252094,2.065304,0.00493,0.050541,-0.510488,2.914525,14.528021,3.230068,-7.250332,9.775006,1.345984,4.25921,934.335322,1085.035737,4.550944,4.314563,-0.024412,2.439926,582.858878,554.784423,4.897805,6.839449,0.261394,4.161228,627.57977,876.210441,0.070436,0.405168,0.166258,3.893175,32.07377,52.68302,0.017415,1.372029,1.381927,4.101539,66.836119,152.214969,0.033482,0.344328,-1.18674,3.953512,31.071139,37.704384,-8.356031,0.049011,-0.015181,2.262588,1069.578866,6.137813,-3.423856,0.272596,0.392868,3.840168,438.262105,35.329062,3.944123,0.165536,0.651183,3.182459,504.894128,20.782681,-0.075525,0.064886,0.8015,3.278576,17.52143,5.047685,0.015455,0.005702,0.165912,2.353597,4.86479,0.617776,0.002942,0.004153,1.540081,5.395155,3.615491,0.528274,-9.765216,0.005732,-0.018473,3.613311,1249.947741,0.740879,-1.033529,0.0073,0.036307,2.43482,132.310995,0.868177,-0.13976,0.047204,-0.923851,3.208676,19.425076,5.229106,-0.002492,0.003728,-0.173599,2.360434,4.007406,0.464698,-0.009708,0.00216,1.24331,4.162136,2.895431,0.221152,0.011359,0.000244,-0.862746,3.106462,1.499678,0.029571,-9.807191,0.003507,0.111269,5.972125,1255.320582,0.451411,-0.021974,0.027657,0.014414,3.640079,6.532888,3.044424,-0.29008,0.037126,-0.812679,3.232908,37.359603,4.557303,0.006801,0.006562,0.354347,2.055398,4.844948,0.809427,-0.008563,0.001889,0.896172,3.549369,2.982069,0.225154,0.021414,0.00121,-1.181911,3.850051,2.749616,0.156646,cut-carrot--
38414,8.854111,0.321824,-0.190258,3.29442,1133.408191,38.913815,1.253634,0.481488,-0.023281,12.878472,163.766981,45.907912,-3.888637,0.544209,1.347966,6.531907,498.407862,60.438179,0.029491,0.052334,-0.381363,2.854129,14.770944,6.665026,-0.024456,0.023434,0.694267,4.26356,7.198234,2.664387,0.010585,0.050437,-0.437433,2.878711,17.518761,6.278247,-7.301651,9.631702,1.336591,4.29047,941.230012,1055.354942,4.565123,4.491229,-0.065535,2.418295,584.389971,583.006441,4.760962,7.033798,0.113119,3.911725,609.566344,911.463136,0.064602,0.443236,0.185323,3.736991,27.926641,46.341436,0.040837,1.36644,1.458267,4.242466,66.421564,111.932709,0.017857,0.346356,-1.254071,4.036857,36.904537,31.321698,-8.369131,0.045435,-0.211613,2.53516,1071.249655,5.878986,-3.506532,0.279733,0.263052,3.610916,448.996352,34.090859,3.894892,0.134116,0.663993,3.54882,498.734074,14.464847,-0.102519,0.058673,0.721934,3.465008,14.096444,7.577946,0.003299,0.00451,0.241598,2.277219,4.351579,0.505815,-0.00305,0.003918,1.457194,5.396958,3.046866,0.484797,-9.769789,0.005638,-0.165965,3.704626,1250.533238,0.721967,-1.030273,0.008908,-0.085764,2.20382,131.88523,1.11521,-0.113243,0.04481,-0.69646,3.09831,16.762764,4.70165,-0.012842,0.003207,-0.456738,3.045998,4.131382,0.410852,-0.000441,0.002828,0.973279,3.498602,3.165175,0.257789,0.013214,0.000245,-0.599893,2.774102,1.796006,0.026035,-9.808013,0.003713,0.16828,5.506827,1255.425736,0.481954,0.010883,0.032465,0.216692,3.161185,9.610418,4.188297,-0.240347,0.041749,-0.182615,2.260635,31.10551,5.093829,-0.001602,0.006176,0.127238,2.156151,4.204602,0.523186,-0.005386,0.001952,1.021758,3.614202,2.751312,0.212266,0.01959,0.001296,-1.126435,3.692111,3.500216,0.07389,cut-carrot--
38681,8.871328,0.333624,-0.162201,3.095747,1135.57689,41.69279,1.113218,0.438266,-0.569742,15.722648,143.154442,54.302592,-4.042815,0.483475,1.213922,6.770576,517.510786,62.534304,0.060449,0.05932,-0.086489,2.259699,16.952106,4.102327,-0.054175,0.025174,0.194151,3.478054,11.126427,2.071825,0.052295,0.062042,-0.081046,2.00965,19.230626,2.909646,-7.653481,11.311637,0.922489,3.039912,991.516896,1099.550438,4.671276,5.090721,-0.206825,2.091631,598.354596,653.82565,4.783511,8.144478,0.120909,3.169785,617.450707,958.40529,0.045313,0.513836,0.130596,3.02956,32.504788,66.582683,0.135339,1.556289,1.260154,3.820604,75.568327,172.702015,-0.047429,0.413736,-1.026311,3.500391,35.877246,43.651905,-8.340412,0.049129,-0.020832,2.854216,1067.573903,6.349762,-3.661038,0.250892,0.207204,3.610144,468.621216,32.50946,3.852486,0.144183,0.009658,4.406416,493.127978,18.595987,-0.061913,0.057404,1.130778,4.211828,12.985134,5.785405,0.000275,0.003844,0.547826,2.208902,3.384795,0.351957,-0.007161,0.004139,1.151793,4.586393,3.137287,0.523533,-9.770679,0.005786,-0.065011,3.763291,1250.647054,0.745183,-1.029656,0.011958,0.209246,2.276724,131.824812,1.434352,-0.091866,0.041512,-0.548203,3.224447,14.937662,4.051232,-0.00685,0.003762,-0.20669,2.334443,3.217409,0.487141,0.006789,0.003084,1.152364,3.522079,3.754479,0.324939,0.010843,0.000292,-0.623409,2.545007,1.617845,0.026945,-9.815244,0.004418,0.301056,4.969563,1256.351902,0.54747,0.036349,0.035228,0.572341,3.267982,9.60775,3.459133,-0.20438,0.037817,0.113536,2.446177,26.798921,4.381024,-0.013104,0.006081,-0.080781,2.000294,4.220102,0.785995,-0.008066,0.002064,0.764363,3.103791,2.713628,0.202557,0.015881,0.001586,-0.794033,3.207931,3.208121,0.205468,cut-carrot--
38948,8.836702,0.319061,0.264652,3.080682,1131.109757,41.089471,1.130606,0.507701,-0.156131,12.343791,146.38653,58.623824,-4.048546,0.494211,0.707801,7.017745,518.301155,62.881584,-0.062443,0.057417,0.071449,2.445165,16.047956,4.393141,0.008757,0.018871,-0.421646,3.456206,7.53965,2.374177,-0.068717,0.052805,-0.208561,2.047479,18.576799,2.616738,-6.872457,9.369556,1.24789,4.310272,880.073039,1207.273392,4.448549,4.824633,-0.29647,2.08362,569.645324,623.183206,4.46705,9.042671,-0.230293,3.291882,573.943869,1136.712432,0.103179,0.528771,0.277798,2.991897,37.504597,49.201575,-0.235399,1.599527,0.683849,2.583894,97.532078,71.423124,0.142629,0.405454,-0.536935,2.592719,47.830311,21.704369,-8.307365,0.056986,-0.069584,2.696226,1063.342701,7.410584,-3.680317,0.168705,0.116444,2.629685,471.090731,21.802196,3.856361,0.146957,0.085546,4.38695,493.639817,18.708246,0.043658,0.017029,0.153264,2.565371,7.611291,1.790492,-0.00687,0.003937,0.179752,2.272947,3.464386,0.33376,-0.021294,0.004392,1.119085,3.805825,3.72553,0.523479,-9.763777,0.004552,-0.073533,4.672601,1249.764386,0.55626,-1.030491,0.017577,0.146633,2.425707,131.91047,2.253795,-0.058949,0.031429,-0.694114,3.470654,11.649504,2.838035,0.017731,0.005619,-0.334202,2.607598,3.802162,0.683277,0.021338,0.001181,0.788374,3.45637,3.098232,0.119677,0.009519,0.000328,-0.540626,2.450491,1.434681,0.033656,-9.808639,0.002978,0.619909,4.640284,1255.505912,0.38093,0.073475,0.022452,0.368273,3.32654,9.517549,2.885892,-0.147193,0.028483,-0.186627,2.134679,19.138355,3.524556,-0.001499,0.004669,0.142366,2.401553,3.820627,0.498535,0.021012,0.001188,-0.125611,2.353454,2.957295,0.130461,0.000054,0.000634,-0.650552,3.740486,1.25282,0.057606,cut-carrot--
39214,8.79728,0.296675,0.144289,3.383122,1126.160917,34.675833,1.316077,0.199216,1.614927,7.35809,170.180794,16.648569,-4.002813,0.289467,-0.359969,4.639477,512.590439,33.898503,-0.029161,0.044781,0.522381,3.301712,15.471743,5.822973,0.019352,0.016458,-0.536615,3.831337,6.508138,1.868244,-0.02278,0.04085,0.075182,2.773785,16.277638,5.235423,-7.078221,7.613341,1.678849,5.337972,915.048439,728.783641,4.651046,3.693285,0.013993,2.626046,595.383715,479.311252,4.795703,6.572869,-0.688992,3.6329,617.728742,778.862093,-0.032912,0.373501,0.574696,3.542001,24.644343,42.071792,0.079955,0.925775,0.810996,3.244822,76.887735,115.609989,-0.012659,0.242321,-0.597002,3.308566,39.261536,30.960265,-8.285777,0.046078,-0.010701,3.160453,1060.580379,5.961599,-3.687515,0.156409,0.175884,2.882582,472.019458,20.08356,3.887988,0.096276,-0.779546,5.652163,497.675261,12.318012,-0.002198,0.013109,-0.137218,2.272903,5.354708,1.577514,0.013794,0.001805,-0.336801,3.055101,2.155189,0.210439,-0.004685,0.002612,0.883408,4.816007,2.915548,0.328183,-9.769764,0.003215,0.758359,4.633929,1250.529758,0.418125,-1.046184,0.016314,-0.119643,2.614871,133.927101,2.055229,-0.133557,0.015983,-0.042286,1.998213,17.09531,2.081752,0.010483,0.005097,-0.810407,2.969235,3.08814,0.54495,0.034279,0.001389,0.470755,2.906867,4.980869,0.092435,0.008092,0.000269,-0.441624,2.419567,1.417288,0.020133,-9.810688,0.002653,0.830296,5.232104,1255.768127,0.344308,0.018582,0.021281,0.154481,2.833616,5.727808,2.711571,-0.187805,0.022338,-0.477818,2.572548,24.369643,2.650689,-0.002143,0.004044,-0.271727,2.225768,3.674246,0.52003,0.023257,0.001039,-0.067174,2.650009,2.977559,0.135091,-0.006831,0.000319,0.156262,2.275799,1.060434,0.038221,cut-carrot--
39481,8.799147,0.226559,-0.309572,3.980291,1126.293843,29.353884,1.380297,0.260975,0.973267,5.757757,176.810485,33.193804,-3.966266,0.248793,-0.243937,5.583818,507.707333,31.944562,-0.003835,0.048526,0.71452,3.148145,12.946847,3.653627,0.00365,0.011914,-0.45429,5.184152,5.11495,1.332485,-0.007829,0.043976,0.20989,2.491005,14.50048,2.396902,-7.13847,7.57023,1.624854,5.259003,913.760265,983.331041,4.395848,3.7292,-0.156348,2.462157,563.81551,464.4081,4.679149,6.942991,-0.692959,3.458813,599.021339,901.110933,-0.093788,0.345007,0.2749,2.814555,28.484713,34.270751,0.148225,0.997788,0.848694,3.082837,66.427741,65.416738,-0.041671,0.25573,-0.669994,3.155959,29.866838,19.546538,-8.287651,0.038296,0.028731,3.871528,1060.825274,4.779513,-3.718315,0.165281,0.063567,3.215106,475.944473,21.488612,3.870566,0.103439,-0.515803,5.349554,495.432437,13.450397,0.003901,0.013172,-0.154513,2.304476,5.989271,1.710231,0.018778,0.001937,-0.208194,2.756108,2.988928,0.201758,-0.011044,0.002634,0.629668,4.40124,2.528669,0.320288,-9.763925,0.003108,0.913303,5.212614,1249.782463,0.403007,-1.062652,0.014469,-0.415137,3.305561,136.02328,1.864803,-0.170523,0.01868,-0.426716,1.827584,22.622812,1.867578,0.009074,0.004917,-0.945163,3.212013,3.895424,0.631023,0.030041,0.00128,0.310658,3.049824,3.846376,0.166249,0.008877,0.000228,-0.451418,2.882908,1.205886,0.027082,-9.811426,0.003864,1.433645,7.672463,1255.862547,0.501192,-0.0256,0.022398,0.125301,2.821501,8.070086,2.901727,-0.21671,0.02497,-0.50738,3.095757,27.742225,3.243964,0.007233,0.005041,-0.255474,2.110624,4.221046,0.386246,0.022839,0.001148,0.000434,2.365291,3.251708,0.117153,-0.006782,0.000366,0.384873,2.172067,1.070867,0.044093,cut-carrot--
39748,8.840429,0.218939,-0.083454,4.059992,1131.697535,24.068494,1.45364,0.238029,1.394499,7.468478,187.489279,22.520722,-4.017077,0.235166,-0.546104,6.347118,514.626842,23.37894,-0.029088,0.046556,0.553918,2.969168,15.084444,5.511383,0.012972,0.009224,-1.114733,6.445124,5.576314,1.188795,-0.044798,0.035786,0.290805,2.441133,15.015176,4.455664,-7.892338,10.849205,1.17984,3.336393,1026.853845,872.892968,4.530834,3.103948,0.157982,2.342572,580.778524,388.288456,5.317324,8.284035,-0.568467,2.71858,691.263274,845.373459,-0.001019,0.296965,0.609144,3.759579,31.502289,22.865189,-0.08504,1.113509,0.722668,2.528444,62.354805,103.698299,0.077627,0.312488,-0.511847,2.584733,31.876174,31.237592,-8.243929,0.02841,-0.441928,2.939102,1055.240005,3.122657,-3.738267,0.132172,-0.015287,3.362716,478.502443,17.137678,3.81146,0.06954,0.505459,3.078156,487.941537,7.886528,-0.008866,0.018841,-0.152111,2.897671,7.551494,2.38734,0.013923,0.001955,-0.406771,2.828299,2.735571,0.25186,-0.005899,0.00281,0.859409,4.191692,2.632967,0.364513,-9.76607,0.002905,0.617696,4.767866,1250.057026,0.376355,-1.074963,0.012127,-0.672207,4.317004,137.610809,1.509531,-0.213159,0.027356,-0.096563,2.519446,27.291478,3.551121,0.005467,0.0046,-1.206605,3.808282,3.352686,0.478535,0.019454,0.001873,0.103765,2.154473,3.990076,0.08927,0.013171,0.000199,-0.039305,3.036425,1.76558,0.021686,-9.807431,0.003647,1.368254,8.397813,1255.351255,0.470846,-0.051489,0.016552,-0.109035,3.073426,6.597799,2.150834,-0.211121,0.026304,-0.488627,2.847359,28.276716,2.320448,-0.01096,0.004261,-0.352187,2.805991,4.665154,0.527465,0.021614,0.001034,-0.368657,2.289118,2.784637,0.132943,0.004275,0.000358,0.31384,3.02454,0.938941,0.044056,cut-carrot--
40014,8.766724,0.08652,0.133447,3.290387,1122.160063,10.560312,1.550336,0.150432,0.089164,4.331365,198.462658,19.566153,-3.971067,0.10707,0.822334,4.632535,508.298923,13.948466,0.007315,0.027145,0.11343,2.552593,8.861538,2.297157,0.014271,0.005192,0.055561,2.504579,3.63275,0.518727,-0.02709,0.025566,-0.171552,2.064993,11.009678,1.592017,-7.276282,7.415094,1.676186,5.55055,934.86993,860.344894,4.28703,2.482779,0.01962,2.15364,548.823258,321.389443,4.652751,6.284906,-0.587532,3.205873,600.337621,726.417741,-0.023423,0.309556,0.282138,3.993825,31.442007,38.002405,0.054626,0.945099,1.187587,4.042593,51.445535,102.85156,0.020691,0.286626,-0.854579,3.492974,29.474864,32.226065,-8.25481,0.022143,-0.198249,2.750331,1056.618186,2.793839,-3.781834,0.106406,-0.268335,4.375974,484.075427,13.837519,3.860823,0.055816,0.565104,3.562396,494.200429,7.021892,-0.016768,0.021002,-0.573885,3.397796,5.946301,2.729823,0.004605,0.001387,-0.630667,2.442002,1.956165,0.125396,-0.00177,0.001761,0.138868,2.694246,2.18722,0.221863,-9.760055,0.002181,0.116371,2.508239,1249.287512,0.265562,-1.055492,0.008298,-0.562208,3.794344,135.107675,1.058581,-0.219775,0.024854,-0.13213,2.906548,29.827427,1.671539,-0.014858,0.002161,-0.11657,2.827592,2.25477,0.25772,0.025218,0.001689,0.117502,2.212699,3.443814,0.196785,0.020011,0.000142,-0.100634,2.685354,2.630636,0.012861,-9.810965,0.003222,1.577362,9.825641,1255.803473,0.418587,-0.045149,0.017366,-0.112623,3.097778,6.982374,2.174195,-0.258093,0.013773,-0.446017,3.895347,33.079671,1.745477,-0.017672,0.004206,-0.587077,3.024939,3.922227,0.383959,0.016599,0.000512,0.193385,2.642564,2.399652,0.046881,0.010609,0.000399,0.549058,3.531898,1.358072,0.051879,cut-carrot--
40281,8.787248,0.070141,-0.186445,3.01316,1124.811518,7.563439,1.563394,0.149946,0.185608,4.350931,201.021334,13.848508,-3.928981,0.121091,0.822631,4.255102,503.219717,10.829727,0.030404,0.024599,0.385519,2.896244,8.964367,2.825792,0.021539,0.004877,0.407517,2.644569,4.429363,0.617966,0.002539,0.025355,0.294037,2.147907,10.032256,2.76977,-7.277507,7.449892,1.655997,5.503398,936.74392,813.832564,4.185584,3.570871,0.166886,2.517878,535.944149,461.110482,4.638077,6.118819,-0.644968,3.367056,595.199003,766.865012,-0.104873,0.468254,0.186367,2.982967,39.540834,38.931933,0.147038,0.992313,1.342891,4.142279,59.733439,85.012802,-0.010892,0.294951,-0.965427,3.525137,36.558664,28.664518,-8.256041,0.024686,-0.098227,2.491001,1056.776312,3.107031,-3.82388,0.107063,-0.526829,4.554656,489.458707,13.902335,3.835626,0.062046,0.371291,2.961121,490.960739,8.058589,-0.0076,0.020531,-0.427539,3.43433,7.109049,2.663347,0.012408,0.001875,-0.28698,2.131113,2.298746,0.200111,-0.006042,0.001351,0.402287,2.947932,2.416687,0.174565,-9.765758,0.002181,0.049153,2.619996,1250.01708,0.283251,-1.033748,0.009097,-0.325236,3.448385,132.325742,1.157491,-0.272949,0.019619,-0.31599,3.369713,35.052792,2.423626,-0.004306,0.001942,0.305925,3.233762,2.378754,0.243049,0.016606,0.001214,0.047024,2.796468,2.682611,0.115349,0.015882,0.000139,0.057591,2.852851,2.115239,0.012685,-9.811521,0.00363,1.361716,7.941864,1255.874764,0.471393,-0.030185,0.016439,0.014966,3.42998,6.912668,2.137631,-0.25825,0.017097,-0.133624,3.193804,33.273932,1.99368,0.00361,0.004032,-0.049274,2.832635,3.249678,0.360048,0.013681,0.000448,0.348236,2.569892,1.789142,0.056241,0.01005,0.000386,0.430409,3.581864,1.725618,0.029251,cut-carrot--
40548,8.823742,0.067909,-0.200219,2.997158,1129.466043,7.859709,1.397295,0.154492,0.17852,3.45749,179.900024,14.170139,-3.981926,0.119863,0.524796,3.594741,509.79967,13.772711,0.077994,0.036761,0.295217,2.363698,14.608808,2.974504,-0.007698,0.00784,0.159061,2.124339,6.320594,0.400863,0.050081,0.03552,0.404393,1.940019,13.060796,2.563922,-7.792683,7.682052,1.172345,4.255997,1006.297887,717.963616,4.201826,3.409421,0.216587,2.712238,537.910087,442.048754,4.689225,5.704087,-0.711348,3.70176,603.814979,673.026379,0.035022,0.356106,0.321024,3.782812,28.034299,45.765476,0.225748,1.075847,1.343443,3.958698,62.403084,122.036072,-0.104883,0.353583,-1.008905,3.157713,33.932827,38.099176,-8.250168,0.024535,-0.074007,2.658228,1056.022533,3.155906,-3.8408,0.068144,-0.191346,3.21414,491.624386,8.830363,3.831733,0.054632,0.081634,2.795172,490.473721,6.919368,-0.028547,0.021828,-0.406939,3.506225,7.52234,2.711838,0.01384,0.001668,-0.194134,2.294598,2.432951,0.194859,0.008753,0.001423,0.70425,3.661397,1.744091,0.156706,-9.769926,0.002263,0.092506,2.617793,1250.550685,0.286479,-1.025619,0.008149,0.010123,3.652119,131.309527,0.933316,-0.279039,0.020817,-0.38926,3.09714,35.946721,2.446118,-0.008181,0.002053,0.11495,2.904178,2.729923,0.266712,0.004505,0.0014,-0.578908,2.652441,1.799906,0.135883,0.014063,0.00018,0.055144,2.337981,1.857592,0.020103,-9.812003,0.002801,0.586601,4.429642,1255.936417,0.36119,-0.018231,0.012122,-0.123401,2.714807,6.053188,1.481403,-0.245907,0.013149,-0.254387,3.384045,31.548496,1.637369,-0.011822,0.003143,0.04928,2.401305,2.646547,0.404832,0.006506,0.000579,0.233883,1.977091,1.794959,0.035345,0.014641,0.000267,-0.063521,2.436218,1.942675,0.03052,cut-carrot--
40814,8.847559,0.104482,-0.772731,3.518702,1132.506956,12.88757,1.304935,0.180024,-0.123777,2.843653,167.60717,20.390268,-3.997321,0.205746,0.896196,3.411371,511.789693,24.609362,-0.001257,0.047161,-0.003527,2.056377,15.026379,2.548988,0.019799,0.009426,0.387286,2.637153,5.317877,0.981969,-0.031215,0.045754,-0.004766,1.712544,16.994674,1.619164,-7.388624,8.686986,1.064627,3.925539,946.209381,1115.637599,4.107703,3.159173,0.194383,2.915759,525.791298,410.703561,4.154369,4.974708,0.034188,2.802467,534.057596,608.193186,0.103034,0.385355,0.425888,3.662496,33.150328,35.431449,-0.154357,1.305748,0.794718,2.330685,89.708819,48.255772,0.127046,0.427123,-0.632203,2.112984,51.943136,16.911904,-8.252822,0.029744,0.148855,2.297659,1056.361228,3.86813,-3.872892,0.052844,0.118122,2.97372,495.742025,6.684759,3.814538,0.058973,0.140704,2.895651,488.264164,7.616478,-0.001225,0.01613,-0.191237,3.807606,5.059638,1.797888,0.008392,0.002064,0.08826,2.55297,3.016524,0.142293,0.000216,0.001541,0.68583,3.679083,1.766936,0.169894,-9.767159,0.002687,0.108319,2.874992,1250.19652,0.344693,-1.012676,0.006984,-0.239778,3.219642,129.62298,0.906458,-0.235033,0.018959,-0.661321,2.763594,30.847801,1.727463,0.001785,0.002528,0.242676,2.620016,2.332995,0.260431,0.004178,0.001135,-0.881147,3.439689,2.414598,0.147507,0.014935,0.000183,0.117668,2.308808,2.090038,0.012487,-9.807234,0.002541,0.488189,3.873895,1255.326049,0.324675,0.009128,0.012764,0.119646,2.896378,5.629319,1.516322,-0.220574,0.015034,-0.003044,2.831984,28.610823,1.614417,-0.006421,0.003033,0.240651,2.402117,3.659785,0.374246,0.013077,0.000955,-0.231307,2.401627,2.348549,0.081145,0.01516,0.000296,-0.219773,2.590796,2.104517,0.027992,cut-carrot--
41081,8.822275,0.10117,-1.055245,3.901323,1129.315737,10.844288,1.357535,0.14117,0.391364,2.189066,175.978884,6.063361,-3.953767,0.183826,1.153944,4.076005,506.445422,18.065826,0.016864,0.040252,0.015753,2.387259,16.399315,5.161015,0.011074,0.008306,0.367183,2.92359,5.378672,0.894063,0.000841,0.039595,0.288098,2.091956,16.695044,5.133316,-7.575575,7.677163,1.27149,4.361004,981.66158,626.966213,4.096092,2.850819,0.162048,3.351973,524.501726,367.337765,4.324644,4.09738,0.018087,3.502864,555.946394,490.701444,-0.071556,0.376187,0.142649,3.190078,28.465332,39.473716,0.077244,0.997999,1.222512,3.412312,81.450371,123.60113,0.004602,0.342032,-1.078509,3.167454,49.025107,43.248316,-8.257646,0.029587,0.174371,2.329543,1056.98208,3.734642,-3.878832,0.062852,0.01296,2.535381,496.491678,8.15394,3.768569,0.058075,-0.04079,2.820743,482.393237,7.300957,-0.031565,0.010107,0.430317,3.381634,4.199042,1.293484,0.009611,0.002021,0.152404,2.665811,2.765123,0.25682,0.000572,0.001266,0.479872,3.90657,1.815045,0.157954,-9.7722,0.002291,0.244016,3.253699,1250.841709,0.295195,-1.004745,0.005716,0.089203,3.015665,128.643588,0.595546,-0.243671,0.018146,-0.680442,2.74936,31.337712,2.213233,-0.00438,0.00172,-0.208919,2.603774,2.482766,0.207383,0.009928,0.00118,-0.343961,2.539141,2.898182,0.045712,0.0135,0.000153,0.187003,2.368326,1.74932,0.018738,-9.807719,0.002431,0.571713,4.077025,1255.388096,0.315946,0.010898,0.011878,0.294363,2.890154,5.029471,1.533845,-0.225801,0.016234,-0.002646,2.591214,29.341421,1.705244,-0.004262,0.002646,0.351823,2.968079,2.989569,0.314949,0.013485,0.00101,-0.278502,2.323808,2.147865,0.10562,0.01132,0.000241,-0.528438,3.250378,1.735356,0.01697,cut-carrot--
41348,8.829561,0.11184,-0.885358,3.245335,1130.183793,14.544342,1.260855,0.120144,0.089226,2.352451,161.405916,15.539951,-3.988696,0.187392,0.945552,3.570526,510.554888,24.338914,0.037963,0.043302,0.247274,2.165753,15.839449,2.023364,-0.007398,0.00823,-0.04151,2.894206,4.901605,0.703139,0.030629,0.044593,0.543247,1.95255,16.690734,1.620651,-7.866929,7.583884,1.026883,4.004999,1007.772609,960.436127,3.978595,1.966578,-0.38901,2.677841,509.293029,255.18551,4.373812,4.3822,0.113954,3.174261,561.488517,540.659593,-0.013619,0.228203,-0.285521,3.093299,23.561406,28.215715,0.225273,1.166096,1.206427,3.232565,79.704753,63.988885,-0.110015,0.420694,-1.081008,2.94592,47.92019,21.40136,-8.260307,0.036847,0.305092,2.504112,1057.324884,4.607327,-3.903939,0.104491,-0.444017,3.967296,499.715518,13.419115,3.765998,0.068653,-0.302681,2.983714,482.065939,8.648141,-0.01799,0.010654,0.456974,3.310207,5.061227,1.373113,0.012675,0.001811,0.274408,3.004027,2.968469,0.13748,0.005864,0.001602,0.379735,3.252736,1.814122,0.164978,-9.769046,0.002161,0.312108,3.525428,1250.437908,0.277643,-1.004562,0.004626,0.483011,2.952397,128.584152,0.600554,-0.221701,0.014528,-0.775118,2.887297,29.15609,1.179109,-0.006572,0.001605,-0.422519,2.894471,2.105563,0.179946,0.004658,0.000847,-0.095684,2.152659,2.08609,0.099087,0.0127,0.000127,-0.044089,2.532619,1.76434,0.009065,-9.809584,0.002574,0.83378,4.908433,1255.626836,0.33105,0.019089,0.013873,0.325881,2.741846,5.392317,1.637051,-0.213055,0.011709,-0.371897,2.604205,27.326497,1.474592,-0.002744,0.002551,0.549373,2.910217,2.600973,0.313497,0.011389,0.000946,-0.504728,2.69946,2.310887,0.071997,0.011297,0.000241,-0.532079,3.278724,1.481495,0.029722,cut-carrot--
41614,8.890215,0.125777,-0.517862,2.41938,1138.035806,13.163229,1.301484,0.100427,0.058776,2.342039,167.347738,9.042314,-4.026351,0.193057,0.939836,3.232703,515.671484,20.218189,-0.065697,0.031175,-0.030711,1.708331,13.014574,2.487804,0.021472,0.006985,0.26168,3.052623,3.626312,0.880115,-0.060907,0.037045,0.030631,1.529877,13.432556,2.918191,-8.322311,11.102275,0.495878,2.287397,1074.495396,1129.970701,4.180811,2.084319,-0.07011,2.934393,536.584322,246.600102,4.688522,5.640024,0.257804,2.398905,604.614271,647.803927,0.071444,0.247691,-0.17287,3.027325,28.197358,20.914905,-0.272941,1.44992,0.442057,1.788043,90.297868,78.489378,0.184683,0.495775,-0.327282,1.731087,53.446834,27.996196,-8.222198,0.039069,0.57101,2.550449,1052.448268,4.851433,-3.945296,0.102021,-0.626703,4.353833,504.998023,13.263852,3.714515,0.061148,-0.277889,3.299747,475.481004,7.601866,-0.000106,0.008745,0.281293,3.416503,3.438407,1.065734,0.007208,0.001712,0.112688,2.965576,2.203311,0.216443,-0.00125,0.001469,0.047011,3.501024,2.04741,0.184889,-9.77057,0.002264,0.296641,3.381273,1250.632918,0.294113,-0.994182,0.007109,0.448531,4.011805,127.262776,0.894422,-0.203288,0.012512,-0.816803,2.849414,26.061183,1.593956,0.003749,0.001511,-0.025773,2.828788,2.19713,0.123534,0.014332,0.000648,0.389852,2.882748,2.141999,0.064896,0.016883,0.000087,-0.074831,2.430498,2.168601,0.010801,-9.806476,0.002019,0.76075,5.520488,1255.229188,0.253197,0.03157,0.011718,0.359829,3.158005,4.558402,1.512422,-0.215472,0.011782,-0.467807,2.528121,27.926121,1.22751,-0.007142,0.002416,0.572357,2.814406,2.560499,0.271074,0.023137,0.000646,-0.399089,2.931754,2.963461,0.083871,0.010709,0.00022,-0.637603,3.683424,1.628387,0.016383,cut-carrot--
41881,8.786443,0.08173,-0.461419,2.66662,1124.760763,7.196771,1.452525,0.085803,0.20148,2.467515,186.543248,7.492978,-3.901671,0.089884,1.108973,4.20518,499.566445,9.270898,-0.02304,0.020745,0.094985,2.004473,10.257115,2.576849,0.013007,0.003761,0.747095,3.543813,3.02902,0.43718,-0.021384,0.024557,0.088092,1.767573,11.40693,2.830147,-7.558079,6.224486,1.005364,3.494409,976.842499,519.032166,3.938811,2.350675,0.512529,3.29779,504.805988,295.445971,4.176142,3.789345,-0.024206,2.344275,540.677961,388.083128,-0.035006,0.231727,-0.37685,2.929852,22.392675,28.200013,0.060716,0.912093,0.988995,3.265859,76.123059,118.310464,-0.00454,0.309395,-0.747655,2.916241,44.068142,39.813868,-8.230975,0.029785,0.603183,3.082917,1053.564953,3.872841,-3.961109,0.093264,-0.799768,5.083497,507.022021,12.127808,3.716513,0.059901,-0.241349,3.467688,475.71421,7.780414,-0.02438,0.008117,0.203828,3.175947,3.533449,1.014257,0.008732,0.001177,-0.526357,2.989136,2.135807,0.100488,0.003035,0.000977,-0.798501,3.393078,1.552916,0.104814,-9.769221,0.001583,0.609513,2.962699,1250.460331,0.20408,-0.974623,0.005023,0.702381,6.577357,124.759794,0.621208,-0.226207,0.010741,-0.481623,3.540984,29.020416,1.336221,-0.008083,0.001007,0.195322,2.639105,1.473384,0.123774,0.025965,0.000442,0.138603,2.277065,3.487278,0.039821,0.015442,0.000078,-0.178507,2.489551,1.981465,0.009853,-9.810704,0.001398,1.19937,7.398901,1255.770106,0.181636,0.030617,0.00848,0.074184,2.84628,4.085181,1.081552,-0.272814,0.006684,-0.216582,2.9668,35.096287,0.673519,-0.004634,0.001374,0.021237,2.732939,2.095229,0.176796,0.024893,0.000257,-0.398187,2.851979,3.263761,0.025577,0.004025,0.00012,-0.02093,2.86879,0.619142,0.014748,cut-carrot--
42148,8.830513,0.099731,-0.361727,2.527976,1130.305719,12.966425,1.431703,0.090219,0.123734,2.53433,183.261718,11.72145,-3.914682,0.100299,0.874445,3.360011,501.07941,13.041094,0.020068,0.024372,0.512545,2.084324,11.469674,1.18569,-0.009565,0.004647,0.394009,2.834555,3.532902,0.429898,0.028305,0.027491,0.488636,1.992998,13.271778,0.987235,-7.727564,6.63567,0.713749,2.959161,989.167284,861.650506,3.919003,2.509917,0.479111,3.085546,501.75031,324.50949,4.354672,4.161712,-0.092715,2.107186,557.872187,532.759818,-0.018051,0.206492,-0.589751,3.014403,19.505829,21.84955,0.252745,1.091687,1.073846,3.147068,83.421052,48.105509,-0.134151,0.393447,-0.7969,2.679395,50.441577,15.455258,-8.230316,0.028672,0.642162,3.312856,1053.481078,3.710351,-3.975795,0.104597,-0.112798,5.78829,508.90177,13.611775,3.687608,0.056082,-0.46898,3.984571,472.013921,7.290974,-0.009612,0.007616,0.524447,3.589219,3.127225,0.96492,0.020859,0.000908,-0.175179,3.191002,3.100798,0.078632,0.00027,0.001104,-0.652483,3.424411,1.84077,0.143126,-9.771186,0.00131,0.532326,3.432972,1250.711868,0.170678,-0.974359,0.005352,0.673249,5.963786,124.720531,0.685665,-0.276582,0.007042,-0.013681,2.733642,35.511514,0.793427,-0.006413,0.000704,-0.071572,2.526545,1.372652,0.072385,0.019763,0.000346,-0.303198,2.400522,2.601519,0.039171,0.011901,0.000069,-0.31061,2.522158,1.563774,0.006936,-9.8113,0.001729,0.95707,5.55664,1255.846578,0.217926,0.017191,0.007843,-0.199608,3.169888,2.848516,0.999149,-0.285606,0.008971,0.038027,2.819277,36.57402,1.147443,0.006287,0.001541,0.290834,2.557611,1.960164,0.149658,0.019023,0.000259,-0.123702,2.886747,2.640752,0.017157,0.002233,0.000126,-0.232528,2.776931,0.552483,0.013793,cut-carrot--
42414,8.879992,0.130907,-0.779012,3.560647,1136.719625,14.11172,1.434541,0.098659,0.462111,3.15077,183.940488,10.970901,-4.015975,0.168785,1.523241,5.415311,514.402819,16.104132,-0.03654,0.031117,-0.072161,1.742754,9.140507,3.067762,0.001547,0.008156,0.354141,3.374155,4.334153,1.017984,-0.043511,0.030674,-0.103342,1.730474,9.427478,3.083969,-8.443657,11.380274,0.121258,2.119373,1092.254059,1084.45173,4.1326,2.946079,0.89984,3.44006,530.372466,359.572042,4.683346,5.487512,0.116325,2.016545,605.426709,599.596666,0.028825,0.183425,-0.403809,3.245753,17.838362,19.016379,-0.216372,1.384983,0.490777,1.980054,68.961092,116.794206,0.149446,0.500712,-0.292237,1.952008,40.631042,44.715973,-8.198941,0.024892,0.093759,2.768284,1049.481451,2.668662,-4.040636,0.075987,0.884832,4.157377,517.222294,9.536832,3.653145,0.046886,0.118214,2.866532,467.604457,6.068511,-0.015466,0.00658,0.492542,4.022039,2.831887,0.846091,0.013084,0.000742,0.282291,2.144969,1.679114,0.09639,-0.005276,0.000803,-0.415372,4.050689,1.115037,0.092939,-9.770182,0.002522,0.226589,3.729998,1250.583254,0.327625,-0.977402,0.007152,0.744191,4.576547,125.118003,0.887833,-0.279558,0.013197,-0.561375,3.11755,35.9795,1.493074,-0.001066,0.000659,0.03774,2.329176,1.189046,0.073764,0.019605,0.00066,0.082245,2.46397,2.523235,0.084709,0.015025,0.000109,-0.420818,2.723718,2.002547,0.009305,-9.805323,0.001399,0.354561,3.059896,1255.08148,0.177919,0.009445,0.005534,0.234669,3.294837,2.653064,0.719312,-0.280377,0.010662,-0.083637,2.557176,36.152105,1.084594,-0.007634,0.001374,0.102885,2.645998,1.969598,0.132258,0.023176,0.000353,0.047851,2.273587,2.989417,0.04377,0.006711,0.000133,-0.032549,2.719688,1.119822,0.00921,cut-carrot--
42681,8.776372,0.126854,-1.143528,4.811077,1123.443549,14.07312,1.540476,0.114578,0.78336,3.239175,197.557569,12.540743,-3.929642,0.145583,2.062655,8.295254,503.214098,15.420497,-0.003533,0.023175,0.284168,2.401542,9.462097,2.813255,0.003593,0.006425,0.497408,4.76307,4.756608,0.729724,-0.020713,0.025319,0.115419,2.010852,11.002459,3.070798,-7.548238,7.958453,0.721725,3.628056,975.292865,753.921229,3.738804,3.131699,0.66399,2.626062,480.192025,382.65543,4.04791,5.389439,-0.084853,2.348913,525.214323,583.603981,-0.061234,0.184054,-0.182483,2.834013,16.633184,23.553875,0.049316,0.905242,0.980132,3.561929,68.313216,114.353443,0.009292,0.350867,-0.66137,3.184703,41.046161,43.429017,-8.226972,0.021932,-0.240032,3.127292,1053.053368,2.821803,-4.05075,0.07837,0.613608,4.266397,518.518894,9.814906,3.634857,0.058813,-0.0986,2.553383,465.265169,7.595921,-0.025132,0.004612,0.311996,3.624681,3.493835,0.570575,0.012268,0.000552,0.427471,2.600095,1.75798,0.061899,-0.003397,0.000613,0.636015,3.133204,1.286264,0.07851,-9.768545,0.00255,0.3158,3.729246,1250.373756,0.330366,-0.962018,0.005036,0.950251,4.568196,123.154038,0.593406,-0.312246,0.013579,-0.890803,3.58499,39.972279,1.759649,-0.005254,0.000643,-0.324079,2.600972,1.260082,0.082459,0.021735,0.000644,0.273984,2.621949,3.007114,0.063023,0.014577,0.00011,-0.521276,2.829509,1.869791,0.014074,-9.808361,0.001291,0.349887,2.909894,1255.470188,0.167879,0.007713,0.004654,0.452744,3.318585,3.131657,0.560643,-0.323515,0.009969,-0.38314,2.884689,41.48339,1.199606,-0.002594,0.000946,-0.111523,3.348736,1.744765,0.122824,0.023339,0.000358,-0.098967,2.51029,3.045475,0.041003,0.003518,0.000111,-0.301134,3.097928,0.542434,0.013026,cut-carrot--
42948,8.805381,0.121979,-1.090455,4.734059,1127.089138,15.846611,1.491958,0.104286,0.646221,3.418217,191.002584,13.368902,-3.964462,0.148432,1.707159,7.399007,507.467169,19.042767,0.045052,0.026607,0.672258,2.588471,12.153094,1.643223,-0.010803,0.007226,0.074658,3.729272,4.145719,0.705512,0.042148,0.029803,0.598947,2.246908,13.609387,1.397439,-7.876453,7.824925,0.488877,3.373682,1008.307669,1013.668741,3.677061,2.751726,0.412736,2.386562,470.781848,356.073238,4.387372,5.029739,0.105058,2.508864,561.983981,647.014025,-0.122488,0.144786,0.087416,2.305684,19.389808,16.761167,0.273122,1.008232,1.290446,3.89902,76.322285,58.040151,-0.139065,0.393521,-1.034154,3.388997,45.704557,23.042294,-8.22805,0.021023,-0.334874,3.284019,1053.192088,2.676641,-4.094146,0.082017,0.480574,3.987506,524.051975,10.645098,3.608967,0.058346,-0.191513,2.9767,461.948638,7.574093,-0.009183,0.004031,0.15442,4.079321,2.31447,0.491371,0.022717,0.000586,0.173209,3.087738,3.190621,0.04878,0.001274,0.000808,0.189759,3.528539,1.548145,0.10537,-9.768717,0.002301,0.2802,4.316893,1250.395714,0.299236,-0.958112,0.005004,1.079913,4.85403,122.638371,0.650353,-0.339638,0.011297,-1.755759,6.313084,43.529707,1.391539,-0.002726,0.00061,-0.330988,2.553452,1.379873,0.075139,0.012342,0.000541,-0.338699,3.062464,1.825038,0.057144,0.012609,0.000134,-0.455895,2.790647,1.750736,0.010178,-9.809008,0.00151,0.503648,3.098885,1255.553039,0.194788,-0.005004,0.004406,0.350659,3.101595,3.171073,0.565182,-0.339085,0.010701,-0.608772,2.987866,43.418455,1.370209,0.008637,0.001386,0.138957,2.401579,2.047844,0.133189,0.018602,0.000336,-0.690914,3.112361,2.575472,0.028397,0.002839,0.000122,-0.16461,3.409048,0.551883,0.013106,cut-carrot--
43214,8.856345,0.113044,-0.956421,4.634107,1133.687013,12.007236,1.42005,0.119166,0.371459,2.76016,182.384733,11.921523,-4.037148,0.200284,1.288824,4.747344,516.969419,22.526476,-0.029008,0.034932,0.043422,1.737627,9.004678,3.47413,0.015739,0.008121,0.23512,3.368086,3.847172,1.01487,-0.03242,0.033641,-0.056572,1.623881,10.31789,2.958168,-8.439462,10.076646,0.100154,2.310078,1087.192643,1071.500783,3.908346,3.100328,0.65158,2.492762,502.800258,362.851856,4.674087,5.686931,0.421723,2.36323,600.97511,688.24845,0.034856,0.19341,-0.239422,3.450678,16.150574,21.325241,-0.199201,1.150729,0.561164,2.114537,59.298508,104.141865,0.157669,0.424492,-0.411448,2.035316,37.280386,39.606411,-8.226068,0.020943,-0.486724,2.935204,1052.937748,2.68879,-4.144015,0.08127,-0.266488,3.22509,530.477532,9.836802,3.574677,0.061172,-0.401982,2.946085,457.562755,7.895504,-0.036748,0.009472,0.741023,3.763295,4.87633,1.205565,0.016158,0.000689,-0.068587,2.900877,2.133254,0.0853,0.008438,0.000681,-0.109202,3.393668,1.209423,0.088754,-9.768896,0.003209,0.16557,3.167359,1250.41875,0.417419,-0.959055,0.005967,1.256741,4.825925,122.774097,0.717403,-0.330055,0.013311,-1.341345,4.510956,42.404764,1.518971,0.006867,0.00067,-0.030484,2.102561,1.359541,0.070067,0.011406,0.000599,-0.319462,2.700719,1.51249,0.075573,0.016339,0.000154,-0.057091,2.439348,2.12716,0.017647,-9.80386,0.001393,0.173929,3.860755,1254.894195,0.177835,-0.009979,0.007169,0.297287,2.967265,3.834177,0.930587,-0.332092,0.011457,-0.604435,3.194993,42.780486,1.120646,-0.005345,0.001443,-0.175834,2.461654,2.132615,0.122863,0.02131,0.000407,-0.157454,2.59748,2.74155,0.05169,0.009067,0.000214,-0.36599,3.305823,1.493792,0.013853,cut-carrot--
43481,8.779575,0.070677,-0.393606,3.666032,1123.85794,6.61097,1.513766,0.104858,0.491072,2.59639,194.489334,9.152831,-3.914537,0.12268,1.395924,5.871569,501.326717,11.721262,-0.005602,0.023506,0.361242,2.497862,11.412097,3.024977,0.018769,0.004337,-0.136129,2.679022,3.55879,0.514799,-0.015606,0.025179,-0.060021,2.036928,12.343994,3.053609,-7.552915,5.084763,0.879526,3.281731,974.217111,431.9211,3.658245,2.330228,0.424652,2.45619,469.339642,286.894317,4.202153,4.15742,0.219986,2.58253,545.433502,410.748815,-0.003208,0.19953,-0.289997,3.565587,19.009313,24.590973,0.015344,0.640866,0.794856,3.2655,63.116097,82.938259,0.032586,0.239894,-0.593814,3.055643,38.981212,30.966949,-8.243681,0.013041,-0.120001,2.135576,1055.192285,1.659678,-4.130321,0.084415,-0.329308,3.101587,528.684299,10.924741,3.495899,0.057869,0.102939,3.308961,447.480854,7.442649,-0.060953,0.011587,0.650447,3.167421,7.895065,1.48346,0.011571,0.000856,0.276117,3.507495,1.911702,0.088067,0.007939,0.000639,-0.43669,3.074043,1.321772,0.074673,-9.771468,0.002121,0.065935,3.552116,1250.747878,0.274822,-0.93632,0.004199,1.094413,6.306725,119.874206,0.45013,-0.348011,0.007383,-0.856984,3.102142,44.551242,0.95212,-0.00063,0.000944,-0.013723,2.205775,1.578697,0.112149,0.016489,0.00039,-0.217483,2.344967,2.499002,0.02243,0.014963,0.000124,-0.009958,2.6369,1.915781,0.016151,-9.807364,0.001158,-0.039124,4.786074,1255.342635,0.14991,-0.004046,0.007105,0.258016,2.852699,3.887629,0.839961,-0.378302,0.007229,-0.937526,5.646507,48.489357,0.837528,-0.004776,0.001386,-0.337165,2.307841,2.205448,0.17932,0.017739,0.000337,-0.396665,3.278526,2.301875,0.041554,0.006736,0.000203,-0.672234,3.787097,0.959505,0.024363,cut-carrot--
43748,8.804088,0.063251,-0.690986,3.932645,1126.925422,8.146274,1.470987,0.081968,0.558667,3.059379,188.286329,10.659917,-3.898616,0.14036,1.164421,5.00601,499.035351,18.05387,0.033329,0.028196,0.470999,2.405685,12.205294,1.590893,0.003421,0.006223,0.250695,3.227786,4.394698,0.505679,0.033741,0.029479,0.210819,2.001857,14.146762,0.952622,-7.674076,5.108717,0.837762,2.826419,982.31351,663.333263,3.670704,2.329708,0.430338,2.443003,470.550367,292.487404,4.426602,4.170008,0.056339,2.431077,566.6326,541.772139,-0.015083,0.198329,-0.367432,3.764605,15.982674,21.893534,0.214298,0.799619,0.839781,3.096771,69.868331,38.434666,-0.098835,0.30914,-0.633251,2.85133,41.602445,15.266642,-8.241416,0.013265,0.108312,2.348438,1054.901893,1.703856,-4.200341,0.086906,-0.33223,3.207515,537.643775,11.299298,3.462955,0.054438,0.338334,2.564786,443.264345,6.992892,-0.047918,0.012985,0.621695,3.062482,6.930886,1.523093,0.016893,0.001062,0.362058,2.917575,2.587241,0.106025,-0.000491,0.00092,-0.3101,2.946827,1.686106,0.117517,-9.769631,0.001739,-0.11962,4.231582,1250.512825,0.226409,-0.940026,0.004419,1.153711,5.983469,120.325314,0.567234,-0.356838,0.006563,-0.977064,3.775029,45.76482,0.72346,-0.004237,0.000883,0.03825,2.171129,1.513234,0.109503,0.010607,0.000356,-0.817148,3.201803,1.595673,0.035374,0.010876,0.00015,-0.28008,2.521569,1.585677,0.010343,-9.807902,0.001568,0.170551,3.796439,1255.411572,0.201722,-0.0077,0.009555,0.14813,2.695949,4.326453,1.220625,-0.374001,0.007711,-0.747079,4.968105,47.877183,0.995605,0.001451,0.001996,-0.37272,2.083762,2.263403,0.178818,0.009449,0.000369,-0.104169,3.119773,1.470084,0.036897,0.007036,0.000231,-0.331047,3.403304,1.122947,0.02291,cut-carrot--
44014,8.881367,0.082713,-0.228289,2.67162,1136.909081,7.359982,1.444742,0.089512,0.36519,2.525444,185.577243,7.815209,-3.988655,0.210809,1.125416,3.862981,511.07942,18.793145,-0.025944,0.036564,-0.006027,1.9194,9.85556,3.388066,0.018619,0.007695,0.527615,3.073517,4.206625,0.973107,-0.032892,0.030983,-0.137764,1.999685,10.342587,2.917616,-8.564937,7.264399,0.273615,1.761515,1109.149437,495.234907,4.080385,2.42392,0.619932,3.17897,525.475111,262.202419,4.827971,4.438914,0.438805,2.41459,624.853526,441.612898,0.082844,0.201254,-0.067236,3.423891,22.580475,19.861284,-0.133011,0.990265,0.41823,2.242777,54.059812,86.998624,0.113391,0.378927,-0.274765,2.288529,34.682093,33.529737,-8.22428,0.017224,-0.226627,2.873652,1052.708968,2.202502,-4.255477,0.100855,-0.509403,3.113579,544.701358,13.119327,3.373538,0.061202,0.079972,2.561739,431.81283,7.958041,-0.076562,0.01151,0.223128,3.010394,10.26538,1.348461,0.014214,0.001016,0.272142,2.931092,1.8353,0.131163,0.004484,0.000951,0.134951,2.431,1.822942,0.076185,-9.771017,0.002153,-0.088062,3.416255,1250.69015,0.280065,-0.948115,0.007072,0.687326,3.302094,121.391192,0.79422,-0.355393,0.010649,-0.287385,2.544058,45.548225,1.301043,0.002868,0.001234,-0.059181,2.155867,2.057242,0.095472,0.011234,0.000495,-0.220092,2.442405,1.563568,0.058488,0.013212,0.000181,-0.170268,2.3725,1.78826,0.018232,-9.803432,0.001592,-0.065649,3.215351,1254.839359,0.203525,-0.00591,0.009485,0.187871,2.711682,2.966701,1.183458,-0.339055,0.012125,-0.51385,2.953474,43.579696,1.328848,-0.008878,0.001884,-0.436586,2.871248,2.26004,0.230706,0.011437,0.000603,-0.336957,2.350176,1.658637,0.068848,0.011048,0.000188,-0.252215,3.890819,1.562165,0.017446,cut-carrot--
44281,8.806845,0.086691,-0.236785,2.285989,1127.339129,9.021647,1.534149,0.071362,0.338637,2.176344,196.843656,6.330295,-3.868107,0.158354,1.513168,6.01021,495.314017,17.505727,-0.006788,0.02928,0.063639,2.403864,10.094891,3.356116,0.011517,0.005993,0.813896,3.96846,4.92637,0.644322,-0.010612,0.026488,-0.008838,2.267701,9.942838,2.856398,-7.729243,5.815035,0.547827,3.23917,995.98348,546.893768,3.687676,2.316873,0.202264,2.743538,472.501341,294.113989,4.14409,4.863099,0.294031,2.339083,534.945957,556.258836,0.008386,0.175632,0.179123,2.528405,14.366335,22.709653,0.030551,0.766157,0.756558,3.304971,55.016,92.716474,0.010237,0.294515,-0.552583,3.239597,32.651311,35.139289,-8.233145,0.015587,-0.225721,3.435999,1053.843527,1.996926,-4.314477,0.089365,-0.456901,3.224109,552.255731,11.576796,3.292302,0.061344,-0.061408,2.50507,421.41898,7.919654,-0.045528,0.009867,0.280391,3.328681,5.961986,1.25796,0.014617,0.001138,0.236209,2.583844,2.298388,0.119778,0.003971,0.001043,0.018117,2.339959,1.997471,0.131854,-9.769686,0.001633,-0.062148,2.85803,1250.519862,0.211703,-0.937938,0.005554,0.482802,3.2206,120.070561,0.667409,-0.352306,0.010471,-0.031273,2.153701,45.157046,1.272792,-0.003213,0.00164,-0.520409,2.283507,2.076909,0.202169,0.015404,0.000535,0.010218,2.215389,2.429805,0.037522,0.011893,0.000153,-0.250593,2.837538,1.593697,0.016401,-9.805743,0.001298,0.143938,3.200966,1255.135092,0.168675,0.005657,0.007617,0.129236,2.970505,3.401571,0.97014,-0.354209,0.009525,-0.693118,3.400903,45.533037,0.958841,-0.005322,0.001775,-0.31861,2.923036,2.665615,0.218878,0.013669,0.000548,-0.223703,2.438585,1.912582,0.061742,0.006198,0.000112,0.120992,4.359511,0.810189,0.014181,cut-carrot--
44548,8.812832,0.082086,-0.298586,2.272761,1128.061891,9.980052,1.489756,0.061444,0.144078,2.266461,190.741338,7.671866,-3.876069,0.173384,1.155096,5.138133,496.204522,21.479343,0.014166,0.031561,0.312253,2.238821,10.70294,2.337786,-0.003614,0.006089,0.35769,3.416194,3.723021,0.690383,0.029985,0.027293,0.505167,2.444688,11.759396,1.588383,-7.797802,5.765025,0.476703,3.231924,999.622785,701.955159,3.558541,2.484361,0.004225,2.43083,456.24401,312.181315,4.243248,4.794482,0.378431,2.419172,543.210485,622.164596,-0.070488,0.193077,-0.218151,2.231003,18.793739,20.792606,0.181545,0.835878,1.058266,3.405126,64.015981,52.213708,-0.075329,0.317989,-0.850774,3.250176,36.376457,21.821453,-8.246034,0.016361,-0.362374,3.590129,1055.49455,2.057811,-4.365919,0.087518,-0.403165,3.055396,558.842269,11.301719,3.238406,0.050573,-0.476203,3.463165,414.519106,6.536323,-0.008006,0.011023,-0.082988,2.306203,4.369534,1.14695,0.022845,0.001148,0.078348,2.108705,3.063481,0.136003,0.003357,0.001175,0.293567,2.719589,1.616623,0.114302,-9.770588,0.001465,0.050324,2.848804,1250.635248,0.189545,-0.941759,0.005285,0.521508,3.112005,120.548252,0.675247,-0.369515,0.011697,-0.051112,2.000281,47.430903,1.321281,0.002279,0.001416,-0.483244,2.34645,1.845417,0.152804,0.010137,0.00042,-0.125288,2.318203,1.311133,0.054045,0.010158,0.000154,-0.426396,3.042003,1.428989,0.014524,-9.806228,0.001572,0.283154,2.875943,1255.197232,0.203734,-0.000061,0.008163,0.061241,2.859528,2.948793,1.05839,-0.347486,0.009893,-0.423394,3.093686,44.537666,1.202914,0.006926,0.001993,-0.038356,2.818835,2.357888,0.231922,0.013835,0.000546,-0.090325,2.388155,2.099278,0.050801,0.004435,0.000148,0.494505,4.308434,0.689207,0.016878,cut-carrot--
44814,8.909888,0.10173,-0.184508,2.27944,1140.594005,8.5814,1.419909,0.073517,-0.052621,2.027054,182.538206,4.992588,-4.01484,0.19401,0.652779,3.578934,514.463191,16.027013,-0.008156,0.033205,0.03975,2.004376,11.390056,4.310645,0.006579,0.007078,0.07548,2.247563,5.224087,0.913194,0.01428,0.023353,0.605192,2.540394,11.075149,3.035696,-8.451064,5.931584,-0.06266,2.950129,1092.307942,406.476117,3.725934,2.208584,-0.161669,2.268803,477.815404,273.677939,4.431323,3.517316,0.822856,3.277441,569.55766,414.991125,-0.031102,0.146572,-0.213624,2.334381,16.349425,17.609985,0.020088,0.70227,1.072103,3.38657,53.957032,88.658463,0.014739,0.264057,-0.926308,3.35456,33.215223,33.731404,-8.37898,0.112237,2.071234,7.98928,1072.567163,12.631903,-4.309291,0.179719,-1.172537,4.684574,551.667672,21.996803,3.14009,0.112499,2.169952,10.14765,401.949977,14.400338,0.048917,0.041809,-1.418636,5.065582,9.214521,5.200287,-0.006466,0.008692,2.375269,8.846634,5.164403,1.036895,0.000329,0.006533,2.309496,9.0458,4.053917,0.842028,-9.771146,0.002622,-0.154237,3.153962,1250.706757,0.340735,-0.953061,0.005959,0.255012,2.478056,122.015281,0.684565,-0.362993,0.014427,0.006078,1.78427,46.463293,1.875747,0.008397,0.001413,-0.255131,2.115363,1.634039,0.159711,0.012903,0.00046,0.145013,2.115534,1.810278,0.051141,0.012605,0.000168,-0.127872,2.602627,1.613548,0.021899,-9.802646,0.001413,0.086883,3.362969,1254.73879,0.180091,-0.008867,0.009351,0.492333,3.698301,4.231046,1.180646,-0.326397,0.015673,-0.0453,2.855837,42.158203,1.532566,-0.002246,0.001855,-0.004531,2.649609,1.659874,0.229272,0.01781,0.000566,-0.02197,2.259295,2.294017,0.072611,0.006637,0.000181,-0.018926,3.893859,1.021497,0.018481,cut-carrot--
45081,8.850885,0.083338,-0.551386,3.139353,1132.927486,10.327057,1.348275,0.096325,-0.273011,1.815199,172.645786,12.160977,-3.877297,0.138413,0.370368,3.120288,496.586798,13.384997,-0.011284,0.020465,-0.306786,2.474866,9.410508,1.288606,0.016852,0.005486,0.21493,2.347011,3.651988,0.575493,0.024785,0.01522,0.308493,2.642321,9.882363,0.588608,-7.829493,3.209681,-0.635712,4.803293,1003.860027,363.745811,3.381574,1.493547,-0.173936,2.499458,433.23169,188.843964,4.040725,2.5831,1.068142,3.925093,519.989125,290.217927,-0.037012,0.107523,0.139136,3.051001,12.950681,12.55587,0.058033,0.358106,0.793521,4.520813,41.958127,19.499474,-0.016945,0.126426,-0.488355,4.360192,24.798005,6.75582,-8.207912,0.34558,-0.638039,4.56804,1050.882417,35.943329,-4.33152,0.329018,-0.55936,4.147079,554.501579,41.606629,3.323593,0.354394,-1.053326,7.545568,425.92344,39.29029,-0.002008,0.070721,-0.421501,3.307775,11.376997,7.472915,0.000492,0.012263,1.031306,5.932544,6.129,1.534838,0.034947,0.015403,0.146496,4.222978,6.090152,1.760481,-9.770115,0.00232,-0.192889,3.533999,1250.574761,0.301405,-0.943659,0.003853,0.174592,2.84372,120.789229,0.497613,-0.361348,0.011763,0.0738,2.05572,46.327389,1.419669,0.007637,0.001392,-0.304629,2.095233,2.029788,0.175296,0.015327,0.000318,0.002287,2.119544,1.972568,0.040728,0.01351,0.000134,0.116277,2.655366,1.792042,0.013878,-9.805609,0.001101,0.171925,4.397536,1255.117979,0.143868,-0.014132,0.009017,0.364256,3.822218,3.88031,1.165344,-0.373735,0.013172,-0.524795,3.603717,47.875617,1.655724,0.002379,0.001707,-0.316603,2.558224,1.970764,0.219311,0.022015,0.000554,-0.103194,2.683835,2.946346,0.060326,0.005074,0.000187,-0.142229,3.369341,0.686597,0.023528,cut-carrot--
45348,8.884967,0.061916,-0.91056,3.874816,1137.297966,7.251347,1.27261,0.084055,-0.547732,4.135396,163.571,7.475906,-3.877492,0.159208,0.367919,2.964652,496.480135,18.167078,0.001928,0.018891,-0.310578,2.345478,8.185671,2.279329,0.014801,0.005383,0.205674,2.310301,3.602996,0.581843,0.022397,0.012989,-0.108748,2.582389,8.911146,1.677284,-8.075798,1.852409,0.709547,2.99953,1037.166522,127.000053,3.554456,1.210868,-0.405997,2.571405,454.983667,157.259516,4.350596,0.967601,-0.009698,2.424783,556.964445,124.299458,-0.008806,0.091302,0.578282,3.186555,17.154459,9.884863,0.029296,0.281044,-0.362644,1.974441,43.439802,33.893187,0.008151,0.105267,0.586401,2.422736,26.614809,13.327888,-8.267995,0.389576,-0.668527,3.997026,1058.33011,49.761464,-4.204603,0.383159,-0.156772,3.159837,538.192912,49.759701,3.336428,0.37325,-0.938559,6.77705,427.120917,47.749987,0.014139,0.078008,-0.321936,2.812939,14.056497,10.143517,0.001017,0.012594,0.981265,5.671253,6.00518,1.558457,0.039643,0.015502,0.251082,4.207067,6.879693,1.984375,-9.770566,0.002078,-0.202427,4.125277,1250.632415,0.270048,-0.931109,0.004394,0.377806,2.778798,119.205641,0.482063,-0.375885,0.010106,-0.049926,2.225062,48.118807,1.305772,0.001406,0.001322,0.271594,3.156549,1.931655,0.113156,0.015177,0.000246,0.125194,2.021707,1.972759,0.030067,0.015144,0.000153,0.243395,2.356475,1.93929,0.019932,-9.804565,0.001142,0.190145,4.207038,1254.984292,0.148901,-0.009001,0.008358,0.688763,4.270619,3.561836,1.001443,-0.390616,0.013856,-0.814856,3.691072,50.064169,1.697876,0.002849,0.001706,-0.313217,2.518855,2.133894,0.2208,0.01873,0.000545,-0.388048,2.901152,2.518142,0.061443,0.009057,0.000241,0.148565,2.63119,1.159289,0.03138,cut-carrot--
45614,8.892485,0.062958,-0.725794,3.916758,1138.239477,8.138378,1.225522,0.060174,-0.724771,6.788882,157.011823,7.169359,-3.838582,0.160595,0.573546,3.117687,491.49537,18.439874,0.011518,0.020558,-0.213736,2.128122,9.200241,1.364155,0.014532,0.005444,0.202612,2.259892,3.353992,0.591716,0.012618,0.011963,-0.222956,2.700969,8.444401,0.46517,-7.989883,2.141256,0.392639,3.16515,1022.810918,275.017824,3.608048,1.297896,0.384598,4.23903,461.877056,168.084232,4.21366,1.250439,0.397781,3.141262,539.376961,162.131653,0.074224,0.067312,0.551134,3.243007,13.944578,7.100475,-0.042692,0.216688,-0.515873,2.573925,37.091482,6.81258,0.050771,0.085976,0.908921,3.491797,23.372682,3.179258,-8.289232,0.390266,-0.76559,4.080481,1061.165269,45.910862,-4.119247,0.388724,0.115974,3.097039,527.277009,50.325032,3.394563,0.374501,-0.664325,6.43453,434.788574,44.774105,0.008,0.075191,-0.411395,3.038654,12.965115,9.034921,-0.004687,0.012139,0.904706,5.884507,5.468524,1.456835,0.035715,0.015928,0.16887,3.973407,6.702485,1.689921,-9.771022,0.002312,-0.159597,3.5762,1250.690849,0.300681,-0.921706,0.005084,0.400838,2.67702,117.978532,0.661241,-0.381161,0.009032,-0.08503,2.706016,48.803826,1.150833,-0.004406,0.001665,0.19425,2.424929,2.606929,0.215475,0.014819,0.000214,0.038779,2.192539,1.923072,0.026227,0.013258,0.000194,0.279238,2.363751,1.881999,0.014771,-9.802917,0.0013,0.678203,5.435568,1254.773401,0.169277,-0.004174,0.011178,-0.009335,4.428748,4.80011,1.453149,-0.393302,0.014255,-0.795281,3.657003,50.437292,1.702234,-0.00017,0.001599,-0.192136,2.135672,2.439897,0.207554,0.013366,0.000651,-0.59761,2.751789,1.990239,0.068281,0.011238,0.000187,-0.088594,2.183994,1.484922,0.02213,cut-carrot--
45881,8.908487,0.073669,-1.00522,4.981322,1140.322147,8.282835,1.139327,0.080346,-0.194412,5.772757,146.689076,6.546605,-3.863916,0.208143,0.973751,3.969167,494.959741,21.125043,0.031251,0.037292,-0.281383,2.750832,11.955072,4.685124,-0.00927,0.008472,0.473422,2.622519,5.542863,1.095573,0.006758,0.021145,-0.281592,2.677533,9.486809,2.749278,-8.283607,4.086572,0.895989,3.218434,1068.175913,265.361413,3.791491,1.560177,0.408195,3.988067,485.687092,197.085187,4.527611,2.053456,-0.109238,2.928352,582.216414,217.606328,0.057504,0.076396,0.498052,2.803081,13.317185,9.845547,-0.01199,0.376563,-0.297505,2.621355,43.781558,48.15442,0.023824,0.168262,0.630183,3.043812,28.117816,21.857918,-8.170838,0.278917,-1.337046,4.790471,1046.118804,27.915953,-4.140834,0.366562,0.269006,3.239516,530.098086,46.527409,3.472703,0.267322,-1.797301,7.968286,444.64073,32.859148,-0.060774,0.040961,0.12132,2.890034,10.476858,4.544532,0.023179,0.004612,-1.518521,5.613767,3.976581,0.578771,0.044894,0.010113,-1.163411,3.577428,6.456069,1.1777,-9.772158,0.002268,-0.112353,3.855379,1250.836261,0.293917,-0.924205,0.006494,0.918077,3.998628,118.344498,0.670667,-0.384906,0.011943,0.166404,2.848104,49.32726,1.46074,-0.005191,0.001936,0.236353,2.115656,2.781563,0.135985,0.00717,0.000398,0.550385,2.766287,1.325501,0.03725,0.009332,0.000249,0.294839,2.339938,1.197647,0.032264,-9.804365,0.001292,1.078732,5.509477,1254.958689,0.168203,0.006434,0.013265,-0.76622,4.290459,4.989046,1.658381,-0.383206,0.01584,-0.538548,2.385654,49.259347,1.733691,-0.002567,0.001599,0.015184,2.955442,2.344127,0.202791,0.007665,0.000772,-0.207099,3.085179,1.702242,0.087175,0.010493,0.000141,-0.163146,2.096659,1.371647,0.01712,cut-carrot--
46148,8.868493,0.08509,-0.950873,4.588121,1135.183975,10.460444,1.161508,0.135201,-0.073634,4.533268,148.780036,17.275533,-3.8922,0.255588,0.47656,3.521685,498.288173,31.90673,0.0137,0.051059,0.024083,2.263303,11.98675,4.407476,-0.001956,0.010344,0.277387,2.328847,5.24214,0.909972,-0.023318,0.027558,-0.248208,2.376353,10.3393,2.030573,-7.767537,5.658157,0.597747,3.225084,996.400009,667.646616,3.73097,2.165751,0.597694,3.295054,477.709485,279.413691,4.188723,4.252841,0.52052,3.332134,537.998933,521.605714,0.038973,0.099185,-0.055828,2.384511,11.071107,11.687226,-0.098,0.650178,0.634087,3.188069,42.628163,58.198572,0.073228,0.256393,-0.159767,2.925325,27.674716,22.577288,-8.367705,0.052391,1.216601,5.529556,1071.07395,6.552265,-4.063964,0.180187,0.025328,3.116372,520.216636,22.979277,3.32213,0.092676,-0.179885,2.427315,425.246719,11.86015,0.005061,0.019243,-0.858109,3.715141,8.023938,2.412746,0.000166,0.001906,-0.237518,3.584074,1.941276,0.227783,-0.001831,0.002822,0.461895,3.449963,2.771138,0.343833,-9.7705,0.002704,0.004526,3.206831,1250.624072,0.3501,-0.928252,0.007697,0.758484,3.354895,118.817822,0.996058,-0.376495,0.013575,-0.085139,2.802631,48.338905,1.539832,-0.00374,0.002117,0.227727,2.044221,2.890159,0.269182,0.006312,0.000406,0.435878,2.633555,1.059124,0.045421,0.008934,0.000238,0.337578,2.373476,1.589259,0.011659,-9.803646,0.00143,1.077257,4.944189,1254.866731,0.185631,0.024446,0.012546,-0.460268,4.328203,6.27235,1.626591,-0.353857,0.015396,-0.065579,2.243788,45.327997,1.95273,-0.003809,0.001443,0.249511,2.858209,2.066027,0.187539,0.005784,0.000588,0.36831,2.666657,1.720036,0.038229,0.011246,0.000106,-0.346902,2.697082,1.487947,0.011492,cut-carrot--
46414,8.84202,0.094075,-0.81578,4.463684,1131.821854,10.678487,1.144605,0.126559,0.006781,3.913632,147.063127,13.923513,-3.867631,0.256687,0.438082,3.591348,495.518437,26.143802,0.068678,0.055985,0.428962,2.295166,14.063985,5.366813,-0.00678,0.011508,0.248963,2.158407,5.980364,1.445791,0.026863,0.03185,0.276337,2.189054,9.497771,2.899121,-7.717849,5.773642,0.624067,3.159956,991.752085,629.232498,3.613828,2.180082,0.493508,3.12363,463.427902,270.876251,4.20695,4.529765,0.545814,3.048434,539.441613,572.742527,-0.066791,0.119167,0.160111,3.081951,13.27069,13.860259,0.13261,0.684075,1.187618,3.961141,47.685908,61.743005,-0.072839,0.262001,-0.80225,3.409005,31.549695,25.857512,-8.321656,0.018607,-0.540674,4.944019,1065.176178,2.277769,-4.133584,0.152685,0.077419,3.50993,529.102486,19.825928,3.348731,0.063377,-0.009769,2.601974,428.638042,8.235505,-0.009885,0.012408,-0.124085,2.01338,5.573535,1.552167,0.007534,0.001734,0.437135,3.319779,1.772549,0.195877,-0.002947,0.002576,0.693978,3.338562,2.867651,0.321658,-9.772377,0.003072,-0.046328,2.839015,1250.864324,0.397129,-0.943605,0.007995,0.423366,2.814844,120.81047,0.928434,-0.37979,0.015009,-0.100019,2.511266,48.67688,1.853728,-0.004137,0.002058,0.056995,1.822084,2.551545,0.168703,0.002587,0.000394,0.247051,2.475947,1.027334,0.048099,0.003642,0.000185,0.122516,2.175843,0.827785,0.022244,-9.807359,0.001658,0.783916,3.725024,1255.341985,0.213571,0.021147,0.013809,-0.525423,3.776525,4.750043,1.789728,-0.328506,0.015359,0.266001,2.424014,42.275048,1.694494,-0.000626,0.001328,0.337753,3.297083,1.817,0.171458,-0.001662,0.000668,-0.149261,2.244358,1.507339,0.060595,0.008894,0.000077,-0.113222,2.289053,1.138452,0.010036,cut-carrot--
46681,8.954822,0.106256,-0.264654,3.120127,1146.353219,8.86982,0.988904,0.131764,-0.777937,4.273452,127.891725,11.863762,-4.039626,0.281105,-0.093061,3.094749,517.650359,27.072384,0.043507,0.066917,0.169353,1.73777,15.689956,8.552339,-0.00708,0.013693,0.288082,1.815899,6.662254,1.488869,0.020431,0.040389,0.055538,1.696349,13.175467,5.08695,-8.744494,7.00366,-0.119852,2.24896,1131.510729,474.291581,3.841127,2.195599,0.302637,2.770702,494.644042,238.878886,4.772553,4.54016,1.053983,3.801698,618.64617,438.929229,0.010598,0.122058,0.250713,3.62576,13.846545,14.759188,0.041761,0.878304,0.746269,2.531256,54.85901,114.099327,-0.030124,0.339648,-0.514429,2.285684,34.589787,43.981754,-8.327042,0.02254,-0.328642,3.944079,1065.862731,2.887169,-4.112953,0.147406,0.170719,3.728645,526.462013,19.125692,3.328843,0.072638,-0.01874,2.775442,426.096568,9.382841,-0.004737,0.015079,-0.209836,1.917477,4.537009,1.96117,0.019742,0.002517,0.170216,3.032126,2.944406,0.303357,0.021304,0.00437,-0.044504,3.818414,3.44578,0.56479,-9.768762,0.003322,0.100577,2.676503,1250.401507,0.431159,-0.979833,0.008204,0.154213,2.713845,125.444442,0.963884,-0.332534,0.0217,-0.348796,3.09159,42.588256,2.790291,0.009633,0.001975,0.348648,2.231569,2.113963,0.244367,-0.006269,0.000553,0.015653,2.309855,1.415585,0.050327,0.005387,0.000197,0.132978,2.199794,0.806243,0.022901,-9.805773,0.001564,0.174197,3.415427,1255.139088,0.199066,0.033121,0.011454,-0.315702,3.84831,4.327247,1.477515,-0.254291,0.023023,0.024825,2.701115,33.230863,2.28204,-0.007091,0.001035,0.467422,3.869242,1.781911,0.128297,-0.002729,0.001025,-0.006298,1.848556,2.037142,0.126506,0.012706,0.000119,-0.434427,2.781884,1.631317,0.015191,cut-carrot--
46948,8.853568,0.07752,-0.183335,2.855205,1133.286018,9.024514,0.977751,0.125033,-0.981487,4.692687,125.157905,16.268527,-3.898575,0.203507,-0.017285,3.599974,499.081378,25.466235,-0.016034,0.045369,-0.188528,2.094189,13.224036,3.190681,0.022485,0.007729,0.751953,3.298755,5.033973,0.734214,-0.019965,0.029217,-0.379875,2.252901,11.902217,1.655347,-7.608577,5.316987,0.388083,2.809792,978.784608,539.977483,3.481303,1.726351,0.093877,3.113571,446.131671,217.05468,4.076454,4.156604,0.628384,3.141707,526.043524,469.851173,0.044991,0.129205,0.317399,3.4732,15.301689,16.47996,-0.178711,0.826807,0.581097,2.263343,53.147639,70.990477,0.12383,0.290037,-0.411759,2.165845,33.286191,24.116356,-8.344498,0.015568,-0.593401,4.21509,1068.096996,1.983994,-4.052553,0.086477,-0.009896,3.377121,518.726989,11.261703,3.345411,0.062148,0.292134,3.113897,428.216952,8.021525,0.018651,0.013663,-0.151628,1.958792,4.205762,1.729432,0.008764,0.002646,-0.139254,2.83379,3.615583,0.156499,0.01639,0.00436,-0.229523,3.836679,3.872709,0.398772,-9.768266,0.002343,0.323908,2.658406,1250.338064,0.302928,-0.971408,0.006559,0.109904,3.142692,124.34676,0.826952,-0.291921,0.017914,-0.397004,2.736689,37.430224,2.253763,0.009544,0.001721,0.157492,2.202158,2.175681,0.212928,0.000918,0.000512,0.569938,2.82559,1.196609,0.051551,0.010407,0.000162,0.044048,2.215321,1.455177,0.015621,-9.809439,0.001348,-0.235716,3.252093,1255.608169,0.175292,0.056529,0.005574,0.098121,2.325948,7.342622,0.700038,-0.251662,0.017116,-0.552949,2.950025,32.309148,2.127312,-0.002833,0.00079,-0.103451,2.56812,1.851543,0.101283,0.006942,0.001008,0.380113,2.092435,2.317126,0.058426,0.013466,0.000105,-0.508151,2.93897,1.75602,0.011917,cut-carrot--
47214,8.912338,0.074291,-0.080077,2.972875,1140.785175,9.445861,0.973193,0.069852,-0.528087,2.796802,125.798801,4.194524,-3.913646,0.153895,0.335539,3.311617,501.101119,17.554973,0.020975,0.029768,-0.374915,2.601531,9.558619,3.147496,-0.0007,0.005394,0.979781,3.886818,3.858283,0.694205,0.016807,0.020174,-0.542647,2.619169,8.508037,2.312104,-7.775832,3.954048,0.946484,3.141276,997.504121,444.636347,3.786649,1.35521,-0.068555,2.630934,484.716625,175.8303,4.670254,2.524361,0.359933,2.501498,597.815329,327.835348,0.02207,0.142024,0.332671,2.960496,15.538238,16.066247,0.027095,0.542527,0.816578,3.030695,48.194441,47.54276,0.013371,0.202474,-0.567799,2.741236,29.320949,18.448475,-8.361672,0.014121,0.047817,2.963023,1070.295406,1.789739,-4.007414,0.144026,0.364086,3.365237,512.979138,18.240801,3.363565,0.07129,-0.478177,4.457071,430.55459,9.020002,0.036659,0.011965,0.084481,2.349941,4.780138,1.542674,0.019204,0.002223,0.017359,3.215544,2.748173,0.280198,0.017737,0.003426,-1.011569,4.024998,3.159663,0.445622,-9.771558,0.002314,0.303748,2.831297,1250.759455,0.297524,-0.981259,0.006033,0.244269,2.853001,125.603957,0.773033,-0.271771,0.017421,-0.125359,2.690161,35.014824,2.013161,0.006544,0.00164,-0.118384,2.444049,1.784751,0.192909,0.000543,0.000535,0.455369,2.679746,1.298221,0.066313,0.006457,0.000164,-0.384823,2.525561,0.979068,0.016968,-9.81091,0.001377,-0.415564,3.225895,1255.796487,0.177854,0.067946,0.005359,0.30296,2.638601,8.785422,0.672411,-0.214614,0.017361,-0.084883,2.637439,27.765411,2.00097,-0.00327,0.000815,-0.317988,2.586945,1.346337,0.103351,0.000574,0.000846,0.094,2.314517,1.704594,0.09896,0.013201,0.000119,-0.235025,2.928409,1.705234,0.014697,cut-carrot--
47481,8.936992,0.057238,-0.526518,2.889319,1143.958944,6.575503,0.927662,0.04077,-0.044439,2.29907,118.8721,4.805904,-3.993853,0.107014,0.787514,3.551942,511.348222,11.723916,-0.019157,0.017863,-0.388595,3.653391,8.151941,1.989494,-0.006009,0.003926,0.742085,4.063416,3.388822,0.43866,-0.000651,0.015183,-0.601651,3.422631,7.118777,1.500254,-8.042112,3.632107,0.734176,3.137091,1034.889411,292.106257,4.002433,1.90627,0.509198,3.132434,512.451111,245.627032,4.844804,2.773243,0.365526,2.529664,620.727557,348.941478,0.217421,0.21092,-0.743805,3.762728,33.890407,21.497157,-0.15924,0.430764,0.588029,3.277315,36.84937,55.598504,0.077376,0.175001,-0.45403,2.956458,28.351179,21.159522,-8.378192,0.015698,-0.083783,2.711133,1072.408883,2.031987,-3.933358,0.119844,0.594784,4.262266,503.471577,15.562106,3.393407,0.070851,-0.232191,4.334189,434.356598,9.20643,0.026381,0.010964,-0.210058,2.627703,3.721472,1.407901,0.020348,0.002418,0.029984,2.809269,3.615806,0.214612,0.008896,0.00351,-1.194241,4.698455,3.098667,0.38599,-9.772361,0.002064,0.352763,2.949556,1250.862324,0.26581,-0.99676,0.006277,0.341766,2.663799,127.599636,0.757775,-0.233192,0.013271,-0.115863,2.439714,29.896154,1.682702,0.019174,0.001108,-0.12323,2.572502,2.605132,0.132043,0.002045,0.000505,0.659242,3.002753,1.310209,0.054514,0.007373,0.00014,-0.420626,2.747359,0.948072,0.018084,-9.810562,0.001484,-0.300373,3.251655,1255.751997,0.19322,0.080122,0.006157,0.184777,3.749102,10.359519,0.766887,-0.177417,0.012055,-0.419547,2.271484,22.767137,1.528284,-0.002191,0.000822,-0.368717,2.821275,1.629428,0.106754,0.007938,0.00076,0.607151,2.989747,1.818776,0.088875,0.013083,0.000134,-0.16268,2.8476,1.734891,0.014145,cut-carrot--
47748,8.853647,0.181654,1.247594,6.886859,1133.276672,23.267413,1.023517,0.037553,0.11831,2.351578,131.059459,4.678461,-3.962426,0.124974,1.501536,6.341099,507.195987,16.163829,-0.043543,0.006015,0.601726,2.67507,6.90181,0.519053,-0.003052,0.007656,0.15096,6.629514,3.833354,0.95453,-0.019653,0.006674,0.569181,2.534005,3.928184,0.741569,-6.980374,0.855593,-0.410303,4.001788,894.732984,75.932025,4.295821,2.044124,0.815864,3.270511,549.888445,265.392757,4.512009,2.405612,-0.027886,2.957236,578.914797,287.520572,0.157505,0.30375,-0.957302,3.321247,24.5022,38.147571,-0.147458,0.220384,1.994847,6.472155,23.727337,25.37993,0.066748,0.087281,-1.706519,5.988617,14.410681,9.597747,-8.332969,0.032247,-0.908576,3.708991,1066.631687,3.798651,-4.028592,0.168438,0.612573,3.335495,515.693138,21.35533,3.383348,0.062706,-0.638027,4.192621,433.121088,7.431491,0.023902,0.014684,0.075117,4.350322,4.898457,1.872202,-0.011808,0.004262,0.600505,2.65877,3.406743,0.406226,-0.052483,0.007686,1.367669,3.758413,7.37866,0.852007,-9.768437,0.001703,0.467681,3.456689,1250.359905,0.220907,-0.997899,0.005976,0.114535,2.369067,127.73272,0.770174,-0.22313,0.008276,0.568652,2.28751,28.563582,1.073594,0.017678,0.000978,-0.001398,2.572019,2.267393,0.126903,0.011154,0.000212,0.013299,2.589003,1.428581,0.027562,0.009216,0.000131,-0.210477,2.635096,1.329161,0.011153,-9.813587,0.001163,-0.037575,2.913285,1256.139179,0.149746,0.089392,0.004418,0.238451,5.598971,11.451756,0.571274,-0.188922,0.008659,-0.423712,2.499552,24.251815,1.072516,0.003714,0.000764,-0.195724,2.596311,1.490469,0.099135,0.014577,0.000369,0.094215,2.321447,1.942426,0.043414,0.010426,0.000094,0.002065,2.948424,1.339069,0.011976,cut-carrot--
48014,8.882625,0.170902,1.553355,8.136811,1136.982306,21.995058,1.089657,0.023405,0.132666,2.386319,139.49234,2.971439,-3.988433,0.115159,1.553533,6.852232,510.584198,13.925275,-0.037644,0.004017,0.236074,3.087048,4.877778,0.513262,0.002585,0.008,0.284066,6.165219,3.989952,0.962343,-0.001759,0.004655,1.062211,4.395294,3.178366,0.597588,-7.119331,0.498503,0.586229,2.871061,911.321426,63.461116,4.717203,1.391586,1.86411,7.724754,603.814332,180.722357,5.078446,1.67658,0.323497,3.755222,651.837141,180.900879,0.023704,0.351226,-1.209894,3.535828,26.908674,34.324799,-0.006082,0.040278,0.800687,2.934959,8.8516,4.411889,-0.017358,0.017996,0.622585,2.782925,6.878738,2.154725,-8.257937,0.041958,-0.149727,2.258158,1057.023812,5.192461,-4.090441,0.187885,0.237918,2.59197,523.594676,24.12818,3.506408,0.154701,-1.15675,4.565744,448.896144,19.035058,0.037844,0.019249,-0.212435,3.698411,5.513531,2.392998,-0.006441,0.004638,0.741656,2.544928,4.240204,0.554944,-0.027077,0.011363,0.913243,3.101709,7.118569,0.864144,-9.768112,0.001515,0.408435,3.745622,1250.318381,0.194498,-1.013373,0.005214,-0.182095,2.65588,129.71478,0.665526,-0.218536,0.006539,0.766535,2.922286,27.980558,0.843293,0.021627,0.000775,-0.06272,3.095269,2.805169,0.097556,0.010316,0.000207,-0.054458,2.627101,1.32628,0.026672,0.010937,0.000141,0.021277,2.452384,1.402595,0.018639,-9.810997,0.001096,-0.033013,3.201891,1255.807562,0.142458,0.089078,0.005299,0.01265,4.48104,11.405056,0.68795,-0.172094,0.008735,-0.148041,2.497209,22.037028,1.129546,0.00907,0.000619,-0.265064,2.29806,1.164024,0.080326,0.014673,0.000321,0.362248,2.414547,1.887844,0.041362,0.011034,0.000105,-0.073039,2.912367,1.420673,0.013321,cut-carrot--
48281,8.875031,0.1604,1.719985,9.0037,1136.005283,20.808931,1.128095,0.02322,0.260334,2.502225,144.396491,3.018017,-3.973541,0.097827,2.2097,9.270813,508.6635,11.908931,-0.04542,0.003453,0.116029,3.613421,6.388462,0.337736,0.010077,0.007641,0.5185,6.857101,3.580592,0.962852,-0.011962,0.004671,0.645183,3.76757,3.772935,0.607368,-7.029627,0.502022,0.795116,3.230953,900.171349,54.457587,4.730022,1.400173,1.998766,7.956458,606.291744,165.754059,5.239981,1.718656,0.528584,3.949188,670.865467,220.336928,-0.077572,0.360938,-1.540138,4.261074,36.006659,44.586882,-0.100726,0.04133,0.21873,1.996551,18.301696,2.69702,0.060262,0.035502,-0.305365,3.497892,11.125693,3.596671,-8.220526,0.035605,0.069231,2.521175,1052.267794,3.278015,-4.094713,0.150151,0.046334,2.892556,524.350073,15.769689,3.589013,0.135942,-0.92304,4.52276,459.395155,17.655218,0.032608,0.018134,-0.378524,3.964793,5.526684,2.207503,-0.001559,0.004463,0.925227,2.869285,3.415931,0.414766,-0.014087,0.012311,1.074482,3.149047,8.774522,1.556653,-9.766075,0.000945,0.245929,3.664881,1250.05758,0.122339,-1.006999,0.004578,0.10348,2.663662,128.904341,0.560513,-0.202204,0.004365,0.994071,4.115987,25.887956,0.562798,0.014669,0.000749,0.573645,3.471403,2.123893,0.081827,0.011732,0.000138,-0.240957,2.735101,1.528897,0.016626,0.016584,0.000115,0.257846,2.373125,2.130125,0.014638,-9.810326,0.001052,0.080595,3.103121,1255.721771,0.136858,0.10511,0.005921,0.341943,4.059047,13.46756,0.764225,-0.184535,0.008889,-0.04766,2.826194,23.681262,1.110672,0.010229,0.000407,-0.313085,2.730461,1.328014,0.052191,0.02085,0.000281,0.76795,3.443487,2.668767,0.036564,0.010953,0.000135,0.383772,3.227936,1.420739,0.016743,cut-carrot--
48548,8.867968,0.171745,1.566665,7.832536,1135.110954,21.935861,1.227626,0.031629,0.063445,3.876928,157.178778,3.900354,-3.927437,0.106623,2.214495,9.090506,502.749172,13.271622,-0.027636,0.007364,-0.784702,3.47586,5.148587,0.787103,0.022324,0.007572,0.863231,7.35819,4.885108,0.945915,-0.046409,0.004018,0.514626,2.641476,6.078983,0.496096,-6.605875,0.436898,0.02084,3.403969,845.798144,50.237242,4.543222,1.219777,1.260052,4.665718,581.603507,157.297824,5.097948,2.381869,0.880377,4.443572,657.767905,201.171434,-0.248913,0.161461,-2.821409,12.413199,36.583694,15.873209,-0.038536,0.107147,-0.88065,5.071248,14.373409,12.197918,0.116095,0.033994,-0.779083,2.412111,15.600435,4.062467,-8.190065,0.033155,0.321551,2.719633,1048.339142,3.952165,-4.115779,0.141167,-0.022377,3.120367,526.837158,18.076333,3.638448,0.139913,-0.59475,3.926423,465.87525,15.918217,0.006282,0.031353,0.440244,3.622227,7.765683,3.637754,-0.003914,0.004095,1.063386,3.085389,3.676645,0.450249,0.000873,0.013066,1.295528,3.425463,6.453119,1.074514,-9.764743,0.000961,0.504534,4.503747,1249.887221,0.118395,-0.996162,0.00378,-0.060124,2.67844,127.509978,0.486675,-0.192173,0.003222,0.011128,3.67629,24.598507,0.418631,-0.003278,0.001471,0.452389,2.488031,2.58228,0.175999,0.013882,0.000171,-0.47077,3.050256,1.810619,0.020341,0.017637,0.000101,0.295359,2.61068,2.308612,0.009632,-9.808613,0.000827,-0.08319,2.624654,1255.502463,0.106689,0.117011,0.006317,-0.927432,4.73401,14.977443,0.823711,-0.191527,0.009903,-0.114985,2.445517,24.604945,1.218063,0.007827,0.000524,0.635859,3.143497,1.143983,0.063266,0.012147,0.000643,0.739656,2.574858,2.14526,0.048989,0.013535,0.000156,0.114653,3.626034,1.749782,0.019339,cut-carrot--
48814,8.909113,0.080123,-0.227218,4.404879,1140.383357,9.805969,1.230567,0.030513,0.00933,3.922155,157.798103,2.53862,-3.917314,0.082714,1.672615,6.609665,501.665349,6.788811,0.030974,0.015071,-0.580341,2.334261,9.638429,1.9588,0.011667,0.003258,1.080021,3.736516,3.465589,0.408601,0.008887,0.016153,-1.362314,3.977783,7.222427,1.38259,-7.302631,5.025962,1.995458,7.132665,940.045045,495.728322,4.167058,3.733382,0.206335,3.934828,535.174452,455.142635,5.613167,4.400409,0.434479,3.588814,719.537356,548.186043,-0.197942,0.258617,-2.095204,8.318392,28.683135,30.760326,0.266153,0.559548,-1.074775,2.945384,49.5327,57.739721,-0.034039,0.200033,1.210064,3.73403,25.589475,17.046114,-8.240607,0.056228,1.421968,5.771282,1054.797707,7.309746,-4.030943,0.152707,-0.291866,3.2402,516.037596,18.616772,3.679025,0.136155,-0.349098,4.184604,470.915269,17.703901,-0.031566,0.036274,0.596742,3.394156,7.794012,4.711707,0.034104,0.002323,-0.082285,4.042177,4.374829,0.300773,0.060085,0.002599,-0.34655,3.111742,7.724284,0.329828,-9.775,0.001064,1.192581,5.397183,1251.20013,0.135497,-0.978761,0.003866,-0.023639,3.131901,125.289192,0.472009,-0.220871,0.007116,0.804679,3.902964,28.476114,0.740995,-0.016015,0.001991,0.473883,2.51184,2.682917,0.211381,0.014892,0.000228,0.298258,3.968451,1.935408,0.027925,0.020399,0.000103,0.432445,2.84531,2.625595,0.012305,-9.810057,0.000917,-0.16403,2.615386,1255.687266,0.118979,0.123493,0.011162,-1.022714,5.258465,15.832511,1.439037,-0.181554,0.009409,0.268455,2.435252,23.730389,0.857104,-0.005153,0.001173,1.309143,5.152463,1.732297,0.140999,0.012882,0.000591,0.844245,2.945327,1.810239,0.068074,0.011623,0.000192,0.292389,3.652164,1.487846,0.024936,cut-carrot--
49081,8.897935,0.114196,0.048732,3.057451,1138.936985,14.804429,1.249411,0.096961,-2.617667,27.293291,159.983222,12.441932,-3.857852,0.156827,0.458725,4.698757,493.855436,19.609592,-0.01568,0.036828,0.463813,2.358969,12.388166,2.416739,0.020758,0.0059,-0.182794,3.512701,3.741544,0.694839,-0.042057,0.026232,-0.908926,3.144677,10.500672,2.257114,-7.352376,7.61183,1.428679,4.680083,941.41917,980.368068,3.854458,4.722335,0.031315,3.175443,494.284184,599.738082,5.437476,6.628247,0.036416,2.243034,696.16933,858.165503,-0.019865,0.299692,-1.158917,4.802452,30.406369,38.900186,-0.072806,1.220523,0.011319,2.76924,64.644274,93.754074,0.123435,0.343196,0.442955,3.091604,32.194209,32.136972,-8.287906,0.05664,1.119223,4.741376,1060.860362,7.083449,-3.981506,0.146549,0.002275,3.409788,509.641472,18.928664,3.580514,0.097414,0.760378,3.68998,458.32227,12.430347,-0.009195,0.043771,0.402189,3.278962,9.908589,4.155219,0.022568,0.003172,-0.052365,3.37479,3.974352,0.294321,0.031218,0.005152,0.692277,4.743605,4.349194,0.623184,-9.774181,0.001799,0.075508,5.289295,1251.095109,0.233922,-0.956563,0.005843,0.471723,3.834538,122.449668,0.722869,-0.223617,0.008907,0.252489,3.166466,28.641591,1.141411,-0.006777,0.003063,-0.024247,2.519769,3.406831,0.226058,0.012171,0.000321,0.450412,3.365141,1.703274,0.034199,0.01945,0.000104,0.278671,2.75376,2.490572,0.013555,-9.810973,0.001058,0.001668,2.475213,1255.804575,0.137552,0.139826,0.012568,-0.671573,3.936508,17.906715,1.629122,-0.19337,0.011137,0.314772,2.217805,25.083505,1.185847,0.00017,0.00157,0.781369,3.981201,2.035993,0.138381,0.015696,0.000709,0.71236,2.629502,2.561483,0.052197,0.01197,0.000184,0.428441,3.862301,1.532247,0.023934,cut-carrot--
49348,8.877572,0.116288,-0.091015,2.974108,1136.364611,13.844048,1.371722,0.146183,-1.121611,11.077636,176.484513,14.095741,-3.798082,0.19432,0.4194,3.682865,486.448816,20.733842,-0.001757,0.037573,0.653945,2.437852,13.77342,4.165724,0.024797,0.006418,-0.055535,3.018806,4.370875,0.832497,-0.029614,0.028259,-0.620882,2.534535,14.264214,3.674145,-7.223506,7.725304,1.528074,4.817406,933.808623,733.150577,3.674605,4.848504,-0.251665,3.159067,472.089758,604.427653,5.037865,6.539395,-0.359051,2.397118,649.558236,753.611533,0.060897,0.276302,-0.925329,4.961826,24.621916,27.270125,0.067039,1.233519,0.373085,2.810235,84.428616,154.673331,0.033521,0.334918,0.02453,3.079385,42.458412,43.438886,-8.321458,0.055921,0.788095,4.288284,1065.148012,7.223739,-3.947515,0.131134,0.306494,3.883308,505.298398,16.789666,3.527991,0.086917,0.656393,3.676544,451.642654,10.444986,-0.033025,0.044059,0.130276,3.121655,10.085337,5.390001,0.015798,0.003472,-0.23049,3.071212,3.85437,0.444404,0.023706,0.005016,0.450897,4.711442,3.455369,0.608993,-9.776177,0.00191,-0.028704,4.760351,1251.350672,0.248259,-0.943881,0.006033,0.792021,4.002069,120.820032,0.77186,-0.229191,0.01215,-0.327721,2.654975,29.376368,1.542774,-0.01092,0.003173,-0.212293,2.406673,3.21254,0.281006,0.018085,0.000484,0.217354,2.911657,2.521771,0.047021,0.015532,0.000114,-0.238621,2.529897,2.071041,0.009717,-9.81094,0.001251,0.006321,2.495399,1255.800382,0.161966,0.146363,0.013916,-0.505443,3.295237,18.737617,1.807721,-0.186565,0.012858,0.329913,2.105579,24.186633,1.438149,-0.006277,0.001558,0.408137,3.640653,2.44817,0.201613,0.008266,0.000722,0.166321,2.083676,1.92674,0.05281,0.011044,0.00023,0.479028,3.29692,1.424696,0.02948,cut-carrot--
49614,8.935227,0.157635,-0.605832,3.61257,1143.741804,19.317167,1.342026,0.156243,-1.156272,10.086571,172.097232,18.743649,-3.804835,0.237468,0.247047,2.774164,487.282928,26.796287,0.018131,0.043152,0.635084,2.278706,12.794962,3.098403,0.012137,0.008086,-0.217656,2.428158,4.590403,0.755375,0.041621,0.03692,0.120924,1.740563,15.24209,1.563633,-7.819062,9.759333,0.990704,2.958642,1006.611071,1085.308024,3.824804,5.15349,-0.116597,2.822251,489.689187,668.344738,5.341002,6.183673,-0.327531,2.12663,688.090651,707.59528,0.093974,0.292555,-0.668162,4.398811,21.753724,38.034868,0.347606,1.43424,0.74699,2.742471,84.310765,105.093252,-0.186804,0.424664,-0.502544,2.638926,45.61833,31.26274,-8.355305,0.057415,0.62682,3.827507,1069.485788,7.235383,-3.948162,0.166383,0.777524,4.550413,505.365833,21.616904,3.515465,0.11997,0.014825,3.110883,449.979914,15.596171,0.002282,0.04162,0.319048,3.280636,9.342319,5.025868,0.020831,0.004261,-0.233292,2.445606,4.40724,0.35858,0.016142,0.004995,0.213638,4.607208,3.046664,0.58407,-9.77761,0.001772,-0.211747,5.204583,1251.534113,0.229019,-0.945506,0.005904,0.784583,4.069131,121.061511,0.626475,-0.258003,0.011747,-0.691541,3.28209,33.257605,1.2823,0.000961,0.002744,0.141638,2.850983,3.271906,0.313842,0.012668,0.000523,-0.161361,2.599426,1.679623,0.064923,0.012475,0.000161,-0.192289,2.266141,1.596777,0.021049,-9.814282,0.001494,0.334971,3.103827,1256.228102,0.192838,0.150787,0.01314,-0.272219,3.413135,19.444338,1.620675,-0.169591,0.009724,0.721248,3.138188,22.092919,0.996782,-0.006641,0.001503,0.375,3.852586,1.983162,0.154886,0.01269,0.000466,-0.200341,1.957752,1.714526,0.055966,0.005885,0.000199,0.530841,2.751587,0.807336,0.024534,cut-carrot--
49881,8.938066,0.129102,-0.99373,4.74895,1144.077576,16.604844,1.385283,0.145189,-1.080674,10.959054,177.811953,16.212882,-3.671797,0.210375,0.475074,3.003756,469.991371,27.362564,-0.078694,0.042765,-0.032916,1.74294,18.515479,1.729612,0.044092,0.006375,0.149938,2.709024,6.556776,0.652146,-0.052764,0.033366,-0.568399,1.947775,14.986364,1.497779,-7.558467,11.609879,0.855513,2.828463,967.570365,1507.090517,3.712419,3.634936,0.137267,2.603827,475.276599,471.397133,4.842297,8.275773,-0.226754,2.338864,619.87921,1074.836951,0.063238,0.128153,0.161758,3.819319,16.863608,13.191486,-0.306329,1.673802,0.417374,2.140102,102.048743,76.751827,0.164021,0.504659,-0.224634,2.21877,53.230833,27.644172,-8.31168,0.030449,0.456194,2.913006,1063.908365,3.510767,-3.949798,0.118482,1.185264,5.628931,505.58345,15.261153,3.555057,0.104343,-0.14821,3.293907,455.047933,13.558452,0.056424,0.027412,0.317916,4.074233,10.361149,2.689378,-0.004875,0.003463,-0.191882,2.978917,3.465865,0.265843,-0.011233,0.00366,1.058174,3.704305,3.218352,0.383881,-9.772496,0.002158,-0.331417,4.179275,1250.879555,0.277472,-0.947294,0.005974,0.43522,3.550893,121.255797,0.768785,-0.235823,0.011819,-0.641877,2.734618,30.272108,1.454053,0.01999,0.00215,-0.121251,2.455969,4.224022,0.100446,0.010151,0.000521,-0.420814,2.614297,1.508489,0.058478,0.010837,0.000128,-0.162383,2.53507,1.571217,0.008194,-9.809987,0.00153,0.425861,3.262266,1255.678449,0.196737,0.154013,0.008527,0.140487,2.555434,19.717146,1.106722,-0.173774,0.012979,-0.097462,3.177868,22.244621,1.686606,0.010896,0.001176,-0.17495,1.773847,2.413796,0.091368,0.018002,0.000663,-0.13054,1.772274,2.927268,0.034557,0.00669,0.000183,0.511784,2.734967,1.048031,0.018029,cut-carrot--
50148,8.925862,0.104383,-1.789393,6.436201,1142.583755,10.912341,1.499273,0.077478,0.393394,2.534382,192.593653,5.883889,-3.584477,0.173454,0.753211,3.3674,459.096574,18.425214,0.002606,0.028692,0.528613,2.512359,13.536911,3.550843,0.02467,0.004403,0.269497,2.696634,3.21447,0.566827,0.010728,0.026384,-0.037238,1.967939,13.344891,3.43028,-7.320382,9.503888,1.116172,3.577674,948.959553,878.060452,3.634617,2.903934,-0.138588,2.532993,466.984397,351.670308,4.670346,6.726788,-0.141847,2.840086,602.885601,777.874815,-0.066993,0.112354,0.245013,3.014796,13.66537,12.813211,0.133659,1.221894,1.262525,4.264446,84.622492,147.343515,-0.037598,0.379383,-0.874293,3.770151,47.663606,48.103054,-8.329827,0.025788,0.643794,3.114279,1066.218685,3.326888,-3.917485,0.119598,0.997481,5.785309,501.450288,15.359097,3.564295,0.088915,-0.581747,3.114786,456.231634,11.535573,0.000669,0.018995,0.79483,4.032827,4.914313,2.303003,0.011073,0.002856,0.133672,3.503728,3.306637,0.370721,0.003181,0.002186,0.936885,4.02129,2.214177,0.238958,-9.772335,0.001731,-0.120241,3.64697,1250.858914,0.225815,-0.950199,0.003711,-0.001314,2.62754,121.652065,0.379738,-0.235271,0.01399,-0.450806,2.284891,30.162687,1.773214,0.002205,0.001652,-0.616578,3.110414,1.981705,0.169017,0.014179,0.00054,-0.30145,2.100879,2.037801,0.056649,0.008056,0.000124,-0.349785,2.490945,1.032326,0.01627,-9.809762,0.001476,0.432472,3.409037,1255.649499,0.191925,0.154535,0.008291,0.077697,2.780316,19.933749,0.981463,-0.1718,0.011733,-0.192738,3.380271,22.194211,1.383205,0.002559,0.000899,-0.500147,2.399883,1.688568,0.116107,0.007563,0.000582,-0.90745,2.807374,1.638743,0.065127,0.005667,0.000176,0.420157,2.749831,0.739069,0.022582,cut-carrot--
50414,9.04024,0.164064,-1.030166,3.42744,1157.204184,19.370201,1.378222,0.069352,0.083938,2.20002,176.585186,8.050034,-3.650932,0.188788,0.598611,2.870419,467.570866,20.815894,0.015134,0.032379,0.613621,2.234934,11.10585,3.255703,0.008728,0.00565,0.052613,2.381465,3.632264,0.665766,0.042921,0.035795,0.152445,1.661787,10.54781,3.368058,-8.401636,13.651522,0.417067,1.902583,1083.936528,1482.95594,3.742117,3.320569,-0.067204,2.149044,480.347451,411.137397,5.299158,9.197267,0.0628,2.086797,685.667903,1036.461534,-0.033464,0.111308,0.116444,2.668306,14.882471,14.461758,0.232092,1.614604,0.93846,3.078669,71.244632,168.319273,-0.112691,0.521074,-0.670188,2.682796,41.74209,53.568445,-8.33861,0.031939,0.525391,2.64842,1067.349692,3.896324,-3.916803,0.188317,0.166686,4.145726,501.35294,24.454631,3.555786,0.103097,-0.324887,3.014724,455.151272,13.253832,0.016069,0.022882,0.694427,3.716822,5.647701,2.94693,0.032744,0.00349,0.532063,3.149316,5.441555,0.262608,0.013675,0.002824,0.821192,3.485726,2.718489,0.320852,-9.773727,0.002742,0.50427,4.796512,1251.037092,0.35452,-0.973133,0.004128,-0.31914,2.921779,124.569345,0.504257,-0.235715,0.012941,-0.425671,2.657206,30.188058,1.669979,0.011802,0.001344,-0.534371,3.232387,2.117691,0.165509,-0.000872,0.000511,-0.270554,2.901621,1.029748,0.049908,0.006635,0.000136,-0.487485,2.447941,1.037888,0.012044,-9.80927,0.001713,0.292641,3.193715,1255.586619,0.222689,0.145088,0.010993,0.380205,2.984904,18.571333,1.429469,-0.145072,0.012147,-0.154156,3.029807,18.925889,1.369791,0.002921,0.001043,-0.014976,2.776131,1.695515,0.112032,0.007786,0.000571,-0.912471,2.930316,1.564079,0.06352,0.006802,0.000134,0.20263,3.056657,0.93211,0.015644,cut-carrot--
50681,8.987934,0.136891,-0.938385,3.783381,1150.459851,17.645462,1.389543,0.107497,-0.868652,6.712521,177.888555,13.873764,-3.551327,0.167659,0.884597,3.830301,454.569971,21.81782,-0.057291,0.027929,0.141558,1.762793,13.243371,1.7013,0.033006,0.005119,0.342272,2.586788,5.254359,0.51078,-0.047233,0.031024,-0.623757,2.192136,13.76883,1.605396,-7.859567,13.516271,0.558419,2.23223,1006.063584,1756.390787,3.517332,3.682013,-0.164896,2.337431,450.219196,478.775856,4.86935,10.16908,-0.150797,1.958958,623.75355,1312.883314,0.035536,0.133967,-0.369547,2.912214,14.521116,15.594892,-0.301252,1.657908,0.378974,2.29769,88.567077,114.672382,0.208169,0.507455,-0.187473,2.289551,50.377471,36.971066,-8.342911,0.028081,0.485184,2.67478,1067.895074,3.56836,-3.848589,0.177378,-0.062618,2.724768,492.624188,22.993163,3.502795,0.0695,0.001178,3.297688,448.405273,8.36117,0.014503,0.014391,0.266573,3.467142,5.478029,1.783309,0.021674,0.003045,0.424243,3.130493,4.070765,0.255106,0.014524,0.002785,0.822103,3.658989,2.918727,0.281904,-9.768045,0.004127,0.357138,3.837757,1250.309901,0.529706,-0.972298,0.004422,-0.180358,2.546619,124.454243,0.574782,-0.178118,0.026528,-0.580469,2.506831,23.227652,3.140465,0.015783,0.001414,-0.171156,3.093838,2.353624,0.160704,-0.005189,0.000778,-0.043642,2.437754,1.658678,0.101016,0.012604,0.000155,-0.055491,2.322487,1.733379,0.013845,-9.808068,0.001602,-0.084324,2.601644,1255.432678,0.208277,0.148443,0.009506,0.410486,3.390588,19.02222,1.223066,-0.161501,0.024495,0.125164,2.534161,20.81461,3.09247,0.004618,0.001133,0.195621,2.731615,2.241338,0.147363,0.025335,0.001341,-0.692739,2.601722,3.949208,0.093818,0.007163,0.000136,-0.059075,2.71879,0.947548,0.01679,cut-carrot--
50948,8.987239,0.112443,-0.971628,4.764311,1150.403468,13.277441,1.483946,0.111379,-0.319508,5.596755,190.853707,9.046779,-3.509274,0.113205,0.725683,3.614199,449.285307,13.322,0.006296,0.015546,0.616526,2.692227,6.376481,1.728235,0.005504,0.005232,-0.104025,2.522844,3.905336,0.60607,-0.001334,0.023466,-0.328057,2.556298,10.149099,2.914799,-7.423663,8.003812,1.175989,3.786196,956.923634,838.084766,3.741671,2.88687,-0.09924,2.830151,478.991821,374.507785,5.152151,5.939049,-0.131846,2.516471,659.901729,763.334169,-0.006811,0.214956,0.095647,2.907547,17.328947,23.197728,0.071962,1.001348,0.717132,3.633395,62.741185,114.168949,0.012519,0.324502,-0.486123,3.603822,35.979268,37.952021,-8.40174,0.029354,-0.016627,2.289487,1075.42378,3.781124,-3.818152,0.220186,-0.144698,2.515206,488.723509,28.631259,3.494534,0.062478,0.334016,3.271428,447.304408,8.066173,-0.008854,0.013487,-0.05065,3.771355,4.567258,1.752958,0.024478,0.002486,0.022609,2.497072,3.572951,0.276415,0.022288,0.001951,0.484808,3.039798,3.029037,0.237598,-9.770984,0.003669,0.326311,4.307302,1250.686036,0.475731,-0.9687,0.004018,0.259329,2.25002,124.014185,0.441227,-0.13349,0.026888,-0.131037,2.089366,17.12424,3.47746,0.002813,0.001248,0.241868,2.46227,1.413654,0.153486,-0.004715,0.000769,0.004285,2.482978,1.46307,0.072224,0.013098,0.000154,0.059696,2.260561,1.676617,0.020012,-9.809115,0.001615,-0.075034,2.541741,1255.566742,0.20888,0.153697,0.010343,0.366467,3.10571,19.684275,1.33804,-0.186586,0.022098,-0.069914,2.625816,24.557095,2.35661,-0.005841,0.000997,0.626113,2.876852,1.927946,0.129355,0.021076,0.001218,-1.061734,3.489252,2.968164,0.134101,0.008717,0.000143,0.07011,2.575266,1.166028,0.016842,cut-carrot--
51214,9.020306,0.135281,-0.634929,3.977343,1154.623916,16.694543,1.386482,0.115407,-0.794345,5.953784,177.945183,12.396336,-3.553721,0.098079,0.748438,3.939433,455.069559,9.965889,0.026639,0.018241,0.67496,2.589019,7.575404,1.645562,-0.001816,0.005781,-0.150682,2.396298,4.025941,0.696364,0.038791,0.032694,-0.138542,1.994399,13.016612,1.953293,-7.703965,8.891723,0.851255,2.935354,991.364265,991.345168,3.774944,3.356698,0.038251,2.635131,483.193081,436.506898,5.149992,7.106111,0.00856,2.207137,661.457214,876.733679,-0.00393,0.209041,0.120223,3.086879,21.264941,26.296883,0.231803,1.229842,0.682167,3.052799,65.451826,105.893268,-0.09341,0.424558,-0.417175,2.833754,37.174693,35.539406,-8.436512,0.030545,-0.017526,2.777669,1079.877083,3.853406,-3.789396,0.227261,-0.107545,2.383776,485.046876,29.520766,3.480489,0.069413,0.211584,2.786624,445.507667,8.95437,-0.008678,0.013736,0.094023,3.820824,5.325866,1.786331,0.033436,0.002687,0.414911,2.368318,5.632104,0.136673,0.029625,0.002569,0.260342,2.719701,4.523071,0.238373,-9.774757,0.003771,0.225195,4.056354,1251.168981,0.487244,-0.970245,0.004921,-0.141862,2.422662,124.194388,0.628539,-0.107801,0.022875,-0.000108,2.204992,14.765189,2.538365,0.000801,0.001288,0.193941,2.445524,1.551843,0.166861,-0.000719,0.000894,0.186426,2.131571,1.741492,0.1121,0.016728,0.000135,0.374606,2.627111,2.169929,0.015635,-9.809553,0.001832,0.101609,2.656176,1255.622811,0.237424,0.143281,0.01235,0.183635,2.503616,18.360968,1.593935,-0.213945,0.0277,-0.112355,2.352228,27.415988,3.574911,-0.001153,0.001479,-0.029191,3.023652,1.815637,0.179871,0.035701,0.001162,-0.401521,2.575467,4.610293,0.145207,0.000848,0.000381,1.052156,4.396845,1.166767,0.043698,cut-carrot--
51481,8.997659,0.124406,-0.67781,3.944694,1151.700415,16.179155,1.344807,0.138942,-0.58093,4.910108,172.909547,13.898168,-3.520956,0.117934,0.792738,4.012092,450.682613,15.336543,-0.019396,0.021929,0.225282,2.002357,10.287938,1.269307,0.015421,0.006138,0.131678,2.062127,4.590576,0.525595,-0.027814,0.028875,-0.610492,2.569804,11.525597,1.847339,-7.29981,10.282723,0.786696,3.137436,934.436416,1335.308539,3.732888,4.283764,0.433241,2.628085,478.074274,553.022664,4.764842,9.000912,-0.124698,2.061218,610.816928,1152.756439,0.087297,0.258239,0.06308,2.988731,28.874575,22.327408,-0.221682,1.396159,0.557003,2.583385,82.364013,86.655696,0.184627,0.492833,-0.419771,2.693259,49.42171,34.181491,-8.468101,0.029355,-0.145104,2.532788,1083.918469,3.769298,-3.769855,0.160807,-0.067346,2.575341,482.560706,20.651941,3.43402,0.065558,0.010601,2.687965,439.561633,8.425462,0.001789,0.008679,1.089311,4.047546,3.470447,1.074408,0.021116,0.0019,0.467894,2.637724,3.064632,0.246604,0.028679,0.002506,0.244226,2.81681,3.691431,0.324143,-9.774995,0.003841,-0.155569,2.973738,1251.199408,0.499422,-0.942836,0.005408,0.024611,2.413295,120.683043,0.704067,-0.076961,0.024099,0.142001,2.290986,9.984769,3.091623,-0.000623,0.001356,0.160091,2.325784,1.855694,0.16657,0.006254,0.000896,0.537338,2.315292,1.439892,0.107524,0.024759,0.00013,-0.459642,3.009658,3.203748,0.013478,-9.806851,0.001539,0.127774,2.959123,1255.276936,0.200171,0.134521,0.011279,0.007865,2.636508,17.254151,1.447728,-0.283803,0.027463,-0.36558,2.93629,36.329938,3.569266,-0.003658,0.00151,-0.155537,2.959474,2.547402,0.188119,0.044219,0.000967,-0.151937,2.59611,5.7272,0.113577,0.005274,0.000514,0.691088,3.820688,1.402274,0.059255,cut-carrot--
51748,9.00134,0.114505,-0.847966,4.376756,1152.198364,13.910978,1.38783,0.12584,-0.444857,5.561005,178.44309,11.892702,-3.533625,0.127807,0.817944,4.083433,452.497426,13.845326,0.008212,0.017366,0.610224,2.867426,9.423565,2.248652,-0.003762,0.005088,-0.01345,2.361154,3.950308,0.647955,0.004023,0.022925,-0.527432,2.963454,11.339414,2.846377,-7.369489,8.624191,1.0778,3.931081,951.071917,887.558974,4.059539,3.518528,0.818027,3.463559,519.981806,451.56545,5.033775,7.18768,-0.031064,2.632273,645.198054,916.719885,0.017051,0.248056,0.019834,3.069281,24.995751,32.08522,0.056908,0.979974,1.054922,4.426625,74.724243,127.370271,0.02038,0.369313,-0.932293,4.413949,44.099627,47.972947,-8.4847,0.027272,-0.371391,2.870407,1086.042237,3.530682,-3.721489,0.172356,-0.116293,2.52638,476.351567,22.419049,3.403072,0.076106,0.099175,2.787366,435.61883,9.541442,-0.005153,0.009168,0.969336,3.584613,4.184332,1.187302,0.01325,0.002068,0.107947,2.153922,3.746494,0.091908,0.01896,0.002613,-0.052013,2.626114,4.363593,0.13136,-9.78277,0.00275,-0.395487,2.615643,1252.194599,0.353886,-0.904891,0.007521,0.09782,2.091598,115.833933,0.949278,-0.08384,0.015133,-0.166171,2.504387,10.731544,1.967779,-0.01321,0.00132,0.017454,2.731655,1.817249,0.164622,0.017617,0.000555,0.548755,2.662723,2.274551,0.070732,0.025917,0.000129,-0.259342,3.218427,3.322502,0.016304,-9.802372,0.001338,0.302516,3.517976,1254.703745,0.170801,0.143081,0.011754,0.181801,2.494338,18.501884,1.419164,-0.345655,0.019681,-0.046924,1.810572,44.266993,2.526663,-0.012841,0.001602,-0.445345,3.106281,1.955246,0.201764,0.03054,0.000694,-0.233433,2.243458,4.0665,0.070357,0.008684,0.000514,1.031806,4.363074,1.4952,0.064011,cut-carrot--
52014,9.012613,0.172374,-0.346745,2.913884,1153.620277,22.20362,1.28653,0.101641,-1.201314,9.128772,164.679986,13.23404,-3.565092,0.144778,0.622145,3.345558,456.347853,18.596064,0.039135,0.021917,0.728381,2.618935,10.871519,1.372173,-0.008396,0.006374,0.139553,2.099255,4.694652,0.658425,0.043697,0.028904,-0.063182,2.12177,12.972278,1.583984,-7.689967,9.862458,0.711631,2.875393,984.671291,1271.392596,3.90511,5.141208,-0.207894,3.382976,500.005704,666.115319,4.739766,8.567745,-0.077846,2.341746,606.744108,1113.061126,0.051194,0.376461,-0.924689,4.50845,23.442851,47.588719,0.273922,1.19567,1.133187,3.936281,73.843118,88.436645,-0.130065,0.47438,-0.953403,3.70833,42.981121,36.761386,-8.511654,0.031408,-0.401416,2.795225,1089.493533,4.030931,-3.666617,0.211598,0.017508,4.485839,469.36482,26.956989,3.39116,0.113413,-0.498139,4.461227,434.133203,13.855782,-0.003346,0.009201,0.910466,3.486971,4.001341,1.146026,0.021177,0.001456,-0.092732,1.853338,3.043672,0.159277,0.024101,0.002053,-0.400717,2.5476,3.149804,0.260837,-9.782765,0.002913,-0.360592,2.484859,1252.193877,0.379044,-0.873425,0.007222,0.435591,2.171989,111.81162,0.892288,-0.112027,0.016026,-0.224181,3.055524,14.542397,1.991863,-0.012028,0.001092,0.077048,3.183085,1.542056,0.14188,0.019901,0.0005,0.799932,3.330798,2.551895,0.064693,0.021852,0.000222,0.002771,2.528974,2.926374,0.017166,-9.806359,0.00142,0.218268,3.176152,1255.214079,0.180805,0.142423,0.012908,0.206854,2.494946,18.233473,1.676564,-0.40512,0.015682,-0.673999,2.278145,51.904686,1.958049,-0.00548,0.001648,-0.268978,2.611709,2.161726,0.147928,0.026192,0.000809,-0.410492,2.118917,3.355347,0.104942,0.005277,0.000536,0.624438,3.607437,1.403678,0.045642,cut-carrot--
52281,9.042645,0.174206,-0.319903,2.674808,1157.490682,21.485775,1.273387,0.09784,-1.386683,9.951436,163.269726,11.366754,-3.60302,0.222189,0.394695,2.330093,461.290348,27.374824,-0.044092,0.026461,-0.061154,1.853718,10.797247,2.096056,0.005424,0.007186,0.109374,2.256915,4.275011,0.848619,-0.04615,0.022507,-0.696485,2.630477,10.503859,1.729623,-7.986524,11.305286,0.580003,2.42297,1026.38485,1336.437805,4.101912,4.767358,-0.105284,3.555747,525.648962,609.856323,5.017582,8.301584,-0.021443,2.325632,644.475529,1034.038806,0.080952,0.356561,-0.919376,4.746657,24.885575,45.151336,-0.25306,1.235684,0.440294,2.392795,75.615438,86.578341,0.163845,0.479218,-0.328566,2.489481,46.220989,35.384881,-8.496055,0.028923,-0.463236,2.82847,1087.509749,3.255464,-3.679327,0.219042,0.20674,4.909667,470.99494,27.894932,3.381359,0.111574,-0.575997,4.645696,432.814582,14.500258,0.020748,0.009201,0.459145,2.578836,3.639047,1.138337,0.002862,0.002171,0.432131,3.180907,2.170513,0.281412,0.00057,0.002118,0.223435,3.464502,2.560139,0.268891,-9.782662,0.004771,-0.553232,3.471775,1252.180823,0.618407,-0.853007,0.004764,0.47675,2.356662,109.210399,0.53099,-0.110908,0.025003,-0.631943,2.991331,14.318796,3.196638,0.00083,0.001397,0.296611,2.994503,1.742711,0.155147,0.015769,0.000814,0.526333,2.564963,2.070729,0.10244,0.01966,0.000258,-0.079076,2.419986,2.55928,0.030131,-9.801453,0.001402,-0.542076,3.858984,1254.585952,0.181283,0.148775,0.013682,0.078122,3.5895,19.121523,1.731686,-0.418568,0.017308,-0.768117,2.837447,53.635875,2.149924,-0.006053,0.001389,0.127784,2.119307,1.684546,0.180528,0.018974,0.000693,-0.344056,2.424755,2.607153,0.075833,0.013958,0.000302,-0.35128,2.576991,1.871235,0.034361,cut-carrot--
52548,8.954653,0.132529,-0.474353,3.143229,1146.265809,14.6819,1.425156,0.094814,-1.066774,7.671091,183.042303,8.79023,-3.523992,0.167669,0.718386,3.253502,451.315394,18.304559,-0.008015,0.02131,0.364035,2.377047,11.414783,2.728776,0.003041,0.00625,0.005551,2.68839,3.887986,0.734613,-0.013122,0.018057,-0.593663,2.768883,10.355423,2.334508,-7.350547,5.132905,1.566018,4.624169,946.991953,483.989174,3.915671,3.954588,-0.745558,4.110312,503.259477,481.480699,4.589391,4.28481,0.048329,3.167794,592.425435,463.888699,-0.040286,0.433708,-0.64525,4.614668,29.171351,55.874163,0.079647,0.726617,0.548278,2.958926,69.718828,92.187184,-0.028338,0.260807,-0.217627,3.091854,40.554084,33.86231,-8.489243,0.040975,0.024529,2.498834,1086.623213,5.329768,-3.671639,0.250433,0.279206,4.20416,469.982469,32.398356,3.415126,0.120391,-0.436815,3.993657,437.159769,15.327675,0.007473,0.008726,0.039399,2.311187,3.487869,1.100321,-0.009324,0.0025,0.042051,2.753475,2.20353,0.314353,-0.012736,0.001711,0.376017,3.425531,1.844421,0.221533,-9.782867,0.003682,-0.707313,5.014966,1252.207033,0.478918,-0.836889,0.003629,0.755839,2.899327,107.135863,0.423916,-0.128529,0.018517,-0.954498,4.520057,16.480487,2.393804,-0.002087,0.001344,0.178408,3.039736,1.439555,0.143051,0.018184,0.000575,0.578448,3.817222,2.377475,0.071083,0.012358,0.000166,-0.283994,2.670046,1.631469,0.01908,-9.800508,0.001435,-0.447286,3.604622,1254.465041,0.184901,0.168811,0.011083,0.128548,4.032846,21.710543,1.370743,-0.425858,0.01188,-0.702882,3.803149,54.531109,1.508016,0.00171,0.001608,0.295748,2.198185,2.039639,0.196901,0.011694,0.000434,-0.366726,3.162561,1.509569,0.055846,0.008496,0.000246,-0.575104,3.418873,1.091517,0.031817,cut-carrot--
52814,9.033466,0.173815,-0.313053,2.505491,1156.319493,21.286541,1.352657,0.073836,-0.270778,2.013293,173.344899,8.474725,-3.595856,0.169742,0.623326,2.916452,460.332969,21.149428,0.032821,0.025735,0.469907,2.231118,11.105096,1.669045,-0.012509,0.006546,-0.267267,2.661204,4.178376,0.688987,0.035107,0.024255,-0.003638,1.814783,11.333972,1.435467,-7.931408,7.926944,0.761147,2.514327,1018.29674,931.59446,3.86455,4.299594,-0.708875,3.676052,494.726633,558.075239,4.858265,4.980328,0.21178,2.722884,622.920295,626.644929,-0.0253,0.411966,-0.694741,5.029121,23.671248,53.551025,0.288599,0.936823,0.699732,2.526828,70.690174,64.15907,-0.171623,0.363433,-0.376257,2.320312,43.473015,24.919929,-8.492805,0.042185,-0.050135,2.38936,1087.087841,5.183773,-3.711552,0.257421,0.098072,4.043963,475.07921,33.48412,3.483667,0.120325,-0.283199,3.620915,445.909361,15.646082,0.001286,0.009616,-0.008221,2.099214,3.405897,1.191036,0.008219,0.003031,0.615359,2.551393,2.719035,0.294698,-0.00107,0.002105,0.58301,3.097338,1.8593,0.219274,-9.784101,0.003801,-0.58251,4.688624,1252.364931,0.494204,-0.857083,0.004444,0.510909,2.414428,109.708765,0.570556,-0.152734,0.017406,-1.252903,5.685519,19.574276,2.24844,0.007443,0.000957,-0.124584,2.539973,1.348103,0.124583,0.010004,0.000669,0.334332,2.870988,1.515171,0.076617,0.00796,0.000084,-0.061431,3.255352,1.042574,0.010144,-9.80622,0.001642,-0.38993,3.3982,1255.19632,0.209407,0.150206,0.013034,-0.048586,3.358034,19.239618,1.687146,-0.414329,0.01371,-0.33455,3.009557,53.034381,1.782757,0.008019,0.001252,0.404301,2.623605,1.739303,0.162289,0.007983,0.000467,-0.514336,3.065743,1.419979,0.054807,0.007399,0.000234,-0.617508,3.590775,0.951897,0.030381,cut-carrot--
53081,9.008113,0.146397,-0.812618,2.77164,1153.041814,18.917572,1.361606,0.082595,-0.214022,1.799129,174.522574,9.429749,-3.568286,0.21753,0.640622,2.738566,456.763291,27.957449,-0.047713,0.030029,-0.134379,1.859095,13.077899,1.781988,0.017336,0.006178,-0.345601,2.942453,3.925239,0.76229,-0.047245,0.024093,-0.571767,2.041778,12.388104,1.27743,-7.90183,10.286579,0.598128,2.42308,1012.027251,1318.57618,3.775671,3.758632,0.831272,3.174115,483.589371,484.120287,4.725936,5.801509,-0.13072,2.035743,604.945897,753.912473,-0.019945,0.25913,0.381093,4.24043,23.154254,33.695604,-0.242773,1.179947,0.230933,1.984697,78.932785,69.863342,0.172677,0.463903,-0.099871,2.191583,47.659322,32.023235,-8.442949,0.038133,0.129311,3.134633,1080.700377,4.85995,-3.744325,0.163094,0.162982,3.707112,479.305714,20.729042,3.470158,0.068531,-0.139415,2.61653,444.186999,8.816989,0.001114,0.010621,0.088962,2.041577,3.345006,1.265695,0.00246,0.003153,0.390001,2.224984,2.765098,0.382057,-0.010894,0.002228,0.304143,2.511133,2.552953,0.228777,-9.782915,0.004545,-0.700015,4.012235,1252.213095,0.589931,-0.859216,0.004238,0.452176,2.505571,109.979871,0.550578,-0.135125,0.02273,-1.269417,4.257006,17.540122,2.821617,0.008592,0.000992,-0.069504,2.352623,1.564494,0.109514,0.013861,0.000909,0.09117,2.50672,1.825222,0.115251,0.013545,0.000147,-0.337047,3.055353,1.806041,0.01502,-9.79974,0.001619,-0.430404,3.567255,1254.366879,0.205648,0.160536,0.01278,0.038771,3.188422,20.586016,1.63739,-0.386256,0.018893,-0.242138,2.688434,49.474735,2.403575,0.000535,0.001267,0.119254,2.550265,1.695483,0.164223,0.016295,0.000761,-0.23495,2.026114,2.388779,0.077456,0.010577,0.000243,-0.552895,3.316026,1.39994,0.029544,cut-carrot--
53348,8.970178,0.112044,-1.093309,3.778003,1148.240601,12.462785,1.454454,0.074329,0.414644,2.115961,186.850749,5.634958,-3.495103,0.138391,1.181833,4.754552,447.532926,15.726257,0.014254,0.022665,0.574797,2.732095,10.983464,2.81428,0.014893,0.005047,-0.257063,3.450514,3.873344,0.647239,-0.000095,0.020336,0.023484,2.155751,11.505768,2.626712,-7.434758,7.597316,0.964462,3.692317,960.354617,723.700947,3.61476,4.185152,0.432794,2.766308,464.141278,522.849093,4.473641,4.982834,-0.035444,2.215486,576.440464,578.371532,-0.003396,0.4333,0.39875,3.118786,29.660376,55.540004,0.110499,0.904188,0.989031,3.511968,70.315994,109.516179,-0.009634,0.370563,-0.749177,3.480642,45.044619,46.292704,-8.437036,0.036975,0.203883,3.34358,1079.940973,4.797885,-3.748414,0.1434,-0.072974,3.358386,479.797594,18.640014,3.461547,0.062241,-0.29717,2.974245,443.079084,8.079175,-0.016068,0.007954,0.122671,2.189249,3.310005,1.021654,0.012314,0.002154,0.371333,2.653817,2.370482,0.277096,-0.006457,0.001642,-0.009321,2.352961,1.938016,0.209877,-9.784079,0.002522,-0.680525,3.685695,1252.362167,0.327635,-0.846611,0.004238,0.60371,2.94532,108.383283,0.492508,-0.158573,0.013864,-1.227012,5.587796,20.471684,1.692055,-0.007363,0.001011,-0.325492,2.35503,1.635206,0.117722,0.019291,0.000643,0.168717,2.939153,2.530454,0.078814,0.013259,0.000127,-0.652751,3.312546,1.748653,0.013704,-9.803871,0.001402,-0.11752,2.976479,1254.895462,0.182162,0.160323,0.008099,0.320117,2.656043,20.521981,1.053043,-0.398262,0.013112,-0.49247,3.611271,51.049543,1.588393,-0.008875,0.001167,-0.020479,2.794848,1.695106,0.14841,0.012428,0.000544,-0.728883,2.951066,1.642956,0.068121,0.007323,0.00017,-0.355728,3.423254,1.057549,0.018307,cut-carrot--
53614,9.056574,0.142169,-0.693821,2.714902,1159.291002,16.665669,1.325259,0.073729,0.207607,2.120031,169.913962,8.073978,-3.602881,0.194457,0.929416,3.478735,461.423334,21.561722,0.052327,0.027938,0.765849,2.646301,11.077626,2.397093,-0.00704,0.006097,-0.052457,3.559589,3.709251,0.588981,0.044804,0.024764,0.393503,2.085959,11.435933,1.666292,-8.130041,9.022275,0.291648,2.42147,1045.879422,999.840101,3.720801,3.788402,0.46262,3.196532,476.737563,485.446078,4.659039,4.907338,0.088249,2.237015,598.662426,594.412032,0.049512,0.319003,0.40266,3.697327,25.912575,41.169319,0.324351,1.083388,1.114431,3.41983,69.251811,92.110957,-0.192393,0.502626,-0.825948,2.923302,46.640428,40.454525,-8.445773,0.018427,-0.823042,4.269311,1081.062713,2.26917,-3.786117,0.141264,-0.06474,3.234763,484.6233,18.391647,3.445928,0.054828,-0.186621,2.96179,441.078795,7.129939,-0.036458,0.012011,0.335241,2.306416,5.972743,1.341376,0.028494,0.001384,0.460979,2.832055,4.207004,0.110393,0.004528,0.001777,-0.121422,2.456101,2.444798,0.141856,-9.790576,0.003203,-0.29667,3.545334,1253.193902,0.409227,-0.851082,0.004425,0.272172,2.697622,108.95859,0.506064,-0.198664,0.02061,-0.607989,4.830901,25.695735,2.465409,-0.006981,0.001061,-0.388187,2.404709,1.782101,0.132607,0.016731,0.001004,0.427419,2.244544,2.758401,0.08255,0.013705,0.000126,-0.540799,3.257227,1.847274,0.011148,-9.809045,0.001268,-0.14801,3.399431,1255.558014,0.156741,0.146444,0.007959,0.089644,2.59955,18.972297,0.898741,-0.410715,0.015166,-0.442114,3.276619,52.588567,1.943607,-0.013204,0.000662,0.423573,2.37472,1.720064,0.084438,0.014497,0.000574,-0.494864,2.712056,2.138764,0.056655,0.007146,0.00024,-0.425968,3.764579,0.92655,0.030825,cut-carrot--
53881,9.117601,0.129419,-0.232115,2.17689,1167.096727,15.207827,1.326821,0.086205,0.277057,2.134675,169.849509,11.121144,-3.608305,0.235782,0.748471,3.006395,461.870838,30.54681,-0.032266,0.030378,-0.030733,1.708599,14.475473,0.89502,0.07428,0.020611,-0.915095,3.445631,12.538711,1.619918,-0.021947,0.021667,-0.311653,2.128675,11.669054,0.781371,-8.244164,7.159379,0.130481,2.72535,1056.654013,884.110594,3.419471,3.181305,0.240973,3.850391,437.69626,413.661416,4.159376,4.183813,-0.278804,2.608822,532.400385,544.183954,0.036558,0.31348,0.407214,3.694852,25.184066,40.69256,-0.079303,1.004855,0.39346,2.501868,79.326868,32.414063,0.06406,0.450164,-0.178106,2.512605,51.292028,17.843435,-8.555095,0.12323,2.130945,7.403505,1095.105605,14.172061,-3.834637,0.115598,0.134879,2.929667,490.845006,14.869726,3.401244,0.059968,-0.508787,4.313427,435.363749,7.743934,-0.003345,0.020693,-0.087851,2.727632,6.649475,2.405564,0.015614,0.001948,0.559353,3.938508,3.222768,0.152085,0.003947,0.002323,-0.144855,2.27298,2.900036,0.301462,-9.778597,0.00356,-0.225253,3.360049,1251.661301,0.428307,-0.842237,0.005025,0.546509,2.904504,107.809036,0.644217,-0.167649,0.028868,-0.366616,3.183716,23.154174,2.553371,-0.00781,0.001785,-0.587507,3.436147,2.28314,0.227697,0.031077,0.002039,-0.649892,3.793903,4.19563,0.236917,0.021219,0.000332,-1.251426,4.675494,2.940391,0.023125,-9.798556,0.001842,-0.378573,3.986488,1254.215605,0.220412,0.165355,0.010287,0.259973,4.609783,21.28453,1.257657,-0.371691,0.018982,-0.409449,2.840752,48.01445,1.803823,-0.010917,0.000643,0.364522,2.723011,1.43657,0.081892,0.022693,0.001188,-0.792471,3.576034,3.101668,0.135818,0.011395,0.000498,-0.762487,2.944655,1.641138,0.055831,cut-carrot--
54148,9.273204,0.13195,0.120978,2.233478,1186.975057,16.972661,1.282779,0.093557,0.501346,2.634551,164.335015,11.439243,-3.347746,0.518259,-0.504149,3.432763,430.701476,37.526357,0.067319,0.031807,0.182575,2.150247,13.416922,3.335266,0.22521,0.08586,-0.6462,2.086099,30.948474,9.152656,0.105611,0.035599,-0.522281,2.365952,15.518077,3.707703,-8.387336,3.344733,0.207256,2.60626,1078.741037,258.570914,3.282311,1.70643,-1.412086,5.449056,420.144024,221.794737,4.069947,1.765269,-0.078893,3.081336,520.954516,229.537492,0.033097,0.25548,0.460446,5.057433,20.972176,32.997147,0.173104,0.474068,-0.318091,2.268453,58.734577,61.509438,-0.106678,0.223415,0.618017,2.559048,39.587239,28.337567,-8.884738,0.426686,1.155569,2.955651,1137.327684,52.54939,-3.794362,0.138381,-0.098311,3.176849,485.824607,15.752655,3.258656,0.243014,0.985571,5.32856,417.36829,28.152425,-0.158089,0.171233,2.448883,9.241305,25.236644,18.662204,-0.074463,0.032816,1.259392,3.137198,13.017254,3.019583,-0.091371,0.054823,1.820899,4.914471,16.981458,4.72258,-9.774948,0.00278,0.276654,3.704852,1251.19334,0.359074,-0.802021,0.011433,-0.723549,4.505,102.806205,1.005462,-0.24918,0.031677,-0.274009,2.825719,32.280997,3.726518,-0.030232,0.003412,0.557727,4.758813,5.259622,0.242353,0.061252,0.005035,-0.443273,2.192978,8.783458,0.405828,0.036775,0.001253,-0.704658,1.988783,4.928541,0.129168,-9.798634,0.002098,-0.299242,3.428954,1254.225105,0.272412,0.163509,0.009805,0.21888,4.877526,20.960738,1.254073,-0.442561,0.030423,0.272409,2.950482,57.143118,3.061353,-0.012493,0.001037,1.270482,4.786118,1.974001,0.113526,0.044816,0.003183,-0.544875,1.823515,6.175454,0.331062,0.006915,0.000494,-1.161021,3.665492,1.356237,0.047493,cut-carrot--
54414,9.384842,0.087521,0.440612,3.48321,1201.327063,8.813935,0.884214,0.38469,1.095451,3.241293,117.527448,34.101283,-2.558888,2.506909,-0.784679,2.564033,331.934638,279.978621,0.15856,0.059548,0.088928,2.279837,23.895577,5.218581,0.411313,0.122361,0.115827,1.770741,53.00681,15.310235,0.168663,0.04008,0.169665,1.930111,22.149889,4.822141,-8.67048,2.556546,0.230894,3.333087,1109.986132,326.639322,3.308211,0.756915,-1.671698,7.772196,424.894376,78.987425,4.147067,1.08,-0.052526,4.125266,532.906947,105.276057,0.054813,0.07619,-0.473276,3.636964,12.732908,9.881162,-0.018623,0.49079,-0.946263,2.775046,47.980855,46.863939,0.012055,0.260095,0.980638,2.679313,37.127468,26.386841,-8.632815,0.931528,-0.084036,2.641549,1106.745436,59.864453,-3.945261,0.536097,0.438565,3.230725,505.588209,60.176019,2.58377,1.504082,0.877774,2.502456,334.405877,156.694891,-0.585616,0.687035,1.153978,3.181815,79.348771,78.590061,-0.150048,0.038369,0.456681,1.910171,19.388423,4.87857,0.151318,0.364567,-1.155603,3.805638,37.121294,31.495568,-9.765179,0.003311,0.490678,3.437056,1249.943111,0.423511,-0.706218,0.040509,-0.82208,3.142598,90.593704,4.700459,-0.457114,0.152463,0.770962,2.820069,61.716794,13.711208,-0.083006,0.013402,0.83904,3.213722,11.210245,1.539869,0.10531,0.008602,0.203625,1.642649,13.480296,1.118279,0.064422,0.002218,-0.040993,1.62324,8.246083,0.288443,-9.786266,0.002617,-0.011349,2.532187,1252.642095,0.339776,0.146371,0.015897,0.223069,2.92604,19.380002,1.677292,-0.549241,0.066162,0.20781,2.170574,71.078562,6.863066,-0.043396,0.004375,0.831643,2.254888,6.249472,0.438767,0.074266,0.00374,0.3971,1.577128,9.543238,0.475323,0.00434,0.000743,-0.49996,2.895622,1.562638,0.095294,cut-carrot--
54681,9.463833,0.045959,-0.130521,3.123033,1211.3709,5.965162,0.459996,0.670429,0.146585,1.457373,68.644518,85.903016,-1.280459,4.105302,-0.030677,1.523932,166.181738,533.824951,0.192202,0.062606,0.413147,2.210304,27.619406,5.639943,0.529173,0.054254,-0.127454,2.50753,70.427374,1.148754,0.150271,0.039364,-0.109727,1.966225,24.747366,1.270002,-7.927843,2.002816,0.801578,3.11055,1014.764157,260.444628,3.410456,0.491434,-0.026136,2.025093,436.640991,62.480495,4.382029,0.989642,0.369963,2.819505,561.312864,121.32605,0.00231,0.050415,-0.040187,2.572509,14.912434,6.375475,-0.32878,0.066059,1.209171,4.059972,42.361203,8.218074,0.210205,0.043978,-0.458061,2.319462,27.074591,5.574558,-8.603559,0.949002,-0.001984,2.545085,1101.289509,122.213482,-4.38904,1.132548,0.306861,2.209848,562.994765,125.884253,1.938748,1.727768,-0.124776,1.582698,249.240366,216.133424,-1.031781,1.179373,0.567992,2.054938,134.959658,141.09975,-0.289224,0.044882,0.010425,1.989173,37.238526,5.579541,0.332358,0.455753,-0.43234,2.271216,52.733123,58.137463,-9.754939,0.002902,0.225089,2.784713,1248.632226,0.377287,-0.496619,0.11536,-0.528482,2.19364,63.765376,14.60261,-0.757027,0.332743,0.103806,1.578583,96.947707,43.121371,-0.121016,0.013819,0.357107,2.644381,16.44098,1.314987,0.118488,0.007002,0.381768,1.938098,16.673463,0.148788,0.095322,0.001568,0.648351,2.409737,12.261213,0.180603,-9.770697,0.003645,0.366856,2.584155,1250.649435,0.46806,0.168863,0.032686,0.310424,3.236926,21.696586,4.194546,-0.735495,0.132703,-0.046097,1.955849,94.143916,17.255248,-0.064084,0.004881,0.334582,1.914059,8.495826,0.557091,0.096089,0.002618,1.314187,3.644546,12.697883,0.18245,0.022622,0.001935,-0.686075,2.640041,4.299989,0.091205,cut-carrot--
54948,9.461817,0.039644,-0.403345,3.728605,1211.119372,4.892922,-0.009575,0.586295,-0.743712,1.929997,55.504447,63.31036,0.208686,3.411891,0.497585,1.815335,142.463769,420.523588,0.28423,0.019373,-0.472698,4.380136,37.36063,1.37304,0.51745,0.059035,-0.1431,2.272914,66.58805,6.929194,0.181074,0.02588,-0.615332,1.941229,23.186475,3.358594,-7.236372,0.843982,0.695154,2.30186,926.543728,101.271749,3.75905,0.39491,0.476973,1.970385,481.612155,44.420163,4.982002,0.894726,0.347754,2.121177,637.759614,115.078341,0.009084,0.032104,0.415312,2.723377,8.530291,3.718846,-0.214716,0.017629,0.717456,2.233932,28.431062,1.451703,0.100143,0.032035,-0.637832,2.354063,14.600698,3.390333,-8.704106,1.022491,-0.227364,2.288184,1116.419713,51.730255,-4.22978,1.37234,0.403866,1.894242,547.43021,74.436833,1.44759,1.019201,-0.95394,3.501555,197.614681,57.641592,-1.115105,1.016228,0.68626,2.195916,156.495231,66.778069,-0.339573,0.023541,0.688133,2.199201,44.01604,2.296424,0.374556,0.448834,-0.259208,2.252775,68.292445,20.818095,-9.745532,0.003118,0.287246,3.020034,1247.428254,0.400786,-0.201203,0.165112,-0.141809,1.648986,31.279039,21.401506,-1.085102,0.209666,-0.453392,1.738185,139.855574,23.005873,-0.152835,0.008513,0.687751,3.212211,20.17688,0.719765,0.114665,0.006641,0.115328,1.753275,14.819632,0.796759,0.115585,0.000398,0.3531,2.556279,14.848544,0.026591,-9.755597,0.003607,0.553292,2.766037,1248.716428,0.468797,0.235308,0.044685,0.385183,2.584515,31.568255,4.391868,-1.011602,0.10238,-0.119437,2.065564,129.50082,13.249993,-0.082484,0.003566,0.001072,2.436621,11.195625,0.243515,0.109216,0.000712,0.284734,1.848984,13.991328,0.087355,0.033703,0.002251,-0.138434,1.811505,4.314193,0.292673,cut-carrot--
55214,9.413643,0.023973,-0.291749,5.01693,1204.952722,2.871408,-0.483188,0.156752,-1.938791,6.230634,62.840325,18.422932,1.451737,1.395105,1.105355,3.404284,188.538743,165.300422,0.224996,0.033527,-0.206742,2.895158,28.88576,4.281077,0.364559,0.08232,-0.657406,2.502255,46.946445,10.284809,0.099537,0.015331,-1.318801,3.71156,13.561413,1.651321,-6.784681,0.421138,1.773417,5.584448,868.926158,41.343344,4.089086,0.18087,1.354915,4.39351,523.612127,20.045118,5.495381,0.410156,0.80096,2.680203,703.986204,40.437243,-0.003248,0.0283,0.386058,3.109579,7.816627,3.478521,-0.206744,0.018986,0.727917,2.173538,26.778714,2.202575,0.081402,0.032361,-0.903222,2.617918,15.046004,2.338799,-8.597292,0.741729,-0.716618,2.514663,1100.702079,87.760249,-4.047378,1.662843,0.504842,1.703432,519.455448,193.318918,1.108948,0.251751,0.779934,2.337558,141.958496,32.676587,-0.9747,1.13231,0.824578,2.258085,124.931458,146.569016,-0.251517,0.039734,0.565006,2.457226,33.390365,3.921603,0.463018,0.314697,-0.77911,2.387919,59.433387,40.606538,-9.735335,0.003221,0.515679,3.244908,1246.12298,0.41611,0.128562,0.17402,0.219009,1.797972,33.300167,22.488818,-1.335564,0.064607,-1.12389,3.978839,171.208135,7.010881,-0.152853,0.007787,0.950666,3.53484,19.660974,0.952962,0.058678,0.011614,-0.218229,1.916814,8.309029,1.472524,0.110693,0.000761,0.887751,3.122959,14.233532,0.069923,-9.723324,0.004303,0.497058,3.767903,1244.585678,0.552534,0.359395,0.079345,0.398998,2.419747,46.119981,10.145775,-1.21756,0.070251,-0.658438,2.525488,155.97762,8.491797,-0.093508,0.002009,0.812519,3.032931,12.004182,0.247879,0.081877,0.002025,0.362349,1.961864,10.503502,0.255664,0.054147,0.001938,0.8519,2.811302,7.297278,0.169321,wait---
55481,9.447368,0.014768,-0.678339,5.09803,1209.265177,1.842664,-0.635918,0.023939,-0.923289,4.007015,81.550506,2.718312,2.129713,0.288118,0.886451,2.488449,273.738773,27.622385,0.033929,0.065575,0.579137,2.137778,19.775992,8.222839,0.167591,0.032014,-0.564864,2.044266,21.888847,3.862762,0.018144,0.002802,-0.358384,1.981263,4.075998,0.356703,-6.5122,0.033087,-1.083462,3.506162,833.586197,3.651669,4.248211,0.044098,0.731699,3.788984,543.772591,5.706601,5.82085,0.102055,0.917811,3.296168,745.152763,11.284354,0.047891,0.040372,0.264114,2.735541,11.076246,5.191906,-0.15119,0.005845,0.794698,3.01937,19.66398,0.567028,-0.023095,0.004705,-0.34389,2.97239,3.484851,0.612233,-9.084087,0.213207,-0.84225,2.361584,1162.938213,21.263665,-3.695106,1.435328,1.293714,3.061948,476.781242,129.245564,1.38699,0.171854,0.899491,3.040406,177.700373,21.41867,-0.455369,1.084891,1.613349,4.469596,66.373614,125.080319,-0.143818,0.065641,0.544378,2.318503,19.548831,8.283966,0.257686,0.144897,-1.517735,5.220825,39.594381,11.228062,-9.735584,0.002799,0.214246,2.950521,1246.155823,0.320875,0.406978,0.09053,0.621046,2.15405,52.721631,10.728222,-1.325926,0.06275,-0.700058,2.484231,169.933091,7.005119,-0.075671,0.011559,-0.317045,3.591395,9.925537,1.428476,-0.011764,0.005189,-0.329016,2.440282,4.728922,0.659881,0.083647,0.002281,0.435468,1.730707,10.746348,0.283279,-9.70291,0.006561,0.249492,3.699826,1241.972934,0.835018,0.548187,0.080887,0.84267,3.934883,70.190482,10.46855,-1.342541,0.023284,-0.406452,2.838626,172.088924,1.697605,-0.050051,0.003678,-0.547397,4.57712,6.613383,0.435585,0.052701,0.002056,-0.17784,1.910752,6.791319,0.257575,0.065471,0.000872,0.680412,3.488803,8.485464,0.085244,wait---
55748,9.411272,0.013215,0.247919,2.762202,1204.649693,1.455483,-0.715471,0.016857,-0.817676,4.29499,91.609606,2.106779,2.41296,0.039279,0.419921,3.705474,309.03867,3.346094,-0.182908,0.090081,0.123068,1.662584,23.419723,11.709522,0.068275,0.012182,-0.878284,3.769651,10.13483,1.166617,-0.027686,0.00281,0.748929,4.531217,3.617725,0.357116,-6.502636,0.027116,-0.6504,2.730518,832.340401,3.448273,4.300711,0.04718,-0.988383,5.149597,550.500881,5.961796,5.956968,0.044588,0.394551,2.855641,762.519895,5.121364,0.181473,0.040318,-0.049724,1.76345,23.471251,5.062876,-0.181728,0.006693,0.260855,1.789951,23.722272,0.526425,-0.091229,0.013352,0.878109,2.887487,13.542274,0.990333,-9.29174,0.087473,-1.766441,7.216167,1189.362713,10.620722,-3.50197,1.04893,1.917015,5.544158,452.114376,81.19956,1.663524,0.094228,-1.391532,5.272781,212.941302,12.187018,0.357413,0.564593,-1.702174,5.679184,52.086941,63.586062,-0.021354,0.017931,0.089989,2.109968,8.7921,1.223303,-0.107325,0.240152,1.741382,5.500393,25.661889,27.777939,-9.723601,0.002504,0.403266,4.163969,1244.621464,0.304064,0.556988,0.03528,0.609563,2.371889,72.057476,2.852965,-1.191409,0.08429,-0.086391,1.678613,152.503535,10.944755,-0.046647,0.011429,-0.79182,2.710785,7.082301,1.25581,-0.011044,0.005227,-0.281606,2.280471,6.045464,0.131304,0.056835,0.002174,-0.089119,1.69865,7.472197,0.236493,-9.681849,0.009324,-0.566604,4.478727,1239.277326,1.18512,0.744316,0.061243,-0.445372,2.472819,95.273304,7.96134,-1.314482,0.091332,-2.171311,7.514009,168.770517,9.113272,0.014655,0.014954,-1.887506,6.872294,6.659232,1.773856,0.073817,0.014404,-3.121251,13.144172,11.57522,1.164216,0.020625,0.010133,2.740906,10.722197,4.769963,1.067693,wait---
56014,9.404253,0.015886,0.515131,3.340864,1203.748712,1.902885,-0.881002,0.085935,0.925062,3.580623,113.394858,8.925001,2.422316,0.033995,0.409433,4.484065,310.059466,4.390599,-0.458771,0.120892,0.261248,2.195066,58.731654,15.705784,-0.052154,0.019996,1.19376,3.62403,8.950044,2.080349,-0.158291,0.050626,1.63055,4.564736,22.239728,5.249871,-6.467238,0.020578,-0.65491,3.11291,827.812934,2.504725,4.57439,0.234499,-0.893525,2.451999,585.938242,22.751311,5.913036,0.045764,0.314924,2.737129,756.916905,4.789167,0.276264,0.036409,0.577776,2.520073,36.36737,3.589656,-0.212207,0.007833,-0.385511,1.660139,27.255846,0.937819,-0.197001,0.042703,0.74795,2.528902,25.610401,5.237248,-8.686897,1.138493,-1.190128,2.79351,1113.33637,98.123179,-3.852316,1.350235,0.91483,2.530455,493.143502,174.837946,1.969331,0.24907,-0.883247,2.499912,252.164617,31.664263,0.945629,0.897442,-0.49092,1.706336,121.328266,115.600304,0.048389,0.019188,-1.331363,5.427658,6.599956,2.491998,-0.507059,0.48856,0.624207,1.705172,68.377954,56.178275,-9.746171,0.00367,0.457046,3.156141,1247.510124,0.467719,0.658284,0.026149,0.732658,3.455851,84.260431,3.400136,-1.112153,0.081289,-0.022239,1.589079,142.791398,8.599146,0.090491,0.059362,-1.293394,3.827033,14.692974,6.946981,-0.034658,0.004839,-0.944048,3.376493,4.983325,0.54748,0.000559,0.006004,1.250055,3.730366,4.627233,0.737804,-9.584617,0.096874,-1.645768,6.428225,1226.871702,11.009924,0.426421,1.472273,2.119126,8.753403,67.504224,166.411119,-1.729441,1.229811,2.245093,8.499755,227.163835,118.654178,0.479558,0.989281,-2.351827,7.341743,72.643325,104.683724,0.129953,0.068723,-1.712958,5.046985,16.638979,8.933659,0.00317,0.047925,0.131522,4.797921,10.690517,5.724445,wait---
56281,9.45503,0.045747,-0.214569,3.364601,1210.285225,4.359092,-0.414992,1.229531,-1.65681,4.776618,85.274121,89.280216,1.98619,0.644834,1.69762,4.840588,256.732509,63.575452,-0.737034,0.108931,0.056871,1.750013,94.359473,14.107739,-0.235897,0.085535,0.709506,2.04632,31.59031,9.754052,-0.400052,0.151208,0.606815,1.768209,51.952023,18.441827,-6.45483,0.036602,-0.858933,2.819466,826.222415,4.651311,4.678245,0.279013,-0.227745,1.781574,599.254278,27.935425,5.899111,0.043683,0.061368,2.543447,755.096196,5.44037,0.427798,0.021587,-0.263566,2.422365,54.758252,2.806918,-0.247619,0.003749,-0.838606,2.980972,32.001988,0.17731,-0.402898,0.084951,0.304219,1.687429,51.619443,10.968288,-8.649228,1.801437,-0.246392,2.166632,1108.952836,169.119174,-3.82884,1.622627,0.292626,2.882356,499.584575,61.870173,2.231344,0.24752,-0.177392,1.775724,285.719709,31.209544,1.358156,0.598573,0.10193,1.792912,179.02753,48.804263,0.267739,0.137325,-0.860964,2.217685,40.637961,10.287296,-0.503652,0.505024,0.56011,1.662353,84.981085,17.006658,-9.773962,0.006672,0.26456,2.481892,1251.067582,0.85155,0.482682,0.144336,1.136212,3.53052,64.120361,14.098697,-1.034976,0.072953,0.366242,2.023053,132.477007,9.486152,0.27809,0.106293,-0.386838,1.840986,36.702167,12.552902,-0.007506,0.005899,-0.343203,2.02141,5.468354,0.712193,-0.066374,0.010239,0.337329,1.47361,8.994725,1.192918,-9.577257,0.110622,-1.272206,5.242779,1225.893028,14.223921,0.110776,2.108143,1.626819,6.218463,74.721416,271.556035,-1.944484,1.391771,1.559478,5.703499,248.8945,180.970293,0.553346,0.942703,-2.317397,7.344861,76.476116,109.375986,0.047699,0.108071,-1.020013,3.542402,21.404046,7.372554,0.025164,0.05435,0.24524,3.940713,13.434814,5.672699,take-carrot-cutting_board-
56548,9.409441,0.063688,-0.132341,2.700578,1204.416043,7.99234,0.500773,3.378168,-0.426396,1.412261,144.798563,385.468462,1.30209,1.384841,0.420323,1.434459,168.114311,172.390646,-0.765546,0.103304,-0.212006,2.129311,101.67981,1.738792,-0.294596,0.072251,0.408154,2.101942,41.71883,4.338589,-0.448707,0.133721,0.443519,1.818918,64.105079,4.51911,-6.199526,0.170031,-0.765205,2.244231,793.952021,11.711535,4.528551,0.488852,0.127935,1.757657,581.40029,31.393018,5.917063,0.04412,0.092854,2.736694,757.480041,3.428811,0.460522,0.015192,-0.503994,2.413247,59.006738,1.863238,-0.181987,0.031755,-1.697869,4.815602,24.832577,2.955551,-0.511845,0.050584,0.109957,1.795035,67.187219,3.057799,-8.741378,2.046143,-0.216266,1.95918,1121.455085,175.073318,-3.584266,2.306856,0.125355,2.216257,458.964761,297.362412,2.764546,0.750189,-0.785331,3.45311,354.288839,92.777799,1.487894,0.404735,-0.026812,2.101968,194.081861,30.462989,0.333042,0.138863,-0.381529,1.762384,44.905311,14.894545,-0.575712,0.428657,0.583934,1.754434,75.460874,51.549261,-9.765027,0.012751,-0.250085,2.78354,1249.930503,1.376024,0.143996,0.431255,0.788482,2.600682,41.89315,49.306843,-0.893106,0.150564,-0.034415,2.193102,115.206911,16.338364,0.538487,0.238702,-0.557533,3.046485,68.994352,30.890037,-0.023017,0.009549,0.166229,2.086865,8.11413,1.212831,-0.09027,0.009035,-0.079158,1.657507,12.920977,0.643954,-9.580739,0.109596,-1.333738,5.382568,1226.391918,12.017918,-0.19467,1.951844,1.216522,5.889778,54.030675,224.453149,-1.876049,1.494306,1.497417,5.331873,253.035979,93.311732,0.607178,0.896539,-2.360243,7.544542,87.66594,90.465896,-0.002735,0.12006,-1.215847,3.526094,25.320913,15.485083,0.000618,0.056362,-0.047796,3.639885,10.665628,5.613928,take-carrot-cutting_board-
56814,9.321177,0.096218,-0.109881,2.352255,1193.207379,8.850022,1.392679,3.399731,0.578045,1.577435,192.617929,357.599441,0.596631,1.330059,-0.502234,1.590661,85.107637,152.292667,-0.541084,0.355637,-0.592557,1.990572,73.529689,36.570188,-0.392286,0.041959,0.584079,2.082805,50.58993,4.852448,-0.396728,0.178857,0.209029,1.712542,54.413033,17.193,-6.063571,0.230699,-0.228802,1.510907,776.151415,29.649116,4.558664,0.517672,0.163576,1.708604,584.940282,40.768204,5.774197,0.099638,1.512178,6.358235,739.181503,10.981562,0.373479,0.069484,1.586209,6.093765,49.728428,6.059647,0.037195,0.135534,-0.769553,2.079514,27.885257,15.529819,-0.398472,0.151457,-0.70638,2.270303,56.440708,10.423202,-8.584193,1.962949,0.078418,2.077777,1102.251319,133.856443,-3.012796,1.570667,0.355004,2.504186,391.093895,136.970473,3.415982,1.014451,-0.604239,2.51412,437.328254,130.770905,0.897903,1.49926,0.789582,2.393787,118.489505,181.78599,0.290398,0.174989,-0.222328,1.66464,49.054408,6.489674,-0.458561,0.344366,1.154367,2.868876,67.900937,26.287589,-9.774593,0.014838,-0.320655,2.533824,1251.148234,1.917448,-0.277942,0.586554,-0.144555,1.588545,60.399582,75.425102,-0.81289,0.152044,0.127339,2.153905,104.17695,19.35119,0.572105,0.213114,-0.613505,3.356388,79.664421,12.094517,-0.020207,0.010012,0.173388,1.997682,7.554611,1.173605,-0.109304,0.005561,0.149605,1.681721,14.396135,0.540505,-9.602953,0.111352,-1.473221,5.595774,1229.179154,14.435012,-0.697024,1.506462,0.838703,7.274142,94.763182,179.700298,-1.829135,1.518795,1.595379,5.331171,234.174307,197.157533,0.552928,0.948632,-2.287545,7.266833,73.073089,118.105409,-0.098359,0.102986,-2.111537,6.355678,19.985841,9.569612,0.020729,0.050021,0.001103,4.224491,10.85586,6.188435,take-carrot-cutting_board-
57081,9.241603,0.136567,-0.212246,1.975935,1182.954828,16.644699,2.151524,1.138717,1.262376,3.841248,287.004618,44.440558,-0.629719,1.992128,0.795236,3.413783,88.992605,246.643542,-0.052584,0.701886,-0.012934,1.595835,69.1931,91.24247,-0.520821,0.058947,-0.055227,1.743332,69.596589,1.324533,-0.137323,0.323663,0.324061,1.949256,45.640225,41.096242,-6.463249,1.831811,1.737447,5.139816,831.405362,130.028043,4.185875,0.420968,-0.169083,2.608505,535.842037,53.900063,5.152658,1.272842,1.203823,3.002722,662.01732,113.563239,0.185411,0.169402,0.495041,1.77906,33.441498,21.400496,0.228705,0.135899,-0.026901,1.57089,31.769819,15.253588,-0.271238,0.177309,0.054755,1.516525,36.794051,20.700568,-9.107176,1.038755,-0.054781,3.34921,1165.774654,133.00493,-2.882875,1.476209,0.802759,3.978585,373.334973,140.993072,3.505721,0.97154,-0.34108,2.763038,455.138122,34.426247,-0.23472,3.076228,0.667926,2.324087,123.432407,389.351882,0.188431,0.253517,-0.083586,1.83129,38.270604,32.55535,-0.223844,0.067292,1.124696,4.646871,29.573371,7.898891,-9.738628,0.02442,-0.171589,2.215815,1246.544676,3.165947,-0.749901,0.302602,-0.708063,2.135504,97.657336,34.220684,-0.669686,0.13527,0.614967,2.816142,86.214351,16.239807,0.408043,0.332549,-0.508986,2.49152,54.682296,39.082272,-0.027237,0.01047,0.007482,1.8442,8.180827,1.36143,-0.105428,0.0043,0.586836,2.037231,13.919315,0.374518,-9.706736,0.022916,-1.33043,12.417481,1242.465934,2.831436,-0.656555,0.586908,2.97776,19.419749,84.054334,76.29185,-1.056028,1.011274,0.285042,4.341862,135.313171,130.90973,0.034314,0.07059,0.119267,1.950375,20.225783,8.590124,-0.288236,0.014189,0.397266,2.150074,37.963258,0.574883,0.065921,0.016024,0.014182,1.847544,13.781112,0.199137,take-carrot-cutting_board-
57348,9.162127,0.110994,-0.22294,1.829603,1172.828621,11.592772,1.671793,2.495958,0.793603,2.027594,220.002373,283.160476,-2.067554,3.97594,0.489653,1.53202,269.285251,477.72889,0.453026,0.394818,0.560214,2.151808,63.598459,40.513145,-0.427987,0.061824,0.476521,2.159589,56.677762,4.686654,0.20896,0.112573,0.412597,2.57155,29.398899,12.276288,-7.448446,4.726708,0.501803,1.501327,954.887398,569.626615,3.80763,0.409206,-0.387465,3.083905,488.859149,30.237055,4.400409,2.03509,0.101747,1.287167,563.25399,264.61841,0.004593,0.120547,-0.066843,1.646939,22.520924,10.991762,0.289617,0.090664,-0.267268,1.64537,45.189662,1.188405,-0.054426,0.083185,0.764514,2.627413,18.509285,6.149725,-8.557184,1.437513,-0.715592,3.179072,1095.48245,181.294441,-3.864982,3.998843,0.433978,1.72953,496.672279,489.295231,2.611045,5.212785,0.858229,2.435315,349.056905,516.869688,-1.10238,2.435933,0.257998,2.100603,151.633334,267.83407,-0.112374,0.124642,-0.442613,2.552754,24.408119,13.426843,-0.342633,0.082847,1.225793,3.400864,43.857824,10.771681,-9.719277,0.024242,0.234905,2.662248,1244.067619,3.146451,-1.11691,0.187149,-1.540212,6.039336,143.050182,23.949749,-0.462223,0.059961,0.385365,1.895213,60.376764,5.498104,0.178907,0.365612,-1.258382,3.426532,43.740011,37.484794,-0.026085,0.011105,-0.140099,2.0243,7.709732,1.433918,-0.056793,0.002615,0.424752,4.79539,7.396678,0.310736,-9.714877,0.009558,-0.147372,3.180545,1243.510114,1.012859,-0.533573,0.156091,0.163139,2.045229,73.775736,7.942599,-0.142024,1.077917,-0.564017,1.630419,81.462758,130.912989,-0.065206,0.044486,-0.512644,2.385262,13.71313,4.339427,-0.214352,0.031976,-0.168133,2.690583,29.32775,2.454794,0.02987,0.01247,-0.227652,1.808221,8.408754,1.231651,take-carrot-cutting_board-
57614,9.038531,0.117392,-0.587462,2.567642,1157.012241,12.318209,0.597279,3.009286,-0.153002,1.300898,144.558028,383.812658,-3.163943,3.666552,-0.465259,1.564927,410.329836,407.673279,0.543075,0.26762,0.483809,2.352818,81.708023,5.528454,-0.326441,0.130076,-0.132844,2.067246,47.061828,9.474113,0.294516,0.048911,-0.635193,2.012794,42.131552,0.742196,-8.375908,3.96511,-0.306039,1.629715,1075.867768,387.7742,3.883182,0.420004,-0.139696,2.883488,498.337383,34.245791,3.890917,1.331607,-0.451836,1.913399,504.809143,65.37945,-0.126567,0.071213,-0.528965,2.792309,20.258092,6.912601,0.240252,0.114381,-0.265218,1.653738,30.752334,14.874609,0.09861,0.016669,-0.671919,2.896789,13.640614,1.743508,-7.399907,2.726288,-0.417589,1.681726,948.861885,304.172489,-5.328314,4.990538,-0.224239,1.607003,682.19764,645.27953,0.785877,10.332821,0.102388,1.484481,254.554326,1341.08699,-1.425754,1.492477,0.777175,2.439557,202.872752,69.428996,-0.17581,0.079781,-0.386975,3.58235,29.829339,4.289081,-0.318654,0.091913,1.173706,3.211454,45.408861,5.628933,-9.691325,0.042247,-0.772373,4.571884,1240.491115,5.434435,-1.458195,0.247261,2.425035,11.974831,186.963426,30.305885,-0.630138,0.221409,1.585334,5.129853,84.812158,17.881944,-0.141887,0.048818,-1.043953,4.662098,20.539758,4.887026,0.097171,0.03367,-0.966986,3.062125,16.705598,2.403945,-0.007781,0.008671,-1.113473,3.209904,6.641115,0.96772,-9.734159,0.010667,-0.395338,3.012415,1245.977012,1.205149,-0.603004,0.163265,-0.051692,2.009724,80.329166,13.367741,0.236971,0.802495,0.03032,1.598065,58.445585,65.039805,-0.11945,0.018284,0.400999,2.274716,18.213015,0.822947,-0.10685,0.071021,-0.014696,1.653479,20.086324,6.984947,0.0148,0.015458,-0.199315,1.707894,8.378828,0.952679,take-carrot-cutting_board-
57881,9.063952,0.119313,-0.456974,2.399257,1160.188317,15.424975,-0.06952,1.634006,-0.711453,2.193834,98.520275,59.663134,-3.972206,1.208676,-0.934852,3.210243,514.800884,53.930485,0.188891,0.809078,0.509708,1.890279,71.359739,98.379258,-0.112836,0.244378,0.209633,1.624009,42.005412,31.490641,0.164514,0.155924,0.563396,2.438884,30.694545,18.691247,-9.388361,2.072828,-0.881018,3.649343,1202.894191,224.367274,3.430016,0.461907,0.272966,2.405987,439.073814,59.63783,3.216051,0.497416,-0.542618,2.291213,411.655834,64.662441,-0.074185,0.08252,-0.431308,2.312141,19.371526,10.631808,0.042025,0.095926,-0.897126,3.243365,20.98247,10.305993,0.11849,0.039909,-0.801251,3.728149,15.210892,5.168784,-6.114068,4.692134,0.128275,1.732166,782.673576,608.377481,-6.748897,3.170325,-1.066983,3.146596,865.685433,362.133313,-1.438385,8.45057,-0.591894,1.871934,229.845685,1017.439339,-1.094042,2.059386,0.736482,2.222727,140.20248,267.053988,0.11815,0.344201,-0.586238,2.17841,45.072267,37.550948,-0.366271,0.090484,0.766599,2.674935,47.490292,10.855854,-9.628475,0.097623,-0.209459,5.614226,1232.460807,12.071978,-1.47284,0.912471,-0.036771,5.29656,192.575419,94.13981,-0.744462,0.322034,0.44612,3.368309,95.689504,40.686016,0.174878,0.535219,-1.343145,3.32064,50.468648,57.005585,-0.012247,0.097502,0.430475,2.95187,17.128216,8.060657,-0.025572,0.026329,-0.10137,3.375254,9.47155,2.879219,-9.718271,0.012507,-0.305329,2.323767,1243.938695,1.626332,-0.587072,0.166744,0.200825,2.370403,77.241127,16.613258,0.510191,0.433667,0.131015,2.398179,76.244383,31.811078,-0.050544,0.049398,-0.591876,2.898361,15.820951,6.3036,0.042019,0.116284,0.317754,1.954463,25.865015,14.505367,0.03995,0.014784,0.289068,1.828493,10.28815,0.657361,put-knife--counter
58148,9.099898,0.117714,-0.312576,2.281751,1164.828689,13.763437,-0.037638,1.661367,-0.574018,1.831326,95.117645,167.273,-3.945901,1.124712,-0.595007,2.383226,505.524779,139.03846,-0.500964,1.066747,-0.204885,1.657988,85.107637,136.54605,0.169937,0.109482,0.83179,2.738739,27.163174,10.037278,-0.144861,0.209681,0.010782,1.637847,37.439074,27.199975,-9.109273,2.277202,-0.178443,1.838384,1166.881998,262.973149,3.599179,0.657735,0.092932,2.238195,461.436126,74.74037,3.538204,0.832351,-0.247878,1.760526,453.067648,105.685394,0.18507,0.134937,-0.192386,1.805644,25.143292,16.692705,-0.094893,0.028939,0.465529,2.116531,13.738978,3.109519,-0.112641,0.251681,0.801233,2.495422,33.571129,18.137787,-5.004408,2.05458,0.400788,2.663586,645.267932,171.171366,-7.741572,0.565306,-0.599368,2.443456,991.656991,50.355336,-3.062604,2.120402,-0.832164,2.691685,401.412805,157.356398,-0.275269,1.451241,1.194889,4.253877,70.846157,174.060245,0.433451,0.351549,0.201185,1.642085,57.818781,41.513115,-0.286253,0.076815,0.907382,3.625032,36.983169,9.591989,-9.708534,0.162167,0.843308,6.806115,1242.731971,19.521817,-1.435309,1.136475,-0.182974,3.94709,187.221389,127.163766,-0.682799,0.597052,-0.835648,5.21769,95.57147,53.907181,0.324263,0.500518,-0.933185,2.735224,48.665156,54.837083,0.026643,0.09733,0.786558,3.269523,23.029149,12.505906,0.13259,0.082464,-0.246882,2.134795,21.706019,7.817637,-9.704494,0.016466,-0.206923,2.517543,1242.1791,1.990421,-0.542397,0.217614,0.083266,2.235566,75.347908,14.69522,0.075755,1.340893,0.773021,2.571505,87.8375,165.638358,0.078552,0.039792,-0.282168,2.243089,14.658847,4.908861,0.311094,0.067557,0.217983,2.379836,39.84155,8.758486,0.058779,0.02205,-0.19511,2.068501,10.677528,1.956036,put-knife--counter
58414,9.061045,0.083711,-0.158046,2.761461,1159.848565,9.603638,0.906013,2.86878,0.082616,1.536084,137.483479,371.796395,-3.093242,1.582804,0.040534,1.757036,395.945995,205.677017,-0.909548,0.45831,-0.234914,1.92574,127.599134,16.302509,0.243839,0.046713,0.089344,1.652262,35.269701,1.791711,-0.306777,0.105966,0.031339,1.664399,46.778348,3.520598,-8.375412,1.983627,0.754289,2.519388,1072.074609,257.188516,3.895983,0.675736,0.804064,2.84234,498.999243,82.931973,3.780519,0.644687,0.232575,2.341889,483.958952,83.025127,0.387069,0.135309,0.491842,2.201451,50.314222,16.375311,-0.233993,0.060467,0.137598,1.914416,31.69144,6.160018,-0.262534,0.285853,0.085478,1.719374,47.156628,36.151696,-5.108537,2.415099,0.411709,2.360765,663.136953,120.792304,-7.699409,0.923061,-1.878478,7.266115,986.853109,78.43243,-2.873284,2.980351,-0.849237,2.402668,382.944065,206.848348,0.558662,0.644044,0.031508,2.536908,71.77643,83.13778,0.534817,0.224283,-0.035964,1.557707,80.312791,1.166729,0.002588,0.170344,-0.739135,2.356615,26.343825,11.136674,-9.713071,0.159325,0.817445,6.996166,1243.274455,20.664989,-0.877865,2.007795,0.201485,2.225151,112.928264,259.082673,-0.590442,0.703113,-0.522295,3.697405,75.98883,90.443808,0.447161,0.407124,-0.872449,3.063211,65.58684,36.659535,0.021949,0.096704,0.75108,3.264009,19.685122,10.099102,0.223642,0.084718,0.510322,2.259198,28.653274,10.991796,-9.669597,0.027417,-0.612387,3.396648,1237.710389,3.487168,-0.398156,0.413752,-0.301409,1.942494,58.592693,40.540617,-1.004643,2.14049,0.321993,1.503834,130.806029,269.260712,0.139879,0.021577,-0.6967,2.928218,20.164485,1.440075,0.41546,0.02759,-0.303635,1.768676,54.233366,1.789636,0.105208,0.02386,0.446103,1.992017,14.770599,2.518154,put-knife--counter
58681,9.103041,0.063753,-0.488971,2.417391,1165.189958,8.263523,2.05672,1.879345,0.806292,2.597948,265.877235,222.411495,-2.26293,1.053532,0.48311,1.927876,290.799371,126.456533,-0.831441,0.582044,-0.252287,1.692427,113.64258,50.472783,0.23104,0.046108,-0.069265,1.677579,30.299259,5.306048,-0.320894,0.094732,0.128193,1.634987,43.143224,9.552644,-8.039532,1.625643,1.403584,4.10039,1032.87297,86.60374,3.839009,0.645135,0.686214,2.859625,495.04789,26.662067,3.678204,0.554851,-0.070826,2.8516,473.171484,36.76745,0.472872,0.073725,0.342691,2.374578,63.783248,3.16285,-0.166223,0.094186,0.037133,1.702658,25.447191,9.154727,-0.292104,0.263608,0.017116,1.89316,56.696218,5.444268,-5.259577,2.896464,0.327165,1.978769,676.631615,303.668304,-7.794942,1.122487,-1.48327,6.079117,998.679971,116.573508,-1.934808,4.81395,-0.05956,1.389105,247.895276,624.080011,0.315657,1.400004,0.799872,2.959,91.599036,74.790961,0.466437,0.277783,-0.116467,1.393814,59.77795,35.981594,0.1303,0.20346,0.04496,1.491707,36.93623,24.360968,-9.753316,0.134722,0.93783,8.885677,1248.441709,16.836425,-0.129338,1.870078,1.081597,3.348541,70.431755,238.545517,-0.38929,0.527219,-0.522257,4.572677,55.570146,58.961224,0.433833,0.41566,-0.909794,2.954312,57.112585,51.221151,-0.029699,0.065264,1.551649,4.190376,16.468117,7.567124,0.224633,0.082514,0.503906,2.34532,36.443459,2.771107,-9.458345,0.123003,-0.767162,2.433739,1210.746504,12.982759,-0.100023,0.505123,0.40583,1.696144,54.496193,61.574839,-2.026857,2.323772,-0.464315,1.744201,261.356512,286.336733,0.108398,0.034031,-0.043989,2.748712,14.647002,4.075666,0.39636,0.036325,-0.006124,1.884758,51.968895,2.710672,0.144516,0.010677,-0.096627,1.976225,20.450364,0.181611,fill-carrot-cutting_board-pot
58948,9.108546,0.057908,-0.406777,2.635372,1165.905968,7.084378,2.97111,0.588058,0.702622,2.24204,380.923017,68.967424,-1.568098,0.554495,0.856784,3.375609,201.146099,69.36481,-0.568465,0.629951,0.484119,1.655729,78.903973,67.133038,0.139393,0.025114,-0.843382,3.690254,19.964531,1.992678,-0.235486,0.09267,0.753354,2.093478,33.750149,8.391944,-7.786499,0.571354,0.418858,2.026399,996.718818,72.808053,3.969448,0.347021,-0.08506,2.089869,508.161613,43.962763,3.802909,0.334082,-1.005491,2.950509,487.197967,36.861996,0.405346,0.105833,0.135363,1.705662,52.396995,12.913291,-0.116019,0.091383,0.456657,1.950584,25.591788,10.69341,-0.333767,0.197764,0.481668,1.629122,43.283179,24.949754,-5.992945,1.843055,-0.109067,2.322966,769.507767,180.909288,-7.749335,2.381974,-0.07703,4.610668,992.386826,294.878453,-1.353849,3.264252,0.258735,1.897139,218.289604,144.806107,0.191927,1.696493,0.516047,2.104517,105.353973,219.028986,0.183121,0.213525,-1.036441,2.636996,31.958148,20.938418,0.263335,0.124312,0.289689,1.991479,43.687181,3.904985,-9.828444,0.059949,4.255115,23.67696,1258.05927,7.061914,0.442001,0.995768,1.483736,4.142938,69.761225,103.046713,-0.264292,0.330342,-1.108285,8.224811,36.047609,40.496924,0.084354,0.086338,-0.505292,2.652319,19.395367,10.152626,0.062843,0.006782,0.032292,1.671421,8.546479,0.749657,0.268498,0.042937,-0.394046,1.656408,34.485283,5.454956,-9.298041,0.126295,0.099197,1.824098,1190.172817,15.532385,0.344362,0.334611,1.138118,3.605583,47.64301,38.330474,-2.988962,0.790689,-1.100928,3.295477,384.182857,83.412205,-0.003108,0.042137,0.04507,2.315094,15.102716,5.443549,0.295655,0.060357,-0.176311,1.704068,37.932542,7.742476,0.12718,0.013473,-0.23107,1.585621,16.282524,1.750826,fill-carrot-cutting_board-pot
59214,9.114187,0.038858,-0.213088,2.739727,1166.632111,4.452862,3.41824,0.16828,0.95714,4.063665,437.760022,18.753535,-1.096409,0.231558,0.076437,2.363602,140.357478,30.035764,-0.116731,0.200882,1.36383,4.144304,26.584676,18.449391,0.078064,0.006579,0.937539,3.635541,10.362573,0.735936,-0.007104,0.037543,0.18125,3.228578,12.293616,4.879483,-8.12442,0.368705,-0.011608,1.96203,1040.370724,33.253012,3.755017,0.269396,-0.519026,2.718197,481.340901,24.361857,3.55592,0.07436,-0.621046,3.182966,455.319496,7.342078,0.488805,0.245553,-1.152178,4.381116,72.121047,11.508084,-0.137425,0.081557,0.356464,2.209502,27.121163,3.840964,-0.082595,0.095162,1.440271,4.072779,17.228588,9.439447,-6.841762,1.522203,-0.449903,2.251973,878.660194,116.801457,-7.407319,2.751992,0.188742,4.044331,950.358518,290.898641,-1.187813,2.552484,0.073358,1.800252,156.036434,312.372296,0.032993,1.539468,0.292199,2.228049,77.034606,106.268798,0.080039,0.104793,-1.113623,3.201011,24.477606,5.78217,0.169332,0.282861,1.058453,3.106028,34.956188,33.062562,-9.768062,0.005058,-0.048753,2.368272,1250.312475,0.636353,0.978613,0.10919,1.714613,6.30086,125.441385,13.488606,-0.273303,0.087948,-0.315807,2.832262,38.130476,7.783151,-0.009005,0.039579,-0.267822,2.541977,11.708895,2.992407,0.048916,0.006149,-0.225115,1.583772,7.011883,0.641575,0.126053,0.024339,-1.011099,3.096366,16.658799,2.892496,-9.128559,0.081034,0.564554,2.874715,1168.545877,7.191294,0.710425,0.077511,0.082928,1.88427,91.037729,9.780978,-3.471204,0.136817,-1.211483,4.209765,444.746976,11.684288,-0.019137,0.035091,0.136173,2.690209,14.551331,1.297778,0.148836,0.028747,-0.665282,2.152059,20.607199,2.75844,0.046573,0.011876,-0.3211,2.604233,7.26584,1.456653,fill-carrot-cutting_board-pot
59481,9.199276,0.064614,-0.532055,2.56814,1177.515473,8.096684,3.264869,0.39185,1.061292,3.112034,419.825041,25.408613,-0.957779,0.162814,0.344994,3.374127,123.878609,16.1525,0.050425,0.033641,-0.152986,2.377112,10.450756,4.364357,0.136446,0.004087,-0.262032,2.423276,17.617333,0.446656,0.163633,0.045189,-0.362301,1.639347,22.652327,4.695218,-8.35403,0.220234,-0.32384,2.838308,1069.52027,21.697485,4.072289,0.959274,-0.884689,2.321805,524.398622,72.526356,2.825302,1.603339,1.464905,3.61476,367.233764,143.789767,0.754225,0.58565,-0.58536,1.899149,99.216427,67.841027,-0.112779,0.06319,0.153592,2.204136,22.050155,8.030922,0.254197,0.111314,-1.08974,2.566109,35.397077,11.391569,-6.202697,2.326937,-0.052434,1.799096,798.59507,185.038368,-7.79407,2.274971,-0.092697,4.853174,998.853677,257.393568,-1.648643,2.243742,-0.554191,2.291778,220.347035,227.939754,-0.359554,0.83561,0.652748,2.821519,54.715604,94.756062,0.272914,0.207349,-0.269559,1.399189,37.269159,25.55657,-0.065041,0.268909,0.661904,2.110736,38.579628,31.726535,-9.787383,0.006789,0.26521,2.48961,1252.787123,0.801225,1.075565,0.040116,0.738245,4.073798,137.734559,4.944837,-0.462318,0.072916,0.575976,2.77354,59.344782,9.165503,-0.064638,0.02582,-0.261854,2.854034,10.186459,3.214256,0.039792,0.009434,0.720096,3.285374,5.746601,1.114495,-0.025749,0.024224,1.295423,4.225823,9.953655,2.924769,-8.969996,0.10018,-0.167986,5.212687,1148.163459,12.881274,0.435256,2.633175,1.570685,9.37041,69.448598,315.126681,-3.800777,0.336054,2.970859,13.289514,486.661846,41.199782,0.405702,1.27966,-2.550989,9.010052,70.971377,148.330188,0.075746,0.035511,0.464171,6.044714,10.145101,4.47695,0.017229,0.014643,-0.865991,4.050844,4.773537,1.640855,fill-carrot-cutting_board-pot
59748,9.290461,0.057625,-0.425252,2.093664,1189.197392,6.799922,2.904873,0.83106,0.538373,1.91518,371.851048,107.743511,-0.503216,0.466291,-0.956812,2.984327,71.463125,45.425206,-0.054299,0.026921,-0.179546,3.182182,9.310949,2.892164,0.097268,0.017612,1.266101,3.978867,14.31291,1.499385,0.19937,0.042764,0.003857,1.656058,29.014556,2.535325,-7.99679,1.133037,-1.642518,4.970116,1024.160671,128.779989,4.788794,2.507818,-0.805601,3.03775,613.219392,321.18824,1.785716,3.488031,0.3573,1.451047,232.40857,425.510922,1.05234,0.585033,0.075762,1.768077,138.971646,57.518108,-0.209913,0.033883,0.291489,2.411182,28.493781,2.977891,0.30454,0.11734,-0.69765,1.988544,41.898399,11.512852,-5.555845,3.802093,0.003348,1.583696,715.121368,404.447641,-7.973718,2.394679,-0.314654,4.490884,1021.959076,268.483976,-2.212921,0.759966,-0.191452,3.011423,284.139128,90.872839,0.091093,0.372657,0.993522,4.992059,27.497417,48.371425,0.465671,0.177559,0.561392,1.847324,63.729515,15.016324,-0.122836,0.219874,0.803413,2.316145,36.812367,11.004292,-9.823721,0.032943,0.907575,5.064849,1257.441998,4.055046,0.63028,1.083087,2.219689,7.494942,94.854888,101.364882,-0.532075,0.16693,0.471704,3.984888,68.36344,21.147862,0.157247,0.138775,-2.162574,9.457509,26.375756,13.446647,-0.122296,0.064121,1.515595,4.221156,19.955707,5.906443,-0.211385,0.077413,0.738282,2.070254,27.823307,9.398843,-9.101036,0.20262,-0.013437,2.950809,1165.079482,20.915606,-0.01645,3.318639,0.709713,5.341481,82.41867,426.185516,-3.664957,0.700575,0.103286,6.691144,470.122165,76.086811,0.404283,1.288774,-2.517968,8.905693,74.884905,121.075851,-0.18217,0.195169,0.728021,2.378848,34.647797,14.955117,0.055244,0.024566,-0.40182,1.987875,8.754603,2.771515,take-pot-counter-
60014,9.46342,0.106259,-0.492106,3.269796,1211.317789,13.83197,2.513388,0.699456,-0.171973,1.866152,324.043285,67.076976,-0.1381,0.608031,-0.126246,1.675726,60.253198,76.788342,-0.229835,0.113107,0.552777,2.277937,30.220313,13.948878,0.089185,0.01918,1.000103,3.208423,11.420425,2.492359,0.263723,0.02118,-0.179737,2.06984,34.532368,1.913541,-7.130983,2.000759,-0.435101,1.434303,913.211184,247.258116,6.179429,4.274692,-0.328083,2.025158,790.967338,555.854157,0.857409,3.267932,-0.633256,1.81721,135.61708,333.689414,1.113216,0.520708,0.182871,2.060296,149.501653,35.218482,-0.268383,0.019431,0.621059,2.769162,34.88271,1.94463,0.375093,0.119379,-0.173315,1.616688,49.720832,12.872196,-4.40013,5.87875,0.517307,1.834897,565.384031,725.616242,-8.294367,1.526001,-1.17906,4.861585,1062.100381,184.244094,-2.281235,0.500573,-0.208668,2.766882,292.577014,59.720949,0.295651,0.129816,0.398247,2.203709,39.59837,14.722932,0.643958,0.056898,0.893459,3.32854,83.258432,5.211808,-0.078485,0.232204,0.978049,2.400346,36.586278,29.927165,-9.753897,0.11789,-1.454101,6.329369,1248.526508,14.231786,-0.113437,2.239437,0.88073,2.69404,118.732403,284.652953,-0.741735,0.400575,0.544343,2.350828,95.051251,51.758506,0.444037,1.040658,-1.819709,5.859015,57.929937,134.77406,0.148535,0.432947,-1.050101,3.2512,41.893298,34.179953,-0.273044,0.05804,0.689013,2.185061,37.816158,4.236218,-9.227758,0.248161,-0.454341,2.461326,1181.173102,31.518677,-0.298902,3.125388,0.336956,5.639858,67.804788,356.670493,-2.730367,3.413621,-0.560788,2.289062,359.792516,327.867093,0.562039,1.172621,-2.515873,9.129101,74.108402,147.45436,-0.252099,0.218627,0.356195,1.84007,38.019804,24.522087,0.074604,0.029025,-0.181537,1.604979,11.199417,3.230734,take-pot-counter-
60281,9.502519,0.101242,-0.242436,3.43323,1216.348635,12.168005,1.948308,0.381015,-0.45293,2.200607,249.746591,46.672147,0.387664,0.897394,0.404331,1.954253,74.161909,112.83553,-0.352912,0.07639,0.325683,2.200629,46.366361,8.198799,0.130849,0.026663,0.881165,2.928741,20.451337,1.28075,0.218663,0.028341,-0.341359,2.110272,28.078517,3.605509,-6.317275,2.010619,0.532669,1.575558,809.892073,228.557602,7.39607,2.680845,0.024807,1.475522,947.526151,323.69663,-0.087722,0.736119,-1.108816,4.379283,43.831765,67.236238,0.911876,0.611833,-0.23482,1.716707,116.865304,79.027982,-0.341799,0.017217,0.074283,1.684437,44.803244,0.759011,0.429884,0.096192,0.050032,2.044902,57.104202,8.807604,-3.09322,1.585507,1.165401,4.793916,401.946248,130.038938,-8.94822,0.454724,-0.463097,2.509972,1145.666507,48.425095,-1.999417,0.289549,-0.347566,2.754554,256.407502,33.730467,0.378391,0.122378,1.01593,3.061809,50.150021,13.228261,0.635579,0.039114,-0.055679,1.652896,81.42208,4.911191,0.01477,0.115188,1.362931,4.384848,24.265384,5.689247,-9.805009,0.310972,-0.688525,5.057004,1255.066734,39.416505,-0.516645,2.259611,0.346195,2.145302,106.974534,181.606529,-0.609309,1.375843,-2.016551,8.764858,84.465998,162.210199,0.48127,1.060654,-1.627299,5.446544,80.068889,96.394838,0.212557,0.561913,-0.624044,2.084134,59.389974,72.195558,-0.2828,0.061975,0.191519,2.724294,38.222902,5.667703,-9.398297,0.256953,-1.174161,3.361756,1203.06862,30.106505,-0.716541,2.597149,-0.207726,7.875656,91.754278,337.615152,-2.001148,3.839925,0.306951,1.864066,262.751469,444.916663,0.61842,1.147608,-2.449512,8.995515,89.975971,120.182473,-0.168274,0.291633,0.30514,1.622217,47.136489,10.018122,0.087916,0.024994,-0.217646,1.682317,12.840631,2.64306,take-pot-counter-
[truncated: 1,160,845 more chars]
