# Supplementary material for: Computational State Space Models for Activity and Intention Recognition. A Feasibility Study
Source: PLoS One. 2014 Nov 5;9(11):e109381. doi: 10.1371/journal.pone.0109381 (PMC4220990; doi:10.1371/journal.pone.0109381)
Supplement: Data S1 — Observation model and pre-processed sensor data. (ZIP) [file pone.0109381.s022.zip › Data/Original/features_3.arff]

@relation s3

@attribute time numeric
@attribute Sensor_T8_Acceleration_X_mean numeric
@attribute Sensor_T8_Acceleration_X_variance numeric
@attribute Sensor_T8_Acceleration_X_skewness numeric
@attribute Sensor_T8_Acceleration_X_kurtosis numeric
@attribute Sensor_T8_Acceleration_X_peak numeric
@attribute Sensor_T8_Acceleration_X_energy numeric
@attribute Sensor_T8_Acceleration_Y_mean numeric
@attribute Sensor_T8_Acceleration_Y_variance numeric
@attribute Sensor_T8_Acceleration_Y_skewness numeric
@attribute Sensor_T8_Acceleration_Y_kurtosis numeric
@attribute Sensor_T8_Acceleration_Y_peak numeric
@attribute Sensor_T8_Acceleration_Y_energy numeric
@attribute Sensor_T8_Acceleration_Z_mean numeric
@attribute Sensor_T8_Acceleration_Z_variance numeric
@attribute Sensor_T8_Acceleration_Z_skewness numeric
@attribute Sensor_T8_Acceleration_Z_kurtosis numeric
@attribute Sensor_T8_Acceleration_Z_peak numeric
@attribute Sensor_T8_Acceleration_Z_energy numeric
@attribute Sensor_T8_AngularVelocity_X_mean numeric
@attribute Sensor_T8_AngularVelocity_X_variance numeric
@attribute Sensor_T8_AngularVelocity_X_skewness numeric
@attribute Sensor_T8_AngularVelocity_X_kurtosis numeric
@attribute Sensor_T8_AngularVelocity_X_peak numeric
@attribute Sensor_T8_AngularVelocity_X_energy numeric
@attribute Sensor_T8_AngularVelocity_Y_mean numeric
@attribute Sensor_T8_AngularVelocity_Y_variance numeric
@attribute Sensor_T8_AngularVelocity_Y_skewness numeric
@attribute Sensor_T8_AngularVelocity_Y_kurtosis numeric
@attribute Sensor_T8_AngularVelocity_Y_peak numeric
@attribute Sensor_T8_AngularVelocity_Y_energy numeric
@attribute Sensor_T8_AngularVelocity_Z_mean numeric
@attribute Sensor_T8_AngularVelocity_Z_variance numeric
@attribute Sensor_T8_AngularVelocity_Z_skewness numeric
@attribute Sensor_T8_AngularVelocity_Z_kurtosis numeric
@attribute Sensor_T8_AngularVelocity_Z_peak numeric
@attribute Sensor_T8_AngularVelocity_Z_energy numeric
@attribute Sensor_RightForeArm_Acceleration_X_mean numeric
@attribute Sensor_RightForeArm_Acceleration_X_variance numeric
@attribute Sensor_RightForeArm_Acceleration_X_skewness numeric
@attribute Sensor_RightForeArm_Acceleration_X_kurtosis numeric
@attribute Sensor_RightForeArm_Acceleration_X_peak numeric
@attribute Sensor_RightForeArm_Acceleration_X_energy numeric
@attribute Sensor_RightForeArm_Acceleration_Y_mean numeric
@attribute Sensor_RightForeArm_Acceleration_Y_variance numeric
@attribute Sensor_RightForeArm_Acceleration_Y_skewness numeric
@attribute Sensor_RightForeArm_Acceleration_Y_kurtosis numeric
@attribute Sensor_RightForeArm_Acceleration_Y_peak numeric
@attribute Sensor_RightForeArm_Acceleration_Y_energy numeric
@attribute Sensor_RightForeArm_Acceleration_Z_mean numeric
@attribute Sensor_RightForeArm_Acceleration_Z_variance numeric
@attribute Sensor_RightForeArm_Acceleration_Z_skewness numeric
@attribute Sensor_RightForeArm_Acceleration_Z_kurtosis numeric
@attribute Sensor_RightForeArm_Acceleration_Z_peak numeric
@attribute Sensor_RightForeArm_Acceleration_Z_energy numeric
@attribute Sensor_RightForeArm_AngularVelocity_X_mean numeric
@attribute Sensor_RightForeArm_AngularVelocity_X_variance numeric
@attribute Sensor_RightForeArm_AngularVelocity_X_skewness numeric
@attribute Sensor_RightForeArm_AngularVelocity_X_kurtosis numeric
@attribute Sensor_RightForeArm_AngularVelocity_X_peak numeric
@attribute Sensor_RightForeArm_AngularVelocity_X_energy numeric
@attribute Sensor_RightForeArm_AngularVelocity_Y_mean numeric
@attribute Sensor_RightForeArm_AngularVelocity_Y_variance numeric
@attribute Sensor_RightForeArm_AngularVelocity_Y_skewness numeric
@attribute Sensor_RightForeArm_AngularVelocity_Y_kurtosis numeric
@attribute Sensor_RightForeArm_AngularVelocity_Y_peak numeric
@attribute Sensor_RightForeArm_AngularVelocity_Y_energy numeric
@attribute Sensor_RightForeArm_AngularVelocity_Z_mean numeric
@attribute Sensor_RightForeArm_AngularVelocity_Z_variance numeric
@attribute Sensor_RightForeArm_AngularVelocity_Z_skewness numeric
@attribute Sensor_RightForeArm_AngularVelocity_Z_kurtosis numeric
@attribute Sensor_RightForeArm_AngularVelocity_Z_peak numeric
@attribute Sensor_RightForeArm_AngularVelocity_Z_energy numeric
@attribute Sensor_LeftForeArm_Acceleration_X_mean numeric
@attribute Sensor_LeftForeArm_Acceleration_X_variance numeric
@attribute Sensor_LeftForeArm_Acceleration_X_skewness numeric
@attribute Sensor_LeftForeArm_Acceleration_X_kurtosis numeric
@attribute Sensor_LeftForeArm_Acceleration_X_peak numeric
@attribute Sensor_LeftForeArm_Acceleration_X_energy numeric
@attribute Sensor_LeftForeArm_Acceleration_Y_mean numeric
@attribute Sensor_LeftForeArm_Acceleration_Y_variance numeric
@attribute Sensor_LeftForeArm_Acceleration_Y_skewness numeric
@attribute Sensor_LeftForeArm_Acceleration_Y_kurtosis numeric
@attribute Sensor_LeftForeArm_Acceleration_Y_peak numeric
@attribute Sensor_LeftForeArm_Acceleration_Y_energy numeric
@attribute Sensor_LeftForeArm_Acceleration_Z_mean numeric
@attribute Sensor_LeftForeArm_Acceleration_Z_variance numeric
@attribute Sensor_LeftForeArm_Acceleration_Z_skewness numeric
@attribute Sensor_LeftForeArm_Acceleration_Z_kurtosis numeric
@attribute Sensor_LeftForeArm_Acceleration_Z_peak numeric
@attribute Sensor_LeftForeArm_Acceleration_Z_energy numeric
@attribute Sensor_LeftForeArm_AngularVelocity_X_mean numeric
@attribute Sensor_LeftForeArm_AngularVelocity_X_variance numeric
@attribute Sensor_LeftForeArm_AngularVelocity_X_skewness numeric
@attribute Sensor_LeftForeArm_AngularVelocity_X_kurtosis numeric
@attribute Sensor_LeftForeArm_AngularVelocity_X_peak numeric
@attribute Sensor_LeftForeArm_AngularVelocity_X_energy numeric
@attribute Sensor_LeftForeArm_AngularVelocity_Y_mean numeric
@attribute Sensor_LeftForeArm_AngularVelocity_Y_variance numeric
@attribute Sensor_LeftForeArm_AngularVelocity_Y_skewness numeric
@attribute Sensor_LeftForeArm_AngularVelocity_Y_kurtosis numeric
@attribute Sensor_LeftForeArm_AngularVelocity_Y_peak numeric
@attribute Sensor_LeftForeArm_AngularVelocity_Y_energy numeric
@attribute Sensor_LeftForeArm_AngularVelocity_Z_mean numeric
@attribute Sensor_LeftForeArm_AngularVelocity_Z_variance numeric
@attribute Sensor_LeftForeArm_AngularVelocity_Z_skewness numeric
@attribute Sensor_LeftForeArm_AngularVelocity_Z_kurtosis numeric
@attribute Sensor_LeftForeArm_AngularVelocity_Z_peak numeric
@attribute Sensor_LeftForeArm_AngularVelocity_Z_energy numeric
@attribute Sensor_RightLowerLeg_Acceleration_X_mean numeric
@attribute Sensor_RightLowerLeg_Acceleration_X_variance numeric
@attribute Sensor_RightLowerLeg_Acceleration_X_skewness numeric
@attribute Sensor_RightLowerLeg_Acceleration_X_kurtosis numeric
@attribute Sensor_RightLowerLeg_Acceleration_X_peak numeric
@attribute Sensor_RightLowerLeg_Acceleration_X_energy numeric
@attribute Sensor_RightLowerLeg_Acceleration_Y_mean numeric
@attribute Sensor_RightLowerLeg_Acceleration_Y_variance numeric
@attribute Sensor_RightLowerLeg_Acceleration_Y_skewness numeric
@attribute Sensor_RightLowerLeg_Acceleration_Y_kurtosis numeric
@attribute Sensor_RightLowerLeg_Acceleration_Y_peak numeric
@attribute Sensor_RightLowerLeg_Acceleration_Y_energy numeric
@attribute Sensor_RightLowerLeg_Acceleration_Z_mean numeric
@attribute Sensor_RightLowerLeg_Acceleration_Z_variance numeric
@attribute Sensor_RightLowerLeg_Acceleration_Z_skewness numeric
@attribute Sensor_RightLowerLeg_Acceleration_Z_kurtosis numeric
@attribute Sensor_RightLowerLeg_Acceleration_Z_peak numeric
@attribute Sensor_RightLowerLeg_Acceleration_Z_energy numeric
@attribute Sensor_RightLowerLeg_AngularVelocity_X_mean numeric
@attribute Sensor_RightLowerLeg_AngularVelocity_X_variance numeric
@attribute Sensor_RightLowerLeg_AngularVelocity_X_skewness numeric
@attribute Sensor_RightLowerLeg_AngularVelocity_X_kurtosis numeric
@attribute Sensor_RightLowerLeg_AngularVelocity_X_peak numeric
@attribute Sensor_RightLowerLeg_AngularVelocity_X_energy numeric
@attribute Sensor_RightLowerLeg_AngularVelocity_Y_mean numeric
@attribute Sensor_RightLowerLeg_AngularVelocity_Y_variance numeric
@attribute Sensor_RightLowerLeg_AngularVelocity_Y_skewness numeric
@attribute Sensor_RightLowerLeg_AngularVelocity_Y_kurtosis numeric
@attribute Sensor_RightLowerLeg_AngularVelocity_Y_peak numeric
@attribute Sensor_RightLowerLeg_AngularVelocity_Y_energy numeric
@attribute Sensor_RightLowerLeg_AngularVelocity_Z_mean numeric
@attribute Sensor_RightLowerLeg_AngularVelocity_Z_variance numeric
@attribute Sensor_RightLowerLeg_AngularVelocity_Z_skewness numeric
@attribute Sensor_RightLowerLeg_AngularVelocity_Z_kurtosis numeric
@attribute Sensor_RightLowerLeg_AngularVelocity_Z_peak numeric
@attribute Sensor_RightLowerLeg_AngularVelocity_Z_energy numeric
@attribute Sensor_LeftLowerLeg_Acceleration_X_mean numeric
@attribute Sensor_LeftLowerLeg_Acceleration_X_variance numeric
@attribute Sensor_LeftLowerLeg_Acceleration_X_skewness numeric
@attribute Sensor_LeftLowerLeg_Acceleration_X_kurtosis numeric
@attribute Sensor_LeftLowerLeg_Acceleration_X_peak numeric
@attribute Sensor_LeftLowerLeg_Acceleration_X_energy numeric
@attribute Sensor_LeftLowerLeg_Acceleration_Y_mean numeric
@attribute Sensor_LeftLowerLeg_Acceleration_Y_variance numeric
@attribute Sensor_LeftLowerLeg_Acceleration_Y_skewness numeric
@attribute Sensor_LeftLowerLeg_Acceleration_Y_kurtosis numeric
@attribute Sensor_LeftLowerLeg_Acceleration_Y_peak numeric
@attribute Sensor_LeftLowerLeg_Acceleration_Y_energy numeric
@attribute Sensor_LeftLowerLeg_Acceleration_Z_mean numeric
@attribute Sensor_LeftLowerLeg_Acceleration_Z_variance numeric
@attribute Sensor_LeftLowerLeg_Acceleration_Z_skewness numeric
@attribute Sensor_LeftLowerLeg_Acceleration_Z_kurtosis numeric
@attribute Sensor_LeftLowerLeg_Acceleration_Z_peak numeric
@attribute Sensor_LeftLowerLeg_Acceleration_Z_energy numeric
@attribute Sensor_LeftLowerLeg_AngularVelocity_X_mean numeric
@attribute Sensor_LeftLowerLeg_AngularVelocity_X_variance numeric
@attribute Sensor_LeftLowerLeg_AngularVelocity_X_skewness numeric
@attribute Sensor_LeftLowerLeg_AngularVelocity_X_kurtosis numeric
@attribute Sensor_LeftLowerLeg_AngularVelocity_X_peak numeric
@attribute Sensor_LeftLowerLeg_AngularVelocity_X_energy numeric
@attribute Sensor_LeftLowerLeg_AngularVelocity_Y_mean numeric
@attribute Sensor_LeftLowerLeg_AngularVelocity_Y_variance numeric
@attribute Sensor_LeftLowerLeg_AngularVelocity_Y_skewness numeric
@attribute Sensor_LeftLowerLeg_AngularVelocity_Y_kurtosis numeric
@attribute Sensor_LeftLowerLeg_AngularVelocity_Y_peak numeric
@attribute Sensor_LeftLowerLeg_AngularVelocity_Y_energy numeric
@attribute Sensor_LeftLowerLeg_AngularVelocity_Z_mean numeric
@attribute Sensor_LeftLowerLeg_AngularVelocity_Z_variance numeric
@attribute Sensor_LeftLowerLeg_AngularVelocity_Z_skewness numeric
@attribute Sensor_LeftLowerLeg_AngularVelocity_Z_kurtosis numeric
@attribute Sensor_LeftLowerLeg_AngularVelocity_Z_peak numeric
@attribute Sensor_LeftLowerLeg_AngularVelocity_Z_energy numeric
@attribute class {wash-hands--,wait---,move--sink-counter,take-carrot-counter-,move--counter-sink,wash-carrot--,take-knife-counter-,put-carrot--cutting_board,cut-carrot--,put-knife--counter,take-knife&cutting_board-counter-,fill-carrot-cutting_board-pot,put-knife&cutting_board--counter,take-pot-counter-,put-pot--stove,turn_on-stove--,take-wooden_spoon-counter-,cook---,put-wooden_spoon--pot,turn_off-stove--,open-cupboard--,take-plate&glass-cupboard-,put-plate&glass--counter,take-pot-stove-,fill-carrot-pot-plate,take-bottle-counter-,open-bottle--,fill-water-bottle-glass,close-bottle--,put-bottle--counter,take-plate-counter-,take-spoon-counter-,put-spoon--plate,take-glass-counter-,move--counter-table,put-plate&glass--table,sit_down---,take-spoon-plate-,eat---,take-glass-table-,drink---,put-glass--table,take-plate&glass-table-,stand_up---,move--table-sink,put-glass--sink,put-plate--sink,take-sponge-sink-,wash-spoon--,put-spoon--sink,take-plate-sink-,wash-plate--,take-glass-sink-,wash-glass--,put-sponge--sink,put-pot--sink,take-wooden_spoon-pot-,wash-wooden_spoon--,put-wooden_spoon--sink,take-pot-sink-,wash-pot--,take-carrot-cutting_board-,take-plate-cupboard-,take-glass-cupboard-,close-cupboard--,put-glass--counter,put-plate--counter,take-plate&glass-counter-,put-spoon--table,take-spoon-table-,take-plate-table-,take-wooden_spoon-sink-,move--table-counter,put-plate&spoon--sink,take-spoon-sink-,take-cutting_board-counter-,put-cutting_board--counter,put-wooden_spoon--counter,take-cutting_board&knife-counter-,put-pot&wooden_spoon--counter,put-plate--table,put-pot--counter}

@data
549,9.760617,0.186156,-0.557471,4.591047,1249.368854,23.8135,0.678747,0.446477,-0.513064,4.595399,86.881709,58.050345,0.970408,0.82726,0.304442,2.66616,124.30457,107.224077,0.049558,0.151999,0.705229,3.630307,22.436341,19.720414,0.036973,0.070042,0.045746,3.615025,15.730687,8.892129,-0.022258,0.060982,0.531843,2.763031,13.941189,7.826808,-5.112085,10.819964,0.006272,3.537901,654.506106,1403.644039,7.290897,7.526471,0.369237,3.636623,933.415625,973.343986,-2.498281,50.907236,0.864685,3.423103,447.566774,5063.229088,0.026178,10.173491,0.343999,2.070806,186.38456,978.006039,0.109686,1.404444,-0.070555,3.207233,67.571,182.496903,-0.248479,0.435845,0.976677,3.511526,46.414699,38.534863,-4.422897,6.482544,0.108563,6.115809,566.167235,843.798478,-4.212923,3.60535,0.873314,7.688616,546.331319,346.909398,-7.227714,22.879478,-0.617342,3.472814,932.325699,2763.687536,0.147266,2.197273,-0.216053,2.986843,77.512277,214.758539,-0.148722,0.607094,0.206017,3.313369,42.446177,78.240017,0.119355,0.131756,-2.551859,15.115796,19.288697,14.93374,-9.809998,0.004934,0.280004,3.356956,1255.679765,0.638604,0.021375,0.047978,-0.219725,2.483273,15.074872,6.147159,-0.128856,0.043964,-0.578183,2.929746,16.740373,5.586609,-0.024602,0.007484,0.323078,2.652915,5.188198,0.918658,0.039053,0.001167,-0.187273,2.90779,5.193092,0.12039,0.017533,0.000606,0.006696,2.814621,2.246215,0.078746,-9.79806,0.019984,0.24927,3.609411,1254.153161,2.539811,-0.533279,0.051725,-0.461223,2.828739,68.358102,6.512615,0.184658,0.040015,-1.059074,4.050291,23.720339,5.139909,-0.021884,0.008552,-0.026411,2.41811,5.64931,1.111252,0.012346,0.001754,0.589073,2.448491,2.318787,0.182475,-0.005685,0.000518,0.05008,1.986726,1.101568,0.061397,wash-hands--
816,9.736422,0.115977,-1.529533,8.079063,1246.273909,14.607887,0.663801,0.242021,-1.272192,6.297583,84.966653,31.470734,1.144577,0.619205,0.521309,3.552218,146.520851,80.458916,0.063886,0.073861,0.319356,5.099417,15.713736,9.303252,0.08352,0.052538,0.29805,5.641254,11.64964,6.829577,0.014652,0.026044,0.858153,5.177266,10.067321,3.256833,-5.285151,6.223668,0.06094,6.874319,677.240187,793.386195,7.212229,5.873169,0.181166,4.628776,924.015802,738.899823,-2.564894,29.250311,0.725513,4.250499,415.55608,2773.443888,0.325229,10.002566,0.619769,2.311094,194.940827,886.56673,0.056865,0.50867,-1.917171,6.138936,36.215993,55.236786,-0.116803,0.464078,1.345489,4.0134,46.633986,57.362881,-4.821311,4.480921,-0.435005,9.763586,617.627576,574.295256,-4.859253,6.885459,0.825513,3.853802,631.034479,715.394247,-6.100634,16.968009,-0.141427,2.971073,802.863219,1653.780459,1.352778,6.392971,-0.781931,3.123866,180.391952,790.69287,-0.137227,0.224895,0.883817,4.712159,23.668121,28.211932,0.220949,0.147603,-1.712063,10.247391,28.906762,18.625857,-9.808808,0.003511,-0.068988,3.111758,1255.527384,0.456287,0.051842,0.026415,0.057726,3.360899,8.933567,3.396757,-0.208826,0.029205,-1.135123,4.603676,27.098206,3.482855,-0.007215,0.004843,0.54597,3.702761,4.580988,0.62977,0.03461,0.001019,-0.758995,3.254771,4.433156,0.13218,0.020791,0.000468,-0.066874,3.420267,2.846661,0.044797,-9.79464,0.013528,0.214011,5.912264,1253.71433,1.743909,-0.58129,0.028204,-0.426728,4.097249,74.441348,3.581979,0.134001,0.025382,-1.389273,5.796545,17.194903,3.277228,-0.009233,0.005325,0.632282,3.448189,4.137709,0.682514,0.032971,0.000675,0.593742,3.073042,4.224524,0.087182,-0.008041,0.000365,0.246583,1.894675,1.417265,0.032392,wash-hands--
1083,9.71325,0.024202,-0.522485,4.045603,1243.29673,3.117939,0.562364,0.080997,-0.456133,5.333701,71.987026,10.526488,1.355904,0.191885,0.58923,3.794069,173.937589,22.845585,0.047047,0.025997,0.070571,3.197617,6.878975,3.205638,0.076785,0.008161,-1.643862,5.591329,9.987813,1.011129,0.034547,0.004208,0.395375,2.572968,4.541486,0.530634,-5.389017,1.454424,0.779384,6.96522,689.894309,187.039987,7.250946,3.615379,-0.660665,4.966217,929.941618,416.440567,-2.553742,15.499211,-0.095071,2.036036,397.303504,1206.060975,0.150282,11.512442,0.74048,2.646033,222.490327,1011.37102,-0.002718,0.103017,-0.343286,2.26385,19.66321,10.039355,0.107042,0.198462,2.148846,10.722102,23.495627,20.0263,-5.052405,3.353245,-0.921438,16.284169,648.604582,398.674188,-5.447532,6.847705,0.546827,3.093057,702.597032,772.371755,-3.18707,33.044295,-0.407307,1.838295,454.616227,4076.770224,1.947165,4.550725,-1.012409,3.663546,271.018139,411.874824,-0.161563,0.108447,0.068798,2.507177,20.929093,13.942297,0.163252,0.197369,-1.011106,7.030289,31.763964,16.580804,-9.811803,0.001434,0.009193,2.511779,1255.91085,0.184923,0.071463,0.008539,0.84932,4.0232,9.481871,1.011966,-0.252148,0.0099,0.168767,2.989328,32.383052,1.176487,0.002431,0.002035,-0.0217,3.897277,3.028086,0.264584,0.023793,0.000471,-0.404821,2.260965,3.090703,0.056841,0.020432,0.000365,-0.83764,3.831439,2.684933,0.041626,-9.794903,0.0023,1.237494,5.954782,1253.747761,0.292779,-0.62451,0.005175,-0.330012,2.222968,79.951263,0.637325,0.077144,0.011897,-0.223803,2.086331,9.88248,1.544556,0.001895,0.001939,0.009707,2.998859,2.230824,0.248985,0.034168,0.000266,-0.093255,2.092766,4.406871,0.029948,-0.004877,0.000211,0.223079,2.396144,0.790842,0.025716,wash-hands--
1349,9.649041,0.022305,0.097272,2.564597,1235.086253,2.548888,0.448739,0.062327,0.370944,2.544925,57.465229,8.055817,1.46173,0.115048,0.347038,2.195082,187.115008,14.879293,-0.010358,0.026184,0.292734,2.617258,10.22955,3.25836,0.04713,0.003293,0.042713,2.622741,6.51537,0.332033,0.014413,0.005563,0.484981,2.73817,3.477898,0.698464,-4.855993,1.440401,-1.34931,4.622568,621.595114,186.882312,7.221672,2.632363,0.2536,3.164999,927.124692,261.470235,-3.007383,12.196616,-0.022944,2.171258,430.188767,1000.738694,0.276463,9.729933,1.106689,3.512087,187.951984,724.36045,0.010472,0.098537,-0.345373,2.113912,20.143266,10.471443,0.161802,0.078356,-0.417045,4.591275,20.710889,10.190824,-5.279203,2.734036,-1.225437,24.210025,677.390005,321.60328,-6.107604,7.45107,-0.228814,3.467881,790.12507,760.53058,0.294843,30.758864,0.386789,1.599396,426.741916,3696.694131,1.97064,4.748746,-0.834123,3.478802,274.824964,428.556894,-0.185456,0.08931,0.222998,2.887239,24.213289,11.25398,0.040552,0.254683,-0.919923,5.667343,36.235918,32.836225,-9.808476,0.000925,-0.246787,2.369843,1255.48492,0.119009,0.098568,0.002414,0.049371,2.480706,12.642049,0.304018,-0.283496,0.006174,0.35671,3.803236,36.298367,0.790695,0.020824,0.001068,-0.547792,3.226541,2.698984,0.136002,0.013949,0.000257,-0.720178,3.843424,1.790999,0.033107,0.013062,0.000224,-0.163881,2.724491,1.673006,0.029101,-9.790059,0.001176,0.327299,3.283412,1253.127564,0.151796,-0.653782,0.005163,-0.076401,2.347495,83.684657,0.669835,0.016248,0.009291,-0.41739,3.060683,5.760425,1.207301,0.017223,0.000957,0.166646,2.999475,2.297625,0.11777,0.031303,0.000386,0.230343,2.179838,4.052153,0.044351,-0.005577,0.000119,-0.132028,2.882662,0.839892,0.012435,wash-hands--
1616,9.648278,0.020418,0.307177,2.881881,1234.987764,2.335808,0.401702,0.05181,0.223989,2.690448,52.110923,5.598642,1.584074,0.06588,0.997415,4.596158,203.113684,6.297431,-0.032625,0.021351,0.299772,3.015565,9.498241,1.621121,0.024085,0.005093,-0.113529,2.04062,4.61568,0.612111,0.013306,0.005139,0.519228,3.052209,3.951716,0.486382,-4.699418,1.250931,-1.393989,4.990456,602.652861,141.146279,6.994592,2.876378,0.083303,3.014303,897.220662,319.612738,-3.60945,12.991946,-0.377852,2.146369,516.458398,843.717427,0.132638,8.777926,1.327798,3.745144,203.670274,865.715925,0.053188,0.10068,-0.061594,1.933399,20.476805,11.754161,0.099579,0.064064,0.013943,2.235068,15.896731,8.037696,-5.052472,1.057658,0.333682,2.16444,646.724432,137.368645,-6.347864,5.556747,-0.514337,4.453882,812.893026,713.160657,3.493706,13.273435,1.048669,3.026381,482.88341,1199.804932,1.044993,8.283076,-0.211761,3.390986,201.780812,1077.148221,-0.197761,0.091488,0.113103,2.757974,25.410675,11.82214,-0.04404,0.170127,-0.150062,2.37007,29.450654,8.859038,-9.809704,0.000624,-0.192878,2.755526,1255.64216,0.080581,0.08012,0.003649,0.112762,2.370596,10.307202,0.457667,-0.282191,0.00169,-0.063957,2.894726,36.120941,0.219581,0.019283,0.001053,-0.760132,3.185903,2.901891,0.100056,0.012322,0.000114,0.160451,2.498041,1.594092,0.013955,0.009159,0.000161,0.019937,2.256586,1.390797,0.012039,-9.788406,0.001348,0.172282,2.996261,1252.915937,0.174954,-0.69891,0.004962,-0.617472,3.055104,89.461596,0.64192,-0.013805,0.004125,0.397078,3.007193,3.090335,0.478338,0.008508,0.001674,0.538749,2.882118,2.239825,0.156936,0.025332,0.000433,-0.102205,1.929771,3.247928,0.055799,-0.002489,0.000267,-1.059394,3.809798,0.948722,0.028926,wash-hands--
1883,9.664274,0.025986,0.085455,2.829393,1237.043309,2.739165,0.281197,0.082691,0.352662,2.937539,36.617039,10.033374,1.597435,0.056576,0.837036,4.473434,204.741371,5.60528,0.001149,0.030809,0.092142,2.587915,10.443868,3.814334,0.002218,0.004407,0.000265,2.286149,3.308957,0.513256,0.030409,0.007224,0.089568,3.135536,5.270985,0.738897,-4.322385,1.428028,-0.674612,3.141807,553.645772,179.151046,6.884132,2.603265,-0.19638,3.048852,883.397719,276.082387,-3.972777,15.059229,-0.396862,1.92417,532.831179,1556.265938,0.117993,8.890267,1.265337,3.641703,182.484611,631.056231,0.160831,0.102319,0.374409,2.465606,26.467294,8.912529,0.07986,0.056111,-0.00466,2.406782,13.067256,7.079136,-4.853927,0.849909,0.382305,2.43941,622.962953,77.732006,-6.577221,6.87,-0.1364,4.282459,844.46868,824.182495,3.617659,11.709387,1.033734,3.278509,493.933431,1053.637827,-1.148115,7.591396,0.67432,2.562119,170.107477,966.849839,-0.22346,0.083781,0.721501,2.638785,29.010586,10.521696,-0.022785,0.187705,-0.171409,2.292393,34.165522,24.273399,-9.80818,0.000495,-0.418543,2.674488,1255.447113,0.06387,0.068927,0.002962,0.111602,2.551686,9.052279,0.320024,-0.276552,0.001493,-0.246843,2.519689,35.404871,0.187244,-0.00041,0.002972,0.597544,3.426254,2.719917,0.269065,0.011714,0.000103,0.178543,2.734394,1.514937,0.012677,0.012197,0.000269,-0.367925,2.314007,1.78518,0.023118,-9.784116,0.001032,-0.143788,2.432291,1252.366891,0.134212,-0.719778,0.003129,-0.342009,2.848675,92.170512,0.293041,-0.029247,0.002827,0.784215,3.05806,3.774609,0.363893,-0.018171,0.002731,0.02268,1.915014,3.942954,0.322632,0.014306,0.000264,-0.39184,2.747656,1.835149,0.034223,0.009298,0.000429,-0.336112,1.649125,1.53152,0.052165,wash-hands--
2149,9.640697,0.028338,-0.173035,2.58942,1234.025156,3.062307,0.279461,0.083315,0.172067,3.114019,35.796515,10.804819,1.578861,0.052643,0.768501,4.733902,202.164116,6.39674,0.04905,0.032965,0.481488,2.803922,9.447089,3.495855,-0.012282,0.004065,-0.31862,2.457409,2.694073,0.452671,0.005314,0.008453,-0.353418,2.738299,6.151178,0.505982,-4.157228,1.424939,-0.798366,2.92444,532.131729,185.177891,6.581001,2.843308,-0.201379,2.835137,843.570624,337.541362,-4.525635,12.620132,-0.714104,2.612388,612.496644,1012.721058,0.323919,6.114418,0.799682,2.389795,163.694139,551.159457,0.064912,0.084433,-0.025083,2.867405,15.481932,9.587699,-0.110906,0.167835,0.912477,2.98765,24.815234,15.25272,-4.685098,0.88744,-0.239146,2.67826,599.794847,113.452619,-6.590188,7.088119,-0.053889,4.124238,846.195554,850.56483,0.474136,31.446848,0.365174,1.721924,453.627685,3919.369386,-1.807933,5.49575,0.736069,2.980312,260.940692,483.876841,-0.049339,0.106754,0.115053,3.554576,14.083553,11.573897,0.016121,0.171415,-0.072858,2.446684,30.829232,7.270778,-9.808867,0.000496,-0.227878,2.285879,1255.534917,0.06435,0.082379,0.00514,-0.40866,2.639641,11.105873,0.475527,-0.28166,0.001412,0.043569,2.279787,36.059031,0.176178,-0.007257,0.003298,0.382354,2.78057,3.432511,0.342682,0.009903,0.000092,0.105938,2.580058,1.279752,0.011463,0.015892,0.000294,-0.012068,2.123175,2.141016,0.031238,-9.78355,0.000964,-0.098057,2.5124,1252.294527,0.122627,-0.708115,0.004918,-0.567396,2.683,90.679998,0.520885,-0.025382,0.002327,1.090866,4.209483,3.305989,0.296658,-0.02857,0.002454,-0.433924,2.369406,4.870832,0.154847,0.011598,0.000236,-0.550547,2.981182,1.569168,0.026604,0.016251,0.000365,0.222736,1.860337,2.333359,0.029751,wash-hands--
2416,9.67884,0.022235,-0.01782,2.676877,1238.892942,2.835518,0.280078,0.074523,0.159525,3.707496,36.701585,8.709706,1.506776,0.049463,0.610295,3.735601,192.951355,5.917444,0.071175,0.019993,-0.332578,2.146822,11.587393,1.785986,-0.017771,0.002931,0.025889,2.363157,3.097954,0.376696,0.016026,0.006928,-0.475967,2.985325,6.160039,0.897446,-4.540545,1.355,-0.526889,2.970883,585.524861,95.925995,6.550286,2.654189,-0.136278,2.849079,841.750214,256.774146,-4.074056,17.870426,-0.77473,2.278496,578.141521,1334.871463,-0.739138,7.407481,0.014946,1.659288,222.297859,876.953691,0.117822,0.057621,-0.551268,3.16749,15.921384,7.228829,-0.214909,0.166067,0.554025,2.299728,33.345887,21.252483,-4.556405,0.811619,-0.102266,2.645738,584.036148,90.421199,-6.12254,6.048272,1.022355,3.602942,789.558883,639.803286,-2.74143,31.471439,-0.578894,1.959596,403.515989,3571.689188,-1.870765,4.827999,1.13062,3.062594,257.156925,488.276296,-0.050491,0.1003,0.060292,3.917548,14.379146,10.423278,0.091297,0.115586,-0.410591,2.511889,26.6891,14.668922,-9.807218,0.000519,-0.118494,2.258793,1255.323935,0.067389,0.102258,0.006198,-0.030955,2.101774,13.178953,0.768572,-0.278427,0.001175,-0.052255,2.48259,35.639307,0.152097,-0.014274,0.002354,1.012171,3.061801,3.718345,0.139596,0.010121,0.00008,0.190097,2.855874,1.299215,0.010322,0.017924,0.000229,-0.148872,2.242335,2.522055,0.012436,-9.786359,0.001045,0.031972,3.025816,1252.65399,0.13563,-0.677054,0.007521,-0.277684,1.892917,86.66811,0.964036,-0.017056,0.000941,0.102082,3.032729,2.228659,0.119195,-0.037057,0.001368,0.245447,1.86665,5.152979,0.113568,0.009616,0.00011,0.284633,2.681752,1.244251,0.013773,0.019378,0.00024,-0.008698,1.801836,2.653639,0.017101,wash-hands--
2683,9.671738,0.022737,0.018071,2.778621,1237.983013,2.936038,0.227303,0.056239,0.296151,4.426888,29.935194,6.525467,1.448323,0.054409,0.072879,2.974278,185.446604,6.714527,0.067958,0.018273,-0.385292,2.421573,9.707374,2.081341,-0.01575,0.004747,1.538882,6.738694,4.191158,0.5809,0.01099,0.007045,-0.609638,3.027345,4.494659,0.626877,-4.754394,1.565632,-0.760981,2.754858,608.809302,198.811757,6.619049,2.063732,-0.240051,3.552775,848.141479,244.069151,-1.98665,25.054071,0.104869,1.296333,419.512236,3234.613757,-1.135178,5.437665,0.076963,1.905816,246.950402,74.186762,0.10564,0.047542,-1.098631,4.154011,13.628017,6.13817,-0.186342,0.177464,0.642171,2.218196,41.17813,5.191839,-4.750867,0.668286,-0.607764,3.765772,608.270647,83.826708,-5.639651,7.10448,1.148876,3.465288,725.851565,832.476485,-6.124363,8.946509,-1.026565,2.745345,792.829825,940.361938,-1.430141,4.449043,1.562698,4.275321,193.512534,516.125928,0.015892,0.079901,0.381588,5.312361,12.955511,9.988287,0.070859,0.09943,-0.538236,3.164462,21.453826,6.92945,-9.807168,0.000531,-0.046157,2.238603,1255.317517,0.068533,0.126017,0.004054,-0.194999,2.273798,16.363331,0.407155,-0.270625,0.001584,-0.683746,5.108439,34.648805,0.196239,-0.019218,0.002816,0.676844,2.353941,3.189268,0.300919,0.008314,0.000077,0.072221,2.840974,1.065472,0.009913,0.020756,0.000246,0.014146,2.161804,2.762703,0.022945,-9.788958,0.000981,0.280797,3.036821,1252.986662,0.126715,-0.649878,0.005301,-0.025596,2.275307,83.221575,0.591202,-0.018898,0.001209,0.133732,3.000223,2.469707,0.153369,-0.036349,0.001234,0.360502,2.102059,5.073688,0.095501,0.009298,0.000122,0.255787,2.559806,1.224882,0.014628,0.020763,0.00021,0.109217,1.990818,2.77676,0.016972,wash-hands--
2949,9.669267,0.041488,-0.915728,4.351456,1237.666421,5.387211,0.314537,0.035892,-0.674657,3.27936,40.379933,4.514833,1.397409,0.049608,-0.306259,2.757088,178.896446,6.290998,0.027637,0.011911,-0.851534,3.819507,5.268576,1.353247,-0.032524,0.00973,1.059369,3.890178,4.381657,1.244036,-0.009437,0.003418,0.220042,2.35555,3.071773,0.437444,-5.261137,1.051974,-1.955168,7.033621,674.51273,113.603836,7.15795,1.829911,0.308783,4.036741,916.413818,232.278944,-0.155541,14.222518,0.751843,2.386497,285.332021,563.580908,-0.724027,7.181654,0.108679,1.611675,230.147524,931.003682,0.011807,0.029768,-1.01054,4.356142,8.738034,3.812889,-0.247317,0.146255,0.617375,2.400566,34.037166,16.535474,-4.660207,0.449084,-1.199775,6.001938,596.5075,58.378081,-4.463758,2.388926,2.199513,8.634389,575.294219,239.11078,-7.602787,1.232875,-0.924659,4.365163,973.278102,156.582335,-0.269587,0.630884,2.531605,13.520722,36.09101,80.329613,0.025154,0.051096,-1.339492,4.06878,11.565862,5.990404,0.011502,0.049268,0.578205,2.719725,17.176027,6.268527,-9.807454,0.000831,0.358673,3.344234,1255.354172,0.108035,0.159825,0.004795,-0.587159,3.045088,20.638194,0.505776,-0.277747,0.003182,0.295508,5.289473,35.566264,0.397308,0.000125,0.002367,0.588952,3.137265,2.002036,0.302075,0.005392,0.000132,0.539156,3.904913,0.729489,0.016298,0.019223,0.000252,-0.147296,2.140232,2.518073,0.028216,-9.792493,0.000847,0.390176,3.113405,1253.439151,0.109564,-0.611628,0.004624,0.154586,1.94514,78.321047,0.520254,-0.005197,0.001582,0.032068,2.969725,1.654139,0.169288,-0.027251,0.001327,0.778105,2.841431,3.552436,0.16556,0.00971,0.000116,0.285817,2.603253,1.242982,0.015315,0.019523,0.000221,-0.232541,2.223811,2.54849,0.024911,wash-hands--
3216,9.715078,0.059605,-0.372485,3.073281,1243.530097,7.747591,0.22804,0.040007,-0.061009,2.755286,30.466998,3.992129,1.333672,0.128582,0.321638,3.892205,170.839298,16.018595,-0.001967,0.006574,-0.235699,3.17253,3.549679,0.655998,-0.009922,0.017238,0.130306,3.04978,7.018686,1.887167,0.015445,0.002086,-0.097321,2.299186,2.077758,0.264855,-5.589104,0.212808,-0.168509,5.29274,715.420317,27.339393,7.439088,0.877335,-1.231644,5.640654,952.206785,113.974583,0.172046,10.076961,0.411642,1.80945,241.74592,1078.30989,0.57731,4.858976,1.103003,3.180668,136.05265,424.764316,-0.016922,0.020104,-1.813257,8.059463,6.542079,2.202111,-0.004529,0.093686,0.590059,3.259424,20.296219,11.61292,-4.860698,0.295744,0.910036,5.403027,622.234799,37.163192,-4.142613,0.679449,1.108433,6.737865,531.301706,70.710427,-7.366873,1.061612,-0.399056,3.026139,943.808106,112.718688,0.343001,0.52666,-0.921342,3.685324,49.450809,60.344238,-0.068786,0.01008,-0.099703,2.149728,9.480035,1.114856,0.131196,0.028317,-0.586753,3.219763,16.794577,3.681702,-9.806236,0.001039,0.212638,3.08766,1255.198205,0.134539,0.172818,0.005459,-0.456029,2.660634,22.178816,0.669619,-0.252693,0.008042,-0.505465,4.241616,32.361047,1.029095,0.013528,0.002212,0.764971,3.964364,2.741087,0.230132,0.004147,0.000245,0.032894,3.052816,0.671683,0.031763,0.018501,0.00025,-0.174519,2.112787,2.485731,0.023597,-9.794416,0.00098,0.372791,2.747901,1253.685324,0.12624,-0.585097,0.005392,0.430552,2.284395,74.905872,0.669176,-0.01684,0.004039,0.845148,4.381441,2.932446,0.462595,-0.020915,0.001395,0.994383,3.277294,3.444688,0.107245,0.012715,0.000166,-0.079431,2.795292,1.72441,0.016646,0.018558,0.000198,-0.36621,2.593342,2.523076,0.014408,wash-hands--
3483,9.71184,0.076141,-0.352303,2.384814,1243.11791,9.808331,0.181754,0.048072,-0.291804,2.503482,23.348534,6.188884,1.303243,0.221374,-0.534674,3.703431,167.292344,26.25682,0.052947,0.012051,-1.007497,4.742995,8.117545,1.250732,0.007827,0.030036,-0.53532,3.406559,8.466568,3.828907,0.012669,0.002277,-0.168047,2.142054,2.373884,0.248451,-5.418339,0.253128,-1.264659,5.713151,693.780507,27.81977,6.8001,1.38146,0.520448,3.036459,873.490704,94.596106,-1.902426,13.256319,-0.21435,1.559798,296.755289,1693.224585,1.478563,0.786389,0.128769,2.211044,196.49151,57.953045,-0.05064,0.00602,0.383575,2.355745,6.861935,0.702691,0.134366,0.036375,0.113919,2.696577,17.338964,4.653496,-5.290173,0.474128,0.759898,2.646099,677.489347,54.18768,-5.019039,2.863324,1.159288,3.48308,644.390518,332.461633,-6.260623,5.106972,-1.35536,4.12908,805.103181,568.76256,1.273291,4.165629,-2.402123,8.404968,172.835702,489.147535,-0.086393,0.027893,0.907494,6.325508,11.191422,3.580278,0.245203,0.076491,-1.621048,5.670216,31.443426,9.889084,-9.806509,0.001298,0.063118,2.60974,1255.233159,0.168724,0.18385,0.00621,-0.269855,2.302369,23.65155,0.718936,-0.231209,0.013742,-0.22363,2.366188,29.596259,1.786041,0.003586,0.002389,0.287643,3.148747,2.460968,0.268379,0.005371,0.000351,-0.355321,2.806824,0.856332,0.043661,0.022289,0.000187,0.04556,2.507487,2.854153,0.024426,-9.792553,0.001358,-0.037713,3.564714,1253.446893,0.174634,-0.564598,0.005888,0.356651,2.421781,72.316807,0.654766,-0.017258,0.00615,0.641514,3.107649,2.997419,0.776247,-0.027302,0.001296,0.677064,3.074925,3.550642,0.162263,0.012362,0.00019,-0.162567,2.477244,1.653195,0.021085,0.022334,0.00015,-0.335852,2.681969,2.859511,0.019562,wash-hands--
3749,9.714168,0.077459,-0.361369,2.265571,1243.413696,10.066668,0.166512,0.044271,-0.296504,2.69091,24.139016,3.718149,1.367184,0.34434,-0.489419,2.59737,175.206588,43.625377,0.10702,0.023231,-0.65026,2.620178,13.863046,2.948914,0.053184,0.033365,-0.153294,2.590285,10.454492,4.284231,0.028352,0.003093,-0.1891,2.30176,4.050143,0.350921,-5.245126,0.279386,-0.669933,3.970252,671.38891,36.064192,6.243866,2.24786,0.106082,2.149256,799.216044,292.37467,-4.395198,7.33948,-0.818053,2.518712,568.748043,843.869653,1.210397,1.064753,0.056639,1.958755,155.046107,137.899496,-0.064484,0.006246,-0.042432,2.219658,8.452126,0.759856,0.096882,0.038436,-0.307223,2.554349,17.892428,2.358147,-5.739597,0.685047,0.001681,1.83663,734.693523,88.495215,-5.788443,2.963601,0.882572,2.919178,742.244545,354.195056,-3.283692,21.97945,-0.779436,2.098098,441.059525,2574.827589,1.939989,3.738663,-1.975947,7.010575,249.654664,475.586704,-0.115289,0.029033,0.19157,6.410448,14.807294,3.752092,0.224754,0.091933,-1.071807,4.901031,30.77951,10.055216,-9.806498,0.001307,0.066778,2.581328,1255.231704,0.169881,0.217431,0.004408,0.023599,2.357107,27.833881,0.57077,-0.223448,0.013907,-0.016015,2.28838,28.685601,1.731876,0.007258,0.001815,0.043998,3.398119,2.003259,0.23585,0.007848,0.000392,-0.104146,2.311717,1.012621,0.050701,0.019401,0.000157,-0.315175,2.538711,2.484253,0.020509,-9.795463,0.001218,-0.295996,4.219052,1253.81933,0.15834,-0.523043,0.002896,0.327939,2.916911,66.950644,0.374234,-0.017079,0.007057,0.530654,2.585911,4.602953,0.829339,-0.018811,0.001373,0.846633,3.546644,2.494342,0.171836,0.014904,0.000177,-0.034189,2.421312,1.930137,0.021625,0.017308,0.000198,-0.41631,2.82862,2.217835,0.025653,wash-hands--
4016,9.663047,0.062455,-0.452585,2.628472,1236.869983,8.124025,0.121211,0.030651,0.185087,2.421468,15.547182,3.970233,1.500087,0.366668,0.056663,2.205778,192.076527,47.280326,0.098397,0.028091,-0.313416,2.412157,16.506758,1.845727,0.058343,0.028434,-0.463794,2.751405,9.66464,3.10004,0.022619,0.002651,-0.511719,2.878586,2.971383,0.337788,-5.305138,0.372438,-0.184058,3.521683,679.883548,30.642069,5.903195,1.814599,-0.149497,2.569519,760.121027,127.422706,-5.565889,3.290951,-0.751459,3.054897,720.702457,239.839547,-0.083508,4.242421,1.66116,5.404962,140.005988,511.60465,0.001269,0.041146,-1.598665,5.306391,10.445611,4.576335,0.118557,0.046119,0.622005,4.059977,15.310429,5.931549,-6.106385,0.666417,0.266301,3.845846,782.521247,64.232955,-5.283927,6.662612,-0.800119,4.496708,699.22865,366.671036,0.168453,28.580778,0.083974,1.370804,444.665674,3692.423659,1.767192,6.353571,0.083345,5.464839,273.524614,450.841545,-0.226226,0.067624,0.24316,2.997904,30.543958,7.295394,0.10303,0.134205,-0.982572,3.988345,21.061295,14.80347,-9.807134,0.000987,-0.252119,2.685822,1255.313097,0.128278,0.2259,0.003104,0.422938,3.304011,28.921177,0.398216,-0.207939,0.011052,-0.013438,2.64493,26.63813,1.418716,0.003014,0.001095,-0.33528,3.586002,1.273694,0.119453,0.011235,0.000319,0.048827,2.745536,1.453797,0.040799,0.015818,0.000104,-0.249055,2.89194,2.024992,0.013662,-9.795721,0.00116,-0.275648,4.487366,1253.852359,0.150315,-0.513252,0.00234,0.387761,3.214266,65.701568,0.293428,-0.031434,0.006899,0.092206,2.492439,4.481841,0.890062,0.001086,0.001619,-1.418866,5.053098,1.960341,0.15716,0.015568,0.000151,-0.299265,2.314246,2.027911,0.017389,0.010603,0.000172,0.485113,3.402664,1.383965,0.021191,wash-hands--
4283,9.633133,0.04432,-0.629925,3.016365,1233.042113,5.719259,0.114708,0.030443,0.116972,2.267889,16.139576,3.245993,1.608213,0.287345,0.142848,2.493233,206.223396,34.931817,0.052726,0.045504,0.013138,2.171041,15.720346,5.636864,0.037563,0.02466,-0.85516,3.750043,7.908059,3.202041,0.001663,0.004142,0.118466,3.572086,2.996716,0.4321,-5.058713,0.637164,-0.751941,4.693114,647.69958,79.080608,5.899993,1.891408,-0.346082,2.999741,755.665457,234.760704,-5.076467,5.79318,-0.676173,2.146716,655.812811,628.555077,-0.226709,4.607718,1.049521,4.810492,116.788749,396.035538,0.035995,0.062782,-0.942464,2.999792,13.182237,8.117337,0.053718,0.03395,0.648257,4.5208,8.546478,4.079291,-5.925015,1.029211,-0.267595,3.556992,759.99431,95.450513,-5.939233,8.171837,-0.912767,4.130321,769.48356,837.713482,2.862064,15.116747,1.007073,2.785232,426.612397,1207.393021,1.181703,8.159165,-0.192257,3.805346,206.820712,1047.25033,-0.23208,0.081914,0.226235,2.441514,31.106758,9.299582,0.065148,0.12948,-1.226982,4.679935,18.855307,12.297048,-9.806887,0.000769,-0.198797,2.791772,1255.281515,0.099692,0.230182,0.002215,0.354192,3.132263,29.473755,0.278574,-0.210657,0.007265,-0.126881,3.234597,27.015825,0.900434,0.007347,0.001272,-0.182936,2.766103,2.150332,0.158843,0.01126,0.000206,-0.526431,3.366147,1.441815,0.026763,0.009415,0.00017,0.453593,2.675763,1.232333,0.021149,-9.796308,0.0012,-0.144405,4.69519,1253.927391,0.15596,-0.516373,0.002848,0.605044,3.462971,66.104296,0.352712,-0.030797,0.005029,-0.153829,2.757893,3.990234,0.647864,0.02373,0.003104,-0.676042,2.573752,4.343441,0.400387,0.014976,0.000118,-0.074063,2.185598,1.92285,0.015093,0.002777,0.000269,-0.026039,2.292058,1.17308,0.034442,wash-hands--
4549,9.640297,0.028912,-0.05047,2.467678,1233.958284,3.748247,0.132439,0.025769,0.141333,2.694131,16.962611,3.345658,1.683259,0.16267,0.299824,3.904075,215.525005,20.6908,0.016956,0.03873,-0.288655,2.628658,12.641607,2.574397,0.024536,0.012608,-0.649539,3.821204,6.615146,1.101547,0.006723,0.003816,0.325288,4.197288,3.378692,0.326977,-5.048352,0.562922,-0.712535,5.575702,646.20604,72.856089,6.081696,2.171153,-0.018088,2.57387,782.289896,187.37977,-5.235826,6.319883,-0.670712,2.099065,690.606376,380.716949,0.086989,5.734184,0.843945,3.894629,153.72594,602.672224,0.07401,0.063773,-0.527048,2.496764,15.949825,7.053685,0.031349,0.028932,0.693756,5.318531,7.861476,3.74256,-5.723864,1.051323,0.200742,3.380683,733.236248,123.171868,-5.97398,8.551568,-0.820552,3.918983,773.665846,892.321243,4.460603,2.814705,0.409093,3.152816,577.959303,238.334802,-0.120457,5.211252,0.216697,2.1039,137.083189,598.427534,-0.231555,0.068384,0.446443,2.660824,31.65243,6.933891,-0.029231,0.042273,0.276512,3.020042,11.976383,5.09767,-9.807985,0.000511,0.074848,2.442671,1255.422021,0.066418,0.217561,0.0024,0.302798,2.441387,27.867364,0.29498,-0.217031,0.002212,0.067969,2.491391,27.781581,0.286468,0.010789,0.001009,-0.406507,3.165906,1.961486,0.100371,0.011184,0.000116,-0.195923,2.956504,1.47008,0.013355,0.005874,0.000133,0.293098,2.77891,0.819985,0.015712,-9.79789,0.000635,0.459526,4.110403,1254.129905,0.082481,-0.536876,0.003157,0.121182,2.248313,68.725682,0.398584,-0.026178,0.003377,-0.189296,2.469733,3.386131,0.435335,0.031348,0.00251,-0.758201,2.955478,5.279803,0.139616,0.013736,0.000116,0.016747,2.401818,1.776687,0.014115,-0.001117,0.00017,0.237921,2.284829,0.63884,0.017482,wash-hands--
4816,9.639524,0.02562,0.104191,2.68792,1233.862544,3.194971,0.119744,0.022808,0.053724,3.119706,15.663713,2.800335,1.683209,0.057563,-0.114305,2.104904,215.450803,7.485028,-0.043043,0.016472,0.664018,2.74343,8.35164,2.037289,-0.000653,0.005406,0.826788,3.260762,3.502782,0.696573,-0.011791,0.002292,1.21075,4.758296,2.680988,0.289552,-4.996796,0.569158,-0.524619,5.291494,639.782174,70.11698,5.829623,2.824427,-0.061908,2.04813,748.95921,301.594242,-5.428385,7.170568,-0.60396,1.981873,701.533683,783.957999,0.162529,5.706871,0.942853,4.04478,140.252643,436.709864,0.108057,0.058217,-0.252506,2.678171,13.966791,7.511903,0.045683,0.028939,0.870365,5.600703,9.047737,3.759464,-5.500188,0.796735,0.677416,5.666744,705.686022,66.412999,-6.218616,8.856115,-0.989724,3.962581,801.296351,1016.884599,3.342082,7.668699,0.655454,2.641601,431.644764,944.629204,-1.178795,2.976259,-0.144923,2.935988,152.305585,380.216598,-0.222029,0.069424,0.602815,2.387248,29.8344,7.719716,0.044521,0.04838,0.573104,3.071278,13.674146,6.094997,-9.808321,0.000452,-0.040269,2.709409,1255.465042,0.058471,0.199053,0.002305,0.014352,2.343138,25.493149,0.288089,-0.212085,0.001633,-0.274211,2.094119,27.162804,0.198693,0.0118,0.000839,-0.906328,3.312461,1.862473,0.090307,0.009178,0.000086,-0.184277,3.841126,1.175065,0.011212,0.007092,0.000155,0.194744,2.785366,1.130093,0.013079,-9.796656,0.000668,0.535745,3.857784,1253.972016,0.086526,-0.561339,0.002675,-0.345033,2.503916,71.859507,0.329327,-0.019981,0.002485,0.055624,2.641001,2.693658,0.311759,0.033009,0.002303,-0.920865,3.09121,4.34176,0.283753,0.013279,0.000098,0.108006,2.646591,1.699999,0.012928,0.000995,0.000202,0.311861,2.166392,0.735892,0.019182,wash-hands--
5083,9.671827,0.015014,-0.032596,4.24376,1237.995071,1.905959,0.111978,0.015061,0.270655,2.921734,14.386642,1.934172,1.69266,0.042712,0.003985,2.153733,216.716118,5.171783,-0.034114,0.014184,1.11738,3.643352,7.613512,1.226982,0.0261,0.002991,1.076915,4.62078,3.397235,0.382859,-0.010083,0.002283,1.318513,4.921293,2.418767,0.272767,-4.550329,0.393855,-1.202195,4.713659,583.242061,36.424805,5.268837,2.745103,-0.648459,2.289743,676.565566,310.782648,-6.043019,6.268668,-1.154353,2.9504,782.075137,603.677058,0.712745,2.084481,-0.771142,2.793373,101.972069,238.110081,0.101001,0.031954,-0.077525,3.935616,13.040334,4.108798,0.064158,0.0107,-0.968372,4.815365,8.235588,1.385642,-5.34629,0.44508,-0.906146,3.942763,684.513605,53.787957,-7.464297,2.022109,0.432746,3.013646,955.635457,256.806299,0.489655,15.542305,0.46504,1.843714,312.858489,1913.370575,-1.618504,1.221549,0.278855,2.147744,207.511845,156.622969,-0.01172,0.064268,0.356182,3.818505,10.025266,7.427202,0.141295,0.019721,0.421505,5.149703,18.260207,2.464209,-9.807105,0.000381,0.062856,3.366432,1255.309451,0.049366,0.182684,0.001691,-0.392241,2.874202,23.41928,0.193318,-0.203979,0.001405,-0.008824,2.167541,26.10974,0.182339,0.014409,0.000733,-1.063945,3.45849,2.298139,0.065517,0.009444,0.000086,0.033887,2.971074,1.213617,0.010981,0.005779,0.00014,0.039855,3.087451,0.923905,0.013475,-9.797472,0.000572,0.672666,4.565074,1254.076468,0.073669,-0.579663,0.001848,-1.022465,4.34983,74.215157,0.197404,-0.017001,0.001772,0.699355,3.235439,2.35073,0.217818,0.028138,0.00166,-1.424232,5.085004,4.381466,0.116982,0.013232,0.000097,0.184807,2.783359,1.701836,0.012589,0.001318,0.000161,0.395274,2.561863,0.597814,0.015749,wash-hands--
5349,9.638376,0.009134,0.214388,2.854776,1233.712687,1.168569,0.099026,0.018642,0.730499,3.492306,13.237635,2.192806,1.761613,0.05321,-0.595152,3.288002,225.545047,6.50017,0.019043,0.005172,-0.03516,2.35965,3.931918,0.652975,0.035829,0.001744,0.598938,2.919968,4.648137,0.217746,0.008368,0.000791,0.345588,2.596341,1.496552,0.101713,-4.507989,0.232454,-0.365213,3.184526,577.146744,27.96208,4.823355,1.477427,-0.888753,3.48492,622.401304,93.486303,-7.257867,0.771558,-0.175978,2.12185,930.209822,64.829052,0.334197,1.35659,-1.344843,4.277955,67.815642,132.506255,0.103525,0.009836,0.147485,2.47413,13.398112,1.216898,0.061515,0.015569,0.353733,3.261911,7.87828,2.023382,-5.519284,0.192302,0.093778,2.229001,706.781605,17.980938,-6.802173,2.503165,0.256713,2.475966,872.630189,271.492457,-2.231263,16.366498,-0.317273,1.641983,319.605835,2055.058666,-1.462037,1.145301,0.443433,1.967905,195.996996,95.065926,0.081543,0.048816,0.29302,2.537091,16.895917,6.321167,0.057485,0.037972,0.375217,2.053883,14.437204,2.489565,-9.809214,0.000275,0.171595,3.525437,1255.579465,0.035075,0.169834,0.000783,-0.098249,3.439794,21.744088,0.098221,-0.204638,0.001157,0.150748,2.400828,26.19368,0.150492,0.000953,0.000166,-0.242531,2.724215,0.433425,0.019338,0.011263,0.000072,-0.139652,2.385323,1.444033,0.009347,0.010701,0.000081,-0.298023,3.018909,1.373784,0.01046,-9.794322,0.000327,0.244779,2.393055,1253.673237,0.042721,-0.595887,0.000479,0.506084,3.187364,76.274784,0.059233,-0.006272,0.001414,0.419875,3.120164,1.995277,0.183221,0.006195,0.000275,-0.108797,2.086278,0.951553,0.031377,0.010481,0.000079,0.21192,2.869287,1.3637,0.009497,0.007487,0.000068,0.198745,2.723952,0.959154,0.008832,wash-hands--
5616,9.614028,0.008013,0.210195,2.479919,1230.595628,1.038038,0.096028,0.01954,0.809296,3.035894,12.7301,2.367075,1.839309,0.064747,-0.421233,2.38027,235.499467,7.912227,0.04431,0.008007,-0.183281,2.454377,6.423057,0.897165,0.036525,0.002155,0.676143,2.835233,4.72813,0.272331,-0.00001,0.001166,0.352058,2.484781,1.92165,0.105057,-4.547117,0.682695,1.407915,5.940028,583.620342,59.366395,5.082356,1.882048,-0.678827,2.693413,651.117762,232.845948,-6.214394,6.761959,-1.655078,4.75722,803.605886,672.243077,-1.37217,4.280077,1.281504,3.063772,191.303338,465.348979,0.105099,0.013694,-0.21863,2.99621,13.482109,1.768031,-0.203097,0.233239,1.214812,2.957899,34.174735,22.521326,-5.352671,0.337816,-0.231931,2.448333,685.243654,41.718537,-6.1983,2.303916,0.281998,2.544733,793.874317,287.245748,-4.828658,8.751804,-0.708383,2.405424,627.879098,944.127066,-1.051203,1.358091,0.743379,2.555624,134.983791,174.763197,0.164358,0.052587,-0.13117,2.929002,23.857315,4.828857,0.012266,0.055075,0.113846,1.578033,14.249879,6.947492,-9.809449,0.000237,-0.345015,2.538717,1255.609421,0.030685,0.17168,0.001095,-0.055012,3.060718,21.975065,0.142418,-0.205271,0.000949,0.075655,2.293395,26.275471,0.122987,0.003114,0.000179,-0.222344,2.684234,0.59115,0.02331,0.011812,0.000068,-0.024492,2.456286,1.512261,0.008864,0.010461,0.000091,0.144338,4.250282,1.340591,0.011797,-9.791116,0.000391,-0.152793,3.885719,1253.262868,0.050805,-0.595962,0.000622,0.544978,2.900389,76.283222,0.080801,0.00105,0.001535,-0.686505,3.423909,1.752996,0.187914,0.007224,0.000228,0.086643,2.406766,0.964987,0.028538,0.009617,0.000094,0.376799,3.313457,1.234469,0.012194,0.007814,0.000065,0.094838,2.58098,1.003253,0.008321,wash-hands--
5883,9.594336,0.008577,0.283132,2.399068,1228.076382,1.061518,0.124504,0.024701,0.660871,2.903797,17.496656,2.384608,1.950038,0.053151,0.002193,2.349484,249.645503,6.589384,0.054301,0.008207,-0.052088,2.349329,7.537209,0.932485,0.028934,0.001773,0.481449,2.956459,3.7109,0.229687,-0.000773,0.001231,0.315586,2.681494,1.554584,0.160061,-4.937764,1.632496,0.921966,2.754393,632.213744,208.673801,5.899728,1.992388,-0.201987,2.171134,755.77956,244.339706,-3.356505,23.350068,-0.666711,1.874398,444.473506,2830.438315,-1.199032,7.483417,-0.196097,3.037097,206.672021,669.042179,0.023922,0.054128,0.738562,2.774195,11.657123,6.319299,-0.147435,0.415683,0.066052,2.478299,38.738892,36.97629,-4.965185,0.604289,-0.659532,3.975278,635.543704,78.586803,-5.984307,2.057866,-0.088184,1.80636,773.262196,89.969904,-6.004277,3.601451,-0.925077,3.301028,774.775762,315.748327,0.267454,5.753194,-0.918514,3.515563,154.712148,715.607112,0.133804,0.066625,-0.056769,2.441477,19.240335,7.443439,0.005198,0.066173,-0.324546,1.994167,15.512812,4.792633,-9.808208,0.000249,-0.222637,2.365651,1255.450623,0.031638,0.167623,0.000967,0.046209,3.552448,21.461419,0.121909,-0.209498,0.00103,0.120921,2.270255,26.817215,0.133271,0.001975,0.000184,-0.133654,3.096967,0.656766,0.023767,0.013036,0.000065,0.21013,2.552757,1.668937,0.008673,0.00904,0.000067,0.698284,4.812858,1.157088,0.008755,-9.789728,0.000344,-0.263989,4.233945,1253.085202,0.045059,-0.602278,0.000545,0.233528,2.637368,77.09256,0.068359,0.009577,0.002047,-0.405182,2.275722,1.948272,0.255543,0.007183,0.000138,-0.16728,2.914157,0.964068,0.01665,0.008354,0.000097,0.282482,3.032141,1.080352,0.012314,0.00632,0.000054,0.130319,2.447547,0.817949,0.006772,wash-hands--
6149,9.562465,0.006056,0.031859,2.833136,1223.996144,0.761585,0.139158,0.026398,0.781825,2.858759,18.458168,3.06181,2.037658,0.041068,0.438731,3.167033,260.82655,5.288233,0.049787,0.008405,-0.183314,2.234691,7.62659,0.814478,0.020835,0.001762,0.144527,2.761537,2.693565,0.226823,-0.005365,0.00173,0.199763,2.255584,1.928784,0.186827,-5.094264,1.493538,0.799921,2.63585,655.41381,124.724531,6.553206,1.504587,-0.360022,3.047672,839.885696,167.029164,-2.641348,19.989146,-0.534669,1.890054,470.846189,894.647559,-0.21851,14.048941,-0.350952,2.31283,249.785476,1479.839354,-0.034622,0.053538,0.277837,2.360754,14.889155,6.926664,-0.13845,0.455275,-0.02087,2.218918,47.466604,51.661077,-4.923498,0.527808,-0.886017,4.537848,631.616879,40.412985,-5.898402,3.551108,0.332357,2.390024,755.316211,454.069177,-3.966614,20.614826,-0.992503,2.651602,552.890186,1920.537434,1.617506,5.296674,-0.602507,1.735192,207.329638,686.840607,0.071526,0.062794,-0.461249,2.856763,14.573667,6.905815,-0.006633,0.072016,-0.452119,1.977853,14.759338,9.28581,-9.809758,0.000282,-0.255176,2.197912,1255.649086,0.036571,0.16596,0.001035,-0.023387,3.20534,21.245957,0.132525,-0.21354,0.001179,-0.032411,2.296747,27.333706,0.153142,-0.000783,0.000149,-0.303019,3.774693,0.525473,0.018441,0.012311,0.000056,0.383898,3.225801,1.576124,0.007412,0.009876,0.000073,0.97926,4.940667,1.273282,0.009078,-9.788868,0.000338,-0.211001,4.301613,1252.975117,0.043849,-0.607176,0.000699,0.294204,2.785789,77.718659,0.09066,0.017623,0.001864,-0.138639,2.269336,2.426927,0.229731,0.003483,0.000137,-0.242221,3.12711,0.566252,0.015885,0.008385,0.000098,0.227706,2.973317,1.08948,0.012239,0.007315,0.000047,0.062924,2.763457,0.946351,0.005862,wash-hands--
6416,9.580978,0.005895,0.069841,2.815339,1226.368077,0.652001,0.210837,0.012897,0.563619,3.448141,27.08045,1.598241,2.050224,0.027249,0.584391,4.872452,262.44698,3.3904,0.033784,0.008292,-0.494332,2.562702,4.773016,1.053399,0.012324,0.001168,-0.427447,3.730482,1.97944,0.150483,-0.013541,0.002204,0.120957,2.254105,2.993882,0.283934,-5.28959,1.447232,0.371864,2.467452,677.15606,186.290374,7.248603,1.459107,0.016971,2.413637,928.466225,170.725647,-1.925004,15.698492,-0.541277,2.051188,320.228863,1802.052185,-0.708503,15.151143,-0.626407,2.261008,304.835069,625.6927,-0.013704,0.061417,0.261374,2.174787,15.448451,4.246886,-0.08026,0.483935,0.176374,2.026621,42.492264,47.431615,-4.93108,0.794103,-0.206298,3.183495,631.287897,101.063283,-6.271113,4.8103,0.532411,3.478634,805.474118,554.780164,-1.43031,28.025305,-0.006849,1.47255,445.790855,3609.563594,1.028176,9.097656,0.017497,1.990874,260.157597,383.607532,-0.014344,0.072733,-0.613114,3.999607,12.558325,8.937708,0.097211,0.086772,0.043011,1.860995,19.131825,11.132988,-9.808586,0.000331,-0.166252,2.471986,1255.498954,0.043244,0.157858,0.001142,-0.195701,3.056368,20.205795,0.148459,-0.214863,0.001344,0.11513,2.427863,27.503235,0.174103,0.001773,0.000187,-0.471268,3.765148,0.570779,0.02232,0.012479,0.000057,0.35917,3.273464,1.602838,0.00721,0.008234,0.000066,0.829917,4.836612,1.076211,0.007864,-9.788386,0.000368,-0.224504,3.958333,1252.9134,0.047959,-0.614023,0.000721,0.082539,2.636542,78.595379,0.092775,0.034705,0.001792,0.040639,2.080698,4.442375,0.232942,0.005673,0.000145,-0.15306,2.982882,0.748904,0.018321,0.007503,0.000098,0.098155,2.831712,0.989554,0.011895,0.005325,0.000049,-0.031267,3.215628,0.694652,0.006079,wash-hands--
6683,9.599208,0.009493,-0.214579,2.841016,1228.70062,1.156202,0.241355,0.010919,0.119654,2.562907,30.982928,1.331946,2.021387,0.02932,1.050618,5.586122,258.800322,3.297122,-0.021427,0.007199,-0.371318,2.954923,3.969908,0.933259,0.032806,0.004418,-2.738934,10.928967,4.982361,0.460569,-0.028311,0.003424,0.171912,2.279287,4.361153,0.352198,-5.064391,1.275023,0.836007,3.068142,648.46086,161.302833,7.392023,1.3745,0.190474,2.69104,946.200901,178.06905,-1.298242,14.460503,-0.226014,1.996879,344.961333,429.862262,0.45493,10.513489,-0.641065,2.243683,241.090707,1365.960254,-0.124583,0.071153,-0.059845,2.105242,21.890536,5.685545,0.181315,0.210247,0.060933,3.264784,33.151781,27.024153,-5.362067,1.126909,-0.602418,2.760882,686.348812,146.447383,-6.765235,4.255786,0.111921,3.856274,866.55677,536.731334,-0.47425,19.756619,0.02942,1.729016,395.72453,141.845948,0.348582,11.98748,-0.238152,1.522917,285.330366,1555.07106,-0.068821,0.062082,-0.765786,4.653299,12.102956,7.950084,0.154593,0.076238,0.474877,2.384478,19.802065,9.904439,-9.815572,0.000827,1.671818,7.297329,1256.393373,0.101847,0.146033,0.002215,1.115035,6.562264,18.707438,0.279085,-0.224192,0.004511,0.687265,5.780979,28.72025,0.565119,-0.015055,0.002982,2.577406,8.771516,2.814571,0.321042,0.008265,0.000239,2.302054,9.308456,1.163336,0.027414,0.006174,0.000083,0.617907,3.63057,0.807038,0.010432,-9.791846,0.000749,0.586921,6.355448,1253.356273,0.096567,-0.62998,0.00121,0.84245,3.339071,80.643237,0.142678,0.03794,0.001393,0.150711,2.310525,4.875322,0.178213,0.012065,0.000672,-2.634275,12.457749,1.730719,0.0778,0.001596,0.000574,2.077547,7.012922,1.030571,0.063449,0.007468,0.000104,-0.825283,3.627939,1.020491,0.011534,wash-hands--
6949,9.545019,0.029465,1.534634,6.477243,1221.79381,2.615705,0.312039,0.043221,-1.186309,3.869303,40.740068,4.597902,2.175794,0.124381,-0.72781,3.286514,279.090802,10.960079,-0.135307,0.029406,1.14452,3.06413,18.448403,3.183447,0.06248,0.009039,-1.281355,3.421336,8.016061,1.170675,-0.07679,0.008863,0.397841,2.355338,10.125043,1.059018,-4.737633,0.502055,0.019506,1.949856,606.511614,63.465434,7.852975,1.641399,0.2889,3.02445,1005.204791,212.669313,-2.683075,5.568761,0.359434,1.959712,347.412898,680.480405,0.433788,8.445155,-0.81281,3.013117,179.474555,635.851097,-0.236156,0.125718,0.223445,1.967713,34.431052,12.03556,0.107401,0.079508,-0.193062,2.219383,21.170983,10.282206,-5.666937,0.665719,-0.572294,3.025209,725.751782,77.722553,-7.028399,3.920359,-0.048483,4.233865,899.978073,499.974601,-0.074687,15.885097,-0.096033,1.804273,354.2604,2060.694938,-0.276051,8.399992,-0.35005,1.865809,229.834352,273.632222,0.204324,0.258736,-0.828789,2.708331,35.19438,24.840401,0.080032,0.072892,0.062714,2.153447,16.602365,8.094826,-9.807037,0.001509,0.328809,4.381706,1255.301205,0.175157,0.130122,0.003641,0.883676,4.063716,16.663959,0.469103,-0.200919,0.007941,-0.32652,5.83505,25.845109,0.928584,0.006916,0.007222,-0.030909,4.736684,4.309418,0.805879,-0.00823,0.000913,0.729425,1.873638,2.1605,0.093471,-0.006385,0.000491,1.125324,3.189191,1.392728,0.054145,-9.78265,0.0018,-0.608553,4.147099,1252.179552,0.220631,-0.619739,0.002264,-0.119883,2.962092,79.34886,0.238275,0.099867,0.016201,-1.531958,4.198752,13.501872,1.80699,0.050255,0.004903,-1.28191,3.48346,6.991857,0.518498,-0.008289,0.000849,1.139696,3.316283,1.869941,0.110065,0.00338,0.000303,0.891631,4.498634,0.78029,0.036168,wash-hands--
7216,9.501817,0.035569,0.77535,3.871579,1216.233844,4.57605,0.351401,0.040544,-0.993918,3.425745,45.136766,5.046878,2.369219,0.209291,0.042134,1.670097,303.406303,25.805655,-0.179872,0.032872,0.683693,2.172074,24.021535,3.529177,0.073634,0.009023,-1.02797,2.87735,10.480559,0.839897,-0.078074,0.009064,0.329515,2.297765,11.935417,0.502717,-4.510883,0.704555,-0.229308,2.416762,577.450245,90.580183,8.497956,1.144691,-0.033528,2.624703,1087.884301,143.808865,-1.389673,4.788844,0.459586,3.050867,181.299796,603.282807,-0.72391,3.341962,-0.650511,3.079282,152.573885,201.347022,-0.439696,0.194354,-0.297771,1.837167,56.963684,24.046982,0.159382,0.052308,0.729381,2.072637,25.00804,3.481166,-5.354319,1.024092,-0.090625,1.761217,687.659837,82.887217,-7.47974,2.827719,0.421569,5.446645,957.512052,364.506688,-1.036683,11.637544,-0.477332,2.525824,297.056796,392.125114,-0.619275,5.637862,0.019521,1.611346,193.305627,732.788939,0.174441,0.263186,-0.974222,2.819255,34.976536,22.717911,0.02899,0.070526,-0.307496,2.353534,15.785538,9.104682,-9.808668,0.00191,0.324135,3.478207,1255.509515,0.245697,0.059593,0.013883,0.677829,2.296422,8.856771,1.483644,-0.122117,0.024425,-0.332056,2.263783,16.684733,2.635691,0.023746,0.010902,-0.020571,2.995826,6.750782,1.385549,-0.00927,0.001019,0.420227,1.780411,2.280679,0.072299,-0.015111,0.000487,0.554498,2.139033,2.015981,0.058171,-9.788225,0.00305,0.177801,3.416576,1252.893327,0.377101,-0.646564,0.004585,0.269913,2.967501,82.79942,0.493179,0.165117,0.018933,-0.448223,1.884233,21.143876,2.456094,0.056475,0.009267,-0.132885,2.786646,8.437409,0.904519,-0.010403,0.000975,0.57302,2.745437,1.986865,0.092264,-0.006142,0.000725,0.946384,3.442512,1.547834,0.086785,wash-hands--
7483,9.431836,0.038538,0.103896,3.008789,1207.291936,4.363362,0.403297,0.040563,-0.449307,2.640767,52.078506,4.522973,2.609349,0.223491,0.933909,2.643793,334.300029,25.842635,-0.114703,0.06462,0.023269,1.943889,22.450751,3.823734,0.109603,0.008021,-0.321923,2.266319,14.183303,0.974028,-0.054377,0.013973,0.068384,2.01189,8.672522,1.477573,-3.995007,1.056987,-0.747684,3.197022,513.444613,103.557088,8.801104,1.375346,-0.37211,2.947785,1126.941996,164.510846,0.731143,6.01328,-0.500532,1.918148,161.632883,506.29814,-0.453737,2.463451,-1.057832,3.800611,105.138295,313.285401,-0.714689,0.090369,-0.662084,3.013991,92.086938,9.985469,0.320855,0.208943,-1.074252,3.629908,44.647324,22.302699,-5.027998,1.120966,0.294095,1.945674,643.771112,141.936801,-8.033922,0.948329,0.72878,5.308728,1028.546189,116.650341,-1.625633,6.181925,0.370283,2.013306,215.788783,751.987949,0.000243,3.781068,0.325142,2.070098,148.912444,139.679494,0.150652,0.264576,-1.158326,2.844589,36.085454,25.916484,-0.01719,0.03356,0.126826,2.85156,10.501406,3.263298,-9.806744,0.002135,0.404757,3.065505,1255.26337,0.272088,-0.01758,0.019545,-0.173239,1.673728,10.934879,2.539601,-0.067659,0.024672,0.38067,2.353664,9.987416,2.8864,-0.011245,0.015916,-0.341173,2.021677,8.333816,1.000126,0.000522,0.001925,-0.288469,2.506652,2.559362,0.153404,-0.011049,0.000802,-0.306209,2.852534,2.608907,0.028064,-9.779865,0.003706,0.355928,2.688018,1251.822808,0.478378,-0.675053,0.006549,-0.105879,2.486862,86.428516,0.792133,0.261326,0.029588,-0.004624,2.160419,33.495182,3.799737,0.01298,0.019832,0.137114,1.923979,8.366128,1.51192,-0.019764,0.001057,-0.036771,2.226078,2.56649,0.134485,0.001533,0.001029,0.81497,2.777486,2.127741,0.062675,wash-hands--
7749,9.285825,0.03881,0.565958,2.588414,1188.592546,4.783181,0.557239,0.079481,-0.893723,3.171498,72.714912,7.161747,3.004038,0.107249,-0.263998,3.056352,384.533721,13.740109,-0.108877,0.077565,0.153266,1.600424,19.624431,7.05773,0.107613,0.006913,0.013846,2.077832,13.776523,0.898324,-0.060153,0.015246,0.100038,2.047133,11.842557,0.697424,-3.024808,4.097736,-1.027524,3.593038,388.91507,511.490443,8.560781,3.054107,1.068098,4.218934,1097.45323,338.897166,2.420162,12.152964,-0.035717,1.611927,309.882167,1579.4136,-0.708454,1.514763,-1.654849,5.680647,110.09827,135.1333,-0.822583,0.032647,0.192435,2.464686,105.544641,3.394955,0.45496,0.214465,-0.577708,2.61297,59.587645,25.360266,-3.859345,3.07268,-1.780799,6.518822,495.199793,380.720799,-8.627957,2.325586,-0.226827,4.185534,1104.387805,302.108675,-0.995807,4.59992,0.873944,3.197563,187.062617,300.588599,0.457355,2.813481,1.26787,6.842546,98.743789,349.186682,0.296211,0.299908,-0.658527,1.801854,57.902916,8.597646,-0.186369,0.069457,1.407695,4.105176,28.42206,5.244654,-9.79921,0.002202,0.681416,3.601073,1254.299415,0.263004,-0.056248,0.01302,-0.475205,2.173176,11.083495,0.565909,-0.070221,0.023301,0.099937,1.808756,13.538931,1.40272,-0.005894,0.013643,-0.565256,2.191479,8.676829,1.662665,0.019135,0.002807,0.111687,1.87221,4.39797,0.345374,0.000081,0.001404,-0.090416,1.795786,3.305615,0.182539,-9.776218,0.004164,0.799791,3.30337,1251.356147,0.532494,-0.691375,0.007871,-0.210633,2.464933,88.571857,0.81039,0.340805,0.014368,-0.245073,2.591707,43.700092,1.761757,-0.018779,0.022408,-0.326149,1.715758,10.473893,2.540688,-0.006713,0.00141,-0.316151,2.509813,2.203488,0.174684,0.000629,0.001032,0.739991,2.668105,2.239551,0.134128,wash-hands--
8016,9.196146,0.081644,1.433588,5.856474,1177.106724,10.614503,0.710593,0.207662,-1.078193,3.560033,91.071568,26.669726,3.25057,0.15719,-0.671248,2.379574,416.073311,20.43515,-0.274998,0.342784,1.373142,3.96574,46.755643,29.540054,0.084763,0.010757,0.422101,4.910771,11.573041,1.141563,-0.196124,0.114153,1.083935,2.686612,29.111986,11.394341,-1.220327,6.904955,-0.36123,1.716059,203.5769,888.000693,7.406802,6.35568,0.351317,1.863998,948.981747,799.058205,5.027249,10.590695,0.412034,2.231232,646.118618,1323.315825,-1.172469,0.247139,0.175654,2.47666,150.076151,32.135257,-0.710103,0.107897,-0.829318,2.899074,91.36799,12.656813,0.647784,0.133197,-0.558831,2.354903,83.989142,14.477903,-3.444885,3.407225,-1.339891,4.596023,443.839914,402.399205,-8.309954,8.153607,-0.355604,4.218081,1067.741187,922.658207,-1.942725,11.761893,0.867079,2.294816,311.542865,970.366169,-0.544377,10.942029,2.234946,8.21993,157.897874,1385.124645,0.131717,0.180771,-1.258717,3.219908,32.213946,23.412096,-0.20088,0.085004,1.225008,3.534796,26.293306,10.574111,-9.816192,0.002802,0.183007,2.658078,1256.472911,0.350319,-0.113754,0.008042,0.379695,3.997502,14.573489,1.039719,-0.113236,0.054983,0.604067,2.238608,16.06971,6.973246,0.045248,0.042838,-1.510362,4.649519,15.075204,2.495445,0.012048,0.005038,1.01894,3.329033,5.379358,0.233603,0.008556,0.000927,-0.087178,2.201859,2.68372,0.025324,-9.776613,0.003879,0.929782,3.612511,1251.406764,0.491918,-0.737844,0.004123,0.180468,2.516409,94.444608,0.534385,0.406174,0.021142,-0.618871,3.051838,51.990329,2.749217,0.017666,0.053278,-1.180089,3.314786,15.660903,3.115887,0.020331,0.003821,-1.381519,4.779102,3.433785,0.423425,0.004008,0.001017,0.906014,3.004101,1.868423,0.08115,wash-hands--
8283,9.031397,0.116424,0.594451,2.935878,1156.020988,15.061175,0.940841,0.252454,-0.553675,2.542142,121.165683,30.000176,3.539805,0.240909,-0.480618,2.654201,453.117503,31.004396,-0.271143,0.376074,1.150408,3.466479,47.754118,31.823914,0.065582,0.022398,0.835185,3.746858,8.406711,2.909238,-0.192894,0.132916,0.66074,2.431431,33.883573,8.736654,-0.677495,10.614728,1.361541,5.226415,208.066222,812.555249,5.844481,12.897882,-0.130083,2.326327,749.705296,1638.862323,6.687723,36.971072,-1.476887,7.36879,856.588117,4793.354199,-0.730777,0.707006,-0.687154,2.75334,99.661193,73.171014,0.067215,2.74047,-2.152992,6.522048,92.163253,301.467214,0.352138,0.760002,1.337692,4.019433,59.34505,77.817761,-3.23245,3.218801,-1.139471,4.505905,419.445455,343.269071,-7.346258,10.300194,0.25542,2.868696,942.16704,1284.194675,-3.752619,17.248551,-0.066168,1.20647,482.738279,2206.228225,-1.079962,9.048063,2.619077,9.767242,174.188455,998.239479,0.115848,0.188534,-1.250755,3.171429,34.03549,9.618235,-0.132719,0.115198,0.907361,3.125435,28.924199,6.280879,-9.809312,0.005553,-0.941599,4.727599,1255.592774,0.690021,-0.079112,0.021704,-0.568562,3.792672,10.152535,2.814506,-0.128149,0.052264,0.491868,2.309412,21.597633,3.66274,0.062922,0.052397,-1.16989,3.259617,16.280387,6.397106,0.0053,0.005263,0.732504,2.777931,6.054207,0.677017,0.02707,0.0008,-0.143197,2.224692,3.565235,0.092851,-9.771899,0.011271,1.291286,8.22349,1250.803222,1.461926,-0.719654,0.011696,-1.669636,7.130337,92.164579,1.37786,0.298166,0.110374,1.549748,5.434795,40.852899,10.984027,0.033545,0.056543,-1.05181,2.903592,17.393111,6.93629,0.054948,0.006832,-0.502856,1.940832,7.034161,0.888247,0.016034,0.000493,0.772558,2.745502,2.135086,0.058558,wash-hands--
8549,9.007096,0.117588,0.269411,3.072261,1152.946588,13.886285,1.091406,0.253535,-0.283835,2.251399,140.948679,27.404937,3.65151,0.158886,-0.748225,3.678737,467.681725,16.380005,-0.277743,0.382394,1.033156,3.414105,47.960643,33.274576,0.005727,0.030589,0.482428,2.992309,8.856628,3.972453,-0.172475,0.148916,0.536847,2.305835,28.810297,13.925094,-0.460066,11.140917,1.629956,5.659333,187.597948,1340.615731,4.52409,12.800681,-0.533102,3.29932,582.454446,1602.519008,7.719463,59.013529,-0.904349,3.979753,988.351146,7665.677333,-0.552998,0.640406,-0.444721,2.669369,73.985715,75.921541,-0.265378,4.121114,-1.021311,4.493853,108.831291,415.638318,0.525017,1.070843,0.744003,3.30912,79.60288,110.349835,-3.036157,2.988691,-0.980007,4.672978,390.899801,360.520547,-6.487469,10.33847,0.958865,3.511646,839.373762,1106.384185,-6.107043,10.125754,-1.07354,2.452886,793.751937,1015.436357,-0.972358,9.2355,2.634668,9.745957,125.683293,1196.065582,0.088637,0.217185,-0.95975,2.934947,37.124775,28.017896,-0.107287,0.132632,0.775154,2.742507,27.980572,15.696651,-9.810209,0.005831,-0.991104,4.437242,1255.706852,0.756434,-0.037547,0.024172,-0.189715,3.330076,6.925724,3.016452,-0.090096,0.070355,0.241443,2.216583,18.786718,9.123625,0.08125,0.047198,-1.229608,3.437276,17.558808,2.960217,-0.005416,0.004644,0.611529,2.824215,4.855792,0.237305,0.034717,0.000876,0.28006,2.198633,4.691118,0.078,-9.780197,0.012903,1.131272,6.796065,1251.865584,1.665533,-0.690221,0.013948,-1.002237,4.341136,88.372356,1.746334,0.200541,0.130641,0.992603,3.663471,25.71391,16.951757,0.055547,0.049162,-1.165716,3.126133,16.252479,3.002298,0.061796,0.006317,-0.343257,2.15287,9.11046,0.497033,0.019606,0.000666,0.432502,2.417923,2.671403,0.073299,wash-hands--
8816,9.059143,0.253019,-0.47964,3.278826,1159.60203,31.735894,1.138402,0.263832,-0.161791,2.023665,145.71603,34.303788,3.616663,0.206836,-0.334849,3.165957,463.008114,25.790678,-0.067108,0.601544,0.676385,2.693161,61.685676,75.423093,-0.006324,0.034693,0.260624,2.451495,8.944495,4.070531,-0.057861,0.209648,0.593376,2.087737,36.803931,23.688154,-1.140838,15.800625,1.267709,3.723208,211.955884,1882.751009,4.487506,33.769962,-0.851999,3.818974,581.605838,4258.964675,8.207745,83.276097,-0.376388,2.426091,1051.100192,10811.566641,-0.056206,1.138062,-0.92307,3.136418,78.421599,144.291097,0.43381,5.658531,-0.355027,2.557883,170.870296,727.077879,0.020427,2.529075,0.812435,2.876863,116.632514,324.996295,-3.431025,1.675423,-0.229795,4.380054,439.230904,217.051522,-5.434106,5.925453,2.45318,11.759395,698.098865,714.464668,-7.82876,0.565128,-0.277208,3.204606,1002.206013,69.523896,-0.777872,8.351492,3.150067,12.444311,139.94793,932.584227,-0.032268,0.097926,-1.207991,5.593979,21.199765,5.874825,-0.145193,0.172455,0.809292,2.559884,34.714819,8.779259,-9.809758,0.005443,-1.193629,4.828375,1255.650103,0.662914,0.021621,0.041985,-0.259628,2.553501,11.266822,5.454448,0.004256,0.080778,0.497659,2.961332,18.115339,9.191775,0.084727,0.04692,-1.191398,3.405034,13.918342,5.828407,-0.029389,0.002788,0.946819,3.221825,4.106969,0.319556,0.042468,0.001155,0.406702,2.005758,5.508056,0.137759,-9.783019,0.018943,0.889368,4.552352,1252.226909,2.44297,-0.629926,0.023545,-0.759136,3.191641,80.63059,3.061633,0.088619,0.154607,0.388255,2.474128,25.307006,17.002479,0.06432,0.045528,-1.282478,3.315085,15.010742,5.580147,0.059811,0.006795,-0.267977,2.043043,7.706679,0.871139,0.032753,0.000889,0.667571,2.792777,4.195795,0.11513,wash-hands--
9083,9.054996,0.275181,-0.312017,3.067916,1159.067556,34.750824,0.994777,0.27014,-0.465264,2.169775,127.461024,34.606194,3.547389,0.197117,-0.665865,3.696231,454.252102,22.953109,0.290768,0.193048,0.458749,2.815616,42.486553,18.437364,-0.028003,0.036101,0.008787,2.16508,8.074071,4.555873,0.195321,0.049425,0.737903,3.835083,26.205372,5.449322,-2.349915,12.482793,1.077011,3.585878,302.599833,1605.975297,4.371361,36.977815,-0.706792,3.429437,559.617361,4807.020416,7.196088,89.32764,-0.62359,2.344974,922.347439,11578.971817,0.630179,2.713478,-1.283254,4.154788,100.036517,311.440603,0.729861,5.59035,-0.003623,2.526852,152.056341,694.783025,-0.059039,2.594059,0.602506,2.64098,109.659506,337.26124,-3.242484,1.583368,1.29052,9.653762,415.495234,199.887696,-4.830901,0.95213,-0.866863,3.634389,620.440435,82.826343,-7.728747,4.350037,-3.368807,20.455718,989.686222,552.917745,0.015635,0.180633,0.666794,4.302141,19.536032,23.289012,-0.078156,0.134011,-1.4036,6.502358,18.540931,17.399769,-0.036076,0.271443,-0.030619,2.832949,31.623059,24.265784,-9.796872,0.004964,-0.986079,4.763293,1254.000073,0.628371,0.154661,0.051552,0.203175,2.128755,20.104598,6.509228,0.112728,0.032634,-0.493747,2.623761,14.487472,4.216919,0.018843,0.01957,-1.545779,5.440843,6.798184,1.946671,-0.002805,0.001135,0.497149,2.285014,1.900868,0.147675,0.048357,0.000829,0.547033,2.511764,6.458213,0.053963,-9.794103,0.021549,0.568542,3.486578,1253.645169,2.801905,-0.534662,0.026134,-0.103228,2.209336,68.445068,3.380273,-0.114656,0.114388,0.350992,2.107819,24.800643,13.985487,-0.008782,0.013593,-2.010083,7.550628,5.599447,1.290629,0.048663,0.006477,-0.13384,2.169239,6.67512,0.750913,0.036348,0.000669,0.52135,2.556752,4.906145,0.048587,wash-hands--
9349,9.155375,0.34198,-0.265153,2.797722,1171.891899,44.322219,0.691061,0.362515,-0.256126,2.765371,89.093236,45.35581,3.324657,0.104902,-0.027643,3.000074,425.559175,13.598797,0.354439,0.113307,-0.257861,2.187404,47.838126,11.079916,-0.022514,0.03695,-0.062821,2.256945,9.688553,4.744872,0.278755,0.021931,0.225224,3.134928,35.75265,2.770275,-3.181879,7.742724,0.520137,3.486554,409.001182,984.505907,6.171858,37.64316,0.005764,2.907795,791.907782,4846.963439,5.339048,67.630153,-0.882667,2.796015,694.076702,8561.818188,1.383334,4.833068,-0.557424,1.968156,178.360343,621.154329,0.368491,3.823271,0.275882,3.152119,105.939043,365.823885,-0.02493,2.406931,0.637778,2.990724,100.716969,300.586003,-3.491455,1.9338,0.699932,6.152262,448.036158,235.405969,-5.450968,2.917471,0.323866,3.22143,701.247267,301.180701,-7.410079,4.528655,-2.779832,17.116953,948.580208,586.168929,0.220647,0.158479,-0.133954,3.044953,32.574215,16.426108,-0.305801,0.318303,-0.350768,3.023373,53.57149,20.155867,0.109772,0.505945,-0.48184,2.503139,47.024748,53.59306,-9.799142,0.003281,0.071017,2.364394,1254.29018,0.426216,0.234302,0.045303,0.397272,1.900867,30.832289,5.078297,0.162021,0.043089,-0.083817,1.968593,20.824187,5.546538,-0.11574,0.034626,1.120625,3.482144,18.21517,2.72014,0.007678,0.001144,0.522209,3.158584,1.548386,0.144024,0.04021,0.000961,0.188995,1.941536,5.180005,0.119611,-9.796096,0.016559,0.398224,3.072169,1253.900386,2.150685,-0.448062,0.024365,0.049822,2.063986,57.431454,3.023528,-0.060797,0.127163,-0.214208,2.799282,15.178038,14.651026,-0.127973,0.029045,1.166017,3.608457,19.026244,2.289872,-0.019173,0.007155,0.194388,1.89206,5.198116,0.597068,0.042284,0.000502,0.772461,3.367435,5.415354,0.064921,wash-hands--
9616,9.215429,0.525674,-0.254308,2.023098,1179.579925,68.172026,0.347718,0.417862,-0.055317,2.942976,45.832261,54.229462,3.333233,0.246713,-1.855529,8.458984,426.669536,31.868423,0.336333,0.11183,-0.425916,2.293121,44.153364,13.015921,-0.027746,0.0494,0.285495,2.518768,15.354831,6.36595,0.258829,0.026525,0.254347,2.776106,33.407637,3.156174,-4.269068,7.458139,-0.088393,2.924602,547.617655,949.678231,6.674815,32.213092,0.140617,3.720813,860.707893,4016.626306,1.89451,58.044794,-1.048893,3.176598,540.609769,7415.220601,1.687438,3.999774,-0.499374,2.181704,242.397319,327.972423,1.036515,1.258023,-1.776158,5.67634,134.53795,155.678475,-0.470836,1.48622,0.958475,4.345274,66.553866,180.600452,-4.242354,3.387701,0.036796,2.672571,546.863147,374.051625,-5.622322,3.161503,0.146426,2.817666,719.763428,408.700068,-6.548509,5.710488,-1.39991,8.793911,838.573931,732.836938,0.33524,0.274665,-0.045247,2.276304,44.322927,33.760661,-0.355393,0.342434,-0.494943,2.799936,48.995348,39.270584,0.164315,0.509904,-0.266206,2.356653,45.325076,40.716652,-9.805497,0.00568,0.300913,3.198612,1255.103888,0.72664,0.297517,0.027135,0.485259,2.269434,38.636325,2.853571,0.122939,0.100355,0.355485,3.171539,16.603523,12.606277,-0.14401,0.04405,0.492641,2.440203,19.035604,5.369721,0.017065,0.001955,-0.249624,2.851786,2.205404,0.252923,0.025946,0.001306,-0.096143,2.192431,3.512952,0.149236,-9.804168,0.022721,0.165866,2.559705,1254.933662,2.948565,-0.373241,0.025277,-0.541333,3.160679,47.901403,3.095085,0.026639,0.269175,-1.1659,4.167212,21.687316,29.945313,-0.17319,0.037357,0.589452,2.137562,22.396189,4.696305,-0.035812,0.009036,0.090523,1.836597,6.316174,1.084692,0.039542,0.000714,0.445128,2.528189,5.091425,0.087972,wash-hands--
9883,9.225856,0.482759,-0.238353,2.067943,1180.921768,62.318002,0.038964,0.281568,0.365162,3.542214,26.130366,33.659396,3.211482,0.657772,-1.237279,8.086472,411.130876,84.733645,0.11135,0.084284,-0.073836,3.141366,14.690069,10.89893,-0.033962,0.049023,0.174471,2.584106,12.643449,6.366315,0.158571,0.032596,0.282834,1.91454,20.785405,3.920146,-4.713855,2.916727,-0.857737,3.667426,609.850375,254.659266,6.759753,10.352228,0.938332,6.418492,873.557627,1116.785798,-1.121595,20.521997,-1.254235,4.977666,317.32798,2117.623984,0.718052,8.732713,0.160749,2.304012,189.323528,824.237157,0.605182,0.207581,-0.94837,2.951826,77.473649,26.967219,-0.254269,0.446931,-1.110414,4.035974,36.627112,53.641062,-5.075024,3.648486,-0.566033,2.70868,649.865364,469.014906,-5.833259,3.414703,-0.098569,2.499328,750.251332,358.66764,-5.711679,6.100955,-0.562515,6.620502,731.45863,784.886486,0.047636,0.798737,0.587295,2.19034,51.73945,63.375027,-0.40548,0.30579,-0.746816,3.625045,64.344432,16.802978,0.241536,0.379674,-0.717441,2.478887,38.75271,40.70396,-9.803909,0.007997,0.323652,2.445007,1254.900731,1.025376,0.289042,0.026694,0.503476,2.653276,37.072045,3.383199,0.104732,0.149059,0.184268,2.577314,27.380579,19.349624,-0.10705,0.058972,0.344582,2.095878,22.223346,2.809112,0.021819,0.002412,0.138238,2.662026,3.315525,0.307643,-0.000138,0.001066,0.296245,2.539096,1.853353,0.136128,-9.799279,0.025519,-0.015263,2.447313,1254.307776,3.317797,-0.308102,0.021456,-0.317148,2.648082,39.441934,2.784075,0.159018,0.357697,-0.799703,2.674521,33.001192,45.842925,-0.135666,0.052308,0.358567,1.920906,25.001993,1.666037,-0.043326,0.009377,-0.167243,1.870713,8.526986,0.553376,0.021055,0.001102,0.380454,2.466154,3.300557,0.085758,wash-hands--
10149,9.310992,0.410787,-0.185713,2.190035,1191.808795,53.344854,-0.192561,0.168894,0.514108,4.204239,25.396028,21.373547,3.12458,0.651884,-1.541285,8.826054,399.96161,84.57623,0.08669,0.066911,0.119304,3.893211,13.21166,7.884403,0.011932,0.04682,0.766465,3.091811,12.568732,5.698186,0.115069,0.027845,-0.213711,2.231177,18.149503,1.835979,-5.731566,1.159124,-0.199384,2.217127,733.714198,149.05933,7.492747,4.509513,-0.952382,3.243737,964.025768,435.229516,-1.574901,12.255433,-0.249367,1.64894,343.810324,362.363519,-0.234068,8.571621,-0.210154,2.285045,210.35248,958.794214,0.347266,0.151173,-0.87273,3.858199,44.474831,19.629475,-0.504051,0.144183,0.13184,2.121595,66.425663,14.785524,-5.906155,1.142889,-0.855303,3.340597,758.094523,97.998506,-6.184157,2.313426,0.002004,3.194426,791.586296,300.47931,-5.348359,1.676752,-0.208493,2.740957,690.112362,97.54895,0.087577,0.993257,0.261414,1.998485,66.790211,93.083349,-0.373769,0.25285,0.194757,1.643838,48.240785,32.274027,0.147534,0.324919,-1.173054,3.694099,30.297454,33.342317,-9.808476,0.007795,0.182653,2.462262,1255.484937,1.011916,0.210784,0.027311,-0.195713,2.196709,27.003981,3.531121,0.109898,0.153598,0.201118,2.45454,29.671702,19.836896,-0.120899,0.055389,0.258446,2.242912,17.79099,5.979409,0.023375,0.002677,0.217344,2.309198,3.838897,0.344247,-0.008681,0.000817,0.110324,2.807719,1.508607,0.098502,-9.793019,0.024387,0.075924,2.627113,1253.506955,3.148595,-0.296038,0.023706,-0.052626,2.35528,37.944637,3.02019,0.35655,0.288066,-0.424645,2.343844,47.842636,34.189068,-0.148206,0.049523,0.28121,1.989353,20.437583,5.521872,-0.049969,0.007308,0.050163,2.053524,6.459144,0.937394,0.00848,0.00159,-0.030472,1.794297,2.873697,0.205591,wash-hands--
10416,9.336104,0.397298,-0.110905,2.247422,1195.022135,51.629308,-0.292428,0.126282,0.914048,4.301685,37.460314,16.386183,3.146396,0.66495,-1.420484,8.336689,403.025873,82.792054,0.017311,0.09217,0.158295,3.231396,15.443816,11.76056,-0.018841,0.076938,1.034998,3.136038,10.890159,9.024342,0.036396,0.013016,0.35563,2.307234,6.468346,1.667072,-6.161353,0.929387,-0.600914,2.259133,789.265755,105.508315,6.380829,1.203469,0.191276,3.092032,818.314412,115.78581,-0.438006,17.578942,0.116118,1.292243,355.126747,2279.802781,-1.062162,3.850459,0.639147,2.136383,211.942883,81.070369,0.099076,0.096837,-0.143046,1.776718,25.158826,12.593241,-0.304293,0.146382,0.302848,2.204367,47.694613,7.007419,-6.282508,0.345142,-0.121949,4.937684,804.420185,38.263238,-6.004921,1.092701,0.084805,2.644187,769.069697,131.354241,-4.606811,1.222035,-0.257457,2.120581,591.338831,127.660243,0.181314,1.134792,0.2542,1.940668,69.534115,97.837527,-0.065623,0.123405,0.842303,2.966978,22.484237,13.832941,0.015025,0.101381,0.215489,1.729318,23.66819,4.349691,-9.817944,0.00964,0.262413,2.626753,1256.698062,1.205649,0.124129,0.021963,-0.524181,3.018497,15.987084,2.806162,0.015871,0.178977,0.026508,2.377112,18.827897,21.586941,-0.011562,0.028767,0.649466,3.703915,7.764324,3.101558,0.026802,0.003447,0.410593,2.200361,3.504603,0.440125,-0.017073,0.00056,0.205871,2.894406,2.26174,0.067492,-9.795375,0.022182,0.048144,2.931425,1253.809851,2.812582,-0.337858,0.041852,0.643523,3.432267,43.616995,4.930377,0.448432,0.245025,-0.200138,2.651555,57.766708,31.189525,-0.072382,0.027515,0.779135,3.678789,13.756634,1.936475,-0.014896,0.005582,0.811854,3.426658,3.364968,0.639083,-0.005111,0.001408,-0.687559,2.433079,2.05197,0.123143,wash-hands--
10683,9.283539,0.311303,-0.335838,2.37659,1188.303692,40.076717,-0.416748,0.152638,0.429192,3.18483,53.722576,19.206714,2.975431,0.530899,-1.767063,12.088123,381.308059,63.555037,-0.045547,0.092962,-0.294172,3.227009,15.195964,11.693639,0.02607,0.074862,1.219421,3.687685,13.770094,9.690791,-0.000066,0.017559,1.245296,4.376987,7.556189,1.378034,-6.171771,0.877459,-0.635585,2.414486,791.948701,64.830808,6.545784,1.278339,-0.071971,2.963414,838.046374,161.291762,1.790622,10.738138,1.183195,3.003003,284.579045,944.861442,-0.865638,4.738426,0.361825,2.232519,173.976057,612.075406,-0.13615,0.134527,-0.039456,3.147486,22.586863,17.037325,-0.200238,0.20536,0.280398,2.175799,34.034334,25.984037,-6.40619,0.319014,0.369583,2.812368,820.554582,26.844704,-6.316897,1.255739,0.155278,2.878131,809.720435,133.55957,-3.972282,2.584679,-0.615428,2.744539,515.385549,223.421968,0.528348,1.946052,-0.085395,2.048904,97.603738,246.904255,0.059563,0.033598,-0.406786,1.88604,16.276636,1.086288,-0.10135,0.094109,0.226103,1.774936,22.640828,6.772918,-9.81045,0.008477,0.301349,2.937549,1255.737606,1.10176,0.03807,0.020346,-0.162095,3.086597,8.720274,2.616504,0.006954,0.209147,0.130065,2.20869,33.672741,26.903658,0.022272,0.011467,-0.665265,2.632405,4.949395,1.356313,0.018656,0.004499,0.194393,2.072598,4.921446,0.532753,-0.011874,0.000677,0.148924,2.983801,1.564769,0.085844,-9.774914,0.014781,0.20282,3.797701,1251.191092,1.836396,-0.397725,0.05095,0.858004,3.025135,50.927879,6.594441,0.510577,0.183743,-0.200551,2.662648,65.377741,23.848617,0.020753,0.023673,-1.601338,6.03648,9.584985,1.732988,0.002036,0.003383,0.272762,2.695181,3.915289,0.428576,-0.016428,0.000708,-0.80734,2.929374,2.249807,0.082337,wash-hands--
10949,9.258309,0.234884,-0.578912,3.414145,1185.064606,30.502415,-0.393447,0.127435,0.301723,3.055763,51.902917,14.068354,3.07954,0.221239,-0.457106,2.539279,394.203668,28.486942,-0.080961,0.081513,0.044842,2.005766,17.420683,9.576603,-0.028074,0.080607,0.740487,2.612973,17.665772,10.457023,-0.087203,0.04853,0.6218,1.803535,17.690207,5.785219,-6.122732,1.023504,-0.712302,2.426768,784.966965,101.783849,6.934138,2.763051,-1.016351,5.118166,890.204021,284.947081,2.126099,7.525376,1.154514,3.012397,319.729017,531.469417,0.652083,5.024622,0.155113,2.915306,163.977011,627.595979,-0.343151,0.093271,1.01693,2.865525,44.528282,11.279637,0.060666,0.218888,0.408302,2.655378,29.506903,26.838,-5.943015,1.030214,-1.387635,5.178053,761.622373,111.839751,-6.494389,3.76896,-0.136373,6.435191,832.337723,462.257373,-1.92927,15.02057,-0.942879,2.579241,287.868187,1776.021721,1.577899,2.63706,-1.428206,5.700241,202.002192,342.709231,0.043807,0.059256,0.766694,3.219405,14.331955,7.282925,-0.098098,0.102542,0.457293,2.023697,19.977018,10.109464,-9.811545,0.008133,0.044589,3.288445,1255.877776,1.05713,-0.001983,0.010652,0.696812,3.419338,3.734383,1.217724,0.013176,0.170138,0.448571,2.435967,27.195716,21.314317,0.049244,0.018231,-0.697014,2.429691,9.355899,2.037762,-0.000139,0.00609,0.174469,2.076616,4.614189,0.703316,-0.005223,0.000461,-0.517308,2.904278,1.146502,0.055982,-9.780235,0.006058,0.083601,2.488996,1251.870176,0.786771,-0.471016,0.042439,0.469509,2.778536,60.455697,5.200972,0.52382,0.116434,-0.523028,2.918843,67.151794,14.921246,0.114483,0.065383,-0.807976,2.158882,19.663533,7.230807,0.019684,0.00289,0.260571,2.896898,3.744337,0.353578,-0.021954,0.00062,-0.75076,3.372914,2.977055,0.065427,wash-hands--
11216,9.313788,0.244824,-0.283443,3.00321,1192.165081,31.826939,-0.182864,0.285384,-0.005463,2.16155,33.871339,27.59558,2.956442,0.252251,-0.771739,2.609713,378.465237,32.313749,-0.175745,0.040755,0.272795,2.800455,22.597396,5.2266,-0.076213,0.071997,0.440118,2.686317,15.666654,9.341867,-0.150195,0.039909,0.17776,1.755609,21.862261,3.469783,-5.364878,1.976541,-0.270074,1.780177,686.932894,252.058858,7.271852,2.869062,-0.588011,4.152047,930.932727,369.070152,0.26052,15.839076,0.298457,1.442677,319.323292,2014.20057,1.163689,3.257781,-0.229078,2.614379,198.003033,153.484924,-0.396889,0.10059,0.51531,2.172335,53.224814,9.078866,0.405724,0.131779,-0.049391,1.89293,51.947535,17.112783,-5.540492,1.220534,-0.396171,2.832826,709.702335,147.027954,-6.49578,4.191713,-0.244604,5.436863,833.37195,494.638739,1.063257,19.913224,-0.09558,1.291427,369.750872,2589.186112,1.294123,3.489516,-0.93417,4.472959,203.236505,233.66734,-0.104949,0.101519,0.743806,2.559067,21.372253,13.036138,0.01772,0.136456,0.660969,2.303106,26.755829,6.462165,-9.807146,0.007708,0.214926,3.63914,1255.314723,0.999727,-0.03391,0.009086,0.470535,3.113718,4.362161,1.17861,0.084347,0.196158,0.672702,2.288339,22.727631,22.955188,0.062511,0.017519,-0.543919,2.294218,9.300364,1.921287,-0.014041,0.005856,-0.231527,2.226741,3.88273,0.699972,-0.002755,0.000424,-0.345502,3.059636,0.963582,0.044311,-9.78818,0.004276,-0.080917,2.615804,1252.88856,0.497883,-0.501388,0.032846,0.64608,3.218573,64.36065,3.897661,0.519577,0.109383,-0.584948,3.29873,66.543361,14.144113,0.147868,0.058843,-0.63937,2.094061,24.528225,3.788068,0.018221,0.002764,0.136036,3.06396,3.08288,0.321091,-0.013808,0.000616,-0.182801,2.745289,1.885817,0.073387,wash-hands--
11483,9.375349,0.136696,-0.228036,3.96405,1200.045388,17.748162,0.071355,0.384666,0.565619,2.047173,48.271168,48.504367,2.790966,0.238544,-1.162952,3.97999,357.257263,30.864496,-0.133175,0.026225,0.487314,3.236212,17.591846,3.110239,-0.019615,0.039967,0.28964,2.48428,10.162519,4.019494,-0.166237,0.031251,0.496271,1.732402,23.898909,2.184565,-4.339115,2.446723,0.354987,1.859291,555.727397,312.521925,7.908788,2.141344,-0.261118,4.862384,1012.885099,260.434343,-1.022769,11.595164,-0.198134,1.750437,264.224294,671.616166,0.469284,5.966531,-0.084946,1.798506,182.436973,639.29031,-0.285857,0.172213,0.238182,1.885719,38.213765,20.466241,0.464026,0.110717,0.132928,2.04613,63.068102,7.257514,-5.085983,1.499254,0.367911,2.230043,651.881249,176.866674,-6.767347,4.270084,-0.590705,5.462145,868.728679,486.296336,3.209997,12.657513,0.834385,2.180791,458.129966,994.365664,0.815802,4.487688,-1.00502,3.676167,165.671786,574.653486,-0.124012,0.088084,0.97241,2.757316,24.786785,5.70113,-0.091278,0.126846,-0.050314,2.177987,25.935665,15.737843,-9.798335,0.004533,-0.440803,4.129724,1254.187004,0.582399,-0.062431,0.008752,-0.077091,2.893807,8.621632,0.971919,0.191974,0.14817,1.233475,3.732787,24.578643,19.262389,0.05873,0.015549,-0.733531,2.849718,9.994883,1.333205,-0.009297,0.005549,-0.016291,2.213921,4.61373,0.406125,0.00439,0.000333,-0.088503,2.923948,1.098672,0.029183,-9.780749,0.002756,-0.164604,3.024234,1251.936957,0.314922,-0.529427,0.020218,0.624684,4.348029,67.852593,2.443918,0.553946,0.086981,-0.790146,4.129539,71.510596,9.941765,0.175229,0.048211,-0.760065,2.297786,24.445683,4.768782,0.02187,0.002303,0.196101,3.816649,2.896622,0.29063,-0.016327,0.00044,0.137429,2.940606,2.093996,0.056973,wash-hands--
11749,9.383794,0.057518,0.330773,2.585812,1201.154085,6.395679,0.452477,0.139318,1.149225,3.143521,59.700859,14.786441,2.858543,0.311135,-0.806498,2.768568,367.551562,21.154948,-0.117032,0.020432,1.320466,4.507505,15.879021,2.216518,-0.002992,0.035732,-0.145691,2.552104,12.917463,4.348291,-0.157936,0.026384,0.84247,2.116101,21.385202,2.658713,-3.403001,0.94208,0.66473,2.152439,437.07583,101.845141,8.334453,1.386153,-0.267029,8.659551,1066.8201,179.92007,-0.830897,13.72565,-0.375469,1.98564,252.772392,1165.271709,-0.001938,5.542192,-0.592313,2.233128,144.329778,390.045292,-0.110731,0.172469,0.740101,2.571921,26.873126,20.367463,0.416405,0.125886,-0.103413,1.742695,54.668285,14.026938,-4.494201,0.501042,0.569418,5.849315,575.409584,62.407012,-6.99458,4.338497,-0.887558,5.595494,896.324946,535.227043,4.725193,2.983255,1.662053,7.642601,611.734579,254.593181,0.334392,3.800822,-1.873686,6.445385,123.814884,279.992846,-0.083703,0.100299,1.050337,2.688885,22.514666,12.903723,-0.097059,0.099892,-0.489455,2.748761,20.546139,9.492807,-9.79851,0.0038,-0.30173,4.352796,1254.209221,0.494142,-0.061744,0.007345,-0.549767,2.012002,8.590604,0.775134,0.23009,0.058379,1.423479,4.394277,31.89961,5.20749,0.066299,0.013403,-1.030558,2.955103,9.634854,1.412409,0.013694,0.006573,0.239532,2.264269,6.274622,0.854365,0.007231,0.000397,-0.055054,2.543691,1.44156,0.048128,-9.788694,0.001796,0.358169,3.311679,1252.95287,0.230925,-0.558952,0.016406,0.481913,3.743296,71.638999,1.92185,0.510575,0.037198,-0.172382,3.83793,65.364636,4.814665,0.146988,0.041977,-1.159706,3.030184,21.08912,4.01825,0.034619,0.00126,-0.783844,2.645646,5.000766,0.078762,-0.01792,0.000388,0.383131,2.806235,2.414872,0.041364,wash-hands--
12016,9.369842,0.080707,0.594581,2.467894,1199.34207,10.406284,0.668469,0.025742,1.219307,5.204367,85.679824,3.03239,2.851925,0.251933,-0.44532,2.275183,365.096916,32.174792,-0.058088,0.006171,0.406867,2.704168,7.643494,0.752692,0.058474,0.026586,-0.179468,2.234167,11.03531,2.413549,-0.06008,0.006596,2.154254,7.588432,8.233646,0.72045,-2.881907,0.390433,1.731611,6.381628,369.895611,38.910668,8.3846,0.272643,1.096958,5.028233,1073.23354,35.292459,0.643269,15.818323,0.398383,1.703138,317.725933,1859.467565,-0.782282,1.986764,-0.189629,2.391669,126.66815,162.818399,0.000056,0.089941,0.870311,3.460271,20.478616,5.03854,0.274354,0.140756,-0.697885,2.1116,37.393493,15.68605,-4.313211,0.132349,0.232713,3.458172,552.142495,16.308155,-7.314257,1.71994,-1.738833,5.045155,937.634637,181.733842,4.672289,1.426559,-0.779565,2.46371,599.017008,167.196167,-0.42862,0.39454,0.429412,2.48206,54.905338,51.231196,0.024562,0.092547,1.755292,4.809068,16.131043,9.897018,-0.024031,0.062525,-1.129298,2.978636,15.678693,4.37844,-9.8023,0.002292,0.10191,2.844695,1254.694394,0.297075,-0.08023,0.004424,-0.863128,3.204109,10.669242,0.442468,0.172459,0.079194,1.117885,3.21721,22.192263,10.215832,0.006267,0.002763,-0.942617,4.697922,2.309261,0.354392,0.043071,0.003294,0.159756,2.817953,6.397489,0.261344,0.012035,0.000231,-0.241229,3.262937,1.70558,0.021577,-9.78336,0.000973,0.71674,4.058809,1252.270321,0.117794,-0.610109,0.018101,0.194531,2.558166,78.111024,2.311487,0.487844,0.019572,0.764215,2.998389,62.542486,2.349615,0.022165,0.004932,-1.199634,4.687509,3.196018,0.607093,0.021297,0.000607,-0.879898,3.419921,2.969103,0.057195,-0.0075,0.000296,0.100123,2.790894,1.424809,0.020877,wash-hands--
12283,9.292546,0.076503,0.316176,2.116294,1189.467247,9.140405,0.697499,0.012691,0.244807,2.510342,89.338123,1.485046,3.019013,0.235922,0.362208,2.43588,386.724705,27.106443,-0.001472,0.012606,-0.786315,3.244805,6.189802,1.322465,0.081961,0.02218,-0.044708,2.569716,10.492322,2.883725,-0.017743,0.001039,0.655521,3.127884,2.406432,0.125069,-2.573867,0.100882,0.133873,3.236087,329.582262,11.786047,8.502188,0.111604,0.819856,4.276066,1088.288507,14.220262,2.980746,6.629228,1.321391,3.870497,398.68706,649.750408,-0.798682,1.156452,1.051893,2.379879,114.779529,107.155713,0.049,0.040625,-0.462727,1.89441,13.215144,5.276347,0.101893,0.037268,-1.266448,4.464063,17.668949,2.591985,-4.161777,0.068148,-0.252275,2.536347,532.712668,8.773784,-7.954251,0.124961,-0.926463,3.674582,1018.22492,13.638636,3.969461,0.405172,-1.226976,3.130984,508.775442,41.652229,-0.267583,0.232567,1.054893,2.821605,41.294205,21.795222,0.11775,0.012641,0.63045,2.910178,16.47827,0.939707,-0.140649,0.006718,0.006045,2.849353,18.019232,0.864672,-9.805422,0.002278,-0.013881,2.877427,1255.094038,0.293565,-0.090207,0.002714,-0.781462,3.467152,11.655037,0.312993,0.042358,0.065718,0.641437,2.398979,14.515812,7.706325,-0.001071,0.001764,0.230403,2.343542,2.043731,0.224144,0.055041,0.00198,-0.382952,2.968212,7.170893,0.229152,0.019403,0.000151,-0.71544,3.342148,2.484527,0.019557,-9.77694,0.000587,0.30083,4.045901,1251.448396,0.075697,-0.667994,0.010379,0.371588,2.49874,85.565044,1.181975,0.47653,0.022228,0.520367,2.288707,61.097951,2.69262,-0.002473,0.001311,0.383187,2.722327,1.803312,0.160057,0.02738,0.000612,-0.320427,2.998606,3.509201,0.079271,-0.005285,0.000341,0.233898,2.425673,1.235374,0.044339,wash-hands--
12549,9.19987,0.068395,-0.227818,2.272525,1177.588768,8.693776,0.736369,0.015748,0.390939,2.533906,94.368962,1.707444,3.195036,0.145579,0.883641,4.420967,409.042051,17.92477,0.065571,0.022395,-0.077653,1.676509,11.153516,2.831919,0.08844,0.022132,0.084202,2.56571,13.064217,2.203046,0.003343,0.001614,0.529811,3.178562,2.974691,0.207288,-2.334528,0.286181,-0.335508,2.31608,299.351752,32.162602,8.555513,0.07531,0.233662,3.051053,1095.111905,9.576411,4.483943,0.714556,-0.245396,3.168924,574.316392,86.147107,-0.219227,0.082508,2.294893,9.935919,31.34783,7.632495,-0.057583,0.039486,-1.18886,3.417991,11.504688,5.003582,0.123256,0.034906,-0.497882,2.234078,17.669581,3.534102,-4.121255,0.046109,0.502911,2.21616,527.552787,5.456432,-8.242477,0.155731,1.077975,3.575756,1055.113805,17.681068,3.372671,0.522451,0.611698,3.84898,432.080635,62.761622,-0.255509,0.183619,0.716762,2.085198,35.88106,20.419606,0.029878,0.037289,0.411424,1.740879,13.563245,3.90923,-0.058576,0.014294,-0.579763,2.066868,9.899803,1.781328,-9.807151,0.002121,-0.094275,3.235224,1255.315488,0.271909,-0.060716,0.003618,-0.009936,2.153116,7.839753,0.453757,-0.080686,0.048042,0.010068,2.191165,13.454548,6.059864,-0.02367,0.002239,-0.386875,2.216785,3.376433,0.255877,0.057841,0.001912,-0.216821,3.085095,7.75255,0.164692,0.026347,0.000186,-0.168257,1.993609,3.444004,0.016384,-9.77719,0.000472,-0.275262,3.447205,1251.480376,0.060998,-0.686588,0.007315,0.609571,3.122048,87.911997,0.870853,0.428214,0.019099,-0.085344,2.24399,54.812658,2.481213,-0.035296,0.002377,0.337002,1.797703,4.793567,0.268389,0.0262,0.000594,-0.526862,3.184032,3.414817,0.070646,0.006232,0.000321,0.656933,3.43657,1.268833,0.04074,wash-hands--
12816,9.144321,0.048616,-0.234493,2.667857,1170.495687,5.481738,0.784884,0.021479,0.507519,2.580577,100.550482,2.520938,3.333074,0.077846,0.54692,3.953999,426.649384,9.907051,0.13055,0.017972,0.657538,2.118328,17.601048,1.852572,0.06614,0.011635,0.399901,2.916186,8.482254,1.508707,0.018226,0.000827,0.239444,2.590773,2.640541,0.083313,-1.629724,1.208115,-0.851149,2.480508,211.271089,139.339216,8.446815,0.21243,1.791106,7.773369,1081.345189,22.37749,4.932957,0.847433,-0.357355,2.556152,631.469071,109.18215,-0.362019,0.215879,1.780518,5.472095,49.404452,23.413214,-0.165958,0.012078,-0.592419,2.652975,21.243336,1.570091,0.2291,0.050929,0.170401,1.769557,29.438441,6.516773,-3.991939,0.024519,0.586867,2.587222,510.97138,3.136627,-8.483008,0.233902,0.17109,1.605776,1085.912788,27.389401,2.577674,1.468146,0.660943,1.830635,332.11963,168.047249,-0.420286,0.145961,0.094994,1.768677,54.308671,18.100924,-0.050022,0.03965,-0.439957,1.757651,15.761998,4.116428,-0.006854,0.010651,0.020484,1.85231,7.374706,1.276416,-9.809219,0.00147,0.06127,2.855654,1255.580156,0.187191,-0.021597,0.00473,-0.208489,2.31656,4.515316,0.547113,-0.223759,0.050856,0.264085,2.54121,30.053464,5.297117,-0.028541,0.001752,-0.376621,2.155831,3.780141,0.212787,0.051835,0.001443,0.229028,2.353412,6.634881,0.187584,0.027867,0.000169,0.145465,1.943097,3.59815,0.01838,-9.782695,0.000563,0.913679,4.168872,1252.185018,0.073262,-0.682711,0.004533,0.319422,2.556194,87.387211,0.589017,0.384331,0.013609,-0.46725,2.481606,49.222282,1.726141,-0.070965,0.003756,-0.103175,1.879188,9.171402,0.462947,0.020543,0.000332,0.074908,2.695872,2.674341,0.039366,0.017841,0.0002,-0.129173,2.492156,2.286971,0.02578,wash-hands--
13083,9.116263,0.03002,0.270517,2.408287,1166.881703,3.901325,0.854106,0.030222,0.597169,2.656574,109.385296,3.723676,3.459839,0.066479,-0.194999,2.040448,442.8594,8.644416,0.205727,0.007865,1.837489,6.647844,26.407121,0.961607,0.078687,0.00533,0.387591,2.211975,10.087994,0.687933,0.035456,0.000742,-0.1105,3.11008,4.538395,0.096618,-0.96139,1.541827,-0.09991,1.48853,125.487666,190.902527,7.623626,2.323213,1.263475,3.169043,977.803432,240.722224,5.672644,1.795725,-2.801566,13.0515,726.202632,231.237808,-0.600148,0.247233,0.858139,2.583859,76.818907,32.152353,-0.023798,0.179077,-2.096434,6.187724,23.924285,14.349377,0.277697,0.0517,0.744559,2.849902,38.982813,2.656115,-3.960373,0.020835,0.425142,2.326283,506.935962,2.576611,-8.72641,0.26267,-0.523085,2.094011,1117.038913,32.086365,1.731718,1.840275,-0.238214,1.412625,222.360737,234.376516,-0.39752,0.157644,0.174637,1.615791,59.450296,5.493837,-0.141036,0.011844,-0.625054,3.189978,19.733845,0.531761,0.016854,0.00784,0.290212,2.458858,5.920587,0.537029,-9.799366,0.000859,0.32363,2.567019,1254.318951,0.109778,0.026147,0.007442,0.040569,2.098302,6.595466,0.966508,-0.315786,0.054088,0.267529,2.219569,40.442898,7.005469,-0.04297,0.001628,-0.865306,2.84078,5.520321,0.208229,0.061761,0.001226,0.601311,3.002911,8.056821,0.121043,0.035294,0.000138,0.567858,2.997022,4.523696,0.017228,-9.783688,0.000667,0.750727,3.502597,1252.312096,0.085027,-0.652815,0.003701,0.494453,2.552731,83.568596,0.459503,0.355152,0.01162,-0.477974,3.07273,45.479524,1.48219,-0.099631,0.003711,-0.94229,2.781846,12.911957,0.417706,0.027071,0.000257,0.476745,3.554935,3.467492,0.033237,0.023609,0.000161,0.305268,2.828555,3.030291,0.02024,wash-hands--
13349,9.05544,0.024931,0.570564,2.234599,1159.096836,3.221868,0.983115,0.023213,-0.572635,3.016467,125.856104,2.949584,3.544787,0.070087,0.109175,2.693939,453.892819,6.807757,0.22393,0.01056,1.298788,7.301958,28.737043,1.305947,0.07682,0.004975,0.24328,2.206193,9.840512,0.64452,0.053527,0.003085,-1.635619,5.989083,6.856819,0.400175,-0.384008,2.952368,-0.54848,4.175806,96.825801,373.570179,6.206621,8.649247,1.437439,4.528332,796.847703,1064.241195,6.422524,7.626294,-0.722923,4.282663,823.155692,963.651868,-0.654405,0.26134,0.463018,2.485921,91.519528,12.404321,-0.103193,0.512954,-0.516237,4.00636,38.572489,64.840522,0.332229,0.135245,1.494233,6.152245,42.655187,17.415427,-3.876458,0.05617,-0.598192,3.778528,496.246386,6.363771,-8.928829,0.216279,-0.699632,3.302959,1142.994696,24.332274,0.958607,0.832429,-1.181272,3.254504,130.649169,76.300288,-0.38705,0.176004,-0.108797,2.088512,50.51166,21.348239,-0.15986,0.007878,-0.296326,2.677956,20.4738,1.016786,0.045768,0.004808,0.21206,2.818053,6.534487,0.492246,-9.797497,0.00106,-0.002353,2.289234,1254.079647,0.137668,0.098639,0.00697,-0.191111,2.000736,12.628066,0.905764,-0.467162,0.048126,-0.007576,1.596517,59.868694,6.121915,-0.046456,0.001275,-0.557595,2.201225,5.953235,0.164487,0.061993,0.000978,-0.065623,1.931886,8.021981,0.105196,0.036748,0.000089,0.061402,2.646345,4.706492,0.011173,-9.786995,0.001189,0.955422,4.493134,1252.735371,0.154317,-0.623012,0.003893,-0.494128,4.104195,79.750233,0.494321,0.295614,0.009692,0.662105,2.235541,37.843436,1.254509,-0.123663,0.001119,-1.037794,5.145455,15.936869,0.091066,0.023362,0.000238,0.530873,3.385879,3.049369,0.025281,0.029185,0.000101,-0.006683,2.980635,3.739652,0.012743,wash-hands--
13616,9.024064,0.045215,-0.222306,2.716998,1155.085774,5.672803,1.036605,0.027023,-0.509909,2.812555,132.838381,2.870102,3.659833,0.0694,-0.365141,4.551145,468.465316,8.92588,0.132259,0.035166,0.685513,2.361653,19.48147,3.097684,0.032113,0.007001,0.406856,2.527673,4.900814,0.798013,0.038168,0.006067,-0.417967,3.557021,6.20347,0.556986,-0.64729,5.538084,0.793825,4.827477,128.590785,715.773197,5.063859,10.287169,0.510695,2.648403,649.730574,1305.709275,7.546663,13.333504,-0.451399,2.927566,967.786125,1678.158891,-0.203174,1.884353,-2.159703,8.449418,68.46342,193.79059,-0.062508,0.927742,-0.700982,3.084998,64.551513,115.397026,0.105964,0.334016,0.993445,3.362686,33.586381,42.289745,-3.828979,0.137524,0.048856,3.540612,490.161014,17.078268,-9.032044,0.17401,-0.50014,4.115179,1156.102484,22.598386,0.441069,0.146853,0.456171,6.966348,56.821722,18.455668,-0.268705,0.13065,0.430723,3.616115,42.647406,6.897973,-0.088883,0.010759,-0.087243,2.197663,11.392507,1.393582,0.020668,0.00361,0.142211,3.110311,3.18518,0.455012,-9.790104,0.001514,0.248088,2.341028,1253.133383,0.196453,0.165312,0.008706,-0.567206,2.858332,21.181234,1.118143,-0.574173,0.029607,-0.431342,2.601515,73.806216,3.120987,-0.029631,0.001583,-0.127096,1.826619,3.999464,0.180242,0.047613,0.001611,-0.177947,2.010525,6.095112,0.209439,0.029516,0.000242,0.677387,3.003735,3.832803,0.02481,-9.789878,0.002357,0.586325,2.894291,1253.10435,0.306376,-0.58202,0.009032,-1.006228,3.908576,74.498563,1.174362,0.248035,0.013815,0.434037,2.236832,31.829157,1.714994,-0.089702,0.006812,-1.222019,3.445203,11.800855,0.767845,0.021474,0.00037,0.44007,2.189343,2.758666,0.047454,0.023136,0.000282,0.586908,2.60945,3.051306,0.02811,wash-hands--
13883,9.029058,0.048329,-0.278166,2.742226,1155.730182,5.891751,1.051923,0.041157,-0.1228,2.671371,134.715878,5.053886,3.632491,0.074305,-0.457987,4.355097,464.959828,9.648173,-0.030854,0.102538,0.514587,2.162565,23.343259,12.857771,-0.027866,0.016035,0.451571,2.030276,9.53732,2.057512,0.017997,0.010103,0.158745,3.110495,5.521124,1.272097,-0.934424,5.749583,0.434028,4.217404,155.660811,726.417228,5.639024,19.953684,-0.481316,2.709132,755.349085,1807.88211,4.889478,44.588052,0.455803,2.396218,708.264446,4052.848403,1.326407,8.105397,-1.196362,3.165588,224.814119,1007.174159,0.290175,1.196733,0.091033,1.892326,77.187506,139.599862,-0.440777,0.911942,0.573067,2.399471,61.18689,112.796395,-3.813,1.339496,2.091745,10.522189,488.439293,168.417746,-8.535389,1.369079,-1.962238,7.131872,1093.523839,143.532716,-1.192073,8.560806,1.666571,4.432931,213.712305,757.931089,-0.67229,2.303866,2.188171,6.907883,88.729009,292.152148,0.004839,0.049778,-3.242348,15.663185,8.199396,6.297369,0.144305,0.133429,-2.300075,7.027681,23.283311,14.16154,-9.793029,0.001679,0.273203,2.265366,1253.507807,0.213285,0.191567,0.007609,-0.335023,2.826143,24.934932,0.664356,-0.656402,0.027085,-0.032538,2.895591,84.055812,3.42517,0.004929,0.005473,-0.680559,2.583069,5.206089,0.692154,0.019355,0.002665,0.619619,2.904179,2.891348,0.3462,0.016804,0.000629,0.377275,2.030122,2.185451,0.07948,-9.793357,0.00271,0.272487,2.55237,1253.549719,0.352427,-0.572097,0.007846,-1.14879,4.212637,73.323609,0.798888,0.231441,0.014738,0.017492,2.276879,29.845419,1.708218,-0.025418,0.012669,-0.321936,1.647927,7.999287,1.639865,0.017014,0.000404,0.113168,1.838938,2.20059,0.051023,0.015626,0.000381,0.365923,2.146746,2.005584,0.049267,wash-hands--
14149,9.114767,0.101929,-0.731274,3.168732,1166.710803,12.490259,0.893809,0.176445,0.992228,3.47581,114.670816,21.986245,3.442224,0.173879,0.376378,3.82383,440.77747,20.19811,-0.151996,0.09311,-0.085222,2.256247,23.716209,9.18843,-0.081441,0.01084,0.084727,2.008802,11.014261,1.209079,0.025509,0.017049,-0.279697,3.188012,6.342718,1.747917,-2.445857,12.337085,0.569384,3.221331,322.640197,1507.643911,6.355084,22.35274,-0.103413,2.155427,813.732374,2899.66408,1.734675,72.558909,0.10413,1.997598,538.510177,9391.421896,1.66703,6.992213,-1.248616,3.371272,273.227627,446.955751,0.153714,1.575334,-0.019955,1.591005,60.073392,198.185941,-0.499669,0.882544,0.469255,2.368188,86.705355,60.358323,-4.004298,4.514098,1.161622,5.400457,512.745824,583.802291,-7.789226,3.593864,-1.07476,4.078885,997.993705,436.583204,-2.232089,20.636844,0.88751,3.670735,289.670255,2647.412488,-0.610624,2.771908,1.487539,5.491241,113.280627,253.71454,0.222578,0.489723,-1.158373,4.766786,37.323652,63.547832,0.170527,0.201511,-0.88909,4.135237,22.7186,25.825941,-9.786826,0.005452,-1.034004,5.335128,1252.714393,0.683249,0.196896,0.012981,0.309075,3.432635,25.26983,1.634259,-0.588805,0.073017,-1.304617,4.88981,76.224223,7.432223,0.037419,0.005768,-0.190552,1.929841,5.190548,0.686785,-0.017421,0.003619,0.543699,1.950428,4.074457,0.467123,0.001455,0.000512,-0.194723,1.823531,1.755545,0.06303,-9.798896,0.005632,0.855423,4.178467,1254.258739,0.729582,-0.550443,0.01463,-0.801219,3.245384,70.463405,1.887339,0.204991,0.020033,-0.337595,2.279328,26.380421,2.486852,0.060393,0.021843,-0.616037,2.782585,10.709733,2.779815,0.015973,0.000524,-0.413259,2.261281,2.073184,0.066261,0.002838,0.000505,-0.197457,2.095284,1.590576,0.062368,wash-hands--
14416,9.199104,0.112874,-0.230795,2.354649,1177.490351,14.490511,0.63423,0.273077,0.296706,2.099303,81.181934,35.507993,3.270538,0.212215,-0.04793,2.910566,418.637724,27.477672,-0.2053,0.077817,-0.262312,2.593508,30.816776,6.005888,-0.101045,0.01035,-0.212728,2.505245,13.575739,1.076005,0.014314,0.028054,0.429157,3.156136,8.20611,3.517004,-3.166548,10.948344,0.786483,2.662548,405.697815,1419.001302,7.262587,16.701646,-0.136984,2.223155,944.77268,1720.66986,-1.426778,65.350023,-0.449742,2.517023,415.922253,6993.495376,1.764752,6.710287,-1.256372,3.417562,237.416282,787.773477,0.236884,1.634392,0.108614,1.604575,78.167934,203.310822,-0.621172,0.640191,0.878377,2.857347,82.988679,74.274453,-4.097142,5.620371,0.777198,3.686902,528.062801,670.209677,-7.198267,3.472479,-0.472793,3.358839,922.410786,421.347185,-4.337336,26.272446,0.11526,2.403262,565.79845,3227.432877,-0.67826,2.972398,1.151971,4.706264,89.729601,378.349446,0.299363,0.689523,-0.123555,3.296141,43.985264,85.05978,0.155859,0.232101,-0.682078,3.360028,28.756696,23.37243,-9.794461,0.006049,-1.025644,4.869746,1253.691054,0.785903,0.15769,0.022057,0.39401,2.752252,20.338415,2.769012,-0.526878,0.079573,-0.72569,3.427186,67.462225,10.300415,0.043501,0.005563,-0.022081,1.938856,7.092953,0.416988,-0.02349,0.003602,0.163597,2.035035,4.24406,0.325911,-0.001032,0.000402,-0.161893,2.025355,1.519731,0.016016,-9.791981,0.006867,0.371534,3.977161,1253.373579,0.890243,-0.574217,0.022335,-0.121681,2.908975,73.521422,2.853774,0.202543,0.021267,-0.351284,2.203012,26.248094,2.498329,0.089,0.01537,-0.938444,3.485574,13.31674,1.244096,0.017364,0.000603,-0.170275,2.002324,2.254089,0.076118,-0.001198,0.000308,0.247059,1.951351,0.90488,0.033953,wash-hands--
14683,9.306108,0.07878,-0.001547,2.959807,1191.198628,9.611704,0.436156,0.224388,-0.360925,2.500079,57.943198,25.357679,3.057729,0.130638,-0.043017,2.282646,391.635791,13.922971,-0.180769,0.084748,-0.079811,2.247211,23.374535,10.846034,-0.085271,0.012331,-0.119536,2.384453,10.92824,1.598755,-0.006345,0.029674,0.191473,2.805842,10.704434,3.672821,-3.252037,9.710049,0.85987,2.978984,423.94226,1160.174737,7.720146,11.456101,-0.553814,2.830339,989.057005,1462.186747,-5.035995,21.283701,0.047403,3.620769,650.431359,2647.839784,1.114277,7.699913,-1.397716,3.835695,172.018139,854.533169,0.354287,1.308884,0.519863,1.970817,89.671325,166.692132,-0.542589,0.634461,1.099745,3.286891,81.707971,53.092347,-4.24503,5.985436,0.55745,3.157998,543.534375,775.355136,-6.381716,2.471126,0.134555,4.926461,817.252305,311.172165,-6.231764,20.742622,-0.70975,3.876769,797.770881,2694.950621,-0.722644,3.088536,0.99707,4.279354,116.732642,321.127317,0.209246,0.853851,-0.116001,2.495124,66.396782,110.245514,0.148622,0.240883,-0.650957,3.192682,27.856879,31.16731,-9.801646,0.005701,-1.376869,5.894401,1254.611361,0.713954,0.106163,0.019063,-0.022773,2.835577,13.803892,2.385489,-0.460664,0.079853,-0.2737,2.960508,60.197753,8.051787,0.042057,0.007049,0.321879,2.04781,5.765819,0.848842,-0.021138,0.003835,0.174835,1.929444,3.567502,0.491338,-0.00009,0.000412,-0.024065,1.854838,1.480387,0.053577,-9.789227,0.006615,0.416662,4.315883,1253.021114,0.8566,-0.607252,0.018093,-0.441512,3.897798,77.73024,2.347672,0.2312,0.018965,-0.084607,2.206228,29.69388,2.371866,0.076681,0.018424,-0.676629,3.130025,9.822745,2.393438,0.015255,0.000712,0.050353,2.143784,1.987685,0.09044,0.003259,0.000373,0.531265,1.944485,1.116926,0.047629,wash-hands--
14949,9.353861,0.063347,0.126526,3.71001,1197.299488,8.038458,0.286214,0.118892,-0.497806,4.110205,37.389026,14.574219,2.934068,0.062678,0.325986,3.133796,375.644246,7.15393,-0.06896,0.054087,0.213948,2.981392,11.534547,6.158182,-0.023452,0.010014,0.214957,2.675613,5.770061,1.270431,-0.001992,0.030855,0.232408,2.629293,11.815391,4.009304,-3.993356,8.79102,0.528617,2.604356,512.49906,1121.20028,7.365158,5.378244,-0.298861,2.465179,945.63199,613.074912,-5.13877,20.067056,0.045156,3.99889,661.387593,2533.523526,-0.183876,0.703485,-0.070145,2.981424,44.674963,85.380543,0.106188,1.230532,0.162587,1.841324,92.012174,160.010862,-0.076843,0.180703,0.311354,2.526133,23.848638,23.085431,-4.057176,5.50703,0.585268,3.612564,520.784774,691.946595,-5.93619,2.302886,0.625589,6.035319,759.833217,299.428233,-6.603689,21.245509,-0.858133,3.984507,845.508485,2756.34827,-0.185488,1.009817,-0.571328,3.033642,60.65625,130.735974,0.141854,0.92908,-0.233085,2.204498,75.316647,115.618432,0.011482,0.114219,-0.281068,4.29284,14.155379,14.360617,-9.795206,0.005381,-1.285506,6.078549,1253.786624,0.690594,0.080948,0.01823,-0.187655,2.97798,10.362044,2.370298,-0.325976,0.042463,-0.341229,3.624504,41.76446,5.46929,0.013124,0.005915,-0.101375,2.016764,5.213337,0.678411,-0.012704,0.003058,0.63276,2.80315,3.717456,0.32439,0.002678,0.000331,0.040902,2.117479,1.242712,0.020434,-9.786635,0.006571,0.562826,4.462574,1252.689341,0.852606,-0.591602,0.018465,-0.155412,3.622328,75.750116,2.340881,0.242241,0.02846,-0.407805,2.320285,31.0933,3.615448,0.048465,0.019011,-1.137278,3.694427,9.182022,1.916505,0.012761,0.000906,0.182193,1.968907,1.865043,0.110877,0.003016,0.000312,0.581777,2.350604,1.243616,0.018388,wash-hands--
15216,9.334689,0.092365,0.319826,4.863241,1194.840271,12.00868,0.252177,0.071095,0.433906,2.894607,32.801304,8.704856,2.905811,0.074854,0.267678,3.5057,371.976087,9.352767,-0.044846,0.033892,-0.286098,3.416499,8.357794,4.021902,-0.035743,0.022701,1.859909,7.020099,8.431534,2.15571,-0.01313,0.023601,0.552914,2.985857,9.859147,2.987851,-3.560607,5.081593,0.145262,2.582477,456.236165,653.855873,7.262542,3.987576,-0.187745,2.459625,930.101863,503.890213,-4.828813,10.711894,0.555408,3.183522,618.097214,1392.749019,-0.159974,0.65353,0.201707,2.819494,39.51392,66.857212,-0.005441,0.91981,-0.088327,2.041004,79.785956,119.543334,-0.020327,0.147684,0.275673,2.783054,28.581404,18.510082,-3.685479,2.702695,0.406111,2.732664,471.842598,349.992021,-5.696988,1.180012,0.03326,2.802877,729.340674,150.529407,-7.435312,7.832128,-0.281985,3.081956,952.063264,1008.050571,-0.206863,0.66758,-0.055007,2.591176,54.935229,86.253352,0.038569,0.511371,0.319735,2.156136,59.291316,66.18178,-0.021791,0.04235,-0.209998,2.768026,10.930145,5.433616,-9.811426,0.002496,-0.297772,3.303083,1255.863138,0.301789,0.064954,0.013128,0.160871,2.335984,8.524702,1.650898,-0.383776,0.040887,1.087277,3.510358,49.870885,4.142144,0,0.003604,0.186439,2.230991,4.169826,0.460742,0.009222,0.001772,0.492892,3.537097,1.697838,0.230187,0.002514,0.000513,1.107267,4.069872,1.39016,0.064039,-9.784189,0.00402,-0.480832,3.765286,1252.376607,0.507146,-0.62254,0.011388,0.693489,2.871548,79.808864,1.167475,0.225171,0.040651,0.341918,2.960325,29.114335,5.017086,0.00379,0.004396,0.226171,2.1365,4.893311,0.565363,0.00319,0.002214,0.902072,3.882781,2.912552,0.281113,0.005135,0.000254,0.700675,2.932466,1.11884,0.033185,wash-hands--
15483,9.400673,0.113145,-0.145295,4.752434,1203.345052,12.461452,0.301813,0.063489,0.387757,3.19937,39.065552,7.723783,2.768535,0.131737,0.23375,2.524794,354.744788,12.941263,-0.094741,0.023117,0.146175,2.432227,12.254558,2.956602,-0.03937,0.026991,1.512508,5.229376,8.855121,3.358441,-0.05645,0.01134,-0.187,1.970552,8.336478,1.200535,-3.35863,2.961423,0.538647,2.268235,431.81092,359.035025,7.361684,2.920101,-0.570844,3.088506,944.38666,317.088594,-4.707231,5.868623,0.194412,2.524511,603.149619,751.265414,-0.128444,0.589092,0.595218,2.986601,46.956413,63.293944,0.041355,0.536628,0.180189,1.729197,55.117399,65.985757,0.082404,0.180994,0.507739,2.601118,24.800072,22.575329,-3.66266,1.801751,0.122268,2.588501,469.822874,219.364359,-5.514946,0.857229,-0.204764,2.842496,706.427195,99.949534,-7.402011,4.365723,-0.367563,3.037815,947.593087,563.617855,-0.097427,0.438156,0.462912,2.872816,33.38119,56.440981,-0.042335,0.31357,-0.005982,1.767342,41.250199,37.477205,0.059519,0.044655,-0.571292,2.876652,9.896204,5.385537,-9.804503,0.002388,-0.301469,3.512216,1254.976362,0.309837,0.016708,0.017958,0.11487,2.414675,6.406692,1.987441,-0.309853,0.047612,0.82612,4.453422,39.727617,6.107386,0.017136,0.005126,-0.068069,2.468248,5.245924,0.645091,0.000743,0.002315,0.896484,3.721959,2.843941,0.292068,-0.013239,0.00073,0.31252,1.981108,2.089387,0.093746,-9.775845,0.005235,-1.004059,5.390214,1251.309195,0.6372,-0.626893,0.006424,-0.04545,2.098857,80.259628,0.791455,0.350643,0.086255,-0.047539,2.599369,46.402944,9.01388,0.036387,0.010712,-1.113113,4.976545,6.554854,1.303398,-0.000662,0.003991,-0.041931,3.349547,3.752583,0.518418,-0.007295,0.00064,1.523865,7.148849,1.158151,0.083211,wash-hands--
15749,9.406247,0.129461,-0.111459,3.871516,1204.020597,16.035298,0.340904,0.075747,0.037195,3.232236,43.640735,9.842587,2.727935,0.182227,0.379452,2.616044,349.511877,19.966513,-0.153878,0.02617,-0.171428,1.983734,19.761351,3.363015,0.007458,0.039586,0.982713,3.954296,11.546466,3.045794,-0.04938,0.009961,-0.242039,2.028705,6.326489,1.294198,-3.769632,2.829054,0.154249,2.152033,485.774196,317.766857,7.838,1.960149,-0.692859,4.047168,1004.017397,230.881163,-4.792865,4.676532,0.125709,3.194168,613.488183,608.103993,0.202682,0.249966,0.30859,3.065033,28.975539,29.868641,-0.284048,0.519541,-0.217095,1.695463,47.805338,63.569928,0.137099,0.137468,0.433785,2.748554,20.677836,15.979586,-3.283579,1.335014,0.2723,2.651583,421.039335,163.76677,-5.508365,0.8282,-0.270753,2.771125,705.140466,106.146837,-7.508423,3.333375,-0.328073,3.941343,961.112678,432.460442,0.056954,0.192068,-0.320725,2.992262,25.002397,23.397009,0.27963,0.355062,0.194372,1.591179,42.651793,38.744227,0.029255,0.056438,-0.200701,3.241656,12.656529,5.01924,-9.795332,0.003339,-0.256742,2.705928,1253.80262,0.427591,-0.065736,0.031573,0.010701,2.218812,11.504297,4.060296,-0.25898,0.09861,0.036848,3.107246,33.169728,12.801136,0.050145,0.005392,0.006545,1.876026,6.624042,0.658686,0.044342,0.011579,-0.929935,3.118196,7.983492,1.005555,-0.018254,0.000571,0.398982,1.976946,2.772203,0.038947,-9.758719,0.007217,-0.476115,3.443159,1249.116149,0.935694,-0.7128,0.040311,1.356813,3.83148,91.393068,4.795148,0.319668,0.128249,0.194831,2.223959,42.258529,14.906201,0.103509,0.018436,-0.911628,2.697209,13.456669,2.30935,0.07758,0.023375,-0.699912,2.179448,12.931511,1.950388,-0.049384,0.004041,1.006407,2.474306,6.719858,0.443128,wash-hands--
16016,9.379688,0.143267,-0.153683,3.421856,1200.680652,15.559345,0.477021,0.167365,-0.511005,2.913188,62.56623,18.805556,2.780095,0.237304,0.089098,2.502511,356.614902,22.231257,-0.262442,0.026651,-0.554359,2.464998,33.681805,3.370366,-0.021669,0.039832,0.599702,3.456603,9.350773,3.913771,-0.098214,0.013619,0.011011,2.362734,12.57272,1.770421,-3.784473,2.054611,0.136074,2.137956,484.694919,262.845181,7.615387,0.989541,0.337186,3.840909,974.89445,124.806457,-4.94687,3.468381,-0.23909,3.768929,633.215997,450.705313,0.217115,0.761742,2.055351,8.524642,47.033653,98.789707,-0.425064,0.295448,-0.236201,2.100101,54.542953,38.184649,0.377579,0.274227,-0.718333,2.65126,54.769336,25.12059,-2.596755,2.707268,-0.196235,2.357063,341.376219,256.0054,-5.563736,0.670316,-0.478201,2.962297,712.507146,79.275412,-7.398404,1.683901,0.30991,3.113756,947.729774,196.93851,0.273249,0.36126,-1.110194,3.775298,40.332762,40.571855,0.377707,0.246518,0.287589,1.885657,49.094017,30.899818,0.029305,0.099748,0.359588,2.470104,18.108624,12.969801,-9.76533,0.023279,-3.537099,20.274931,1249.964595,2.934825,-0.220429,0.100086,1.410985,5.281376,28.220878,13.012143,-0.579819,0.984091,1.869588,5.724925,89.405107,88.540807,0.090106,0.014289,-1.4994,5.803663,11.547541,1.852939,0.177866,0.062727,-1.053155,3.178955,24.387066,6.943883,0.032585,0.012948,-1.71287,4.690299,7.047395,1.171498,-9.738658,0.012539,-0.017514,3.275899,1246.549487,1.58099,-0.936996,0.144313,0.955804,2.672567,120.534076,16.482395,0.033648,0.429787,0.705016,2.687816,41.202175,29.237025,0.151909,0.020706,-0.368347,1.786591,19.92495,2.392252,0.134364,0.026644,0.041381,1.586515,17.459615,3.321019,-0.059938,0.00427,0.3589,2.235359,8.45197,0.355898,wash-hands--
16283,9.358021,0.091655,-0.877545,4.168048,1197.848654,11.082408,0.715413,0.230039,0.172063,2.005649,92.244543,27.956761,2.835574,0.223278,0.401746,2.765414,363.323675,24.767893,-0.274435,0.026728,-0.642765,2.351683,36.126573,2.345715,0.063318,0.027751,0.555738,2.466661,11.508222,3.597357,-0.090739,0.017572,-0.38043,2.538367,13.248173,1.640327,-3.034406,2.729978,0.155779,2.12127,409.952579,81.916071,8.073286,1.708191,-0.555896,3.624077,1033.887474,205.487237,-4.166805,4.339308,-0.719424,2.490908,542.845721,402.226845,-0.393511,1.566355,0.674263,2.260223,71.163126,163.576721,-0.410787,0.215508,-0.271451,2.981838,57.541172,19.35223,0.537609,0.263557,-0.074056,2.304319,68.832755,34.230053,-1.855132,3.210025,0.397788,1.972631,238.007628,413.313905,-6.699623,3.591747,0.95484,2.54708,861.656011,355.124934,-6.872082,2.582425,-0.729694,3.389087,881.053409,295.964514,0.904221,1.712186,-1.033654,2.709664,127.807464,175.991085,0.296949,0.247858,-0.149567,1.797421,50.382884,14.868978,0.002346,0.11295,0.261027,2.11951,16.2408,12.910688,-9.562825,0.150536,-1.385092,3.589041,1224.10721,17.027281,-0.718495,0.653584,1.340298,3.592657,94.814978,76.549983,-1.54321,3.613485,0.616915,1.655474,207.049018,408.762507,0.03223,0.087314,0.864931,3.609857,13.488793,8.736448,0.317986,0.093063,-0.443824,2.041128,40.82344,11.946729,-0.080255,0.07077,0.806816,3.058008,18.808845,5.262817,-9.698333,0.014533,0.462414,3.104565,1241.387038,1.874493,-1.115354,0.142884,0.194711,1.928781,143.091576,17.10388,-0.172254,0.553199,0.125682,1.777175,56.092588,69.725892,0.178103,0.01911,0.014358,1.884656,23.078067,2.280354,0.191405,0.022594,0.554681,1.914832,25.65604,2.017633,-0.029514,0.010204,-0.279205,2.055603,7.272512,0.714353,wash-hands--
16549,9.150789,0.11769,0.416945,3.58187,1171.319434,14.620293,1.021414,0.229924,0.578655,1.98397,130.834343,29.51523,3.183977,0.234039,0.717762,4.422445,407.561826,30.277338,-0.206626,0.049766,-0.765779,3.038779,28.853477,4.359826,0.150029,0.021401,0.702994,2.47064,20.783016,1.780514,-0.046511,0.020178,0.241156,2.161792,11.796643,2.453224,-2.26561,5.919304,-0.136845,1.802524,292.235384,749.04736,8.579475,1.384212,-0.7709,2.677207,1098.265441,176.762973,-2.034869,15.885662,-0.633331,2.014771,301.785547,1760.088839,-0.706603,1.635782,0.121304,1.753666,100.403377,182.540008,-0.498072,0.098648,1.217742,4.085721,64.597524,11.112133,0.80267,0.295307,0.472642,2.030748,103.777915,35.006615,-0.500964,2.594251,0.434909,2.373506,121.220493,329.120075,-7.643479,4.708071,0.082243,1.410045,978.427338,610.304379,-4.5443,14.648842,-0.845649,2.297916,596.430464,1629.018179,1.272266,1.644976,-0.414647,2.007293,168.17421,185.924341,0.25854,0.27224,-0.003093,2.355698,34.46521,33.936158,-0.312072,0.227303,0.310529,1.982016,47.442403,19.159141,-9.323809,0.326971,-0.841313,2.9022,1193.447902,42.506871,-0.778597,0.906047,0.125985,3.587692,109.745662,84.292822,-2.246735,3.25111,-0.157937,1.55657,298.705446,319.242988,-0.123596,0.173666,0.527374,2.518233,23.131841,20.069546,0.39528,0.111536,0.284919,2.430187,53.153929,10.290753,-0.154376,0.098631,0.132555,1.753815,25.403294,12.795139,-9.644443,0.020887,0.40223,3.168091,1234.492126,2.58449,-1.24231,0.111979,-0.032035,2.37006,160.152312,8.80237,-0.724477,0.50296,-0.222434,2.33176,93.121817,64.273573,0.154065,0.020762,-0.080812,2.008538,19.841577,2.624086,0.29997,0.016359,0.363092,3.025162,39.350399,0.949613,0.104235,0.069974,-1.061114,3.259715,18.664241,8.435291,wash-hands--
16816,9.166155,0.157015,-0.113835,3.154541,1173.302166,19.139341,0.822541,0.753533,1.265568,3.237943,119.215825,48.341662,3.551708,0.272262,-0.451095,2.258404,454.820834,32.486048,-0.030008,0.119997,-0.2689,1.749844,28.745047,15.467494,0.130783,0.019778,0.525132,2.413431,19.205611,1.165106,-0.023635,0.027756,0.111814,1.972606,8.556556,2.866344,-0.289702,8.197234,0.166924,1.991699,222.034522,1059.657823,8.881796,1.130768,-0.494726,2.647057,1138.074538,103.534716,-0.246063,14.23832,0.272507,1.860618,292.952627,1536.708338,-0.692866,1.627977,0.177091,1.735649,124.392645,90.924014,-0.142189,0.174909,-0.907402,2.423127,28.415817,19.362364,1.000462,0.105268,-0.017616,1.564337,128.299888,12.70869,0.839598,1.782965,-0.318231,2.320285,109.556032,224.747084,-8.494426,3.746129,-0.794984,2.322361,1092.752286,298.055376,-2.002757,17.950022,0.043606,1.35121,342.023748,2326.636256,1.084489,2.226611,-0.164517,1.843858,172.929525,120.718635,-0.178148,0.260123,0.460207,2.40973,36.449404,33.774496,-0.456931,0.257371,-0.174304,1.791857,59.153065,32.223314,-9.389805,0.546157,0.293712,3.010629,1202.262098,57.010646,-0.594419,1.379839,-0.046921,2.346059,93.109768,133.702682,-3.014822,1.955626,-0.841899,3.266168,391.441576,185.892455,-0.181093,0.194626,0.075598,2.192321,28.436893,21.001756,0.200768,0.304101,0.38658,1.647026,36.749663,30.026222,-0.022799,0.203969,-0.192898,1.866224,32.648252,9.738416,-9.693722,0.324475,-0.382702,5.948689,1240.800675,42.031479,-1.052445,0.788396,-0.825889,4.910256,135.72622,98.177927,-1.443846,0.949947,0.964803,3.03918,185.992161,116.617653,-0.226607,0.58387,2.209183,7.093723,44.204052,58.262377,0.193162,0.084592,1.406615,4.408756,27.73763,8.490818,0.240476,0.162843,0.05977,3.105611,32.425522,19.5251,wash-hands--
17083,9.014737,0.213055,-0.499499,2.505923,1153.923704,26.34027,0.405806,1.157683,0.229772,1.23192,87.436335,144.583497,3.818536,0.316209,0.06862,2.126419,488.94281,38.492211,0.138029,0.074782,0.04109,2.19047,21.765932,7.160025,0.190025,0.009082,0.300112,2.708335,24.347102,1.162553,0.105345,0.022112,0.208388,2.032765,15.157005,2.115036,1.677602,4.550164,0.344287,1.994381,220.673714,550.670731,8.685867,1.775139,0.299392,3.191061,1112.41771,208.699223,1.343247,4.849543,0.047447,2.721897,237.064066,207.874615,-0.585167,1.249095,0.472201,1.626486,83.09446,152.099769,0.003894,0.154916,-0.288726,1.791338,28.78223,17.689854,0.858634,0.143461,0.663193,3.840456,112.243377,10.416729,1.586034,1.809783,0.139004,2.011011,207.356577,207.039084,-8.983415,1.934777,-0.758168,2.614115,1150.415772,231.917206,0.119355,11.331103,0.954227,2.745572,208.384607,901.379918,0.908522,2.281747,-0.467649,1.907401,122.64552,272.598786,-0.29402,0.163587,0.980825,2.688412,45.121233,11.437276,-0.466354,0.235444,-0.188392,2.246113,72.200889,4.430393,-9.342802,0.514497,0.487874,3.465422,1195.946036,64.34432,-0.336297,1.600918,0.368824,2.022512,81.655611,189.027458,-3.134594,1.07822,0.329219,1.820189,401.237998,140.086351,-0.225262,0.162884,0.047953,2.61726,31.338471,18.788584,-0.021263,0.29751,-0.478857,1.713571,44.457462,35.047473,-0.041799,0.193926,-0.292644,2.066298,32.320307,21.854879,-9.546157,0.452565,-0.268914,4.096302,1222.027935,54.19955,-0.407041,1.880696,-0.331777,2.258529,71.916621,238.260526,-2.047121,1.30406,0.040501,1.510315,262.213568,168.07927,-0.328106,0.678179,1.380698,4.769668,43.738569,85.818476,0.330077,0.163708,0.414989,3.351583,43.318058,19.83637,-0.001347,0.478123,0.422508,1.842158,44.691837,30.468133,wash-hands--
17349,8.777389,0.301527,-0.738387,2.897816,1123.599629,35.861483,-0.081953,1.131664,-0.650859,1.730278,77.588541,106.229961,4.314123,0.312528,-0.211215,1.800347,552.277705,39.426936,0.345119,0.087874,-0.476889,2.657413,44.175549,11.429547,0.148755,0.030958,1.526738,5.41081,19.062404,4.01282,0.20105,0.044029,0.024452,2.214142,25.935643,5.560313,2.412417,1.874146,0.004994,1.935325,330.40766,24.360687,8.478223,3.350591,-0.698843,4.217544,1086.600116,387.873728,1.89265,2.403713,-0.968056,3.229066,244.721714,293.531381,0.321341,1.19316,0.46104,2.963343,74.897871,154.176003,0.299493,0.175284,0.057444,2.014319,38.587414,22.485817,0.187493,1.751647,1.135553,2.823415,98.242751,193.0411,1.770266,1.391059,0.123729,2.352279,241.286681,71.765371,-8.805153,6.40954,0.836115,4.284711,1129.478434,746.895239,0.654768,7.214038,1.221578,4.545476,184.25209,510.759512,-0.647266,5.162273,1.270275,4.23821,153.363868,644.752204,-0.468031,0.251235,1.008949,3.005344,60.164343,32.189738,0.045257,1.425021,-0.917806,2.465508,95.705557,163.007902,-9.50871,0.462086,-0.025064,3.871189,1217.169693,57.970315,0.313357,0.756201,0.924853,3.55636,47.138386,88.598796,-2.456138,0.79344,1.140851,3.930078,314.678888,100.26393,-0.263247,0.117016,0.272747,3.351136,36.144685,12.501234,-0.209587,0.160982,-1.391042,4.394613,37.91058,9.544779,0.044087,0.135559,-0.364547,2.676794,24.587507,8.536492,-9.608003,0.605709,0.032609,3.259642,1229.977964,72.767001,0.111248,3.032728,-0.581215,3.785316,77.66813,374.804663,-2.404685,0.989894,-0.240546,1.624436,311.791761,89.470614,-0.480949,0.785396,0.863035,3.340542,66.378243,92.344673,0.137303,0.34893,0.428083,2.452299,46.004978,40.48018,-0.076712,0.496993,0.129933,1.631877,55.824382,54.13204,wash-hands--
17616,8.832144,0.305963,-0.53317,2.617696,1131.152102,16.892108,-0.405857,0.425308,-0.785205,3.060721,62.521919,36.095726,4.420438,0.239628,-0.201074,1.951295,566.312288,22.244608,0.402108,0.078893,-0.392008,2.679655,51.55353,10.121905,0.04316,0.039977,0.659546,2.732183,11.618499,4.645037,0.212201,0.050198,0.364002,2.224275,31.297582,2.690207,2.290718,2.334818,0.271805,2.34838,296.977329,268.335228,9.260114,6.529276,-0.529355,2.516987,1191.958793,597.549923,0.375445,2.616514,0.547006,2.518133,112.997224,322.565795,0.748969,0.484795,-0.734085,2.349085,100.083121,49.92953,0.379393,0.117583,-0.079263,2.350499,49.448257,13.911214,-0.168128,1.538073,0.881739,2.278004,93.432724,155.660969,1.499544,1.92586,0.021552,1.875779,192.011182,250.027603,-8.646763,7.766131,1.159793,4.109421,1108.653874,944.147151,-1.66962,20.76096,0.685622,2.43155,382.397909,2629.271393,-0.907931,4.326488,1.548625,4.802551,139.979892,517.25175,-0.437946,0.297718,0.932941,2.729506,56.51917,37.888969,0.25244,1.191834,-0.859819,2.473096,73.962728,84.720273,-9.715646,0.201977,1.576262,5.514068,1243.722103,21.55316,0.414354,0.347644,0.773241,4.281643,58.285779,35.930865,-2.022938,0.839734,1.339608,5.34373,260.233856,98.499527,-0.108601,0.08242,0.082323,2.802618,16.597074,9.41204,-0.262765,0.063607,0.120304,1.916088,33.651171,8.253736,0.100077,0.08539,-1.195065,3.508713,18.846445,9.193302,-9.615058,0.608712,0.002422,3.229657,1230.825069,75.335191,0.252,2.871513,-0.439875,3.99645,77.947,293.463454,-2.419171,0.952038,-0.235468,1.679348,310.921404,111.313682,-0.487205,0.798113,0.795238,3.242952,62.789402,102.931523,-0.013731,0.329447,-0.240687,2.598974,45.234831,42.23772,-0.221173,0.385464,-0.262399,2.329187,48.446926,25.589787,wash-hands--
17883,8.659159,0.122531,0.084379,3.082791,1108.372445,15.933246,-0.213197,0.37167,0.110865,1.708577,43.533004,48.330051,4.441959,0.200878,-0.449023,2.09393,568.835255,21.347153,0.201269,0.185684,-0.111534,2.156219,37.210398,12.70438,0.012908,0.036643,0.338918,2.842414,10.517046,3.552639,0.13241,0.091881,0.319145,1.662339,21.697374,9.03584,1.451055,2.905393,-0.227948,2.160214,191.968867,340.42386,9.404525,6.507147,-0.366361,2.431638,1209.238777,637.03767,-0.481213,1.99532,0.121274,1.551327,115.177609,250.393173,0.603243,0.687331,-0.462241,2.068234,92.708011,47.587611,0.188063,0.174878,-0.406318,2.459092,32.726593,14.939185,-0.235738,1.408163,0.943842,2.361041,85.799632,80.708188,1.060885,1.662649,-0.498333,2.227506,149.972822,151.897051,-8.498029,7.636883,1.340319,4.515245,1090.500878,897.846823,-3.827234,16.644095,-0.12747,2.299193,524.293609,1610.496404,-0.657509,4.586006,1.729757,5.025707,123.813382,469.841271,-0.099231,0.390526,0.94647,4.150951,37.912525,30.528367,0.381798,0.966379,-1.079572,2.689171,72.400311,88.664382,-9.632619,0.022105,-0.903105,3.796081,1232.981715,2.623169,0.246362,0.231329,-0.527132,1.989861,33.810102,28.842863,-1.606236,0.158529,-0.493334,5.362839,206.687129,13.491164,-0.023526,0.065182,0.529248,2.230235,15.579373,5.881709,-0.117116,0.030933,0.670155,2.841397,16.181295,3.434263,-0.055712,0.012843,-0.847501,2.534514,9.839542,0.940985,-9.531263,0.288822,0.449609,7.109223,1220.16312,31.310303,0.048064,2.724398,-1.026818,4.277159,95.922403,353.758507,-2.183463,0.768628,0.314384,1.974354,280.927457,87.101896,-0.095315,0.43955,1.077582,3.780812,32.894481,52.250069,0.023922,0.288526,-0.143172,3.192129,35.574564,17.579396,-0.342932,0.173287,0.960117,2.171797,48.052375,16.46679,wash-hands--
18149,8.679774,0.12374,0.262229,3.084036,1111.17234,10.405408,0.150323,0.384428,1.025201,3.015026,38.658901,47.13907,4.524311,0.17531,-0.184854,2.145311,579.813049,9.899887,0.032578,0.255045,-0.532321,1.910282,44.105723,32.39309,-0.037506,0.02554,0.238708,3.866016,7.70799,3.120708,0.002636,0.103968,-0.585949,1.682656,25.881922,11.714962,0.759598,1.14243,0.147992,2.566329,117.845818,78.16814,9.860582,5.314055,-0.189306,2.813327,1265.861728,542.238375,-1.324382,2.405495,-0.068442,2.39091,173.82221,289.397097,0.527095,0.797139,-0.476342,1.830893,75.052087,86.499475,0.002103,0.306825,-0.242835,2.247006,47.754058,37.837367,-0.172125,1.493961,0.954643,2.348155,98.602385,170.754132,0.430931,0.872622,-0.48567,2.270285,65.637156,112.874114,-8.496708,7.622058,1.308675,4.592372,1088.701888,952.307407,-5.459169,6.483266,0.369539,3.811595,710.272433,585.852097,-0.439909,5.144473,1.62627,4.675803,154.965923,624.840315,0.071602,0.481682,1.129939,3.897681,53.603618,60.58342,0.280241,1.070728,-1.096134,2.699462,77.94896,112.359824,-9.684354,0.012122,-0.028838,4.757389,1239.597648,1.563643,-0.113028,0.452644,0.077558,2.916316,44.942186,58.791784,-1.448314,0.119853,-0.857336,4.398376,185.389461,15.555612,-0.004708,0.079029,0.697836,2.145588,18.034195,6.696571,0.00542,0.022625,-0.96471,4.50758,8.620888,2.91936,-0.103954,0.002561,-0.049855,3.623516,13.336857,0.320465,-9.644398,0.160409,2.520632,11.76569,1234.490668,20.555708,-0.600722,2.216228,-2.323877,9.101728,83.792101,270.589257,-1.785386,0.369494,1.336174,6.211561,228.934555,45.105329,0.018497,0.297577,2.330243,8.354745,25.070658,34.222342,-0.174478,0.092767,2.009345,7.283933,24.873007,10.15994,-0.101848,0.022422,3.227134,13.809035,13.326041,2.796047,wash-hands--
18416,8.714008,0.073046,-0.484827,3.678969,1115.394439,9.450348,0.58997,0.13893,0.145698,2.350493,75.544584,17.997256,4.419245,0.095105,0.105032,2.766307,565.66342,12.366939,-0.090516,0.156923,-0.802173,2.586377,35.297761,2.759096,-0.047262,0.009887,1.396813,6.01289,7.521937,0.968659,-0.080297,0.057189,-0.866375,2.322749,22.04112,1.401849,0.308527,0.865189,0.174591,2.175755,46.707556,104.16585,9.322998,6.341029,0.132061,3.03258,1193.541599,817.061951,-2.272534,1.485715,0.767988,3.831932,293.065131,173.029266,0.441083,1.010627,-1.165217,3.324587,77.859489,85.786312,-0.14687,0.151674,0.266639,2.606406,32.363601,8.70756,-0.170431,1.589183,1.095972,2.714644,89.033145,88.378699,-0.150238,2.275685,0.823611,3.422486,82.39094,213.681287,-7.776045,5.557073,0.470718,4.802878,995.35641,721.928073,-5.940325,4.146116,1.136254,5.115506,763.112704,472.61903,0.074103,2.104908,1.493724,4.875609,81.913501,232.065889,-0.009657,0.60504,0.917528,2.917437,59.554091,22.402011,0.169421,0.791355,-1.170441,2.928169,54.832586,67.208213,-9.618691,0.034612,-1.040078,4.208305,1231.208081,3.889324,-0.575731,0.468075,0.976506,3.365334,73.727794,60.78467,-1.523604,0.290099,0.883863,4.29684,195.082984,37.34058,-0.2239,0.425183,1.313331,3.434127,45.02422,40.583195,0.053816,0.053759,-0.200674,3.510944,14.563936,6.79047,-0.186939,0.034261,1.749531,4.934254,25.51785,3.207437,-9.552815,0.01028,-0.96025,8.574016,1222.763301,1.221661,-1.163436,0.350516,-1.894732,7.87661,149.183522,44.341485,-1.545075,0.091151,-0.436129,2.555478,198.491351,7.31272,0.157303,0.040323,1.688463,6.192726,23.524762,2.894072,-0.020161,0.015596,0.667828,4.628462,5.912094,1.915282,-0.033572,0.005538,-0.867955,2.539141,5.446951,0.542414,wash-hands--
18683,8.702717,0.103629,-0.72466,5.257021,1114.021144,10.880057,0.649586,0.126121,-0.065331,2.62893,86.550297,7.232742,4.425171,0.085925,0.310386,3.039628,566.710836,5.975418,0.216756,0.661331,-0.865495,2.127185,60.798757,67.918216,-0.052511,0.00993,1.618,8.065047,6.903254,1.251862,0.053448,0.14902,-0.669116,1.850564,30.001701,17.267887,-0.497222,2.564054,0.508016,2.317183,108.058358,212.367121,8.732164,7.772347,-0.60314,4.052474,1119.976572,930.509886,-3.67718,7.697067,1.047256,3.452499,476.310823,916.21716,0.153199,1.828904,-0.333975,2.870131,80.973937,198.322349,0.110923,0.569248,-0.994352,3.260685,42.208623,60.581645,-0.55533,2.054765,0.650119,1.965951,121.927988,266.490594,-0.913472,3.22563,0.02505,1.867109,144.455691,414.562086,-7.855074,5.857017,0.083435,3.043916,1010.167971,610.651903,-6.111016,4.561501,1.020481,4.745308,792.712308,330.597017,-0.195402,1.91801,1.3191,4.488566,92.606075,249.116806,-0.397127,1.170799,0.394882,1.731677,95.17238,150.019506,0.045034,1.200526,-0.427675,2.453429,73.304606,124.2256,-9.630141,0.218271,3.169102,19.299559,1232.679764,27.530618,-0.667083,1.21871,-0.53798,5.745389,94.039811,133.826482,-1.764456,0.663603,1.611361,6.328502,225.89719,85.9538,-0.3637,0.506274,0.669249,2.211113,51.925081,57.436258,-0.001493,0.0703,-0.422094,2.697968,16.87141,7.161793,-0.097398,0.080392,0.134352,3.145234,18.99305,7.194699,-9.578619,0.012833,1.713584,7.304493,1226.065775,1.571527,-1.239758,0.156786,-0.548031,2.467749,160.974803,8.790745,-1.764752,0.286168,0.726665,3.303635,227.870386,22.936149,-0.01469,0.187145,1.404106,3.717582,27.47032,18.913322,0.048529,0.015805,-0.662597,3.288394,7.12365,2.019239,0.055602,0.022385,-0.700064,2.207173,11.447382,2.730182,wash-hands--
18949,8.861129,0.22621,-0.447074,2.249363,1134.346255,25.030654,0.504055,0.276026,0.457411,2.508198,68.687775,27.079541,4.139517,0.424504,0.744656,2.198784,530.479968,44.734036,0.563675,0.691036,-0.10805,1.469599,78.430207,74.847439,-0.08992,0.011596,0.80887,5.054642,11.679276,1.44565,0.265631,0.143051,0.197501,1.492039,36.046561,16.326653,-1.450585,4.462513,0.097997,1.654449,186.539815,575.164222,8.394083,8.458731,-0.832601,3.843889,1074.442659,1099.915544,-4.92046,6.844731,0.267277,2.738696,631.888134,848.612021,0.116884,2.034909,-0.172568,2.671685,78.896421,234.199102,0.410784,0.638427,-0.103133,2.104489,55.261147,78.431495,-0.628712,2.005999,0.501942,2.001894,144.885616,30.437525,-1.608719,3.416329,-0.321488,1.938193,227.708229,294.23848,-8.266499,8.382575,0.317561,2.779528,1058.431512,1079.282087,-5.55826,5.612531,1.17303,4.252953,719.522754,546.613463,0.01915,2.356519,1.117197,3.844721,93.382692,168.100944,-0.570766,1.036984,0.017553,2.073853,110.997093,24.003557,-0.140952,1.412298,-0.624565,2.218876,76.028305,131.406915,-9.627084,0.219822,3.155723,19.111152,1232.272523,28.358912,-0.516314,1.510368,-0.311691,3.894427,67.992335,192.345788,-1.700787,0.76136,1.338721,5.446595,218.963824,90.246618,-0.540282,0.437454,0.297392,2.176927,74.586857,44.492616,-0.003223,0.074785,-0.385248,2.417456,15.206493,8.496236,-0.01666,0.100441,0.586487,2.546993,24.40134,12.142039,-9.557542,0.053183,-0.964879,6.325379,1223.374442,6.564074,-1.027155,0.474787,-0.96763,3.398882,133.12741,54.805821,-1.804231,0.350101,0.474311,2.438872,231.000177,45.094935,-0.44763,0.654202,1.531953,5.317232,60.295584,79.488142,0.024855,0.040846,-0.264559,2.494757,13.755896,4.843053,0.075083,0.072857,1.475936,5.451315,15.888545,6.933006,wash-hands--
19216,8.993637,0.233547,0.1509,2.000261,1151.270795,27.253954,0.155281,0.507122,-0.09345,1.81639,56.042789,65.734348,3.876566,0.419798,0.086938,1.694911,496.703428,46.660505,0.511064,0.828379,0.110534,1.682553,99.002379,20.061825,-0.001502,0.050164,-0.783808,3.098383,13.291914,3.720043,0.291801,0.127714,0.304619,1.759395,48.232557,1.824693,-1.384076,5.109068,-0.140907,1.880008,258.315913,103.411773,8.489833,10.571764,-0.609327,2.73342,1087.327929,1353.02988,-5.063092,5.858947,0.523403,2.851065,670.862483,284.80436,-0.504766,3.273789,-0.33354,2.096512,146.590795,425.495603,0.441072,0.625391,0.03032,2.313592,81.995697,25.195636,-0.069895,4.614873,-0.31796,2.030196,180.867345,554.092725,-1.864944,3.035467,-0.563849,2.213343,246.763814,332.681401,-9.025574,11.368052,0.132301,2.282051,1157.742291,1387.581775,-4.628739,9.508659,0.636513,3.079067,614.997744,804.837982,0.307203,3.417979,0.510947,3.022681,142.942168,441.736428,-0.307448,1.925527,-0.467319,2.114982,112.256105,212.575188,-0.484534,1.992115,-0.655343,1.996334,114.078302,241.562132,-9.624904,0.219859,3.163156,19.157068,1232.012761,27.611548,-0.153036,1.578721,0.38134,3.6458,50.214313,200.64049,-1.804025,0.70218,1.190225,5.670783,231.15108,89.581582,-0.524787,0.448221,0.321528,2.152983,67.180396,58.267184,-0.046993,0.061781,-0.711227,3.294764,12.676456,7.279827,0.002515,0.099223,0.776343,2.776011,20.598542,6.168872,-9.627797,0.288972,1.478986,6.341166,1232.365519,37.283262,-0.517482,5.606296,-1.628893,7.508211,107.591967,728.119053,-1.64919,0.895937,-0.809258,3.879011,216.306987,81.155282,-0.568723,0.924944,0.517823,3.551053,84.264243,91.682702,0.004454,0.091988,0.988269,5.172797,17.751994,11.960478,0.044734,0.1122,1.347533,3.825843,17.293391,13.284077,wash-hands--
19483,8.899798,0.437837,0.901792,3.055588,1139.800081,34.291866,-0.249763,0.354231,-0.458875,2.840987,37.974342,39.416327,3.919299,0.572089,-0.369401,2.054619,505.017197,20.912701,0.475275,0.854505,0.028003,1.611202,77.202401,96.934304,0.012271,0.095372,-0.590448,3.244055,19.51311,10.239063,0.209889,0.169324,0.031675,1.385555,36.854495,22.008975,-0.368406,10.841355,-0.200086,1.52515,260.968151,1297.69618,7.885395,14.393176,-0.271471,2.640708,1011.570773,1799.765041,-4.80189,6.850912,0.459161,2.616421,614.644696,890.847609,-0.648621,2.871719,-0.326836,2.04371,126.351504,229.417686,0.536603,0.630558,0.362823,2.381936,71.695043,75.288173,0.100368,4.295731,-0.250496,2.034327,155.489258,177.441024,-2.046841,2.982991,-0.614207,2.592346,270.744592,313.902887,-8.722605,14.921677,-0.109841,2.255093,1124.845647,1643.145316,-3.086485,15.312852,0.627247,2.687246,398.032832,1953.923324,0.395269,3.240708,0.642341,3.464754,138.766833,156.393876,-0.320792,2.008422,-0.383299,2.10879,119.128569,62.6586,-0.664773,1.58528,-0.849221,2.490968,114.396598,113.342024,-9.675194,0.199414,3.422883,21.561174,1238.425041,25.923976,0.277979,1.191828,1.04528,6.274038,38.675855,153.2961,-1.647881,0.619017,1.778056,8.229336,211.022467,79.866103,-0.218464,0.244058,0.949707,3.477196,28.375086,31.368076,-0.036,0.023459,0.338225,2.798753,6.925015,2.999436,0.137299,0.022052,-0.342353,2.691319,17.753266,2.767122,-9.801778,0.660332,0.98122,4.091617,1254.828501,77.863665,-0.009212,5.778972,-1.034355,6.039962,116.316838,746.885898,-1.624506,1.608561,-0.267225,2.975676,208.237429,207.199479,-0.524919,1.042876,0.339092,3.238712,79.073905,108.022564,0.221922,0.3321,-0.831063,3.909378,39.94703,30.663793,-0.026442,0.12453,0.670642,2.443284,21.696245,14.408487,wash-hands--
19749,8.887044,0.518122,0.685578,2.5016,1137.648304,63.521059,-0.60728,0.2566,0.382714,3.640301,78.097858,32.47519,3.887389,0.687884,-0.439099,1.806017,498.547856,74.235808,0.36306,0.648057,0.128801,1.812453,80.454971,15.802739,-0.072551,0.158063,-0.066391,2.694471,25.358836,11.714695,0.113156,0.114549,-0.239265,1.934779,31.96142,2.011416,1.251199,10.832597,0.760249,2.077459,249.00486,1111.274667,8.397416,13.073987,0.411095,2.138936,1086.653026,1295.744874,-2.841877,7.680456,-0.391553,3.040892,363.765721,998.79481,-0.723637,2.424782,-0.296108,2.260864,125.711136,314.640877,0.464742,0.48787,0.813952,2.567634,72.573487,36.012857,0.174941,3.888383,-0.399076,1.979758,160.987099,431.70491,-1.342906,3.563137,0.185364,1.890486,177.266217,433.550293,-9.223034,15.024079,-0.417468,2.366555,1190.593597,1575.532556,-2.315494,7.955335,-0.047992,1.822719,373.728893,211.744227,0.112748,3.979181,0.334164,2.399984,154.378434,504.130975,-0.384298,2.265961,-0.216472,2.098912,121.043946,251.033449,-0.399977,1.492151,-0.356941,2.0818,98.404526,190.286949,-9.664011,0.017173,-0.358597,2.325024,1236.994042,2.208245,0.515759,0.234843,0.508973,2.698859,66.017172,30.537157,-1.471987,0.164296,-0.684416,2.912445,188.588844,20.319982,-0.076647,0.114583,2.016635,6.936278,18.248923,11.141261,0.060488,0.025789,-0.839362,3.820907,9.586071,2.847266,0.04668,0.0186,-0.227474,2.193309,10.232348,2.398588,-9.632806,1.173951,-0.308609,4.311463,1233.344619,139.152484,0.181146,6.319828,-0.65597,4.909917,126.106206,780.088834,-1.712626,1.975411,-0.044329,2.56181,230.481252,176.469404,-0.354783,1.323854,0.369998,2.669338,54.300974,158.496061,-0.181958,1.2331,0.691435,3.092306,63.020861,115.438119,0.084976,0.278602,-0.568224,3.036093,30.110441,28.078564,wash-hands--
20016,9.073101,0.836145,0.178812,2.238733,1162.445293,68.582059,-0.417796,0.670677,-0.802733,3.245331,66.221828,62.99613,3.645932,1.36749,0.412308,2.425824,474.311515,63.818921,0.246541,0.515544,0.246773,1.671417,55.358229,52.874857,-0.068382,0.157367,-0.035621,2.716433,22.072916,14.947137,0.045906,0.067763,0.205825,1.498632,22.597834,8.745762,0.357907,29.895062,1.584352,4.123284,358.891563,1876.283914,7.40799,16.515054,-0.027877,1.56659,950.273731,2085.890964,0.160058,16.137233,-1.237321,3.795157,243.530621,1837.735331,-1.519049,4.951811,0.30595,2.886388,235.742589,361.880558,0.236531,0.526467,0.315437,1.781351,47.24474,47.58299,-0.441851,5.213131,-0.573779,2.071912,175.776022,543.719627,-0.929266,2.30002,0.769095,3.016691,121.583042,289.073587,-8.984708,13.29338,-0.47169,2.615876,1151.901025,1660.825021,-2.79413,10.169008,-0.153467,1.524189,362.862184,1262.6683,-0.196582,3.59839,-0.007122,2.702425,139.013231,171.218334,-0.295975,2.224889,-0.007093,2.091531,128.887845,48.410169,-0.105942,1.413488,0.277812,2.206136,73.130855,106.588256,-9.720645,0.179789,2.047728,9.775919,1244.25257,22.988064,0.345106,0.422341,1.207081,5.087277,51.726511,43.42224,-1.780023,0.420059,1.402857,5.277324,231.116087,30.784298,0.072345,0.017059,-0.1145,3.105827,10.034106,1.981259,0.231867,0.086214,-0.620927,1.849214,30.964504,9.97372,-0.05494,0.016409,0.369505,2.58555,9.023593,2.035481,-9.796921,1.879427,0.055596,4.667597,1254.006287,244.369517,0.157891,7.451376,-0.610281,3.848447,113.212266,958.744643,-1.528357,2.6863,-0.050985,2.524194,197.253502,339.181642,0.08106,0.938837,0.313392,3.223962,49.009729,116.812572,-0.087485,1.274089,0.88303,3.169356,82.945933,164.937159,-0.06618,0.334244,-0.812194,3.209231,36.086225,29.24107,wash-hands--
20283,9.191239,0.89783,0.463402,2.138491,1176.712836,107.997264,0.082528,1.18234,-0.061741,1.787836,81.090133,145.417737,2.977716,2.948228,0.219516,1.828181,381.207325,382.642979,0.253353,0.485951,0.127322,1.499396,60.875297,21.059785,-0.160622,0.113851,-0.387597,4.395352,25.336022,11.325254,-0.023654,0.099228,0.098621,1.374104,26.467447,1.928961,-0.93058,34.669141,0.867202,2.398395,488.889565,4425.613788,6.662262,13.404754,-0.35327,2.049854,861.858452,1495.680906,2.702614,19.755945,-0.30731,1.894655,368.522781,2557.570775,-0.328629,7.326341,0.623815,2.812676,179.782965,467.702115,0.057552,0.807919,0.278984,1.570324,61.671062,93.055828,-0.861404,2.762465,-0.118286,1.893171,139.641669,242.66049,-0.901814,1.824243,1.205494,4.150089,146.928228,106.046471,-8.63872,9.960202,-0.820672,3.134725,1114.630759,982.43868,-3.920753,10.044792,-0.988014,2.327501,530.100331,843.521345,-0.314938,3.434626,-0.409335,4.260856,102.976852,359.486652,-0.630717,1.182423,0.763324,2.133344,91.995822,148.34781,0.253798,0.552881,-0.653084,3.26031,47.189643,68.959638,-9.494386,0.360601,0.750709,4.850602,1215.541725,36.845389,0.137538,0.478838,0.491823,3.373626,47.160064,61.899564,-2.169948,0.963533,0.626174,2.184297,278.468604,118.989521,0.087135,0.026224,-0.655552,3.465695,11.288904,3.361755,0.157688,0.211508,0.632707,2.566429,36.810652,12.461346,-0.072874,0.016954,0.00389,2.35863,12.278251,1.192832,-9.74979,1.66511,0.110677,5.819788,1248.006906,215.178343,-0.31471,2.935383,-0.784676,3.331669,74.899491,381.724238,-1.421825,2.382261,0.301083,2.893901,191.090073,255.905144,0.168095,0.514195,-0.327173,4.480255,41.470796,66.856996,-0.039595,1.231521,1.043987,3.541699,65.901128,125.341669,-0.082828,0.311483,-1.073195,3.697115,44.457767,39.366455,wash-hands--
20549,9.580469,0.406381,0.998572,4.381611,1226.594135,41.394645,0.59842,1.217223,0.785907,2.298667,86.490085,132.679981,2.220644,1.853514,-0.391018,2.583612,295.084168,141.321504,0.18487,0.514355,-0.098392,1.384465,55.779597,57.456474,-0.11103,0.093962,0.701614,3.141518,18.670068,12.126831,-0.010551,0.094036,0.189234,1.50752,26.151954,11.577859,-1.410804,30.653816,0.921811,2.555766,477.818792,879.616125,7.725733,10.226231,-0.03475,2.152349,1016.430706,453.228049,4.050719,12.590045,-0.057098,2.812278,579.396127,575.747719,-0.247664,7.21718,0.735506,2.978776,215.919752,933.117643,-0.146741,0.691677,-0.23586,1.883648,43.114951,67.424363,-0.276598,2.891921,0.579221,2.049847,129.318663,375.76505,-0.457439,0.466445,-0.38586,2.485753,58.867638,60.075025,-9.559185,2.376585,0.954816,3.276795,1224.754506,263.289384,-3.769104,13.620446,-1.505529,4.302181,518.561854,1197.477889,0.735712,4.915401,-0.873362,3.424379,166.488221,633.148148,-0.390152,1.002355,1.393746,3.513146,80.80205,66.294676,-0.059637,0.218612,-0.470632,3.006293,32.093687,28.2865,-9.371368,0.401979,1.067602,4.661334,1199.559283,51.348456,-0.197642,0.582615,0.820952,4.380574,43.631128,72.372217,-2.801933,1.084048,-0.165942,1.670967,359.140746,135.340905,0.073384,0.037082,-0.154337,2.948303,11.070154,4.478561,0.088566,0.252415,0.307567,1.83779,41.082748,31.29329,-0.054243,0.022805,-0.122068,2.021418,10.607253,2.450615,-9.621494,1.275619,0.157847,9.011953,1231.642309,162.311825,-0.810449,2.42983,-1.653583,5.871913,105.661507,309.571975,-1.403554,1.695442,0.312106,4.031022,182.459014,204.364708,0.129894,0.452571,-0.427623,5.586629,32.212644,58.851282,-0.26775,0.869097,1.572548,4.283779,56.809112,95.022396,-0.032324,0.305311,-0.841195,3.487616,35.489453,19.979986,wash-hands--
20816,9.679986,0.166119,-0.83157,2.934573,1239.041645,21.463241,1.144926,0.336139,2.009653,7.390774,148.609611,34.066601,1.877339,0.822016,0.547453,2.797207,245.930701,63.426312,-0.017006,0.287766,-0.28178,2.025253,41.62456,9.992839,0.06798,0.037594,0.345067,1.807405,14.16987,4.754912,-0.018998,0.090771,0.151682,1.560416,24.583596,2.304093,-1.621392,28.604524,1.000369,2.648876,436.88654,3686.651255,6.465063,4.616354,0.291431,2.391311,831.492455,495.896969,3.752803,20.308806,1.369775,6.615359,512.727393,2131.146869,0.879722,11.511557,0.276552,3.390015,201.986736,1421.727606,-0.441248,0.363762,-0.635173,3.554898,60.13162,40.542739,0.14452,2.42854,1.358482,3.713535,100.632683,160.474089,-0.307065,0.996544,-1.369687,5.031276,72.488158,70.698335,-8.329312,2.646134,-0.96386,4.098562,1068.025957,280.600514,-0.444034,35.3458,-0.419602,1.469182,470.992587,4340.59914,1.600073,3.247706,-1.009011,3.569088,228.060582,262.547033,-0.159925,0.310339,0.827487,2.39361,44.014804,34.844979,-0.05948,0.194238,0.044469,1.728233,37.304356,4.08868,-9.337414,0.387914,1.268146,5.250342,1195.743811,29.385445,-0.399602,0.435675,0.917676,5.437803,53.749582,52.322188,-3.030907,0.640408,0.035993,1.627005,392.511483,26.841123,-0.025898,0.06603,-0.28529,2.124612,13.853913,7.84926,-0.005889,0.246686,-0.188538,1.845243,28.139182,19.51826,0.002772,0.025101,0.62808,2.183622,9.651518,2.957858,-9.797141,0.757129,1.615176,17.694932,1254.102761,95.739058,-1.086115,1.487236,-3.349678,16.01976,143.568286,172.998841,-0.87057,0.826734,0.508672,10.361004,111.432986,107.529252,0.100245,0.188833,-3.101855,16.785184,14.836284,24.513573,0.103641,0.032804,-1.928931,6.468141,14.246144,3.837524,-0.155359,0.115676,0.687435,2.91163,27.292212,14.784531,wash-hands--
21083,9.411389,0.123208,0.543337,3.871964,1204.657882,16.018056,1.052732,0.375277,1.343899,4.456148,137.662301,36.212327,2.224532,1.248328,0.456841,2.516813,284.803204,161.777905,0.022874,0.288367,-0.031498,1.779777,43.426691,37.448209,0.080109,0.03785,0.635811,2.212491,17.259347,1.862794,0.033473,0.129381,-0.100283,1.754976,29.164778,16.816918,1.042055,11.815643,1.471751,4.736163,197.526505,1199.700804,7.183993,3.656432,-0.228186,3.102072,920.057186,460.778314,0.729876,34.694388,0.542107,2.292839,466.575066,4480.116744,1.765905,5.603978,-0.791301,4.281435,227.100649,721.048572,-0.16603,0.810508,-0.78761,2.834259,66.739568,102.147579,0.29489,1.534092,0.99334,2.704278,99.274988,181.072768,0.605185,3.441543,-0.613819,1.945068,139.344596,372.462143,-7.409204,3.641977,-0.158113,2.44724,948.540944,468.679063,2.587351,30.349143,0.521227,1.671315,415.030177,3076.450242,0.818344,8.988759,0.667863,3.392075,187.007722,787.898138,-0.357981,0.284224,0.351795,1.744952,51.378007,28.388854,-0.316321,0.294755,-0.089234,2.445057,47.460455,28.595632,-9.279142,0.188136,-0.260126,2.09377,1187.7437,23.957811,-0.195534,0.496375,0.77699,5.034105,38.16758,51.366796,-2.810216,0.892992,0.050291,1.722357,360.890501,102.611592,-0.167557,0.082514,-0.853378,2.81173,21.486844,10.703238,-0.241887,0.091304,-0.535229,4.413847,31.233497,11.605304,0.0843,0.011347,1.183678,3.426502,11.679131,1.158534,-9.749086,0.03189,1.278108,4.207917,1247.897784,3.560215,-1.074414,0.306713,-1.01452,2.584702,140.496273,26.770855,-0.849563,0.154126,0.062728,3.365158,108.75542,20.002159,-0.093127,0.066612,1.00752,3.265669,19.990685,7.486374,-0.067325,0.045195,1.650897,4.652946,12.636336,5.140847,0.101839,0.063285,0.271384,1.905843,19.6208,8.145923,wash-hands--
21349,9.287406,0.184144,0.041799,2.849058,1188.819741,22.769468,0.570654,0.791338,0.455454,1.583345,74.267318,100.045954,2.865499,0.689501,0.209084,2.495889,367.602007,80.13783,0.339132,0.180102,0.47166,2.129384,46.495956,19.013993,0.160687,0.035937,0.541634,4.378808,22.191831,3.572244,0.214203,0.072083,0.273485,2.396538,30.673296,6.371741,2.832626,1.436516,-0.097107,3.557556,362.636015,186.102945,7.551374,4.937645,-0.282432,3.408494,967.599778,610.663764,-2.681166,25.807167,-0.018324,1.592004,374.79524,2995.582455,1.339051,5.72527,-1.17029,4.81693,183.147978,678.349269,0.44033,0.694663,-0.174768,1.463693,65.756952,89.418007,-0.001989,1.146322,0.993134,2.911063,62.024441,94.426635,2.052585,5.903146,-0.056872,1.704228,262.830945,766.833784,-6.799153,4.515955,0.013154,2.397818,873.856822,488.51481,3.331089,24.888691,0.959252,3.005151,571.399258,939.57902,-0.477144,13.404485,0.459612,2.790154,232.681193,1741.391321,-0.590262,0.211039,0.043929,1.743647,78.536935,20.145022,-0.120069,0.401998,0.239133,2.08483,52.905074,52.020249,-9.517637,0.108718,-0.88131,2.906274,1218.304654,12.316694,0.057877,0.611375,1.099564,4.668957,54.5457,78.419357,-2.156247,1.395877,0.32824,1.954071,276.383506,178.173215,-0.297606,0.034787,-1.352763,5.568646,38.727593,3.750697,-0.184578,0.023928,0.472961,3.255099,23.701528,3.055444,0.096906,0.0062,0.486958,1.86932,12.764475,0.6623,-9.672714,0.117877,-1.205158,4.962604,1238.135049,14.239798,-0.798031,0.64661,-1.490443,5.619303,102.736863,82.165008,-1.218891,0.468409,0.415546,2.449981,158.522125,48.411273,-0.488202,0.489906,1.632759,5.101142,64.235833,60.191802,0.185028,0.400146,-1.164838,3.214087,41.216418,33.971673,0.079573,0.092269,0.670485,2.287097,24.99561,3.727565,wash-hands--
21616,9.109141,0.181994,-0.21939,3.055378,1165.992139,22.865105,0.087452,0.623204,-0.418588,1.575862,57.614869,63.876009,3.469554,0.441719,0.069108,2.177063,444.114324,57.282504,0.498198,0.059221,0.011501,2.566343,66.473996,2.109182,0.145996,0.039633,0.184063,3.750459,19.166616,4.865753,0.269633,0.038296,-0.464328,2.216743,37.113552,2.023148,3.443115,2.077596,0.065928,2.892384,441.412035,260.445469,6.834778,5.607984,-0.651505,3.505281,880.386764,575.048859,-4.696194,15.565819,-0.57625,2.634531,628.919656,1481.186364,1.181143,5.749552,-1.336083,5.108706,156.032239,723.993258,0.634664,0.589194,0.264817,1.770487,98.748405,26.585518,-0.358087,0.759847,1.08668,3.195759,64.160917,87.265002,3.229789,3.454629,0.704818,3.160057,424.638362,299.899299,-6.925199,6.235973,0.76251,4.033397,889.391399,727.272361,1.741527,35.804749,0.364697,1.613536,500.208952,4653.592039,-0.800725,11.297039,0.717313,2.715563,261.514933,550.162743,-0.586034,0.238699,-0.273637,2.126377,75.019628,31.021482,0.018708,0.379943,0.847163,2.820191,42.617465,40.42275,-9.679909,0.029481,-0.531706,2.5214,1239.03719,3.487613,0.42633,0.266519,1.20954,3.814808,57.512038,29.427514,-1.441486,0.497798,0.591518,2.420154,186.397273,53.630663,-0.3226,0.015922,0.233467,2.222341,41.83129,1.360123,-0.123691,0.016615,-0.052007,1.430655,17.110544,1.492104,0.024364,0.01433,0.423304,2.319154,8.600661,1.665502,-9.751232,0.176469,-0.501638,4.079128,1248.216326,20.625032,-0.483003,0.593765,-1.004062,4.496921,67.237129,66.127265,-1.307382,0.66991,-0.118511,2.21596,168.570417,80.588428,-0.619315,0.408848,1.705894,5.519494,85.272496,37.492146,0.166027,0.495698,-0.806435,2.454696,52.381749,59.496568,0.05228,0.103814,0.454903,1.799589,27.36252,13.499194,wash-hands--
21883,8.996773,0.189438,-0.795012,3.382852,1151.586978,24.649363,-0.248378,0.206247,-0.811218,3.284696,43.083333,13.399339,3.840396,0.243861,0.784571,4.104302,491.582256,31.530282,0.538482,0.036758,-0.724119,2.345359,69.023333,4.566559,0.095409,0.039318,-0.419401,3.906519,17.377053,2.686896,0.266296,0.037138,-0.574068,2.354435,34.838988,4.005286,3.842034,2.024197,0.722941,3.388609,491.95196,260.529601,6.783327,5.349244,-0.748872,3.870303,868.370751,692.681554,-5.963092,4.550178,-1.211255,7.529262,764.70523,557.232912,0.250633,1.688353,-0.023787,3.551791,57.539456,210.345311,0.729454,0.40573,-0.05559,1.542171,95.529063,46.28437,-0.548919,0.570798,1.235119,3.572071,82.855832,43.613682,3.798381,1.101944,-0.841287,2.908022,490.541428,75.875298,-7.454929,5.904108,0.34861,3.817866,954.915411,746.977237,-0.066156,24.395574,0.029408,2.008419,374.83826,943.194003,-0.524693,12.69615,0.692475,2.492217,255.685144,1574.410243,-0.420447,0.170281,0.135084,2.659391,54.932752,20.219843,0.090698,0.451421,0.729856,2.591876,52.378007,57.26421,-9.737731,0.015034,-0.77582,4.067006,1246.430294,1.928159,0.47773,0.152631,0.563268,2.512962,65.309277,11.497097,-1.056265,0.169131,1.010383,3.307261,136.679065,15.62039,-0.25565,0.031196,-0.035297,2.312313,32.726482,4.053456,-0.099972,0.015865,0.39468,1.620621,14.56895,1.293108,-0.073112,0.026155,-0.029542,1.81419,12.582883,3.40152,-9.728796,0.231323,-0.362509,2.939932,1245.288207,29.9887,-0.246121,0.394837,-1.325749,6.407575,31.93298,50.908895,-1.570057,0.555599,-0.896383,3.659517,201.496403,68.871421,-0.577751,0.46507,1.403132,4.832292,79.812138,46.17154,0.096495,0.537666,-0.933624,2.433865,43.297462,42.578525,-0.04205,0.096019,-0.284146,1.8901,19.574635,8.091158,wash-hands--
22149,8.948005,0.149282,-1.327348,5.297494,1145.404895,17.233766,-0.144015,0.333094,-1.175533,3.916604,33.051059,39.459813,3.929211,0.215704,1.271345,5.713696,503.583908,17.746125,0.283454,0.190205,1.590035,5.397222,38.345315,22.299423,0.071722,0.043338,-0.651384,3.329316,16.034743,5.615929,0.091627,0.058656,0.788628,4.044485,13.314636,7.295834,3.438649,2.562673,0.445253,2.416466,453.894961,138.129868,7.24971,5.134831,-0.392663,3.230927,938.171638,365.299874,-5.275234,4.55399,-1.10888,5.661815,675.577952,584.738032,-0.016328,1.135881,-0.656672,4.32149,43.247159,143.655041,0.294042,0.590124,0.133961,2.266338,54.919199,76.408235,-0.186557,0.074647,-0.225694,1.850499,29.687336,4.768529,3.688313,1.428284,-0.410058,2.622448,473.081591,171.057173,-8.219516,4.769206,-0.186758,5.062509,1053.112651,586.246687,-0.501605,19.230723,0.282363,2.003537,341.537134,2137.858232,0.532,9.155079,1.606518,5.358973,172.483504,791.835788,-0.229628,0.24411,-0.259625,3.652739,29.529441,31.624624,0.284869,0.281309,0.798577,3.001011,39.819748,32.516164,-9.77418,0.00623,-0.037675,3.133034,1251.095233,0.804798,0.058181,0.654064,0.88582,2.601955,56.405978,70.723072,-0.862915,0.092972,-0.051927,3.395621,110.458974,12.06898,-0.116021,0.042932,-0.290611,2.795508,14.90297,5.558709,-0.045561,0.008446,1.010036,3.418126,6.977651,0.865254,-0.177088,0.01417,-0.30766,1.563015,22.939434,1.645766,-9.648244,0.203068,-0.013873,3.500558,1235.077096,22.412342,-0.448976,0.545208,-1.035015,5.099718,59.845851,66.472247,-1.562966,0.522652,-0.684202,3.284924,200.20611,67.035923,-0.420857,0.578106,1.35287,4.335245,56.912652,69.8225,0.150966,0.48598,-0.959824,2.531055,48.278845,47.928553,-0.200959,0.028784,-0.272399,3.820575,26.361406,3.215609,wash-hands--
22416,8.942722,0.069264,0.098042,2.848047,1144.686682,8.343319,0.30331,0.525603,-0.399851,1.689654,60.305454,68.062888,3.952914,0.10077,-0.041039,2.981169,506.035291,12.104571,-0.297901,0.790076,0.781877,1.900957,68.532182,84.519343,-0.046302,0.03098,-0.869838,3.577372,12.012158,3.650428,-0.188698,0.167314,0.677038,1.811722,31.672269,17.301127,2.743647,4.165534,0.014155,1.569281,352.100873,531.447742,7.936923,5.649652,-0.004193,2.044933,1016.286404,723.160981,-4.356352,4.349531,-0.528774,4.277825,560.593855,512.680904,-0.374411,0.724925,0.103969,2.141007,58.162852,85.13909,-0.668798,1.575393,0.715786,2.408224,92.457785,185.515317,0.021165,0.479533,-1.724267,4.95081,36.865992,43.645803,3.035385,1.015693,-0.003608,2.61226,388.803422,128.71922,-8.83863,3.621914,0.900571,4.842111,1132.207109,439.980268,0.394494,13.75264,0.382101,2.280515,248.943794,845.162777,0.534329,7.987784,1.086814,3.122037,203.014937,758.189613,0.265242,0.492273,-0.547096,1.771714,50.11133,45.937855,0.060738,0.428753,0.509513,2.173426,37.987924,44.463807,-9.712261,0.025669,-1.273448,4.260227,1243.192388,2.43032,-0.370968,0.804413,0.226888,1.662711,63.920775,100.092546,-1.051298,0.15246,0.008946,2.96115,135.912968,14.0446,-0.010789,0.208957,-1.169763,6.760334,21.314219,27.175371,0.058974,0.062687,-1.855261,5.603731,14.900583,5.532544,-0.17756,0.033105,-2.126136,7.185526,25.656409,2.055835,-9.720506,0.118884,0.743279,5.39977,1244.241012,14.81893,-0.80609,0.505902,-0.125439,1.914276,104.149993,62.5904,-1.327958,0.371899,-0.411831,4.20808,170.201447,47.156382,0.112161,0.194406,0.396712,2.596062,36.707596,25.225487,-0.106838,0.11171,-0.99123,5.444385,19.537698,11.437993,-0.126611,0.014145,-0.219706,2.489177,17.200608,1.312292,wash-hands--
22683,8.992093,0.040875,0.067109,2.468329,1150.995474,5.040537,0.70014,0.392553,0.374953,1.595891,93.138998,40.834191,3.808062,0.085415,-0.155958,1.707743,487.507736,9.93495,-0.628093,0.682338,0.012983,1.583842,88.593165,66.739217,-0.087009,0.013679,0.070345,1.808323,15.039949,0.15713,-0.315855,0.148769,-0.046274,1.669375,44.854336,13.355113,2.913358,4.608371,0.013662,1.605629,415.137848,71.017966,8.801591,4.044652,0.123106,1.651217,1132.337391,320.344021,-4.675921,2.693333,-0.379836,1.821198,612.721069,77.153892,-0.875199,0.696553,-0.344736,2.390078,112.727628,88.084665,-1.196585,1.276364,0.394107,1.673261,158.686167,138.627789,0.796246,1.740851,-0.62161,1.691683,108.375364,204.828248,2.644589,0.691317,-0.284559,2.828236,338.650591,88.353743,-8.995118,2.403268,0.065275,4.236097,1151.759724,298.442562,1.240424,6.779102,-0.306932,1.604967,217.922636,527.838111,0.039222,6.794036,0.912288,3.278007,170.384761,632.248493,0.559992,0.534883,0.20399,1.405967,75.512266,60.601145,0.096883,0.404547,0.666776,2.470822,41.239262,28.050252,-9.72317,0.042481,0.041223,3.784957,1244.582189,4.877438,-0.894235,0.684344,0.391989,2.899195,115.432713,85.452924,-0.964061,0.490939,-1.770735,7.546535,126.839209,50.176492,0.247132,0.348396,-0.307885,3.046591,34.516389,42.277016,0.095872,0.113552,-0.580978,2.703489,19.908026,14.592133,-0.074363,0.078354,-0.824882,2.017494,22.336254,9.498128,-9.631595,0.0565,0.064244,9.532258,1232.846244,7.265135,-1.155261,0.389307,-0.599637,1.902868,149.448508,43.199618,-1.270725,0.174113,0.297298,3.166839,163.91566,16.095604,0.330151,0.082184,0.460866,2.707682,43.470586,9.039763,-0.071541,0.030689,0.453464,1.776534,13.208064,3.620182,-0.066933,0.021537,-0.282018,1.74113,10.966719,2.241809,wash-hands--
22949,9.022929,0.030722,-0.317221,2.344498,1154.98841,2.034818,0.926456,0.178622,0.833318,3.288262,120.697963,15.207615,3.720451,0.056756,-0.578234,2.61366,476.502218,3.078782,-0.789921,0.436076,0.156696,1.891283,113.870381,13.160273,-0.044366,0.027581,-0.288411,1.818714,13.339486,3.256368,-0.391012,0.0947,0.084202,2.076643,54.951719,4.14369,2.890129,4.574007,-0.020969,1.644131,370.133008,592.470992,7.751056,12.310761,0.696079,2.016083,1014.284055,895.410279,-3.988226,2.229466,0.287442,1.85165,511.685485,270.552404,-1.053406,0.5584,-0.150478,1.944952,135.623601,69.233511,-1.055795,1.725467,0.03368,1.856292,171.690676,46.365138,0.975935,1.797248,-0.113626,1.784334,156.811642,91.085527,2.431666,0.667909,-0.945933,3.621418,311.331563,86.077544,-9.288407,2.311915,-0.444172,4.688212,1189.354864,284.060692,0.835946,6.716455,-0.723399,1.841687,185.640244,670.298937,-0.652423,4.200741,1.554433,4.718503,137.91548,355.030989,0.741417,0.296557,0.218873,1.723355,105.714856,4.127946,-0.167132,0.283712,0.205674,2.492269,29.537919,36.841176,-9.717271,0.057954,0.566893,4.268077,1243.827043,6.890494,-1.115171,0.437077,0.498265,4.542179,142.845081,56.366229,-1.031993,0.508437,-1.928291,7.746665,132.803646,63.133755,0.282446,0.34216,-0.161819,3.098209,42.553195,36.496122,0.087031,0.117113,-0.602596,2.626109,22.636894,9.064504,0.041475,0.070755,0.059337,1.547325,15.909981,7.122137,-9.649831,0.004968,0.135851,2.96535,1235.178432,0.64613,-1.312638,0.194955,-0.636345,2.455992,170.731259,10.75989,-1.05937,0.099209,0.011117,2.052766,135.615527,12.831542,0.287959,0.108648,0.325269,1.830713,45.142602,3.345752,0.007489,0.011823,1.000652,2.820148,6.764035,0.825729,0.025705,0.032384,0.386063,1.674795,14.886187,4.037767,wash-hands--
23216,8.988289,0.046795,0.120889,2.387016,1150.502623,6.026801,0.907614,0.140798,0.408798,2.731658,116.321379,17.770502,3.799273,0.094413,-0.426273,1.98019,486.381137,11.130987,-0.655355,0.571441,0.218104,1.716372,84.03533,73.911402,0.005265,0.022884,0.260297,2.245736,9.11177,1.665458,-0.26475,0.178027,-0.081164,1.808204,34.888335,23.104827,3.818116,4.667306,0.710625,2.089332,497.690649,466.42605,7.924126,14.308109,0.505801,1.904687,1038.810502,1061.354932,-2.861351,8.536838,-1.260093,4.833433,410.437854,565.549825,-0.966482,0.939649,0.774893,4.288933,125.014423,117.055636,-0.305143,4.099507,-0.126621,1.62678,171.856121,527.478619,0.7154,2.804557,0.206063,1.776612,124.146822,269.625863,2.309238,0.35787,-0.767431,4.409607,295.863112,43.904862,-9.174988,2.499342,-0.337936,4.143243,1176.388007,250.755924,-0.914464,4.172148,0.055157,5.022436,120.936849,538.771148,-1.406743,4.027115,1.210403,3.101608,220.961597,263.318447,0.556856,0.574655,0.531861,2.084801,73.025504,70.726448,-0.233125,0.162574,0.73331,3.160935,34.77554,16.081105,-9.687087,0.053466,0.96831,5.368837,1239.974385,5.878338,-0.877987,0.546085,0.820147,3.995714,116.676179,55.405796,-1.07398,0.441478,-2.454799,10.68672,139.576921,48.138339,0.203473,0.381352,-0.417451,2.702036,38.137202,37.268992,0.118272,0.109699,-0.427016,2.740736,18.313071,13.294095,0.161886,0.037483,0.932186,3.488344,21.786572,4.15548,-9.674533,0.005625,-0.193988,2.721875,1238.34117,0.696204,-1.155712,0.30671,-0.327601,1.732049,148.322371,38.04514,-1.103913,0.058517,-0.15065,1.775593,141.602528,6.254795,0.172868,0.165743,-0.004396,1.35997,34.850626,21.55046,0.059625,0.002271,0.37436,2.487385,7.712608,0.275754,0.119899,0.011181,1.170971,4.116916,16.642605,0.796319,wash-hands--
23483,8.930678,0.039602,-0.115529,2.387991,1143.162396,3.859739,0.590238,0.255075,0.34758,1.934427,75.815839,32.530307,3.933893,0.096724,0.175515,2.237225,503.641272,10.935299,-0.023711,0.461517,0.180809,1.914545,53.507004,59.633151,0.061765,0.009156,-0.309203,2.419518,9.16408,0.849819,0.054737,0.133245,0.208827,1.490826,30.551111,16.903914,4.648788,1.522102,0.703525,3.156637,595.182741,195.343239,5.821063,19.100694,0.060775,2.074924,745.099667,2483.858578,0.041537,36.698935,-0.861875,2.683568,504.064698,4637.197538,-0.734423,4.481573,-2.174434,11.145019,133.41552,578.95161,0.49908,2.407099,0.327241,2.442539,113.803619,172.233683,0.844725,2.845385,0.408681,1.827623,164.959986,123.635032,2.254714,0.605537,2.476934,11.196692,288.824943,76.714673,-8.829772,1.6584,-1.173868,3.932384,1130.214636,215.520482,-2.76126,6.684992,0.730783,1.815987,370.36853,674.848804,-0.409569,1.837687,1.822325,6.015787,87.48314,206.319004,-0.061102,0.801486,-0.055422,1.725845,72.392448,103.74581,-0.270237,0.126096,0.013376,2.203161,34.766327,16.204405,-9.739682,0.035762,1.678952,8.08485,1246.679525,4.639848,-0.565646,0.597005,1.305931,4.994882,72.635444,77.095879,-1.06494,0.418373,-2.703661,11.637952,136.486742,53.646703,0.096886,0.258619,-1.119676,3.179821,34.729637,30.035611,0.063782,0.060083,-0.245037,4.777392,12.773091,6.281858,0.194066,0.009947,-0.861387,3.873577,24.849102,1.287034,-9.698679,0.00597,-0.546101,2.926701,1241.430945,0.773848,-0.772751,0.361369,0.407196,1.795574,99.431546,45.357997,-1.140433,0.056122,-0.593569,1.94134,146.167709,6.406857,-0.097351,0.120332,-0.765559,2.039296,26.223726,13.537839,0.027553,0.005213,0.351787,2.354364,4.633243,0.634608,0.143871,0.004029,-0.123087,1.736588,18.88151,0.248136,wash-hands--
23749,8.866398,0.037906,-0.188823,3.220536,1134.900495,4.872868,0.355772,0.176582,-0.09472,2.117733,47.831409,19.567627,4.099045,0.06908,0.841146,3.714224,524.717166,8.334712,0.428052,0.232477,0.499095,1.963554,56.314531,27.545591,0.069149,0.007752,-0.505014,2.501605,9.546016,0.805972,0.27393,0.063271,0.967724,2.713651,36.993991,6.018842,4.333411,1.646135,0.401337,2.522862,554.887325,210.338058,5.624559,24.870413,-0.633357,3.394796,722.064963,3185.43294,-0.480343,46.327851,-0.407176,2.557884,495.429894,2188.067652,0.890059,22.381553,-1.871582,5.75477,292.785698,2852.83442,1.0943,0.880293,-0.549089,2.06892,145.767855,88.619172,-0.046492,1.841192,-0.155682,1.680756,99.044558,233.367774,2.364012,1.073989,1.248416,5.399799,302.697834,138.667016,-8.040323,3.19307,-0.736197,2.866879,1029.494998,404.34164,-4.145293,9.472929,-0.068072,1.426701,532.878198,1193.376963,-0.435505,2.01293,1.502736,4.973782,91.045342,233.311114,-0.503003,0.379679,-0.318184,1.7842,72.61616,31.472138,-0.495335,0.071782,-0.048084,2.121586,63.496073,9.146745,-9.709998,0.018768,2.84072,21.950514,1242.879766,2.440894,-0.107607,0.290786,0.658828,2.367757,40.687686,35.910134,-1.323869,0.089499,-0.318314,1.878391,169.542991,11.165726,-0.18937,0.045692,-1.917995,7.839843,26.334625,4.261266,0.031984,0.006987,1.113255,3.536035,6.945873,0.408916,0.141506,0.003912,-0.017822,1.555446,18.195997,0.460737,-9.726487,0.004366,-0.315179,2.776858,1244.991287,0.528312,-0.330919,0.200395,0.497017,2.794536,43.123269,25.027163,-1.048858,0.115952,-1.095729,3.585933,136.435029,5.708783,-0.28625,0.022461,-1.664883,6.289483,37.514143,1.892709,-0.056121,0.015313,0.580988,2.049431,9.402917,1.535447,0.14438,0.003461,-0.235547,2.057557,18.780697,0.27252,wash-hands--
24016,8.856538,0.028981,0.229145,3.572617,1133.638591,3.709713,0.149303,0.119192,-0.788114,3.091655,21.197094,14.165169,4.165643,0.033723,1.173048,9.890517,533.2027,4.387553,0.658422,0.077694,0.76553,2.34893,86.735131,3.433818,0.025579,0.002826,-0.583479,4.965979,3.292462,0.367407,0.387617,0.010114,0.149466,2.861294,50.016049,0.681081,3.899115,2.151391,-0.195586,1.725774,499.246254,277.225144,7.321062,22.301481,0.149383,3.665099,958.109938,2267.866372,0.180323,44.060682,-0.164653,2.6888,554.945288,5723.728548,0.666339,23.145949,-1.89609,5.735893,296.00158,2129.093185,1.177589,0.768182,-0.557427,2.240551,156.131015,73.588559,-0.265836,1.438709,-0.516174,2.268125,83.944658,134.882226,2.473142,1.070019,1.532401,6.060276,317.161939,133.104547,-7.108729,2.884608,0.119958,2.536558,910.009944,372.421914,-5.618556,6.609306,-1.186404,3.270518,726.23881,697.423823,-0.417729,2.038916,1.500808,4.929736,91.885526,238.990948,-0.788658,0.125687,-0.495914,3.256112,101.502926,14.562473,-0.525155,0.069568,-0.304164,2.254018,69.066619,5.051335,-9.67776,0.003711,-0.190616,2.610823,1238.754581,0.429971,0.287459,0.130697,0.496913,2.403969,37.21185,16.506437,-1.416098,0.06535,-0.653874,2.992865,181.747105,5.699397,-0.243445,0.010457,0.154333,1.871803,32.089358,0.42763,0.087532,0.003062,-0.810379,3.93837,11.274542,0.373271,0.09856,0.005619,-0.338635,2.027987,12.65477,0.715051,-9.757553,0.003688,-0.04501,2.967299,1248.966819,0.475592,0.038516,0.139201,-0.010854,2.00183,27.817718,18.024535,-0.869767,0.279867,-0.558869,1.598176,112.774135,31.256038,-0.311262,0.007947,0.197527,2.553719,40.242131,0.524145,-0.081793,0.013537,0.177916,2.07761,12.471868,1.031151,0.103991,0.001789,-0.156566,1.916549,13.318151,0.229609,wash-hands--
24283,8.883386,0.02112,0.316784,5.436061,1137.073471,2.743014,0.011462,0.042428,-0.49119,3.865576,9.763762,5.351852,4.170133,0.033466,1.287149,10.111464,533.777157,4.358702,0.680972,0.057832,0.561291,2.127347,87.691584,6.056738,0.022452,0.001716,0.31539,5.347989,2.886117,0.22385,0.348676,0.020451,0.451095,2.415904,44.831456,2.374927,3.212126,1.584345,-0.884877,3.26272,411.167673,205.906118,6.957611,21.301641,0.084396,3.825726,902.433769,2432.363399,0.146186,44.547396,-0.135354,2.631604,384.764454,3448.848139,1.528668,28.097794,-1.266022,3.446315,279.51158,3573.012279,0.58016,0.347895,-0.491982,3.565116,79.120553,33.421259,0.130574,0.967002,-0.446161,2.12642,78.079503,33.409692,2.35181,1.190379,1.094171,4.480419,302.371972,141.950042,-6.75535,2.721806,0.335633,3.077117,865.248871,338.458552,-6.81645,2.268126,-2.343382,13.344475,872.656327,290.755597,0.014053,0.708127,0.511416,2.250382,38.971471,91.119357,-0.79109,0.106285,-0.183999,3.406783,101.335813,13.575758,-0.544801,0.067381,-0.493141,2.420163,69.904472,8.3849,-9.650152,0.003484,0.01692,1.975681,1235.219461,0.451887,0.494087,0.049451,0.64442,2.774264,63.885541,5.133997,-1.706408,0.101391,0.773456,2.019586,218.674075,11.427651,-0.221928,0.012683,0.38055,1.773503,28.437227,1.621953,0.095474,0.003548,-0.847555,3.11767,12.244778,0.452,0.037278,0.003625,-0.09467,1.857069,4.772813,0.471218,-9.770808,0.003594,-0.411708,3.250237,1250.663451,0.467364,0.279744,0.092841,0.379498,1.449027,36.398829,11.394709,-0.529061,0.369951,0.287006,1.397778,68.550772,46.310596,-0.262868,0.015976,0.070398,1.98742,33.64726,2.077357,-0.109145,0.007859,0.683297,2.331844,15.117996,0.492121,0.066599,0.002528,0.168338,2.284785,9.016833,0.191753,wash-hands--
24549,8.881582,0.017373,1.095239,5.285601,1136.843623,2.21831,0.051465,0.030796,-0.822107,4.157122,10.972829,2.782155,4.18384,0.014869,-0.497484,3.835291,535.534142,1.88866,0.476829,0.113644,0.121327,1.615528,61.053292,14.742582,0.000755,0.002176,0.306053,2.926162,2.427242,0.2732,0.227906,0.035988,0.095496,1.909833,29.215464,4.640259,2.954492,1.599632,-0.643603,4.071169,380.379559,181.534856,8.628116,11.418997,-0.180183,6.768324,1104.931133,1466.391639,-2.533377,22.866412,0.444338,2.118184,387.505961,2259.000255,0.672117,31.05098,-1.275909,3.708395,263.427068,3846.874197,0.552413,0.271817,0.113289,2.397971,70.785332,35.173411,-0.40779,0.314034,-0.475357,2.316878,57.276122,32.011085,2.289302,0.819175,0.122739,3.00054,293.190543,105.105465,-6.212403,2.449535,0.250282,3.68254,795.557439,309.182246,-7.086783,2.511575,-2.099949,12.384388,907.114456,326.454857,-0.046403,0.639246,0.291373,2.756303,34.108159,81.665551,-0.486919,0.150377,-0.508,1.974612,64.427823,15.326336,-0.361666,0.110066,-0.271762,1.987674,46.362361,14.217843,-9.621688,0.00313,0.581908,2.47741,1231.577324,0.360163,0.566104,0.019682,0.314998,3.280058,73.136277,0.999333,-1.866103,0.097042,-0.155964,1.462927,238.863025,12.606341,-0.128623,0.014636,0.430743,2.982376,16.481134,1.894656,0.069657,0.005535,-0.828017,2.692464,10.201991,0.329538,0.002177,0.001993,-0.649173,1.984423,3.266595,0.20704,-9.783759,0.003305,-0.634823,3.843327,1252.321194,0.429632,0.412955,0.040066,1.250848,3.566919,54.717214,2.035816,-0.182627,0.186872,1.473975,4.229218,29.44247,19.216059,-0.135497,0.024139,-0.346997,2.011442,17.401314,3.107284,-0.076457,0.013888,0.273775,2.014283,10.028341,1.801394,0.032658,0.005677,-0.030936,1.671948,6.478769,0.738168,wash-hands--
24816,8.921214,0.013946,-0.971742,4.542446,1141.921538,1.592985,0.053706,0.01638,0.340816,3.635097,7.189776,2.113177,4.082912,0.043451,1.839095,7.283098,522.754539,3.297844,0.249603,0.093384,-0.507815,2.023163,33.062824,10.994887,-0.033269,0.003289,0.396099,2.239453,4.411765,0.406594,0.101786,0.02898,-0.437772,1.926593,13.737673,3.467634,2.232994,1.391725,-0.006662,3.252096,290.331024,139.839962,8.574006,4.778994,1.179813,4.318666,1097.485901,621.033326,1.014674,19.272693,0.526744,2.761781,238.44351,1871.355357,-0.913893,12.766294,-1.548202,5.722386,187.466562,1546.917376,0.197627,0.518957,0.817845,3.138066,46.095503,66.43233,-0.27161,0.203152,-0.704803,2.388432,37.242719,23.586021,1.954097,0.456191,0.027526,2.890876,250.124509,59.35045,-6.552619,2.705168,0.587551,4.594495,839.824026,322.747649,-7.194333,1.096932,0.624715,2.784406,921.775441,117.206965,0.412769,1.196165,-1.112853,5.637083,71.993854,117.577183,-0.257728,0.199899,-0.090193,1.561261,33.27512,25.911448,-0.224769,0.08544,0.192376,2.113684,30.026125,9.938098,-9.594873,0.001203,0.731156,4.834106,1228.144078,0.142631,0.560309,0.01737,-0.390059,2.17356,71.719538,2.258731,-1.970747,0.085611,-1.069218,2.595676,252.787438,6.869556,-0.038957,0.008135,-0.084349,1.362642,7.56212,1.056659,0.057112,0.006328,-0.987278,2.711416,7.337135,0.816562,-0.017996,0.000511,-1.024637,4.600834,2.811868,0.02523,-9.795206,0.002714,-0.927526,4.925602,1253.786385,0.352975,0.433365,0.020625,0.36478,1.776779,55.760881,2.169723,-0.032066,0.027002,-0.215417,1.750513,12.374989,1.348129,-0.033274,0.018133,0.225808,1.611244,10.68432,2.242352,-0.000325,0.005556,0.394906,1.818341,5.781038,0.678138,-0.013008,0.00294,-0.603461,2.088981,3.905356,0.311104,wash-hands--
25083,8.950969,0.03647,-0.316337,5.174132,1145.724021,4.746272,0.115655,0.030442,-0.532175,3.689029,15.11761,3.809884,4.0042,0.088491,1.180442,3.642626,512.538028,11.505218,0.076864,0.029031,-0.69366,2.53627,13.784691,2.295927,-0.016426,0.006687,-0.585295,3.40756,5.56671,0.448361,0.025923,0.010382,-0.347435,2.306583,7.831807,0.551712,2.440441,2.593752,-0.489977,2.820677,315.22385,309.127385,7.946351,10.022334,0.603698,2.604779,1017.321056,1297.397532,-0.115923,38.163014,0.59662,2.128171,364.231966,4020.307278,0.763822,22.531526,-0.635132,2.293303,334.854929,2319.124257,-0.261227,0.770049,0.903262,3.006172,57.664524,98.950663,-0.063461,0.236939,-0.103704,2.08242,32.632798,14.953883,1.987001,1.959417,-0.681855,4.599039,254.920492,250.063107,-6.859046,10.672453,0.747323,6.749877,878.773851,1365.032798,-7.043939,4.037859,-1.118592,6.09245,902.19639,509.10333,-0.149084,4.256414,1.239277,5.616904,97.225898,461.024369,0.139507,0.465229,-1.291519,4.879449,46.994201,60.357273,-0.030751,0.304153,-1.529728,6.59689,25.24983,39.218774,-9.587998,0.000807,-0.385946,2.517324,1227.263836,0.101057,0.465701,0.017619,-0.155141,2.786566,59.643674,2.227362,-2.097813,0.012292,-0.447842,2.862108,268.537353,1.451053,0.000472,0.005763,0.763156,2.325898,4.329397,0.452086,0.026693,0.003416,-1.880919,5.972857,4.641855,0.287744,-0.025095,0.000191,0.137565,2.300218,3.234884,0.022557,-9.800926,0.001576,-0.043605,2.496935,1254.518619,0.202662,0.329169,0.033396,-0.098214,1.699216,42.156742,4.312471,-0.073067,0.03711,-0.256255,1.676451,16.639294,4.806727,0.017102,0.00772,0.374877,2.325488,7.301561,0.233688,0.025606,0.002751,0.848878,2.915859,5.292223,0.0837,-0.035772,0.000852,-0.595432,2.755921,5.100064,0.030904,wash-hands--
25349,8.964108,0.040775,-0.116602,4.39831,1147.418083,4.855476,0.120349,0.033091,-0.229511,3.592644,16.894201,3.539326,3.968102,0.077249,1.22215,3.847599,508.224218,5.10496,-0.031153,0.008586,-0.080686,2.078904,4.096536,1.102679,-0.027447,0.006389,-0.981827,4.133215,5.469121,0.8104,-0.029443,0.005903,-0.318107,2.479287,3.973751,0.742726,2.655248,2.644977,-0.129224,2.570331,341.907904,322.096745,7.406336,9.220384,0.467686,3.275529,949.260522,1161.320341,-1.676044,40.380834,-0.044631,1.699185,445.565217,4220.000026,0.048657,15.773679,-0.900658,3.439925,192.7047,1462.325482,-0.280522,0.747449,0.903364,3.080299,66.672602,47.100266,-0.194388,0.15568,-0.565747,3.866568,29.186236,16.550483,2.247627,2.090657,-0.188447,3.797238,288.036758,268.747213,-6.981825,10.797919,0.65659,6.486851,893.842103,1399.292264,-6.501963,5.53016,-0.368931,3.332808,832.504693,713.750736,0.445851,4.949821,1.506334,5.650325,129.732065,603.810819,0.305818,0.327001,-1.808619,6.569239,47.165718,31.532245,0.127244,0.277326,-1.071498,6.092885,30.659721,34.495491,-9.588411,0.001803,0.146564,4.007373,1227.31659,0.234468,0.352809,0.020168,0.660376,2.980783,45.160392,2.621408,-2.056848,0.008573,-0.414756,3.054455,263.28885,1.012133,0.075917,0.006756,-1.083912,3.316769,10.114281,0.753759,0.008737,0.000536,-0.193057,2.350947,1.294844,0.065149,-0.025698,0.000351,1.410473,5.246246,3.463948,0.026884,-9.798955,0.002045,0.552525,3.440156,1254.266578,0.252252,0.207204,0.021748,-0.564104,2.66276,26.816272,2.579221,-0.110182,0.026831,-0.350004,1.807818,18.485043,1.222845,0.061719,0.003348,0.075303,1.62491,8.128944,0.377108,0.069736,0.004532,-1.655487,5.552262,9.506199,0.419815,-0.062508,0.001668,1.628652,5.53179,8.373793,0.120047,wash-hands--
25616,8.952476,0.047124,-0.292414,3.752679,1145.917583,6.10586,0.045722,0.079141,0.425858,2.865057,16.696155,10.051562,3.948527,0.07481,1.097715,3.727361,505.411796,9.734212,-0.123932,0.024133,0.406775,2.261822,17.604333,2.213432,-0.049715,0.010522,-0.201661,3.391562,9.356022,0.62154,-0.087327,0.016699,0.657049,3.057335,13.166801,1.40325,2.467437,2.268015,-0.46903,3.117653,325.954988,191.815485,7.427285,8.813856,0.568364,3.505493,954.727856,1024.034765,-1.724549,37.51948,-0.141407,1.828839,444.232557,2519.954152,-0.13017,16.025376,-0.973957,3.504838,204.570304,1423.954822,-0.525353,0.506473,1.132842,3.497965,67.88067,64.496001,-0.222082,0.197398,0.036576,3.924475,39.363905,13.902332,2.138977,2.114625,-0.371692,3.79521,277.905229,238.927045,-7.909411,10.845736,0.05833,5.977491,1013.033388,1390.077851,-5.086913,8.278101,0.195253,2.253756,653.56384,1026.945829,0.553128,4.916351,1.661665,6.034401,130.232958,609.784374,0.330733,0.313333,-1.8274,6.792772,43.750505,38.807861,0.255887,0.326243,-0.428483,4.059425,33.919428,41.18809,-9.661711,0.106198,4.503103,22.988156,1236.730681,12.572524,0.150083,0.110408,1.833422,6.622853,21.73447,12.719783,-1.885956,0.104179,-1.616173,4.950156,241.8505,10.112178,0.125046,0.012469,-0.231464,2.198658,16.039392,1.60435,0.099792,0.040974,-2.467232,8.1854,15.472967,4.118965,-0.041621,0.001384,0.900888,2.448342,5.405365,0.16669,-9.770398,0.006278,-0.919669,4.245973,1250.612422,0.757893,-0.052909,0.151247,1.747111,4.982175,25.007656,16.359527,-0.401131,0.242832,1.694769,4.789212,56.82723,22.164726,0.163934,0.073762,-2.279794,7.08071,25.482007,6.273842,0.131072,0.017005,-0.776969,2.090797,17.570085,1.778955,-0.110483,0.008947,0.764309,1.966699,14.727935,0.894824,wash-hands--
25883,8.976957,0.081897,-0.443705,2.825778,1149.102253,8.760827,0.307992,0.380946,-0.68936,2.354523,54.326176,27.364151,3.846216,0.119681,0.714301,2.547232,492.934606,5.911422,-0.151174,0.039385,-0.025725,2.14401,21.10592,3.99399,-0.116307,0.03464,0.746104,3.059545,15.181649,4.363885,-0.133145,0.025308,0.279476,1.961403,17.300666,3.150145,2.301405,2.758229,-0.347367,2.664269,296.235655,343.177816,7.779041,9.016766,0.648575,3.681536,995.725873,1172.388312,-1.744829,38.531639,-0.252827,2.014755,467.538,4232.458496,0.314222,15.61276,-0.69224,3.303484,234.706939,1181.455052,-0.801586,0.742068,0.557485,1.858814,116.630021,47.680167,-0.337883,0.271859,-0.139025,2.742576,44.005087,34.303208,1.995797,2.316005,-0.503391,3.405338,255.820798,298.253297,-8.251005,10.489161,-0.269765,6.394201,1056.883115,1338.619672,-3.985697,7.573386,1.035393,3.55317,514.263538,918.239969,0.027458,4.38945,1.452301,5.4797,105.558963,394.105734,0.251508,0.344648,-1.878089,6.625913,35.889563,40.822159,0.389561,0.253496,-0.212734,5.341407,51.04375,31.076178,-9.59047,0.542243,-0.722421,5.669822,1227.720308,65.047997,0.134823,0.407931,-1.602986,8.948797,26.370409,46.733925,-1.980834,0.533916,1.994832,10.614915,254.3493,62.956353,-0.035322,0.189798,2.195941,7.192729,24.963129,15.116228,0.044567,0.584308,1.70947,7.167971,42.009232,67.852551,-0.040612,0.092174,1.337983,9.060277,16.69466,11.978161,-9.734269,0.010442,-0.350968,3.13588,1245.986485,1.358172,-0.445764,0.411812,0.642414,1.818774,58.83156,50.290461,-0.676157,0.365913,0.464381,1.769247,87.839755,44.006817,0.144142,0.09622,-1.379909,5.116644,21.811015,10.364325,0.146373,0.015799,-0.540283,2.046892,20.391878,1.02581,-0.129457,0.008747,0.326635,1.636702,17.473129,0.649696,wash-hands--
26149,9.039314,0.111015,-0.849353,3.149837,1157.065611,13.206059,0.738667,0.845848,-0.165713,1.511002,96.338365,104.569102,3.59498,0.340258,0.546466,1.853633,460.390595,40.854819,-0.038872,0.112326,-0.494453,1.944669,20.723444,8.182141,-0.135807,0.032563,0.438452,3.532426,21.379398,1.775616,-0.095728,0.04293,-0.245195,2.110051,19.829502,1.724138,1.621127,1.738014,-0.30644,1.874142,212.816864,190.553367,8.186439,6.177387,1.119052,5.567706,1053.653248,610.164786,0.043411,24.843267,-0.212648,1.768602,317.995572,2588.280813,-1.786762,5.663495,0.379887,2.088684,229.031626,734.076503,-0.833746,0.535772,0.456527,2.041358,110.050637,58.207143,-0.320706,0.279868,-0.004393,2.308425,57.849774,10.019482,1.51799,0.91413,-0.668284,2.29207,196.545654,104.979655,-8.788714,2.003153,-1.165724,4.125478,1126.199537,216.110377,-3.247829,3.035151,1.856913,9.361712,429.280697,212.995663,0.495337,1.224077,-0.627806,2.324617,75.019694,133.672904,-0.039954,0.067793,-0.137763,2.06101,13.099966,8.082775,0.349263,0.057805,-0.921363,3.410156,45.800286,5.944553,-9.574733,0.960728,-0.228053,3.089207,1225.705921,119.477125,-0.2224,2.064174,2.255485,9.858562,61.235845,258.26306,-1.884765,1.195854,-0.323598,5.508473,241.510956,153.50678,-0.367289,0.588865,1.194258,3.735951,55.144148,69.771213,-0.225718,1.321807,1.14766,3.213339,69.244019,161.326215,-0.11976,0.2155,1.307943,4.844302,25.582903,27.77491,-9.685262,0.014091,-0.013645,2.780543,1239.714153,1.807812,-0.839587,0.459013,-0.196681,1.567355,108.819436,55.04832,-0.998144,0.438044,-0.487732,1.668324,129.116129,51.441901,0.049206,0.153705,-0.770082,3.361899,23.370525,11.947007,0.191468,0.011071,-0.255024,2.156621,24.610261,1.359958,-0.135317,0.00804,0.227612,1.900998,18.325014,0.477232,wash-hands--
26416,9.152016,0.139965,-0.49966,2.82946,1171.470123,17.751551,0.803934,0.781157,-0.05403,1.631534,125.226121,20.74292,3.201403,0.435788,-0.050705,1.756249,409.868564,55.513152,-0.026,0.113382,-0.386397,1.847497,22.865969,9.409092,-0.133823,0.042458,-0.070019,2.824946,17.64116,5.238555,-0.013355,0.066767,0.18762,1.484195,22.813127,8.67199,0.76494,1.50636,0.651104,4.055292,99.683051,190.358423,6.921776,16.017014,0.752394,2.300701,906.333328,1503.932743,3.255425,21.782818,0.240346,2.28357,418.09645,2814.284301,-2.024158,7.846044,-0.262813,1.939565,259.937838,1013.27506,-0.47165,1.5707,-0.633795,2.417805,106.200982,83.070335,-0.388847,0.278787,-0.36364,2.420529,52.779445,31.356789,0.578406,0.923685,0.630892,2.761632,77.924732,110.753313,-9.371641,0.71696,-1.720718,10.070001,1199.574328,93.065812,-2.74211,0.782794,-1.154107,3.29814,351.833762,92.376343,0.00212,0.342486,-0.64889,4.078558,31.05906,29.225308,-0.142611,0.060371,-0.120623,1.954044,20.204091,6.660049,0.349815,0.047728,-1.395722,4.516581,45.766762,4.78274,-9.699734,1.356978,0.367763,4.07018,1241.751167,169.147539,-0.170864,2.460494,1.529092,7.848869,52.702429,319.123328,-1.602604,1.489772,0.207337,3.806861,211.362254,152.541343,-0.426933,0.56007,1.109121,3.710937,72.271233,37.322774,-0.156282,1.382406,1.217424,3.2281,81.904162,120.125734,-0.001665,0.281785,1.196293,4.083942,34.173238,29.585843,-9.612243,0.046947,-0.849956,4.610952,1230.372404,5.898707,-1.180136,0.228347,-0.573897,2.655019,152.860989,20.996272,-1.608296,0.452138,0.700256,3.851385,206.259306,56.20502,-0.059446,0.191198,-1.008365,3.17038,34.061089,23.007827,0.23831,0.010055,0.074715,1.599371,31.445606,0.381336,-0.112564,0.010666,0.33019,1.836849,14.631742,1.284092,wash-hands--
26683,9.359715,0.157003,-0.069499,2.980873,1198.045273,20.349998,0.580855,1.492685,0.639766,2.627944,89.592137,154.453154,2.614338,0.50549,0.484372,3.531626,334.666605,65.416192,0.077668,0.092722,0.008108,2.006175,20.210761,10.263285,-0.144405,0.042268,-0.216956,2.877785,23.267227,2.326442,0.13706,0.062063,0.995608,2.82049,19.799016,6.73406,-1.012142,14.650771,3.164019,13.874925,209.448576,1475.189445,5.261739,30.902939,-0.774077,5.808697,679.818686,3882.876857,6.338602,17.95722,-0.872803,5.547398,829.560544,1860.515368,-0.748731,7.400277,0.273493,1.801466,186.827147,554.048146,0.052853,2.532127,-0.081787,1.548686,130.72193,328.307102,-0.575265,0.746733,1.22876,4.834692,90.006033,54.57366,-0.424536,2.10706,0.554782,2.006618,112.965852,252.609059,-9.307578,0.134749,0.098517,1.974592,1191.464367,13.951311,-2.998281,0.40985,-1.972029,7.667614,384.664196,42.50916,-0.109491,0.14713,1.174508,4.400243,26.780872,17.934662,-0.214826,0.03139,-0.050133,2.928525,30.37094,1.443227,0.257054,0.011709,-0.780568,3.003447,33.151533,1.261921,-9.672803,1.261977,0.379974,4.590762,1238.119566,164.072596,0.069776,2.56445,1.837947,8.221841,63.945442,305.598694,-1.442227,1.610507,0.500051,3.459285,185.938172,201.576515,-0.521815,0.462737,1.271051,4.379055,69.506807,54.297916,-0.219317,1.311142,1.192885,3.276708,68.250044,168.560673,0.056322,0.282448,1.510728,4.655657,29.735156,36.590078,-9.476897,0.093308,-0.412507,2.496128,1213.073648,10.946026,-1.248257,0.160064,-0.649062,4.14825,160.266357,18.327364,-2.153515,0.730477,0.368753,1.632698,275.806285,93.616804,-0.20386,0.063519,-0.61366,2.451987,30.759042,4.051838,0.210744,0.009425,0.421575,3.682277,27.459486,0.80779,-0.050435,0.004505,0.76361,3.375386,6.999939,0.469817,wash-hands--
26949,9.549585,0.184538,-0.777476,3.817886,1222.347801,23.957958,-0.157076,2.193724,-0.167755,1.837372,124.414127,274.79406,2.045644,0.587456,0.673834,2.842915,261.843935,76.377227,0.185743,0.061579,0.096607,1.66141,30.722762,1.9973,0.016101,0.045839,-0.263343,1.646234,11.399112,3.966278,0.181914,0.031578,0.593438,2.276869,25.538001,2.360305,-2.918415,20.344478,1.288368,4.895036,378.247054,2589.501812,4.053797,25.811282,-1.500852,9.241078,578.829423,2312.357676,6.978761,17.6749,-0.559453,5.239112,907.618874,1888.559601,-0.729241,6.897813,0.352045,1.998012,172.779181,802.872201,0.288656,1.973813,0.022012,1.867663,119.159508,52.946807,-0.288778,1.016,0.920475,4.650473,70.554252,74.792697,-1.403867,2.396705,-0.307775,1.639231,181.625119,300.613427,-9.321603,0.216969,-0.206899,3.112247,1193.178698,27.698925,-2.632709,0.793656,-1.09765,2.924554,338.942165,82.257062,0.190186,0.262296,-2.068675,7.419017,28.500821,33.362836,-0.272671,0.027867,0.736046,2.563411,35.628806,2.811279,0.138493,0.022686,0.880554,2.852948,20.262261,1.421133,-9.7829,0.809525,1.161215,8.160823,1252.217134,105.028666,0.133219,2.314038,2.411216,10.206095,54.479605,299.253905,-1.084463,0.902795,0.379152,3.801286,143.164211,97.912526,-0.384316,0.428901,1.805166,6.183788,54.27451,47.427671,-0.147044,0.803489,2.203949,6.587391,44.368934,78.869447,0.055386,0.192329,1.927448,7.413691,24.85784,16.001977,-9.351236,0.11062,-0.192919,3.034997,1196.96823,14.00654,-1.120664,0.373354,-1.158046,5.42834,143.932458,46.326097,-2.556446,0.808578,1.418206,6.958336,328.455075,92.376435,-0.379239,0.075599,0.499872,3.642778,50.134197,7.337358,0.044597,0.129113,1.136959,2.595398,24.733798,11.472708,0.003252,0.007801,-0.487302,3.615737,4.989528,1.014389,wash-hands--
27216,9.49843,0.213704,-0.560554,3.766357,1216.077054,17.057557,-0.756998,0.76213,0.354873,2.431709,117.629634,28.501851,2.18843,0.874106,0.196005,2.335193,289.858056,25.561235,0.138183,0.041685,0.208693,1.786311,18.021443,5.231184,0.098317,0.062163,0.144805,1.551257,20.73509,7.640094,0.112166,0.048205,0.159817,1.650905,16.981905,6.20725,-3.987181,18.039451,0.990476,4.789353,574.803058,1235.935667,3.380152,19.086858,-2.329818,17.392493,432.960214,2479.158035,7.468087,12.75285,-1.305768,7.541212,970.724898,1205.378525,0.434962,4.44217,1.197769,4.296722,124.19732,532.315031,0.649463,1.928406,0.430087,2.246369,98.138341,242.14337,0.370321,3.164942,-0.26946,2.336539,116.823896,294.311156,-2.302611,0.9355,-0.931178,2.543887,298.843081,82.942344,-9.246493,0.325939,-0.23013,2.1695,1183.595542,40.713404,-1.41665,3.759645,-0.812189,2.250198,190.415568,435.292886,0.407208,1.003872,-0.239165,3.684593,63.656571,129.156421,-0.395706,0.092926,0.552982,1.6847,53.684273,7.059354,0.195771,0.04468,0.031095,2.744684,26.992296,4.212212,-9.848517,0.371186,4.376507,27.633824,1260.668243,45.942671,0.531207,0.407253,-1.314752,12.656101,68.540777,51.772209,-0.946241,0.173617,2.314195,15.862247,121.202178,22.255827,-0.048009,0.044998,1.557098,9.186573,9.863377,5.71487,0.113728,0.026032,-2.376275,10.217837,14.964118,3.195944,0.089947,0.061897,-0.705008,3.390957,17.62461,7.882327,-9.343821,0.148212,0.366193,3.04578,1196.153594,13.783195,-0.855963,0.511173,-0.76144,3.618656,110.241747,64.104327,-2.828196,0.86499,1.215406,6.204988,363.017907,100.868464,-0.298188,0.102314,0.628462,2.901035,39.54406,11.607374,-0.0506,0.131676,0.429985,1.696811,25.675461,15.255326,-0.021243,0.012632,-0.037047,2.960472,5.908977,1.205746,wash-hands--
27483,9.400782,0.252307,-0.66057,3.348303,1203.306275,32.569612,-0.79296,0.705935,0.39397,2.531237,105.430652,78.881922,2.500791,1.351245,0.296794,1.779767,320.67101,169.922573,0.263658,0.038854,0.90101,3.07369,33.886291,4.904872,0.100307,0.05474,0.001585,1.637928,23.517973,0.955363,0.086604,0.042586,-0.059369,1.935495,18.654648,1.964705,-4.185655,16.642365,1.120008,5.164009,558.045641,1777.255019,4.822913,18.479902,-1.726366,15.685018,621.274899,2327.17335,6.878191,12.015474,-1.852354,9.501974,881.380289,1535.242238,1.159458,1.450454,-0.690256,2.318771,150.960928,176.486757,1.083271,3.070828,0.277074,1.852579,185.220822,159.937318,0.648139,3.239312,0.1437,2.236896,131.205146,257.214657,-2.437884,0.648189,-0.675137,2.448378,315.627059,48.682357,-9.132186,0.404087,-0.234662,3.011835,1168.928468,52.222703,-1.249441,3.619104,-0.662731,2.152788,203.201783,221.227733,0.129771,3.96613,0.646112,3.131338,129.546672,491.38185,-0.360792,0.117214,0.269894,2.041352,50.964275,7.866916,0.170779,0.107696,-0.760119,3.269557,22.681804,13.42653,-9.779028,0.010092,0.082948,4.281776,1251.717536,1.235913,0.300295,0.30739,0.853719,2.499396,46.006705,29.826833,-0.878939,0.04886,-0.169975,2.808313,113.497608,2.789867,-0.055674,0.017834,-0.36861,2.826497,10.425563,1.399866,0.059959,0.007315,-0.719504,3.686311,8.870981,0.637042,-0.091205,0.031256,-0.217867,1.864492,14.218579,3.980857,-9.382181,0.133959,-0.050268,3.156114,1200.923396,17.260004,-0.788475,0.46703,-0.720556,3.801021,101.803463,57.901926,-2.58232,1.144407,1.063555,4.782204,331.887333,134.625753,-0.208142,0.110773,1.141161,3.485153,29.661248,11.706116,-0.179878,0.085744,-0.032191,2.183851,27.311823,7.725487,-0.073298,0.019994,-0.372122,2.125681,9.907658,2.541748,wash-hands--
27749,9.26732,0.229153,-1.177019,4.781218,1186.43062,21.757012,-0.316346,0.965553,0.510238,2.447353,70.768326,122.795306,2.956428,1.209101,1.222529,3.042882,382.847549,103.776727,0.34258,0.012929,0.549191,2.417026,43.878019,1.642756,0.153867,0.038234,0.082903,1.789155,19.71233,4.961324,0.006667,0.018219,0.241111,2.078366,9.533256,2.234101,-4.5254,9.820467,-0.467424,1.700946,622.80082,446.0373,6.324581,5.535456,0.011457,3.928837,810.212207,702.768892,5.12387,8.049515,-0.343228,2.356935,656.911245,1024.73561,0.751506,2.176406,-0.106878,2.676346,125.241794,180.902293,0.834033,2.90414,-0.066605,1.933567,139.428409,249.957551,0.62538,3.092223,-0.137791,1.692215,140.30743,191.324304,-2.943476,1.801398,0.759992,4.178464,383.070256,158.218846,-8.868038,3.327608,0.297705,7.707756,1135.272126,426.83068,-0.475006,4.062073,-0.014629,2.06685,129.782776,526.275003,0.197806,5.185423,0.356496,2.492427,154.011028,622.397409,-0.309222,0.189616,-0.253379,2.016486,43.464424,19.536325,0.483374,0.441377,-0.595302,1.977361,65.350858,50.377687,-9.713791,0.054874,-1.914405,7.985817,1243.400547,5.745955,0.151522,0.571448,-0.288239,3.177431,33.196835,72.816447,-1.204719,0.367867,1.383108,4.452417,156.911334,34.468007,-0.327838,0.449527,2.066147,6.214751,50.87025,45.327921,0.08797,0.015804,-0.879442,2.953294,12.350308,1.646548,-0.107935,0.02885,-0.505559,2.487135,19.764188,0.580932,-9.534777,0.124296,-0.723144,4.039744,1220.464296,15.66503,-0.972099,0.593927,-0.79228,3.319041,125.010302,74.93088,-2.107842,1.178316,1.904535,7.146692,269.928888,152.146427,-0.257745,0.101628,0.896594,3.386778,40.228425,4.803852,-0.315913,0.038656,0.258333,3.32817,41.994065,2.990854,-0.070341,0.021892,-0.408733,1.968976,14.373361,0.854147,wash-hands--
28016,9.038013,0.696029,-0.633608,5.657357,1156.866983,90.474611,0.26065,0.34365,0.019566,1.607566,43.168807,36.620549,3.622931,0.187363,-0.538571,5.878108,463.75717,24.043115,0.324356,0.017899,1.095546,4.588928,42.445311,1.090992,0.167973,0.045255,0.07264,1.56758,27.254622,1.431622,0.048118,0.022175,-0.002265,3.08865,8.739146,2.674195,-5.209682,17.600388,0.483028,2.976712,684.078539,1918.967612,6.323584,5.342502,-0.340969,2.573589,816.395095,514.660124,3.501065,4.119405,-1.069046,5.288971,451.789469,483.470667,0.803117,2.363976,0.024758,2.33522,103.157001,306.223665,1.017495,2.230385,-0.290394,1.972332,155.169245,177.095932,-0.199751,5.461194,-0.21201,1.666389,197.178755,693.531333,-4.698053,15.507134,1.808628,6.254477,621.847541,1618.48393,-7.726734,6.182633,0.307405,3.884157,991.907717,713.266308,0.182791,4.449281,0.681073,2.247797,114.107042,380.563839,-0.175093,5.38278,-0.02733,2.260352,129.400941,697.053049,-0.496977,0.299784,-0.332102,2.132441,75.8374,11.92308,1.097053,0.974914,-0.483292,2.442946,141.464679,122.111149,-9.708466,0.694871,2.565635,13.701321,1242.685034,90.301574,-0.225225,2.105043,0.965944,7.634849,55.294698,272.729855,-1.444842,0.610094,0.981949,3.545328,185.023197,78.841969,-0.328388,0.536859,1.50464,4.638708,51.571762,55.637086,-0.000735,0.047285,0.278014,2.619871,15.569879,2.301745,-0.087731,0.039183,-0.59002,2.266064,16.22228,5.011499,-9.607092,0.41952,-1.007031,9.204907,1229.742034,53.214824,-1.075523,0.568613,-0.980269,3.582118,140.831933,59.947694,-1.145814,4.843869,-2.427906,10.463752,147.063232,628.078878,-0.163505,0.062463,0.11033,2.706358,20.953229,8.107414,-0.246677,0.094107,0.745953,4.428485,32.223755,11.579969,-0.057429,0.027823,-0.853974,3.121373,12.260381,3.430596,wait---
28283,8.968728,0.896728,-0.416621,4.287773,1148.015731,115.928736,0.483259,0.187052,0.186394,1.921967,67.637652,12.440933,3.876853,0.206155,-0.489884,2.78145,496.484902,22.902557,0.231782,0.068643,1.04367,2.69985,30.676879,7.959778,0.098544,0.041845,-0.138167,2.02567,14.261801,4.738162,0.041623,0.02029,-0.469127,2.851496,7.97739,2.637516,-6.616251,16.904549,-0.144501,2.74254,857.818005,1902.468427,5.967655,6.216545,-0.528747,2.259866,763.862809,808.278018,3.005878,4.409581,-1.528965,5.820928,387.779977,536.26565,0.559971,2.171092,-0.272437,2.650673,93.145577,226.162023,0.894121,1.843586,-0.971054,2.229182,127.605172,189.187245,-0.871249,2.616761,-0.006809,2.142519,170.075267,78.538424,-6.231759,17.108366,0.738855,3.55293,801.95903,2115.725746,-6.621015,7.057431,1.062224,4.246705,847.679975,912.633511,-0.38569,3.971311,0.230621,2.067044,106.355894,375.535539,-0.547047,4.489679,-0.379847,3.080844,119.658396,543.45608,-0.284988,0.345749,0.168286,2.207188,42.945953,36.810619,1.105654,1.002946,-0.372018,2.399469,161.718998,33.20714,-9.711891,0.709055,2.487997,13.12652,1243.140167,91.486231,-0.331835,2.013109,0.829483,8.053827,52.740174,253.993602,-1.237387,0.976416,0.366686,2.809804,172.556503,52.524168,-0.331977,0.534789,1.501395,4.643011,52.477498,54.488663,-0.058825,0.070276,0.133365,1.915671,22.77993,9.127968,-0.0306,0.035731,0.081418,2.229453,11.20808,2.895825,-9.655768,0.384117,-1.344164,11.246823,1235.944057,49.723541,-1.20955,0.339915,-0.971172,4.993366,155.951409,38.632588,-0.423236,3.84127,-2.750166,11.137061,88.038174,490.190782,-0.104997,0.076101,0.251795,2.320045,22.641976,4.625104,-0.176733,0.112279,1.014053,3.864474,27.482474,10.734106,-0.017803,0.024783,-0.403489,3.010396,9.508423,1.870129,wait---
28549,8.880574,0.924571,-0.645846,4.233594,1136.71469,120.181392,0.52241,0.127907,-0.21225,2.081408,66.869862,16.631569,4.074455,0.282686,0.231061,1.870223,521.544014,36.52942,0.103472,0.062632,0.218515,1.641033,18.969438,7.734203,0.088906,0.049373,0.087374,2.041713,15.733389,4.546397,-0.003895,0.016007,-1.487301,5.722327,6.711064,2.081153,-8.704517,5.093183,1.067389,5.675853,1117.997626,526.989084,4.882414,7.463673,-0.926326,2.927893,626.740952,934.975602,2.367974,2.850812,-3.239752,16.212931,305.651503,346.091644,-0.077333,1.49599,-0.152588,2.726358,71.376421,165.947841,0.150133,0.15579,-2.000217,8.737675,29.767652,12.063331,-0.891616,2.326614,0.281674,1.950553,124.440056,285.964068,-8.35927,10.31341,0.750439,4.430595,1075.856177,1141.238553,-5.049753,7.011483,1.693345,7.890952,646.914858,900.576286,0.726395,4.215115,-0.557999,5.684067,108.966323,536.649683,0.088258,2.874856,-0.563842,3.116947,88.74002,250.885548,-0.174916,0.456536,0.048002,2.206286,43.950326,45.01652,0.962319,1.28159,-0.247383,2.152888,128.399187,145.797555,-9.707398,0.705784,2.519295,13.301365,1242.553819,91.502105,-0.149484,2.021503,1.191558,8.504813,44.523646,256.425242,-1.12943,1.148466,0.384527,2.374556,144.569414,149.327941,-0.308309,0.548582,1.524106,4.611311,47.195864,60.697641,-0.105812,0.058557,-0.199786,2.407842,22.281576,2.646439,0.05772,0.012114,-0.529134,3.990591,7.399375,1.572679,-9.688661,0.393649,-1.436259,11.006242,1240.161302,50.689387,-1.203557,0.319358,-1.024923,5.511114,154.525682,39.222607,-0.047369,3.467156,-2.646282,11.260195,76.129518,406.692593,-0.015888,0.12669,-0.023963,2.228778,25.024322,16.350478,-0.111732,0.122219,1.374351,4.13255,20.849054,15.28528,0.039784,0.010886,-1.668243,5.581116,5.845083,1.33374,wait---
28816,8.828547,0.983679,-0.7515,3.968299,1130.128393,125.243369,0.376749,0.109329,-0.768219,3.058109,48.605634,13.631815,4.251568,0.211827,0.893603,3.577597,544.499429,22.382386,-0.04209,0.054436,0.009669,2.379287,13.88415,6.198539,0.032171,0.074257,0.434223,2.751689,15.848783,9.655197,-0.021874,0.015402,-1.964478,7.177155,5.921338,1.835896,-9.329795,3.112641,2.146477,9.331938,1194.214198,404.751574,3.583923,1.842828,-0.830859,4.157416,458.888694,237.510331,2.149015,0.186903,0.318531,3.274058,275.094045,24.129467,0.100614,0.810645,0.364506,3.523674,44.805183,98.877138,0.034212,0.030386,0.401457,2.21586,10.771515,3.91197,-0.577604,2.198569,0.892923,2.668449,120.111403,143.659485,-9.530017,5.069462,2.118704,8.833832,1219.847729,659.031817,-3.849726,1.752054,-0.469004,2.749451,492.809828,227.135822,0.976934,2.976725,-1.353514,7.655312,125.965218,383.412749,0.083745,2.128131,-0.442857,2.314122,78.943136,271.807726,-0.102764,0.481522,0.241831,2.142173,40.837203,49.319748,0.601954,1.296993,-1.046779,2.913617,96.92652,113.769063,-9.785187,0.662417,2.532771,14.025599,1252.505204,86.088605,-0.089575,1.734336,1.837931,11.448394,46.669381,216.212989,-0.635227,0.891155,1.379223,4.728576,89.152448,94.657992,0.011232,0.099818,1.88119,10.292191,12.421369,12.77416,-0.160414,0.028738,0.800575,2.194714,20.536299,3.734952,0.047087,0.006476,-1.483602,8.625499,6.036475,0.840645,-9.695142,0.388606,-1.498455,11.352207,1240.995362,49.854694,-1.021453,0.254678,-0.762109,6.276102,130.802611,32.88089,0.281318,2.898995,-3.022274,13.406241,89.801194,369.740776,0.038973,0.107141,0.331144,3.033091,20.581,7.603594,-0.020508,0.10112,2.464869,8.04234,14.020807,10.676047,0.053228,0.008748,-2.079149,6.833508,8.095372,0.834136,wait---
29083,8.811629,0.577472,-0.192475,3.016486,1127.901387,74.630681,0.232025,0.082013,-0.106646,3.377912,29.758228,10.610519,4.266609,0.201227,0.940025,3.409468,546.2188,24.559667,-0.104722,0.059487,-0.496176,3.881095,14.522938,7.347972,-0.038274,0.059298,0.554931,2.767363,15.737083,6.793348,-0.039596,0.005776,-0.187284,2.820929,5.098019,0.74621,-9.068449,0.324976,-0.242731,3.043607,1160.761537,42.258609,3.211831,0.682433,0.35227,3.691924,413.227496,61.093668,2.145354,0.204403,-0.686885,3.764526,274.807711,24.830861,-0.047216,0.477496,1.48829,4.913901,39.971907,58.345779,0.048651,0.025333,0.454076,2.448927,11.572118,1.78494,0.155379,0.313121,-0.219578,2.350333,34.717375,40.591977,-9.332424,1.135311,0.829069,8.286456,1194.790109,138.577999,-3.227979,1.642342,0.009061,2.49789,414.742422,193.041651,0.955082,2.953597,-1.394395,7.840942,131.366567,347.363177,0.319929,1.687406,-0.586069,2.252713,84.845336,177.513549,0.148773,0.177596,-0.471672,2.56258,27.784572,20.384086,0.012276,0.157133,-0.552949,4.770081,21.21618,13.328682,-9.804851,0.01899,1.057989,7.009476,1255.021376,2.454045,0.1957,0.073223,-0.234776,4.227551,25.218721,9.389802,-0.152208,0.209302,-0.079981,2.780064,30.225438,26.784693,0.023015,0.008502,0.059831,2.426445,4.834102,1.105438,-0.089528,0.023555,1.48708,4.664121,12.454199,2.685371,0.035486,0.000868,0.397696,1.923721,4.658206,0.095951,-9.77382,0.017346,0.46985,4.682433,1251.049021,2.255295,-0.894601,0.077198,0.130912,2.849486,114.52317,9.986191,0.024027,0.14558,-0.081535,3.84282,22.630558,18.600318,0.11177,0.050532,-0.750585,3.377809,14.564369,6.452721,0.05419,0.003028,0.555733,3.095833,7.07895,0.362016,0.024519,0.001311,-0.088438,2.017057,3.31495,0.152355,wait---
29349,8.827667,0.45746,-0.486852,2.600269,1130.015412,56.828776,0.135245,0.064799,0.674717,2.98175,18.494916,7.753281,4.238021,0.219566,0.927415,3.152562,542.694393,24.629386,-0.007577,0.073141,0.14233,2.791938,12.104431,8.364644,-0.025575,0.057737,0.681665,2.980197,13.887023,6.793889,-0.005622,0.00366,-0.567149,2.46369,3.642737,0.472906,-9.024322,0.251713,-0.531533,3.584082,1155.118532,32.536682,2.989208,0.394115,1.272211,4.254545,382.755281,49.58781,2.153317,0.164136,-1.098182,4.838885,275.631442,21.287239,-0.108324,0.392301,1.868632,6.142474,33.805678,39.837539,0.071685,0.015656,0.13174,2.837111,9.176241,2.035639,0.079536,0.207967,-0.80675,3.746696,22.516538,21.240843,-9.457584,0.94273,1.301374,9.67414,1210.663926,119.015009,-2.763868,1.023378,0.536296,4.711376,354.340019,126.722183,1.490339,1.786308,-2.897744,13.212609,192.826816,219.712971,0.301019,1.645709,-0.727008,2.268442,69.030673,213.466169,0.067819,0.161532,-1.040726,3.226529,20.281623,20.577322,-0.100298,0.05515,1.962223,8.705654,16.947674,5.228415,-9.806596,0.005907,0.167833,2.415243,1255.244258,0.767769,0.241779,0.033722,-0.218129,2.706646,31.136458,4.199149,-0.08618,0.141609,-0.337182,3.091857,24.858746,17.732296,0.02645,0.008762,0.075048,2.473256,5.666027,1.094938,-0.023681,0.004894,-0.131714,2.161184,3.675442,0.614065,0.02975,0.000808,0.126061,1.869559,3.813892,0.104383,-9.768132,0.013428,0.378893,5.835326,1250.321201,1.73347,-0.856059,0.053615,-0.112874,2.76765,109.639885,6.747802,-0.023593,0.177053,-0.409149,3.147559,29.293935,23.005909,0.077947,0.049021,-1.194851,4.15997,13.40862,5.100509,0.040694,0.003849,0.330629,2.615005,5.518845,0.447749,0.018968,0.001391,-0.255752,2.189022,3.054925,0.126346,wait---
29616,8.852799,0.442072,-0.421956,2.694897,1133.199996,55.981668,0.083636,0.0615,0.253814,2.798229,12.102582,7.491196,4.199814,0.196318,0.968301,3.41151,537.656808,24.153894,0.043768,0.074123,0.648123,3.012316,14.107672,8.463994,-0.050507,0.054697,0.424334,3.015547,13.958482,5.360915,0.021681,0.004572,0.169329,1.755246,3.765609,0.594574,-8.987731,0.241249,-0.348625,3.721457,1150.429767,31.362521,3.166608,0.085467,0.052692,3.37741,405.3261,11.110802,2.043407,0.142963,-1.710755,7.252626,261.563277,18.532841,0.044871,0.062979,-0.761352,2.5525,13.379692,8.028654,0.073299,0.013954,0.588097,2.49389,13.356989,0.379812,-0.090715,0.050703,1.584306,4.909698,16.154437,4.591444,-9.309462,0.455139,0.102801,3.352609,1191.618519,58.902662,-2.842934,0.38164,-0.974689,3.32461,364.657637,40.821524,1.353639,0.305381,0.463288,3.025458,173.472318,38.586809,-0.169381,0.842169,-1.441473,4.405057,53.019948,106.479908,-0.007161,0.081099,-0.884235,3.377554,16.805158,7.086858,0.074819,0.030376,-0.443057,2.557931,11.265995,3.391563,-9.800677,0.005446,0.324424,2.833041,1254.486818,0.699337,0.281941,0.037108,-0.201001,2.445787,36.092471,4.820551,-0.009212,0.119842,-0.119622,3.370234,21.317431,15.582653,0.078189,0.015066,0.102342,2.293478,10.830001,1.687402,0.032076,0.006957,-0.078621,2.473091,4.929181,0.786578,0.000838,0.001636,0.324985,2.152219,2.634563,0.187033,-9.7676,0.005096,-0.368521,4.035517,1250.252817,0.662155,-0.829165,0.027968,-0.571799,3.45233,106.217663,3.351697,-0.070838,0.180471,-0.664745,3.279059,23.351559,22.921085,-0.006176,0.011907,-0.230572,3.934771,6.441551,1.532268,0.052522,0.00483,0.452437,2.176388,6.817498,0.607766,-0.003824,0.003456,0.269137,2.240073,4.158384,0.437161,wait---
29883,8.875716,0.354202,-0.350378,3.37797,1136.130557,44.655104,0.0062,0.05482,-0.185609,2.950726,9.83967,6.117335,4.075056,0.217324,0.517858,2.188969,522.254484,17.533647,0.126311,0.044154,1.30559,6.328261,17.666968,4.936858,-0.057011,0.042091,-0.45901,2.180186,12.090265,5.326648,0.042709,0.003277,0.908059,3.242018,5.609685,0.401015,-9.048001,0.161404,-0.276237,3.703303,1158.147703,20.856947,3.117925,0.073511,-0.065222,3.635534,399.113666,9.316552,2.04371,0.131726,-1.827221,8.355937,261.93235,14.324229,0.052134,0.072555,-0.745675,2.227277,13.481319,7.256474,0.013269,0.014333,0.038584,2.018263,7.691863,1.463082,-0.040308,0.008509,-0.942884,4.237855,5.225321,1.095703,-9.300094,0.439755,0.182593,3.56371,1190.421761,56.815081,-2.86419,0.371635,-0.92475,3.864369,367.101025,42.68939,1.397437,0.200933,0.931498,4.834039,179.175772,24.400662,-0.294395,0.311572,-0.783286,4.646685,51.091699,21.628598,-0.066991,0.033922,0.286,2.057126,13.578136,2.651707,0.083141,0.028671,-0.390197,2.706719,11.854905,3.295071,-9.742894,0.017994,-1.83583,7.428906,1247.103562,1.822278,0.14265,0.133564,1.257942,4.926407,24.349057,13.252982,0.07626,0.201181,-1.225187,5.948075,23.023571,25.237155,0.093924,0.016391,0.255707,2.2749,12.93372,1.77037,0.188368,0.104491,-2.179528,7.998362,27.057022,11.200468,0.001291,0.003941,-2.098375,10.51997,3.020856,0.368536,-9.725681,0.018677,0.025399,5.247909,1244.890359,2.300874,-0.887992,0.074365,1.269598,7.782495,113.800523,9.177426,-0.239525,0.514661,1.24282,5.26912,46.99686,61.663164,0.015934,0.014809,0.262614,3.323966,6.67217,1.918328,0.159825,0.038901,-1.130437,3.370438,21.562923,4.321609,-0.081992,0.013116,0.864346,2.65594,10.972795,1.54289,wait---
30149,8.916664,0.163013,-0.259909,3.049875,1141.36621,19.993987,0.266603,0.280993,-1.231077,3.689929,39.615796,30.114662,3.964792,0.221783,0.53631,2.181332,507.573155,27.553292,0.130717,0.015721,0.542219,3.386539,16.761858,2.02824,-0.106488,0.023387,-1.049287,3.276378,15.895682,1.979665,0.014316,0.006665,1.311581,4.24779,4.419752,0.609852,-9.046013,0.09725,-0.381947,2.823394,1157.909517,11.916592,3.010293,0.12133,0.466309,3.93995,385.352619,15.347755,2.208381,0.195643,-1.275959,4.099767,282.99383,22.558271,0.14099,0.11745,-0.493618,1.70532,22.159872,12.64739,-0.070798,0.03876,0.357556,2.082421,14.676385,2.924526,-0.017627,0.023686,-1.291829,3.854379,8.340459,2.056692,-9.348297,0.237985,0.22453,3.450895,1196.665626,27.769533,-3.024934,0.160594,-0.186147,3.738688,387.741064,14.126439,1.292452,0.149042,0.077045,2.45685,166.155969,15.585251,-0.23118,0.276952,0.218857,2.088613,43.526949,35.773073,-0.022319,0.041632,0.521237,1.996682,16.052186,4.546937,0.120806,0.027326,-0.39472,1.990079,16.215626,3.174965,-9.805871,0.599908,1.39499,9.056514,1255.151492,78.012717,-0.025629,0.726357,0.534066,4.67308,40.498292,94.423658,-0.511977,1.91903,1.548077,4.557338,83.190086,207.856532,0.053612,0.148194,1.031256,5.480028,19.027674,15.999301,0.455208,0.473445,-0.785872,3.12217,58.266645,61.565217,0.025213,0.072814,0.322802,6.499712,16.073473,9.469598,-9.625412,0.058478,-0.975335,4.203259,1232.061469,7.264047,-1.30362,0.471692,0.931168,2.349905,168.462086,52.830306,-0.622312,0.748412,0.596072,2.177916,81.6131,92.309392,0.079571,0.017314,-0.200086,3.192868,10.972344,1.986954,0.221222,0.034238,-0.678984,2.723318,28.708494,4.097616,-0.141435,0.010994,0.135619,1.752232,18.290007,1.321949,wait---
30416,8.998743,0.110339,-0.556169,3.115174,1151.839323,14.343561,0.480378,0.301528,-0.35677,2.01755,61.503221,39.180665,3.770662,0.204211,-0.269388,2.041156,483.020051,20.80347,0.095458,0.014681,0.436385,2.931921,12.907078,1.634587,-0.179801,0.005549,-0.579105,2.53421,23.055991,0.691271,0.019295,0.007655,0.993885,3.843695,5.264019,0.652431,-8.909158,0.183625,-0.490267,2.223119,1140.425691,21.94055,3.071488,0.184982,-0.716496,6.104084,393.810705,15.806845,2.455203,0.260039,-0.527828,2.490171,314.275569,33.724917,0.267054,0.134506,-0.136157,1.622645,34.229547,17.440519,-0.052573,0.043286,0.442804,1.920688,15.868205,2.350643,-0.08147,0.038748,-0.842917,3.123236,12.980056,4.278374,-9.337349,0.196676,0.540831,3.637364,1195.219248,24.111828,-3.120102,0.09029,0.729327,3.803988,399.388557,11.545038,1.122161,0.141698,-0.260019,2.200403,143.637178,18.426049,-0.063666,0.131139,-0.09885,2.156473,25.036186,8.156996,0.066081,0.014533,0.374284,2.171745,11.793492,0.817636,0.124314,0.025673,-0.50801,1.931451,16.151915,3.2163,-9.771671,0.789678,1.052142,5.867183,1250.823862,100.703495,-0.184946,0.875375,0.039399,3.330598,39.966537,106.115456,-1.145531,2.609049,0.475372,1.964228,146.646925,339.176918,-0.333785,0.918194,1.659565,5.149122,56.986124,96.8239,-0.074093,1.899308,0.600065,2.44246,85.870513,131.354905,-0.346236,0.553611,0.990188,2.790452,58.279918,49.249926,-9.545175,0.068319,-0.29698,2.809672,1221.796712,8.328989,-1.730567,0.595908,-0.011394,1.40806,221.586221,76.975399,-1.17129,0.906823,-0.132718,1.425937,150.373487,115.785781,0.0573,0.024386,-0.094094,2.333489,9.850713,2.485159,0.33192,0.032608,-0.337564,2.221651,42.568666,4.129417,-0.199636,0.00646,-0.275167,2.081602,25.793328,0.644447,wait---
30683,9.190234,0.223437,-0.32839,2.98159,1176.354278,28.892124,0.476391,0.690559,1.380949,5.202588,78.295655,51.517884,3.453945,0.181538,0.981278,4.153762,442.137211,23.156233,0.162051,0.037917,-0.477484,3.351669,23.697512,2.847632,-0.082167,0.043048,-1.23609,3.256529,14.233591,4.514571,0.036733,0.013023,-0.353834,4.825821,7.423738,1.169812,-8.897583,0.29248,0.208626,2.897239,1139.083098,31.072116,3.37871,0.716508,-0.860022,2.727535,433.12806,84.198684,2.450813,0.676417,0.584038,4.823698,316.844958,56.532289,0.04677,0.76845,1.894807,6.090267,48.025226,63.895111,-0.040472,0.056187,-0.099279,2.279197,14.431951,4.840433,-0.054749,0.045149,-0.438326,2.173338,16.120743,5.871349,-9.455399,0.269634,0.20568,2.473117,1210.291161,35.05968,-3.005033,0.127514,0.674399,3.427195,384.65619,16.435485,1.00342,0.111454,-0.907311,3.479418,129.940404,8.330115,-0.318203,0.547384,1.03564,3.142355,55.492578,48.631021,-0.035148,0.063883,1.001592,2.855432,17.654205,6.140231,0.078139,0.022055,-0.423449,2.938994,10.149514,2.821427,-9.767303,1.500316,0.980795,3.830993,1250.229828,194.49286,-0.420488,1.35313,0.476305,4.537201,53.835865,175.936374,-1.460228,2.535667,-0.00015,2.023134,205.917441,211.199699,-0.45865,0.981175,1.137197,3.986554,63.904956,117.467859,0.016246,1.979162,0.732872,2.426052,106.944071,207.821656,-0.132246,0.837318,0.676069,2.335994,59.471231,62.931621,-9.997569,1.328383,2.046059,6.398319,1281.028871,118.264776,-1.636326,1.882192,-2.373585,9.143463,223.112045,150.939397,-1.804577,2.372234,1.996027,8.720504,231.065236,307.977373,-0.329572,1.00538,2.966781,11.454016,61.586979,98.807681,0.691381,0.302186,-1.356212,3.447525,92.914968,26.573664,-0.438945,0.203075,2.2785,7.044676,60.371437,18.665498,wait---
30949,9.20539,0.414369,-0.110901,2.691025,1178.574064,43.253111,0.374721,0.931785,1.191638,3.777878,62.933021,118.844664,3.213834,0.204091,0.219485,2.298961,411.581735,23.784535,0.397073,0.210188,-0.960342,3.219781,51.379998,26.431923,-0.056429,0.061412,-0.077816,2.945526,12.254532,7.619271,0.096156,0.027894,-0.29384,2.48502,13.078439,3.58381,-8.880584,0.40295,0.644135,2.703132,1136.729322,51.871571,3.400394,0.710431,-0.797334,2.688575,438.655414,45.150993,2.120521,1.143932,0.070186,2.170034,273.686499,129.198865,-0.358248,1.196209,0.745999,2.377942,85.383586,150.721571,0.060208,0.080175,0.400894,1.876356,23.144005,9.938758,0.071736,0.09416,-0.481142,2.535974,21.008906,6.578906,-9.324817,0.936936,-0.890599,3.601426,1194.361917,92.068255,-2.922788,0.227651,0.244862,5.418825,374.234771,28.204695,1.206895,0.400119,-1.166162,3.337024,157.052113,39.331525,-0.609462,0.654435,0.383549,1.961655,78.586431,83.669556,-0.207946,0.104817,0.181141,1.5692,26.628771,13.620677,-0.089576,0.15938,1.295628,3.815681,28.5054,19.644372,-9.778956,1.529354,0.922098,3.658554,1251.761958,196.658164,-0.192656,1.698569,0.50578,3.617352,49.416414,211.093753,-1.900324,1.722334,-0.190837,2.610441,243.464669,222.296089,-0.556083,0.916712,0.999805,4.06798,81.300409,94.704226,0.033181,1.978916,0.779593,2.445521,91.890826,159.897982,0.023913,0.960377,0.902055,2.306421,80.424492,107.813307,-9.182447,5.649153,-0.800793,3.84917,1178.780314,606.523749,-1.218302,3.279902,-1.264662,3.42539,160.807553,402.051383,-3.094127,4.650619,0.93258,2.637364,400.844692,544.07063,-0.423507,1.983433,1.09305,4.634679,67.847083,239.66111,-0.154043,3.91988,1.559958,4.442208,115.271005,305.034155,-0.346735,0.792504,-0.97997,4.980947,55.361836,85.680985,wait---
31216,9.466495,0.789359,-0.832915,4.002724,1211.841156,97.648776,0.088493,0.948716,0.513361,2.753369,48.270789,91.488665,3.190237,0.249533,0.080297,2.331845,409.031195,23.614112,0.42445,0.195607,-0.968778,3.361289,62.718503,9.849361,0.056507,0.08305,0.377377,2.670484,17.344698,10.791117,0.120562,0.019667,-0.773186,2.612569,18.453164,0.93237,-9.11588,0.829647,1.089863,3.725882,1166.859759,106.897576,3.413291,0.706118,-0.804477,2.578846,437.470006,83.926097,1.889811,0.989817,-0.430452,2.792939,247.861747,82.329418,-0.452235,1.146805,0.601439,2.283934,99.387698,45.516155,0.139357,0.036409,0.035671,1.907512,23.010562,1.380563,0.094882,0.110053,-0.423258,2.115014,25.060146,12.695626,-9.368208,1.540551,0.13874,3.210889,1199.240933,196.1268,-3.376988,1.578433,2.098758,7.379137,436.749093,143.283363,1.380756,0.534895,-0.439289,1.886274,178.790759,57.964984,-0.978302,0.591164,0.38385,2.32083,127.956039,65.888003,-0.295587,0.068015,-0.040811,2.101173,42.306952,3.155608,0.070592,0.315472,0.323551,2.616904,36.242257,27.72225,-10.219211,3.273427,1.998981,7.480859,1309.179355,379.124666,-0.282952,3.295458,1.013842,8.037203,64.052569,405.141538,-1.772848,1.868344,0.47062,4.141932,230.317707,218.387903,-0.36317,1.161199,0.721913,4.003417,64.173613,149.339301,0.211819,2.319579,0.615885,2.621316,112.834486,288.058097,0.184532,1.018501,1.164871,2.741098,66.165319,94.323612,-9.489047,9.936766,-0.29521,2.988162,1215.690539,1249.959604,-1.032812,14.449679,-0.928241,7.514018,153.781887,1797.049641,-3.536733,6.815885,-0.478791,3.982709,462.968321,737.088811,-0.426554,3.27328,-0.003663,3.094301,95.175122,343.950358,-0.467027,5.903538,1.00593,2.541852,180.298429,758.168195,-0.276115,1.183913,-0.800765,3.130135,70.369211,145.892949,wait---
31483,9.388962,1.134444,-0.173904,3.042661,1201.802737,146.926855,0.073402,1.043259,0.159983,2.755159,55.520596,109.448936,2.872503,0.436709,-0.080198,2.54966,367.842741,54.891345,0.26563,0.365627,-0.235332,2.451793,43.961547,38.54577,0.121862,0.067801,1.00353,4.428345,15.636749,8.797449,0.075051,0.035057,-0.047793,2.587073,13.154898,4.140266,-9.245566,1.208779,-0.16391,3.145874,1183.555568,152.559823,3.095147,0.981137,-0.775034,2.69612,396.965496,117.676339,1.764227,0.769091,-0.615394,4.096056,229.848321,70.877216,-0.485237,1.107285,0.565866,2.365284,78.026154,132.77746,0.012035,0.122799,0.793595,2.737799,24.445038,12.450517,0.3025,0.106455,-0.20967,1.814719,39.015647,13.478621,-9.315332,1.658105,0.195153,2.873368,1193.05385,189.442733,-3.424142,2.032065,1.499795,4.879815,440.164984,238.091635,1.281805,0.707311,-0.193441,1.823458,172.798381,45.307677,-0.459685,2.464597,-0.925741,2.817311,109.79524,264.943516,-0.302241,0.063456,0.039048,2.052297,39.728629,6.954716,-0.096342,0.517885,0.234926,1.906195,54.746139,57.30425,-9.061573,12.609406,-0.852006,4.36437,1166.674465,1388.75953,0.084377,4.598436,0.438994,6.011833,77.131018,593.382614,-2.73541,6.740067,0.908991,2.88255,356.87072,800.830386,0.135821,0.657365,-0.570448,3.499474,51.519634,85.210071,0.339824,3.315559,1.328663,4.320199,103.778255,290.238111,0.51384,0.349313,1.880311,6.264032,69.181734,38.12195,-9.471318,10.284137,-0.257329,2.793493,1213.940924,1275.178033,-0.890842,17.490266,-0.471294,5.649451,157.167716,2261.790701,-3.264917,8.006749,-0.304054,3.01127,437.07311,781.060087,-0.357807,3.649388,0.004733,2.635592,88.950565,464.700876,-0.414163,6.025969,1.0241,2.536642,171.257076,362.636826,-0.313132,1.208412,-0.861441,3.128897,78.766708,117.979277,wait---
31749,9.310194,1.169835,-0.304607,2.991298,1192.015716,140.354519,0.346071,0.919822,0.07802,2.489921,56.270458,115.588905,2.879674,0.428898,-0.176305,2.938626,368.822337,53.150248,0.083626,0.412338,-0.846613,2.601838,41.975854,39.874044,0.058544,0.06882,0.643108,3.667648,13.528663,6.934956,0.011308,0.043283,-0.173101,2.462202,12.1962,4.258854,-9.04297,1.585474,-0.095489,2.345983,1158.58892,166.149557,2.644294,0.271121,-0.140634,2.706019,338.902942,30.642415,1.969543,0.549381,0.28019,1.935642,252.622438,67.309048,-0.137571,0.795186,1.023889,3.254562,48.426099,80.570705,-0.039104,0.109881,0.674349,2.720364,19.516128,8.640052,0.14815,0.286999,0.602772,2.350694,32.30795,29.554799,-9.121784,1.741375,0.501175,2.866913,1168.126765,206.474887,-3.585033,1.926918,1.323126,4.710622,463.361634,185.016822,1.106331,0.948874,-0.246389,1.595839,143.889859,113.054746,-0.120127,2.147266,-0.58689,2.735508,93.471831,252.973969,-0.209668,0.062795,0.740511,2.564822,28.171458,7.000749,-0.30895,0.596085,-0.287848,1.837975,57.090947,58.648155,-9.223467,15.530792,-0.599235,3.449197,1181.495258,1986.071327,0.203011,9.264929,0.333567,5.390801,105.018532,1203.82953,-3.390142,8.949445,-0.099559,2.661455,441.562964,1057.764379,-0.018473,1.939554,1.886746,8.926583,68.758394,177.249585,-0.232042,5.478241,0.719686,2.154873,164.590831,695.38754,0.186108,0.743116,1.421765,3.877075,55.779728,95.800655,-9.035389,9.02316,-0.043401,3.260338,1161.412738,993.643046,-1.089754,16.862152,-0.593671,6.128968,190.2473,2184.930983,-2.925266,7.60633,-0.214302,3.032122,386.442209,844.053294,0.048009,2.766408,0.062821,2.864436,75.385061,340.56307,-0.626074,5.291294,1.112627,2.678887,158.411041,646.590197,-0.107689,0.956837,-0.891475,3.521921,62.657239,124.087769,move--sink-counter
32016,9.379343,1.285014,-0.171927,2.741397,1200.733434,160.327096,0.388564,0.809749,-0.202538,1.874667,76.713346,51.149237,3.029948,0.572938,0.030871,2.238678,388.642775,64.524743,-0.077924,0.18723,-0.703995,2.859196,33.470345,8.143019,0.066241,0.066671,0.681339,3.591303,13.924195,8.650159,0.000743,0.040481,-0.229324,2.597924,12.817071,2.656478,-9.087683,2.016994,-0.039132,1.939538,1163.663668,246.012646,3.06693,1.479469,-1.355343,3.975433,395.942813,150.188056,2.202862,0.999627,-0.659944,6.176856,284.799334,104.497816,0.163794,0.91671,0.309667,4.185965,43.345079,96.35775,-0.096469,0.084912,0.809718,3.063238,20.133176,7.027427,-0.032681,0.346305,0.346658,2.255364,42.042062,44.989434,-9.334157,1.356185,0.637034,3.032218,1194.772086,176.349681,-3.633449,1.852991,1.349096,4.808513,465.520773,234.459916,1.20613,1.257562,-0.429421,1.745536,177.543279,41.508635,0.166569,1.799032,-0.341014,3.08434,79.38531,194.48121,-0.087448,0.013994,0.036698,2.628039,12.395938,1.369349,-0.06044,0.619091,0.333534,1.792468,65.195299,13.985766,-9.314568,15.796036,-0.641043,3.398687,1197.72362,1846.896227,0.08552,9.469171,0.237996,5.140336,128.404157,1227.288255,-3.329476,9.421078,-0.107772,2.488537,456.290303,803.25064,0.169191,1.975016,2.193452,9.696585,53.815554,249.335739,-0.291115,5.374765,0.67478,2.160301,157.892513,325.215341,0.153034,0.718683,1.399737,3.903502,56.046697,49.681487,-10.053044,5.884283,-0.069198,4.567764,1286.941291,759.055612,-1.238163,16.40711,-0.694621,6.538222,158.487981,2133.430592,-1.942187,5.480416,-0.05879,3.854626,264.967808,579.204557,-0.160165,2.179155,-0.54127,3.346391,65.99294,265.202556,0.419355,2.856904,2.332924,7.985643,97.327076,338.84001,-0.324928,0.519959,-1.241921,6.042139,41.749787,67.413821,move--sink-counter
32283,9.032745,0.918635,-0.159661,2.344319,1156.303038,115.352368,0.099375,1.232262,0.157843,2.087723,69.897577,149.763522,3.099122,0.557597,0.303515,2.289883,397.46688,62.682046,-0.022766,0.210249,-0.366899,2.154452,34.444444,27.057718,-0.053602,0.049006,0.50608,2.843712,11.679182,6.054656,0.07291,0.057289,0.292285,1.742223,19.254152,7.44032,-8.752506,1.568314,0.231916,2.124065,1120.324024,203.825122,3.476687,1.6434,-0.456129,2.321361,446.144473,197.736905,1.862791,1.565269,-0.487479,3.632573,241.486668,180.307326,-0.013665,0.964132,-0.178077,3.736019,49.494729,118.07516,0.029272,0.154821,0.341173,2.493601,31.005955,20.133186,0.096532,0.465506,0.342329,1.973737,54.873434,15.16042,-9.168903,0.663202,0.05008,2.08791,1173.624229,86.074163,-3.145016,0.764571,1.19439,5.917232,402.568291,99.354603,1.323752,1.329642,-0.292209,1.677336,170.329368,168.100451,0.285314,1.373206,-0.905603,3.217997,68.289549,162.188945,-0.067011,0.013516,0.328248,2.747043,8.618435,1.746438,0.151723,1.148766,-0.278083,1.985822,85.932879,134.021058,-8.782973,12.507233,-0.886262,3.91252,1129.998355,1419.605328,0.413605,7.228479,0.31672,7.188278,112.145534,892.238353,-3.011339,9.860285,0.125043,2.287516,389.472162,1232.856169,0.112148,1.873026,2.327768,10.277004,57.354046,221.019336,-0.600161,4.252412,0.837162,2.367645,133.259479,552.666293,0.015244,0.591909,1.526609,4.236796,44.908377,76.692245,-9.699673,2.389118,0.11303,2.069932,1241.902086,297.111244,-1.063211,5.095323,0.707629,7.237491,136.996287,658.848582,-1.923667,2.687474,-0.093646,2.274992,246.582559,346.695339,-0.208176,1.339133,0.20287,3.017403,51.42609,158.39742,-0.014627,2.849215,1.01889,2.739753,104.019437,236.444474,-0.164264,0.446164,-0.620191,3.327301,38.107877,46.220962,move--sink-counter
32549,9.298529,1.015247,-0.617221,2.802253,1190.852082,107.825319,-0.418824,1.34362,-0.30887,1.949706,84.68975,150.995779,3.472611,0.269591,0.443294,2.51249,444.508736,34.851428,0.317059,0.231198,0.07584,1.759924,41.125375,29.361708,-0.049073,0.051873,0.317843,3.121016,11.166024,5.392818,0.118844,0.043715,0.623909,2.49411,22.523519,1.305203,-8.904527,1.510608,0.578001,2.536086,1139.935235,190.813417,3.903852,1.043895,-0.291626,3.111862,502.805447,86.215916,1.9523,1.848601,-0.38964,2.752497,263.824955,126.784405,-0.387829,1.009929,-0.94619,4.245267,56.520969,128.758646,0.272887,0.095483,0.017471,1.965798,35.269722,12.037203,-0.069704,0.413442,-0.08707,2.102998,46.584108,40.903493,-9.287037,0.980673,0.939232,3.944824,1188.973965,118.731175,-3.540723,1.136628,1.072706,3.943572,457.233104,89.753427,1.559095,1.107816,-0.024939,1.941395,213.007563,56.026675,-0.854884,1.465968,0.854944,2.746561,117.866992,160.16559,-0.044963,0.01719,0.026272,3.178866,9.711716,1.263993,0.403538,0.853502,-0.083624,2.403004,77.326271,58.428941,-10.323592,4.739765,0.207497,5.238459,1322.858655,555.96742,-0.056525,7.062598,0.285706,7.195897,126.676334,893.54273,-1.719399,5.519493,0.574069,3.93742,240.850319,565.861961,-0.036875,1.634628,2.664235,11.892281,49.683159,198.761572,0.249558,3.172817,1.529912,4.830838,96.375864,394.945811,0.098076,0.429208,2.430826,7.964215,32.408011,41.648676,-9.785391,3.250652,0.070537,2.327723,1253.028413,402.87069,-0.596039,3.56176,-1.612147,6.774352,83.951258,450.48458,-1.845529,3.404782,-0.63434,3.492418,256.310908,285.721895,-0.23215,2.159515,-0.786029,3.778714,81.821773,235.413999,-0.274149,3.479176,0.548276,1.804376,150.814126,410.032891,-0.123871,0.479335,-0.472117,2.758535,52.778857,61.783775,move--sink-counter
32816,9.233732,1.105845,-0.519174,2.838087,1181.924546,143.550439,-0.675653,0.741568,0.035047,1.791154,103.331615,45.665434,3.379589,0.297734,0.396639,2.333284,432.893275,34.516627,0.462225,0.112968,-0.24224,2.005755,60.788718,11.59925,-0.046171,0.058157,-0.11414,3.3722,12.608247,7.427427,0.152611,0.025907,0.131379,1.654548,19.717476,3.254522,-9.115825,1.534411,0.174459,2.541407,1166.983836,193.6861,4.232986,0.635694,-0.866638,3.680968,542.444036,71.958734,1.727057,1.85111,-0.794415,3.149415,221.341034,238.765178,-0.257324,1.432095,-0.833206,2.800803,73.467454,117.764171,0.076696,0.324516,0.700333,2.276971,41.488066,16.405994,0.23807,0.47497,0.1584,2.345594,43.15661,60.215252,-9.462824,0.987307,0.830256,3.252183,1211.4709,119.5731,-3.542009,1.820908,0.750465,2.826585,454.269314,223.924342,1.887149,0.801122,-0.255293,1.580032,241.970598,100.982438,-0.31715,3.721106,-0.477601,2.960387,122.152332,273.176076,-0.003954,0.04097,-0.477397,2.502842,14.245199,5.320835,0.386156,0.883908,-0.106155,2.206355,75.447761,63.360813,-9.692704,7.584273,-0.631584,3.77299,1243.395318,878.588371,0.836746,4.639433,-0.014374,3.718289,123.463714,543.537741,-1.666612,2.839769,1.429262,5.025513,220.799626,317.851117,-0.02992,0.54332,1.069425,4.646598,45.633541,68.691004,0.701902,2.159192,0.958299,4.891722,106.337145,229.459337,-0.099872,0.774806,1.951645,5.63901,46.95651,85.10683,-9.758512,2.895124,0.056278,2.729914,1249.69096,352.619752,-0.715972,6.659538,0.066794,4.521839,107.384321,865.240721,-1.57967,3.879453,-0.39094,2.790111,207.649255,468.991634,-0.409556,2.692199,-0.736686,3.032708,91.610005,336.418355,-0.282001,3.483394,0.528059,1.801001,131.906129,197.455111,-0.212939,0.546078,-0.579743,2.558531,48.07855,46.108489,move--sink-counter
33083,9.156398,0.971453,-0.723297,3.210613,1172.39774,112.224121,-0.234125,1.794842,-0.512563,2.542485,87.970051,220.499913,3.385088,0.216075,0.597702,2.83112,433.699701,22.477413,0.464564,0.103352,-0.014708,2.560619,60.616176,11.244574,-0.025427,0.046118,-0.859473,3.363665,11.728803,5.560363,0.144852,0.023341,0.067004,1.854682,22.059005,0.767985,-8.259061,3.06955,-0.341543,2.443299,1061.818482,242.45408,4.514394,1.055418,-0.871371,3.049168,581.67663,66.669931,1.734494,1.301439,-0.156802,1.669268,228.404187,123.559571,-0.37026,0.791488,-1.402385,3.939759,67.61163,96.580754,0.133969,0.363547,0.773874,2.175049,46.775943,36.348902,0.464474,0.315003,0.314032,2.37525,63.540272,32.98026,-9.40567,0.999618,1.066226,3.393298,1204.330289,114.520603,-3.226868,2.352041,0.71201,2.662024,423.064297,172.802982,1.599709,0.709504,-0.499377,2.30746,205.16437,89.647869,-0.276711,3.893654,-0.424928,2.706264,163.526972,500.332621,0.010468,0.039472,-0.310601,2.561109,12.086626,2.842377,0.188459,1.008357,-0.477777,2.088932,78.989099,107.077861,-9.62611,10.843748,-0.499588,2.583207,1233.26318,1366.231551,1.23499,4.720461,0.190509,3.583499,158.229617,613.069136,-2.48934,4.160756,0.642069,2.383062,318.830516,539.057358,-0.092458,0.686032,0.465468,3.743206,36.823067,69.92249,-0.247438,7.46316,0.869671,2.535504,172.402224,810.322705,-0.374091,0.999231,1.175569,2.999505,68.483977,124.131908,-9.684731,2.135682,0.201522,3.726748,1239.792829,271.95074,-1.130043,7.046185,-0.207601,4.266042,145.337921,913.049184,-1.372924,3.126835,-0.524574,3.188883,195.688548,288.94686,-0.24203,2.42293,-0.684211,3.167271,85.616351,305.147772,-0.260822,3.393853,0.655295,1.79802,141.570412,406.079266,-0.177831,0.471882,-0.85143,2.753921,46.451158,55.168675,move--sink-counter
33349,9.41548,1.087731,-0.273687,2.499905,1205.542353,127.635406,-0.198578,2.05153,-0.234818,2.415867,85.69118,160.463968,3.252809,0.27611,0.005918,2.323039,416.441804,34.819009,0.231559,0.356449,0.596633,2.300105,50.47128,44.607599,0.111171,0.093825,-0.878606,3.070781,19.731328,11.048913,0.182877,0.050051,-0.87061,3.056228,24.023368,6.045284,-8.199063,3.090837,-0.244203,2.371997,1051.599562,331.223034,4.928645,1.548861,-0.201885,1.723898,630.890919,200.915228,2.285887,0.868146,0.530819,2.428166,295.713869,83.751511,-0.22386,0.777321,-0.979752,3.280385,58.40819,78.622971,0.097291,0.351397,0.671678,2.103102,41.321555,31.069189,0.372316,0.276845,-0.00489,2.769688,54.112571,25.571749,-9.71824,1.288474,0.450976,2.0763,1243.97765,165.84736,-3.187662,2.641018,0.549103,2.30978,411.144411,302.800426,2.036485,1.844024,-0.769087,2.496692,264.900035,204.507456,-0.084311,3.83454,-0.166222,2.654541,116.881199,301.404482,-0.108698,0.138097,1.012583,3.533902,21.129324,15.047424,-0.01998,0.551585,-0.182769,2.210989,53.952614,25.626033,-10.018449,13.138001,-0.359279,2.608897,1284.939465,1603.316728,1.063624,9.347304,0.731045,3.990723,167.077999,1066.571567,-2.64633,4.974791,-0.187012,3.433569,355.56035,461.411382,-0.421687,1.2591,0.41293,3.049575,56.736052,163.616151,-0.094226,7.824473,0.938195,2.520339,171.885733,550.775567,-0.234743,1.262133,0.864835,2.724116,83.182307,68.618946,-9.946742,4.825671,0.276769,3.617424,1273.467292,616.071777,-1.33954,12.424888,-0.614796,3.522276,171.869455,1613.455119,-1.490429,4.233886,0.320808,3.903048,208.343429,439.249334,-0.50133,2.805086,-0.543215,3.497972,90.024778,364.750369,0.782543,1.777419,1.305794,4.403376,107.601116,206.60299,-0.383368,0.364296,-1.104205,3.735149,54.527936,38.397248,move--sink-counter
33616,8.893457,1.105029,-0.364527,2.152893,1139.344122,108.20824,-0.3147,2.186877,-0.352104,2.310523,84.618475,248.146954,3.169908,0.213482,-0.155629,3.100101,406.014077,24.351072,-0.249958,0.456687,0.148781,1.67901,47.901415,57.817458,0.038341,0.119812,-0.794068,2.872785,18.444527,10.562367,0.110913,0.092476,0.061109,3.113568,27.050422,3.610593,-7.646656,2.285679,-0.024955,2.307729,980.501955,243.410758,4.933381,1.549521,-0.181924,1.737732,640.032666,28.726381,2.008562,0.684122,0.306163,2.362842,258.98668,73.486939,0.187436,0.601456,-0.397651,2.817242,48.484018,50.036901,-0.088156,0.281409,0.150606,2.079872,41.432617,11.364815,0.210315,0.601955,0.948192,3.777308,46.765991,60.843834,-9.173295,1.79806,0.1796,1.845842,1175.764023,174.823038,-2.813383,1.951629,0.836244,3.011507,364.721624,200.752849,2.429651,2.20409,-0.559014,2.379528,311.289745,283.741188,0.42475,2.326603,-0.694072,2.990183,108.279377,260.336686,-0.256441,0.204081,0.460462,2.165424,34.279261,24.987515,-0.087132,0.530826,-0.372883,2.32714,44.082866,58.397842,-9.574479,11.81475,-0.151529,2.902739,1226.380386,1503.329082,1.514313,7.601239,1.102151,5.861336,213.524132,861.190906,-2.575718,5.215714,-0.136657,3.158586,329.693371,678.194065,-0.360106,1.335964,0.483152,2.842826,58.248124,171.324592,-0.304479,7.071267,0.960049,2.636704,178.19264,858.096156,-0.117919,1.403285,0.935422,2.598551,86.993631,175.934626,-9.850747,6.560623,-0.128475,3.479168,1261.244403,839.124427,-2.173034,10.768663,-0.937931,4.351089,288.992501,1302.83263,-2.327829,4.552009,0.092502,2.295137,298.23314,589.380702,-0.169527,3.016338,-0.158713,2.912529,82.568519,291.478499,-0.19531,6.345463,1.028646,2.604514,153.284399,475.449799,0.112732,1.272893,-0.798665,2.214949,78.168784,137.750484,move--sink-counter
33883,9.309097,1.610303,-0.197185,1.828025,1192.581996,170.899153,-0.725296,3.43071,-0.204749,2.09334,121.955848,367.90041,3.028516,0.546298,0.882973,3.862794,388.102422,65.4683,-0.544173,0.438403,-0.667324,2.288806,74.573228,45.753416,0.033248,0.119686,-0.691861,2.927492,24.816567,15.481978,-0.022351,0.173792,0.042774,2.063598,33.607438,20.788366,-8.205333,4.516259,0.431202,2.335318,1050.852288,568.273366,4.886723,1.906969,0.27675,2.360511,625.583417,246.348369,1.851782,0.876998,0.793917,3.613018,238.441871,103.369337,0.120783,1.458526,-0.953528,4.842458,71.653142,189.022042,0.265415,0.185916,-0.118976,1.646623,38.317249,19.190675,-0.477471,1.304223,0.498941,1.613345,89.824722,158.739268,-8.917215,1.947604,0.302713,1.942581,1141.518167,249.099753,-3.167842,2.42655,0.524918,2.315695,407.24515,292.819868,2.744426,3.420558,-0.332906,2.181498,356.797223,382.848902,0.077715,1.430019,-0.323177,2.353412,76.479777,160.746853,-0.275968,0.201452,0.268783,2.491799,47.426116,10.302641,0.111916,0.467789,-0.078473,2.27426,41.995485,45.807557,-10.744278,11.064887,0.177858,4.472232,1376.906496,1367.269044,0.147559,11.212882,1.207051,5.356371,123.749398,1439.430172,-2.597675,8.081311,0.649955,3.561533,367.827484,658.145388,0.490363,3.340552,-0.787662,4.396499,101.539098,333.288508,0.151332,6.543156,1.491935,3.768865,149.676688,701.606729,0.697865,1.286451,0.747669,4.061963,89.485243,166.876445,-9.738756,11.644128,0.180801,3.284103,1247.769391,1466.273894,-2.278977,9.861232,-1.152029,5.153952,296.023587,1242.049333,-3.039207,3.768568,-0.237169,2.723184,399.169659,363.321816,0.414853,3.305234,0.09261,2.781677,133.121026,428.153074,-0.063693,7.003005,0.958275,2.405862,197.138065,682.703307,0.006244,1.522419,-0.620128,2.074553,83.039605,88.519544,move--sink-counter
34149,9.22484,1.711263,-0.292939,1.770628,1180.779625,222.514138,-0.997756,2.308644,0.085671,2.194059,148.038812,211.230293,2.788904,0.560663,0.329195,3.027453,356.979824,72.903678,-0.935225,0.189653,0.058129,2.473465,120.187023,22.840087,0.081635,0.118141,-0.427767,2.670237,25.004147,7.171323,-0.247303,0.228059,-0.555114,2.274539,36.837684,25.549463,-8.754233,3.104805,0.635269,2.332356,1122.280606,341.837909,4.135698,2.119871,-0.055869,2.765591,530.541444,255.965922,1.936992,1.09526,0.294763,3.460431,256.819991,71.232392,1.035008,3.6445,-0.998147,3.598942,136.361093,457.344442,0.061979,0.256481,-0.396226,2.010211,39.002581,32.225754,-0.539521,1.255404,0.408769,1.577541,110.371779,45.579569,-9.408052,2.847112,-0.062664,1.533647,1211.427849,94.252166,-3.641416,1.821736,0.208309,2.610568,467.431039,217.183655,2.194145,5.645103,-0.125537,1.759348,291.46138,637.672362,0.705421,2.500748,-0.014865,1.737452,98.075405,301.926509,0.010722,0.598483,-0.328636,1.909622,64.099038,72.513879,-0.369686,1.640873,0.566888,1.996492,94.949254,188.303303,-10.018893,16.694603,0.032261,3.152893,1283.118459,2142.332843,-0.673604,10.371386,0.796608,5.031564,119.005489,1334.913627,-2.897964,9.742599,0.514407,2.718666,377.574029,1188.109092,0.562301,4.271495,-0.484902,3.142882,95.98532,504.910637,-0.115279,7.201116,1.255257,3.068232,168.290497,633.42926,0.681253,1.765198,1.123872,4.227867,108.078091,164.828634,-9.670622,11.803531,0.245556,3.230848,1238.141267,1522.995583,-2.108975,9.511046,-1.058257,5.243711,280.732206,1142.495324,-3.528843,2.284867,-0.252341,4.175813,451.980964,293.006826,0.526549,3.117781,0.24141,3.116519,139.429782,168.932212,-0.169486,6.723119,0.926868,2.427336,185.43026,604.370469,0.023847,1.496811,-0.608184,2.097304,101.272632,176.793125,move--sink-counter
34416,9.437958,2.276592,-0.427362,2.12569,1208.276613,287.685235,-0.669333,2.59147,0.289547,2.16908,110.305894,320.123554,2.811238,0.695567,0.010263,2.735212,361.848001,67.427848,-0.813115,0.31153,-0.157379,2.114918,106.24285,33.286901,0.082466,0.10762,-0.051152,2.091485,24.313647,13.963861,-0.34652,0.110938,0.103792,1.831676,50.504293,5.16582,-9.361572,4.678833,0.220674,1.723193,1198.728069,591.397139,3.464336,0.96988,0.470644,3.5835,444.001927,118.148375,2.033744,1.454454,-0.041312,2.785875,261.557637,178.886583,0.970105,3.911903,-0.889654,3.378862,165.966681,316.205135,-0.044621,0.231345,-0.88894,2.945193,35.476142,28.59478,-0.595238,1.23861,0.193412,1.780403,84.58938,139.626607,-9.663977,4.104326,0.163811,1.641363,1237.916387,497.265141,-3.141068,3.988357,-0.725483,3.559694,422.00532,257.681382,1.994314,5.626772,-0.385487,1.982715,277.808614,540.983216,0.890627,2.72662,0.356318,1.688921,140.695603,246.623875,0.205164,0.484979,0.027977,2.106243,46.285187,40.012779,-0.957947,1.525477,0.036951,1.448999,126.117636,184.541485,-9.87052,21.027199,0.142743,2.712352,1265.606722,2646.686868,-0.213183,12.923226,0.331032,4.89459,141.421354,1512.49843,-3.419647,11.533809,-0.114451,2.98853,462.462461,1146.219627,0.66932,4.407809,-0.297727,3.295991,128.080262,478.485761,-0.292756,7.852131,1.004748,2.479968,222.336677,905.310792,0.629887,1.832657,0.9843,3.797347,96.857576,233.430475,-10.228424,12.564152,0.08867,3.006648,1309.280551,1631.980233,-1.981823,7.735117,-0.356124,3.184243,259.493234,958.405775,-3.122024,3.680957,-0.801898,3.232293,399.909271,475.046483,0.581207,2.361932,-0.47427,2.45815,104.388961,294.347662,-0.030882,6.979672,0.980698,2.500776,207.893176,770.564765,-0.063116,1.388831,-0.871844,2.570531,75.368778,101.865369,move--sink-counter
34683,9.443841,2.333301,-0.328074,2.168115,1208.85068,301.905857,-0.263167,2.372495,0.951194,3.18474,88.446532,202.340319,2.704962,0.618535,-0.269809,3.361272,346.536976,77.109756,-0.640457,0.326289,0.32467,2.265652,82.652491,40.669941,0.131895,0.081507,-0.078225,2.494129,23.147042,6.620868,-0.342891,0.105521,0.147822,1.964027,44.168808,13.331768,-9.493061,4.29621,0.187126,1.79232,1215.269059,552.608529,3.158478,1.184979,0.057691,2.808989,404.520054,151.071524,2.064228,1.421756,0.010396,2.888068,274.834127,94.065038,0.904887,4.061,-0.907229,3.272106,136.971769,508.331256,-0.151818,0.308485,-0.802627,2.493903,44.169504,38.535402,0.025215,2.090262,0.324663,1.886742,124.839718,265.362602,-10.003317,3.540891,-0.185042,2.034237,1285.978167,234.204984,-2.909002,4.486794,-0.35461,2.875084,377.01973,527.908131,1.874297,5.365279,-0.435129,2.069481,254.643519,582.066362,0.537656,4.928293,1.077618,3.569801,139.147814,408.785764,0.416173,0.299887,-0.048503,1.861616,57.349301,31.833565,-0.392167,3.663018,-0.375539,1.720648,155.776515,131.126061,-9.891091,21.055472,0.128636,2.702771,1268.112292,2655.322009,-0.154756,12.907283,0.382344,4.9282,133.367592,1660.606242,-3.20282,12.897631,-0.078815,2.580804,434.910535,1342.567982,0.822792,4.309147,-0.098282,3.381101,117.784862,524.182481,-0.295284,7.848333,1.002844,2.478886,171.008245,583.887962,0.60184,1.830723,0.924249,3.726144,103.086713,163.56995,-9.807042,14.220074,0.085353,2.814717,1258.482664,1722.122234,-1.865318,7.214537,-0.353533,3.480105,251.913662,835.677172,-3.393987,4.6263,-0.558317,2.882127,445.348962,449.220555,0.472881,1.648309,-0.25568,3.28614,101.292212,109.632388,-0.009742,7.270359,1.136011,2.920348,177.850936,632.37606,-0.116142,1.159688,-0.722592,2.33629,86.411913,128.311886,move--sink-counter
34949,9.370509,2.636188,-0.828049,3.100666,1199.503279,339.818648,0.237159,1.213691,-0.012982,2.04378,72.719173,143.625477,2.991795,0.508701,-0.400915,2.57436,382.974734,65.84626,-0.478069,0.305216,0.906439,3.180624,66.327558,29.29679,0.174455,0.080036,-0.159301,2.121761,22.364171,10.384115,-0.294129,0.091285,0.461902,2.505101,42.646436,5.500161,-8.813219,3.253015,0.91525,3.181878,1129.124497,386.010785,3.468034,1.612571,-0.131047,2.851942,446.819892,168.590725,2.513777,1.070339,-0.03855,2.182065,321.848731,138.316999,0.892654,2.965562,-1.631547,5.220835,151.483183,228.64904,-0.381874,0.080307,-0.299048,1.786584,48.946549,10.338951,0.428891,0.957424,-0.1299,1.987856,80.040128,70.645098,-10.30045,2.961721,-0.2373,2.26528,1319.322086,348.925477,-3.564774,7.984286,0.081742,2.270579,493.978166,469.760828,1.110561,3.920981,-0.831603,2.663358,212.692856,112.540104,0.064423,5.954391,0.689329,2.440849,183.987697,696.543833,0.378807,0.355751,0.067257,1.805123,49.921373,44.018828,-0.245346,3.878521,-0.187449,1.508695,162.434128,431.176278,-9.93922,18.711762,0.024041,2.686582,1273.569334,2378.618156,0.207262,10.098831,-0.050051,4.660449,135.287774,1212.346386,-2.852074,11.749105,-0.123779,2.383101,389.017416,1241.135786,0.593528,3.273811,0.326438,3.300248,116.205206,403.507083,-0.138929,8.511714,0.944054,2.421262,236.609637,1029.74594,0.408222,1.348254,1.522497,4.743083,74.710945,175.319712,-10.046143,15.60964,0.426431,3.674321,1286.685888,1997.917039,-1.824503,10.015495,-0.723796,4.182908,238.49916,1265.153819,-3.662372,5.714233,-0.560543,2.657467,469.234206,736.324692,0.444119,1.548478,-0.178719,3.571413,75.174333,188.041686,-0.175775,7.502846,1.001966,2.570042,219.639804,880.260651,-0.05952,1.082107,-0.737702,2.379884,71.646611,91.645663,move--sink-counter
35216,9.254935,2.788194,-0.838525,3.109807,1184.635389,362.420566,0.286035,1.236019,0.088596,2.008117,73.424255,138.89684,3.106681,0.387634,-0.570865,2.824898,397.659737,50.352105,-0.30525,0.156656,0.166153,2.067489,40.022997,19.177515,0.098083,0.096833,-0.376808,2.132802,17.150467,12.139364,-0.172317,0.037944,-0.026969,2.43026,24.517257,3.11519,-8.483264,4.141851,0.618673,3.05951,1085.905874,536.926073,3.97089,1.983806,-0.165658,2.547262,508.395225,256.037466,2.675976,0.819693,-0.251347,1.69496,343.973714,90.831475,0.377174,0.730351,-0.394787,4.645866,49.583986,94.968605,-0.426544,0.096294,-0.277344,1.881453,54.968436,11.876387,0.289279,0.972585,-0.543805,2.06101,81.751392,109.039325,-10.030379,2.774015,0.149766,2.483274,1285.075622,312.312836,-3.393309,8.546925,0.222776,2.059856,460.038919,746.622726,1.312764,3.317349,-0.94682,2.973388,169.243488,424.885437,0.209976,7.03435,0.38002,2.396116,188.825264,360.204557,0.178761,0.213923,0.120753,1.609837,32.218265,27.008352,-0.128403,3.436586,-0.225434,1.576758,151.381618,87.401495,-9.634836,20.823249,0.122296,2.649284,1237.12239,2556.236657,0.740708,9.074683,0.348866,5.68717,125.932714,1151.084135,-2.754122,10.96932,-0.163938,2.535136,387.128695,1020.147928,0.386089,2.752873,0.306752,3.764765,85.932389,297.274195,0.059401,7.305801,1.051798,2.784887,164.452196,521.626032,0.32376,1.155752,1.423164,4.361131,70.683158,98.243617,-9.965835,15.384069,0.487565,3.811431,1277.465176,1925.92546,-1.818969,10.080082,-0.733755,4.149934,243.444149,1230.498031,-3.16374,7.071216,-0.09626,1.741901,438.738055,467.167363,0.353173,1.657778,-0.302766,3.246665,92.411892,112.446949,-0.201145,7.455643,0.986839,2.563983,167.895771,559.905855,-0.06369,1.082998,-0.750756,2.384632,79.073094,110.03255,move--sink-counter
35483,9.171968,2.438953,-0.823516,3.359971,1174.051414,315.672121,0.454139,1.314621,-0.000908,1.943189,61.505969,164.546238,3.227513,0.374369,-0.738063,2.662414,413.190763,47.774022,-0.27102,0.183901,-0.030515,2.134996,36.451919,21.924123,0.06514,0.064545,-0.185903,2.286504,11.97194,8.114626,-0.160916,0.040936,0.082092,2.064385,22.753492,3.839453,-7.843578,2.412959,-0.076836,2.307224,1004.284429,303.995591,4.870577,3.101297,0.288856,2.140821,623.662741,398.809393,2.574988,0.569632,-0.359634,2.210509,332.265883,46.059978,0.471756,0.504735,-1.390746,6.13024,64.794137,56.870946,-0.393097,0.108035,-0.114334,1.647865,50.518348,13.727003,0.171727,0.968155,-0.808102,2.367038,66.570311,76.057873,-9.674349,1.611395,-0.397639,3.225508,1239.356902,168.623077,-3.96956,5.975212,0.439593,1.923426,521.001892,566.277927,0.904579,1.956868,-1.188529,3.859184,153.891715,91.344269,-0.131358,6.871959,0.059508,2.381622,171.999389,673.944314,0.092496,0.219156,-0.170395,1.60497,34.926531,28.357674,0.007746,2.869629,-0.341474,1.697153,134.889626,305.719283,-9.712866,18.365487,-0.015774,2.696024,1245.397333,2303.344105,0.498495,10.634446,1.038763,6.476256,122.091127,1374.882361,-2.700575,9.706849,0.266442,1.984916,369.897612,987.062811,0.383722,2.459808,0.410814,3.79856,77.95251,290.403786,-0.127127,7.869862,0.899082,2.395101,226.052631,996.954757,0.264308,1.221909,1.263885,3.804261,81.034993,157.843705,-9.846072,13.61691,0.571364,4.700848,1260.687824,1755.093039,-1.690114,8.125366,-0.764253,5.061766,217.591246,1047.94335,-3.246761,5.97376,0.203367,1.820555,420.542684,711.131805,0.302793,1.830683,-0.079886,3.537481,79.518428,228.043889,-0.179747,7.465637,1.015616,2.572228,215.255426,898.804336,-0.129138,1.092836,-0.906743,2.548117,74.615875,105.801225,move--sink-counter
35749,9.345991,2.004366,-1.021312,3.9809,1196.420407,255.558435,0.457621,1.259815,-0.035442,2.047364,73.145109,133.353927,3.208477,0.374614,-0.852725,2.704404,410.757003,47.775133,-0.179766,0.190279,0.203891,2.350145,29.605307,24.112536,0.018517,0.073921,-0.373983,2.260452,15.760229,9.436644,-0.115253,0.040002,0.492855,2.448397,16.814436,4.168426,-7.792663,2.435624,-0.055214,2.211741,998.346368,288.655834,5.498031,1.354608,0.131078,2.671474,705.230042,143.017893,2.650863,0.452667,-0.591476,2.480325,339.511811,56.710922,0.293323,0.558137,-1.698026,6.402051,41.659595,67.40332,-0.208873,0.109326,0.788979,2.300938,27.506245,13.55306,-0.013515,0.471838,-0.346323,2.064671,52.493465,48.36812,-9.04912,3.75227,-0.895553,3.448639,1161.689573,362.650397,-5.241851,6.121887,-0.244485,1.534816,703.81734,78.965145,1.207329,2.707047,-0.669084,1.938639,160.051156,324.485661,0.456534,4.55595,-0.039594,2.707014,149.111556,467.633593,0.045892,0.185383,-0.341082,1.911466,32.740928,24.024169,-0.678613,1.07472,-0.505688,2.534717,112.845112,57.396555,-9.737874,18.432458,-0.033891,2.678177,1249.959588,2257.707966,0.322874,10.930066,0.876319,5.968518,126.063502,1414.810151,-2.835326,8.971945,0.282485,2.094607,390.615955,835.389596,0.333967,2.444944,0.317491,3.803403,76.007226,283.919524,-0.184688,7.738619,0.870086,2.396816,182.32467,487.482869,0.244297,1.216078,1.219476,3.750231,69.323093,97.371133,-9.478945,14.413155,0.697099,4.475207,1217.134726,1726.446623,-1.43954,7.741829,-0.602829,5.26736,188.135337,983.845615,-3.25553,6.084656,0.246502,1.890461,441.424734,454.568214,0.096729,1.862771,-0.352065,3.672284,71.126824,164.350714,0.275221,5.132691,1.24211,3.342404,131.717089,411.725496,-0.363483,0.584258,-1.268036,4.767626,56.360159,59.914835,move--sink-counter
36016,9.149085,1.283874,-0.639476,3.094967,1171.253141,160.619173,0.225161,0.983572,-0.450146,2.504889,56.81543,127.869621,3.213401,0.296309,-1.105109,3.570378,411.315699,38.524671,-0.146498,0.180807,0.370497,2.641897,29.551911,20.555597,-0.039545,0.050079,-0.464619,2.553052,12.364684,5.986178,-0.094929,0.031728,0.552813,3.099846,17.311489,1.712557,-7.153901,2.545697,0.689848,2.473438,919.198484,229.129401,6.066631,1.740585,0.164434,2.69956,776.531784,226.271729,2.616448,0.361877,-0.480269,2.792947,336.364893,31.538696,0.211286,0.523737,-2.142811,8.123991,44.353429,48.486446,-0.223445,0.106638,0.659371,2.246582,37.966605,3.970314,0.260708,0.342123,-0.102619,1.466136,49.688383,42.792532,-7.497777,8.229979,-0.317684,1.593429,960.757078,1038.415951,-5.363569,6.55557,-0.294608,1.427608,686.573369,851.638555,2.107963,2.621626,0.293348,1.494259,273.631204,308.033819,0.953612,2.71587,-0.52213,2.876635,166.062083,151.929361,0.209706,0.193438,-0.097736,1.68339,33.772193,18.485732,-1.113562,0.378996,-0.092657,2.471436,147.950761,24.314788,-9.13549,14.734701,0.037503,3.344987,1175.651139,1681.179717,0.500499,9.047044,1.043846,8.077425,117.598517,1176.371328,-2.613715,6.940946,0.4498,2.831586,344.855505,791.583842,0.036221,1.546627,1.182712,4.833567,50.593476,197.27385,-0.456296,6.502317,1.049792,2.574881,186.587529,790.78949,0.067297,0.960204,1.464724,4.434009,58.386778,116.61195,-9.49455,11.345916,-0.038035,2.572513,1215.712056,1459.523292,-1.039972,5.309039,-1.7402,7.078817,143.327732,645.542069,-3.014918,5.309539,0.257775,2.509495,397.697182,543.79043,0.004981,1.392929,0.084168,4.013178,56.795604,145.084274,-0.212443,6.567716,0.918288,2.39798,192.769788,853.552701,-0.114056,0.676402,-1.328287,3.420147,58.752094,87.297642,move--sink-counter
36283,9.491845,1.060121,-0.724159,2.679435,1215.59585,113.170959,0.413624,1.16835,-0.047525,1.831763,86.980221,76.327706,3.039327,0.519635,-0.309209,2.754298,389.056336,67.297608,-0.122847,0.101518,-0.703972,2.22129,19.311175,13.046443,-0.064987,0.063938,0.054007,3.031186,16.169274,8.037357,-0.102991,0.027482,-0.001098,1.97938,13.665673,3.367821,-6.950052,2.425242,0.956352,3.209319,889.606625,315.358266,6.565044,1.3335,-0.19617,2.057095,840.641112,164.981856,2.701639,0.249839,0.220052,1.602454,346.784386,21.772501,-0.080977,0.081539,-0.18992,2.035598,21.851239,10.600079,-0.140156,0.045714,0.133402,1.430715,18.111449,5.944232,0.374431,0.26822,0.216528,1.900113,62.656439,9.022947,-6.396839,5.908317,0.389842,2.024244,830.735529,455.65086,-6.500636,4.728671,-1.1438,2.718413,840.11989,401.552442,2.991785,1.254031,1.23478,3.295282,386.365959,121.349253,0.243173,0.701117,1.206919,3.661808,48.065713,84.429946,0.324559,0.216039,0.296667,1.605634,41.543649,28.093111,-0.705648,0.247328,-0.046505,1.610182,90.708473,31.059654,-9.53929,10.356086,-0.204611,3.919593,1222.6346,1284.63798,0.418625,11.043162,0.843824,5.811971,145.862853,1435.70866,-2.521631,7.626244,0.916707,3.812344,350.723762,692.812025,0.342613,1.314768,1.608714,6.788403,52.674454,170.820749,0.538201,3.227933,1.563834,4.93237,129.902522,332.264993,0.337607,0.344131,1.261009,5.463874,47.424407,38.690149,-9.630784,11.721481,-0.127515,2.447429,1236.908134,1360.793155,-1.14844,7.472823,-0.86591,4.968223,153.563623,940.391909,-3.022514,5.848108,0.113814,2.288556,411.390016,449.903033,0.18862,1.60295,0.111402,3.792799,70.016693,169.874037,-0.290699,6.459812,0.85422,2.367251,174.683202,377.605665,-0.099579,0.697567,-1.135285,3.273631,53.926429,47.125959,move--sink-counter
36549,9.276814,0.768688,-0.531532,2.311269,1187.671812,90.924585,0.582036,0.973123,0.353919,1.770214,74.68793,126.107586,2.472278,0.641771,0.153965,2.015613,318.121521,66.631033,0.020512,0.186683,-0.66182,2.095026,24.283173,15.02533,-0.195863,0.035744,0.72255,2.681152,25.293542,4.469484,-0.046966,0.074093,-1.098427,3.320756,19.681279,4.059787,-6.06389,1.853602,0.225599,3.324183,776.526111,232.458665,6.801407,4.122762,-1.279185,4.821605,870.777586,530.662958,2.564979,0.560854,0.721376,2.909204,332.101395,33.261515,0.280945,1.017294,-2.093108,6.523151,68.621582,126.840964,-0.133473,0.047538,0.163588,1.410391,24.996303,0.896786,0.316899,0.368216,0.541682,2.328761,53.085258,47.418351,-5.371983,1.884327,-0.02778,2.578464,690.805422,175.191447,-7.590517,0.555921,-0.35428,2.317704,971.641377,70.584642,3.443411,0.124342,-1.325061,4.866795,440.786734,15.747361,0.375025,0.259959,0.636332,3.89292,54.098958,23.924029,0.343398,0.244073,0.829825,2.813929,54.614091,15.065158,-0.371237,0.343799,0.118435,1.934315,57.603296,27.879264,-9.170536,7.252878,-0.694698,3.69384,1173.832318,943.018988,0.426222,6.049076,1.523274,6.197014,110.235684,786.292802,-3.056757,7.756875,0.715176,2.665797,393.668234,978.721228,0.149142,1.301733,0.850142,3.990618,58.644418,141.669681,0.036215,3.881127,0.876948,2.645985,122.595404,415.509876,-0.009243,0.809718,1.50167,3.850783,58.555243,97.894216,-9.121581,8.958108,-0.189172,2.853395,1171.532499,1017.444791,-1.267636,5.929862,-1.232333,7.331056,167.628664,742.947204,-2.653918,5.739829,0.330374,2.274833,343.390288,706.494223,0.326556,1.075576,-0.788037,3.796506,66.828542,96.710956,-0.822758,4.702094,1.00496,2.65084,134.406757,584.491663,0.072132,0.574177,-0.979897,3.503841,39.921834,66.310578,move--sink-counter
36816,9.55038,0.605721,-0.098426,2.48579,1222.459282,78.35041,0.46393,1.095374,0.071728,1.313261,104.529184,24.974283,2.048821,0.893652,-0.518171,1.958511,262.917162,110.63862,0.112336,0.182342,-0.231629,1.810605,31.167583,23.70697,-0.189999,0.037238,0.711368,2.603001,25.171126,4.173605,0.03335,0.097549,-0.428223,1.833681,26.488123,12.67797,-5.557038,0.756516,-1.077652,3.281095,711.992596,82.750415,7.582928,4.020156,-0.637021,3.658219,971.003134,510.781694,2.357375,0.996834,0.738532,2.628492,303.978703,108.14168,0.188258,1.19659,-1.669776,5.541779,71.088637,125.566977,-0.182971,0.037015,-0.221242,1.760884,23.868122,4.477518,0.19454,0.255631,0.814229,2.718225,41.899531,15.218795,-5.021791,1.036614,-0.623099,2.70145,645.864495,71.89779,-7.592303,0.524826,-0.351923,2.343177,971.882245,66.170354,3.376397,0.098947,-0.456007,2.670439,432.196329,12.626509,0.169106,0.394885,0.471919,2.824134,50.947985,51.089266,0.23734,0.380746,0.780857,2.30518,49.383728,48.268864,-0.118931,0.490531,0.426052,1.971118,58.810249,58.733802,-9.212194,7.268429,-0.733877,3.721084,1183.939445,765.885143,0.112348,6.091777,1.156447,5.390221,98.84741,737.095843,-3.162301,7.209856,0.806791,2.736914,447.764086,355.764815,-0.061828,1.34687,0.492542,3.363292,71.192367,166.407719,-0.170764,3.736097,0.617741,2.517872,107.08514,338.337518,-0.056323,0.770881,1.490897,3.885727,49.153487,62.713745,-9.967638,4.091082,0.210749,6.136905,1275.858536,532.01358,-0.973272,5.60965,-1.016218,7.555998,125.288917,726.624982,-1.199169,4.279427,0.862735,3.657287,160.923828,519.478738,0.113522,1.021785,-1.503271,4.668205,65.862918,127.736976,-0.223686,2.503977,2.150103,7.117784,76.855299,271.711642,-0.053873,0.338103,-1.177448,6.143982,22.870473,36.98679,move--sink-counter
37083,9.567773,0.483032,0.140934,3.073608,1224.675019,62.810742,0.530565,0.921112,0.0063,1.387877,78.969187,119.15532,1.39036,0.380276,-0.859442,3.082945,178.260723,47.790137,0.190138,0.151984,0.101802,2.218935,34.995691,9.725048,-0.235742,0.034561,0.286733,2.438014,30.258347,4.414176,0.107059,0.075267,-0.065199,2.302401,23.981187,3.639673,-4.978801,1.632094,-1.028843,4.145327,637.985628,198.14367,7.807941,3.85046,-0.386438,3.700807,1000.546744,464.800274,2.519135,1.510703,0.339238,2.35263,332.828602,88.491676,0.0629,1.266933,-1.804905,5.728813,82.265254,158.325172,-0.138362,0.037976,-0.332614,1.905045,20.839824,3.023286,0.059198,0.189814,0.666134,3.060724,35.676742,24.30471,-5.649499,0.387191,-0.129943,1.901427,723.636318,38.856674,-7.345511,0.56841,0.33151,2.150512,940.27935,72.306909,3.472946,0.133079,0.004953,1.87457,445.10206,9.326485,-0.055299,0.220552,0.896961,3.318516,26.302548,18.493592,0.106896,0.324725,0.484017,2.244037,36.521735,24.027209,0.238185,0.125172,0.15653,2.60807,38.832216,7.097726,-9.048947,6.553971,-0.812362,4.140093,1158.608979,839.613006,-0.019077,5.70508,1.035197,5.766631,86.88761,738.3784,-2.751693,9.086687,0.680463,2.357386,352.317958,1180.425177,-0.189131,1.225316,0.302031,3.766435,54.889108,120.81514,-0.514892,2.970598,0.50009,3.07455,95.418292,329.237759,-0.127775,0.707339,1.505417,4.01228,52.261788,86.216299,-9.830942,0.579957,1.59355,8.332514,1258.396123,73.990694,-0.876208,2.834893,1.402748,9.537343,112.156753,368.618555,-0.603289,1.471337,1.023834,7.414319,87.82439,163.544731,-0.289103,0.474291,-3.04567,14.481214,46.939236,48.436473,0.14459,0.1082,-2.135652,10.096899,24.852924,9.707028,-0.084956,0.104312,2.096521,8.220213,17.979388,10.310704,wait---
37349,9.564389,0.269494,0.891103,4.370522,1224.292174,33.090835,0.034447,0.951806,-0.754081,2.22081,69.535929,104.900288,0.816673,0.393354,0.274098,2.730753,105.134736,49.165932,0.286493,0.075236,-0.738742,2.420498,36.671288,9.783436,-0.33686,0.046306,0.136039,1.894195,44.42765,4.201419,0.196396,0.035321,-0.816159,2.352368,25.225249,4.52358,-4.596876,2.366756,-0.867916,3.360899,588.401632,307.734205,8.028621,3.43528,-0.285887,4.216172,1028.083285,433.007196,2.586481,1.759797,0.17484,2.156759,332.227009,216.645315,-0.037688,1.355727,-1.836292,5.63225,73.761198,142.255854,-0.127466,0.036412,-0.244356,1.910612,16.416271,4.682624,-0.06565,0.204158,0.063358,2.366202,32.72713,10.666941,-5.900149,0.584197,-0.250832,1.834879,755.818695,61.593907,-7.029468,0.564617,0.747638,2.859507,899.890328,70.039057,3.362533,0.1347,-0.187,1.779653,430.987634,9.538768,-0.169876,0.152717,1.215892,4.080802,22.262597,19.496218,-0.108713,0.174284,0.679259,2.870801,27.823534,22.6132,0.401669,0.046854,-0.662137,2.789023,51.414144,6.093197,-9.693216,1.46354,0.32705,9.296243,1240.809803,187.248489,-0.118518,3.35813,1.820752,11.60392,63.094473,377.132496,-1.584035,6.417692,1.39633,3.615896,239.974611,572.980281,-0.437111,0.65314,1.756663,5.430408,64.003285,69.595689,-0.57083,1.748559,1.936323,5.196367,92.453172,176.465765,-0.121811,0.590582,2.037523,5.542542,40.639649,54.441811,-9.779245,0.088388,-0.498377,3.593966,1251.760273,10.819898,-0.556221,0.347916,0.481233,2.26389,72.174806,43.013648,-0.471089,0.72716,-1.161175,3.94293,61.675652,91.889319,-0.389902,0.098706,0.58922,2.588172,51.732343,9.891087,0.036685,0.021493,1.584287,5.260635,7.592457,2.787964,0.065771,0.011848,0.180833,3.128267,8.795697,1.437592,wait---
37616,9.722582,0.136099,0.114962,1.94512,1244.51875,16.584572,-0.618805,0.209886,-0.467639,2.437163,81.47923,21.499182,0.007344,1.376213,0.673757,2.15072,87.669325,166.472918,0.203768,0.027331,-0.533967,3.22194,27.334517,2.492939,-0.332907,0.056701,0.084688,2.02068,44.534984,4.713795,0.138065,0.016179,-1.555613,4.42298,18.244239,1.778068,-5.117548,3.372662,-0.639133,3.204969,665.484526,219.780898,7.845368,1.178638,-0.089838,3.367784,1004.246069,152.089067,2.954597,1.814661,0.384404,2.58172,381.686659,193.793857,-0.501527,0.154962,-0.133122,2.273946,65.222552,18.040429,-0.086416,0.085918,-1.255415,3.615169,20.516102,6.434068,0.172098,0.185017,-0.265577,2.270911,35.162154,12.135962,-6.190477,0.643162,-0.808145,2.325386,792.819084,72.622699,-6.766399,0.356102,0.721005,2.1983,866.164934,44.500456,3.406387,0.126199,0.090008,1.924729,436.095763,15.326414,-0.20937,0.115009,1.720571,5.495334,31.891513,10.212958,-0.054641,0.116066,1.444161,5.088348,18.786044,14.527788,0.411707,0.041273,-0.792307,2.934083,53.179365,4.559133,-9.769427,0.11736,-0.211548,12.682051,1250.486765,15.277645,-0.22927,0.547271,0.772748,5.506256,36.462257,71.213396,-0.496721,0.481748,0.889639,4.329054,76.493521,33.938534,-0.134571,0.142957,2.523822,12.570376,17.903934,18.213354,0.029339,0.023983,0.779425,2.468496,10.776809,2.860346,0.173984,0.00644,-2.03669,8.916718,22.338961,0.788591,-9.722478,0.08025,-0.558064,3.25221,1244.526375,8.493138,-0.205572,0.196046,0.915672,3.026906,26.887303,25.011144,-0.412653,0.652897,-1.27701,4.339476,61.194862,69.740562,-0.407594,0.107707,0.417491,2.13963,54.629219,9.839776,0.043319,0.012661,1.803626,8.553134,6.253493,1.514126,0.0812,0.005726,-1.0285,4.861653,10.425429,0.734388,wait---
37883,9.678462,0.120766,-0.228624,2.1872,1238.924481,12.506795,-0.749815,0.20854,-0.735059,2.221945,96.807893,24.572388,-0.696844,1.260622,-0.132894,1.403917,92.672363,153.895813,0.083492,0.029727,0.082751,2.179079,12.522456,3.189259,-0.271807,0.082397,0.115657,1.693522,38.735429,6.111462,0.07716,0.004388,-0.444353,3.354373,10.169493,0.477311,-4.500817,3.823128,0.133477,2.392141,585.755854,319.167781,7.557449,0.813478,0.765579,4.679082,967.555877,99.56235,4.273026,2.614391,-0.431729,2.924815,551.198829,265.946009,-0.29428,0.168258,-0.081584,2.099321,39.337041,19.839448,0.008692,0.125474,-0.533314,1.782952,28.170831,16.139298,0.084505,0.151864,-0.739421,3.337919,26.028676,19.160658,-6.782388,0.287643,0.173454,3.225391,868.155592,37.148036,-6.324853,0.240448,0.529081,3.403329,809.583466,31.215083,3.435831,0.101646,0.072731,2.264069,440.130095,8.417782,-0.045466,0.028113,-0.890369,2.708347,10.673545,2.384879,0.040952,0.017395,0.035232,1.97598,8.40196,2.046188,0.231287,0.063218,0.496762,2.062274,33.920461,3.868609,-9.764036,0.008922,-0.070558,3.238769,1249.803692,0.877745,0.068638,0.149472,0.239152,2.443378,25.332838,19.354983,-0.373131,0.228085,-0.150676,2.227138,53.351385,20.687631,-0.047501,0.008539,-0.14765,1.875086,7.17043,0.88109,0.046628,0.011914,0.301413,2.101065,9.182002,0.776384,0.118368,0.003798,0.129468,1.980958,15.160748,0.489264,-9.777942,0.045082,-0.172779,2.805788,1251.578159,5.796794,0.057907,0.067358,0.586928,2.400009,16.433822,7.970836,-0.794476,0.127368,-0.059766,3.581953,102.775116,13.049548,-0.278901,0.081562,1.211974,3.819423,35.752409,10.547576,0.038806,0.002074,0.356898,2.287276,4.972809,0.268764,0.056667,0.002655,-0.213486,1.591993,7.286328,0.337672,wait---
38149,9.660999,0.087577,-0.73427,2.958382,1236.631404,10.465179,-1.008023,0.115524,-1.849895,7.086884,129.259396,14.07312,-1.268347,0.553119,-0.869317,2.385802,168.463478,39.815009,0.030873,0.028739,-0.527697,2.584872,14.186452,3.694441,-0.246088,0.083176,0.351507,1.743645,35.157303,6.945974,0.105218,0.005755,0.113898,2.470044,14.141743,0.453211,-4.009016,5.029409,0.387458,1.896254,521.523565,516.53159,7.274427,0.853093,0.480356,3.989693,931.313967,105.397312,4.776959,2.605832,-0.261297,2.051559,612.101571,326.206678,-0.2065,0.179228,-0.19532,2.66292,26.437901,23.302261,-0.103461,0.197441,-0.258538,1.913343,36.891878,6.85421,0.051348,0.198422,-0.33404,2.794278,26.562777,15.289138,-7.193806,0.282479,0.549064,1.983086,920.826204,36.178167,-5.921495,0.207563,-0.171586,1.941212,757.97945,26.321484,3.19904,0.089291,-0.124449,1.826079,409.950798,5.451102,-0.030981,0.028595,-0.674369,2.400846,13.889122,3.713946,0.012013,0.015246,-0.119271,1.711143,9.105929,0.703919,0.230587,0.070717,0.382354,1.737951,31.855567,6.915715,-9.787505,0.006599,0.018627,2.983395,1252.800912,0.847108,0.260233,0.082479,0.351517,1.966895,35.465456,8.372391,-0.600257,0.090749,0.231442,2.18284,77.705874,9.659366,-0.043221,0.006101,-0.126805,2.149107,6.763324,0.55315,0.061509,0.008179,0.103723,2.045328,9.048287,0.747914,0.067022,0.004041,-0.017889,1.63598,8.59958,0.519964,-9.807186,0.032813,-0.839368,4.041139,1255.341866,3.388851,0.135075,0.056285,-0.061506,2.864564,20.004946,5.711463,-0.751709,0.053378,-0.650041,2.140245,96.769379,5.254563,-0.213943,0.043143,1.169645,3.416306,29.233718,3.948275,0.010314,0.00329,0.073647,1.77944,4.071573,0.41793,0.036764,0.001691,-0.78007,2.239919,5.1726,0.146768,wait---
38416,9.575137,0.15234,0.519734,4.650407,1225.680691,17.352382,-1.315406,0.224331,1.64959,4.827167,169.414061,23.591807,-1.779137,0.167152,0.505454,3.388835,228.620866,15.280871,0.090081,0.045333,-0.41496,2.398566,20.352708,1.430004,-0.188144,0.050869,0.407823,2.562163,27.948057,3.422752,0.135316,0.009444,-0.060899,2.485418,17.477185,1.141472,-4.190862,4.560638,0.333743,1.881008,561.911825,148.783845,7.072133,0.644963,0.908233,3.957601,905.436964,78.009314,5.30185,2.078587,0.240764,2.471429,683.448172,166.261707,-0.069579,0.18853,0.507464,3.235169,20.883659,24.248066,-0.130375,0.219925,-0.241537,1.781587,34.985767,28.366727,-0.131086,0.421303,0.196947,2.085976,53.787635,49.037278,-7.473717,0.265553,-0.19552,1.571851,956.766485,30.560657,-5.729242,0.150853,0.230784,1.690045,733.559824,14.568077,3.025808,0.212137,0.359824,2.137666,387.498293,25.188975,-0.205332,0.150179,0.939161,3.20687,35.663545,10.3039,0.03266,0.011374,-0.118478,1.872482,8.270383,1.376627,0.217587,0.063466,0.474808,1.779253,31.965991,4.345575,-9.779491,0.005062,-0.040274,2.463121,1251.77583,0.618718,0.368782,0.041345,0.823667,3.792503,47.874737,4.364049,-0.743176,0.099056,0.120779,1.842227,96.830145,7.690712,-0.042711,0.00556,-0.324336,2.17165,6.625527,0.500659,0.056605,0.007884,-0.011999,2.131117,8.321335,0.759484,0.034092,0.00323,-1.029598,2.975521,4.994603,0.3265,-9.808576,0.036532,-0.713267,3.641062,1255.497791,4.750397,0.283569,0.04625,-0.40321,3.127403,36.299307,6.012127,-0.739142,0.062417,-1.095284,3.46087,95.199867,6.339793,-0.192327,0.04838,1.15207,3.250788,25.486079,5.600372,-0.036033,0.004492,0.159443,2.392795,4.893034,0.541892,0.033495,0.001957,-1.68184,5.221492,5.011105,0.147706,wait---
38683,9.364445,0.094547,1.211151,4.507716,1198.649302,12.282818,-1.685514,0.43023,0.396495,1.425224,216.03889,53.942124,-2.097156,0.457476,0.499642,1.648399,269.725188,48.47552,0.034048,0.039809,-1.112655,3.6916,12.615431,4.011905,-0.131313,0.038432,0.400612,2.158058,22.041025,1.770415,0.121688,0.01139,-0.178634,2.035795,17.597316,0.416899,-3.887295,3.00831,0.036947,1.669666,499.313766,363.642982,6.851903,0.727622,0.256016,2.560462,877.157016,91.476545,5.716702,1.075976,-0.263909,2.244364,732.13209,130.749898,-0.040969,0.270211,1.196627,5.194018,20.402696,33.789464,-0.164765,0.176497,-0.088708,1.833604,36.862645,8.441711,-0.243602,0.281953,0.624093,2.04565,44.291702,20.956947,-7.697884,0.165665,-0.895893,3.807902,985.390755,19.625786,-5.488284,0.067122,0.507178,2.289533,702.507368,8.572799,2.804943,0.205682,-0.521621,2.355414,359.394001,22.627609,-0.136151,0.168028,1.193986,3.289314,29.246481,13.092907,0.032515,0.010547,-0.081123,2.056214,8.746556,0.432141,0.157623,0.060605,0.204178,1.431853,26.809647,2.932971,-9.764217,0.004304,-0.195424,2.302187,1249.820346,0.537092,0.389364,0.029269,0.192541,2.954662,50.001317,3.548169,-0.756407,0.091981,-0.033135,1.942306,96.839549,11.901609,-0.029029,0.005087,-0.09318,2.116142,6.362502,0.23804,0.046064,0.005099,0.241123,2.697446,7.147002,0.404142,0.016155,0.000943,-0.41949,2.071466,3.113723,0.03666,-9.789222,0.0366,-0.592172,3.01038,1253.035816,4.144584,0.328232,0.044004,-0.32255,2.446108,42.083717,5.629111,-0.552115,0.17746,-0.636291,2.064199,70.710373,22.986945,-0.080281,0.009662,-0.204518,2.217134,10.553556,1.164672,-0.019585,0.006499,0.048287,2.191119,6.675576,0.237665,0.039791,0.003192,-1.010256,3.105201,5.276236,0.384895,wait---
38949,9.238337,0.10812,0.291586,2.654318,1182.517122,13.682474,-2.027737,0.360045,-0.585981,1.661002,260.671665,37.563076,-2.411116,0.476419,-0.433155,1.50853,309.438419,53.94862,0.063547,0.031704,-1.391087,4.275844,11.674249,3.009498,-0.154074,0.03064,0.536993,2.468298,20.582584,3.433265,0.118659,0.011248,-0.358943,1.898457,15.291066,1.412993,-4.267715,2.892819,-0.543313,1.969678,556.850024,190.873408,6.291095,1.083372,0.019323,2.095535,805.39111,137.534106,5.964398,1.51666,-0.175447,1.942765,766.047315,133.990901,-0.396356,0.573282,0.460325,2.157181,57.927483,62.137993,-0.185844,0.140217,0.278742,1.637546,27.183833,18.126726,-0.262929,0.261426,0.719486,2.035405,41.698237,24.373363,-8.002587,0.166928,0.181327,1.831249,1024.501474,16.166019,-5.189551,0.176636,-0.74914,2.852245,664.600456,15.842036,2.473393,0.10059,-0.163227,1.847,316.628913,12.734113,-0.138143,0.163526,1.273521,3.388334,30.197598,17.045653,0.005671,0.006241,-0.020498,2.576912,4.717153,0.524479,0.186139,0.04794,0.269875,1.652469,25.035725,5.295571,-9.757092,0.004641,-0.042609,2.075311,1248.908256,0.587022,0.386168,0.027177,0.190442,3.22542,49.861749,2.85258,-0.913483,0.087601,-0.358587,2.310407,117.107038,10.718551,-0.035827,0.003831,0.246583,2.008107,4.981745,0.438088,0.062398,0.002569,-0.670348,2.996893,8.041952,0.320187,0.009395,0.000755,-0.848253,2.924561,1.82114,0.082285,-9.800054,0.035678,-0.731552,3.259359,1254.41906,4.156515,0.417373,0.0666,0.143058,1.813387,53.486121,8.554267,-0.448393,0.128212,-0.507113,2.436108,60.796117,10.29006,-0.043072,0.008436,0.113143,2.233947,5.617726,1.078701,-0.021518,0.006233,0.04394,2.277898,6.521592,0.810148,0.037686,0.0034,-0.937264,2.985067,6.094141,0.221996,wait---
39216,9.117073,0.084952,-0.424352,3.643047,1166.986499,11.002791,-2.368735,0.147639,-1.994061,6.094466,303.516985,16.132599,-2.740165,0.210538,-1.739411,5.595031,351.587763,17.940294,0.096821,0.031027,-1.139849,3.405879,15.792417,2.513825,-0.124751,0.032116,0.926448,2.735184,18.693901,2.67642,0.079512,0.010914,-1.206806,3.151098,11.327131,1.02677,-5.002274,0.750269,-0.153541,3.05606,640.3746,95.870323,5.347427,2.315333,0.331053,2.154603,684.66008,296.949294,6.604543,1.796461,0.190175,1.689678,845.500046,230.421773,-0.435991,0.569331,0.31379,2.135828,66.040232,54.23974,-0.037865,0.071997,1.028729,3.610021,16.715348,5.300077,-0.228798,0.264226,0.699191,2.389118,39.067662,23.746178,-8.134554,0.136556,-0.227208,1.666037,1041.239567,17.207549,-5.055429,0.206002,-0.064915,2.016631,647.198428,24.660675,2.301683,0.053177,-0.994095,3.792332,294.615518,6.915223,-0.141759,0.161551,1.279816,3.417195,30.796511,11.178507,0.029166,0.003834,-0.246309,2.748375,4.855635,0.345775,0.142372,0.038478,-0.009124,1.824112,21.079048,3.222085,-9.750693,0.004086,0.279352,2.587173,1248.088921,0.524043,0.376405,0.021583,0.08206,4.127705,48.284037,2.646923,-1.024025,0.058785,-1.152536,4.632549,131.216104,7.058266,-0.026391,0.003376,0.540794,2.47681,4.92984,0.234298,0.04991,0.003031,-0.934593,3.020492,6.602637,0.350141,0.01564,0.00059,-0.856755,3.010347,2.259865,0.059304,-9.780602,0.033119,-0.606915,3.312781,1251.922702,4.081448,0.476112,0.044394,0.592701,2.95984,61.102135,5.463424,-0.355742,0.095255,-0.442724,2.508278,46.00263,11.706691,-0.02265,0.005991,0.23888,2.67009,4.862054,0.778499,-0.003589,0.005786,0.675615,2.923888,4.657824,0.457614,0.038661,0.003333,-0.934553,3.024158,5.215103,0.390478,wait---
39483,9.044459,0.025658,-1.54148,5.837269,1157.701596,2.936842,-2.526126,0.010912,0.236095,2.76515,323.352712,1.330808,-2.960702,0.027311,-0.175124,2.852929,379.081966,2.202116,0.048635,0.014203,-1.038974,3.534209,6.678647,1.844228,-0.024476,0.0057,0.832529,4.13786,3.3258,0.739254,0.0106,0.001615,-0.808802,3.647418,1.967259,0.206974,-5.012047,0.325364,0.548295,3.468051,642.479672,23.205849,4.329838,1.997801,-0.234619,1.746939,554.759778,250.268854,7.04358,1.370701,0.955299,2.987393,904.538821,93.363522,-0.362567,0.581123,0.506322,2.221963,56.319984,59.403097,0.060825,0.019205,-0.125982,2.164717,9.67666,2.471263,-0.043086,0.061629,-0.803204,3.021241,14.285052,5.257422,-8.25208,0.107122,-1.032611,2.922065,1056.411126,9.073121,-4.842457,0.111408,0.311533,2.251769,619.985015,11.526064,2.253839,0.029179,-0.613167,3.195437,288.63387,2.488679,0.033632,0.014888,-0.362424,2.860902,8.822495,1.851446,0.033776,0.003503,-0.15375,3.089893,4.827858,0.382257,0.062765,0.021099,-0.609179,3.576632,8.568512,2.60276,-9.741413,0.002525,0.420468,3.602252,1246.900888,0.328,0.405432,0.01788,-0.112451,3.885955,51.904877,2.310205,-1.077035,0.021141,0.148769,2.735418,137.879712,2.664651,-0.003714,0.001226,0.095922,2.134945,2.283873,0.156312,0.024716,0.0008,-0.651656,3.316011,3.212777,0.09917,0.026249,0.000497,-0.283851,2.376138,3.656177,0.031709,-9.75294,0.021272,-1.259881,4.642651,1248.388464,2.284151,0.521118,0.031113,0.884497,4.300272,66.79584,3.849243,-0.315225,0.066245,-0.932312,2.988936,41.599143,6.987844,-0.028334,0.00527,0.086715,3.120252,4.222414,0.635062,0.031047,0.001176,-1.302844,4.745582,4.196642,0.124237,0.023722,0.001903,-1.539343,6.207828,3.518956,0.197277,wait---
39749,8.991289,0.008455,-0.09443,2.525259,1150.885126,1.093448,-2.554104,0.014994,0.862092,4.054049,326.926711,1.934722,-2.919741,0.019307,-0.254152,3.395354,373.726856,2.510863,0.053078,0.010632,-0.66272,2.74097,8.361787,1.005456,-0.022421,0.002262,0.11372,2.218862,2.918864,0.289624,0.004926,0.001064,-0.076541,2.119705,1.953261,0.112843,-5.0444,0.356027,0.283148,2.730346,645.809178,43.71942,3.442134,1.171757,-0.387889,2.006334,441.541619,139.095623,7.755591,0.41454,-0.097367,2.215715,992.731264,53.409718,-0.434926,0.513071,0.357395,2.198409,70.102399,37.916694,0.098398,0.033642,-1.113798,4.08888,15.329203,3.163426,-0.123788,0.075889,-1.034704,3.311412,19.954669,9.850299,-8.475409,0.036205,1.001867,2.987615,1084.942667,1.59808,-4.636282,0.045195,0.140998,2.574818,593.510039,4.63515,2.182378,0.008254,1.140221,4.430431,279.346506,1.054381,0.037952,0.012765,-0.497705,3.126117,9.985201,0.451983,0.032038,0.00415,-0.564896,3.612386,4.582978,0.473383,0.038449,0.007358,1.01461,3.512095,5.999393,0.770277,-9.739152,0.001832,0.845533,5.072884,1246.611593,0.235829,0.434217,0.012521,-0.024083,2.592264,55.616755,1.563017,-1.098552,0.017191,0.267214,2.712026,140.614702,2.235383,-0.00279,0.001121,0.26296,2.317929,2.064215,0.08021,0.016239,0.00056,-0.101388,2.27425,2.08243,0.072618,0.014851,0.000342,-0.261371,2.139565,2.110814,0.031134,-9.797178,0.007242,0.174387,3.587788,1254.040426,0.875369,0.61098,0.012891,-0.207499,2.082797,78.541702,0.839539,-0.422521,0.016031,-0.112527,2.663,54.467589,1.421591,0.002555,0.00311,-0.242924,2.270449,2.808338,0.280883,0.015186,0.000359,0.229873,2.143929,1.968554,0.045491,0.011099,0.000365,0.255021,3.050703,1.89082,0.022775,wait---
40016,8.993744,0.006218,-0.002398,2.817696,1151.200974,0.745698,-2.620969,0.015436,0.771928,2.725902,335.487131,1.97408,-2.94178,0.025059,-0.13238,2.925029,376.568193,3.015665,0.046463,0.011502,-0.660464,2.640002,6.012089,1.483295,-0.007134,0.002639,0.295681,2.226764,3.237684,0.335459,-0.011094,0.00177,-0.133364,2.199956,2.613216,0.230145,-5.414107,0.519998,-0.181103,2.143554,693.009768,67.530086,2.761919,0.543309,-0.569234,3.500269,353.571992,70.129071,7.651435,0.448035,-0.352028,2.186203,979.386469,58.172909,-0.096947,0.24531,0.622773,3.456519,23.902204,31.419376,0.021605,0.037127,-1.650674,5.57448,11.212448,2.953737,-0.05674,0.132767,-0.978,2.712099,28.504014,5.205095,-8.436755,0.033536,1.595829,4.482747,1079.912689,4.085295,-4.626418,0.039511,0.059019,3.056876,592.202538,4.742209,2.155918,0.010066,0.589242,2.338166,275.997917,0.954939,-0.006985,0.006064,-0.197824,2.778751,5.468948,0.775004,0.025409,0.005316,-0.242336,2.990438,4.086712,0.59431,0.053655,0.003975,0.581796,2.782182,6.934743,0.502165,-9.744806,0.001105,1.769756,8.569573,1247.335637,0.124136,0.434168,0.011054,-0.077383,2.989481,55.707317,1.201034,-1.115026,0.011333,0.138072,2.501863,142.73088,1.439643,-0.012671,0.000673,0.495558,2.677225,1.699586,0.083416,0.00922,0.000625,-0.11448,2.218908,1.433728,0.070725,0.018877,0.000336,0.119782,2.083935,2.418255,0.043657,-9.777259,0.006856,0.62237,4.213503,1251.489279,0.886233,0.565669,0.013238,0.000423,2.478825,72.729242,0.976213,-0.359363,0.012966,0.006157,2.070515,46.392837,1.107828,-0.011331,0.003502,-0.22347,2.364713,3.40906,0.327414,0.014933,0.000265,0.51504,2.372139,1.919022,0.03403,0.015038,0.000267,-0.010385,2.408822,1.9254,0.034742,wait---
40283,9.001181,0.005834,0.255891,2.640997,1152.151967,0.727212,-2.613882,0.014615,1.017214,3.110574,334.644338,1.183683,-2.940286,0.022257,0.190513,2.791463,376.377008,2.650504,0.019678,0.00782,-0.292926,2.549813,3.764457,0.96364,0.020237,0.002598,0.584686,2.815427,3.165193,0.327023,-0.024307,0.00122,-0.714757,3.840114,3.27245,0.142347,-5.497598,0.389882,0.024022,2.15888,704.918645,23.284839,2.385988,0.540228,-0.576656,3.256109,305.406629,70.270971,7.768637,0.762563,-0.444623,1.797328,994.517061,95.02519,-0.200731,0.232039,0.441116,2.862084,30.531559,29.797724,0.044578,0.036734,-1.344537,4.962539,13.330732,4.75917,0.037857,0.165946,-0.503443,1.881837,34.234834,21.286318,-8.505556,0.037123,0.78847,2.425948,1088.721962,4.455075,-4.54861,0.02323,-0.529543,2.785246,582.245305,2.590195,2.172164,0.012229,0.551795,2.116199,278.103614,1.002365,-0.01099,0.00508,-0.839431,2.959692,4.277227,0.401593,0.020306,0.004947,-0.563718,3.340097,4.038034,0.615462,0.007566,0.006573,0.340927,1.829519,4.933893,0.752329,-9.740791,0.000512,-0.022331,2.466246,1246.82125,0.06632,0.475716,0.0074,-0.192734,2.961026,60.903025,0.9401,-1.099622,0.012139,0.195718,2.877752,140.788319,1.414642,-0.008326,0.000417,0.096331,2.391051,1.299806,0.04545,-0.003013,0.00102,-0.239567,2.029794,1.761871,0.114636,0.019695,0.000319,0.177436,2.151088,2.589139,0.036108,-9.781081,0.006195,0.617789,4.804907,1251.978362,0.805371,0.616201,0.012414,0.867139,3.384291,78.900529,1.547502,-0.389982,0.01087,-0.25808,2.276459,49.942098,1.374824,-0.025991,0.004604,-0.380382,2.038352,4.612394,0.445001,0.014478,0.000243,0.475551,2.507843,1.876429,0.030259,0.008119,0.000296,-0.478553,2.403548,1.049002,0.03815,wait---
40549,9.043868,0.011501,-0.746965,3.726647,1157.616,1.462925,-2.574469,0.025913,0.065812,3.320333,329.578578,2.882788,-2.876758,0.024314,0.189314,2.881522,368.239941,2.986586,-0.020726,0.007046,0.550708,4.639553,3.607637,0.912496,0.050264,0.005277,-0.453062,4.362576,6.438653,0.685223,-0.035877,0.002064,-0.091006,3.393277,4.604129,0.266718,-5.615105,1.246008,-0.777236,7.700847,718.787798,160.813408,2.303156,0.781762,-0.668585,3.459262,296.260205,88.041555,7.966788,0.844393,-0.063153,1.664439,1019.805552,107.968913,-0.201239,0.305866,-0.284932,3.204794,33.859552,39.628192,-0.049039,0.075,-0.257099,3.523755,19.177484,9.748286,0.321313,0.2786,-0.344502,2.498749,41.735938,35.430566,-8.466987,0.056483,0.202326,2.363985,1083.787952,6.875055,-4.615214,0.065066,0.770261,3.097707,590.829747,6.91499,2.148584,0.011679,0.10468,2.004928,275.024218,1.470725,0.004337,0.003989,-0.857801,2.953572,3.017974,0.398971,0.013033,0.005273,-0.763121,3.24915,3.674572,0.59318,-0.036954,0.010866,0.447448,2.703758,6.156746,1.409836,-9.749272,0.001096,0.632556,3.469133,1247.907008,0.137198,0.487797,0.009489,-0.125278,3.419653,62.455406,1.199425,-1.074878,0.020287,-0.178977,2.577563,137.586902,2.627126,-0.002639,0.000508,0.084317,2.687594,1.173582,0.061736,-0.011245,0.00127,-0.10116,2.760416,2.042399,0.15641,0.01313,0.000247,0.257259,2.464037,1.832208,0.02375,-9.786235,0.013585,0.616782,4.166186,1252.638742,1.73835,0.611381,0.01473,0.397525,2.939829,78.279919,1.857778,-0.372989,0.01065,-0.27431,2.235502,47.748501,1.376097,-0.029501,0.005239,-0.085797,2.421092,5.247563,0.470529,0.023417,0.000778,-0.920246,3.76975,3.130576,0.088249,-0.005388,0.000375,0.358283,3.254902,0.97073,0.043121,wait---
40816,9.106289,0.016576,-0.830405,2.940406,1165.604936,2.15571,-2.41979,0.075035,-0.42713,2.132194,309.765,9.445162,-2.756866,0.068946,-0.534297,3.015799,352.879046,8.963445,-0.043926,0.012724,0.926566,3.730743,5.645439,1.650688,0.082688,0.005724,-0.993366,3.44474,10.585034,0.744153,-0.057139,0.001661,0.402705,2.671586,7.319525,0.214744,-5.383922,3.197554,-0.855613,4.340377,689.171688,415.144471,2.674737,2.096446,-1.151576,3.874475,345.555605,237.781707,7.895656,0.844459,-0.338171,1.69531,1012.045852,64.805495,0.028447,0.2942,-0.368088,2.336119,25.44036,36.567436,-0.134528,0.049551,0.386667,2.572882,17.230501,6.438142,0.598591,0.155631,-0.480393,2.428421,76.620236,20.236995,-8.381172,0.037368,0.071194,2.836767,1072.790262,4.851605,-4.747972,0.087497,0.083879,1.944323,607.743347,11.32186,2.127876,0.012712,-0.135213,1.803218,272.450694,0.938801,-0.012816,0.003779,-2.024539,7.635926,2.891515,0.490855,-0.015846,0.009885,-0.172369,4.195175,6.419157,1.243628,-0.082218,0.011924,0.257993,2.477846,10.847831,1.440865,-9.750784,0.002767,-0.119585,4.474198,1248.10041,0.359023,0.475271,0.008679,-0.00003,3.974473,60.867979,1.064384,-1.04007,0.110213,-0.728182,4.453335,133.436852,13.02864,0.006525,0.0015,-1.352664,4.941665,1.802559,0.189264,-0.007997,0.003699,-1.065385,4.156875,2.697814,0.435542,0.01399,0.000339,0.854548,3.269373,1.802205,0.043481,-9.770659,0.016226,0.672733,3.816872,1250.646352,2.028384,0.530721,0.041645,1.645395,6.115446,68.757673,3.62495,-0.397718,0.029774,1.107237,3.894614,50.920196,3.851783,-0.041558,0.005757,-0.462902,2.981803,5.981219,0.630009,0.035594,0.00086,-0.773264,2.868331,4.56858,0.110038,-0.010237,0.000441,0.366375,2.845415,1.487381,0.049432,wait---
41083,9.170141,0.020983,-0.555828,2.606446,1173.779078,2.689167,-2.212854,0.084611,-0.059903,1.562055,283.246673,10.991671,-2.562821,0.089201,-0.609349,2.46655,328.04153,11.596847,-0.117223,0.033201,0.913689,3.348313,15.450501,4.101814,0.111218,0.006106,-0.220413,2.378026,14.237406,0.793305,-0.07197,0.003727,1.119382,3.867941,9.212192,0.484705,-4.460917,4.94318,-0.262067,2.68507,573.13197,604.004621,3.212324,4.043175,-1.525264,6.369813,411.329044,523.874833,6.838405,10.712213,1.86607,5.129887,886.156841,1089.979423,1.044448,3.921393,-1.315492,3.302186,152.638573,423.821998,0.236561,0.560956,-1.389709,4.087794,51.798229,44.908943,0.346459,0.844023,1.822565,5.864146,66.66584,70.438655,-8.164213,0.192459,-0.947578,3.234305,1045.051794,23.945146,-4.992962,0.190661,0.866865,4.287305,639.100079,24.77811,2.133594,0.013193,0.172257,2.107066,273.100313,1.713627,0.02027,0.00906,-1.586978,5.305965,3.869084,1.152739,0.063667,0.03333,-0.800453,3.177452,10.362373,3.684022,-0.115883,0.008109,0.554828,2.16887,14.978453,0.985753,-9.755036,0.003619,0.052422,3.33612,1248.644688,0.46751,0.487992,0.011122,0.183814,2.986544,62.507405,1.358561,-0.940267,0.127992,-0.212423,3.320027,120.390988,16.503006,0.017964,0.002416,-0.918982,2.992251,2.575578,0.314105,-0.009272,0.004615,-0.628035,3.18681,3.988159,0.59267,0.008951,0.000441,1.025116,3.780693,1.17023,0.056443,-9.775818,0.037954,0.05919,3.357191,1251.304765,4.934805,0.506338,0.057422,1.06601,3.724532,64.812055,7.465217,-0.490096,0.038576,0.540373,2.537208,62.800556,4.880855,-0.015148,0.009418,-0.662381,3.153718,4.728252,1.184114,0.049056,0.001379,-0.761058,3.288535,6.290564,0.17706,-0.031876,0.001158,0.950965,2.831644,4.158929,0.140236,wait---
41349,9.256162,0.035219,-1.031306,4.607032,1184.789074,4.566075,-1.9297,0.147883,-0.470434,2.863283,247.001631,19.234988,-2.376124,0.176852,-0.876006,3.629871,304.153614,22.904955,-0.2219,0.057582,0.718581,2.890168,28.692053,7.226651,0.09041,0.021982,1.124647,6.214743,12.470096,2.516046,-0.056433,0.00784,-0.354781,3.760861,7.416443,0.975062,-4.837913,5.947566,-0.419726,2.315192,628.896249,582.322833,5.141101,10.792113,-0.852363,2.895966,660.332227,1355.795906,3.622339,32.383682,0.670586,1.818453,495.589053,3725.349479,1.77511,4.260378,-0.726852,1.903816,231.49131,522.842243,0.167333,0.643203,-1.210965,3.736547,47.051591,67.76997,0.190996,1.100151,1.263969,3.540173,73.309322,142.499211,-7.488047,2.616372,-2.172676,6.522729,960.274042,285.317619,-5.907235,4.419298,3.058086,11.432865,759.988502,481.827285,1.839058,0.551572,3.007675,11.46515,237.019825,59.583175,0.221301,0.425429,-4.953025,29.532203,33.54041,50.252086,0.28626,0.244233,-2.169128,8.039594,41.184159,26.155754,-0.274274,0.155544,2.964776,12.117798,39.120224,15.50789,-9.755859,0.00452,0.021472,2.610905,1248.749958,0.58694,0.434008,0.038073,1.670702,6.740098,55.738091,4.623898,-0.861505,0.144175,0.264562,2.78218,110.395106,18.31867,0.024285,0.003189,-0.096795,2.672003,3.248834,0.400559,-0.00562,0.005365,-0.305014,2.47534,4.434259,0.697599,-0.021727,0.003002,0.907302,2.379782,3.722016,0.293497,-9.784525,0.044494,0.171026,2.88755,1252.423381,5.61744,0.36837,0.077183,0.36191,2.341762,47.151319,10.036874,-0.602232,0.064697,-0.164588,1.584896,77.128233,8.309422,0.069018,0.022132,-0.717406,3.304371,10.946108,2.797191,0.053295,0.001626,-0.205987,2.922817,6.977846,0.177237,-0.05345,0.001463,0.004586,1.632758,6.875241,0.182875,wait---
41616,9.361628,0.069967,-1.424349,5.822417,1198.290875,9.002162,-1.488932,0.445584,-1.43651,4.034826,191.359792,53.243113,-2.214942,0.158031,-0.414515,3.183505,283.522995,20.464146,-0.393678,0.095896,0.006399,1.843696,50.428966,12.408657,0.096183,0.036264,0.069398,4.090948,12.362128,4.695709,-0.112342,0.021108,0.277919,2.428679,15.564661,2.181658,-4.755423,5.348691,-0.451068,2.426708,608.713148,695.134424,6.271603,8.750893,-0.346691,2.748324,806.524888,1041.885165,0.566564,32.936605,-0.319439,1.451099,453.51421,3862.89037,1.436184,5.677288,-0.473901,1.878871,260.060895,201.128066,0.303109,0.572224,-0.99334,3.733217,49.642864,64.849567,0.181706,1.034863,1.468733,3.792283,71.554748,61.880453,-7.352611,3.676238,-1.050823,3.789949,942.579416,434.820878,-6.630531,5.545716,1.829331,5.560187,848.761321,719.688835,1.938529,1.127228,0.166898,6.192042,250.292973,129.490911,1.023186,2.737766,-1.533331,3.774095,135.944295,334.913799,0.517706,0.380729,-1.196108,3.983209,66.638198,48.72396,-0.751556,0.792005,1.135817,2.825758,99.620846,92.350742,-9.762222,0.004534,-0.174114,2.678365,1249.564498,0.58682,0.293027,0.076306,0.494899,1.860169,39.34834,7.676482,-0.839786,0.131073,0.389616,3.339851,107.492766,17.04339,0.053995,0.005161,0.167893,2.179257,7.150113,0.617854,0.001796,0.00523,-0.122679,2.436151,4.80131,0.643127,-0.037405,0.002717,0.338029,1.972853,4.98188,0.323271,-9.791576,0.037335,0.013194,3.66705,1253.322832,4.813217,0.156728,0.117239,-0.169105,1.860124,21.521255,14.281794,-0.698293,0.044852,-0.682931,2.550943,89.629928,5.126501,0.129494,0.018615,-0.047164,3.144173,17.091448,2.144921,0.014773,0.005617,0.384742,2.206791,4.784579,0.511976,-0.057352,0.001323,-0.158355,1.78555,7.801141,0.061469,wait---
41883,9.442001,0.074067,-1.020019,4.234798,1208.579187,9.512698,-1.170468,0.419415,-0.571371,2.39036,149.962736,53.860919,-2.073512,0.152447,0.17693,3.07782,265.432715,19.639504,-0.368448,0.135893,-0.55995,2.722675,52.622286,9.022854,0.069048,0.043611,-0.093938,3.230259,9.076507,5.649786,-0.050989,0.038572,0.140138,1.914911,14.761297,3.796673,-4.308372,4.279742,-0.147951,2.323471,570.618618,215.485199,7.440482,7.368542,0.178537,2.83091,954.018277,908.622037,-1.838097,15.404665,-1.324218,4.362636,353.544852,898.20906,1.021223,7.161064,-0.505655,1.727025,216.379394,913.261042,0.17438,0.712003,-0.903057,3.150709,66.065398,91.289299,0.133358,1.01646,1.370662,3.655691,69.488509,127.109305,-6.399727,6.263145,-0.43858,2.150611,819.252132,812.219134,-7.045555,5.053936,1.636161,5.244869,908.7772,457.549911,2.794068,4.172112,-0.603182,2.700306,374.125631,351.04518,1.068878,2.742016,-1.416313,3.657556,168.926781,200.717281,0.444182,0.474601,-0.843367,3.376781,74.207188,25.615321,-0.830549,0.714655,1.132035,2.920745,120.531374,41.722743,-9.769444,0.002764,0.030999,2.740437,1250.489142,0.349068,0.138281,0.103908,-0.242886,1.628244,24.44929,13.40823,-0.767016,0.058816,-0.289015,2.1983,98.395224,6.971168,0.04639,0.007443,0.359829,2.102698,6.576461,0.840998,-0.019084,0.003321,0.03995,1.741724,3.313635,0.352417,-0.041598,0.002372,0.355757,2.142758,6.420425,0.104237,-9.801175,0.030953,-0.106923,4.991477,1254.553591,3.899261,-0.014671,0.112292,-0.79112,2.595596,25.120583,14.136271,-0.661416,0.069009,-1.027932,3.308271,85.343943,7.131489,0.131767,0.019242,0.023796,2.899742,18.922919,1.33398,0.010101,0.005922,0.221201,1.983164,4.544905,0.4737,-0.0524,0.001769,-0.323619,2.030433,6.902135,0.187921,wait---
42149,9.512057,0.061607,-0.890889,4.307147,1217.549474,7.770774,-0.935459,0.254857,-0.513188,3.079605,122.634591,22.001847,-2.009282,0.133824,0.535813,3.964541,257.193704,17.356676,-0.175987,0.257578,-0.064473,1.47733,39.231823,28.355687,0.038119,0.042585,-0.468696,3.58607,11.389188,5.410457,-0.025896,0.036668,0.456861,2.222152,16.601253,4.595134,-4.874145,2.664725,-0.053479,2.411428,628.283984,259.205899,8.436835,3.489452,-0.814552,3.066322,1080.907243,419.770067,-1.864145,10.541194,-0.294947,1.984289,256.329016,1231.493128,-0.244607,3.814068,-1.501705,4.468428,109.73298,320.42424,-0.343916,0.202843,-0.539312,1.863844,45.05537,24.914164,0.30735,0.45287,1.51088,5.680283,59.804911,26.689299,-5.153874,8.082182,0.446124,1.752197,665.881648,920.869038,-7.237952,4.751549,1.58182,5.289547,926.458128,617.854367,3.888356,6.132456,0.266597,1.704462,497.757176,796.674087,0.984482,2.989722,-1.277773,3.447972,136.374021,345.612201,0.337836,0.533663,-1.036554,3.236013,55.488862,68.900059,-0.838582,0.707194,1.129463,2.934203,112.134398,75.250134,-9.770642,0.001929,-0.235621,3.901183,1250.642509,0.236276,-0.007202,0.063802,-1.12107,3.632459,12.356981,5.886737,-0.763399,0.060417,-0.250059,2.1364,97.71753,7.848643,0.006619,0.011929,-0.064617,1.461511,5.673095,1.05278,0.01676,0.006927,-0.403612,2.062642,5.470705,0.761387,-0.019015,0.005892,-0.378862,2.034749,6.461322,0.750283,-9.80951,0.009113,1.89121,8.536478,1255.618063,1.155734,-0.171524,0.049654,-1.620102,5.141529,25.061911,4.138722,-0.6193,0.077113,-0.670161,2.387442,79.862386,8.53198,0.081008,0.031745,-0.031181,1.953307,12.426629,4.026913,-0.006073,0.004544,0.113063,2.002323,4.494351,0.452907,-0.014566,0.003989,-0.186763,1.768873,5.255228,0.51707,wait---
42416,9.542929,0.0526,-0.964009,4.763746,1221.495124,6.832677,-0.796046,0.178285,-0.540361,3.871596,101.916987,23.108585,-2.005339,0.069165,0.548726,3.481245,256.84044,7.714099,-0.007376,0.24946,0.622624,1.836315,34.839254,21.772995,0.005553,0.046149,-0.331746,3.515365,11.714267,5.916816,-0.051153,0.034199,0.164656,2.279722,14.416795,1.828453,-4.338271,1.714183,0.032179,2.455387,557.329685,187.046918,7.644982,3.391188,-0.208706,2.702856,984.663443,250.70898,0.612553,15.892975,-0.167478,1.79101,298.567115,2064.618191,-1.370541,1.129962,0.759999,3.105163,175.437122,146.887311,-0.289109,0.1966,-0.373818,1.537285,52.250739,3.965844,0.226707,0.325736,-0.027247,1.706287,47.451497,42.178201,-4.390798,7.077366,1.077688,2.830312,568.193728,809.567152,-7.114529,2.019029,0.581791,3.430954,913.341153,184.945227,4.723696,3.472039,0.592365,2.158105,619.470928,163.209048,0.519598,3.563613,-1.274342,3.578585,121.241821,409.75791,0.084002,0.357269,-1.912744,6.215602,32.197574,31.846573,-0.627564,0.813301,1.272488,3.345309,86.632721,89.061839,-9.776479,0.000985,0.290902,3.596321,1251.389644,0.115755,-0.036826,0.029458,-0.313592,3.025179,11.156854,2.207483,-0.837905,0.058567,-0.830611,2.884618,108.207457,4.347471,-0.01402,0.012359,-0.465566,1.60987,8.293614,1.229881,0.020028,0.005882,-0.6177,2.382016,6.466506,0.717926,0.028772,0.004119,0.182353,1.464036,4.958355,0.508671,-9.800719,0.00366,-0.046575,2.408554,1254.492421,0.460814,-0.195119,0.028677,-1.119891,3.425604,26.531336,2.457563,-0.531057,0.056522,-0.361107,2.657169,68.165701,6.939101,-0.024786,0.026286,-0.465147,1.491732,13.307671,3.08018,-0.013545,0.003798,0.119011,2.13666,3.479649,0.356983,0.033206,0.003399,0.24754,1.616324,4.611821,0.432386,take-carrot-counter-
42683,9.526788,0.033407,-0.153219,2.921263,1219.428955,4.345055,-0.838528,0.038461,0.175971,2.728718,107.531804,4.31966,-2.111717,0.114514,0.614312,2.932818,270.516047,13.033578,0.213751,0.062607,0.993921,4.649269,30.773459,4.99332,-0.053608,0.027766,0.247522,3.090803,7.853996,3.608746,0.005196,0.014472,-0.810699,2.449502,9.363532,1.689281,-4.088009,1.269072,-0.079318,2.527977,524.900145,137.817582,7.14956,4.905637,-0.209363,2.148076,915.417175,629.966799,3.558212,14.164377,0.311583,1.84658,459.080195,1789.209314,-1.108338,1.408279,0.793789,2.984034,146.113296,163.71272,-0.370955,0.132288,-0.442684,1.701545,47.510099,17.16243,0.079174,0.219042,-0.501266,3.099611,34.037543,11.72434,-3.270218,2.493215,2.269398,8.197491,423.668624,256.351252,-7.362979,1.76303,-0.222514,2.185653,942.861925,217.283775,4.866697,2.454147,0.144124,1.453669,626.305773,252.323182,-0.536755,0.514932,-0.474096,2.202634,70.149445,63.774274,-0.228166,0.029045,1.092593,3.040859,30.997649,2.063983,0.095716,0.257862,-0.578926,2.256002,38.991407,31.885334,-9.76902,0.000846,0.104969,3.107553,1250.434582,0.109128,0.070349,0.05969,-0.031072,2.021791,18.872711,7.656775,-0.809149,0.055963,-0.543141,2.798071,104.003127,5.853732,-0.043966,0.006204,-0.723771,2.805251,7.75197,0.355866,0.01023,0.006028,-0.93499,2.665563,5.189612,0.476488,0.058934,0.001974,0.976021,2.67609,8.042794,0.133249,-9.788428,0.003695,0.175848,2.375383,1252.918995,0.472512,-0.07275,0.058092,-0.25252,1.57706,19.294872,7.388379,-0.474561,0.039198,-0.509219,2.993872,60.982324,4.636164,-0.092752,0.009964,-1.437036,4.662179,13.697522,0.555274,0.02023,0.001615,0.242643,2.641755,2.77978,0.193845,0.057654,0.001452,0.561374,2.195223,7.893836,0.064347,take-carrot-counter-
42949,9.498166,0.022913,-0.243026,2.740022,1215.76607,2.951028,-0.832814,0.032884,0.671716,2.895206,106.600311,4.275706,-2.26331,0.105765,-0.016468,2.450721,289.727878,13.529833,0.208143,0.036837,-0.330792,1.80637,26.938071,4.538773,-0.035559,0.023271,0.989522,3.382601,9.997023,1.768509,-0.052947,0.003578,-0.766639,3.612446,7.340477,0.339277,-4.282202,0.822902,0.471146,2.358714,548.174286,106.098062,6.078866,4.784473,-0.828811,3.197308,779.499459,587.481574,5.875904,5.47224,0.530895,1.970397,757.667565,578.639445,-0.983247,1.316059,1.110063,3.773575,125.931843,170.833957,-0.143854,0.173313,0.39329,1.613695,33.689616,21.814228,-0.038719,0.095018,0.745816,2.208823,24.791354,10.848729,-3.151436,0.575523,0.217019,2.18223,403.418535,74.420587,-7.96924,1.773991,-0.574075,2.467003,1020.737206,208.833961,3.938963,3.264004,-0.311865,1.629128,504.667805,416.736003,-0.666529,0.282648,-0.125756,2.465335,93.125219,14.634963,-0.306703,0.053246,0.468007,1.553884,39.863324,6.163761,0.326507,0.172185,-0.304566,2.143958,44.711875,18.382716,-9.766715,0.000772,0.07254,2.746192,1250.139573,0.09972,0.237712,0.058052,0.451591,2.255989,30.698719,7.28587,-0.848311,0.036825,-0.430574,3.527382,108.776565,4.123479,-0.044647,0.003481,0.372399,1.501272,5.96374,0.406507,0.02886,0.004354,-1.059154,2.896652,5.692401,0.26845,0.069796,0.000715,0.421696,2.561505,8.963141,0.084731,-9.788224,0.003276,0.137499,2.446256,1252.892739,0.42577,0.089562,0.057475,0.511361,1.893446,17.899241,7.022341,-0.527028,0.017456,-0.082932,2.426117,67.516009,2.14915,-0.102899,0.004389,-0.019717,2.275845,13.252083,0.536661,0.013492,0.000844,0.131192,1.874945,1.914872,0.09895,0.06288,0.000888,0.09309,1.800095,8.149922,0.089572,take-carrot-counter-
43216,9.504964,0.02089,-0.075503,2.826228,1216.641571,2.480559,-0.794267,0.027208,0.906262,3.637858,101.783325,3.160474,-2.386636,0.081004,-0.758092,3.921353,305.758837,7.919191,0.121774,0.018213,-1.21476,4.658957,16.318639,1.997805,-0.02751,0.024635,0.934561,3.289559,8.568071,3.203423,-0.05532,0.002647,-0.101654,1.989836,7.16429,0.325457,-4.350984,0.881481,0.310379,2.090239,557.943385,96.636339,5.034884,2.815718,-1.013126,3.531689,645.266351,349.787333,7.145547,2.793019,0.901158,4.782896,915.726538,331.381253,-0.743838,1.669597,0.672946,4.108827,100.266054,201.421445,0.048181,0.072515,0.900141,2.7654,16.059589,8.868535,0.041684,0.118808,0.63527,2.729023,26.112468,14.032652,-3.814838,1.077402,-0.033739,1.903598,488.790443,132.516068,-8.513979,0.600005,-0.417373,3.655662,1091.10664,32.416573,2.709067,1.68832,-1.041734,3.383678,348.248127,203.130014,-0.687495,0.199989,0.677127,2.081713,88.001562,26.001136,-0.369736,0.044936,-0.08004,1.659193,48.943054,3.37248,0.403339,0.113233,-0.737511,2.331096,57.939334,3.746737,-9.765092,0.000763,-0.064387,2.763838,1249.931814,0.095661,0.370416,0.022168,0.540355,2.336287,47.762036,2.355943,-0.856556,0.012435,0.833811,3.463333,109.851633,0.87697,-0.012679,0.001806,1.442218,4.492045,2.433228,0.182655,0.001685,0.000654,0.193722,1.888807,1.935014,0.081404,0.052559,0.000708,0.157497,1.797197,6.730437,0.091371,-9.77607,0.005211,-0.715945,4.279936,1251.337023,0.67518,0.249882,0.026159,0.852266,2.985236,32.228782,3.154504,-0.47433,0.030688,-0.920659,3.623286,61.194479,3.061981,-0.059569,0.00677,0.319289,2.726572,7.696744,0.86319,0.047676,0.008692,-2.632867,9.691598,6.762385,0.995581,0.037314,0.002801,0.853861,3.806105,4.786234,0.362697,take-carrot-counter-
43483,9.564517,0.033999,-0.952861,3.715891,1224.28403,3.4197,-0.827195,0.036838,1.060887,3.535843,106.019492,4.32555,-2.420434,0.067859,-0.876636,4.512947,309.879296,8.199472,0.069794,0.013511,0.521275,3.709551,9.026162,1.730517,0.086246,0.029896,-0.431532,3.409418,11.525225,3.714494,-0.062967,0.004621,1.025054,3.826633,8.808112,0.400669,-4.480065,0.917181,0.167946,2.059968,573.476653,118.757963,4.319665,2.057249,-0.500834,2.725086,552.95298,266.8866,7.842017,1.390683,-0.277185,3.513957,1003.919725,176.326531,-0.1155,1.525943,-1.424183,5.304067,66.697936,178.715055,0.073487,0.062148,0.948808,3.136927,14.373021,6.210967,0.381997,0.109347,-0.937054,2.74422,50.947264,10.967152,-4.387335,0.925678,-0.92038,2.97686,561.995284,112.945221,-8.66643,0.2906,1.061412,3.394692,1109.341963,36.41917,1.996015,0.486673,-1.188882,3.042045,257.660896,45.600763,-0.487878,0.120212,1.434268,4.036828,64.057645,12.400435,-0.400501,0.03428,-0.195719,2.164955,52.365145,2.646537,0.352148,0.147264,-0.497204,2.153488,45.134219,19.064596,-9.759572,0.001095,-0.115308,3.830102,1249.225168,0.142045,0.457362,0.018007,-0.833512,6.390273,58.559371,2.310053,-0.815072,0.00471,0.065521,2.673825,104.335116,0.593411,0.024423,0.002185,-2.582667,11.159698,3.649204,0.227969,0.024828,0.001718,-0.632531,2.919674,3.206612,0.220539,0.027621,0.001275,0.838298,3.779097,3.53882,0.165509,-9.651468,0.100596,-2.004425,6.112694,1235.443432,10.905627,0.301158,0.120378,-0.325311,7.400286,39.189505,14.861864,-1.069703,1.798584,1.652109,3.948701,150.974286,169.683243,0.088926,0.110171,-3.543753,15.505622,15.03972,12.799699,0.301269,0.19418,-1.328372,3.23231,43.739627,18.48669,-0.028366,0.030437,0.707696,5.556022,9.811261,3.952466,take-carrot-counter-
43749,9.601282,0.033166,-0.656033,3.125914,1228.973049,3.962423,-0.824635,0.037488,0.981936,3.492862,105.983422,3.4309,-2.092624,0.342937,-1.213907,3.398707,268.936257,35.392113,-0.122678,0.106809,1.010476,2.609045,23.868767,8.760853,0.268826,0.064219,-0.515719,1.866532,35.109676,7.57854,-0.119375,0.015547,0.676531,1.96126,16.417256,1.449976,-4.029233,1.620757,-0.337134,2.499686,523.745822,78.69688,4.972385,4.075177,-0.340829,1.855184,644.687782,362.755132,6.787502,6.240247,1.092822,3.797358,878.364707,546.288453,0.738945,3.785834,-0.427512,1.616571,136.963379,438.770126,0.011846,0.085692,0.478863,1.771803,23.089805,10.628876,0.460532,0.101103,-0.418403,2.380987,60.628431,9.957212,-4.754336,0.310861,-1.028886,3.586971,610.051957,11.46805,-8.639721,0.228966,1.103042,3.754559,1106.344861,13.601915,1.537164,0.083725,-0.391746,6.041276,196.763648,10.851134,-0.292993,0.018839,-1.146821,4.4644,37.520138,2.430199,-0.256883,0.11362,-0.830375,2.901616,33.365782,14.266948,0.058214,0.104843,-0.472549,3.270029,21.525155,13.563126,-9.741435,0.003886,-1.634743,7.348576,1246.904794,0.459752,0.459699,0.050192,0.631888,4.768621,59.10719,6.029129,-0.931211,0.050477,1.220005,3.296197,119.488621,5.453406,0.094048,0.018129,-1.430046,3.852841,13.140295,1.917139,0.051464,0.001776,-0.782692,2.24652,6.597433,0.228776,-0.05306,0.016687,1.543907,4.157308,8.916428,1.640631,-9.460214,0.205191,-0.842151,2.194898,1210.928866,25.855662,0.27437,0.436969,0.170324,4.563952,36.752217,54.9658,-1.850454,2.82998,0.405318,1.374365,238.259414,357.435819,0.695202,1.029039,-0.986656,2.16196,98.38078,105.878607,0.411834,0.174349,-0.840508,2.674519,54.963942,18.826625,0.171837,0.186767,-0.697986,2.301229,32.539335,15.159863,take-carrot-counter-
44016,9.686054,0.060576,-0.512205,3.41824,1239.817557,7.774701,-0.472159,0.803764,-2.017179,5.947439,75.494945,72.036525,-1.261717,1.965362,-1.021727,2.826379,167.545136,224.018589,-0.431606,0.313051,0.413259,1.745932,56.270869,38.896423,0.345642,0.054749,-0.033809,1.818743,46.366179,4.064854,-0.151793,0.014776,0.08024,1.666824,20.15255,1.467302,-3.550697,2.607348,-0.009103,1.644517,454.588999,337.652245,6.03571,6.241008,0.210649,1.468686,773.497487,788.886647,4.11482,23.979437,0.545102,1.820178,552.97257,2668.121054,1.660667,3.534429,0.503505,1.804906,214.797531,444.454329,-0.196293,0.112054,0.152025,2.20855,25.646426,14.151665,0.63266,0.0652,0.122314,2.743517,81.238368,7.814356,-4.332184,1.567606,-1.317469,3.363162,556.916856,161.590602,-8.874968,0.629311,1.289487,3.803364,1136.614893,59.504625,0.834309,1.428775,1.679257,4.436773,121.801603,131.353371,-0.261061,0.063527,-0.764614,4.814872,33.886408,7.759788,0.242014,0.556223,-1.127815,3.057598,50.278605,62.120425,-0.245574,0.126155,0.477413,2.139229,31.50359,16.334589,-9.862604,0.102754,2.473526,8.559888,1262.495033,10.084282,0.208696,0.261697,0.889547,2.655828,36.308744,24.429965,-1.176417,0.284674,1.897097,6.478362,150.985862,35.088132,0.351861,0.221013,-1.810709,6.28935,48.276794,23.955687,-0.072979,0.106169,2.485282,7.996361,19.401465,9.215744,-0.230992,0.089404,0.954185,2.544259,30.816305,10.427991,-9.374751,0.372378,0.340817,3.68545,1200.179204,40.378135,-0.272967,3.069016,1.381442,5.030986,84.219776,383.932548,-2.522361,2.928535,-0.193091,1.618808,332.034949,285.450894,1.010014,1.053773,-0.391002,1.438704,134.422746,115.505118,0.287402,0.356314,0.249557,2.504729,57.102173,16.0582,0.205795,0.206485,-0.335574,1.906654,34.242059,23.46451,take-carrot-counter-
44283,9.614426,0.14017,0.61661,3.202046,1230.691584,16.469918,0.035317,1.297712,-0.588972,1.858846,90.071432,167.23843,-0.098398,3.208742,-0.156841,1.447997,146.45537,416.197713,-0.981244,0.650732,0.187117,1.904429,125.622839,84.527,0.428725,0.031391,0.038265,1.788622,55.343267,3.265997,-0.248026,0.022161,0.431301,2.829089,31.74736,2.882047,-2.284807,3.532624,0.240732,2.181447,293.316582,451.470906,6.783205,5.281121,0.854272,2.411931,879.473417,375.39087,0.468859,36.249349,-0.166108,1.504754,507.777299,4676.932642,1.883815,2.731686,0.615374,2.219506,268.657279,132.449251,-0.455638,0.17718,-0.103262,2.020027,58.322172,23.039357,0.839829,0.088903,-0.991655,3.28819,109.133705,5.937446,-3.221875,3.345665,-0.306941,1.429886,412.850932,429.17589,-8.940118,0.648981,1.013149,3.276987,1144.943529,62.288648,-0.107033,2.880495,0.37448,1.392428,143.951649,367.387083,-0.11975,0.12445,-0.390365,2.614538,23.498668,15.328393,0.847362,0.904112,-0.160381,1.352576,108.540878,117.299226,-0.26574,0.118022,0.417354,2.276176,43.23661,4.039067,-9.711105,0.298576,-0.392198,4.537856,1243.123489,34.796939,0.009566,0.503634,-0.094902,2.697504,39.048795,64.762236,-1.721465,0.844267,0.713491,2.014555,220.696602,107.342147,1.01596,1.248197,-1.177557,3.253616,131.902565,154.578195,0.321623,0.733852,-0.807295,2.963349,59.04526,66.990782,-0.03286,0.328342,-0.598078,2.483654,38.244348,19.760374,-9.317293,0.362699,0.612942,4.070178,1192.657775,45.487698,-0.791257,3.695334,0.660746,3.093624,106.876967,462.03228,-2.771599,2.002125,-0.047729,1.846689,359.905836,202.020254,1.231194,0.790751,-0.157219,1.667935,165.45861,62.490926,0.179794,0.432273,-0.054083,1.900876,53.990449,52.154642,0.292137,0.190131,0.164441,2.123794,42.394149,18.390387,take-carrot-counter-
44549,9.428853,0.194332,-0.004266,2.076015,1206.934267,23.696486,0.47186,0.97576,0.03684,1.862753,83.667048,73.669646,1.242269,2.971679,0.434674,1.7148,162.387201,369.24507,-1.383493,0.340958,0.078974,1.753547,179.523943,30.541904,0.42276,0.031008,-0.076688,1.742593,54.250479,3.79635,-0.339012,0.019271,0.213405,1.775735,43.612429,2.203526,-0.84989,2.226759,0.264255,2.030272,108.875621,289.277395,7.503233,1.579098,0.338047,2.384561,961.658951,167.344377,-3.532296,21.050207,-0.929154,2.662309,477.822131,2358.62133,1.806063,2.110879,0.063793,1.413469,231.423138,272.704396,-0.601644,0.092384,0.301874,1.663247,79.139128,6.736836,0.923537,0.132521,-0.591284,1.99799,118.33713,16.765222,-2.43001,2.189665,0.447918,1.876808,323.157477,162.770795,-9.238815,0.59433,0.59414,2.487257,1182.656421,73.99089,-0.892486,2.139704,-0.531106,1.748783,138.455894,181.115305,0.005706,0.129303,0.348225,2.499632,17.951583,15.653964,1.215823,0.530789,0.244558,1.603457,163.979214,26.639452,-0.169499,0.17985,0.328254,1.808385,34.031818,19.896261,-9.890105,0.857607,1.570251,8.654995,1266.069626,106.045607,-0.002209,0.845681,-1.187852,5.806703,39.517744,85.182994,-1.552676,2.172259,-2.067876,10.494624,215.939499,169.269977,1.300979,1.139644,-0.738238,2.724007,178.707097,81.436447,0.328099,0.973742,-0.338513,2.129336,71.258661,118.221316,0.082392,0.377317,-0.065094,1.757987,52.381928,49.043313,-9.378225,0.32468,0.443447,4.657195,1200.443886,41.039096,-1.173382,3.283326,0.281688,3.313524,159.229645,382.560476,-2.355807,1.827321,0.667251,2.321664,301.838073,234.791965,1.273001,0.697972,-0.226779,1.804964,163.701917,86.836818,0.006988,0.216936,0.536695,1.787764,38.958001,4.130716,0.451409,0.101908,0.42853,3.506093,61.081409,7.023202,take-carrot-counter-
44816,9.344825,0.221294,-0.162765,2.171349,1196.346796,20.83124,0.397195,1.214443,0.271167,1.997553,79.05785,99.738623,2.465324,1.441476,0.794795,3.02494,316.877636,174.246734,-1.220718,0.686061,-0.564111,2.198185,166.802244,35.111062,0.224439,0.064487,0.584052,2.376104,30.63731,6.587676,-0.230127,0.066986,-0.504602,2.246609,35.170709,2.848307,-0.058861,1.323858,0.656618,2.067697,82.868765,124.802304,6.906072,2.21733,-0.318304,1.762602,884.457222,274.869601,-6.415038,4.266589,-0.963679,2.734028,824.576385,464.797021,0.934762,1.658228,-0.883871,2.307765,126.120592,190.400784,-0.588421,0.108298,0.076281,1.688977,76.740713,10.648067,0.816929,0.254488,0.172456,2.054198,111.220394,10.303009,-2.049999,0.987111,0.05876,2.171603,269.853031,65.39431,-9.501015,0.676723,0.07643,2.079225,1216.554501,71.606153,-1.221051,1.646884,-1.250381,3.751967,174.021706,121.201391,0.243143,0.221763,-0.256761,3.787381,31.326957,28.635705,1.274576,0.432734,0.160327,1.574964,166.807463,37.091509,-0.057494,0.182954,0.962657,2.432931,26.913256,15.367137,-9.920569,0.903583,1.391079,7.683884,1269.843923,117.046758,-0.081049,1.115253,-0.832192,4.65599,34.150669,144.599939,-1.803896,2.390191,-2.174969,10.027471,231.534782,306.148749,1.21837,1.418315,-0.315208,2.648071,167.838683,123.33074,0.248679,1.036795,-0.494185,2.030654,65.091262,83.647258,0.220714,0.346695,0.547707,2.245964,47.071554,22.580599,-9.621748,0.370771,0.079443,3.852269,1231.611445,47.13036,-1.531276,3.161114,0.156922,3.177277,197.920847,399.0592,-1.928402,1.234266,1.674516,5.636694,253.187729,110.081887,1.140986,1.439693,-1.367493,4.67669,152.462354,156.807134,-0.060562,0.172541,0.583,1.874579,33.691838,21.795291,0.345919,0.077492,1.148646,3.979733,44.54849,9.697369,move--counter-sink
45083,9.121905,0.299571,0.675453,3.427102,1167.611374,38.676354,0.196071,1.328298,0.051268,1.765555,79.508479,141.964892,3.00811,0.40994,0.141276,2.391685,386.980884,29.500838,-1.275707,0.742216,-0.676037,2.077883,169.94763,61.298674,0.070541,0.097129,0.302913,2.245472,23.557541,12.627488,-0.331583,0.120261,-0.161216,2.233828,45.232164,11.758021,0.064471,0.909843,0.38881,1.69325,66.694636,48.783499,6.13189,1.169247,-1.151447,4.216261,785.986473,124.506472,-7.579042,0.652749,-0.354142,2.932947,970.343467,77.927062,0.184564,0.351959,-2.187186,8.036372,34.243842,36.023709,-0.7282,0.187988,0.348762,2.414946,99.300571,5.833212,0.94163,0.348047,0.35634,1.719882,123.589132,33.399336,-1.865524,0.888547,0.293934,2.349323,245.938028,60.519721,-9.206891,1.103715,0.256865,2.406285,1178.806507,131.375859,-0.958841,1.962796,-0.880301,2.566038,123.402682,252.607409,0.231867,0.267735,0.194846,3.877207,34.763872,29.613409,1.308005,0.416964,0.276764,1.698766,174.300174,16.924544,0.184127,0.023028,0.82572,4.136573,23.8285,2.799126,-9.814628,0.895549,1.667304,8.468948,1256.6028,103.272638,-0.267161,2.162416,0.786064,5.092878,63.601696,235.561913,-1.655245,2.721381,-1.702502,7.346487,217.171391,317.786152,1.26705,1.434164,-0.213402,2.556494,179.195746,94.297001,0.378991,0.906761,-0.423574,2.005002,68.548561,80.678738,0.460141,0.093345,-0.567897,2.542884,59.478008,11.049951,-9.50026,0.88059,0.230357,5.889516,1216.134892,110.581859,-0.931817,5.564955,-1.378796,7.151623,121.396849,715.521815,-1.950011,1.330926,1.36451,4.161604,250.514419,165.82818,1.073914,1.451159,-1.52606,4.993935,137.715712,187.584346,0.051308,0.116293,0.824784,2.413262,18.765132,10.217683,0.292558,0.113205,1.031975,3.081933,39.945903,11.651138,move--counter-sink
45349,9.0638,0.274356,0.692182,3.468772,1160.176342,35.313595,0.322477,1.688237,-0.101152,1.80546,96.326176,99.287541,3.195136,0.187815,-0.696273,2.648548,409.155521,22.109817,-1.152985,0.587312,-0.802816,2.218883,153.70357,47.095834,-0.104169,0.073302,-0.262748,2.2957,18.764296,8.185727,-0.317676,0.140924,0.106765,1.945647,41.498527,17.234467,0.235679,0.930573,0.778627,2.077304,64.6858,71.185,5.955229,0.428565,-0.297141,1.893754,763.147446,34.46569,-7.503573,0.685661,-0.018823,2.166044,961.342049,62.172729,0.001497,0.044655,-0.484195,2.341313,13.662348,2.844365,-0.832465,0.274969,0.119193,1.536828,107.181663,33.630394,0.94958,0.328116,0.501162,1.874695,124.560593,30.890529,-1.98557,0.709329,0.322556,2.935793,256.05868,76.813327,-9.556649,1.307165,-0.056206,2.350272,1223.521389,159.476124,-0.639738,1.675505,-0.771892,2.272534,107.089916,142.287371,0.288012,0.31586,0.257134,3.135236,36.871041,41.065633,1.108887,0.315535,0.004335,1.835803,142.256096,39.599826,0.193471,0.024459,0.610044,2.724866,24.769224,3.177374,-9.815184,0.946427,1.526734,7.639054,1256.344615,123.024085,-0.816718,4.042635,1.221086,5.457088,114.056238,512.76962,-1.630591,2.817094,-1.468549,6.996516,209.268106,362.645939,1.123945,1.145392,-0.094889,2.499449,152.586016,107.903917,-0.219416,0.611046,-0.090656,2.704324,53.885618,78.949178,0.119402,0.382347,1.503623,4.683376,33.73127,44.837267,-9.521625,0.925933,0.225767,5.412974,1218.787851,119.63165,-0.823452,5.080645,-1.554848,8.089694,110.68344,642.530044,-2.11484,1.262183,1.132748,3.824642,276.371377,114.874252,0.965253,1.548223,-1.588055,4.947998,131.522566,169.050167,0.19508,0.069343,1.809859,5.924315,27.767951,6.675105,0.259034,0.113146,0.752213,2.727104,34.623752,13.134079,move--counter-sink
45616,9.440144,1.442201,-2.153542,9.207515,1208.925305,165.020274,0.16891,2.026037,-0.260464,1.627235,84.728236,166.493157,2.974225,0.417075,0.268043,3.251458,380.72938,53.893245,-0.994766,0.506959,-0.511516,2.094903,136.602507,27.075871,-0.14762,0.051486,-0.235275,3.025515,23.437046,3.64312,-0.238401,0.141361,0.652286,2.26264,38.528195,9.600055,0.051139,1.117087,0.257537,1.641304,75.286994,134.770477,6.16807,0.808903,-0.512537,2.009533,789.514107,105.153144,-7.782556,1.292832,0.424989,2.522404,997.955962,111.495836,-0.029667,0.056453,0.041154,3.098594,12.339103,6.560041,-0.75795,0.383026,-0.155955,1.763231,110.23202,6.334991,0.681591,0.430325,-0.012786,1.586454,102.69564,9.370493,-2.315589,4.267751,1.310429,4.72417,313.778265,386.617411,-9.653544,1.3466,-0.17039,2.356386,1235.655937,175.014963,-0.700952,3.645553,0.690557,3.107479,139.099955,450.764147,-0.133587,1.361825,1.233837,3.945974,83.255527,169.343695,0.526657,1.26894,0.671991,2.471355,108.251658,51.134187,0.048027,0.057313,0.308858,1.981397,14.305238,4.965206,-9.773879,2.25828,2.025072,9.531649,1251.206756,287.687109,-0.634032,5.200579,0.497991,4.863923,134.727289,492.667887,-1.865338,3.138,-1.979553,9.348527,239.420676,403.04998,0.986729,1.387423,-0.303828,2.330861,146.482589,93.026046,-0.158468,0.534953,0.330663,2.684753,49.721088,67.625936,0.157498,0.467937,1.071332,3.687608,43.431378,54.329476,-10.017829,2.697624,1.137626,4.670886,1283.917826,284.150707,-0.662271,5.135611,-1.346996,7.515068,87.736984,659.682718,-2.095671,2.74674,0.663739,5.177367,271.243889,331.598554,0.800412,1.733327,-1.592607,4.782068,103.070298,223.373408,0.556872,0.692247,-1.383736,4.1909,81.655061,64.832865,0.203666,0.101792,0.545433,2.717843,28.18472,11.417423,move--counter-sink
45883,9.346476,1.58324,-2.062917,8.294223,1196.862668,186.361055,0.143386,2.134281,-0.189417,1.662525,84.438215,169.704101,2.506934,0.405876,0.40148,2.567575,321.003939,51.591135,-0.952353,0.582464,-0.531423,2.054127,124.883534,64.056963,-0.1362,0.076676,0.018247,2.346955,17.445341,9.963835,-0.232778,0.141624,0.723594,2.21937,29.795723,18.415594,-0.13929,0.933048,-0.063047,1.959011,63.512383,62.35144,6.093341,0.950898,-0.388742,1.889254,782.142769,69.221188,-7.654862,1.181282,0.715544,3.179826,979.889085,151.530958,-0.055422,0.076634,0.529748,3.635313,14.666552,7.349411,-0.52177,0.733809,-0.156401,1.393697,72.459982,82.881261,0.615512,0.513429,-0.039408,1.409062,79.343489,65.361795,-2.658295,5.898985,0.934867,2.86357,342.877275,738.693688,-8.98019,2.491054,-0.009545,1.954924,1152.533104,211.783657,-1.258786,3.312384,0.350398,2.666513,161.133951,430.689623,-0.193592,1.30544,1.215012,3.951207,74.852362,163.114324,0.347388,1.373551,0.214206,1.897479,99.56653,169.071121,0.030188,0.080984,-0.044321,1.627928,17.717747,7.449517,-9.734508,2.215612,2.149923,10.111222,1246.017105,288.097242,-0.510168,5.145825,0.66664,5.059955,123.65026,667.273967,-1.474577,3.161678,-1.422633,7.742115,190.526243,400.402833,1.109528,1.119315,-0.466301,2.563944,145.457229,129.86039,0.027411,0.60891,0.821614,2.671385,42.597704,67.929507,0.186843,0.475302,1.162722,3.768982,35.200471,55.323584,-9.408999,4.186368,0.711658,3.698276,1207.405872,427.451308,-0.561677,7.047296,-0.664454,5.006505,141.199107,892.103717,-2.862593,4.362477,0.025814,2.629398,388.787193,299.119033,0.421663,1.262786,-0.632332,4.183112,55.066208,163.609142,0.087163,2.665303,0.861387,3.679176,94.346158,207.294035,0.072936,0.086121,0.879464,3.034948,16.74052,8.133677,move--counter-sink
46149,9.590132,1.703903,-1.831414,6.300559,1227.580301,219.87097,-0.104645,2.264313,-0.317873,1.658191,106.10475,240.742279,2.359371,0.319598,0.338646,2.418431,304.219211,20.210823,-0.469721,0.770061,0.142398,1.59596,64.791612,98.23583,-0.053275,0.071292,0.395138,2.416705,13.864168,8.969497,-0.103137,0.070488,1.420302,5.024066,17.794725,6.907205,0.210251,0.527285,0.251147,3.25815,41.575744,60.9686,6.248938,0.873342,-0.173921,1.93862,800.137126,106.637424,-7.541803,1.14894,1.029027,3.698024,966.985549,99.276191,-0.043345,0.074137,0.712098,4.009004,16.466801,8.294152,-0.154215,0.666588,0.690338,1.733863,59.427969,64.986927,0.154809,0.497697,-0.451368,1.904063,52.206204,60.323068,-2.95025,5.73961,0.678753,2.613754,395.851426,522.672192,-9.087146,1.939732,-0.39834,2.667137,1164.493714,202.759748,-2.070647,3.07239,-0.192123,2.815357,265.341735,397.035599,-0.300606,1.27498,0.995688,3.698656,77.858068,162.652089,0.00417,0.903797,-0.121454,2.85587,68.645436,42.739294,0.056949,0.094683,-0.017505,1.527213,19.113766,7.357873,-10.094718,4.225676,1.743897,5.574854,1292.415122,537.552207,-0.517208,5.461174,0.761104,4.975021,137.502262,479.60132,-1.371572,2.969551,-1.378739,8.334826,180.687616,357.158614,0.880516,1.180788,-0.860026,2.870466,119.828274,127.258122,0.426717,1.219622,-0.044178,3.328055,77.744255,157.091526,0.213589,0.470103,1.312564,4.034769,38.550627,53.949007,-9.682357,7.020954,1.160112,5.973787,1239.373001,911.718946,-0.793255,6.562694,-0.39921,5.668246,115.340426,851.372515,-2.929003,4.695246,-0.03922,2.41432,375.356321,605.293902,0.265361,1.692582,-0.609375,3.82088,65.226946,218.640361,-0.258018,4.768174,0.665445,2.196001,150.558933,610.908123,0.121605,0.123098,0.572814,3.926318,19.489398,15.968922,move--counter-sink
46416,9.677087,1.754873,-1.614325,5.563499,1238.878747,219.872566,-0.538577,1.219666,-0.510095,2.1954,95.053627,90.626522,2.073903,0.255607,-0.141562,2.853774,265.465081,33.191076,0.146258,0.518061,0.409373,2.287178,49.991377,65.146786,0.012653,0.062392,0.712908,3.392402,12.154104,7.994093,0.040751,0.035018,0.778374,2.914392,14.729668,4.553574,-0.254215,0.713301,-0.183052,2.666963,38.589728,88.971828,6.48396,1.140201,0.068108,1.734556,832.96564,68.604442,-7.489846,1.868463,-0.746709,5.63178,958.798131,240.026524,-0.636415,1.337634,1.802686,4.976702,95.756289,133.756453,0.469314,0.312734,0.303208,4.4269,60.11438,40.603008,-0.45275,0.337381,-0.127695,2.612345,58.333944,43.175096,-3.762884,4.921825,-0.044002,2.72946,481.654958,639.932785,-8.421464,2.125241,-0.249942,1.982892,1077.949506,276.293897,-3.097625,3.755439,-0.706492,2.897246,396.927297,483.020662,-0.713344,1.109237,0.376083,3.311056,101.835214,111.963816,-0.297025,0.368181,1.278617,3.649506,45.788104,42.286777,0.043073,0.104408,-0.183578,1.568605,20.030976,7.690226,-9.548545,9.113194,0.017036,3.516236,1224.796715,1084.688797,0.95749,5.788069,-0.106078,5.11011,150.283384,632.588691,-1.676884,5.713269,0.696047,6.976315,221.002297,699.022246,0.12294,1.088123,0.067049,5.047949,56.025847,140.579019,0.546422,2.508086,0.916999,4.677437,94.883716,260.896003,0.003309,1.010291,1.665912,4.716303,58.082528,102.53577,-9.735409,7.09102,1.08486,5.770461,1247.938922,850.538203,-0.865843,9.902804,0.052875,3.602271,168.509964,1274.480241,-2.562245,6.495031,0.034216,1.788831,370.780103,369.724389,0.074676,2.314104,-0.76206,3.101094,74.673366,299.205539,-0.221611,4.837796,0.689507,2.185912,146.18619,302.626877,0.008007,0.163038,0.083579,2.824095,24.512379,20.831542,move--counter-sink
46683,9.502246,0.87998,-1.062193,3.730443,1216.404483,109.908953,-0.571856,0.900036,-0.121046,1.844077,74.801091,113.268314,1.814024,0.3066,0.00312,3.257378,233.670396,28.961818,0.896262,0.598418,-0.718094,2.247641,116.53836,71.148483,-0.064129,0.06497,0.187172,2.50074,12.428402,7.065915,0.224054,0.064682,-0.32268,2.581478,31.901281,5.312497,-0.73372,0.705918,0.157855,1.702466,95.191246,87.964598,7.138104,3.485918,-0.735172,2.837369,913.862676,447.933546,-5.060537,13.930908,-1.16794,2.832638,670.291026,1340.114567,-1.452018,2.657541,0.938283,2.903684,189.911777,321.456186,0.878774,0.357108,-1.236399,3.319885,112.914376,44.892543,-0.508491,0.277897,0.200058,1.868627,75.47558,12.956667,-4.392821,2.621152,0.168881,2.011358,567.476146,247.677961,-7.335997,2.55194,0.118031,1.650458,943.703332,191.525402,-4.235642,3.155246,0.211073,1.985351,542.274985,408.361855,-0.596114,0.54868,-1.052522,3.502309,83.697883,52.572864,-0.419434,0.583364,1.1713,3.058558,73.405805,36.079968,-0.112941,0.307692,0.814401,2.803367,36.259622,22.458597,-9.543584,8.625818,-0.076715,3.666554,1221.581248,1121.539852,1.138764,9.322005,0.277015,4.068749,145.989941,1211.212061,-2.789109,9.448086,1.030157,2.907084,357.052682,1228.064347,-0.66773,3.230216,1.595494,4.989531,103.632911,416.51501,0.013346,4.741349,0.821458,2.95579,126.310948,555.828655,-0.325991,1.529352,0.952506,2.353416,83.633676,191.736208,-9.347916,5.19437,1.597364,10.324901,1197.808164,626.99069,-1.028084,9.944344,-0.084768,3.574761,183.161919,1293.166409,-2.44132,5.427853,0.163074,1.594822,314.256523,688.362832,-0.154301,2.560159,-0.979934,3.078352,80.692873,326.681419,-0.495699,3.837801,0.900207,2.367459,127.350556,497.769631,-0.074884,0.138916,-0.400567,3.82964,21.503081,17.909649,move--counter-sink
46949,9.688054,0.70518,-1.086274,4.146067,1240.087094,91.060193,-0.717431,1.112414,-0.182044,1.675783,113.017229,75.761788,1.465096,0.663697,0.054937,2.194658,187.613111,85.829683,1.186065,0.436645,-0.360244,1.972928,154.799099,42.261559,-0.080275,0.05961,0.180778,2.478168,12.497091,6.948107,0.273276,0.071429,0.043767,2.271919,36.85265,7.152385,-1.709556,3.895898,1.57873,5.094081,221.592167,487.403849,7.383382,3.022383,-0.670336,3.083693,951.40814,202.323154,-1.595797,33.201538,-0.329713,1.534901,471.469658,4203.82812,-2.166221,3.692111,0.782695,2.905947,287.501945,388.427238,0.963635,0.340553,-0.92215,2.978967,128.391251,24.119856,-0.396418,0.401994,0.120443,1.578338,58.011684,39.72329,-4.590137,2.046768,-0.318112,2.452535,589.243861,234.292355,-6.931155,3.19391,0.396933,1.57024,889.206184,358.400019,-5.185283,2.115392,-0.441135,2.56161,665.80765,230.947703,-0.857601,0.123678,0.533689,2.577278,112.158423,7.679947,-0.610032,0.670947,0.515961,1.896668,79.827447,82.874727,-0.299613,0.350318,0.273711,1.949647,48.902658,42.394999,-9.579117,8.681009,-0.109756,3.625649,1228.748792,1026.648755,1.025197,9.611908,0.178897,3.813565,173.720851,1044.166854,-3.020165,8.729864,0.99443,2.994262,416.772077,750.195267,-0.865413,2.942605,1.574421,5.138434,141.52181,259.492749,-0.10967,4.666002,0.674079,2.878059,137.608366,398.613445,-0.339609,1.509971,0.949231,2.361572,91.670524,92.94966,-9.813549,3.838042,2.290584,15.608224,1256.159702,498.056316,-0.913697,7.635688,-0.033777,5.027263,148.121248,955.547439,-1.882184,3.53017,0.40138,2.262765,273.607397,192.143029,-0.813378,3.177268,-0.224332,3.519634,109.053635,412.862938,-0.25168,2.506973,1.432663,4.409805,95.663709,197.221891,-0.089883,0.167436,-0.284684,3.069993,27.949798,18.722205,move--counter-sink
47216,9.647469,0.391246,-0.472463,3.854234,1234.898743,49.986109,-0.806791,0.966814,-0.304774,1.807588,104.704507,120.996228,1.063871,0.36075,-0.131474,1.958097,138.110758,38.517872,1.099122,0.600557,0.013829,2.026073,152.387576,23.664242,-0.099433,0.051951,0.178897,2.877403,15.769744,5.379164,0.277652,0.072807,0.192287,2.451503,40.550268,3.4154,-2.933879,4.302322,0.899799,2.676517,375.666404,557.947216,6.394106,8.202278,0.216687,2.104331,828.731489,797.647558,2.516249,36.348732,0.435941,1.786055,465.706169,4496.721228,-2.113501,4.097571,0.521766,2.844947,299.351465,272.09391,0.843161,0.533412,-0.255261,2.427915,111.480943,56.976511,-0.244613,0.421285,0.595163,1.838288,46.794524,35.587308,-5.249424,0.746408,0.373078,2.504891,672.54725,83.806002,-6.156282,1.334917,1.430323,5.130802,790.983155,98.938583,-5.611005,0.773439,0.879803,2.854171,721.019402,36.358759,-0.64284,0.341093,-0.222597,1.950939,83.18523,41.988998,-0.631982,0.640642,0.535224,1.932293,105.722629,9.75654,-0.361721,0.284043,0.366435,2.202115,65.263128,3.354423,-9.207564,6.216646,-0.619405,4.410402,1179.613828,769.304122,1.415345,7.154542,0.016645,5.131985,192.605029,862.469892,-2.955528,9.076788,0.951276,2.908388,378.95477,1172.493541,-0.926377,2.782091,1.67015,5.42297,122.654684,346.14377,-0.629991,3.479622,0.554002,3.549933,113.318194,445.301165,-0.435393,1.397644,0.875743,2.397021,74.681794,168.393204,-9.673302,0.468046,0.325033,2.65678,1238.1827,60.881403,-0.788895,4.553628,1.06026,5.465421,126.964155,589.546731,-1.283789,1.826911,0.775324,4.390754,167.540679,220.690769,-1.00119,2.147242,0.216361,4.758348,150.691461,179.463953,0.032271,0.398171,0.204062,2.279251,48.6,51.557984,-0.11717,0.085247,0.688861,3.365745,17.198634,11.05351,move--counter-sink
47483,9.711196,0.229928,-0.509804,5.026778,1243.033712,29.878434,-0.956971,0.710827,-0.385986,2.127037,137.027557,32.553954,1.027343,0.290935,0.159684,1.821378,136.352986,17.203339,0.919807,0.757817,-0.288537,1.641736,118.774976,94.642473,-0.065503,0.045663,0.98641,3.20681,10.517315,5.937747,0.204621,0.098433,-0.173918,1.740351,26.681077,12.388885,-3.183573,8.680609,-0.417758,2.943074,441.36085,672.489063,5.910912,12.66599,0.384886,2.60321,775.913842,1177.082738,4.573909,24.835474,0.356422,2.032927,673.255828,1475.278896,0.211531,23.079442,-1.095743,3.751187,358.24492,2698.720753,0.120208,1.948187,0.747681,3.311162,100.958291,248.188675,0.397504,0.727865,-1.460964,4.446312,55.377641,87.078673,-5.582617,0.577306,-0.137702,2.876973,714.620583,74.039732,-5.852153,0.365338,-0.280536,2.122555,749.1338,46.121748,-5.644297,0.73387,0.890284,2.968228,722.575535,93.007953,-0.350886,0.269114,0.596304,2.341848,48.145249,30.220027,-0.609598,0.660365,0.568407,1.894008,78.881162,83.745149,-0.410452,0.23293,0.569307,2.295358,53.388494,28.858354,-9.897251,1.44617,2.472454,13.807563,1266.920032,185.157078,0.567365,5.146025,-0.23575,7.21341,83.64964,641.794233,-1.742242,8.925644,1.38824,3.971798,234.693782,1075.777333,-0.697298,2.710437,2.076823,6.717323,111.578472,281.279734,-0.581743,1.80407,2.290259,7.197916,88.934506,197.094572,-0.104915,0.804499,1.734932,5.572663,42.697664,83.348391,-9.696748,0.353537,0.170641,3.080404,1241.382103,38.156339,-0.425536,1.014319,0.55398,2.934143,58.608266,124.49912,-1.255127,1.135588,0.959399,3.134466,173.211524,81.133018,-0.90711,1.677366,1.574178,4.513801,119.214305,206.515847,-0.117912,0.31603,-0.097777,2.307644,37.415781,22.488898,-0.051097,0.062476,1.103205,4.735251,16.387942,7.843903,move--counter-sink
47749,9.639628,0.114404,-0.096594,3.924357,1233.874408,14.794732,-1.024574,0.454811,0.238553,1.715915,131.159381,59.093471,1.161089,0.37552,0.306331,1.755671,148.9706,47.187492,0.40712,0.350499,-1.014925,2.587212,59.311039,32.845265,-0.018184,0.033746,2.044863,7.00875,8.537175,3.317182,0.033796,0.051838,-1.044316,3.533964,12.479765,4.656654,-2.552153,15.486573,-0.492459,1.986921,338.825444,1885.557978,4.517343,12.928846,0.310785,2.506908,579.576512,1656.253566,3.710968,44.599247,0.773746,2.531758,500.150996,5410.326852,-0.839558,41.811799,0.17926,3.50189,415.865596,2875.064424,0.340119,3.397705,-0.350077,3.102648,134.182665,186.114073,0.392591,0.878541,-0.72846,4.004585,53.017813,111.171895,-5.444057,0.21671,0.153117,2.570039,697.136883,21.59389,-6.024071,0.252963,-1.063397,3.613705,771.370553,25.807762,-5.452931,0.317832,0.537044,2.865128,698.882819,21.204459,-0.106541,0.101158,1.014083,3.176663,22.476156,8.089208,-0.211117,0.278554,1.565662,4.572819,41.668816,20.25838,-0.17783,0.134478,1.440122,4.498934,28.860371,12.493175,-9.776703,0.068224,1.733337,11.254672,1251.421469,8.733744,0.048705,0.250961,0.401305,7.685103,18.819285,30.466226,-0.248995,1.152657,0.884509,2.723253,76.172174,131.79601,-0.072238,0.112008,3.010424,13.404016,16.920175,11.380677,-0.141049,0.041651,0.424483,2.086268,21.847799,3.014223,0.066058,0.035072,-1.358602,3.417731,13.144664,2.953617,-9.650731,0.273831,-0.050487,3.845818,1235.314241,34.800457,-0.123751,0.556121,0.887069,5.482083,30.905875,65.121472,-0.986563,1.592804,0.761256,2.604691,127.744933,201.208554,-0.675727,1.759024,1.916383,5.289117,105.53048,170.710798,-0.320142,0.114738,1.059436,3.63575,41.640705,14.051367,-0.034206,0.059863,1.328776,5.41443,14.483111,7.044895,wash-carrot--
48016,9.636322,0.047367,-0.934709,4.424662,1233.449758,6.140394,-0.638294,0.277359,0.862635,2.37263,84.582459,28.468029,1.47522,0.181882,1.106102,3.146135,190.210283,15.343975,0.094468,0.04586,-1.695896,6.628717,12.743919,5.707862,0.02147,0.005724,0.412329,2.684441,4.029775,0.631081,-0.039254,0.015676,-0.237618,2.184388,6.488198,1.834868,-3.276904,19.434664,-0.433435,2.071645,500.231426,1347.787022,2.637862,20.186342,0.050596,2.489003,410.369924,1761.464568,4.800237,55.674007,0.675484,2.383488,799.079263,3096.485043,0.226379,41.973643,0.580307,3.697411,525.038635,5397.399574,0.113742,3.82043,-0.670519,2.828277,159.300899,494.12975,0.231446,0.997801,-0.957819,3.684476,64.44487,107.678587,-5.478589,0.160732,0.557036,2.919566,701.275668,20.537788,-6.167108,0.048443,0.578853,3.067164,789.390876,6.27496,-5.288135,0.136627,-0.408861,2.030989,677.005692,15.09188,0.031741,0.017643,-0.383249,2.326909,6.897162,1.801198,0.027096,0.018706,-0.312626,2.505083,8.461175,2.298523,-0.012078,0.019701,0.021673,2.508974,7.972978,2.34091,-9.775157,0.012136,-0.086224,3.67157,1251.220173,1.576384,-0.051502,0.082629,-0.623999,2.888905,19.906565,10.495634,0.309063,0.399352,1.812226,6.278552,49.319148,38.173928,-0.010312,0.019997,-0.402947,3.773157,7.007369,2.598191,-0.140219,0.036824,0.768176,2.131022,19.360353,3.951994,-0.024148,0.001743,-0.270568,3.20506,3.948262,0.13084,-9.748184,0.161809,-0.439037,6.56074,1247.835915,18.333711,-0.054946,0.158459,-1.460323,5.730584,12.911565,20.467568,-0.153142,0.587912,0.699277,2.42811,56.279195,71.259856,-0.116859,0.064462,0.187686,5.170915,18.255537,6.643833,-0.164722,0.015313,1.73513,5.266487,21.178746,1.929098,0.006337,0.004541,-1.884012,7.97835,2.986921,0.529967,wash-carrot--
48283,9.618077,0.026939,-0.354234,4.200981,1231.113927,3.498867,-0.3567,0.041766,1.173947,5.12439,46.688164,3.922328,1.660791,0.038535,0.015558,3.672189,212.612152,4.807138,0.042915,0.016256,-0.38147,2.564994,8.084079,2.067034,0.001851,0.00589,-0.188965,2.240232,4.950046,0.747039,-0.021265,0.008696,-0.002292,2.579873,4.776392,1.060128,-3.260954,19.78256,-0.394138,2.017255,417.44039,2571.869724,3.828747,25.041056,0.395606,2.278868,539.497933,2448.523872,4.059451,52.405116,0.488087,2.399553,519.685681,6813.247453,0.4259,42.211546,0.661595,3.734179,416.858076,3867.472232,-0.031628,3.964398,-0.830211,2.851012,128.641845,253.079859,0.203854,1.017542,-1.000298,3.656521,56.440376,119.794406,-5.487472,0.103319,1.267029,4.301466,702.513195,10.83214,-6.142481,0.027832,0.332155,3.003127,786.237911,3.611536,-5.461382,0.060515,-0.489142,1.959598,699.081179,7.330105,-0.020068,0.007073,-0.182539,2.611471,6.187805,0.919528,0.018454,0.01015,-1.115727,3.370041,6.009143,0.83567,-0.001916,0.017635,0.495271,2.554158,9.624393,2.276722,-9.779905,0.004747,-0.516357,3.392329,1251.82866,0.58298,-0.19362,0.035182,-0.868796,4.833704,25.321845,4.148654,0.547396,0.050353,-0.680542,2.835789,70.076441,6.52589,-0.041111,0.010273,0.414868,4.238476,5.902365,1.303524,-0.02459,0.006547,1.203975,4.072902,3.932396,0.774272,-0.024476,0.00111,0.805933,2.7125,3.242206,0.133471,-9.816379,0.023886,3.485837,21.524716,1256.497481,3.067945,-0.129609,0.032506,-1.043975,6.640479,16.655636,4.192715,0.329617,0.187628,1.059461,2.901244,44.7894,20.815211,-0.005076,0.021309,-2.567764,10.517252,7.752046,1.823624,-0.089124,0.00617,0.056304,2.285414,11.47836,0.776782,-0.007132,0.000496,0.043138,2.41804,1.204257,0.054765,wash-carrot--
48549,9.55494,0.032358,0.854768,3.625647,1223.062496,3.038873,-0.304029,0.017495,-0.070366,3.978045,38.920441,2.269337,1.60469,0.058355,0.242221,3.665737,205.401594,7.580552,-0.067054,0.034926,0.749575,3.199645,11.289705,3.687866,-0.096565,0.022774,1.641583,5.211494,13.739193,2.390653,-0.070952,0.023714,1.041501,3.819521,13.707398,1.410599,-2.788498,18.418329,-0.171909,2.070787,444.238034,1284.773145,4.046867,22.716076,0.508335,2.644076,535.429077,2662.361243,4.1727,40.938574,0.686036,3.475433,659.171055,2954.498521,-0.361499,30.895129,1.381058,4.474828,393.114509,3660.347723,0.695669,2.972069,-0.696567,2.113036,129.537266,245.983539,-0.233652,0.498435,0.798387,3.496431,37.705794,63.429283,-4.955496,0.654039,-1.452902,3.812033,635.572943,59.459112,-6.20303,0.082643,0.689033,4.015033,794.036665,9.522651,-5.601862,0.056043,-0.762093,3.377527,717.089462,6.127985,0.013557,0.025711,-1.393394,5.716467,9.111099,2.975804,0.044046,0.01757,-1.117825,3.165573,8.605624,1.613721,0.088216,0.015916,-0.372583,3.047174,11.821982,1.875085,-9.803556,0.002659,0.04613,2.251638,1254.855909,0.315701,-0.262648,0.017576,-0.454844,3.35033,33.828985,2.061477,0.459996,0.030317,-0.606415,2.920141,59.184651,3.370919,-0.018527,0.006967,-1.277235,4.749515,5.755188,0.469601,-0.000802,0.002196,0.69933,2.837526,2.31906,0.215819,-0.003456,0.000593,0.391729,2.610859,1.971054,0.071118,-9.789102,0.004876,0.365746,3.219383,1253.005732,0.607083,-0.19108,0.015795,-0.620673,3.398819,24.47532,2.040576,0.563857,0.026786,0.847207,2.603334,72.567162,2.579301,0.011793,0.011744,-0.271087,1.913365,7.618019,1.365631,-0.039475,0.005626,0.662028,2.835506,5.271082,0.701142,-0.003974,0.000474,0.266467,2.522028,1.43556,0.061549,wash-carrot--
48816,9.602081,0.088191,-0.262163,4.253687,1229.111237,9.718461,-0.2132,0.122763,-0.996532,5.32518,29.330555,14.129589,1.153104,0.766724,2.035798,6.513359,152.415847,76.784077,-0.055761,0.053099,-0.61227,5.383935,14.950856,4.165361,-0.253335,0.074696,0.839799,2.40364,32.943258,9.177177,-0.041153,0.037957,0.276268,3.196874,11.116567,3.734333,-4.648409,11.996763,-0.685752,3.020119,623.965718,999.444279,5.327466,24.826482,0.554271,3.361161,695.811491,2924.347277,4.52854,26.580871,-0.155469,2.650792,580.320172,3445.382517,1.621248,6.767885,0.192521,2.953165,217.859566,810.237465,0.180908,1.403405,-0.667995,2.191689,77.406592,181.772004,-0.387708,0.454429,0.951515,3.525656,51.979833,55.297933,-5.667083,3.711114,1.369205,5.114313,732.256966,323.606978,-6.0296,0.287458,-1.291484,5.99601,772.049809,30.997577,-5.609101,0.362037,-1.209663,8.830213,717.998521,46.370908,0.123443,0.106194,-0.942733,3.447427,16.927777,13.224856,0.120436,0.048768,-1.663075,5.760979,15.475771,6.311996,0.087805,0.039808,0.780897,3.551299,15.012317,3.604625,-9.790626,0.0032,-0.154903,2.748248,1253.201375,0.368993,-0.285979,0.008395,0.349697,3.686881,36.61732,1.077951,0.603091,0.094555,-0.890881,2.607958,79.148806,7.449338,-0.024478,0.010042,-1.048179,3.378651,5.886322,1.185961,-0.020708,0.005203,1.206237,3.444934,5.350045,0.647432,0.003186,0.000255,-0.529397,2.905085,0.872186,0.02373,-9.791869,0.005042,-0.026774,3.743521,1253.359532,0.644688,-0.180532,0.017365,-0.33834,2.34765,24.140843,1.484453,0.677208,0.052888,-0.539611,3.585487,86.879554,6.335045,0.046519,0.010798,0.327154,2.141609,7.949624,0.963933,-0.02506,0.003423,0.242737,1.777341,5.268996,0.167733,0.009634,0.000921,-0.114057,2.465515,2.010817,0.079886,wash-carrot--
49083,9.590957,0.161481,-0.243961,3.775334,1227.645646,20.873221,-0.060211,0.243188,-0.689946,2.930786,21.693345,31.238797,0.299728,2.233734,0.774545,2.218702,113.444981,261.259258,-0.13282,0.120029,-0.497083,3.484876,17.085282,15.56328,-0.335052,0.072943,0.154963,2.193291,45.407078,5.953036,-0.096648,0.052993,0.043001,2.631899,13.164029,6.569323,-4.340093,12.549845,-0.525571,2.591926,556.786015,1609.757368,7.406656,7.352191,-1.030866,4.317952,949.809325,903.094183,0.853032,24.658906,0.369211,2.279874,376.297657,3150.81136,1.473081,4.420428,-0.836779,3.453809,200.731819,499.630365,0.265309,0.95142,-0.373355,1.99652,60.647135,83.638254,-0.267467,0.509845,1.143617,3.606855,48.968077,46.840567,-5.627111,6.51594,0.811559,3.243209,720.326374,846.248369,-6.112505,0.992889,0.579486,6.025769,782.798764,119.252751,-5.541473,1.92114,-0.591979,5.79465,709.311397,251.253834,0.078753,0.367695,0.806187,4.035526,31.406581,41.347071,0.073073,0.191581,1.054579,4.895562,18.795902,20.693527,0.06139,0.06923,1.219337,3.943211,12.068993,7.670601,-9.788289,0.003542,-0.468187,2.500291,1252.901082,0.458299,-0.307214,0.009539,-0.074772,2.824281,39.485633,1.037857,0.635524,0.097469,-0.68462,2.222959,81.407905,12.517037,-0.023314,0.010843,-0.835648,3.029608,6.300952,0.988266,-0.003769,0.007247,0.778784,3.091242,5.993911,0.375914,0.00351,0.000248,-0.727558,2.827339,1.112036,0.03215,-9.776591,0.007508,-0.361715,3.396561,1251.408648,0.777392,-0.175195,0.018587,-0.313306,2.154274,22.437011,2.408423,0.728714,0.053269,0.012305,3.29605,93.436766,6.448711,0.063853,0.007996,0.392496,2.515843,9.643538,0.624002,-0.00033,0.003133,1.190182,3.326818,3.63775,0.334237,0.000175,0.001155,-0.527333,2.278468,2.191004,0.074091,wash-carrot--
49349,9.61147,0.26213,-0.274592,2.490313,1230.315224,32.24556,0.167371,0.356508,-0.291154,2.396503,31.289169,46.333653,-0.764616,3.211695,0.152684,1.762887,138.927423,409.425677,-0.124387,0.192405,-0.327343,2.377402,22.580476,23.686093,-0.387689,0.082471,0.033984,2.599303,51.050316,8.444772,-0.113375,0.057292,-0.213647,2.434419,15.550142,6.954737,-4.718894,14.787764,-0.53103,2.300056,626.801343,1477.880435,6.913491,9.099731,-0.435096,4.105029,888.096352,1094.059081,-2.024753,25.899833,0.477955,2.434156,279.470199,3194.466505,1.550257,4.484798,-0.673144,3.255135,208.167871,520.337234,0.386996,0.947207,-0.017505,2.004254,53.859038,121.725544,-0.241252,0.536712,1.092912,3.506058,41.596247,69.458552,-5.609655,11.491812,0.75375,3.292227,719.437035,1462.390408,-6.202393,2.205587,0.053105,3.251488,794.476011,272.440363,-5.355372,4.252931,-0.634895,3.633495,685.842592,547.082217,0.173389,2.053006,0.871414,5.870239,69.343945,266.955113,0.086119,0.287917,0.366167,3.120719,29.457889,37.438289,0.066906,0.152052,-0.110989,2.8252,16.780972,16.467248,-9.78264,0.004805,-0.233275,2.808841,1252.179439,0.56412,-0.338213,0.0194,0.198825,2.650119,43.401705,2.371411,0.682089,0.089423,-0.410034,2.159816,88.870857,7.255706,-0.011451,0.011711,-0.53733,2.450429,7.056709,1.301331,0.00195,0.007792,0.822271,2.926442,6.825913,1.012036,0.001408,0.000404,0.058186,2.661696,1.14926,0.045236,-9.783559,0.011505,-0.09384,3.752589,1252.295639,1.492945,-0.196627,0.028836,-0.029594,2.082861,27.3108,1.965542,0.748436,0.056629,0.255061,3.032998,96.065996,6.553272,0.052225,0.010868,0.531971,2.447681,6.889923,1.369007,0.002046,0.003293,1.157719,3.294564,3.990075,0.369495,-0.00137,0.00134,-0.294067,2.185625,2.79077,0.169355,wash-carrot--
49616,9.588081,0.426615,0.055745,2.40417,1227.276365,55.406136,0.427452,0.339831,0.166019,3.017843,54.715353,44.186617,-1.899169,2.483526,-0.202117,2.300179,247.047858,292.244528,-0.066091,0.27275,-0.124474,2.270802,30.86516,35.246405,-0.355696,0.105198,-0.067513,2.360486,45.670882,13.47379,-0.055196,0.057972,0.150626,2.30559,14.366631,7.507435,-6.063709,10.187919,-0.401664,2.331297,776.26311,1322.130601,6.585906,9.704022,-0.365031,4.218608,844.478787,1222.212082,-4.422066,25.420713,0.13635,2.406327,567.280233,3282.972453,0.523956,2.111692,-0.043321,2.861871,78.820708,247.451155,0.185942,0.866056,0.194419,1.581146,51.58758,101.288435,-0.148481,0.320744,1.284109,5.267777,31.917484,31.271318,-6.068113,16.367734,0.265067,2.479099,779.719719,2054.237543,-6.373702,3.961473,0.608633,3.7351,815.911288,513.164078,-5.071515,11.661429,-0.631477,3.842307,649.422994,1512.486157,0.081848,2.624119,0.864271,4.391784,77.214828,336.3318,0.035448,0.531184,0.117301,2.256953,49.6039,69.05583,0.035958,0.195889,-0.389211,2.233473,24.699139,24.696061,-9.776592,0.005616,-0.157172,2.683153,1251.403948,0.722164,-0.377321,0.031507,0.184454,2.395585,48.30284,4.088184,0.717054,0.069337,-0.673932,2.328678,91.85348,8.811295,-0.028563,0.00847,-0.401134,2.298704,4.35052,1.079766,0.014271,0.007031,1.259912,4.021072,5.17694,0.542036,-0.003103,0.000427,-0.148685,2.546,1.164644,0.054086,-9.77928,0.017635,-0.287526,2.891033,1251.748261,2.27449,-0.210045,0.045255,0.849007,3.619345,26.9232,5.852846,0.792583,0.048555,0.498013,3.689937,101.453344,6.306477,0.010627,0.007999,0.297696,2.304273,5.453433,1.015313,-0.000785,0.003279,1.011535,3.123706,3.164452,0.267607,-0.004678,0.001562,-0.372369,1.927622,2.635191,0.098545,wash-carrot--
49883,9.476359,0.395985,-0.297892,2.736103,1212.978847,51.307565,0.56748,0.329428,0.002775,2.207986,72.693639,42.710923,-2.707629,1.429065,0.054676,2.022902,347.093113,180.138463,-0.073031,0.343652,-0.203424,2.052067,29.604256,44.625272,-0.204263,0.09109,0.538933,3.061768,26.15644,11.835795,-0.068785,0.058415,0.183279,2.000003,13.617984,7.267573,-5.878072,14.945685,0.009437,1.941288,752.682587,1936.808915,5.650936,5.542736,0.432273,3.314694,723.803056,709.635059,-5.692635,26.14074,-0.121313,2.254766,728.913285,3393.396262,0.305922,1.727482,-0.42481,2.871081,59.173497,219.200803,0.169283,0.985385,0.270863,1.604192,53.549051,119.946296,0.022542,0.105957,-0.385318,2.411319,16.959569,13.484013,-5.330519,17.409118,0.544826,2.60567,683.557901,2236.611168,-6.517526,5.357385,0.285529,2.721632,834.573445,687.925596,-4.730572,18.924957,-0.19042,2.591059,605.523204,2462.228918,-0.092353,2.810351,0.52268,3.629745,81.471606,359.943245,-0.050225,0.916068,-0.116963,2.047608,55.957808,112.528818,0.024351,0.197505,-0.442508,2.268154,27.95502,23.974743,-9.783962,0.007716,-0.700355,3.374323,1252.347145,1.002219,-0.427277,0.031509,-0.008307,2.589477,54.692993,4.094542,0.596043,0.028276,-0.791649,3.021569,76.32051,3.611331,-0.02575,0.005966,-0.131911,2.072163,4.184875,0.67019,0.044483,0.001241,-0.999234,3.371178,5.735511,0.153934,0.003601,0.000556,0.084946,2.404723,1.70307,0.065405,-9.767144,0.020141,-0.31028,2.644839,1250.195186,2.587403,-0.292518,0.052044,0.807157,3.1644,37.47368,6.729976,0.76292,0.024815,0.510794,2.67171,97.653815,3.227063,-0.011412,0.007058,0.064996,1.989776,5.469702,0.906541,0.025478,0.000756,-0.26285,2.142835,3.264547,0.097914,-0.013656,0.000975,-0.326712,2.094255,2.044415,0.119919,wash-carrot--
50149,9.371297,0.339932,-0.607542,3.51802,1199.540311,43.657452,0.638192,0.329274,-0.261137,2.54182,81.688528,42.817893,-3.124345,1.320135,-0.156688,2.159484,399.924225,171.559223,-0.012844,0.358243,-0.227186,2.397208,38.791733,46.564235,-0.132599,0.08049,0.915936,4.501638,17.450989,10.205915,-0.0408,0.05083,0.175468,1.730297,16.819454,6.512611,-5.92047,18.042172,0.188901,2.160844,758.884775,2320.465675,5.385559,4.880957,0.501697,3.391213,689.411514,633.367072,-6.298848,29.44237,-0.01243,2.174674,807.209748,3803.933746,0.159994,1.632313,-0.527581,3.004554,51.619441,176.615096,0.092237,1.318434,0.19649,1.584093,83.443126,170.438423,0.01989,0.095421,-0.292314,2.546102,18.229418,11.053141,-5.256159,17.937457,0.572151,2.644106,674.178025,2302.958361,-6.349199,5.827837,0.236787,2.612622,813.072962,748.134769,-4.771596,25.678951,0.086327,2.338425,611.127933,3332.031951,-0.093527,2.843476,0.583941,3.70662,96.493952,353.198906,0.02577,1.192976,0.093824,1.78491,75.678392,153.849705,0.059275,0.176601,-0.488135,2.308412,21.822351,22.951172,-9.784466,0.008466,-0.431712,3.182163,1252.411742,1.098979,-0.439695,0.037041,-0.13824,2.126579,56.294531,4.792304,0.550154,0.016777,-0.32407,2.371538,70.463127,2.084553,-0.002018,0.004547,0.057665,1.883873,4.618178,0.590006,0.023598,0.000564,-0.640299,2.98404,3.022535,0.073229,0.004607,0.00062,0.123417,2.168676,1.855973,0.075277,-9.780514,0.020166,-0.449077,2.777848,1251.905825,2.619427,-0.338951,0.053149,0.425353,2.541797,43.433105,6.846007,0.741435,0.034699,0.245106,2.31761,94.903697,4.512184,-0.005632,0.007149,-0.104422,2.143988,5.034465,0.928866,0.018903,0.00096,-0.066039,2.343925,2.440784,0.123242,-0.00505,0.001101,0.106888,1.784072,2.507974,0.138967,wash-carrot--
50416,9.240044,0.247191,-0.71324,5.004968,1182.726121,32.126432,0.711293,0.318757,-0.23742,2.572925,91.047597,41.445515,-3.2325,1.138783,-0.056721,2.070523,413.778374,147.840926,0.002352,0.354385,-0.127564,2.55002,39.343697,45.660815,-0.055309,0.057183,0.173729,3.178459,10.5284,7.430465,-0.006764,0.05558,0.333788,1.86339,18.643855,6.973989,-5.84821,23.7344,0.088866,1.82094,751.704197,3011.666542,5.780017,3.368436,0.562701,3.914792,740.00442,434.202348,-6.011406,30.416242,0.155749,2.132934,771.592702,3902.980394,-0.41095,1.834294,0.062494,3.345244,53.450899,237.0889,0.050533,1.460749,0.234041,1.562203,93.884626,187.86574,-0.057761,0.118609,0.505987,3.370582,13.583389,14.596533,-5.314234,15.413188,0.466834,2.496887,680.880276,1989.979872,-5.975296,6.101216,0.34017,2.914205,764.922177,791.388946,-5.404094,30.420548,0.081469,2.091953,692.515244,3938.749447,-0.44178,1.473332,0.943393,4.060464,59.330903,191.375059,0.086122,1.276313,0.214715,1.677827,96.159861,164.890053,0.041985,0.110467,-0.243998,2.339448,15.993858,14.260043,-9.791922,0.008478,-0.727847,3.300368,1253.366057,1.102327,-0.44819,0.035617,-0.055878,2.119367,57.371928,4.624882,0.533803,0.013585,-0.229566,2.282031,68.359015,1.696718,-0.004366,0.005052,0.430706,1.880691,5.342386,0.64705,0.014801,0.000305,-0.14916,2.362751,1.944819,0.036663,0.007659,0.00052,0.006868,2.063611,1.50012,0.063229,-9.780542,0.016838,-0.746706,2.960175,1251.909355,2.188609,-0.357687,0.052345,0.33391,2.468107,45.78529,6.804549,0.73627,0.038519,0.048385,2.16116,94.254439,4.973027,-0.009271,0.007504,-0.556916,2.097411,5.376311,0.964628,0.014091,0.001008,0.005708,2.140886,2.127031,0.13107,0.003073,0.000821,0.264857,1.957902,2.224533,0.099449,wash-carrot--
50683,9.247506,0.118147,0.062889,2.589401,1183.682524,15.302373,0.786468,0.32011,0.018493,2.290274,100.740722,41.39169,-3.233687,0.980457,0.188585,1.969128,413.925566,127.317417,-0.03614,0.2868,-0.297907,3.068341,29.570389,37.178146,0.001833,0.045721,-0.387019,2.31281,8.416614,5.928405,0.014174,0.047885,0.365213,1.900033,12.34648,5.960608,-5.340971,23.263357,0.291778,1.944441,683.670491,3024.538003,6.48522,2.923453,-0.317509,2.872567,830.653696,365.866288,-4.396422,33.037166,0.437216,2.263229,568.397258,4194.741518,-0.712298,2.367304,0.058738,2.814824,92.607137,303.674189,-0.034177,1.378415,0.132672,1.567981,75.566845,176.980022,-0.088867,0.150078,0.455036,2.685875,21.751723,18.966689,-5.434259,11.051929,0.478943,2.6467,695.791901,1432.535663,-4.770094,7.235619,-0.015214,2.630159,611.230121,928.109598,-6.488962,27.736267,-0.00158,2.136899,830.618153,3606.466542,-0.544446,1.008551,0.61652,4.758988,71.741434,126.539982,0.089539,1.257105,0.311698,1.739963,68.809483,158.898546,0.01028,0.076161,0.501171,2.720927,13.421743,9.710403,-9.789034,0.00753,-0.643513,3.640317,1252.996807,0.962253,-0.432671,0.028411,0.113441,2.28499,55.399324,3.663694,0.527115,0.015618,-0.057618,2.349156,67.477161,2.017166,0.009367,0.005063,0.758861,2.361977,5.241546,0.633468,0.008637,0.00041,-0.360629,2.431235,1.112258,0.053044,0.00541,0.000515,-0.159506,2.121071,1.06275,0.064654,-9.783861,0.011482,-0.849581,3.444994,1252.334266,1.492079,-0.344526,0.043029,0.217751,2.7054,44.114352,5.574191,0.724174,0.034955,-0.060003,2.419582,92.708083,4.50486,0.003257,0.007954,-0.392792,1.924359,6.098505,1.005139,0.012776,0.000837,0.149418,2.479319,1.992176,0.102195,0.002661,0.000562,-0.155497,1.771403,1.402593,0.064578,wash-carrot--
50949,9.252142,0.105791,0.1269,2.982113,1184.274417,13.749741,0.809092,0.242624,-0.231633,2.515605,104.026775,30.03118,-3.123386,0.757749,0.498273,2.38367,399.858721,97.703007,-0.075302,0.199387,-0.509497,4.45226,24.14747,25.924628,0.023723,0.042461,-0.360572,2.217456,7.972692,5.36568,0.004796,0.035899,0.274856,2.332744,12.256863,4.597077,-5.297486,20.534975,0.27357,2.101046,678.286882,2665.81805,7.202763,3.124287,-0.250192,2.631067,921.954352,406.254113,-3.509681,28.243126,0.786397,2.97953,449.305502,3671.579178,-0.423188,2.79468,0.288779,2.436585,78.602508,311.902412,-0.014702,1.132546,0.270972,1.959876,66.668673,146.943561,-0.011166,0.182601,0.504677,2.519446,30.439776,21.955153,-5.546844,8.859341,0.598516,2.857532,710.279295,1145.614708,-3.92755,6.639484,0.019003,2.036706,502.740056,863.126511,-7.243665,19.737072,0.02509,2.541638,927.265098,2565.318433,-0.355352,1.040466,0.948463,4.959084,56.011011,118.335786,-0.00716,0.93125,0.175451,1.894005,65.24767,120.633377,0.015101,0.062,0.5503,3.20518,14.119037,7.956699,-9.794434,0.00462,-0.177416,3.503109,1253.687723,0.594911,-0.454717,0.02133,-0.160017,2.25513,58.203778,2.77368,0.547267,0.015682,0.101682,2.535633,70.051727,2.035842,0.015165,0.004525,0.983256,3.01925,3.91044,0.565786,0.003847,0.000396,-0.753895,3.038879,1.0052,0.049182,0.004184,0.00043,0.03156,2.102003,1.296796,0.05554,-9.78786,0.007513,-0.262173,2.788938,1252.846701,0.953572,-0.351418,0.026958,-0.432918,2.676034,44.988551,3.495299,0.748039,0.027811,0.099717,2.932835,95.752763,3.605181,0.008601,0.006781,-0.316714,2.253437,4.827757,0.854959,0.010861,0.000662,0.614341,2.397161,1.867362,0.084677,0.002977,0.00037,-0.106191,2.080346,1.155233,0.047863,wash-carrot--
51216,9.32429,0.104265,0.181717,2.778842,1193.51251,13.432088,0.921036,0.205368,0.341677,2.432559,118.058276,26.099419,-2.929338,0.449924,0.886139,2.997752,374.996825,58.009908,-0.075785,0.126733,0.243191,4.013796,13.632397,16.052354,0.081919,0.038515,-0.145536,2.425753,12.803551,5.005479,0.0113,0.022159,-0.258395,2.973775,8.758787,2.865685,-5.344267,15.88063,0.033778,2.104697,684.603194,2053.323182,8.216413,3.918537,-0.438918,2.553095,1051.797101,506.328417,-1.73851,18.659332,1.161004,4.400649,235.01054,2388.881077,-0.743712,2.680817,-0.153876,2.491069,102.411435,325.956598,-0.279331,0.928702,-0.028808,1.876811,49.337072,102.434706,0.137649,0.426841,-0.742976,3.543437,43.576124,52.32564,-5.902705,5.910634,0.494612,2.777712,757.661742,717.784739,-3.716329,6.13837,0.039323,2.043103,479.805731,735.840475,-7.574815,11.157075,0.572133,2.666118,969.616478,1450.187868,-0.053594,1.554043,0.021711,3.701244,51.161949,202.175593,-0.022708,0.529087,0.164912,2.451898,46.731547,66.59479,0.090949,0.089843,-0.080861,3.853395,16.284718,9.624282,-9.800022,0.003152,-0.918028,4.699469,1254.402798,0.409647,-0.481166,0.015452,-0.36249,2.716527,61.59367,2.001446,0.569071,0.013057,0.482432,3.03716,72.847455,1.683259,0.021725,0.003675,1.148595,4.273258,3.927142,0.47793,0.007614,0.0004,-0.276741,2.511185,1.105282,0.047657,0.005232,0.000381,0.216393,2.228684,1.416874,0.046577,-9.783896,0.005328,-0.14207,2.436653,1252.338933,0.681594,-0.369708,0.018848,-0.815771,4.004246,47.333882,2.433978,0.761735,0.016405,-0.018815,3.449826,97.507143,2.117732,0.012889,0.005005,-0.126114,3.044384,4.752188,0.650841,0.017813,0.000503,0.886519,3.159089,2.340175,0.060993,0.000648,0.000243,0.072918,2.242618,1.044596,0.030826,wash-carrot--
51483,9.41394,0.082995,0.290274,2.805168,1204.98534,10.751643,0.90664,0.170095,0.401916,2.498887,116.11142,21.892808,-2.716901,0.436909,0.489611,4.358578,347.794156,56.487887,-0.070202,0.094741,-0.898854,4.84632,12.787334,12.262568,0.199795,0.070332,-0.45838,2.503874,26.540553,8.346437,-0.000719,0.019468,-0.778397,3.20599,8.106329,2.251915,-4.076907,15.255573,-0.267589,2.530557,535.230258,1759.102528,8.185368,4.486966,0.016067,3.002496,1050.904141,477.648966,-0.580171,9.485962,0.74298,3.691532,117.111735,1225.129058,-0.945422,2.277468,-0.154176,2.335876,128.466892,266.636119,-0.268556,0.937314,0.029356,1.849599,66.960341,113.972393,0.174035,0.627347,-0.131963,2.558323,40.111697,72.285573,-5.941462,3.542951,0.472879,3.245952,760.61313,458.286697,-3.698943,5.764745,-0.091803,1.936336,473.607273,747.62147,-7.298311,6.072785,1.199115,4.639438,934.328834,785.493485,0.299633,1.206444,-0.559778,2.578449,53.550786,137.025561,-0.041821,0.364557,0.705949,3.224525,41.806428,46.6717,0.094487,0.090179,-0.193996,3.806136,14.651796,10.6407,-9.794035,0.002703,-0.72195,3.647448,1253.636719,0.341026,-0.491615,0.009096,-0.378203,2.413258,62.986915,1.06276,0.561404,0.011035,0.608226,3.418465,71.980047,1.16009,0.053136,0.002757,-0.291369,2.591254,7.066582,0.300117,0.012701,0.000445,0.179977,2.156311,1.655774,0.056314,0.000988,0.000387,-0.009983,2.239907,1.340097,0.042583,-9.774978,0.004123,-0.177597,2.244881,1251.197305,0.531499,-0.390163,0.011285,-0.824588,3.501205,49.942589,1.464917,0.710137,0.030449,1.064467,3.54186,91.226267,3.009038,0.03556,0.003968,-0.472803,2.780699,4.694202,0.49511,0.028633,0.000767,-0.306685,3.624221,3.668663,0.099322,-0.008641,0.000374,0.38327,2.164752,1.411385,0.036429,wash-carrot--
51749,9.517948,0.073987,0.234258,2.892155,1218.299349,9.549924,0.817254,0.176824,0.439274,2.712394,106.172326,17.767029,-2.126767,0.834911,-0.702212,2.272712,274.087047,92.42817,0.047068,0.088122,-0.816371,3.328622,15.913067,11.45134,0.279922,0.056394,-0.121748,2.429417,35.989694,7.150927,0.018311,0.019505,-0.794941,3.271333,8.11743,2.497173,-5.062631,20.032183,0.166093,3.660832,684.720786,1828.624194,7.541293,7.359761,0.140141,2.467918,968.314291,864.131465,1.473802,27.116384,-1.537838,7.367821,254.125274,3433.38829,-0.884321,3.245032,-0.032517,3.962094,133.983224,340.392581,0.062063,1.564872,-0.609722,3.565597,77.751078,108.528673,-0.005833,1.007852,0.198135,2.431055,51.175161,110.521261,-5.81083,2.008435,-0.074722,3.509721,744.993542,232.828897,-4.541711,4.398743,-0.569061,2.283478,581.340037,572.020379,-6.47458,2.536554,0.715472,2.872529,828.913208,325.54096,0.492806,0.881725,-0.827265,2.933851,67.458472,105.579303,-0.061342,0.129879,1.136529,5.272423,20.170812,11.409867,0.032067,0.101975,-0.649136,3.039359,18.65192,8.006906,-9.79481,0.003513,-0.545918,3.168003,1253.735649,0.455698,-0.521064,0.008202,0.972267,4.792793,66.725823,1.003943,0.58029,0.010254,-0.397016,3.406866,74.27783,1.332175,0.021757,0.005431,-0.09906,2.374875,5.51001,0.347372,0.019126,0.000365,0.282559,2.580038,2.492045,0.044043,-0.004965,0.000672,0.991212,3.5173,1.575305,0.07958,-9.778122,0.006889,0.241234,3.374661,1251.599674,0.892003,-0.441124,0.014262,0.234493,3.060128,56.51716,1.759487,0.715226,0.05271,0.422477,2.452642,91.761683,6.235663,0.013078,0.00452,-0.467741,3.201387,3.758959,0.408002,-0.006383,0.005692,1.028149,2.952972,4.859923,0.4318,-0.008123,0.000378,0.512508,2.19098,1.200593,0.043497,wash-carrot--
52016,9.591107,0.05703,0.642321,4.287887,1227.665907,7.2552,0.877325,0.191484,0.453081,2.782198,113.07247,22.131266,-1.408026,1.452293,-0.204407,1.763423,180.286894,188.507099,0.007887,0.105407,-0.717788,2.959045,17.263959,8.991744,0.344618,0.039117,-0.193041,2.600019,45.211196,3.527234,0.004962,0.021813,-0.748325,3.153524,9.093711,1.530501,-5.009796,18.953398,0.146743,3.963645,643.043088,2428.535883,6.929576,7.102791,-0.329572,2.647891,890.490898,824.897287,2.961927,20.3105,-2.056048,8.647562,391.067494,2495.107123,-0.688618,4.308074,-0.316966,3.287544,103.94401,512.01085,-0.135106,1.782371,-0.778832,3.274773,69.416749,193.910311,0.212115,1.276518,0.419106,1.991543,68.325315,103.5927,-5.752212,0.816874,0.956949,3.998704,736.288734,106.116385,-5.341003,2.275413,-1.251145,4.466448,683.698662,294.939337,-6.078118,1.16012,0.894571,4.273269,778.15285,147.135081,0.583326,0.820305,-0.706783,2.941132,80.126699,93.253736,0.142818,0.0636,-0.540607,2.103991,19.3775,7.614923,-0.003382,0.106971,-0.7314,3.24455,21.366286,11.980661,-9.724087,0.068093,-4.390601,23.454384,1244.70215,8.10399,-0.69647,0.143618,2.146522,7.73975,91.056558,13.216238,0.397684,1.209397,4.281532,21.901648,56.413527,147.952597,-0.046658,0.055838,3.705035,19.514651,9.371733,6.438926,0.200452,0.16455,-2.555691,8.834,31.653615,15.949921,-0.000673,0.002096,-0.887621,5.450402,1.991015,0.222691,-9.758656,0.01071,-0.060942,3.028592,1249.108964,1.353188,-0.483425,0.033842,1.040435,4.833917,61.879103,4.399981,0.772174,0.07655,0.236425,2.271722,100.076103,6.046429,0.039434,0.007813,-0.469646,2.683008,6.214469,0.807668,-0.045663,0.008525,0.040475,1.41971,7.468227,1.103437,-0.014824,0.000453,0.062127,1.964222,1.963048,0.054973,wash-carrot--
52283,9.629398,0.094214,0.356423,3.176463,1232.578889,11.629355,0.880208,0.173882,0.624729,3.164078,113.51077,19.57975,-0.444862,1.993655,0.077525,2.18599,99.934616,257.027311,0.183366,0.21534,-0.568621,2.06268,29.304356,23.11536,0.454818,0.036578,0.125637,2.276367,58.654225,3.946411,0.094083,0.048387,-0.454192,2.085786,14.291697,5.35171,-4.311177,17.468637,0.58847,4.80576,609.046769,1217.2685,6.539318,6.303118,-0.713255,3.617382,843.803828,639.770816,3.676486,18.921105,-1.860219,8.540098,511.839265,1817.292554,0.122324,6.415649,-0.01135,2.605528,130.764889,826.14744,0.229733,1.519256,-0.330802,3.39342,61.557401,191.16954,0.013075,1.068627,0.237743,2.07707,70.741394,137.735991,-5.47742,0.343064,0.543948,3.118826,701.109874,44.609499,-5.99409,2.122359,-0.561832,5.296513,767.276744,275.214581,-5.47364,1.415203,-0.944648,5.556505,701.195804,171.424134,0.466329,0.385862,-1.277237,5.26131,59.812331,49.951864,0.090343,0.12336,0.581814,3.280618,20.268193,15.375091,-0.168241,0.080633,-0.269833,3.240051,21.850028,10.273006,-9.455477,0.281624,-1.151979,2.63334,1210.492186,29.277786,-0.332357,0.913849,-1.368863,5.151468,57.31609,95.411406,-0.937185,6.53572,1.172865,2.82952,181.586786,710.537824,-0.574367,0.934252,1.437834,3.798294,79.365362,107.295336,0.520235,0.490599,-1.084162,2.603851,67.26911,62.35069,-0.019798,0.005011,0.235437,4.192081,3.886587,0.650073,-9.733929,0.019873,-0.454054,3.129675,1245.944978,2.503135,-0.566077,0.068117,0.933244,3.505142,72.473999,8.820523,0.982956,0.229177,-0.320839,2.303772,126.03422,28.938778,-0.029563,0.0425,0.96877,3.267298,12.578589,4.946748,-0.085914,0.007349,-0.941536,2.552424,11.832228,0.653017,0.033517,0.012041,-1.761994,4.762577,6.60762,1.165343,wash-carrot--
52549,9.559767,0.152344,1.014092,4.989767,1223.685809,18.424218,0.828154,0.224245,0.570328,2.617465,108.118757,21.973192,0.757284,1.915554,-0.22022,1.813727,100.300337,246.801676,0.367509,0.25097,0.069196,1.663818,48.956198,29.716141,0.323975,0.076438,0.660923,2.84909,43.451221,7.267733,0.12968,0.040793,-0.146006,2.358205,17.025684,5.077172,-5.581432,9.610785,1.873866,7.64153,720.863122,1103.495364,7.838994,13.671477,-0.859167,3.217016,1007.038179,1661.707794,4.424384,16.83147,-1.904084,9.057163,570.543141,2112.628004,-0.024234,8.824287,0.468361,2.691056,139.012367,946.12375,0.379167,1.253631,-0.467199,3.904697,66.09006,160.025248,0.505707,1.823082,-0.421545,3.423869,88.902039,236.4187,-5.058302,0.819176,-1.142351,5.166646,647.845093,98.687273,-8.16438,17.116561,2.296287,8.04283,1056.238792,1852.223691,-4.371037,3.951391,-1.28072,3.698822,563.92697,434.904842,1.110298,3.355215,-2.861247,11.340126,152.394136,388.407892,-0.268965,0.418675,0.595033,2.206407,47.523758,37.410912,-0.664182,0.927838,2.441734,8.511472,98.038245,82.837943,-9.456895,0.604146,0.535311,3.68678,1210.772496,67.416136,-0.076486,2.098337,-0.354909,2.990903,59.736327,271.355317,-1.86132,6.686116,0.345367,1.762268,250.374984,775.376608,-0.622461,1.185827,0.585744,2.967272,91.417262,122.308706,0.315213,0.826681,-0.426934,2.192383,78.944948,34.409577,-0.018711,0.024763,-0.335,5.159313,8.494444,3.197162,-9.712188,0.026932,-0.234375,2.375942,1243.161204,3.455302,-0.394647,0.466509,-1.915464,6.509219,58.346088,47.13337,1.337031,0.368028,-0.652235,3.255911,171.226169,47.387354,-0.126538,0.093183,1.074186,3.477137,18.527114,10.832912,-0.08725,0.009824,-1.616925,4.495208,12.325299,0.846105,0.153129,0.040368,-0.66142,1.87904,20.60397,4.609552,wash-carrot--
52816,9.664263,0.347526,-0.784338,4.931958,1237.24768,36.471243,0.699264,0.303932,0.264658,2.011189,91.840912,32.798949,1.489425,1.400017,0.335841,2.129166,194.926317,155.874025,0.258352,0.361156,0.116886,1.724463,60.222196,6.756215,0.221949,0.110496,0.107618,1.936857,28.899474,13.923343,0.047962,0.062604,-0.212873,2.297642,20.33336,2.177394,-3.533359,9.15007,-0.214067,2.211195,458.847508,1094.876546,6.233731,36.380829,0.75181,3.777099,877.189619,2622.93816,2.495671,11.801934,0.922997,4.424141,325.38417,1473.860773,-0.064199,8.395527,0.272231,2.548081,136.833092,1042.297934,0.104089,2.034543,-0.911971,4.351008,83.027195,261.200035,0.611368,4.78182,1.201208,5.366461,110.80057,596.623536,-3.376663,9.678578,-1.185259,3.06599,443.787108,1097.597406,-6.372571,38.432704,0.347361,3.835057,874.691736,3414.3526,-3.345718,7.911188,-1.18878,5.693667,430.053168,1004.715258,1.486411,7.331779,-1.167424,4.295149,195.408402,921.909025,0.01022,3.228154,-2.008131,7.668073,90.58594,289.637705,-0.564662,2.782236,-0.386712,4.890034,94.596334,302.693122,-9.4206,0.603693,0.675816,3.812968,1205.913913,75.546463,0.19365,2.351268,0.145062,2.439311,56.662001,294.069411,-2.406592,5.024805,0.100738,2.318043,336.422466,363.084789,-0.671544,1.216536,0.414688,2.759297,90.015541,146.85377,0.219101,0.918706,-0.565762,2.030782,81.065773,119.34125,-0.041863,0.027751,-0.555445,4.482505,9.451586,3.505432,-9.655764,0.116129,-0.525371,4.378269,1235.946922,14.743248,-0.094797,0.812769,-0.822092,2.406807,59.607381,102.619562,1.192191,0.922376,1.180389,4.576446,165.457318,55.046167,-0.257631,0.177006,0.57115,2.090592,33.134217,22.851334,0.068206,0.133911,-2.610034,9.536174,15.943691,14.593405,0.164485,0.058709,0.497557,2.988781,26.833873,3.240844,wash-carrot--
53083,9.505097,1.436106,0.679504,5.255193,1216.656796,186.575335,0.474786,0.988392,2.581986,12.259753,61.913251,126.308212,2.253475,2.796084,-0.584512,4.517616,290.47839,344.90122,0.280117,0.606211,0.808305,3.014342,53.371236,78.803055,0.217364,0.235968,-0.010471,2.830237,36.075801,22.313768,0.003254,0.124072,0.989409,4.109164,27.222008,16.01187,-4.164497,29.653631,2.517381,10.992091,537.440944,3781.417248,7.845952,66.390428,-0.447991,4.66532,1007.866201,8518.382114,3.30882,16.972645,0.449013,3.543172,445.841958,1899.073826,-0.236306,9.108435,-0.142652,2.818154,180.956085,980.37071,0.38979,2.173104,-0.856386,3.875412,93.801844,264.896321,0.012073,6.801913,0.877177,3.712352,164.594798,785.484653,-4.917063,37.010981,1.806386,8.11587,676.570246,3834.488753,-7.717883,56.019892,0.52025,3.66403,992.022762,7154.457613,-0.280031,30.626261,-1.24158,3.899227,350.074181,3852.032796,0.768699,13.216435,0.281527,5.042113,208.27993,1344.702911,0.207859,4.413997,-1.645583,5.289102,124.948778,553.461293,-0.342811,4.690973,-1.082799,4.97987,128.930791,555.011928,-9.435506,0.570859,0.763335,4.082693,1207.927138,67.238602,0.726288,1.715636,1.007724,4.743476,95.700288,214.910066,-2.73893,2.863166,0.869617,3.029763,353.820549,336.131727,-0.671241,1.181205,0.449076,2.909837,92.735166,134.267441,0.108155,0.776488,-0.863737,2.808534,66.54444,33.726505,-0.063591,0.025955,-0.926633,5.44647,8.908056,3.345655,-9.714947,0.235809,0.5191,4.324346,1243.520182,30.388042,0.58763,1.774341,-0.419089,2.061115,84.795001,230.554517,0.336475,3.436048,0.573472,1.774252,140.031195,373.742658,-0.362122,0.189197,0.192568,2.392408,47.404058,23.043689,0.488982,0.563732,-1.040363,2.537196,64.541887,69.364088,0.076984,0.147326,0.992941,2.923499,27.284885,16.061298,move--sink-counter
53349,9.403851,1.401061,0.469723,5.311564,1203.723646,181.012156,0.13464,0.922565,2.108839,10.651983,34.559281,118.630513,2.642606,2.418334,-0.263302,5.109417,338.29512,314.037706,0.398659,0.742829,0.68472,2.748683,79.794117,36.858379,0.142061,0.193741,-0.319989,4.007899,19.059775,25.182664,0.023134,0.144733,0.593228,3.903533,28.932969,5.672087,-4.622577,29.126954,2.340025,10.552591,592.149089,3778.801556,7.758011,64.548461,-0.488027,4.946376,1003.748223,8053.625402,2.343178,18.798786,-0.099716,2.890585,310.772117,2339.34156,-0.39845,7.376541,0.06152,3.344314,143.581884,914.825326,0.332815,2.185744,-0.961204,3.972375,117.466112,274.062721,0.018457,6.783551,0.887997,3.741037,166.861104,695.528491,-5.501545,38.58149,1.439621,6.886971,704.528189,5009.440258,-7.115912,57.268647,0.728299,3.706041,920.579634,7163.516224,1.326717,25.301712,-0.852423,3.867061,270.655378,3102.896625,0.671831,13.30074,0.20214,4.953672,220.956663,1532.804607,0.18147,4.405347,-1.689866,5.392874,123.902062,337.721477,-0.447671,4.721592,-1.214087,5.136627,139.459665,446.243096,-9.625124,0.375754,1.114097,6.464312,1232.026116,48.467813,0.684324,1.471635,1.279792,5.973763,88.590345,188.579097,-2.183553,1.015766,0.602312,3.411951,287.395076,60.993474,-0.220892,0.397371,-0.202126,4.729037,35.132193,50.876011,-0.096547,0.28334,0.273124,1.695189,41.698848,36.135305,-0.137938,0.043856,-0.446229,3.879716,18.130057,5.434381,-9.620063,0.483774,-0.710701,4.222565,1231.460482,59.294977,0.654643,2.089234,0.247541,2.755692,110.263293,190.150671,-0.373497,3.202376,-0.256109,1.725937,130.517202,312.962319,-0.884397,0.928161,0.733322,2.422709,120.769988,92.595408,0.33916,0.877753,-0.280901,2.42249,79.839176,42.871555,0.034306,0.190151,0.733606,2.25473,23.017374,18.445569,move--sink-counter
53616,9.517111,1.584674,0.410338,4.685055,1218.330771,200.639496,0.256403,1.423711,0.752158,6.131119,51.768711,159.692024,2.792146,2.428303,-0.02641,5.022255,357.424268,315.424898,0.509424,0.864465,0.721595,2.499836,69.962656,112.402994,0.185471,0.17853,-0.131357,4.529424,26.766459,20.789514,0.177487,0.269882,0.23074,2.390569,43.408703,34.089427,-4.054932,28.506965,2.726128,12.105793,542.128504,3317.793548,7.426967,59.312911,-0.574297,5.813436,958.892942,7462.837846,1.061859,18.99649,-0.685965,3.160482,244.114129,2013.029452,0.273273,4.016257,-0.647128,4.425044,95.368656,430.209678,0.720418,2.475114,-0.343457,2.702198,94.553882,314.943881,-0.410884,5.342374,1.034701,4.561304,140.105996,676.003588,-5.439395,38.926027,1.443912,6.827004,761.161772,3559.827739,-6.031724,40.989662,0.905889,5.815036,785.309308,5002.471816,2.114696,22.374727,-0.650094,4.207132,337.032792,2269.397767,-0.77151,11.15517,-0.158591,5.317271,166.017538,1449.886623,0.02304,4.996382,-1.441835,4.789811,133.207715,609.235399,0.154006,3.711226,-1.211828,5.545698,107.380759,479.50172,-9.942929,1.35876,3.095173,13.343788,1273.15704,158.020388,0.665842,0.67516,0.639771,3.715028,86.942267,83.11505,-1.954224,1.697885,0.552504,5.333991,250.159277,220.631881,-0.235331,0.098931,1.230165,5.357201,30.160776,12.827454,0.443614,0.455835,-0.620324,2.916566,56.961044,58.952138,-0.232126,0.044307,0.710598,2.298029,29.714596,5.759056,-9.772074,2.198327,1.496652,8.85675,1250.846735,285.008571,0.495004,10.229225,0.185083,4.898717,122.946593,1270.769239,-1.401122,2.164283,-0.05968,3.385983,186.594881,239.382729,-0.794156,2.142095,-0.903758,4.556213,108.986088,254.024933,0.364392,0.890025,-0.189017,2.341274,78.834423,115.52128,-0.282763,0.273017,0.349784,2.10056,38.42903,32.853933,move--sink-counter
53883,9.133848,1.433082,-0.148242,5.137202,1169.743829,163.680564,0.487827,1.665835,0.898863,5.222687,65.803132,209.771189,3.083311,2.166925,0.414566,6.241835,395.119133,276.064444,0.904953,0.739356,1.729659,5.230096,120.284546,79.465664,0.189589,0.164135,-0.203292,5.157817,24.35182,21.287007,0.315282,0.220888,1.010634,4.046725,51.316093,12.775249,-5.508937,21.551643,3.513905,15.859353,717.474849,2523.99143,9.662033,27.729769,-2.965729,13.331369,1239.61639,3492.746615,1.158976,14.402985,-1.397121,3.832596,249.488561,1234.320834,0.480996,2.503849,-1.375348,7.895834,80.828216,321.754483,1.130874,1.192788,-0.243834,2.223606,145.151535,153.282076,-0.230442,2.008615,3.466486,14.635727,69.645397,240.529242,-6.183763,28.762046,2.435398,10.078017,795.206561,3647.241357,-8.562121,19.747309,2.724877,12.842081,1104.118294,2282.588062,1.242799,27.621486,-0.644953,3.316061,377.451753,3552.278872,-1.519822,5.107208,2.100139,8.672154,197.423369,646.159124,-0.74616,2.743407,-1.861341,8.28916,104.868202,327.088103,-0.124969,2.236191,-2.897837,12.759703,65.078801,287.340902,-9.749095,2.827456,0.459171,5.512608,1248.143345,357.403094,0.587791,0.881929,-0.853955,4.418879,75.342035,114.442857,-2.419575,1.963509,-0.185061,3.979679,309.850568,253.90322,-0.573195,0.450055,1.498004,4.216872,78.042614,47.290508,-0.152383,2.984421,1.30145,3.584563,104.179712,221.859895,-0.436182,0.178599,1.107013,3.294633,56.060499,22.818397,-9.740414,2.153995,1.610909,9.355122,1246.779065,279.851417,0.04411,11.892994,-0.059582,3.839071,176.935289,1541.184998,-1.755199,1.2339,0.579339,4.895326,224.97843,158.245726,-0.796868,2.315101,-0.810951,3.979135,106.069999,287.592941,0.281915,0.826815,-0.404084,2.721738,63.811035,63.551142,-0.402772,0.220575,-0.030349,2.560504,51.555983,28.680041,move--sink-counter
54149,9.304977,0.720018,-1.509446,5.145105,1191.181686,88.162412,0.934591,1.303448,0.099951,1.685509,120.703822,165.384472,3.248591,0.422779,-0.04,3.921578,415.876807,54.261163,1.023058,0.300779,0.980169,3.1119,133.986106,26.354045,0.175954,0.037897,0.095933,2.366178,25.424714,2.718996,0.431579,0.080669,-0.393907,2.268341,57.027151,7.308495,-4.382849,1.529497,1.065334,4.352692,561.200444,195.40056,8.944591,2.568396,-0.25631,2.063649,1144.993422,330.857175,-0.846227,1.872211,-0.401153,2.902121,108.828353,241.744566,0.307537,0.794765,0.722372,3.609503,63.957285,63.012348,1.075509,0.796663,-0.416735,2.159149,157.747204,9.42622,0.04083,0.076466,-0.803958,2.568654,17.520883,6.349315,-3.655829,6.790059,0.6826,1.939205,476.125107,760.374932,-8.199292,5.801975,0.02537,2.241081,1052.144838,666.610823,-1.349722,11.336442,-0.091541,1.247997,271.819048,1408.256462,-1.233867,1.665332,0.769572,3.056763,181.708315,88.381909,-1.168064,0.776137,0.295865,1.773849,168.423105,5.487029,-0.2993,0.471441,-0.210702,1.813292,59.119939,60.44571,-9.785484,4.679867,0.322306,3.529098,1252.616079,605.608458,0.147579,3.060131,1.57239,8.144103,77.682459,383.097302,-2.516769,2.072545,-0.661754,4.77843,324.805811,242.192603,-0.75916,0.586319,0.999722,3.070306,97.592385,74.942038,-0.331151,3.853001,0.856941,2.301346,155.825756,481.787641,-0.367343,0.318539,-0.17472,3.224176,52.859335,32.165695,-9.925658,2.820471,1.318892,6.079799,1270.792622,354.350971,-0.55796,11.709023,-0.604395,4.341587,150.758678,1457.57853,-1.455818,1.261323,0.972724,5.727461,186.959575,160.371959,-0.877614,2.228319,-0.988467,4.469863,121.099012,257.277554,0.17334,0.602138,-0.324585,3.683764,52.774985,77.394687,-0.45574,0.198379,-0.260336,3.126922,60.998521,20.751941,move--sink-counter
54416,9.283188,0.941918,-1.215363,3.784929,1188.463696,114.346114,0.92706,1.512386,0.442221,2.066313,130.638697,149.271626,3.330876,0.276969,-0.739743,4.340396,426.568701,33.091959,0.705163,0.501639,0.284645,1.675967,91.1308,62.735378,0.087033,0.063584,0.416315,3.158944,11.795093,8.03149,0.304964,0.122337,-0.383739,2.284214,39.282643,15.602584,-4.118977,1.4403,1.671112,6.059215,527.285169,186.345919,9.014915,2.84805,-0.179436,1.84986,1154.49139,349.029141,-1.620741,2.606838,-0.21692,3.028198,221.254689,245.071913,-0.069978,0.465112,1.206572,4.214083,36.317694,59.870891,0.997858,0.900989,-0.427201,2.004585,128.049542,115.84563,0.131334,0.085348,-0.161417,1.760056,18.835436,9.952407,-2.782056,2.103617,0.366596,1.668888,372.743175,81.032355,-8.933549,3.719099,0.417874,2.095452,1143.727219,475.148154,-2.829518,7.810112,-1.039891,2.881227,398.014231,583.211389,-1.034031,2.412031,0.14485,2.803799,134.322824,313.110788,-1.056263,0.995521,0.160017,1.648082,136.607262,123.3884,-0.235892,0.439029,-0.036234,1.946605,52.270602,48.1365,-9.904114,5.376071,0.240497,2.982192,1268.343621,674.21991,0.145028,4.6181,0.596231,4.87246,80.658698,585.080766,-2.243228,3.246193,-0.541954,3.756173,291.444254,382.522061,-0.659688,1.048016,0.038321,2.872138,97.814644,97.584083,-0.282236,3.961622,0.870356,2.280429,136.988645,237.981421,-0.131322,0.51522,0.082888,2.343479,46.230802,60.301455,-9.501375,6.726541,-0.268587,3.553685,1217.846447,810.129867,-0.893414,13.036084,-0.689825,3.901098,183.161391,1674.325897,-2.29511,3.874966,0.940295,3.268966,304.734547,400.031326,-0.587479,1.750317,-1.137287,5.452453,75.517588,226.836747,0.403385,1.657805,0.926976,5.302354,63.934711,196.966538,-0.487442,0.242153,-1.083417,5.396908,62.684312,30.920958,move--sink-counter
54683,9.166546,0.880311,-1.346869,4.126346,1173.473554,108.675903,0.738748,1.245465,0.184022,2.164685,94.62863,161.745777,3.180542,0.4407,0.203179,4.105689,407.905425,47.013891,0.134305,0.881422,-0.097351,1.90317,77.227133,114.213115,-0.038385,0.090345,-0.103387,2.228655,15.444104,8.34522,0.030359,0.075258,0.07293,1.832183,20.903155,9.78652,-4.373093,1.86439,1.333419,4.209062,563.83806,169.637421,8.329677,2.118191,-1.115182,3.484473,1068.055799,212.534062,-1.467362,2.960417,-0.118724,2.563484,218.938113,184.051456,-0.172362,0.368596,1.42476,5.163334,32.093372,39.310295,0.265098,1.365768,-0.23585,3.200946,76.503224,176.17536,0.086726,0.080919,-0.448497,2.021555,18.535388,10.485703,-2.48986,1.571163,0.672056,2.24952,319.856944,192.638144,-8.840627,3.205651,0.648619,2.671451,1131.804539,409.49778,-3.694523,1.86202,0.195833,1.934353,473.042298,239.969003,-0.237641,1.23363,0.240508,3.495206,64.860533,141.101173,-0.322494,1.403997,0.324284,2.229464,87.210284,177.961433,-0.224707,0.431914,0.139219,1.645545,56.86254,56.012906,-9.632041,4.23745,0.183147,3.40937,1233.766998,517.140669,0.01564,4.584775,0.505912,4.807535,105.822564,595.031035,-1.841698,2.599561,-0.486707,3.504403,237.366906,325.791651,-0.474322,1.400228,0.038229,2.279367,60.875307,181.778979,-0.444847,3.495894,0.940133,2.379695,130.45821,409.151305,0.02315,0.494934,0.661233,2.834416,40.89307,45.833284,-9.2505,8.496069,0.426446,5.130239,1184.24822,1097.853808,-1.530928,7.958878,-0.774137,3.448901,198.828957,1016.940735,-3.375063,8.834899,0.680293,2.165838,432.407418,1143.419795,-0.106543,2.662882,-1.261959,4.212266,87.978673,283.436838,-0.170173,4.284455,0.93756,2.930514,116.55349,474.575501,-0.111381,0.709196,-1.446228,4.015405,49.928592,88.106381,move--sink-counter
54949,9.413452,0.847212,-0.966864,3.320908,1205.040123,105.643498,0.778796,1.158592,0.307899,2.509657,115.433847,96.881115,2.854767,0.670806,-0.333336,2.579021,365.412807,87.201549,-0.570263,0.605446,-0.22711,1.983818,73.107974,78.467265,-0.08741,0.094704,-0.480717,2.263111,19.828155,10.719454,-0.070556,0.042861,-0.120774,2.247534,16.137341,2.734434,-4.566382,2.138522,0.878391,2.638353,584.646153,275.311226,8.532921,1.814279,-1.146462,3.645389,1093.264147,199.486228,-1.318833,3.214454,0.111318,2.03562,193.120497,278.32392,0.134518,0.211017,-0.090698,2.320535,27.476729,20.161099,-0.960139,1.936629,0.604789,1.770975,127.081323,235.252306,-0.132927,0.125782,0.019468,2.108298,27.467073,8.975755,-3.056546,1.740106,-0.17952,1.818732,391.942517,217.54889,-8.885201,3.01033,0.689607,2.899104,1137.723052,376.368976,-3.186687,1.139162,1.073667,4.437981,409.359035,129.148662,0.217613,0.65601,-0.005204,2.703898,44.682939,66.654273,0.501612,0.653972,0.281946,2.110294,65.316227,82.762831,0.232253,0.332074,0.63021,2.068447,41.251378,40.08625,-9.654783,3.569939,0.504494,3.990575,1236.403831,440.999124,-0.128228,5.438286,0.501671,3.613383,119.734755,694.359772,-2.009245,3.479684,-0.057045,2.895885,274.166404,309.233585,0.490818,2.116365,0.043134,2.547285,115.104134,273.58961,0.186286,1.665632,1.472704,4.445639,92.248285,154.718472,0.337541,0.23049,0.396008,3.513588,44.454136,28.233498,-9.285081,9.023085,0.35753,4.606789,1193.003606,1002.681986,-1.439588,7.227939,-0.79437,3.821626,195.336117,873.173187,-3.454244,8.752067,0.636974,2.10052,485.134232,505.276887,0.203284,2.610731,-0.992583,3.512771,107.100013,326.728513,-0.176607,4.292166,0.924101,2.909335,132.176674,390.955495,-0.070115,0.688467,-1.377259,3.96411,46.832864,59.433912,move--sink-counter
55216,9.36951,0.589228,-0.848526,4.26287,1199.341169,74.952347,0.291496,0.821385,0.167143,3.092639,70.61868,49.747203,2.495988,0.328262,-0.326179,1.99842,320.146744,35.986612,-0.676252,0.447154,-0.093296,1.885316,103.032466,8.574314,-0.155321,0.057221,-0.740488,4.130905,23.243987,5.138819,-0.004649,0.084915,-0.503932,2.145826,17.673073,6.100898,-4.994987,2.318277,0.38281,1.869736,640.51009,278.053861,8.05572,1.598988,-0.326729,3.654649,1031.20292,205.719507,-0.57374,4.574777,0.360126,1.9015,149.620677,566.308164,-0.195328,0.655894,0.779005,3.041853,53.436468,49.892945,-1.475664,1.483213,0.166494,1.458991,200.424481,121.556581,-0.410492,0.41257,0.573968,2.48223,52.98931,52.903107,-3.90521,1.034739,-0.777564,2.850806,502.148108,98.281569,-8.488379,1.586817,0.776134,4.735032,1086.87776,193.793879,-2.811013,0.942304,1.87091,7.460832,360.405324,115.754988,0.50242,0.260304,-1.269462,4.583236,65.321409,31.7665,0.57585,0.547522,0.283827,2.211271,96.343909,10.100511,0.300418,0.298216,0.935208,2.692621,54.719448,14.721594,-9.601819,1.899347,0.567762,4.795444,1229.074233,245.375765,-0.093374,4.525614,0.302982,3.383994,93.405808,584.972306,-2.065456,3.747517,-0.067585,2.505811,266.809797,466.84236,0.541704,1.891347,-0.151082,2.37428,107.269088,139.605075,0.140916,0.993656,0.914073,2.850846,63.882678,126.723867,0.245098,0.268015,0.451818,3.355654,33.620637,34.802685,-9.054333,7.946339,0.496814,5.799827,1159.020512,1030.893398,-1.71517,5.322325,-0.703052,4.655467,219.943968,689.311881,-3.544285,8.251332,0.690534,2.148587,454.323416,1063.505487,0.341578,2.419039,-0.906592,3.664149,94.510175,203.123002,-0.427019,3.753154,0.863946,3.128449,107.622048,455.770311,0.07902,0.600071,-1.207848,3.977641,43.691349,77.628949,move--sink-counter
55483,9.382101,0.369029,-1.26308,6.586575,1201.015767,43.914397,-0.409816,2.932824,0.678884,2.256668,118.351939,262.380541,2.287831,0.182106,-0.637528,2.962503,293.003154,22.184676,-0.543479,0.630982,-0.064844,1.537061,73.502927,73.108095,-0.16037,0.033446,0.073424,2.482983,21.11918,3.957975,0.149146,0.127862,0.173729,1.567292,31.401499,16.28067,-6.084739,3.718423,-0.163905,1.742732,780.587469,440.470244,6.742426,5.994829,0.764148,2.314583,874.17057,472.394905,1.375875,4.755074,-0.177253,2.500886,176.921905,613.915699,-0.348624,0.769626,0.330829,2.094336,69.931925,98.265908,-1.39623,1.719794,0.065473,1.476101,201.713282,84.766467,-0.652475,0.254945,0.608386,2.759143,87.18308,23.217577,-4.291775,1.562034,-0.707075,2.551277,549.500705,200.450193,-8.516059,0.563908,1.689669,6.261089,1090.067267,72.950515,-2.001143,1.042338,-0.767691,2.306548,263.709638,73.147877,0.239517,0.107366,0.146764,1.820081,32.702792,11.9048,0.333679,0.943841,0.141063,1.444118,83.635625,115.667532,0.460504,0.085515,-0.062363,1.459375,60.171907,8.79928,-9.546355,1.146241,-0.302059,3.851948,1222.494902,127.262607,-0.371375,2.889298,0.934701,3.910004,89.814962,373.427467,-2.069185,2.903503,0.286026,2.081791,281.821788,230.32964,0.446887,1.687649,-0.649831,2.378896,100.266974,214.050529,0.017101,0.88326,0.799943,2.958638,61.128677,74.739063,0.180831,0.208279,0.810501,3.583459,33.317402,23.151034,-9.612402,4.25669,1.585464,13.807152,1230.517155,548.45393,-1.31616,4.200547,-0.40782,5.502212,172.059364,526.813466,-2.655601,8.194032,1.256887,3.336231,365.638829,777.455843,0.501856,1.841142,-1.576768,4.502095,86.658008,227.074994,-0.340695,2.523189,1.969318,5.451812,85.638458,274.224102,0.102482,0.480577,-1.708702,5.412266,41.197382,50.818178,move--sink-counter
55749,9.319277,0.178762,-1.628413,7.463126,1192.867493,23.244401,-1.341936,4.061645,-0.20114,1.369269,174.383492,513.842923,2.173897,0.066696,-0.534186,2.317773,278.58072,5.826958,-0.270448,0.571205,0.73621,2.173713,54.887493,45.48275,-0.094065,0.018353,0.149284,3.318487,13.239126,1.905753,0.192223,0.106234,0.336001,1.868573,37.762905,0.787509,-7.233946,4.193416,-0.504752,2.578544,926.729973,522.209732,5.329677,9.532593,-0.034501,1.556101,682.338587,1236.53753,3.025942,4.579659,-0.331922,1.828285,387.375302,594.870585,-0.263489,1.007227,0.153837,1.733583,85.662907,32.54905,-1.115106,2.033618,0.390736,1.410791,150.092035,230.244751,-0.617119,0.375539,-0.571829,4.300291,88.029356,24.876066,-4.894111,0.482783,-0.429843,2.542619,627.061108,50.543769,-8.334875,0.403347,1.96375,8.651736,1066.997425,47.978984,-1.381486,1.941441,-0.058059,1.312951,176.867737,252.267538,0.012763,0.179976,-0.029508,1.772748,34.680889,23.217538,-0.061009,0.772336,-0.729838,2.026606,57.237826,62.401727,0.325119,0.114663,-0.523976,1.928884,42.723846,13.428846,-9.465149,0.933258,-0.657641,4.355627,1211.603591,118.877398,-0.256354,2.761357,1.17089,4.501243,74.288292,343.638256,-2.293163,2.259146,0.338476,2.582525,298.191436,249.937761,0.317651,1.627578,-0.946719,2.846371,84.191852,125.373968,-0.12472,0.697032,0.962084,3.422356,50.85622,89.115318,0.168372,0.203006,0.774961,3.670092,25.619596,25.686474,-9.624679,0.671648,-0.940163,14.635653,1232.025224,84.776394,-0.456422,1.133035,-0.048525,3.01262,64.719788,135.047746,-1.71574,1.29757,0.226478,3.165333,224.752624,132.513194,-0.031128,0.438806,-2.002359,8.153779,33.049275,39.980806,0.145615,0.137258,0.073595,2.32282,23.878382,14.315076,0.00082,0.081159,-0.516814,2.695542,13.902484,10.538629,move--sink-counter
56016,9.222657,0.067205,-0.215047,2.741589,1180.538999,7.283157,-2.320509,1.958244,-1.090519,2.687819,310.274677,126.945601,2.150412,0.062535,-0.766068,2.635005,275.256028,8.10563,0.121544,0.108342,0.755023,3.333035,23.248682,9.351562,-0.043335,0.01203,0.436394,4.937027,6.847622,1.308537,0.090374,0.18569,0.283697,1.49538,35.104717,22.352054,-7.664539,3.76138,-0.71993,3.103244,988.552488,254.923275,4.464168,6.631331,-0.490854,2.396795,605.90951,217.634656,3.886397,3.010815,0.210119,2.349217,509.049021,206.421218,-0.558984,0.703595,-0.338916,2.728921,72.862874,88.484126,-0.12417,1.200861,0.756356,3.416374,63.753948,144.775482,-0.095628,1.202408,-0.353354,1.878098,91.82348,149.203882,-5.207288,0.31349,0.048992,2.121604,666.875699,33.508488,-8.143844,0.161554,0.316683,2.57776,1042.451216,19.718034,-0.454401,1.447579,0.649427,2.037524,85.782467,167.995972,-0.10683,0.114009,-0.333771,2.686625,25.608293,7.383545,-0.555444,0.14134,-1.35739,5.044041,72.334366,15.565028,0.040979,0.069086,0.109742,2.897628,18.831327,8.983428,-9.613013,0.223698,-0.731886,11.587715,1230.537491,26.283453,-0.019233,1.64066,2.359172,9.564009,62.42749,213.306687,-1.804616,0.926705,-0.217585,4.772369,233.158472,104.548707,-0.268373,0.214954,1.346194,3.983551,38.477063,23.183656,0.004476,0.333644,2.621823,8.806407,23.761604,37.592412,0.097967,0.098291,2.142704,7.480955,20.969883,8.297903,-9.592404,0.148374,0.467533,4.065051,1227.827965,19.284828,-0.184748,0.674955,0.48937,2.19617,56.379474,73.583763,-1.669735,0.967462,-0.268323,2.689195,216.649754,105.828832,-0.325612,0.151684,-0.278016,2.14666,41.991417,19.308985,-0.086323,0.291216,0.056415,1.740161,34.89127,28.565389,0.144269,0.074922,-0.286286,1.95541,19.749336,9.696204,move--sink-counter
56283,9.255108,0.126608,-0.812881,3.695956,1184.699937,14.733012,-2.584816,1.156786,-1.464219,4.195171,335.212729,104.371194,2.157301,0.067097,-0.705149,2.416561,276.618761,4.476628,0.197621,0.049187,-0.099204,2.458276,26.726095,5.214626,-0.013736,0.015254,0.671125,3.866207,7.009605,1.792563,-0.142264,0.191098,-0.652703,1.885916,33.699147,20.585511,-7.632946,3.397919,-0.245788,1.98362,981.054673,316.347868,4.15224,4.510252,-0.124344,2.090921,534.125793,541.932345,4.520269,1.188989,-0.549324,2.860087,578.912537,148.853371,-0.68046,0.788999,-0.460468,2.702591,104.989021,48.051945,0.606796,0.429319,-0.467028,2.182737,79.763466,50.594504,0.708665,1.198509,0.21211,1.400501,91.681494,153.047055,-5.114622,0.430553,-0.022267,1.737294,654.798435,53.350452,-8.128298,0.557934,-0.752996,3.873531,1040.435007,72.181214,0.661153,1.206477,-0.981279,4.009521,87.666907,148.6319,0.404948,1.525907,-1.620704,4.450168,84.07274,128.878567,-0.477821,0.177804,-1.281362,4.212126,62.028905,21.430069,0.020807,0.069098,-0.119748,2.894693,18.607418,3.602219,-9.669198,0.04044,0.472194,2.707622,1237.67418,4.595515,0.20281,0.449008,1.410178,6.035337,44.066512,38.264958,-1.948154,0.41624,-0.791642,4.418008,249.435798,53.556379,0.015347,0.089189,1.168414,5.552562,19.449199,11.493012,0.261931,0.01697,-0.489554,2.775154,33.794695,1.921333,0.075701,0.048145,0.390607,2.228432,16.864281,6.148227,-9.629115,0.350232,0.935311,4.285876,1232.65407,40.55794,0.301806,0.961693,-0.611725,6.118536,54.798202,121.973469,-1.615725,1.004925,-0.140352,2.530206,211.79497,97.567846,-0.189118,0.376255,-0.947219,2.919495,40.183584,48.458745,-0.062979,0.312996,0.098922,1.60011,39.116411,17.443856,0.038099,0.137742,-0.028213,1.840641,25.54191,7.934442,take-knife-counter-
56549,9.235277,0.155425,-0.361579,3.370844,1182.20569,16.822606,-1.359703,4.396567,-0.603357,1.702818,181.725733,528.341842,2.10859,0.055889,-0.924411,3.332888,269.909581,7.183513,0.16727,0.032711,0.448882,2.437957,21.847028,3.953825,-0.052359,0.015426,0.466877,2.485789,10.930523,0.82235,-0.35204,0.044248,-1.078213,4.030682,47.61385,1.99882,-7.036867,3.592442,0.484799,2.005834,902.831386,406.659949,4.862557,4.300532,0.558895,2.544426,629.78994,412.721768,4.467692,1.187328,-0.405249,3.1688,572.732656,138.621903,-0.3977,0.95104,0.051525,2.106892,74.19061,77.436799,0.798812,0.39799,0.289715,2.332489,106.706658,36.962876,1.120352,0.613679,0.687478,2.208708,155.708761,21.383069,-5.424797,1.13676,0.595883,2.188259,696.863312,92.854982,-7.676358,1.114839,-0.314061,1.920261,983.776505,107.446726,1.754444,2.298445,-0.512031,1.605435,227.135063,280.503,0.644257,1.517631,-1.155926,3.459292,93.407265,171.004164,-0.122106,0.295079,-0.390709,1.40507,41.603167,34.450037,0.051858,0.08537,-0.050583,2.207195,23.433825,10.26552,-9.446864,0.162779,-0.767402,3.206809,1209.321666,16.441065,0.251739,0.268802,0.230912,2.443305,36.84274,29.887893,-2.510803,0.701348,0.382595,2.257021,321.392037,91.108224,0.099521,0.06458,1.202488,4.690518,16.342946,8.090203,0.26515,0.093811,1.739721,7.312836,36.265396,9.608285,-0.020031,0.033365,0.421541,1.811603,10.613574,3.673466,-9.620485,0.30072,0.928629,5.312598,1231.430505,38.774024,0.109997,1.394304,-0.232093,4.01134,51.778454,170.734367,-1.5651,0.698425,0.564987,2.509167,202.022696,80.056281,-0.051749,0.368179,-0.496578,2.448597,31.525485,46.803924,-0.194596,0.193462,0.164915,1.956787,33.999955,23.603303,-0.041845,0.159182,-0.388128,1.73053,34.590596,20.661941,take-knife-counter-
56816,9.310873,0.149913,-0.086002,3.404212,1191.791774,19.492733,0.077886,4.742943,0.280404,1.333374,176.536488,595.01816,1.884455,0.25699,0.878507,3.600193,243.466261,16.060392,0.26833,0.026238,0.370604,2.325161,34.4702,3.27639,-0.132818,0.043498,0.547302,2.155262,18.44491,4.844047,-0.339357,0.036974,-0.221818,2.140256,44.016915,4.004663,-6.212198,1.779016,1.28044,4.639899,797.771767,165.326508,6.191426,2.046511,0.428323,2.724362,792.517152,265.974605,3.745371,0.978068,0.383413,2.186718,480.648153,108.313837,-0.627865,0.803411,-0.004832,2.059934,80.403367,104.382869,1.015746,0.175074,0.085856,3.657964,130.983931,18.752973,1.057832,0.684283,0.487908,1.713503,140.799454,65.319333,-6.03897,1.830292,-0.143066,1.474748,773.941781,214.580383,-6.906267,2.20356,0.076891,1.770284,884.220943,280.42679,2.869285,2.863468,0.239259,1.535647,367.914807,364.847502,0.838857,1.183348,-1.434996,4.127917,129.204397,71.895558,0.05739,0.261251,0.406012,1.590162,33.91559,20.655547,0.038272,0.083631,-0.221632,2.283228,22.257541,3.393075,-9.445056,0.213066,-0.231208,2.501287,1209.056739,24.26744,-0.068516,0.462024,-0.140863,1.810322,48.83726,60.043212,-2.776122,0.420879,0.569282,2.76332,357.413573,31.30969,-0.110525,0.216488,0.678422,2.166568,31.139089,15.936127,-0.072815,0.513394,0.765355,1.841415,48.929381,44.839226,-0.156082,0.036135,-0.001727,1.832246,19.98676,4.693657,-9.715406,0.242696,1.006242,6.682694,1243.62767,29.359534,-0.346225,1.615815,-0.901027,3.906468,64.950148,209.6101,-1.069443,0.24715,0.656973,3.662139,137.018327,31.581579,-0.026186,0.316283,-0.590815,3.018152,28.473797,35.201849,-0.154633,0.16252,0.661293,2.54528,30.08711,12.98284,-0.121504,0.103201,-0.679888,2.846271,30.015637,2.95852,take-knife-counter-
57083,9.461712,0.214619,0.181888,2.827499,1211.296209,20.331257,1.153982,2.231458,1.300831,3.462562,175.335115,148.525898,1.424178,0.898419,0.537401,1.999165,183.399455,110.411484,0.343726,0.035377,-0.250872,3.211341,44.336366,4.124281,-0.175315,0.042599,0.078553,2.034934,25.245976,3.415537,-0.18488,0.069911,-0.017042,1.8602,23.664988,9.091731,-5.897339,0.566134,-0.428209,2.549104,754.875883,73.230723,6.590109,1.132204,0.04434,2.483743,843.539146,147.097833,3.734592,0.915319,0.425959,2.327586,480.113623,87.312954,-0.743575,0.842595,-0.23699,2.027042,108.443524,66.689455,0.895907,0.133357,-0.218349,3.158722,114.718636,17.195355,0.754361,0.698979,-0.371207,1.551247,102.567024,71.90306,-6.430796,1.568033,-0.765209,2.117175,826.719757,110.201978,-5.900928,3.178495,0.301205,2.700938,755.586779,407.02519,4.201475,2.317314,0.403379,2.589913,538.010883,297.612524,1.127871,0.977594,-1.266592,3.937305,152.616856,88.230199,0.219855,0.106072,0.347608,2.246654,33.650083,8.390179,0.132007,0.045376,-0.621037,2.411584,17.011847,5.838505,-9.455047,0.688149,0.891147,6.743183,1210.568327,77.09513,-0.430594,1.310891,1.922253,12.21928,55.987357,168.926792,-2.78608,0.923377,-0.700845,3.738053,358.880358,94.377086,-0.222688,0.298122,0.287957,1.674734,36.449758,35.050244,-0.24171,0.524838,0.275277,1.483542,55.944235,54.295777,-0.147766,0.046921,-0.544763,2.703652,20.590563,5.050047,-9.775037,0.242246,0.7303,6.293586,1251.204918,31.493485,-0.673088,1.493058,-1.702275,5.963906,96.917207,162.872109,-0.749435,0.793881,-1.653284,6.835721,96.643022,101.074086,0.056861,0.217787,-1.295918,3.698046,24.231051,25.960161,-0.060343,0.072315,0.116814,3.313307,20.600182,9.195767,-0.144948,0.070497,-0.010356,1.917582,22.049612,8.885236,put-carrot--cutting_board
57349,9.523741,0.203688,0.366249,2.961848,1219.067075,25.397388,1.745907,0.297718,0.488181,2.262595,224.84443,28.975693,0.702132,1.127893,0.01287,1.724144,90.790136,144.035576,0.343288,0.037107,-0.195249,2.942141,45.054382,3.252111,-0.206577,0.032861,0.105692,2.330575,28.124268,2.816022,-0.058085,0.035446,0.41202,2.47411,11.880402,3.24658,-5.976032,0.41575,-0.134252,2.283072,765.37165,43.38472,6.668059,0.911353,0.036338,2.696766,854.487052,92.07735,3.807289,0.896694,0.631715,2.45753,488.986004,90.98151,-0.372733,0.56518,0.242187,2.551421,64.48928,43.608758,0.594833,0.146363,0.155281,1.421598,76.193857,18.901762,0.32436,0.235997,-1.232104,4.056154,50.052698,18.288411,-7.096063,0.310371,-0.371506,2.611422,908.516489,34.013868,-4.513636,2.44353,-0.334899,2.04493,577.745504,317.757758,5.228393,1.065117,0.039561,1.824051,669.383963,135.347372,0.652677,0.279763,-1.086083,3.399468,83.547473,36.368121,0.210626,0.06668,-0.38955,2.100494,29.495864,6.399198,0.035436,0.037157,-0.401132,2.779163,11.851573,4.698134,-9.457647,0.670154,0.889141,7.073112,1210.627369,85.276894,-0.630515,1.160202,1.870808,13.897548,82.774667,145.495062,-2.061715,2.726318,-0.367612,1.742852,266.476796,332.812498,-0.284994,0.239333,0.344499,1.887291,47.913033,15.804728,-0.375471,0.404903,0.051603,1.862605,64.606904,23.059913,-0.066403,0.049934,0.305445,2.274566,16.633787,5.718998,-9.737142,0.048864,-0.551767,4.641643,1246.354197,6.353267,-0.929434,0.297735,-0.079073,2.778927,120.474302,32.992216,-0.246541,0.926353,-0.97862,3.047276,61.094623,110.887423,-0.055327,0.054954,-1.019908,5.441447,10.208783,6.386662,-0.080316,0.049268,1.127218,3.45561,16.634742,3.691738,-0.031635,0.044074,0.599707,2.808063,13.004261,3.800945,put-carrot--cutting_board
57616,9.668299,0.115695,0.226425,2.97005,1237.679104,9.66641,1.548111,0.367435,-0.237888,1.644185,198.868647,43.301705,0.136039,0.539465,-0.525544,2.621159,40.762185,49.733182,0.256615,0.061588,-0.322306,2.130559,33.002846,7.846035,-0.137674,0.044788,0.537972,2.022918,17.845352,5.698701,0.033001,0.010726,-0.101701,3.261097,6.633556,0.979501,-5.599865,0.8256,-0.414133,2.740977,717.938651,81.048939,6.924278,0.567369,-0.35567,2.723369,886.324335,73.306422,4.018772,0.981345,0.80956,2.681797,515.272391,113.409965,-0.545965,0.34298,0.715958,3.246989,69.970432,44.406166,0.340151,0.129677,-0.674829,2.075281,44.722514,15.206073,0.121315,0.038126,1.085179,3.15428,18.511541,3.346313,-7.189701,0.327532,-0.125934,2.446595,920.555717,34.584171,-3.335013,2.662281,-0.244796,2.096076,427.087251,343.424048,5.785043,0.635183,0.213572,2.069114,741.553432,57.473855,0.693991,0.303049,-0.786874,2.499391,89.657963,37.062869,0.172899,0.043646,-0.128477,2.179115,26.162349,2.585229,-0.082113,0.026457,0.322304,2.427016,10.704703,3.374932,-9.696199,0.538889,0.462678,9.459083,1241.131628,69.358202,-0.694003,1.064464,2.024741,15.908914,89.163671,137.478112,-1.148061,2.263675,0.556253,1.967082,149.040483,284.542849,-0.309138,0.195918,0.553424,2.257688,40.924209,23.746629,-0.412474,0.288133,0.703573,1.713408,55.253343,33.254838,-0.037068,0.045889,0.697515,2.818564,12.605455,3.80381,-9.733694,0.040453,-0.858882,6.205822,1245.915626,5.151034,-0.808703,0.171955,0.592533,1.875624,104.337322,19.646289,-0.04059,0.789561,-0.676018,3.115078,46.733284,77.422613,-0.049569,0.018533,0.920967,3.17147,7.243243,2.216368,-0.042633,0.059634,1.096042,3.119353,18.02447,6.253105,0.048131,0.012032,-0.78971,3.011655,9.921526,0.604683,cut-carrot--
57883,9.791526,0.058166,-0.371705,3.438724,1253.31852,7.438755,1.196285,0.176933,-0.978328,3.595049,153.581362,20.785125,-0.175548,0.153614,0.333151,5.026137,26.718852,16.657774,0.163991,0.053089,-1.294183,4.023129,23.108525,5.421091,-0.045834,0.018249,0.942676,3.183697,9.24446,1.563198,0.064726,0.006201,-0.861086,3.432416,8.735276,0.684695,-5.69579,2.232105,0.766108,4.225366,733.308774,191.649484,6.651591,0.507438,0.218882,3.438948,851.572188,61.432916,4.669503,0.351319,-0.166029,3.0266,597.69711,45.66827,-0.369297,0.238805,1.172401,5.221443,48.424037,29.310409,0.131582,0.035227,-0.855222,2.792211,18.730388,3.515237,0.136048,0.037179,1.368006,4.008677,17.731554,4.657559,-7.296297,0.439344,-0.103914,2.06662,934.173795,49.789934,-2.241456,2.740088,0.178726,2.457757,287.299721,352.813092,6.093666,0.39941,0.256021,2.58332,780.240758,45.709742,0.669137,0.352342,-0.452966,2.501969,86.005797,44.846128,0.176701,0.042188,-0.120726,2.309824,23.88708,4.548849,-0.066283,0.027912,0.515662,2.383306,13.460898,1.896001,-9.746242,0.487425,0.36104,11.338854,1247.538539,62.605253,-0.556057,1.064592,2.411312,17.089911,71.178121,138.424577,-0.561211,1.574978,1.888481,5.659559,100.521236,126.318954,-0.142414,0.115813,1.669894,6.208744,24.183075,11.051342,-0.097646,0.089197,2.711023,10.478091,15.742616,10.147083,0.062305,0.008531,-0.890292,9.389525,8.132347,1.06911,-9.76163,0.041751,-1.042886,6.381217,1249.490121,5.368849,-0.617047,0.079263,1.784759,5.623192,80.457386,6.573096,0.004581,0.737915,-0.669911,3.316026,40.799162,73.190812,-0.0536,0.017598,0.81316,3.157752,9.657228,1.555072,-0.00325,0.065584,1.311177,3.332713,18.028315,5.812866,0.058143,0.009458,-1.313697,3.400397,8.223116,1.035747,cut-carrot--
58149,9.753108,0.040266,-0.093052,2.638576,1248.403412,5.01313,1.040717,0.044685,-0.368349,3.693179,133.342429,5.25784,-0.26437,0.099856,1.315178,4.767154,36.315491,10.227046,0.041288,0.015458,-0.955789,4.27917,7.980385,1.886292,-0.016564,0.008907,0.948904,4.082955,3.925393,0.98495,0.015875,0.003247,-0.276195,3.012928,3.041317,0.340935,-5.202728,2.526306,1.228941,4.656914,665.977667,327.898426,6.657611,0.426038,0.649368,3.789909,852.270205,52.804729,4.855312,0.261771,-0.157382,2.96469,621.612665,31.424068,-0.080793,0.112718,-0.13119,2.180278,15.979053,13.255333,0.0563,0.008501,0.065596,2.66815,7.561528,1.022245,0.095395,0.032655,1.159686,3.690196,13.736563,3.617979,-7.60188,0.419953,-0.706398,3.080662,973.04962,54.355451,-1.437718,1.528006,0.249836,2.219784,186.222265,185.798122,6.019798,0.39922,0.209241,2.5742,770.537549,51.826934,0.346224,0.318302,-0.94749,3.298904,46.641898,38.036442,0.192474,0.033091,-0.523732,2.230702,28.057742,1.441706,-0.086382,0.020478,0.930941,2.803854,11.141503,2.633131,-9.802086,0.005886,-1.354381,6.503732,1254.667786,0.73426,-0.436424,0.038504,1.707512,7.013742,56.064122,4.650052,-0.033351,0.095006,-0.735664,3.862389,17.570301,12.175915,-0.006483,0.007171,-0.68088,3.465949,4.138217,0.671648,-0.001972,0.010723,1.581826,4.665392,5.984907,0.827018,0.052119,0.000678,-0.415445,2.143999,6.687272,0.084797,-9.779938,0.007643,-0.417647,8.45873,1251.833689,0.928822,-0.509583,0.00919,0.396719,4.134413,65.27284,1.099322,-0.044941,0.294111,-1.074764,4.767725,29.240155,30.900962,-0.006233,0.008246,1.288971,6.280743,4.617112,1.067035,0.104127,0.00712,0.852363,2.521808,13.746643,0.746111,0.011302,0.001101,-2.077818,8.178928,2.395263,0.085342,cut-carrot--
58416,9.716803,0.030296,0.250494,2.879618,1243.753063,3.848137,0.99425,0.040555,0.134202,3.378935,127.328237,5.01497,-0.215648,0.05017,0.25406,2.245954,28.424281,5.795158,0.002663,0.008713,-0.517063,2.890202,4.494818,1.129083,-0.003774,0.011512,-0.086743,3.037595,4.606288,1.164049,0.033484,0.007287,-1.275729,5.300515,5.272441,0.797964,-4.877503,4.123125,0.557429,3.696203,627.822641,466.587792,6.669134,0.597858,0.632391,3.453936,853.878744,71.518344,5.000104,0.471041,-1.115586,5.658344,640.013525,61.247802,-0.08493,0.147371,0.299941,2.890584,22.535646,12.977995,0.066134,0.017755,-0.752894,2.959097,8.467219,2.308136,-0.01511,0.055981,0.756447,2.482239,14.532336,6.922251,-7.84556,0.328668,-0.946678,4.525409,1004.454507,35.63395,-1.063761,1.035123,0.525219,3.356576,137.975928,126.707278,5.838137,0.464176,0.002024,2.563555,747.364844,58.382425,0.241884,0.345242,-1.176568,3.655606,41.533034,32.730031,0.210722,0.028809,-0.491329,2.458514,27.915099,2.924902,-0.047435,0.017577,1.608556,4.780092,8.429406,1.74315,-9.820709,0.002854,0.442455,2.788723,1257.050847,0.368324,-0.350545,0.010856,-0.22374,2.507059,44.869752,1.411771,-0.147789,0.023755,-0.127472,2.827296,19.061734,3.00158,-0.027758,0.002986,0.546552,2.931367,4.06866,0.32591,0.029825,0.001648,-0.431523,2.410249,3.825979,0.213337,0.035515,0.000396,-0.664348,3.046288,4.566796,0.048513,-9.794739,0.006682,0.905586,4.006948,1253.726563,0.868872,-0.541758,0.008152,0.695937,4.401674,69.35872,1.029971,-0.363333,0.093093,0.106709,1.696834,47.420005,10.743387,0.002768,0.004096,0.891742,3.186627,3.78488,0.30724,0.061415,0.010688,0.344615,1.874363,7.864484,1.389348,0.005654,0.000447,-0.607891,2.550479,1.21729,0.058107,cut-carrot--
58683,9.696606,0.069603,0.293586,3.974664,1241.17065,8.851696,0.917332,0.106759,0.863091,3.528391,117.519372,13.507658,-0.252754,0.120579,0.100444,2.762368,32.388658,15.6428,-0.005302,0.013682,0.126429,3.31155,4.81271,1.777024,-0.071576,0.025053,0.400267,3.51704,9.892907,3.036844,0.025494,0.009153,-1.243982,4.320891,4.436154,1.186125,-5.242559,15.446013,-0.04117,3.621436,671.301778,2003.069694,6.490766,1.294578,0.690843,5.271813,830.872447,166.904142,4.951046,2.682121,-1.159911,6.440084,634.005702,343.375953,0.008494,0.149093,0.86843,3.665428,21.279763,19.293972,0.183528,0.074049,-1.640152,5.508811,24.946049,8.510625,-0.067814,0.062438,0.267413,2.004635,13.13408,7.892091,-8.110055,0.246806,0.087752,5.413224,1038.089535,32.011472,-0.973264,0.910419,-0.020887,2.798163,124.75925,117.66521,5.556207,0.760403,0.485344,3.233383,711.195147,98.868434,0.001709,0.108754,-0.827178,3.493406,11.449849,12.488959,0.137131,0.01439,-0.23512,2.258238,18.156857,1.529195,0.007682,0.005367,0.12535,4.412626,3.163448,0.697545,-9.81745,0.002936,0.514595,2.821516,1256.633696,0.380188,-0.322985,0.012533,-0.048334,2.780144,41.379222,1.580904,-0.149857,0.021667,0.188858,2.445521,19.365344,2.705151,-0.031101,0.003889,0.327025,2.174236,4.381974,0.452538,0.031943,0.002667,-0.612319,2.471455,4.963504,0.221206,0.024356,0.000227,0.112793,2.672691,3.13177,0.028077,-9.786577,0.010395,0.266255,3.348135,1252.681863,1.350891,-0.550914,0.018512,-0.195171,3.801102,70.547505,2.33894,-0.381476,0.08274,0.122963,1.826974,49.512204,9.692845,-0.016675,0.007448,0.306195,2.353909,6.316755,0.86667,0.026607,0.008313,-0.126864,2.343908,6.194157,0.865534,0.006098,0.000452,-0.528555,2.490175,1.387362,0.0464,cut-carrot--
58949,9.690475,0.101406,0.169164,3.790269,1240.3816,13.154923,0.763569,0.244642,1.042262,3.637734,98.123308,30.611686,-0.474992,0.31805,0.593943,3.255503,61.850648,39.311224,-0.014609,0.024987,-0.382761,3.751405,7.922065,3.224095,-0.081333,0.041929,-0.16329,2.960038,11.486006,5.43319,0.038387,0.014645,-1.002457,2.823344,6.509242,1.773193,-5.982914,24.760421,0.490458,3.347944,767.053141,3189.5084,6.114195,4.71356,3.101593,20.34242,783.06902,602.791713,4.357703,9.791207,0.849064,6.004749,559.755866,1238.518218,0.013843,0.217543,1.070129,3.610572,17.329864,25.923715,0.221074,0.194911,-0.131754,3.937103,28.358961,25.292033,-0.131829,0.090749,0.565196,2.617658,16.875948,11.807113,-8.267344,0.302793,-0.109931,4.582398,1058.222345,39.295753,-1.074244,0.740563,-0.180581,3.235271,137.531751,96.175528,5.258618,1.14294,1.083257,5.094192,673.121005,148.271203,-0.059688,0.100258,-0.704099,4.020705,11.389482,12.70644,0.09204,0.011948,-0.20269,3.148709,12.845432,1.137863,0.004931,0.005993,0.083916,3.988028,3.610977,0.762569,-9.820755,0.006835,0.935961,5.165218,1257.056766,0.885905,-0.310114,0.025432,-0.286142,2.700209,39.821136,3.147238,-0.151438,0.072054,0.667846,4.26986,19.449509,9.329165,-0.018777,0.005465,0.586091,3.951418,4.023553,0.707891,0.020789,0.003474,-0.377665,2.950019,3.300563,0.449253,0.015669,0.000428,0.871866,3.739374,2.009058,0.055466,-9.78574,0.017379,0.059681,4.202201,1252.574765,2.259534,-0.562252,0.042574,0.33991,3.851899,72.131645,5.162386,-0.344534,0.067593,0.22937,1.962584,44.15196,8.716966,0.001959,0.012359,0.62925,2.784039,6.944015,1.602346,0.004435,0.004658,0.420996,2.174885,5.152465,0.557294,0.006469,0.00058,-0.443961,2.304204,1.146558,0.075324,cut-carrot--
59216,9.767431,0.126214,0.401016,3.059393,1250.242498,15.963631,0.634851,0.284025,0.495976,2.455328,81.322107,36.779092,-0.734554,0.551312,0.56378,3.143511,94.022957,71.689308,-0.017496,0.025792,-0.363158,3.635441,8.983622,3.310412,-0.051257,0.056481,-0.027243,2.084757,16.409953,6.433118,0.056539,0.015044,-0.659473,2.246142,7.910366,1.919439,-6.533667,26.627723,0.153723,2.82969,836.351669,3461.583361,6.151128,5.344421,2.454802,16.217862,787.896309,682.421866,4.633081,12.692796,0.440801,4.408975,593.115085,1649.575156,0.046914,0.287088,0.211004,3.96016,23.061217,36.388541,0.101075,0.364777,0.121297,2.355087,38.827559,41.426771,-0.132067,0.12229,-0.059268,2.486435,19.870753,14.171704,-8.379134,0.285766,-0.604432,5.33869,1072.556716,36.21985,-1.118585,0.651719,-0.203376,3.822488,143.214204,84.583432,5.103158,1.152732,0.711493,4.574197,653.264623,148.639516,-0.011437,0.101302,-0.393219,3.628594,12.551527,13.164338,0.080056,0.014124,-0.184884,2.766246,10.354339,1.801568,0.011698,0.006353,0.313245,3.685762,5.020515,0.806415,-9.821204,0.007119,0.753185,4.948803,1257.114147,0.924714,-0.290363,0.024886,-0.083182,2.568531,37.17362,3.227635,-0.252788,0.117622,0.431506,2.767558,32.663784,14.977882,0.000078,0.007236,0.376875,3.629305,5.171479,0.881374,0.021046,0.005681,-0.186617,2.050989,5.063595,0.654101,0.011886,0.000485,0.282585,2.99549,1.522386,0.063132,-9.786816,0.018723,0.0267,3.882382,1252.712473,2.434575,-0.560885,0.04784,0.270449,3.207828,71.794245,6.218558,-0.357908,0.062248,0.119035,2.210608,46.804348,6.635693,0.00555,0.013143,0.646597,2.569749,8.214087,1.707143,0.006961,0.003963,0.74782,2.838149,3.972668,0.467854,0.008176,0.000584,-0.296947,2.231394,1.495475,0.057811,cut-carrot--
59483,9.751499,0.127741,0.26407,2.916121,1248.207982,15.970239,0.511911,0.215203,0.376232,2.851214,65.858184,27.287438,-0.803971,0.528188,0.37839,3.176389,108.50858,49.888961,-0.023475,0.024618,-0.419151,3.929713,7.662448,3.189397,-0.021108,0.057791,0.263139,2.09061,12.696043,7.460618,-0.004914,0.02145,-0.319259,2.488538,8.782289,2.50435,-6.885937,24.431951,0.058989,3.196363,882.045973,3158.895054,5.936505,5.344573,2.203526,15.371316,759.930481,694.752865,4.260593,13.033286,0.169372,4.076069,546.266476,1679.041869,0.110045,0.213815,0.136617,5.595702,17.1332,27.294269,0.033876,0.389037,-0.131252,2.125896,42.100815,50.571757,-0.003068,0.172245,-0.042716,2.332097,23.587262,19.74066,-8.460642,0.212716,-0.877638,8.728712,1082.973187,27.319465,-1.096174,0.551823,-0.071245,4.875212,140.318894,71.722737,4.973198,1.027077,0.556925,5.292543,636.574408,133.46362,-0.003869,0.085825,-0.583914,4.52057,11.778738,11.157895,0.029002,0.015527,-0.768201,3.095663,6.002244,1.992063,0.026888,0.006691,0.722188,3.766737,3.840016,0.8304,-9.820744,0.006651,0.824942,5.590118,1257.055298,0.863209,-0.288854,0.02477,-0.094034,2.568699,36.977917,3.215537,-0.250531,0.119646,0.431206,2.690898,33.127592,14.461284,0.006333,0.007383,0.562712,3.630633,5.170325,0.948963,0.016627,0.005846,-0.328367,2.011359,4.778121,0.754257,0.013355,0.000504,0.405686,2.90795,1.720955,0.065014,-9.782622,0.017008,0.053943,4.558134,1252.175652,2.208461,-0.54979,0.046784,0.411552,3.385709,70.562452,5.659838,-0.311605,0.03885,-0.005657,3.16059,40.244488,4.596473,-0.009877,0.011942,0.383696,2.726121,6.081186,1.528141,0.027738,0.00166,0.733034,4.293235,3.551068,0.215833,0.011233,0.000594,0.116491,1.877066,1.495569,0.077215,cut-carrot--
59749,9.779175,0.084913,0.245204,4.026204,1251.73453,11.035907,0.560596,0.188976,0.992309,3.401143,72.365596,23.178943,-0.78845,0.471538,0.827087,3.410472,101.973705,57.932839,0.006254,0.020686,-0.217462,4.441931,5.999841,2.252981,0.0482,0.037648,0.754695,3.478075,7.473483,4.613118,-0.02915,0.020379,-0.701046,2.897187,8.066824,2.284654,-6.867807,13.197201,1.38587,5.194861,879.461766,1705.648561,6.114219,4.807012,2.82532,19.59034,782.723602,623.703315,4.201709,10.856516,0.426447,5.298443,537.818951,1412.228906,0.081307,0.193836,-0.193286,6.396955,19.848405,20.672111,-0.071819,0.300544,-0.378233,2.974471,35.993696,34.308543,0.020349,0.153133,0.092987,2.830861,20.317904,13.745482,-8.460628,0.094462,0.650641,6.587302,1082.961527,12.256047,-0.996853,0.230466,0.06296,6.461038,127.961075,28.499283,5.029524,0.693284,1.468363,9.783147,643.803692,89.649364,-0.020754,0.048419,0.405099,4.982089,8.971305,6.163283,-0.014655,0.006845,-0.625048,3.009884,3.529763,0.752953,0.036539,0.003131,1.178709,4.871903,4.894174,0.374153,-9.826128,0.006204,0.767076,6.131149,1257.744732,0.793547,-0.273731,0.02017,0.083263,3.335169,35.164036,2.481798,-0.274312,0.107682,0.403143,3.054963,35.186112,13.919816,0.012689,0.00602,0.703236,5.115749,3.886394,0.685963,0.00319,0.00441,-0.61983,2.88623,3.809556,0.545891,0.014272,0.000466,0.587528,3.352831,1.833144,0.060383,-9.794429,0.013201,-0.000244,6.591799,1253.687321,1.697896,-0.519291,0.039497,1.00241,4.645657,66.557914,4.948844,-0.394332,0.016741,0.93279,4.471505,50.503555,2.130557,-0.003172,0.008418,0.545539,4.299709,4.414199,1.089401,0.023602,0.000841,-0.313298,3.569899,3.031146,0.108515,0.019554,0.000457,0.769727,2.931151,2.634604,0.048656,cut-carrot--
60016,9.750074,0.056403,-0.066882,3.470846,1248.017382,7.021787,0.774327,0.148404,0.714431,3.146993,99.296267,18.724522,-0.588413,0.385715,1.807718,5.972843,77.098971,45.843808,0.002939,0.006358,0.757492,3.794377,3.910246,0.74357,0.096119,0.014456,1.301791,6.891869,12.45898,1.818453,-0.074635,0.011772,-0.629508,3.328764,10.538345,1.216557,-5.774549,4.083403,0.549722,3.606074,739.401739,524.883342,6.438417,1.78009,0.067834,3.697321,824.198284,229.365278,4.571541,4.123141,-1.521291,6.617396,588.799609,468.35667,-0.078797,0.270359,0.193288,5.994655,29.582593,33.729671,-0.073876,0.195086,0.115838,3.052889,30.579832,25.280996,0.101611,0.104066,-0.238336,2.595436,22.746682,12.70154,-8.386057,0.060944,-0.891054,7.210646,1073.417093,7.864884,-0.958394,0.137294,-0.622895,6.645852,122.676165,17.850724,5.152042,0.176839,-0.374109,8.521118,659.482203,22.560793,0.004982,0.013352,-0.690842,4.887037,3.482156,1.675488,-0.037872,0.002338,-0.117974,3.256014,5.219257,0.244621,0.027014,0.002603,0.5698,3.13942,4.327846,0.230967,-9.820862,0.001346,-1.27506,7.614273,1257.070284,0.175195,-0.259281,0.008436,0.427439,2.975501,33.220464,1.063117,-0.266954,0.052645,1.82383,5.841546,35.503961,5.370403,0.031128,0.002012,-1.450947,5.452879,4.493966,0.193048,0.003196,0.002763,-0.818356,4.71548,2.560108,0.332024,0.019657,0.000223,0.049461,3.698182,2.517869,0.02886,-9.788212,0.003616,-0.125119,8.795046,1252.891353,0.463849,-0.48537,0.014111,0.876712,3.768215,62.149237,1.791907,-0.401638,0.006043,-0.139483,3.206056,51.434518,0.745506,0.017645,0.003578,-0.837668,2.860613,3.789319,0.318286,0.018389,0.000393,0.420692,2.235752,2.355459,0.051026,0.021129,0.000227,0.189074,1.942255,2.782651,0.022769,cut-carrot--
[truncated: 1,387,596 more chars]
