# Supplementary material for: Computational State Space Models for Activity and Intention Recognition. A Feasibility Study
Source: PLoS One. 2014 Nov 5;9(11):e109381. doi: 10.1371/journal.pone.0109381 (PMC4220990; doi:10.1371/journal.pone.0109381)
Supplement: Data S1 — Observation model and pre-processed sensor data. (ZIP) [file pone.0109381.s022.zip › Data/Original/features_4.arff]

@relation s4

@attribute time numeric
@attribute Sensor_T8_Acceleration_X_mean numeric
@attribute Sensor_T8_Acceleration_X_variance numeric
@attribute Sensor_T8_Acceleration_X_skewness numeric
@attribute Sensor_T8_Acceleration_X_kurtosis numeric
@attribute Sensor_T8_Acceleration_X_peak numeric
@attribute Sensor_T8_Acceleration_X_energy numeric
@attribute Sensor_T8_Acceleration_Y_mean numeric
@attribute Sensor_T8_Acceleration_Y_variance numeric
@attribute Sensor_T8_Acceleration_Y_skewness numeric
@attribute Sensor_T8_Acceleration_Y_kurtosis numeric
@attribute Sensor_T8_Acceleration_Y_peak numeric
@attribute Sensor_T8_Acceleration_Y_energy numeric
@attribute Sensor_T8_Acceleration_Z_mean numeric
@attribute Sensor_T8_Acceleration_Z_variance numeric
@attribute Sensor_T8_Acceleration_Z_skewness numeric
@attribute Sensor_T8_Acceleration_Z_kurtosis numeric
@attribute Sensor_T8_Acceleration_Z_peak numeric
@attribute Sensor_T8_Acceleration_Z_energy numeric
@attribute Sensor_T8_AngularVelocity_X_mean numeric
@attribute Sensor_T8_AngularVelocity_X_variance numeric
@attribute Sensor_T8_AngularVelocity_X_skewness numeric
@attribute Sensor_T8_AngularVelocity_X_kurtosis numeric
@attribute Sensor_T8_AngularVelocity_X_peak numeric
@attribute Sensor_T8_AngularVelocity_X_energy numeric
@attribute Sensor_T8_AngularVelocity_Y_mean numeric
@attribute Sensor_T8_AngularVelocity_Y_variance numeric
@attribute Sensor_T8_AngularVelocity_Y_skewness numeric
@attribute Sensor_T8_AngularVelocity_Y_kurtosis numeric
@attribute Sensor_T8_AngularVelocity_Y_peak numeric
@attribute Sensor_T8_AngularVelocity_Y_energy numeric
@attribute Sensor_T8_AngularVelocity_Z_mean numeric
@attribute Sensor_T8_AngularVelocity_Z_variance numeric
@attribute Sensor_T8_AngularVelocity_Z_skewness numeric
@attribute Sensor_T8_AngularVelocity_Z_kurtosis numeric
@attribute Sensor_T8_AngularVelocity_Z_peak numeric
@attribute Sensor_T8_AngularVelocity_Z_energy numeric
@attribute Sensor_RightForeArm_Acceleration_X_mean numeric
@attribute Sensor_RightForeArm_Acceleration_X_variance numeric
@attribute Sensor_RightForeArm_Acceleration_X_skewness numeric
@attribute Sensor_RightForeArm_Acceleration_X_kurtosis numeric
@attribute Sensor_RightForeArm_Acceleration_X_peak numeric
@attribute Sensor_RightForeArm_Acceleration_X_energy numeric
@attribute Sensor_RightForeArm_Acceleration_Y_mean numeric
@attribute Sensor_RightForeArm_Acceleration_Y_variance numeric
@attribute Sensor_RightForeArm_Acceleration_Y_skewness numeric
@attribute Sensor_RightForeArm_Acceleration_Y_kurtosis numeric
@attribute Sensor_RightForeArm_Acceleration_Y_peak numeric
@attribute Sensor_RightForeArm_Acceleration_Y_energy numeric
@attribute Sensor_RightForeArm_Acceleration_Z_mean numeric
@attribute Sensor_RightForeArm_Acceleration_Z_variance numeric
@attribute Sensor_RightForeArm_Acceleration_Z_skewness numeric
@attribute Sensor_RightForeArm_Acceleration_Z_kurtosis numeric
@attribute Sensor_RightForeArm_Acceleration_Z_peak numeric
@attribute Sensor_RightForeArm_Acceleration_Z_energy numeric
@attribute Sensor_RightForeArm_AngularVelocity_X_mean numeric
@attribute Sensor_RightForeArm_AngularVelocity_X_variance numeric
@attribute Sensor_RightForeArm_AngularVelocity_X_skewness numeric
@attribute Sensor_RightForeArm_AngularVelocity_X_kurtosis numeric
@attribute Sensor_RightForeArm_AngularVelocity_X_peak numeric
@attribute Sensor_RightForeArm_AngularVelocity_X_energy numeric
@attribute Sensor_RightForeArm_AngularVelocity_Y_mean numeric
@attribute Sensor_RightForeArm_AngularVelocity_Y_variance numeric
@attribute Sensor_RightForeArm_AngularVelocity_Y_skewness numeric
@attribute Sensor_RightForeArm_AngularVelocity_Y_kurtosis numeric
@attribute Sensor_RightForeArm_AngularVelocity_Y_peak numeric
@attribute Sensor_RightForeArm_AngularVelocity_Y_energy numeric
@attribute Sensor_RightForeArm_AngularVelocity_Z_mean numeric
@attribute Sensor_RightForeArm_AngularVelocity_Z_variance numeric
@attribute Sensor_RightForeArm_AngularVelocity_Z_skewness numeric
@attribute Sensor_RightForeArm_AngularVelocity_Z_kurtosis numeric
@attribute Sensor_RightForeArm_AngularVelocity_Z_peak numeric
@attribute Sensor_RightForeArm_AngularVelocity_Z_energy numeric
@attribute Sensor_LeftForeArm_Acceleration_X_mean numeric
@attribute Sensor_LeftForeArm_Acceleration_X_variance numeric
@attribute Sensor_LeftForeArm_Acceleration_X_skewness numeric
@attribute Sensor_LeftForeArm_Acceleration_X_kurtosis numeric
@attribute Sensor_LeftForeArm_Acceleration_X_peak numeric
@attribute Sensor_LeftForeArm_Acceleration_X_energy numeric
@attribute Sensor_LeftForeArm_Acceleration_Y_mean numeric
@attribute Sensor_LeftForeArm_Acceleration_Y_variance numeric
@attribute Sensor_LeftForeArm_Acceleration_Y_skewness numeric
@attribute Sensor_LeftForeArm_Acceleration_Y_kurtosis numeric
@attribute Sensor_LeftForeArm_Acceleration_Y_peak numeric
@attribute Sensor_LeftForeArm_Acceleration_Y_energy numeric
@attribute Sensor_LeftForeArm_Acceleration_Z_mean numeric
@attribute Sensor_LeftForeArm_Acceleration_Z_variance numeric
@attribute Sensor_LeftForeArm_Acceleration_Z_skewness numeric
@attribute Sensor_LeftForeArm_Acceleration_Z_kurtosis numeric
@attribute Sensor_LeftForeArm_Acceleration_Z_peak numeric
@attribute Sensor_LeftForeArm_Acceleration_Z_energy numeric
@attribute Sensor_LeftForeArm_AngularVelocity_X_mean numeric
@attribute Sensor_LeftForeArm_AngularVelocity_X_variance numeric
@attribute Sensor_LeftForeArm_AngularVelocity_X_skewness numeric
@attribute Sensor_LeftForeArm_AngularVelocity_X_kurtosis numeric
@attribute Sensor_LeftForeArm_AngularVelocity_X_peak numeric
@attribute Sensor_LeftForeArm_AngularVelocity_X_energy numeric
@attribute Sensor_LeftForeArm_AngularVelocity_Y_mean numeric
@attribute Sensor_LeftForeArm_AngularVelocity_Y_variance numeric
@attribute Sensor_LeftForeArm_AngularVelocity_Y_skewness numeric
@attribute Sensor_LeftForeArm_AngularVelocity_Y_kurtosis numeric
@attribute Sensor_LeftForeArm_AngularVelocity_Y_peak numeric
@attribute Sensor_LeftForeArm_AngularVelocity_Y_energy numeric
@attribute Sensor_LeftForeArm_AngularVelocity_Z_mean numeric
@attribute Sensor_LeftForeArm_AngularVelocity_Z_variance numeric
@attribute Sensor_LeftForeArm_AngularVelocity_Z_skewness numeric
@attribute Sensor_LeftForeArm_AngularVelocity_Z_kurtosis numeric
@attribute Sensor_LeftForeArm_AngularVelocity_Z_peak numeric
@attribute Sensor_LeftForeArm_AngularVelocity_Z_energy numeric
@attribute Sensor_RightLowerLeg_Acceleration_X_mean numeric
@attribute Sensor_RightLowerLeg_Acceleration_X_variance numeric
@attribute Sensor_RightLowerLeg_Acceleration_X_skewness numeric
@attribute Sensor_RightLowerLeg_Acceleration_X_kurtosis numeric
@attribute Sensor_RightLowerLeg_Acceleration_X_peak numeric
@attribute Sensor_RightLowerLeg_Acceleration_X_energy numeric
@attribute Sensor_RightLowerLeg_Acceleration_Y_mean numeric
@attribute Sensor_RightLowerLeg_Acceleration_Y_variance numeric
@attribute Sensor_RightLowerLeg_Acceleration_Y_skewness numeric
@attribute Sensor_RightLowerLeg_Acceleration_Y_kurtosis numeric
@attribute Sensor_RightLowerLeg_Acceleration_Y_peak numeric
@attribute Sensor_RightLowerLeg_Acceleration_Y_energy numeric
@attribute Sensor_RightLowerLeg_Acceleration_Z_mean numeric
@attribute Sensor_RightLowerLeg_Acceleration_Z_variance numeric
@attribute Sensor_RightLowerLeg_Acceleration_Z_skewness numeric
@attribute Sensor_RightLowerLeg_Acceleration_Z_kurtosis numeric
@attribute Sensor_RightLowerLeg_Acceleration_Z_peak numeric
@attribute Sensor_RightLowerLeg_Acceleration_Z_energy numeric
@attribute Sensor_RightLowerLeg_AngularVelocity_X_mean numeric
@attribute Sensor_RightLowerLeg_AngularVelocity_X_variance numeric
@attribute Sensor_RightLowerLeg_AngularVelocity_X_skewness numeric
@attribute Sensor_RightLowerLeg_AngularVelocity_X_kurtosis numeric
@attribute Sensor_RightLowerLeg_AngularVelocity_X_peak numeric
@attribute Sensor_RightLowerLeg_AngularVelocity_X_energy numeric
@attribute Sensor_RightLowerLeg_AngularVelocity_Y_mean numeric
@attribute Sensor_RightLowerLeg_AngularVelocity_Y_variance numeric
@attribute Sensor_RightLowerLeg_AngularVelocity_Y_skewness numeric
@attribute Sensor_RightLowerLeg_AngularVelocity_Y_kurtosis numeric
@attribute Sensor_RightLowerLeg_AngularVelocity_Y_peak numeric
@attribute Sensor_RightLowerLeg_AngularVelocity_Y_energy numeric
@attribute Sensor_RightLowerLeg_AngularVelocity_Z_mean numeric
@attribute Sensor_RightLowerLeg_AngularVelocity_Z_variance numeric
@attribute Sensor_RightLowerLeg_AngularVelocity_Z_skewness numeric
@attribute Sensor_RightLowerLeg_AngularVelocity_Z_kurtosis numeric
@attribute Sensor_RightLowerLeg_AngularVelocity_Z_peak numeric
@attribute Sensor_RightLowerLeg_AngularVelocity_Z_energy numeric
@attribute Sensor_LeftLowerLeg_Acceleration_X_mean numeric
@attribute Sensor_LeftLowerLeg_Acceleration_X_variance numeric
@attribute Sensor_LeftLowerLeg_Acceleration_X_skewness numeric
@attribute Sensor_LeftLowerLeg_Acceleration_X_kurtosis numeric
@attribute Sensor_LeftLowerLeg_Acceleration_X_peak numeric
@attribute Sensor_LeftLowerLeg_Acceleration_X_energy numeric
@attribute Sensor_LeftLowerLeg_Acceleration_Y_mean numeric
@attribute Sensor_LeftLowerLeg_Acceleration_Y_variance numeric
@attribute Sensor_LeftLowerLeg_Acceleration_Y_skewness numeric
@attribute Sensor_LeftLowerLeg_Acceleration_Y_kurtosis numeric
@attribute Sensor_LeftLowerLeg_Acceleration_Y_peak numeric
@attribute Sensor_LeftLowerLeg_Acceleration_Y_energy numeric
@attribute Sensor_LeftLowerLeg_Acceleration_Z_mean numeric
@attribute Sensor_LeftLowerLeg_Acceleration_Z_variance numeric
@attribute Sensor_LeftLowerLeg_Acceleration_Z_skewness numeric
@attribute Sensor_LeftLowerLeg_Acceleration_Z_kurtosis numeric
@attribute Sensor_LeftLowerLeg_Acceleration_Z_peak numeric
@attribute Sensor_LeftLowerLeg_Acceleration_Z_energy numeric
@attribute Sensor_LeftLowerLeg_AngularVelocity_X_mean numeric
@attribute Sensor_LeftLowerLeg_AngularVelocity_X_variance numeric
@attribute Sensor_LeftLowerLeg_AngularVelocity_X_skewness numeric
@attribute Sensor_LeftLowerLeg_AngularVelocity_X_kurtosis numeric
@attribute Sensor_LeftLowerLeg_AngularVelocity_X_peak numeric
@attribute Sensor_LeftLowerLeg_AngularVelocity_X_energy numeric
@attribute Sensor_LeftLowerLeg_AngularVelocity_Y_mean numeric
@attribute Sensor_LeftLowerLeg_AngularVelocity_Y_variance numeric
@attribute Sensor_LeftLowerLeg_AngularVelocity_Y_skewness numeric
@attribute Sensor_LeftLowerLeg_AngularVelocity_Y_kurtosis numeric
@attribute Sensor_LeftLowerLeg_AngularVelocity_Y_peak numeric
@attribute Sensor_LeftLowerLeg_AngularVelocity_Y_energy numeric
@attribute Sensor_LeftLowerLeg_AngularVelocity_Z_mean numeric
@attribute Sensor_LeftLowerLeg_AngularVelocity_Z_variance numeric
@attribute Sensor_LeftLowerLeg_AngularVelocity_Z_skewness numeric
@attribute Sensor_LeftLowerLeg_AngularVelocity_Z_kurtosis numeric
@attribute Sensor_LeftLowerLeg_AngularVelocity_Z_peak numeric
@attribute Sensor_LeftLowerLeg_AngularVelocity_Z_energy numeric
@attribute class {wash-hands--,wait---,move--sink-counter,take-carrot-counter-,move--counter-sink,wash-carrot--,take-knife-counter-,put-carrot--cutting_board,cut-carrot--,put-knife--counter,take-knife&cutting_board-counter-,fill-carrot-cutting_board-pot,put-knife&cutting_board--counter,take-pot-counter-,put-pot--stove,turn_on-stove--,take-wooden_spoon-counter-,cook---,put-wooden_spoon--pot,turn_off-stove--,open-cupboard--,take-plate&glass-cupboard-,put-plate&glass--counter,take-pot-stove-,fill-carrot-pot-plate,take-bottle-counter-,open-bottle--,fill-water-bottle-glass,close-bottle--,put-bottle--counter,take-plate-counter-,take-spoon-counter-,put-spoon--plate,take-glass-counter-,move--counter-table,put-plate&glass--table,sit_down---,take-spoon-plate-,eat---,take-glass-table-,drink---,put-glass--table,take-plate&glass-table-,stand_up---,move--table-sink,put-glass--sink,put-plate--sink,take-sponge-sink-,wash-spoon--,put-spoon--sink,take-plate-sink-,wash-plate--,take-glass-sink-,wash-glass--,put-sponge--sink,put-pot--sink,take-wooden_spoon-pot-,wash-wooden_spoon--,put-wooden_spoon--sink,take-pot-sink-,wash-pot--,take-carrot-cutting_board-,take-plate-cupboard-,take-glass-cupboard-,close-cupboard--,put-glass--counter,put-plate--counter,take-plate&glass-counter-,put-spoon--table,take-spoon-table-,take-plate-table-,take-wooden_spoon-sink-,move--table-counter,put-plate&spoon--sink,take-spoon-sink-,take-cutting_board-counter-,put-cutting_board--counter,put-wooden_spoon--counter,take-cutting_board&knife-counter-,put-pot&wooden_spoon--counter,put-plate--table,put-pot--counter}

@data
547,9.664643,0.921237,0.431874,2.136283,1237.309591,110.549931,0.668301,0.285596,-0.344616,3.21708,85.956699,36.010589,-0.07588,0.529374,0.088537,1.968298,39.742177,45.26464,-0.042751,0.029117,-0.092419,2.175801,9.325375,2.881171,-0.006999,0.043002,-0.269634,1.791045,14.061083,4.353588,-0.113286,0.062552,-0.078449,1.886015,17.248643,6.748875,-2.746338,23.013426,1.01893,3.011384,436.733947,1926.564788,7.838121,127.497675,-0.926912,3.174002,1003.293738,16578.527366,0.878003,10.076844,-0.854003,2.612476,212.125481,1263.904422,-0.922732,3.79206,0.136457,2.046303,138.313296,410.935277,-0.333706,0.655192,-0.87333,2.76789,52.238646,78.997589,1.010397,7.537575,0.702108,2.3572,171.148165,966.886426,-6.252221,0.389672,-0.479435,3.137414,800.482636,45.630976,-7.328138,1.719095,0.610408,2.62876,938.230316,216.735438,-2.493489,1.154541,-0.047934,1.880015,323.846706,102.397722,-0.26504,0.494932,0.363681,1.923761,58.602617,64.140378,0.136429,0.508789,-0.496957,1.674745,61.417761,65.905917,-0.2219,0.221519,0.581655,2.097892,35.880025,26.278678,-9.735339,0.29383,1.625026,9.71456,1246.124735,38.163048,1.102281,1.027746,-0.092493,8.299141,141.096786,133.618644,-1.027996,0.837944,-0.379897,7.84387,131.586938,108.959107,-0.02983,0.068123,-0.508026,3.461928,14.669298,5.673986,-0.156585,0.09787,-0.887763,4.914581,22.403616,11.137055,0.12867,0.007917,-0.093759,3.163404,16.540294,0.992528,-9.730893,0.019831,0.259244,2.428485,1245.556447,2.493654,0.376378,0.725102,0.637149,2.388598,62.878926,88.934795,-0.820751,0.558107,0.520246,3.211358,105.059396,72.561016,-0.109843,0.105684,0.136041,2.030776,25.908152,6.225735,0.001341,0.036448,0.109957,1.574611,13.885121,1.679607,0.191946,0.009329,-0.231993,1.860376,24.930011,0.929535,wash-hands--
814,9.54003,1.062596,0.190142,1.906803,1221.667777,117.089143,0.762595,0.48012,-0.641466,2.771387,97.929952,61.445254,-0.056931,0.409211,-0.156553,2.101555,33.013683,48.730069,-0.050343,0.026705,-0.138226,2.443256,9.920633,2.853003,-0.024362,0.034231,-0.139368,1.790325,11.026252,3.121944,-0.026891,0.047708,0.57947,2.737333,14.021005,6.188601,0.492536,8.246301,-0.943575,3.289528,188.747177,1061.243722,9.018339,180.011311,-0.849539,2.347415,1157.575305,23289.290231,1.115397,12.44334,-0.832785,2.41295,250.944088,1552.371935,-0.376339,2.869851,-0.184421,1.789549,127.579654,350.086836,-0.278078,0.490308,-0.311331,2.200849,55.105637,57.485026,0.642116,9.773352,0.521951,1.77748,204.492372,1162.227676,-5.656332,1.500177,-0.813392,2.855394,724.473887,184.42491,-7.096964,1.765708,1.037349,3.01387,912.513361,111.042953,-3.171391,2.816396,0.154531,1.751567,405.980939,365.705217,-0.397078,0.373808,0.381489,2.013996,70.264607,11.244509,0.247662,0.416115,-0.364777,1.839026,62.855344,7.349159,-0.256484,0.218153,0.407633,1.983708,48.785643,7.696483,-9.634403,0.012939,-0.299764,2.697871,1233.209751,1.441246,1.476921,0.20061,0.099582,1.8903,189.084223,25.858787,-0.805789,0.115548,0.610653,3.76326,104.416019,10.826904,-0.064484,0.035165,-0.188014,3.206379,10.710034,3.895496,-0.096939,0.032056,0.717858,2.81244,13.173571,3.858681,0.100682,0.00612,0.3288,2.293559,13.88445,0.372241,-9.712256,0.059602,-0.746305,4.604888,1243.172698,7.594225,0.968823,0.290449,0.002166,1.895097,124.152861,37.203223,-0.639285,0.388767,0.726032,4.059491,87.595169,35.052072,-0.161659,0.088642,-0.098406,2.461151,20.81565,11.445832,-0.027682,0.028422,0.016749,1.836171,10.168671,3.656077,0.151531,0.011578,-0.136635,2.428804,19.404253,1.50097,wash-hands--
1081,9.866424,0.842149,0.278396,2.4122,1262.923703,108.648865,0.575858,0.691569,-0.466981,2.480538,74.417542,88.261979,-0.194464,0.38396,-0.526111,2.854682,37.870858,36.996586,-0.082532,0.024589,-0.535943,2.986957,12.11959,2.638408,0.032732,0.044256,-0.041007,2.16028,12.701963,5.707899,0.088273,0.055788,-0.393837,3.348935,15.63863,5.398611,0.066158,12.521048,-0.144161,2.900044,216.204396,1584.155878,9.25041,189.34013,-0.687642,2.173731,1184.428871,24607.2869,1.033597,14.161669,-0.479169,2.398173,256.971342,1745.008282,0.114421,2.49547,0.12167,1.716669,131.146155,302.837802,0.174668,0.510266,-0.70708,2.614708,37.715445,55.375585,-0.77036,10.487794,-0.09667,1.472424,253.797433,1165.501868,-5.355939,1.283354,-0.505575,2.767557,686.540948,145.532919,-7.03734,1.858675,1.035043,2.952824,900.808017,240.874356,-4.061215,1.608412,-0.351141,2.256359,520.777171,193.634244,-0.401294,0.354388,0.520471,1.995453,54.960188,40.015072,0.306329,0.349782,-0.448711,1.960796,45.584908,42.447434,-0.238726,0.268856,-0.202689,2.901813,38.689103,26.024215,-9.635017,0.014272,-0.422395,2.832841,1233.285213,1.734978,1.694533,0.147905,0.66446,2.38158,217.392902,15.837253,-0.785632,0.096019,0.211097,2.294376,101.406079,9.776325,-0.016698,0.029549,0.354409,4.165217,8.463273,3.273785,-0.006284,0.014964,0.281955,2.151536,7.02123,1.275297,0.074181,0.009386,0.154571,2.05456,10.054409,1.047023,-9.704417,0.083919,-0.334433,3.191755,1242.167468,10.830632,1.168318,0.186206,0.401925,2.62781,151.19791,16.321024,-0.644889,0.288283,-0.121553,2.532738,83.858514,34.018883,-0.051683,0.102316,0.389443,2.74333,17.200374,12.749194,0.068363,0.022331,0.486824,2.413213,11.26141,2.734344,0.059296,0.012031,0.202493,2.116815,9.422878,1.561116,wash-hands--
1347,9.456966,1.01107,-0.300985,2.217019,1210.723739,122.56735,0.041951,1.044583,-0.405005,2.642617,49.206009,114.552871,-0.002687,0.57491,-0.392666,2.137281,51.926531,71.846263,-0.108809,0.016444,-0.105019,2.656552,14.750209,1.763859,0.004384,0.067882,0.371876,2.239037,17.051089,4.217381,0.143384,0.064103,-0.124028,2.627431,19.299511,7.77004,-1.520466,16.726276,-0.482953,2.721708,226.160035,1964.642537,8.380452,123.684773,-0.626037,2.806232,1073.773961,16046.336508,1.657814,14.751263,-0.046738,2.013148,287.736148,1696.304339,0.254268,2.738858,-0.312806,2.626608,92.175961,340.756719,0.380063,0.744925,-0.514469,2.006463,59.903214,96.41203,-0.619899,8.648465,-0.078532,1.759807,217.123734,1102.287318,-4.76906,1.64411,-0.325208,1.700562,610.63144,210.074311,-6.795837,1.009107,0.978867,3.936147,871.903852,74.968963,-4.735348,2.132173,-0.724803,3.85296,607.460396,251.60142,-0.426509,0.39399,0.551819,2.125285,72.406654,15.329186,-0.047779,0.447181,-0.511972,2.433415,51.133786,55.686465,-0.053247,0.36123,-0.030965,2.492178,44.50741,41.151408,-9.617616,0.011371,-0.499284,3.098394,1231.058236,1.346661,1.791177,0.07723,0.843273,3.927805,229.786196,6.286649,-0.742489,0.098065,0.382423,2.426452,96.337599,8.806441,0.061118,0.011737,-1.293848,4.490447,10.62307,0.706361,0.021165,0.011464,0.484944,2.471804,5.432296,1.371209,0.005142,0.018694,-0.17715,1.777468,11.621014,2.412624,-9.625512,0.128168,-0.242701,3.767116,1232.065722,16.656381,1.176269,0.229113,1.135447,5.443267,151.034268,27.535589,-0.886713,0.416339,0.296157,3.371134,113.578716,53.852877,0.205353,0.157959,-0.985379,3.117281,27.841988,19.202066,0.062097,0.04523,1.236979,3.757251,12.627929,4.353408,0.00277,0.008649,0.422322,2.155743,4.557777,0.983408,wash-hands--
1614,9.663451,1.095741,0.063286,1.983444,1237.512353,119.289824,-0.10923,1.252669,-0.472132,2.291085,64.495647,122.530755,-0.344159,1.630395,1.30587,5.160881,93.60882,103.764823,-0.166423,0.053989,1.376914,4.671597,22.733383,6.02023,-0.186326,0.236048,0.71405,2.26475,35.673479,26.983899,0.060496,0.154905,0.993772,3.690238,28.586783,8.122861,-3.005377,23.541107,-0.597621,2.497337,388.015246,3020.355564,9.92727,100.900075,-0.613814,3.426349,1274.544321,12964.540729,0.324237,31.495779,0.593979,2.514292,428.128904,3858.006958,0.7736,10.079077,-0.086209,3.889545,177.060429,1282.938627,0.435388,0.999038,0.335258,2.481309,69.557746,102.410037,-0.817099,6.696032,0.073933,2.111174,173.182738,737.844543,-5.043774,3.126256,0.746752,3.436912,648.601312,344.921162,-6.753973,1.247646,0.682697,3.365522,864.580379,160.349043,-4.898835,5.505957,-1.183185,4.468609,628.446194,688.198859,0.376376,3.091693,-0.443606,5.35961,91.702351,386.753294,-0.263349,0.185685,0.008037,2.394078,42.21754,13.892206,0.13816,0.201712,-0.563344,2.611672,34.859497,11.904725,-9.663375,0.020552,-0.022313,2.748063,1236.915609,2.531857,1.62243,0.205121,0.766895,2.628557,208.044323,24.211076,-0.866763,0.097112,0.028146,1.901648,110.947464,12.621937,0.074491,0.01229,-0.915199,3.364495,9.572731,1.586604,0.031712,0.0125,0.449452,2.427441,8.141025,1.297566,-0.107651,0.014273,-0.15872,1.941528,13.780764,1.855381,-9.690605,0.158697,-0.264419,3.278905,1240.427936,19.436018,1.044472,0.409433,0.65836,2.934825,133.716857,53.142816,-0.987226,0.358975,0.693163,2.89309,130.686841,29.046912,0.250969,0.141178,-0.931526,3.215583,36.296151,13.827322,-0.024341,0.054052,0.255622,1.95066,17.244792,6.621974,-0.078488,0.014424,0.016277,1.82472,10.197228,1.82743,wash-hands--
1881,9.618202,0.84222,-0.174595,2.450913,1231.156484,108.473685,-0.237312,0.823686,0.070211,1.540067,59.11298,66.285589,-0.894217,2.66847,0.421206,2.15338,126.957929,322.522395,-0.154289,0.075085,0.583267,3.427301,22.455586,7.950237,-0.21939,0.222437,0.614468,2.316406,39.528586,16.639819,0.085253,0.168945,1.04123,3.39769,27.200634,20.571257,-5.526285,10.122153,-0.646803,2.691829,708.381231,1293.516552,7.244598,44.189048,0.361611,3.094291,958.705736,4806.565188,-0.493234,27.832697,0.467003,2.503009,373.241996,3453.2534,0.638333,15.66425,-0.052398,2.826432,240.656081,1908.583191,0.324651,1.079985,0.081853,2.133621,61.777647,140.225186,-0.993959,3.537281,0.770258,2.958899,135.557416,425.22358,-5.377003,4.273236,0.318094,2.379617,688.407691,552.423243,-6.487921,2.965151,-0.710866,4.825695,834.334001,283.177284,-5.195595,6.635095,-0.983349,3.820969,667.27798,815.403707,-0.178174,7.932167,0.803061,3.729274,141.731026,982.306251,-0.123831,0.311901,-0.113922,1.987933,37.981659,33.993926,0.204952,0.206955,-0.325689,2.21308,27.863851,26.525615,-9.696884,0.020898,-0.010226,2.680427,1241.202514,2.66573,1.165068,0.502707,0.445165,1.942186,149.610227,63.093368,-0.931096,0.09411,-0.199777,1.911578,119.818092,9.81886,0.099801,0.008776,-1.190618,4.155798,13.515547,0.832057,0.032679,0.012509,0.501377,2.385082,8.52909,1.596024,-0.158519,0.009636,-0.521903,2.237917,21.012925,0.779317,-9.734769,0.118113,-0.547896,5.069026,1246.050531,15.354455,0.555539,0.644905,0.083149,1.883862,73.81485,77.640302,-0.945613,0.403594,0.610637,2.656596,122.123475,48.295654,0.276021,0.120487,-1.225288,3.641528,36.952037,13.807003,-0.072068,0.048667,-0.216943,2.19241,15.263868,3.981808,-0.132173,0.010441,-0.513953,2.271804,16.939775,1.346037,wash-hands--
2147,9.480431,0.634278,-0.230997,2.788165,1214.259555,53.027646,-0.045925,0.935492,0.417768,1.582872,72.385909,111.000827,-1.537043,2.872312,-0.243752,1.949483,210.38539,285.344081,-0.176459,0.078322,0.351786,3.061232,23.648102,9.405467,-0.258901,0.195552,0.673126,2.412012,35.937036,22.361885,0.001261,0.153335,0.839412,2.959382,20.036522,14.773891,-5.8404,6.575031,-0.06674,1.927615,756.043147,652.878085,8.41722,16.302304,-0.92408,4.034945,1096.394182,1464.712707,-1.010319,29.606306,0.210225,2.146923,388.102197,3655.105618,1.026222,21.323603,-0.035506,2.126424,376.607086,2652.13168,0.129949,0.887454,-0.208611,2.663633,49.246361,96.879323,-0.188203,1.172056,0.684103,3.973661,62.66208,147.105749,-5.802112,5.076602,-0.068785,1.853293,746.124583,578.584191,-6.687876,3.373437,-0.841823,4.233577,856.634116,423.001907,-4.81185,7.865826,-0.565783,2.563567,616.385234,1013.649984,0.285811,13.841236,0.284266,2.65337,212.945254,1762.100171,-0.093998,0.32314,-0.037493,1.893272,33.593843,26.409832,0.197147,0.230678,-0.209459,1.924046,30.882773,24.972038,-9.716226,0.016906,0.107462,2.599925,1243.680696,2.047233,0.652803,0.497388,-0.215642,1.547738,84.065303,63.337048,-0.940163,0.095619,-0.195212,2.050758,120.436363,12.068812,0.121298,0.006543,-1.390089,5.099252,15.608942,0.809939,0.014888,0.009694,0.308789,2.521444,6.583505,0.845222,-0.164283,0.007472,-0.166195,1.780001,21.755807,0.477704,-9.742825,0.090591,-0.865304,7.899232,1247.116239,10.409321,0.149648,0.610444,-0.86441,2.657829,53.099726,78.862533,-0.65725,0.573749,0.616543,2.918419,86.069518,69.362115,0.274083,0.109961,-1.497755,4.2514,37.300535,11.750581,-0.095422,0.040522,-0.282648,2.550227,14.356519,4.365694,-0.123365,0.011161,-0.28508,1.923877,17.542428,0.524543,wash-hands--
2414,9.743045,0.374323,-0.649704,2.902241,1247.372029,38.291173,0.282518,0.545876,1.155341,3.516027,56.970473,40.221907,-2.389932,1.06389,-0.167157,2.642551,307.234953,125.481202,-0.155279,0.085442,0.424244,2.795975,21.05445,10.34567,-0.232057,0.185846,0.940074,2.811924,36.306515,17.247314,-0.076304,0.135472,0.617215,2.79092,21.4059,16.541564,-6.561321,7.064447,-0.287575,2.038508,843.425813,823.03902,7.349003,5.804991,0.593245,3.435033,940.805886,750.851245,-2.71907,16.497508,0.366445,3.08399,348.392582,2141.33282,-0.213064,26.982611,-0.335429,1.898954,410.631235,3410.066221,-0.120182,0.446633,0.312651,3.849774,38.668325,57.471207,0.055565,0.654393,-0.2827,1.850133,51.370438,84.47806,-6.07193,4.038976,-0.105913,2.251463,777.210941,525.448918,-6.090504,5.285211,0.105763,2.808365,779.612046,686.736642,-5.002109,7.677417,-0.604115,2.693101,640.29114,997.879696,-0.139309,17.077651,0.262531,2.243411,279.779254,2207.092434,0.170347,0.155666,-0.011478,1.917145,21.844517,20.21523,-0.052954,0.268962,-0.391812,2.143189,30.281177,24.170098,-9.758059,0.016226,-0.421304,3.104135,1249.035868,1.940897,0.199301,0.260856,-0.858155,2.579601,36.13417,27.715693,-1.056861,0.04812,-0.190014,2.228094,135.3292,6.039258,0.097892,0.007658,-1.582986,5.375834,12.537485,0.992821,0.030395,0.005232,-0.440335,2.373146,4.022468,0.663778,-0.116717,0.014267,0.114057,1.569308,14.944126,1.853369,-9.83454,0.024555,2.277322,11.301814,1258.838159,2.5131,-0.217066,0.495454,-1.873164,5.886697,38.461058,55.743024,-0.392714,0.231244,0.694387,5.800554,56.953404,18.690606,0.128989,0.012204,-1.206378,4.444873,16.622323,1.528372,-0.044753,0.020194,-0.203639,1.966742,10.098741,2.503188,-0.113449,0.011541,-0.067261,1.736267,14.530028,1.496941,wash-hands--
2681,9.400919,0.175661,-0.41834,2.738984,1203.335382,22.165246,0.428911,0.181128,0.521657,3.524705,54.902575,23.566681,-2.52653,0.538113,0.165589,2.691649,323.417522,69.769029,-0.030512,0.059464,-0.195744,2.537927,10.440587,7.433974,0.00798,0.032063,-0.071895,1.784075,10.184268,3.921296,0.059959,0.080424,0.023938,1.695225,23.059197,10.0135,-5.618965,9.331665,-0.272422,2.188996,719.430608,1208.942919,7.166559,4.95799,0.321875,3.59784,919.102425,592.828158,-1.332896,13.513681,-0.295802,2.640135,213.660924,1494.859607,0.49927,23.093881,0.048546,1.884366,290.226334,2699.238961,-0.164002,0.219349,0.224358,2.627189,32.501085,18.752088,0.036537,0.567438,-0.21507,2.02416,44.444599,72.645358,-5.785094,3.266442,-0.154797,2.309169,740.610529,422.228666,-5.801392,5.190595,0.393041,3.01099,742.583003,674.834874,-5.765028,4.427551,-0.313844,2.513599,742.700545,463.458487,-0.059995,16.914655,0.224797,2.336368,207.210448,2158.742231,0.149971,0.162825,-0.106704,1.985023,24.67576,20.049456,0.006712,0.246999,-0.086257,2.201244,30.554236,26.822883,-9.737356,0.013065,-0.344582,3.830074,1246.382613,1.657583,-0.058062,0.055476,-1.09252,4.73731,14.05686,4.956473,-1.028115,0.040965,0.147085,2.378101,131.771247,4.60574,0.044531,0.00305,0.119056,2.143992,5.890235,0.361686,0.001252,0.003562,-0.730568,2.683076,4.104053,0.448198,-0.043696,0.009682,1.057551,3.256842,6.537695,1.077295,-9.799679,0.006834,-0.342239,2.743834,1254.358941,0.886398,-0.488422,0.050741,-0.209052,2.739691,63.270102,5.097102,-0.319121,0.112733,-1.416785,4.246931,41.2458,14.141264,0.060834,0.003726,0.009561,3.1624,8.016467,0.426858,0.004704,0.010561,-0.340398,2.5297,6.461233,0.716407,-0.038332,0.010278,0.499184,2.48438,7.187544,1.284722,wash-hands--
2947,9.448118,0.187114,-0.247675,2.471881,1209.36419,24.139288,0.202361,0.23807,0.124573,2.974578,27.528949,30.902594,-2.667507,0.641166,0.184728,2.591558,341.974588,77.602953,-0.06846,0.063989,-0.347265,2.671427,17.314947,7.667938,-0.039076,0.058928,0.208792,2.941626,10.810307,7.662755,-0.001311,0.086381,-0.187575,1.829687,21.852308,11.094864,-5.125628,11.613763,-0.110996,1.958498,659.32068,1442.573491,6.846078,3.900477,-0.299448,2.4161,876.637717,497.794811,-2.978789,19.012449,-0.00817,2.611636,430.868369,1833.035487,0.628526,17.278243,0.147216,2.387989,296.99197,2236.76138,0.083754,0.511186,-0.500516,2.877052,41.528893,64.040599,0.167126,0.381873,-0.471893,2.42678,32.140202,49.570562,-5.895318,3.440345,0.167931,2.354751,758.082963,363.74348,-6.316207,5.654072,0.800033,3.338333,814.40228,582.517344,-4.598459,7.453715,-0.373147,2.477939,608.309913,594.822568,0.712634,12.563013,0.368166,3.138203,206.00214,1542.202152,-0.011278,0.181358,0.105618,2.545308,23.067921,22.263396,0.038626,0.275955,-0.234444,2.430962,26.903613,25.716788,-9.766954,0.006425,0.296322,2.847461,1250.170137,0.835501,-0.127877,0.020171,0.231714,2.966625,16.414323,2.599066,-1.013937,0.027995,0.92622,3.167244,129.820793,3.488408,0.026037,0.003318,-0.192107,1.973962,3.98879,0.35518,-0.017398,0.001531,-0.435982,2.633543,2.227758,0.199086,0.007364,0.001561,0.290117,2.22012,2.429162,0.123574,-9.7846,0.008506,-0.271793,2.547575,1252.434426,0.883067,-0.478293,0.041811,0.091369,2.242699,61.70647,4.491494,-0.20325,0.169519,-0.69071,2.035078,38.181638,9.646047,0.02215,0.006856,0.220594,2.759782,6.7365,0.873874,0.011536,0.011401,-0.06621,2.369902,8.118139,1.482408,0.018568,0.003419,0.114616,1.761966,3.860953,0.368441,wash-hands--
3214,9.412012,0.20115,-0.410587,2.227572,1204.737818,26.146793,0.03267,0.196253,0.368462,2.550857,24.606487,25.378975,-2.620831,0.500094,0.471487,2.93424,335.553698,64.100969,0.010341,0.080816,-0.217653,2.368647,18.444382,10.484991,-0.014419,0.065285,0.393712,2.826814,13.115948,8.159727,-0.003258,0.077507,-0.136967,1.994325,16.075902,9.860611,-5.80138,11.858662,-0.584544,2.187944,746.899605,1439.803077,6.448383,3.760568,-0.505789,2.747505,826.926005,448.807086,-3.795772,25.300977,-0.049964,2.084324,486.096475,3286.266402,0.177977,11.26078,0.544483,2.863092,200.054561,876.400417,0.09518,0.78631,-0.085748,1.969537,57.901355,101.362563,0.024607,0.223935,-0.401716,3.194909,24.149013,25.85111,-5.385457,3.186079,0.577682,2.963429,689.611967,408.318699,-6.487541,6.442908,0.695525,2.788871,830.502106,835.36669,-4.344488,8.887966,-0.387816,2.339543,556.498296,1148.609702,-0.27135,8.950851,0.360286,3.263615,194.101634,585.169759,0.02999,0.233869,-0.13933,2.537865,27.234078,30.187935,-0.080638,0.230138,-0.424539,2.960122,28.399175,18.814593,-9.775626,0.006662,-0.09203,3.232717,1251.280201,0.862781,-0.123577,0.020046,0.249337,3.116696,16.571348,2.21959,-0.897311,0.025866,-0.206868,3.189064,114.868578,3.317272,-0.001963,0.001532,-0.113115,2.033867,2.368867,0.181819,0.001478,0.003237,-1.21049,3.84943,2.825488,0.294719,0.024284,0.000919,0.038072,2.390546,3.108786,0.119653,-9.800095,0.005622,-0.64778,3.611072,1254.412573,0.717181,-0.449712,0.048204,0.259948,2.025377,57.944242,5.569757,-0.308088,0.114112,-1.155832,3.333018,40.342547,13.689305,0.002654,0.004037,0.936464,3.063445,3.559067,0.325729,0.020919,0.010416,0.15587,2.534239,6.781467,0.738535,0.024589,0.002661,-0.002721,1.878089,4.292276,0.210831,wash-hands--
3481,9.392809,0.166902,-0.316339,2.450849,1202.298788,20.974302,0.042711,0.176474,0.510479,2.658008,23.207505,19.525859,-2.738114,0.455052,0.148939,2.956065,350.498253,58.960221,0.040447,0.086153,-0.01151,2.123573,22.2089,11.191584,-0.039871,0.078981,0.415474,2.47435,18.177218,10.108215,-0.017956,0.07407,-0.060708,2.249634,16.991919,9.596881,-4.645297,10.999705,-0.232614,1.886227,602.336388,1283.327372,6.566785,6.692474,-1.277051,4.222804,844.333779,768.998213,-4.122926,25.423849,-0.240719,2.125794,588.702969,2225.472352,0.119454,11.972831,0.776449,3.719531,285.124259,1546.70042,0.16424,0.848607,0.063633,1.763846,55.129817,109.99022,-0.094438,0.37967,0.693109,3.673087,38.797119,48.668622,-5.783118,10.111463,-0.407708,3.633318,741.127088,1293.97956,-7.49766,6.386384,0.191978,1.904456,960.527124,805.234922,-2.784464,13.434505,-0.301015,2.398265,357.22554,1737.87155,1.464754,9.688515,0.13316,2.334106,253.671299,796.390347,-0.302398,0.699307,1.190715,4.746344,53.048185,70.05519,-0.09218,0.270263,0.0066,3.079257,26.899209,32.006718,-9.769805,0.005004,-0.364145,3.617359,1250.535376,0.639259,-0.072213,0.016151,-0.481382,2.616424,9.253022,2.098077,-0.88367,0.037374,0.296823,3.119022,113.174865,4.62609,0.001267,0.001813,-0.269327,2.404143,2.254297,0.235501,-0.01221,0.004608,-0.909926,3.41777,3.904698,0.520958,0.003915,0.002495,0.844583,2.929271,2.889975,0.296844,-9.792309,0.005906,-0.362893,3.138458,1253.415789,0.759005,-0.361256,0.022429,0.259812,2.484274,46.372041,2.724096,-0.274266,0.109917,-0.955005,3.121366,37.395568,11.658107,-0.003401,0.0037,0.864615,3.141542,3.704083,0.481097,0.011993,0.009812,-0.041085,2.76675,6.875953,1.184876,0.015396,0.002528,-0.433611,1.925399,3.098833,0.321986,wash-hands--
3747,9.368971,0.197107,-0.015758,2.591149,1199.228818,25.6158,0.021259,0.176241,0.294058,2.623718,25.017722,22.887075,-2.827546,0.389121,0.263809,2.9842,361.939201,50.449246,0.056765,0.068212,0.250934,2.815249,18.222122,8.869246,-0.040479,0.08828,0.335473,2.201189,20.5237,11.467896,-0.095426,0.048396,-0.058838,2.293584,14.832091,6.239761,-4.105597,11.538372,0.005889,1.860466,527.864413,1461.12682,7.229361,7.282349,-0.718233,2.946602,925.534462,941.834132,-3.832703,21.794947,0.292941,1.716017,499.145296,2699.922146,-1.215597,6.671082,1.572891,5.428511,168.424368,801.574719,0.168505,0.774954,-0.012623,1.946313,52.653125,97.038013,-0.018918,0.656827,-0.261989,3.115287,44.845195,72.094387,-5.138211,18.563179,-0.302293,2.315618,661.589164,2332.277145,-7.160154,7.010631,0.315973,1.956942,923.677004,701.961935,0.268435,19.293163,-0.856363,3.792253,225.160678,1903.175999,1.285401,8.34689,0.126939,2.861217,224.870371,1072.34946,-0.293054,1.107101,0.615727,3.029265,60.190629,134.526544,0.026619,0.424093,-0.262763,2.534814,39.642415,40.819508,-9.779804,0.006141,-0.371955,3.130772,1251.815301,0.782649,-0.131079,0.024944,0.078779,3.117337,17.975953,2.583004,-0.848109,0.041633,0.561791,2.972462,108.584877,5.320867,0.011053,0.001921,-0.081775,2.066486,3.147261,0.245341,0.006783,0.004893,-0.194667,2.533824,4.827572,0.63374,-0.010068,0.002297,0.405024,2.492076,2.928092,0.298658,-9.780749,0.005841,-0.364159,3.095953,1251.937725,0.68704,-0.399852,0.023273,-0.147606,2.425105,51.349859,2.751755,-0.263822,0.101211,-1.139302,3.259825,34.698811,12.150382,-0.004954,0.00338,0.804383,3.460953,2.760358,0.32505,0.041854,0.011082,0.592537,2.610279,6.945583,1.34731,-0.020164,0.00263,-0.257176,2.640075,3.67444,0.338561,wash-hands--
4014,9.316831,0.15443,0.131526,2.84363,1192.569336,19.515525,0.255007,0.264277,-0.201775,2.859001,35.238589,31.569089,-2.902168,0.3272,-0.165108,2.79799,371.486,42.445786,0.161381,0.048273,-0.12767,2.864587,21.600188,5.645738,-0.006481,0.065544,0.548209,2.620549,18.031767,8.265304,-0.083798,0.033328,0.056403,2.64909,11.980489,4.014955,-4.209453,7.745948,-0.433598,2.328453,565.880754,532.599713,7.858178,6.55515,-0.403461,2.733848,1009.041509,750.215866,-1.14209,25.680313,0.552631,2.253497,407.280496,3285.604406,-1.094658,7.402962,1.400959,4.784052,179.137275,764.882406,-0.059853,0.504822,-0.187601,2.512519,39.571013,63.282964,0.001495,0.744349,-0.09181,2.559581,54.225713,95.556398,-4.390971,20.248575,0.018281,1.977291,562.495061,2625.069226,-6.713138,7.535516,0.116487,1.962708,859.541228,972.795531,2.21037,23.615743,-0.377357,2.660794,370.706859,3000.019189,0.028292,15.483257,0.261477,2.460233,298.070952,603.282512,-0.43301,1.11324,0.319656,2.747942,71.241488,125.044088,-0.280329,0.509683,-0.576793,2.711388,50.568702,53.906247,-9.767533,0.006256,-0.149428,2.833838,1250.244594,0.798676,-0.2104,0.044623,0.068304,2.514664,27.055283,5.697076,-0.814522,0.045481,0.827921,3.007617,104.299998,5.777629,0.007877,0.002237,0.209194,2.591724,2.663002,0.247998,0.046728,0.010704,-0.599552,3.31361,7.606202,1.042329,-0.020183,0.002611,-0.181155,2.139994,3.342196,0.26828,-9.782834,0.003897,-0.048961,2.784496,1252.202866,0.503391,-0.528232,0.063924,0.620204,2.416523,67.87538,7.750619,-0.504011,0.074658,0.209128,2.718401,65.503571,7.667675,-0.009194,0.003174,0.567444,3.312191,3.054795,0.39955,0.089736,0.003994,-0.066904,2.014804,11.829506,0.392528,-0.065125,0.002125,0.479606,1.953422,8.387494,0.262604,wash-hands--
4281,9.389837,0.137889,0.470883,3.596495,1201.956363,15.747358,0.528812,0.284938,0.116464,1.780795,68.142639,36.075647,-3.021466,0.266066,-0.031449,2.338864,386.772754,34.291683,0.148999,0.031589,-0.514484,3.407461,19.794953,3.66195,0.064417,0.084222,0.543851,2.337957,14.584431,10.686405,-0.132616,0.02193,0.183775,2.526218,16.988479,2.844441,-3.252493,5.409527,-0.493011,2.169164,417.373317,689.460295,8.479083,4.920721,-0.247631,3.353353,1085.467294,634.866471,1.552779,10.510564,0.986901,3.529847,246.666734,1028.105118,-1.153279,7.190648,1.438249,4.888459,157.401262,887.669404,-0.05669,0.218795,-0.434526,3.97641,28.776198,16.14416,0.086204,0.75898,0.179475,2.479096,58.752244,93.940657,-3.299105,22.924942,0.453133,1.949279,422.704742,2975.967308,-7.405459,11.626081,0.234537,2.343023,964.987861,992.918407,2.997522,18.421195,-0.357804,3.371872,488.534172,943.709074,0.730703,14.203448,0.671974,3.074465,234.005547,1366.003755,-0.444348,1.110905,0.291306,2.743011,56.888946,144.430775,-0.241728,0.510372,-0.446007,2.616448,55.932235,66.191826,-9.743526,0.012618,-0.973986,4.188526,1247.17518,1.490201,-0.276005,0.045693,-0.334948,2.665496,36.36522,4.761912,-1.052101,0.195126,0.964562,2.774224,137.395564,13.598519,0.017434,0.003207,0.135231,2.664031,3.107528,0.408505,0.117207,0.023598,-0.279884,1.825996,15.221318,2.963794,-0.000648,0.005242,-0.356338,1.890439,5.580799,0.574352,-9.749765,0.005068,0.075371,2.775694,1247.97,0.658366,-0.765108,0.138022,0.365865,1.945378,98.124441,17.35657,-0.663483,0.109306,0.298432,2.040242,85.024403,13.94879,-0.027867,0.002233,0.993341,3.387739,3.738611,0.27049,0.082574,0.002844,0.195471,2.165256,10.948978,0.240195,-0.067349,0.002446,-0.222855,2.842446,9.389146,0.098387,wash-hands--
4547,9.293885,0.120401,0.720512,2.971713,1189.739942,11.025366,0.74732,0.27323,0.471153,2.1215,97.904667,28.623511,-2.67594,0.603351,-0.128167,2.078924,344.775891,53.855397,0.263892,0.068132,-1.052822,3.9003,34.758665,7.794267,0.191559,0.06027,1.067844,3.510862,24.551385,7.812195,-0.093734,0.02423,-0.656212,3.245456,13.031083,2.740316,-2.760579,6.456266,-0.459302,2.337262,380.61908,521.911269,8.114578,2.972956,0.219687,2.698481,1039.162354,370.286824,3.713992,5.533454,-0.516869,2.578856,475.391137,719.548571,-0.592115,3.1427,0.712093,3.188932,104.002892,365.156531,-0.096128,0.150067,0.577202,3.147852,26.147842,19.418227,0.22814,0.460989,-0.289275,3.186426,37.642985,58.956254,-2.272571,12.976609,0.877748,3.663582,290.950081,1686.812351,-7.856643,12.906854,0.168199,2.150934,1006.147316,1662.758302,3.125721,16.585708,-0.63453,3.380688,402.067324,2131.589347,-0.608288,10.649845,0.515081,2.892117,199.962792,1102.211119,-0.201136,0.783295,0.10242,2.842168,55.493808,100.978438,-0.020532,0.52204,-0.039554,2.348837,45.565222,35.043134,-9.703236,0.033204,-1.532794,5.752916,1242.019213,4.121226,-0.23328,0.138011,-1.970358,6.905502,34.363953,13.354193,-1.445219,0.771957,1.327626,4.207651,186.832224,89.506957,-0.167306,0.19416,2.804028,10.196765,28.760707,19.405053,0.251232,0.03466,-0.260889,1.865518,32.160172,4.505008,0.037587,0.006646,0.161123,1.801877,6.172121,0.850237,-9.733896,0.006795,-0.060724,2.690501,1245.939939,0.834031,-0.942716,0.103114,0.001573,2.08456,121.151278,11.552093,-0.889025,0.122758,-0.213943,1.917221,113.864462,15.71375,-0.064202,0.006574,1.075312,3.443259,8.29402,0.834981,0.080081,0.003847,0.976596,4.077625,10.522413,0.410515,-0.040599,0.007178,-0.781636,2.812632,6.509296,0.689757,wash-hands--
4814,9.486617,0.124048,-0.356255,3.869038,1214.35502,13.50798,0.801136,0.345241,0.950921,3.31794,108.075667,26.403947,-2.482678,0.718943,0.092413,2.008893,318.43377,86.921412,0.550771,0.220826,-0.572165,2.093469,73.290454,22.349331,0.185545,0.048692,0.690742,3.159698,28.613428,2.289669,0.043975,0.057908,-0.523518,2.191789,14.770448,6.149782,-3.844166,13.485685,1.133817,5.107793,528.78918,1158.388727,7.297908,4.040285,0.040655,1.838179,935.93032,471.997097,5.142117,10.519607,-2.018408,8.451511,667.330374,1175.865629,-0.641458,2.83623,0.341655,2.923531,96.709966,365.658699,0.313793,0.675474,-1.619362,5.220348,43.902197,82.847471,-0.0206,0.256609,0.46287,2.85737,23.943146,30.741576,-2.989997,8.495081,0.056467,2.407419,415.234823,692.954213,-8.39716,11.585678,-0.221435,2.703765,1082.94105,1228.985912,2.401339,11.430259,-0.660987,4.33011,343.5658,1112.935515,-0.578158,12.944972,-0.092418,3.265328,215.922284,1657.064029,-0.36899,0.525716,-0.195243,2.182737,54.081387,57.346852,0.163622,0.837636,-0.22544,2.077902,70.203003,108.176104,-9.491136,0.32574,-1.343775,4.176515,1214.878646,41.844007,0.113575,1.085165,-2.557781,9.214517,47.176088,130.831895,-2.003491,1.680215,0.574519,2.432242,256.876421,214.991933,-0.633797,0.91636,1.125662,2.644799,83.996436,111.632787,0.267297,0.039213,0.63225,3.689081,36.505237,2.527115,-0.015811,0.050541,1.406785,4.747116,11.307404,5.433224,-9.72855,0.01826,-0.258962,4.399426,1245.257686,2.245953,-0.995694,0.079368,-0.165974,2.92248,128.418189,6.383223,-1.032077,0.044814,0.24036,2.098956,132.529793,4.046762,-0.189166,0.041088,0.917086,2.460585,26.020259,3.901986,0.051098,0.005738,0.454535,2.41626,6.566616,0.740737,0.026708,0.016032,-0.216309,1.799827,9.884763,2.083216,wash-hands--
5081,9.465102,0.190316,-0.325136,2.873888,1211.543424,24.346037,0.13856,1.933657,1.105402,2.986688,91.93864,197.820474,-1.873381,0.784603,-0.159765,3.002632,239.815288,101.85234,0.778952,0.256569,0.288278,1.645147,100.573299,30.607979,0.251585,0.029452,0.382959,2.109315,33.032276,2.970885,0.162784,0.07061,0.257528,1.69075,21.652028,8.632203,-3.070758,16.863568,0.882859,4.670782,393.220204,2190.866743,6.049445,7.602161,1.021692,4.723998,774.823714,976.591027,5.317832,11.300582,-1.757151,7.088599,684.762832,1381.111131,-0.755106,2.550311,0.118989,3.284134,103.255031,310.684464,0.225555,1.037788,-0.586196,3.403975,57.824249,119.962827,0.229549,0.376573,-0.056298,2.309068,46.248664,28.720466,-3.918395,7.810129,-0.794638,2.570849,501.646162,1014.108284,-8.626484,8.8853,0.075824,3.086076,1104.192237,1155.2973,1.601475,4.667174,1.066089,4.117319,207.845082,588.250812,0.373333,7.211766,-0.920405,3.97835,138.250341,906.511921,0.00312,0.63392,0.392424,2.017263,39.470328,68.505837,1.014886,1.138875,-0.18021,1.629691,130.713941,144.762472,-9.423187,0.337946,-0.912797,3.477551,1206.45375,32.996811,0.608898,1.393037,-1.159793,3.670243,77.969464,181.103865,-2.507206,1.309633,0.109539,2.844255,324.723887,131.334158,-0.699611,0.874969,1.004584,2.609227,107.441435,57.830868,0.157126,0.099449,0.435953,1.714371,23.930425,10.262957,-0.003539,0.052564,1.440851,4.73182,11.897899,5.824942,-9.681389,0.036376,-0.523596,3.673259,1239.220703,4.616048,-0.617228,0.66034,-1.149395,3.112085,84.438481,71.773864,-1.248015,0.15976,1.191541,4.119746,160.057014,19.195868,-0.383024,0.14362,1.165091,4.048512,49.474429,17.977626,0.029514,0.004605,0.287438,2.291629,5.122514,0.40888,0.103552,0.011008,0.204147,1.957108,13.733705,1.226694,wash-hands--
5347,9.66842,0.764301,-1.389568,5.458355,1237.563191,99.170083,-0.842339,3.043612,0.08605,1.457844,142.702961,395.828049,-0.89408,1.715448,-0.712505,2.372828,125.627274,180.4422,1.08821,0.127485,0.866898,3.006109,140.116313,12.91975,0.221969,0.050657,-0.392891,2.425021,29.610114,5.483725,0.220175,0.051748,0.360962,1.872565,33.396997,1.631955,-4.249509,29.221762,0.70033,3.054207,546.602594,3753.620018,5.931483,19.306594,-1.16792,7.338741,768.286666,2290.895684,6.51358,13.45216,-1.096675,4.047093,835.921027,1691.359794,-0.865731,2.37465,0.016405,3.606045,121.983245,267.515232,0.21798,1.522729,-0.312687,2.24898,86.923287,195.992159,0.38901,1.344547,-0.176855,2.566213,73.100394,171.368006,-6.062299,7.31255,-0.255105,3.033757,776.110719,947.695114,-7.183375,8.038858,0.440462,2.635359,919.472166,1045.382636,2.025482,4.039956,1.719919,6.411047,260.494239,515.1546,-0.504956,7.807125,-1.383771,4.874442,129.948579,813.466315,0.06985,0.566951,0.800179,2.567556,48.677484,71.147186,1.511538,0.827165,0.64429,2.416273,198.090014,78.885403,-9.43037,0.377031,-0.710912,2.961373,1207.22709,43.669122,1.1573,1.271457,-0.349746,2.652604,150.73913,152.992404,-2.558849,1.243829,0.032544,3.07682,329.106919,145.33574,-0.803731,0.755723,1.028709,2.793212,104.53427,92.813887,-0.019246,0.142097,-0.232162,1.727305,27.886194,18.008598,-0.081001,0.062888,0.630698,2.668784,13.737844,8.135654,-9.652921,0.361459,-1.652348,6.732286,1235.598635,46.034002,-0.127251,1.384437,-0.870039,3.214923,77.433024,179.632347,-1.787334,0.966284,1.39262,4.064028,233.002703,94.69919,-1.184974,2.226758,1.963827,5.842287,161.659798,239.913622,-0.058324,0.083058,0.202867,7.450179,12.24428,10.445758,0.08938,0.032002,2.334087,8.499166,16.004552,2.17303,wash-hands--
5614,9.514776,1.4033,0.028308,3.750753,1217.998775,178.318777,-1.575291,1.885659,-0.679564,2.531786,218.855695,130.299063,0.225094,3.931158,-0.283958,1.920483,152.642533,506.600321,1.180695,0.061707,0.621776,3.509632,151.62826,5.624544,0.27654,0.066065,-0.062972,1.750547,35.497215,8.478272,0.153073,0.080646,0.162047,1.394626,22.704232,9.440315,-4.554964,27.791471,0.68508,3.063067,584.071559,3594.759945,4.925473,18.913348,-1.740762,8.959962,631.074293,2447.081202,5.975543,13.654698,-1.445011,4.66392,773.1341,1573.8095,0.006084,3.084325,-0.527163,2.3054,109.735448,376.246215,0.945409,3.409137,-0.231908,1.878329,153.405549,302.216292,0.694368,1.834671,0.319748,2.088602,91.6053,230.762389,-7.764365,3.086614,0.566583,1.766684,993.843059,401.250609,-5.31126,4.286227,0.24687,2.088403,680.711736,538.70775,2.788967,0.382403,-0.026874,2.21134,357.205334,47.257955,-0.706656,5.834053,-1.923029,7.59218,125.117189,640.152934,0.126676,0.460298,1.199701,3.896542,44.056522,33.217663,1.528887,0.726085,0.357316,1.766596,205.671193,30.877752,-9.401365,0.369944,-0.614179,2.94143,1203.634605,38.173898,1.35032,0.938826,-0.423727,3.554794,176.210162,103.438253,-1.822731,2.943594,-0.376279,2.623955,235.759159,364.563484,-0.72536,0.6967,1.367861,3.626359,100.197751,68.071821,-0.235714,0.080997,-0.432069,2.291266,32.003231,8.724383,-0.156693,0.052119,0.048091,3.031814,21.748003,5.654883,-9.641106,0.500985,-1.075402,4.241384,1234.062124,65.120768,-0.344496,2.293571,0.089425,2.998853,112.925139,126.693756,-1.793431,1.25153,0.725416,2.997987,237.539539,103.580475,-1.45114,1.95925,1.935584,5.80381,191.01281,223.267277,0.182339,0.506822,-1.196791,3.785054,40.924324,60.294527,0.04159,0.040939,1.266141,4.17612,14.424961,5.245082,wash-hands--
5881,9.195032,1.563,-0.526945,3.388083,1176.992021,202.223903,-1.899581,0.877872,-0.222181,2.273787,248.514297,72.259709,1.590475,3.581211,0.367167,1.919639,205.649405,452.353298,0.974089,0.163483,0.37512,1.863994,125.715072,17.160847,0.278068,0.08056,0.473597,2.400938,38.196535,7.425656,0.014345,0.076257,-0.658378,1.838795,19.170304,8.461674,-5.89256,31.425988,0.240137,2.615795,766.950033,3779.676422,5.232317,25.388529,-1.453394,5.976139,670.185769,3291.797452,5.157032,9.68442,-1.081739,3.195603,660.193681,1257.473559,0.352793,3.520038,-0.391102,2.609553,94.585098,457.428563,0.813765,3.429118,-0.358754,1.929426,123.254581,376.97383,0.247039,3.492715,0.48152,1.979557,98.360316,345.766718,-8.576603,2.336444,-0.211039,1.679776,1099.21685,254.589667,-4.202226,2.884457,0.589241,2.106429,538.938301,357.137094,2.864184,0.316608,-0.244374,1.943947,367.09261,35.612854,-1.074275,1.978882,-0.032333,2.465887,174.456739,74.35485,0.320149,0.097164,-1.093912,2.786179,42.932592,10.034864,1.038003,1.575754,0.106539,1.414939,133.006447,204.31937,-9.546007,0.119237,0.07712,2.310023,1221.935832,13.691123,1.157082,0.587083,0.312016,2.491247,148.95603,72.333497,-0.898777,2.61292,0.011763,1.971079,118.765292,337.915193,-0.259547,0.065681,-1.112347,4.016508,35.933953,5.563762,-0.091082,0.278898,-1.440498,4.723105,33.214341,20.924104,-0.16798,0.025142,-0.501742,2.657631,22.351926,2.67778,-9.753889,0.925312,0.604202,5.571441,1248.588123,116.74384,-0.019971,3.009857,0.057776,3.129745,94.628431,373.743548,-1.656498,1.727275,0.114138,3.005593,220.332791,167.632897,-1.294747,2.362033,1.514588,4.880886,191.123874,163.289557,0.066805,0.62484,-1.015376,3.414069,40.793369,67.187097,-0.056142,0.048874,0.322785,2.240052,12.209593,5.879552,wash-hands--
6147,9.154935,1.759662,-0.610024,2.964649,1172.734616,195.220809,-1.245209,1.929889,-0.267663,1.955468,160.406336,245.823701,2.683784,1.424322,0.740544,2.262195,346.860057,148.733596,0.811471,0.166462,-0.43725,1.91623,105.029543,17.795507,0.151967,0.125058,-0.089327,1.521447,24.913108,13.1606,-0.119843,0.047803,-0.708521,3.706115,18.391902,4.581847,-7.527354,23.347732,-0.002475,2.829592,964.649953,3001.307253,5.021153,24.568427,-1.746129,6.487134,643.17251,3185.22403,4.016734,12.246474,-1.176432,3.425445,515.922963,1563.436468,0.493714,2.919675,-0.398369,3.131243,85.587734,326.777857,0.782429,3.288754,-0.519739,1.987933,143.692882,259.11665,-0.174679,3.373338,-0.133127,1.93348,124.16658,419.147267,-9.526995,1.630661,0.026076,3.11546,1219.52132,209.492579,-2.929098,1.348878,0.460379,2.457495,375.154249,172.671591,2.429859,1.2091,0.72855,2.646208,317.183254,95.793595,-1.134578,1.768709,0.198637,2.191604,152.404708,196.074069,0.014428,0.099862,1.0192,3.773407,21.214361,12.131766,0.263185,1.143363,-0.773096,2.180343,78.879255,124.377531,-9.791578,1.375204,1.906004,7.622377,1253.329184,178.566367,1.144132,1.901396,-1.300882,5.535544,157.160609,195.61995,-0.667675,3.056065,0.648767,3.307469,132.860105,233.14793,-0.558422,0.781171,2.347784,8.08838,83.186376,72.84158,0.247055,0.675939,-0.676153,2.205228,68.210829,87.810466,-0.306965,0.034012,0.553582,3.130317,39.598739,4.039038,-9.805131,0.908519,0.47058,5.655127,1255.131247,115.178984,-0.342205,2.953536,-0.412555,3.371411,96.791766,366.304643,-1.45314,1.812002,0.484217,2.940634,195.861151,175.859943,-1.068254,2.701545,1.512105,4.587321,142.060941,327.726678,0.060553,0.626192,-1.03517,3.431853,50.819383,80.747623,-0.196416,0.042744,-0.300578,2.400914,25.150417,5.551184,move--sink-counter
6414,8.804684,0.914608,-0.429899,3.479664,1127.061282,116.720442,-0.325153,1.47215,0.285769,1.625223,98.387888,182.725965,3.143137,0.459972,0.991456,3.661241,403.710462,42.067211,0.639119,0.066634,-1.050807,4.245103,83.664277,3.787287,-0.020744,0.152415,-0.428148,1.611766,29.847952,18.700243,-0.063657,0.066349,-0.348891,2.412182,14.471512,6.35848,-7.816867,14.105973,-0.298919,4.027954,1022.818387,1119.487921,3.552251,11.002246,-2.598167,11.25095,465.110987,1278.48581,2.491625,3.839407,-1.539564,5.941042,320.198118,486.378937,0.322118,3.145264,-0.546608,2.946924,105.165717,408.977152,0.972492,2.596714,-0.630817,2.404688,152.958074,212.24001,-0.443173,2.123689,-0.104948,3.1542,101.78053,162.811678,-9.446276,1.3185,0.552406,3.341742,1209.58702,153.654081,-2.618233,0.640934,0.031133,2.477249,340.492971,25.868739,1.855405,1.792236,-0.05897,1.441362,237.575419,232.423447,-0.544284,0.964815,0.40945,2.255586,83.887694,90.809671,0.068312,0.145581,0.361851,3.049248,23.725346,11.209293,-0.019954,0.477963,-0.493443,1.969601,57.546925,9.688021,-10.049573,2.056511,0.932263,3.393372,1286.345695,267.412303,1.017713,1.768676,-1.676059,6.934998,132.290981,221.570947,-0.21211,2.848217,1.326776,4.825968,86.447169,362.410557,-1.051594,1.354116,0.655379,2.050257,140.721086,149.358289,-0.334631,2.52997,0.582183,2.29104,125.603022,107.690244,-0.516788,0.12402,0.84789,2.268744,66.838255,14.671285,-9.820999,0.581316,1.999806,10.276034,1257.135141,73.701347,-0.804487,1.999727,-0.974393,6.262905,114.205597,221.310512,-0.895674,0.653779,0.077108,5.535308,117.029044,76.25699,-0.369173,0.436161,1.007975,4.767319,65.325257,24.430937,0.122976,0.531083,-1.159398,4.114019,38.243373,49.777903,-0.221079,0.022297,-0.65645,4.922756,29.328699,1.956698,move--sink-counter
6681,9.334025,1.461519,-1.127512,3.245273,1195.112937,176.475291,-0.014756,0.960499,0.642001,2.23914,81.656105,19.116152,3.013052,0.463506,0.607588,3.228166,386.077427,55.289904,0.623189,0.046822,-0.58071,4.157332,79.83078,5.930654,-0.159776,0.064826,-0.655182,2.332849,26.595992,3.841236,0.14171,0.136482,0.105666,1.844417,30.519419,17.447491,-9.76127,3.936937,2.342617,9.273765,1252.535362,389.124568,3.194719,10.773043,-2.947592,12.929552,415.255487,1318.104368,2.171031,3.409946,-2.158988,8.631072,289.865072,335.499288,-0.2648,2.103505,-1.043979,5.391229,77.377236,271.333473,0.255917,0.730435,-0.283299,2.563865,53.208637,82.981919,-0.769218,0.924168,1.650704,4.686205,106.655847,93.487097,-9.956982,1.595446,0.229101,2.153024,1274.868596,192.286177,-2.460189,0.48615,-0.083557,2.051057,315.014772,62.112288,1.331563,0.94393,-0.649899,2.554705,184.283288,44.803859,-0.464868,0.758409,0.152685,1.7359,59.510098,98.605486,0.047814,0.189655,0.267314,2.216992,33.933878,24.656227,0.087456,0.576906,-0.171602,1.401581,65.926081,74.986672,-10.095025,3.349651,0.38202,3.03665,1292.171439,435.22449,0.550416,5.440345,1.14519,6.557415,120.183841,556.955543,-0.68595,5.245704,-0.202774,4.285479,93.130761,677.025876,-1.403464,1.394941,0.036249,1.732086,189.194198,125.471711,-0.148427,2.922165,0.73519,2.088889,136.828724,309.367108,-0.261047,0.56189,-0.920622,2.917771,60.325162,33.02675,-10.192026,1.846239,2.377758,8.151841,1306.027376,180.099391,-0.249475,2.682595,-1.881619,6.325271,89.489763,238.029148,-0.552694,0.52031,-0.937168,3.291339,79.571435,46.608455,-0.365767,0.381027,0.44293,2.687999,49.624558,45.257023,0.223604,0.684968,-1.411612,4.715481,45.758033,81.128718,-0.328538,0.059127,1.231315,6.246887,42.523514,7.058236,move--sink-counter
6947,9.488049,2.022775,-0.525391,2.694006,1214.579701,258.805664,-0.353176,1.922446,0.615078,1.841823,112.775735,222.802249,2.553711,1.111526,1.581779,5.522579,326.942164,143.842654,0.849346,0.124657,-0.994133,2.977272,108.823967,15.837914,-0.14749,0.053981,-0.169903,1.836597,20.522646,5.991193,0.260975,0.11179,0.822469,3.006923,39.672857,7.265658,-9.749327,2.168084,0.977889,2.949523,1248.265922,267.98372,2.392912,1.189317,0.202247,2.829662,309.216023,126.107603,1.354934,1.603144,-0.163739,3.265959,194.62289,84.660915,-0.550002,0.891079,-0.761457,2.564827,72.581865,110.929541,-0.089093,0.466961,0.229427,1.573086,56.977105,11.254045,-0.159166,0.371167,-1.733354,6.45672,26.825194,48.203495,-9.743342,2.369925,-0.102588,2.01588,1247.577974,291.136633,-2.162308,0.687842,0.253163,1.88177,284.304542,22.386298,0.995429,0.350896,-0.123318,1.967624,128.207148,42.413776,-1.077244,1.014784,-0.121024,2.044135,138.969818,127.199656,-0.237435,0.462858,0.278557,1.989291,53.136147,30.030714,0.123993,0.565903,-0.013716,1.514436,63.445458,13.691402,-10.232662,3.343643,0.155095,2.976798,1309.974617,426.728513,0.701003,5.51172,1.299235,6.705034,111.790067,707.849717,-1.270033,5.060752,-0.863237,5.155314,166.766907,636.090897,-1.405638,1.408226,-0.008663,1.794972,195.39123,90.956748,-0.105015,3.004222,0.756987,2.065447,111.643149,220.752808,0.007969,0.797128,-0.155038,1.507107,77.227921,101.974204,-9.782257,3.894222,0.513057,4.959398,1253.453402,453.696436,-0.47585,4.808657,0.357623,6.398643,86.813833,601.312688,-1.295288,3.57347,2.12026,8.167145,180.961096,381.215175,-0.793607,0.612614,0.548168,2.695617,101.717815,79.229468,0.304875,1.999755,0.702282,4.517148,74.27786,225.502869,-0.543784,0.160981,0.94193,2.405502,71.286434,17.171084,move--sink-counter
7214,9.315793,2.655949,-0.486543,2.310035,1193.180196,316.662197,-0.883002,1.67039,-0.09519,1.711138,129.12188,155.40742,2.458981,0.956956,1.883673,6.416555,320.147696,70.050894,0.696824,0.325951,0.49978,2.928084,98.276945,15.355385,-0.117178,0.053599,0.135411,1.849576,21.054711,3.503929,0.189621,0.164495,0.57739,2.00255,35.205795,11.068076,-9.934874,1.963248,0.863589,2.912737,1273.67549,174.011382,2.638922,0.966668,0.10265,2.323464,337.837335,125.104604,0.935035,2.582141,-0.181185,2.088681,127.594048,304.716228,-0.674732,0.442394,-0.218389,1.826648,87.350825,54.810933,-0.036501,0.397699,0.283388,1.837811,50.850577,49.152308,0.681661,1.614927,-0.867156,2.154062,102.881639,162.829403,-9.316835,2.840612,0.146852,1.818987,1193.047091,350.767237,-2.18018,0.662543,0.241158,1.956068,280.178988,76.245777,1.489554,1.060941,-1.166136,4.059967,191.547363,132.615414,-0.813571,1.198501,0.183772,1.961895,134.760197,39.733064,0.114202,0.703753,0.556443,2.215454,62.201183,33.491506,0.504812,0.45652,0.8464,2.606356,71.491324,44.512416,-10.040738,2.27403,0.176017,4.468519,1285.214666,295.753062,0.688643,4.075558,2.691357,10.55184,115.710665,440.766124,-1.20913,3.801254,-1.511163,7.733633,156.138389,487.526754,-0.956343,1.498977,0.239364,1.442566,122.944243,192.849263,-0.212543,2.61766,0.911378,2.228211,108.180737,246.253406,0.214112,0.697224,0.468385,2.001615,64.663415,36.215165,-9.756129,6.937393,0.267223,2.934386,1250.015585,853.275839,-0.281103,6.014451,0.567376,4.723531,110.110642,762.485131,-2.224638,5.674386,0.687961,2.636763,286.820741,719.100258,-0.778923,0.86059,-0.386864,3.188196,114.338151,62.178608,-0.538733,6.074205,0.724699,2.386275,146.346234,616.97724,-0.220598,0.824634,-1.202508,4.007608,60.332305,62.10796,move--sink-counter
7481,9.590477,3.469913,-0.142779,1.661757,1228.590552,411.85278,-1.055046,2.019622,-0.924384,3.485601,160.342063,144.008811,2.363337,1.15892,1.267458,4.238017,302.710557,148.750593,0.517062,0.441227,-0.113982,1.759725,67.111623,55.411438,0.078874,0.064157,-0.827984,3.149439,16.168013,8.124258,0.041215,0.206465,-0.166359,1.37744,37.893655,24.659676,-9.461252,4.403368,-0.460895,3.200791,1214.774576,428.794338,2.928191,2.472238,0.879728,4.65935,379.360078,266.99102,1.301659,4.904714,-0.557098,2.097553,235.956953,194.668629,-0.663771,0.877887,0.668897,2.798636,86.447546,110.11416,-0.004283,0.465285,0.026015,2.028524,52.961544,15.984517,0.463144,2.475051,-0.173355,2.210648,122.767475,138.399592,-9.978803,4.005589,-0.124991,1.766863,1283.416463,271.736632,-1.967118,0.439659,0.491351,2.94332,256.10103,22.433094,2.085099,1.074652,-0.766925,2.45202,266.917869,139.525589,-0.578987,1.681994,0.067985,1.941814,100.015284,202.915052,-0.083706,0.732708,0.01249,1.88925,73.905724,94.704626,0.187119,0.619761,0.34014,1.677701,62.381036,80.121433,-10.569097,4.150967,0.416868,3.211286,1353.551955,509.361998,0.782052,6.334119,1.039973,5.73125,136.228497,822.765576,-1.499493,6.552862,-0.332486,6.040722,192.25893,850.110669,-0.238629,1.037104,1.337965,3.839346,60.25571,105.110618,1.011469,1.00301,0.406529,4.880471,131.488052,122.076337,0.547203,0.189504,-0.418783,2.393987,70.042831,24.640563,-10.104545,7.935378,0.110396,2.662574,1294.672331,978.866912,0.111757,6.756041,0.720677,4.588996,119.970885,843.524746,-2.173539,7.038096,-0.009565,3.292471,316.90729,549.66087,-0.484363,1.495334,-0.395232,2.2756,84.120606,191.10626,-0.279368,6.581802,0.883117,2.374226,160.913407,465.138883,-0.370382,0.88664,-1.496008,4.310773,69.986329,102.999789,move--sink-counter
7747,8.897969,3.752844,-0.450651,2.095653,1141.406796,398.701599,-0.76918,2.369674,-0.470345,2.36057,100.633837,308.134332,2.604608,1.402078,1.092431,4.273744,334.339576,172.268952,0.371912,0.405036,-0.684179,2.359647,65.250486,21.060304,0.030781,0.094131,0.081953,3.951136,17.754732,10.087987,-0.040552,0.136994,-0.149847,1.560406,32.455514,1.522034,-9.292927,4.806099,-0.05192,2.887888,1191.587502,545.854245,3.14785,2.580975,1.284293,5.205314,403.204465,332.030436,1.199715,5.135223,-0.762182,2.283162,177.658461,666.97399,-0.239233,1.682637,-0.287035,3.414621,78.495589,217.489334,-0.051708,0.468441,-0.203043,2.083511,51.119146,54.069393,0.095625,3.491283,-0.2131,1.765356,152.771462,378.393587,-9.777392,4.933172,0.482693,2.119897,1253.653225,556.104757,-1.674958,0.406187,0.218963,2.441908,215.53037,45.070668,1.753857,1.923061,-0.189627,2.038307,248.306825,71.361628,-0.387774,1.825741,0.378046,1.900145,95.511869,131.719914,-0.46636,1.066601,-0.390354,1.820999,95.500411,50.486505,-0.492663,1.327519,0.211629,2.215786,94.060835,95.311262,-10.406452,14.373184,0.683941,4.7705,1332.452459,1851.087813,1.483898,3.140516,-0.663855,4.465804,190.204369,406.767059,-1.737369,6.249317,0.912645,5.28169,231.730127,745.430998,0.008664,0.379164,1.111336,4.254201,36.775516,27.860794,-0.086669,6.931749,1.317824,3.614409,150.376693,590.613781,0.087918,0.574858,1.001256,3.332755,47.868819,70.430566,-9.737879,6.531219,0.226994,3.2908,1246.865874,832.751366,-0.161384,5.717032,0.954273,5.189733,89.720596,712.959059,-2.216397,6.930258,-0.046918,3.388045,284.589112,893.139063,-0.366199,1.396852,-0.212993,2.393171,87.207887,95.799732,-0.474058,5.893417,0.925602,2.491016,169.027378,711.563514,-0.33668,0.853197,-1.500923,4.409278,65.754564,91.17708,move--sink-counter
8014,9.451003,4.418377,-0.036785,1.736454,1210.007418,563.812844,-0.169356,1.933094,-0.006222,2.236398,72.530675,189.541616,2.918703,0.713762,0.551606,3.602783,373.80335,90.342933,0.126946,0.105958,0.177012,2.152782,22.24195,13.405958,0.044046,0.119584,0.115945,2.826083,23.709227,15.549889,0.000499,0.160279,-0.038224,1.380813,32.817677,20.784002,-9.250986,4.584159,0.008295,3.314781,1187.370885,473.952871,2.88558,2.641043,0.89794,4.309996,369.579462,340.778111,1.907054,5.303197,-0.112745,1.602563,260.521695,558.104454,-0.048318,1.549342,0.048695,3.859038,79.082448,200.647235,0.278705,0.357149,0.163078,1.847945,43.140568,39.115615,-0.134152,3.404982,-0.528298,1.998535,125.714547,196.580107,-10.288745,7.439993,0.425941,2.164645,1318.133451,918.415834,-1.704998,0.527924,-0.328738,2.504792,218.284493,68.337805,1.752988,2.328095,-0.069778,1.790095,228.347842,274.235016,0.095104,0.727377,0.331241,3.189308,42.192897,93.257306,-0.012341,1.277505,0.163137,1.730141,86.65934,46.955882,0.164988,3.566314,-0.58519,2.811414,135.489388,179.464579,-10.695277,19.714785,0.380554,3.109364,1369.682786,2533.700441,1.469302,8.475289,2.330115,13.900449,196.293261,1051.939973,-2.485188,18.985828,-0.233548,5.643792,318.758183,2462.148299,-0.22013,0.660413,0.633743,2.432118,54.263472,85.379023,-0.342264,8.053929,0.988908,2.656064,227.436836,1012.670093,-0.017485,0.613471,0.82107,2.730355,48.567044,64.024689,-10.602353,5.666934,0.134828,3.901786,1358.446831,679.06695,-0.026944,3.797665,-0.1257,3.754176,82.569211,440.310367,-1.276467,6.617078,-0.26977,3.219616,172.44528,812.180084,-0.266947,1.119324,-0.509451,2.47672,61.532977,139.900552,0.018814,5.659246,1.34696,3.549629,142.052813,642.070014,-0.198339,0.687146,-1.821561,5.122482,50.496314,69.159899,move--sink-counter
8281,9.418364,4.280009,-0.010907,1.804912,1205.593093,554.950276,-0.213361,2.170864,0.172782,2.325873,81.482381,220.299797,2.622998,1.059156,0.350203,2.807493,337.464879,119.333107,0.211214,0.067173,-0.050757,1.72596,30.109596,5.946628,0.038107,0.123462,0.092964,2.689651,20.13481,13.554699,0.107939,0.128359,0.362999,1.589616,29.406082,5.995047,-9.610169,5.630365,-0.122746,2.654744,1230.308318,724.061022,2.488195,2.942091,0.281462,3.14387,318.510066,382.358132,2.491823,3.199919,-0.202092,1.895974,319.261222,412.975475,-0.206541,1.813766,-0.131004,3.028994,86.480866,215.434984,0.145801,0.635763,0.648928,2.369929,61.259069,73.414698,-0.420722,2.056078,-0.224113,1.966761,99.188508,197.184214,-10.522837,6.634886,0.364761,2.370903,1347.950844,818.8511,-1.922184,0.92443,0.032316,2.293816,250.728893,83.228939,1.474898,1.866492,-0.324905,2.114215,205.712884,136.725471,-0.374952,1.181195,0.028844,2.454724,76.096472,153.278236,-0.160447,1.058304,0.010179,2.109534,87.618329,130.246337,0.292443,4.325603,-0.576747,2.310129,170.438305,554.09493,-10.706683,19.733959,0.370629,3.100808,1370.54237,2562.38277,1.292498,8.756593,2.077359,12.554255,168.901691,1120.26423,-1.889153,21.084591,0.099764,4.598201,321.797195,2026.118729,-0.212577,0.713058,0.488758,2.327013,65.144414,37.113291,-0.329737,8.061769,1.001256,2.667652,183.024855,544.846385,0.055083,0.67875,0.86774,2.589338,48.157603,63.663686,-10.213569,6.522549,0.014983,3.351334,1308.383242,804.699275,-0.701069,4.913807,0.206011,4.82899,94.803181,637.085594,-0.956404,6.202567,0.420813,5.553133,134.262743,758.279555,-0.232195,1.046045,-0.304546,2.556231,75.287802,60.071468,0.641281,3.167495,1.536163,5.465556,105.290004,342.959606,-0.320227,0.393507,-2.136181,7.03784,44.636213,46.222697,move--sink-counter
8547,9.323805,3.779708,-0.070794,2.059045,1193.617205,485.036945,-0.421288,1.312136,0.355006,2.544978,66.317973,146.966273,2.800586,0.900878,0.53703,3.54463,360.931447,89.114927,0.075416,0.201749,0.641774,2.041024,31.866937,18.167085,-0.018955,0.084115,0.48367,3.224449,15.108918,10.916001,0.063084,0.171759,0.419383,1.556155,30.101932,17.421332,-9.994162,3.535096,0.572088,2.219227,1281.730252,358.966397,2.04202,1.29517,-0.300736,2.306654,261.500357,167.409205,1.867018,2.04214,-0.700737,2.315485,240.946042,250.583027,0.073795,1.091686,-0.742877,3.975482,56.732974,92.280815,-0.197996,0.578623,0.103144,1.900493,63.483086,75.070649,0.074516,2.124985,0.114738,1.899874,107.326839,233.799263,-10.039447,6.541284,0.760738,2.810562,1285.11362,847.954454,-1.866859,0.874949,0.13948,2.463881,239.82126,107.210111,1.683803,2.461014,-0.318488,1.90783,215.535333,319.957702,-0.351249,1.204347,0.113376,2.213173,68.149396,114.970301,-0.049909,1.010062,0.306625,2.335199,67.438415,59.800664,0.316248,4.188511,-0.593157,2.418004,158.82711,170.235669,-10.054565,17.760869,0.827095,4.114325,1290.166501,2179.363545,1.342457,7.379934,2.734617,17.605975,178.639629,921.966671,-1.676267,18.08654,0.22371,5.888378,214.722105,2350.74231,-0.124335,0.858915,0.384784,2.081233,67.253077,106.972438,-0.554855,7.023265,1.163965,2.838256,192.857706,840.938111,0.090205,0.690996,0.964805,2.652227,53.710907,68.71796,-10.259316,11.743116,0.082243,3.102168,1313.446778,1516.395664,-1.024593,6.304454,-0.434487,4.501629,132.817004,812.810903,-2.086495,11.361622,0.241399,2.664776,269.221582,1459.078445,-0.128334,1.317877,-0.637733,3.670046,67.664083,145.73987,-0.252861,7.202353,0.881596,2.509039,171.206892,870.941318,0.05641,0.827244,-1.154853,2.75901,60.107097,107.119572,move--sink-counter
8814,9.740048,2.975146,-0.083424,1.913686,1248.428185,319.4601,-0.251151,1.802015,-0.007081,2.510021,82.040911,143.886803,2.584304,0.891955,0.497097,2.840564,330.799141,115.89655,-0.214401,0.317679,-0.100739,1.398904,45.302851,41.293603,0.024026,0.079432,0.041019,1.968433,19.691984,10.273873,-0.103434,0.182015,-0.35512,1.534353,33.66461,19.392042,-10.219638,2.97699,0.309931,2.47587,1308.369896,376.462222,1.688643,0.555339,-0.522263,2.059008,217.911297,60.05125,2.060623,1.534756,-0.019453,1.686098,278.320173,74.283768,0.054469,0.794125,0.08201,3.167271,45.070496,87.335239,-0.06972,0.69142,0.315923,1.661618,67.505384,18.838058,-0.041091,2.464104,0.089958,1.662526,123.498785,78.761238,-10.58387,6.773983,0.254247,2.252728,1356.962134,785.007287,-2.161212,0.906848,-0.119601,2.468629,278.358673,102.736219,1.796352,2.597145,0.147842,2.315562,248.101814,199.849779,0.299486,2.237463,-0.226587,2.55321,102.736808,229.380063,0.10239,0.65865,0.024182,2.790335,58.801695,77.232406,0.516388,3.297494,-0.987361,2.60365,144.814603,428.697779,-10.472632,11.901584,0.145565,3.262524,1340.497869,1548.0447,1.29371,8.830324,2.021012,12.615964,166.288085,1144.728135,-1.259857,18.511297,0.257106,5.772366,226.216992,2007.606428,0.410294,0.990048,0.77208,2.886964,68.467225,122.23274,0.756162,2.72155,1.789671,6.965474,117.487492,322.824439,0.52318,0.241242,1.926869,9.052637,67.088645,31.116004,-10.437072,11.686593,-0.066656,3.130199,1337.598368,1449.478678,-0.831882,9.315222,-0.110009,3.388011,123.707671,1174.920527,-2.556215,10.887851,-0.049972,2.828915,363.593994,1016.877865,0.120023,1.328055,-0.267762,3.379948,67.75235,133.484856,-0.166889,7.418482,0.913827,2.493255,172.284318,500.740863,-0.020757,0.92839,-1.078506,2.64442,64.207332,55.394516,move--sink-counter
9081,8.983078,2.062079,-0.6889,2.52077,1151.470841,208.348757,-0.085653,1.629828,0.257544,2.904903,75.978687,193.828923,2.632508,0.837311,0.652243,3.144911,337.719174,100.816313,-0.330585,0.262586,-0.478426,1.753699,59.109148,7.107499,-0.056079,0.054645,-0.577144,2.562101,14.324565,4.666797,-0.201549,0.099078,-0.334158,1.967193,35.534738,3.404609,-9.748934,2.253127,0.561132,2.769794,1248.101685,283.545583,1.83342,0.709615,-0.306814,1.688949,240.401928,49.107479,1.792144,1.163516,-0.278983,1.987784,229.492072,150.583309,0.408693,1.063212,0.218818,2.857821,75.744523,131.397069,-0.149961,0.577891,0.368781,1.769839,55.250525,69.828462,-0.217759,2.692695,-0.138242,1.489312,138.116592,322.422182,-10.188183,4.14637,0.272463,2.103631,1306.7592,428.523413,-2.146097,0.839416,0.203766,2.075219,275.412092,102.942398,1.447574,2.887302,-0.16389,2.051187,193.001317,329.144532,0.284543,2.292289,-0.217868,2.473081,106.91549,137.683173,-0.303736,0.493472,0.241403,2.338718,54.173224,62.161569,-0.57192,2.371076,-1.180974,4.672648,97.44917,288.083104,-10.438739,12.110361,0.41207,3.10813,1336.43166,1563.194419,1.286502,4.318897,-0.449212,4.285991,165.880484,555.254544,-1.381143,9.873502,0.899303,3.909524,201.463689,1135.876019,0.482393,0.774362,0.681636,3.139283,80.734167,57.754997,-0.30036,7.028128,0.916693,2.538325,171.62697,581.41207,0.231789,0.458939,1.145353,3.58377,46.115913,45.71132,-9.878151,10.009184,0.240342,3.926512,1265.335492,1264.099784,-1.038725,7.981504,-0.158635,4.328415,148.251639,969.57884,-2.820668,8.573995,0.281963,2.944207,364.441278,1075.884997,0.262867,0.947307,-0.837667,4.189009,59.799723,84.397712,-0.41854,6.459143,0.990723,2.647818,159.014341,829.745709,0.030738,0.882872,-1.033404,2.655379,63.344351,113.564788,move--sink-counter
9347,9.432028,3.160883,-0.768195,2.703889,1207.487828,403.801351,0.285815,1.189842,-0.011295,2.266,75.392187,85.741941,2.735629,1.011011,0.966546,3.379661,350.311554,129.789954,-0.372012,0.203065,-0.30462,1.538007,49.435978,23.604648,0.005668,0.060352,-0.164453,2.038366,12.104718,5.737611,-0.10712,0.146916,-0.261053,1.92751,32.141976,19.032153,-9.689417,2.106918,0.526063,2.772004,1240.279639,272.645784,1.956531,0.524869,-0.103233,1.878902,251.191483,62.233807,2.227398,1.519711,-0.0217,1.77314,286.570496,184.331908,0.464474,0.839828,-0.23055,2.638429,94.670226,23.055397,0.104116,0.329427,0.787083,2.785143,36.355976,24.67543,-0.437059,2.143867,-0.287015,1.814897,134.948118,39.385774,-10.401093,3.885349,0.214729,2.052025,1332.124347,472.131302,-1.723256,0.824019,0.242049,2.556942,221.341991,101.793356,1.873352,4.152798,-0.179729,2.16104,289.046973,126.51354,0.626237,1.351614,-0.809967,3.059008,86.392209,159.27609,-0.095452,0.9249,-0.286701,2.181726,78.898321,23.827905,-0.370711,3.379648,-1.0788,3.324593,135.820213,182.414235,-10.709741,14.552366,0.274009,2.566742,1371.23409,1875.423774,1.228612,7.893498,1.097091,7.448702,157.423629,1025.712098,-2.057001,13.191723,0.133611,3.816752,275.165054,1613.900518,0.242433,1.245368,0.64095,2.631429,72.732831,161.81489,-0.204562,7.303267,0.939409,2.500969,188.263097,680.174909,0.257294,0.486702,1.089856,3.414922,53.698214,52.06253,-11.099406,9.157248,0.175938,4.496251,1423.8938,1047.612105,-0.655503,10.578936,-0.132279,3.267149,157.339871,1330.028765,-2.188969,13.035923,-0.169177,3.302187,309.512393,1420.87577,0.123517,1.029856,-1.103898,4.092334,64.181379,120.208098,0.41456,5.876108,1.56028,4.467562,128.676216,709.04759,-0.107879,0.65974,-1.57177,4.54388,46.001064,55.233504,move--sink-counter
9614,9.25664,3.103138,-0.892171,3.019341,1185.091041,394.480882,0.386705,1.086352,0.141549,2.570466,60.958641,140.462594,2.601474,0.931437,0.894187,3.380184,333.368844,117.133751,-0.326324,0.189317,-0.095717,1.627767,53.097333,7.560673,-0.054327,0.055081,-0.509002,2.696296,11.620568,7.1564,-0.061987,0.118398,-0.309458,2.190595,28.280301,3.699925,-10.320223,2.386622,0.504079,2.667294,1321.107926,305.343962,1.960558,0.539841,0.031564,2.075628,255.770605,31.435371,2.293614,1.315816,-0.18103,1.651042,296.548249,143.318567,0.341141,1.055632,-0.180368,2.214308,83.891527,137.258767,0.006331,0.410939,0.49336,1.980036,46.445665,50.196092,-0.035602,3.578803,-0.356675,1.713361,162.269196,458.669884,-10.530137,3.595923,0.352891,2.300502,1349.681741,389.514303,-1.989098,1.271431,0.08939,1.802345,264.695241,82.152082,1.365613,3.139319,-0.796923,3.736812,175.695255,403.226145,0.180672,1.864365,-0.769257,3.270733,105.631124,225.461387,0.007211,0.990092,-0.017747,1.889701,84.598984,126.154594,0.098437,4.219033,-0.412074,1.930352,178.646763,548.412431,-10.532313,14.461497,0.40584,2.653819,1348.236563,1876.169093,1.163417,7.247393,1.34677,8.288025,153.038968,922.649149,-1.745481,14.811131,0.219223,3.213163,290.016847,1383.18956,0.168368,1.188764,0.526016,2.687211,71.532841,80.728047,-0.324402,6.964329,0.913094,2.537793,185.310959,659.211942,0.284492,0.499798,1.146909,3.414454,51.092078,48.768489,-10.617083,8.78359,0.365311,3.116331,1359.271899,1129.869159,-1.127081,8.88191,-0.223526,3.649257,153.982076,1109.106115,-1.721862,10.220162,0.167136,4.354808,260.594002,1022.060188,0.066095,0.719524,-0.430978,2.210407,53.617645,49.067678,0.094147,6.880414,1.289314,3.624971,145.578703,570.445686,0.174599,1.158649,-1.295466,3.340713,76.286992,130.366855,move--sink-counter
9881,9.489428,3.409557,-0.67008,2.402592,1214.669438,442.488325,0.178034,1.104744,-0.377588,3.114188,53.248907,106.934123,2.785169,0.86828,1.293924,4.534501,358.251389,93.100504,-0.284381,0.153571,-0.17189,1.777369,39.52639,16.202252,0.051706,0.076575,-0.847176,3.033022,19.575455,9.457618,-0.051366,0.106471,-0.483157,2.256297,25.755243,12.887673,-9.859657,3.309229,0.390966,2.606994,1264.585574,328.059266,2.087655,0.764558,0.351218,1.977352,270.424222,72.070141,2.221969,1.249002,-0.348985,1.850325,285.138387,155.846983,0.070716,0.798074,-0.728788,3.534869,60.097887,47.749529,-0.051823,0.376967,0.432975,1.938173,40.485832,23.698746,0.298104,2.950769,-0.170571,1.838049,140.041037,95.511666,-10.214033,2.837286,0.351936,2.332847,1307.424088,367.782168,-2.053445,1.20338,-0.158295,1.811755,262.871341,156.231526,2.159425,3.334911,-0.329318,2.431701,280.302403,399.23007,-0.055346,0.929684,0.18382,2.705728,56.476555,82.933347,0.185378,0.793999,0.181909,2.178071,74.214207,24.758513,0.280453,4.028314,-0.189173,1.99343,168.522918,93.470618,-11.122478,11.782913,0.679523,2.853378,1426.198349,1418.334782,1.080157,7.398582,1.225633,8.573732,139.890459,954.945953,-1.5308,14.358063,0.281608,3.534517,212.855241,1757.268301,0.215021,1.443736,-0.126631,3.724348,63.453902,181.120152,-0.09876,7.029688,1.133308,2.814136,196.004058,804.129117,0.357216,0.576409,0.950078,3.390832,55.570195,69.490745,-10.584946,13.545266,0.18149,2.916241,1354.877365,1761.132063,-1.285223,13.74739,-0.954475,4.222715,184.475509,1677.029717,-2.622515,14.726916,-0.06144,2.866111,337.49075,1895.671411,0.475138,1.716445,-1.491753,6.576851,88.034001,221.642737,-0.101811,8.030143,1.003259,2.71453,227.802656,1006.957152,0.18463,1.296184,-0.932863,2.905128,73.133207,110.043297,move--sink-counter
10147,9.566225,3.418743,-0.528458,2.320509,1224.493866,443.891089,0.347799,1.538487,-0.494086,2.873328,70.863961,171.363916,2.545926,0.989279,0.828488,3.321815,326.345178,123.828178,-0.552504,0.254549,0.045254,2.08046,70.801141,32.919813,0.039478,0.08867,-0.504021,2.918077,20.423633,11.04216,-0.144842,0.124556,-0.787559,2.662268,25.976144,10.941986,-9.968865,3.43949,0.156834,2.408924,1276.462935,429.085206,1.81472,0.604467,-0.072159,2.271769,233.76619,67.636765,2.132906,1.312954,-0.27321,1.845306,274.663177,156.392308,0.352184,1.63162,-0.872349,2.680606,89.847341,161.858759,-0.199005,0.3377,-0.083188,2.034469,48.881674,42.591905,0.164596,3.384449,-0.1634,1.674638,147.066383,354.736074,-11.078919,3.07461,0.238469,2.287177,1418.447456,384.255787,-2.257619,1.0759,-0.533893,2.292483,295.97663,74.895561,1.910362,4.676792,0.075744,2.311099,256.281139,514.70707,0.365968,1.468923,0.029186,2.704111,97.522011,190.044587,0.017778,1.187221,0.311848,1.870502,92.748081,146.872623,0.32668,3.76651,-0.283979,1.975582,162.145715,476.864594,-10.281129,11.022296,0.333452,3.172505,1317.704958,1361.723324,0.534731,10.096956,0.876609,5.10828,133.654785,1104.23946,-0.938586,10.639044,0.269753,4.837551,163.831179,1186.533813,0.54836,1.601679,-0.094715,3.514762,87.437983,165.127033,0.359715,5.30186,1.603372,4.60334,123.187887,482.242726,0.61257,0.393169,1.839711,8.082889,80.828494,45.017109,-10.647904,13.518327,0.129128,2.918942,1363.839931,1718.501204,-1.106965,14.437998,-0.792855,3.71098,160.661852,1786.395588,-2.93021,13.84376,-0.278947,3.27077,420.933423,1220.64045,0.608851,1.524337,-1.568892,7.484803,106.052761,116.091466,-0.11654,8.001419,0.995009,2.712135,173.693703,565.090377,0.131498,1.363135,-0.956168,2.826116,85.806957,142.487233,move--sink-counter
10414,9.549972,2.861055,-0.686063,2.427236,1222.432616,370.62594,0.565422,1.20031,-0.577889,3.141255,82.726653,130.592754,2.819752,0.612782,0.969185,4.292234,361.454501,73.653286,-0.663058,0.144361,0.609202,2.467041,89.452825,6.094914,0.005566,0.088927,-0.768881,3.178964,18.223508,11.065684,-0.206117,0.063038,-0.145559,2.132381,29.333634,5.587568,-9.856264,3.455007,0.304694,2.434543,1263.310153,380.806765,1.859549,0.677771,-0.065928,2.015787,238.486538,84.623174,1.994009,1.006247,-0.180926,2.000626,256.278052,122.38131,0.685935,1.434966,-0.573747,2.263914,98.984772,153.439559,-0.080464,0.412126,0.173439,1.713801,51.470385,49.440403,-0.283301,3.493047,-0.744902,2.008568,127.685271,279.496057,-10.821633,3.184877,0.538275,2.294944,1388.780939,255.144583,-2.425783,0.632401,-0.065202,1.779006,310.715847,80.107454,0.954914,4.438474,-0.2595,1.873436,179.562239,574.383992,0.479585,1.421652,0.242105,2.879668,104.229215,72.256975,-0.271086,0.937295,0.056475,1.86427,71.522048,59.794136,-0.617424,2.496051,-0.593192,2.405547,108.614583,245.751938,-10.780923,18.136159,0.593834,3.046392,1380.008359,2356.090507,0.764749,12.41882,0.58303,3.660868,147.499341,1600.81217,-2.037582,20.105622,0.354103,3.423866,261.427719,2609.258702,0.654535,1.358535,-0.469993,3.192634,102.683616,120.706949,-0.292551,8.427897,0.987291,2.521856,210.450145,1095.639294,0.37224,0.870503,1.261241,3.700253,53.725603,106.109271,-10.336732,12.388122,0.294714,3.35363,1323.254403,1604.518449,-0.550938,11.755557,-0.744168,4.262226,123.772308,1514.908767,-2.505254,12.949767,-0.246377,3.57837,349.554145,1376.795562,0.626693,1.393798,-1.856851,8.680709,84.305153,170.58464,-0.307041,7.232014,1.06746,2.843464,193.080535,884.243052,0.098927,1.378905,-1.017657,2.872702,74.5744,118.975262,move--sink-counter
10681,9.60112,2.960553,-0.58509,2.231806,1229.576144,360.277383,0.373528,1.750338,-0.008422,3.009635,77.224831,169.224663,2.563532,1.094142,0.862318,3.134673,328.278133,140.755666,-0.606691,0.181135,0.500926,2.225809,78.559017,21.315585,0.046303,0.08897,-0.527745,2.697258,14.791941,8.653899,-0.147621,0.069474,0.234182,2.031592,20.771684,7.852506,-9.924761,2.987271,0.040451,2.229337,1270.543162,381.449767,2.00683,0.698055,0.376109,2.159193,258.598968,76.65784,2.231324,0.877069,-0.037103,2.378335,285.695802,113.266915,0.685811,1.426038,-0.609934,2.202631,123.876598,64.170814,0.00837,0.322634,0.266937,1.983069,42.898816,39.040047,-0.526163,2.408925,-0.789273,2.370499,118.590174,162.005696,-10.973659,3.943758,0.038453,2.230722,1404.82609,503.998914,-1.551324,2.633417,-1.665392,5.416494,199.18741,338.527087,1.576986,6.482639,0.031246,1.452288,288.944533,164.47644,0.722453,1.5052,0.460497,2.822675,94.110193,190.883491,0.084495,2.004843,-0.399382,1.927154,98.86561,167.287195,-0.404514,3.405056,-0.563788,1.917064,144.530834,153.750805,-10.912279,17.851453,0.522251,3.069914,1396.903568,2315.415558,0.840134,13.396763,0.446716,3.430911,191.588329,1661.169006,-2.390995,18.19709,0.264502,3.948681,367.522578,1708.933651,0.525378,1.532428,-0.505508,2.981687,72.915994,186.655272,-0.237534,8.53995,1.016397,2.535203,200.394072,487.712909,0.432068,0.914921,1.312335,3.69809,75.542543,76.935987,-10.027775,13.842066,0.189754,3.372836,1287.463012,1640.576569,-0.538753,12.733202,-0.488767,3.916634,129.130609,1594.833092,-2.678743,12.755097,-0.279809,4.017205,374.467949,1299.052834,0.536488,1.48578,-1.842847,8.271329,91.130353,136.232122,0.629434,4.074682,1.283098,4.227035,140.309463,428.888024,-0.210517,0.480914,-0.528065,3.050809,43.772658,55.547772,move--sink-counter
10947,9.211187,2.538489,-0.998446,3.223796,1179.681699,305.783377,0.07398,1.69618,-0.207687,2.837511,72.000675,208.685217,2.530267,0.940765,1.124214,3.663808,324.060163,120.461229,-0.587023,0.174759,0.632566,2.465753,80.835647,8.621806,-0.038065,0.041643,-0.069176,2.91499,9.31516,4.960724,-0.146086,0.065778,0.129016,1.981996,26.249797,3.166537,-9.704138,3.07994,0.25456,2.288282,1245.372525,272.452746,1.835902,0.539217,0.317072,2.001593,236.379028,59.763087,1.900348,0.948002,-0.586557,2.476266,245.818818,103.29296,0.711359,1.377571,-0.619277,2.256239,101.544437,147.057856,-0.236787,0.331454,-0.048889,1.877147,40.718628,39.017162,-0.036611,2.696086,-0.399257,1.680997,136.875023,333.736815,-10.593915,3.694192,0.509873,2.648614,1357.694967,408.2618,-1.490408,2.592826,-1.57349,5.396247,209.989383,214.904702,1.594869,6.414584,0.083816,1.429293,207.484386,812.276072,0.49656,1.534397,0.071803,2.654608,84.104634,189.420651,0.207443,1.962384,-0.181821,1.889943,90.872428,135.288261,-0.108743,3.590729,-0.172222,1.574886,161.279293,423.180007,-10.208709,15.05947,0.954306,4.405887,1308.783765,1872.314779,1.036654,11.779232,0.796168,3.988408,134.489493,1524.053254,-2.645659,15.582937,0.471402,4.520969,340.083529,2010.785236,0.325645,1.061976,-0.465872,3.729266,65.138123,98.324366,-0.468617,7.588999,1.09562,2.655564,183.885232,976.125101,0.350005,0.811083,1.450534,3.920652,55.860102,105.097522,-10.255353,19.221034,0.243099,3.079281,1312.844844,2492.741451,-0.810868,8.372635,0.008595,4.085255,118.61637,1085.439013,-2.755929,13.770485,-0.316864,3.954737,365.649296,1643.699271,0.37675,1.199188,-2.143795,10.22081,55.916405,143.217723,-0.269035,8.577955,0.964934,2.692886,179.350839,977.19538,0.200406,0.937459,-1.012602,3.012016,64.362859,121.045153,move--sink-counter
11214,9.668661,2.733115,-0.504485,2.20629,1238.325195,326.442857,0.188267,2.116725,-0.280715,2.316224,93.585693,145.445346,2.333081,1.635969,0.719309,2.500865,298.908127,210.13524,-0.544635,0.155265,0.915691,3.213324,70.901079,17.538132,-0.064963,0.068973,0.59435,3.02281,14.13346,6.89595,-0.189584,0.077174,-0.067884,1.923928,24.66766,9.723745,-10.097918,3.179266,-0.184845,2.175231,1292.691796,406.909543,1.768475,0.749586,0.412263,1.931519,227.663405,88.113086,2.020234,0.760119,-0.588708,2.915817,261.373604,75.866305,0.295782,0.642175,-0.947445,4.037992,63.627174,41.994791,-0.074301,0.419506,0.308547,1.69423,48.428715,18.757559,0.002153,2.580127,-0.417486,1.70721,134.607652,47.893118,-10.760002,3.993745,0.204606,1.912475,1377.518068,508.917472,-1.972084,3.963585,-0.959837,3.794057,260.315192,451.19976,1.775337,6.665818,0.51124,2.051774,301.325857,245.220746,0.543554,1.446203,0.374968,2.591958,89.205936,138.580977,0.357606,1.498369,-0.451937,1.99007,87.54026,106.453629,-0.229921,4.211697,-0.030751,1.601939,175.12141,74.617684,-10.823415,17.551946,0.744154,3.448273,1385.778901,2265.930966,1.619504,10.101392,0.831593,5.214954,207.483991,1312.319967,-2.340431,17.997501,0.312716,4.062029,351.117366,1807.895613,0.649513,1.896905,-0.788054,3.462945,97.992079,245.400406,0.263179,5.280779,1.703023,4.918237,159.141891,490.35388,0.612944,0.732531,1.649013,5.662466,80.650011,89.729298,-10.360908,19.476118,0.175171,2.983739,1328.408682,2439.292376,-0.815339,22.535012,0.148771,5.613592,216.627461,2805.839132,-3.078009,14.533095,-0.449504,3.803707,421.826054,1529.242099,0.4564,1.589687,-1.54274,6.515898,67.741969,188.046023,-0.15102,8.968861,0.978823,2.645592,175.726173,682.014463,0.151776,1.044966,-0.823098,2.85281,67.703016,69.11254,move--sink-counter
11481,9.318493,2.103092,-0.431625,1.748671,1193.245625,255.345647,0.369503,2.311887,-0.039888,2.013048,105.857415,293.747378,1.884376,1.33227,0.101299,2.571301,244.296718,149.37456,-0.684298,0.182513,0.326798,2.145354,88.6014,20.905948,-0.100775,0.059085,0.566941,3.217673,14.239773,7.6273,-0.229735,0.065712,-0.388389,2.598397,35.129799,2.681339,-9.539131,3.518246,-0.001312,1.765812,1221.022777,456.940027,1.833589,0.858919,0.320432,1.908018,236.66954,96.947765,1.874658,0.457917,-0.556348,4.031662,240.455259,55.753635,0.48381,1.020939,-0.819636,2.843445,81.001668,132.15422,-0.192002,0.334412,0.103087,1.972246,36.714392,42.435216,0.09017,2.362425,-0.407819,1.814835,124.367656,288.339117,-10.744523,4.123759,0.160617,1.893132,1377.237379,451.529019,-2.298367,3.990031,-1.40817,4.521749,309.60533,371.109762,1.456322,8.772436,0.556476,1.929417,231.324628,1137.136428,0.698297,1.49352,0.691157,2.721152,89.830065,192.940138,0.307274,1.321477,-0.726083,2.454738,74.683801,108.202285,-0.299934,4.348794,-0.054704,1.628409,178.108593,518.567159,-10.416351,14.168294,0.837184,3.930128,1333.408781,1837.432845,1.099162,11.459669,0.779596,4.940817,141.107375,1489.134203,-2.61654,17.510569,1.203378,4.456188,364.655779,1946.702302,0.667861,2.045313,-0.498818,3.362822,114.99045,172.068011,-0.263044,6.789568,1.150835,2.906109,176.178915,759.741498,0.512416,0.728211,1.080159,3.820312,76.09979,71.053729,-9.900076,17.330958,0.365471,3.594366,1267.963877,2223.229374,-1.084881,20.819945,0.084665,6.415651,229.187348,2681.929246,-3.381068,10.221883,0.329855,3.028922,442.438985,1194.9534,0.543243,1.443188,-1.700201,7.187094,74.522204,176.257471,-0.339312,8.269108,0.99605,2.732842,182.049255,1015.603814,0.171305,1.026887,-0.799011,2.88277,66.628392,129.956108,move--sink-counter
11747,9.636726,2.05905,-0.211126,1.665606,1233.502917,267.681643,0.59702,1.888504,0.007391,1.983347,117.744981,118.219656,1.503993,1.876012,-0.048639,2.183002,192.712286,242.727451,-0.701628,0.167959,0.415023,2.114855,93.603821,10.790126,-0.202987,0.053346,0.212576,2.402398,26.270568,6.697653,-0.276072,0.058573,-0.584694,3.105186,35.490116,7.444471,-9.703221,3.954625,-0.039216,1.754347,1242.130301,509.571016,1.786761,0.991431,0.236415,1.765252,231.302138,109.957225,1.74941,0.358522,0.322323,2.858488,227.11846,23.753677,0.500052,1.05671,-0.617832,2.875384,94.410857,60.952776,-0.060393,0.31466,0.354599,2.079563,37.780432,30.062366,-0.206076,1.61025,-0.563277,2.386672,101.505815,56.889249,-9.941826,4.843858,0.262656,2.153818,1278.120703,404.506409,-3.826753,2.423591,1.091767,3.847149,491.633,287.037985,1.175949,7.417088,0.66122,1.989107,267.065564,191.961085,0.31005,1.756061,0.362904,1.855269,99.277197,96.900333,-0.107592,0.34495,0.292881,1.785261,44.884713,15.888214,-1.001909,2.049466,0.026209,2.125819,173.967726,47.169846,-10.474864,14.222317,0.788706,3.851544,1340.980115,1840.944688,0.914068,11.786547,1.002719,5.152642,141.576193,1431.761833,-2.489454,18.219079,1.182227,4.290859,359.930969,1924.419787,0.688852,1.914446,-0.625365,3.606302,89.324381,245.695102,-0.307366,6.682196,1.138902,2.912253,150.075858,535.963076,0.458009,0.709342,0.964965,3.719333,64.098626,88.214935,-10.195147,16.877491,0.25905,3.580542,1305.48958,2173.448469,-0.67517,22.504131,0.282244,5.760611,215.407945,2819.966338,-2.961966,11.514447,0.264436,2.834931,405.555554,1168.12507,0.506612,1.412026,-1.82067,7.643217,71.462175,169.294912,-0.037488,7.616092,1.297324,3.52833,140.331557,732.50511,0.156634,1.055382,-0.857323,2.849773,66.564393,73.283177,move--sink-counter
12014,9.693191,1.580726,-0.407201,2.125038,1240.743839,204.938901,0.950735,1.222326,0.28712,3.28154,126.708911,139.200744,0.657057,1.511072,-0.898955,3.730999,85.298484,193.306373,-0.770225,0.171737,-0.037231,1.912189,100.256814,17.066554,-0.305497,0.032255,-0.210256,3.371892,39.234447,4.031748,-0.347874,0.083917,-0.578732,2.487106,49.749814,3.097897,-10.00082,2.953401,-0.082244,2.197223,1280.105638,384.007137,1.616141,1.135752,-0.112278,1.456946,212.32046,111.395363,1.428528,0.986082,0.597722,2.056043,185.213849,114.422773,0.616472,1.008314,-0.330831,2.915763,78.921533,131.079857,-0.07532,0.285251,-0.010983,1.658392,32.794464,36.008742,-0.441504,1.002083,-0.255812,1.90164,76.531882,117.274372,-8.772713,9.287067,0.258577,1.81207,1123.121002,1200.058228,-5.028498,3.824691,0.325164,1.743958,647.157701,425.453157,0.569624,5.679958,0.564984,2.005703,195.16364,735.645953,0.140894,1.736499,-0.007627,1.771208,105.566858,198.395675,-0.211667,0.239614,0.48639,1.900958,39.948785,17.477227,-1.19083,1.407222,0.53555,1.881628,152.476467,182.744459,-10.319457,13.87581,0.92303,4.163006,1320.916846,1803.315601,0.763387,11.07498,1.031117,5.543959,114.135509,1433.420641,-2.286264,18.971973,1.222702,4.192135,328.654047,2111.821136,0.678432,1.908946,-0.651359,3.646192,113.646051,162.916325,-0.523208,6.130381,1.102218,2.972943,169.719272,714.006645,0.319407,0.707209,0.497416,3.256309,59.419841,76.309933,-9.756866,9.973574,0.020285,2.979161,1248.979018,1292.949988,-0.531096,21.430503,0.263036,6.246185,171.011668,2786.420054,-3.021548,11.687716,0.729737,3.016883,420.377691,1089.202752,0.71164,1.447664,-0.595354,2.538972,100.09301,160.946849,0.198448,4.70682,1.030341,3.214964,132.671528,537.04537,0.137413,0.784243,-0.703733,2.577106,61.66714,100.244739,move--sink-counter
12281,9.428073,1.107358,-0.730511,3.260723,1207.500048,116.908642,1.34087,2.310134,-0.274303,2.618088,199.31113,137.425263,0.170398,0.974534,-0.568744,2.073286,66.741428,116.104849,-0.635784,0.119659,0.300449,2.256129,81.634476,14.903208,-0.307537,0.011504,-0.109029,2.492782,39.687443,1.090994,-0.384868,0.095231,-0.675001,2.373903,49.56243,11.913682,-9.804678,2.561562,0.112047,2.70642,1256.296933,281.338095,1.427784,1.099642,-0.534646,1.729175,185.553839,126.635242,1.370246,0.948215,0.545206,1.918884,187.029573,56.349084,0.49774,0.86871,-0.449056,3.528592,76.977193,83.341565,-0.076186,0.266467,0.105673,1.678064,29.142236,22.678359,-0.446094,1.008181,-0.275099,1.82729,95.454275,38.220842,-7.513819,3.395281,-0.007441,2.091472,968.221738,243.83878,-5.568848,5.020288,-0.105737,1.501555,723.02432,420.073319,0.78468,4.396879,0.689836,2.657384,170.117167,272.514702,-0.195723,3.22492,1.087574,5.61779,81.19747,371.367916,0.076783,0.089902,0.464517,2.646708,18.942888,11.433098,-0.604495,0.924005,1.007121,3.901042,89.731428,87.39213,-10.274045,6.830212,2.171055,9.803383,1315.327598,877.751954,0.858171,8.719432,1.742806,8.169609,127.589414,1066.931182,-2.405592,15.058723,1.854273,5.478681,356.821028,1442.094156,0.613587,1.003013,0.734828,3.616184,81.691906,122.418625,-0.569285,4.879778,1.649254,4.110791,137.131373,420.349579,0.019273,0.356597,1.403292,4.747615,31.669239,34.5654,-9.652581,9.594746,0.084247,3.183949,1237.418307,1173.511573,-0.582412,7.061337,-0.087518,5.555383,116.938535,789.361047,-2.614085,10.985831,1.034075,3.62772,370.213467,1030.127007,0.770699,0.940709,-0.900974,2.946797,111.902187,78.031007,-0.049686,4.279487,0.905071,3.290857,116.80084,452.613022,0.237243,0.612281,-1.109003,2.722161,60.473264,36.206399,move--sink-counter
12547,9.313651,0.946039,-1.072354,3.748305,1192.165327,122.350264,2.148074,4.480682,0.063411,1.587615,275.100465,581.373727,-0.487941,0.477119,-1.26244,5.879342,62.519851,61.924772,-0.483954,0.079629,0.505519,2.199764,65.032062,4.13485,-0.351683,0.004249,0.635675,4.869306,45.017432,0.549983,-0.463143,0.045208,-0.595251,3.20899,61.786261,1.067338,-10.104886,1.475085,0.997138,3.320196,1294.045129,166.375559,0.71506,0.972626,-0.223968,4.046908,91.543781,126.453987,1.527265,1.206399,0.483146,1.782805,201.774294,117.243281,0.130065,0.329892,0.937859,3.208662,33.263734,35.917612,-0.140867,0.25021,-0.166239,1.823553,38.391888,32.506099,-0.175706,1.092181,0.339915,1.712181,67.62977,94.687081,-6.832074,2.218289,0.326415,2.580337,875.329489,265.572138,-6.771637,5.330999,-0.294573,2.762317,868.668595,640.899993,0.563017,6.400046,0.936365,2.930454,198.454968,831.600371,-0.056873,7.917402,-0.046534,3.409896,178.191585,1027.688348,0.249643,0.08376,0.253376,2.147932,36.779298,5.627708,-0.180464,0.319429,-0.138502,2.170495,33.780228,32.456612,-9.80975,0.384014,1.548175,7.235519,1255.651532,49.825878,1.060269,3.028799,2.361911,15.851763,138.934192,380.18386,-1.166135,1.883479,0.256286,2.439307,149.290515,244.807242,0.792319,0.781505,0.363797,2.551949,111.78716,66.527903,0.308366,0.184175,-0.45423,2.309179,39.629982,23.751786,0.09706,0.137245,-0.168781,3.257182,26.733486,17.814427,-9.60687,9.327398,0.108307,3.345033,1229.833515,1206.875689,-0.588586,7.084257,-0.096056,5.521381,100.241782,921.119025,-2.646866,10.664318,1.098999,3.741116,357.369144,1181.493231,0.818693,0.88074,-0.911684,3.085609,113.133966,85.670377,-0.306792,3.883536,0.725581,3.447388,111.870813,432.76079,0.28614,0.578392,-1.050856,2.7333,51.139576,74.899118,move--sink-counter
12814,8.861035,0.327598,-0.724047,2.523631,1134.225965,42.111573,3.468949,3.378737,0.751731,1.923978,448.050046,382.393613,-0.90098,0.310982,-0.216891,1.893652,115.325501,40.442179,-0.441688,0.094529,0.534026,2.105746,56.711557,11.97688,-0.298827,0.013264,-1.386396,4.189294,38.551333,1.357206,-0.434863,0.046514,0.051549,1.788913,55.846245,5.723615,-9.480655,0.3501,0.456745,2.755883,1213.635924,41.207503,0.048552,0.877806,0.391625,1.517798,71.211496,105.591222,1.708724,1.204802,0.883677,2.183816,227.120293,97.203574,0.243764,0.129283,-0.059568,1.847633,31.608277,16.406876,-0.158213,0.177077,-0.300558,2.568871,29.153693,16.046632,-0.227319,0.945906,0.447246,1.920615,72.477974,92.091976,-6.15092,2.598248,0.10615,2.438301,794.091177,167.89996,-7.358304,6.061585,-0.414968,2.763265,942.826125,759.628455,-0.708789,7.956929,0.616073,2.185391,205.088378,1027.625602,-0.671059,11.914746,0.065489,2.335546,244.180203,1413.320333,0.163565,0.134433,-0.144209,1.688496,27.705162,12.254615,-0.268558,0.415807,-0.149339,1.789869,39.038571,52.451796,-9.615225,0.178054,0.94397,4.029261,1230.74985,23.114014,0.880843,1.661191,0.47581,3.394118,112.865749,215.600914,-1.540437,1.212688,0.167509,3.307544,207.680806,90.182565,0.859253,0.691923,0.49528,3.087896,116.754489,65.60768,0.066858,0.079461,-0.86183,3.00511,19.583362,9.898386,-0.054624,0.052121,1.197502,3.728795,15.332357,5.829687,-9.750636,3.487642,-0.050103,6.503434,1248.150573,450.805502,-0.294653,3.310479,-1.1509,9.847446,62.630035,397.426637,-2.271201,8.05144,1.954219,5.763686,311.377957,849.498531,0.745741,0.837984,-1.366539,3.511648,101.564251,89.861614,-0.553629,2.474589,1.903268,5.056039,97.971231,249.145296,0.142687,0.468265,-1.711342,4.736144,36.58102,44.946868,take-carrot-counter-
13081,8.610425,0.287229,-1.620334,4.671234,1102.332044,30.434733,4.584281,0.636926,1.59316,5.307295,588.111013,58.163886,-1.125965,0.222128,-0.844415,2.711695,145.644429,21.892628,-0.243218,0.03087,0.459827,2.116785,31.662806,3.485215,-0.223517,0.019993,-0.334014,1.598541,28.736098,2.485123,-0.263234,0.07109,0.301204,2.08897,33.780187,9.15343,-9.542148,0.275197,0.599989,3.524556,1221.739261,22.430248,-0.234573,0.759698,-0.323405,1.765175,57.760245,60.139667,2.338561,0.158807,1.85922,7.748153,299.579131,18.34279,0.118147,0.093814,-0.851303,3.501034,17.070073,12.104293,0.021385,0.084874,-0.736935,3.332564,19.183428,5.31406,-0.350444,0.706249,0.581585,2.309631,75.07979,34.300766,-5.910408,3.409454,0.036391,2.024364,756.552176,442.936118,-7.327751,10.3452,-0.193701,2.294024,938.251744,1336.304808,-1.230781,15.917786,-0.280127,2.416527,248.291582,1947.466887,1.007606,26.879332,-0.477016,2.814036,310.90737,3061.031378,0.223947,0.11432,0.165206,2.052552,28.680624,14.852122,-0.090377,0.699931,-0.344794,1.997048,43.429925,64.538377,-9.638309,0.161104,0.846484,4.490549,1233.828338,16.060475,0.351648,1.768827,-0.418056,3.032801,70.850501,229.699848,-1.882332,0.530751,1.545599,6.983488,241.017716,68.408412,0.699295,0.817748,0.037153,2.177236,92.827159,96.73567,-0.009681,0.040475,-1.211888,5.559064,11.699586,3.115127,-0.083799,0.043958,1.357484,4.053666,15.585463,3.686573,-9.828217,0.092681,1.985638,19.935734,1258.029367,11.353149,0.006712,0.350137,2.247537,13.135142,21.152795,43.803397,-0.996014,0.227801,0.126146,2.840627,130.755312,16.235638,0.219577,0.083038,-1.804862,7.503035,28.134337,10.772186,0.083887,0.033879,-1.203484,5.893449,12.20824,3.870189,-0.075334,0.024473,1.873538,5.833493,12.058981,2.351506,take-carrot-counter-
13347,8.398286,0.036441,-0.522689,3.375577,1074.982091,4.68884,4.927499,0.074543,0.024469,2.380844,631.010131,3.880101,-1.306942,0.065852,-0.554947,2.586483,167.552955,7.157961,-0.148997,0.009484,0.629345,3.421071,19.780036,0.796428,-0.157461,0.017257,0.521813,1.64702,20.906916,1.75414,-0.096008,0.028383,0.408766,1.611427,13.488653,3.200359,-9.374215,0.089392,-1.317931,4.126919,1199.899674,11.619541,-0.509832,0.416233,-0.836639,3.488686,72.192467,38.998849,2.458095,0.044409,-0.185917,3.251026,314.788112,4.256236,0.099297,0.052819,-1.012333,5.406384,13.53426,6.526001,-0.072961,0.02717,0.734173,2.75061,10.47452,3.286134,0.052887,0.144354,-0.626381,2.60274,25.421718,18.157844,-5.34536,1.944104,-0.139308,1.808392,689.835632,130.137053,-6.614909,12.356177,0.166572,1.914477,853.30164,1428.77838,0.51332,31.225926,-0.109639,1.482857,302.68272,3267.160293,1.308307,24.484936,-0.485155,3.075474,340.624689,3169.616865,0.190766,0.110795,0.002779,2.132825,25.659782,13.420153,-0.091248,0.563787,-0.47661,2.744524,53.734943,72.737495,-9.552418,0.058592,-1.192357,4.47706,1222.726313,6.968533,-0.118161,1.346378,-1.360043,5.820391,58.602147,174.923284,-1.780701,0.521812,1.981535,8.216492,229.581035,55.860478,0.290767,0.449392,-0.702308,4.807056,41.470715,53.128624,-0.060427,0.012265,1.334537,4.664399,8.231054,1.469077,-0.093381,0.040222,1.540144,4.35377,13.495325,4.739921,-9.75733,0.005214,-0.135685,3.815507,1248.938938,0.651559,0.0475,0.08129,0.449069,4.938128,12.915016,10.441347,-0.884817,0.113847,-0.988653,2.814056,113.390348,14.32274,0.121669,0.026779,-0.95147,3.846506,16.960489,2.766185,0.038459,0.011196,0.8426,3.195352,7.281304,0.999144,0.006192,0.000687,0.48117,3.420205,1.292841,0.083606,take-carrot-counter-
13614,8.425672,0.030017,-0.593271,3.914093,1078.50045,3.409174,4.890923,0.079484,-0.254854,2.143692,626.042279,10.256695,-1.36217,0.034418,-0.645661,4.197637,174.485846,3.766239,-0.099743,0.003396,0.060934,3.172375,12.793611,0.430861,-0.092519,0.006807,1.828907,6.254895,12.19678,0.750304,-0.000698,0.010148,1.247781,3.311871,6.154639,0.830335,-9.426857,0.055037,-1.813644,6.894357,1206.661631,6.243335,-0.611841,0.122063,0.541507,2.572474,81.180776,8.62114,2.407299,0.026466,0.519985,2.607824,308.22527,2.551393,0.089322,0.015053,-0.502115,2.760153,11.556258,1.912519,-0.022086,0.012977,0.862285,4.232132,5.362089,1.358314,-0.01282,0.061098,-1.148795,4.642739,14.367747,4.712275,-5.019338,1.320831,-0.016381,2.418435,642.70151,167.221008,-5.338275,13.192401,0.534615,2.48382,684.127423,1697.539732,2.903445,32.019378,0.74585,1.91458,444.491287,4100.095175,0.669142,21.269098,-1.069579,4.242479,277.93956,1655.907922,0.112856,0.072579,-0.026127,2.938652,16.17615,8.968307,0.060595,0.524066,-0.204236,2.592922,49.985357,61.17136,-9.646494,0.021118,-1.059866,5.693787,1234.754336,2.624221,-0.241776,0.300717,-2.212778,7.632924,44.320345,23.129875,-1.496588,0.024418,0.01359,2.207906,191.679136,2.470716,0.16076,0.041609,-1.016376,3.317113,21.939854,4.491468,-0.035292,0.003717,0.461993,2.438144,6.068726,0.222779,-0.002611,0.00464,1.968252,8.5246,2.814345,0.480535,-9.760055,0.002312,0.528049,2.77242,1249.287186,0.295624,0.057964,0.012099,0.084931,3.578862,8.627488,1.265578,-1.034806,0.040494,-1.043799,5.022548,132.528608,4.959145,0.041482,0.009529,-0.320931,2.910293,5.413999,1.221618,0.062234,0.003771,-0.66224,3.525817,8.064129,0.465437,0.009297,0.000523,0.769819,3.451963,1.447554,0.057333,take-carrot-counter-
13881,8.4221,0.020563,0.273305,2.687339,1078.031976,2.563642,4.794054,0.059557,-0.919483,3.821054,613.743523,5.707631,-1.345594,0.033955,-0.776863,4.201851,172.290496,4.118474,-0.0995,0.002602,-0.046425,4.092357,12.736452,0.338313,-0.06912,0.001626,0.433412,3.414229,8.881587,0.201932,0.036673,0.001477,0.081309,2.164813,4.730455,0.186659,-9.481169,0.025912,-0.289208,2.726748,1213.590381,3.338837,-0.470129,0.033939,-0.577035,2.896928,60.245375,4.28161,2.45663,0.012134,-0.045806,2.229433,314.453858,1.525675,0.094815,0.009187,-0.305504,3.997219,12.195016,1.172289,0.014292,0.003518,-1.024665,4.241023,3.293257,0.338373,-0.084276,0.018264,0.648901,2.384821,13.566606,1.300574,-5.27331,0.983814,-0.477252,3.098212,675.563726,115.507082,-4.077021,10.434293,1.208021,4.422499,536.140488,1117.283427,5.207882,21.901546,2.007475,5.386315,704.65314,2020.142582,1.971834,13.149113,-1.905801,6.132862,301.017103,1282.691247,0.136185,0.027088,0.351068,2.967867,17.441993,3.516567,0.243869,0.269045,-1.183051,3.704472,33.554882,33.824822,-9.701622,0.005149,0.137939,2.452383,1241.807613,0.668285,-0.484698,0.019967,-0.096788,2.308251,62.226864,2.230647,-1.451237,0.022584,0.107038,2.021349,185.767056,2.884975,0.073539,0.00745,0.08952,3.135823,10.155165,0.738191,-0.003907,0.001252,0.100726,2.101132,2.319806,0.081467,0.017634,0.001919,1.23459,4.295914,2.36726,0.24203,-9.747224,0.001264,0.423827,3.047325,1247.644626,0.164287,0.05636,0.007344,0.234054,2.65194,7.217551,0.954588,-1.104584,0.023526,-0.411348,2.344923,141.397478,3.01163,0.019098,0.003965,0.809009,3.092231,3.88484,0.487789,0.034995,0.001058,0.84732,3.336556,4.551463,0.127297,0.016805,0.000202,-0.150633,2.706653,2.22282,0.021433,take-carrot-counter-
14147,8.495203,0.013231,-0.001124,2.553314,1087.388727,1.626616,4.739537,0.026428,0.426673,2.513411,606.707899,2.528764,-1.385403,0.022311,-0.396486,3.204827,177.332548,2.896023,-0.091325,0.001457,-0.50862,4.357756,11.692013,0.188592,-0.040848,0.00434,-0.874324,3.630936,6.122077,0.403729,0.048924,0.003383,-1.049028,4.042535,7.028332,0.278264,-9.45239,0.035287,-0.551377,3.121983,1209.915176,4.23318,-0.470566,0.019184,0.096624,2.316138,60.533464,1.917648,2.475027,0.013687,0.086513,2.157703,316.84502,1.361479,0.116366,0.004712,-0.950814,3.063411,15.203803,0.465122,-0.009254,0.002123,0.520013,2.940363,2.814435,0.240631,0.013149,0.008125,-0.617396,2.863612,5.439987,0.894848,-6.07242,1.280418,1.075441,3.466597,777.778439,153.947936,-2.639459,4.62585,0.149187,1.949907,338.553552,593.974592,7.210047,1.150433,0.548913,4.1614,922.901988,149.129494,-0.250922,4.495029,1.224785,3.642817,140.502491,559.348881,-0.008418,0.145849,1.35064,3.771285,25.922168,15.075956,-0.07224,0.199614,0.290086,3.218008,24.816542,17.538924,-9.687296,0.008884,-0.347146,2.936481,1239.981592,0.850398,-0.406804,0.018574,0.251742,2.269693,52.075085,2.408321,-1.420188,0.023919,0.349172,1.971812,181.99989,1.863693,0.101545,0.005846,-0.552513,2.125767,13.474284,0.559946,-0.000388,0.00143,0.193367,1.829934,2.731034,0.165909,0.042822,0.001921,-0.410133,2.484486,6.20527,0.115597,-9.748305,0.001044,0.241741,3.362894,1247.783213,0.130415,0.066342,0.005657,-0.020657,2.512422,8.79572,0.652214,-1.137808,0.019717,-0.622224,3.00107,145.642399,2.550573,0.032539,0.001941,0.788097,3.232193,4.769254,0.16668,0.011191,0.0021,0.368765,1.773923,3.453559,0.266364,0.017691,0.00024,0.041092,2.247192,2.275675,0.030375,take-carrot-counter-
14414,8.592448,0.045259,-1.187477,4.394282,1099.852446,5.218586,4.591134,0.095134,1.596945,6.290401,587.989028,6.329436,-1.354681,0.044824,-1.302228,5.028384,173.761903,3.830644,-0.027854,0.011181,-1.094711,2.937769,6.38605,1.008332,0.015012,0.010082,-0.270293,1.879778,8.242104,1.245617,0.128079,0.022466,-1.077939,3.111339,17.947547,2.07488,-9.39617,0.041661,-0.227025,2.700426,1202.710935,5.371233,-0.378837,0.062487,-0.81989,2.985444,49.600375,6.40085,2.496633,0.020413,-0.254534,2.311215,319.571118,2.632985,0.110748,0.004451,-0.7906,3.159846,14.237616,0.551019,0.00866,0.003396,-0.08037,3.222389,3.567753,0.431094,0.064253,0.011416,-0.278045,1.421551,9.147801,1.22985,-5.949415,1.39687,0.899319,3.823993,763.883138,124.548387,-3.51272,8.346553,0.10311,1.664299,462.975163,892.017249,5.430748,11.310328,1.434587,4.068047,718.399025,948.918192,-1.527035,5.205806,0.185306,1.77896,209.629244,585.840574,-0.234828,0.252836,0.408193,1.572693,36.101969,31.384425,-0.084295,0.21072,0.201232,2.954411,26.743665,20.204054,-9.69419,0.012029,-0.234779,2.761006,1240.857059,1.534058,-0.375668,0.025095,0.001631,2.893322,48.088478,3.258981,-1.381909,0.01378,0.254554,2.242931,176.89505,1.732255,0.054123,0.012096,0.302093,2.71795,7.839403,1.359162,0.005963,0.001762,0.43262,1.93184,2.462917,0.142066,0.036132,0.002601,-0.441294,2.02037,5.413313,0.212603,-9.745214,0.002345,-1.482428,6.6606,1247.387558,0.299629,0.10511,0.00932,-1.26613,6.318985,13.750716,1.084312,-1.04444,0.067527,-1.415148,4.775446,134.194844,6.627769,0.011934,0.001841,0.408724,2.337796,2.650338,0.16499,-0.014811,0.00232,-0.163566,1.860435,3.396235,0.294685,0.018102,0.000312,0.579619,3.018879,2.36913,0.036754,take-carrot-counter-
14681,8.738748,0.147508,-0.989579,3.233679,1118.592518,18.018277,4.215992,0.532306,0.770063,1.992689,540.272483,58.496742,-1.400795,0.164193,0.770316,4.493713,179.680721,19.193533,0.070983,0.030576,-0.344555,1.546971,14.161245,3.830149,0.037837,0.009399,-0.085941,1.693855,7.477211,0.707203,0.214682,0.032537,-0.126031,1.687119,27.600145,4.125216,-9.391211,0.0539,-0.085748,2.135063,1202.121123,5.246887,-0.142364,0.163442,-0.480742,2.113477,31.413312,20.458655,2.396718,0.061732,0.568976,2.558627,307.204352,3.89,0.109027,0.007258,-0.043936,2.416206,14.023053,0.913696,0.050375,0.006916,-0.015166,2.532021,7.011556,0.779135,0.095367,0.011039,0.314269,1.53143,13.438591,0.93432,-5.946968,2.158069,-0.414726,4.246074,761.71389,268.51407,-5.037508,11.241816,-0.375161,1.635498,646.67264,1423.43146,2.29171,31.777354,0.476308,1.740568,437.376651,3808.369163,-1.561035,5.103738,0.170692,1.811205,253.409026,278.076022,-0.462872,0.249163,-0.278837,1.502064,62.423526,26.266171,-0.161558,0.243793,-0.726899,4.101094,26.698883,27.643466,-9.652751,0.153666,-0.661691,7.568087,1235.556565,19.806423,-0.243334,0.844259,0.207607,9.095152,38.636222,109.790816,-1.611441,0.520789,2.978773,11.660304,207.557496,59.259876,-0.083828,0.143258,2.221697,7.712917,17.43675,15.892484,0.003812,0.013513,0.345647,10.810893,5.026709,1.720248,0.057001,0.003841,-0.219444,3.135594,7.345545,0.487988,-9.76636,0.005837,1.126393,7.511649,1250.095339,0.70882,0.098366,0.031878,0.282498,5.943202,12.682532,4.108399,-1.056966,0.089245,-0.850701,3.704093,135.459136,10.885728,-0.018583,0.009982,1.621229,4.446937,4.639454,1.069129,-0.031195,0.007691,0.533401,3.281712,5.016768,0.996968,0.020382,0.001756,-0.904133,5.257786,2.678444,0.22246,take-carrot-counter-
14947,8.983131,0.238736,-0.250243,1.935443,1149.848779,30.754079,3.849479,0.56763,-0.141716,1.439078,493.340079,64.31301,-1.466421,0.290244,0.567701,2.573815,188.07853,35.49653,0.103945,0.05019,1.008699,4.06063,19.125574,3.530886,0.208871,0.074084,-1.288402,3.556722,29.305341,7.348463,0.319118,0.020797,0.220867,1.938095,41.452761,1.913129,-9.610271,0.521991,2.388527,8.001708,1230.46249,54.313796,0.29941,0.474715,-1.102706,4.065765,44.57239,59.800618,2.427568,0.075099,0.532099,2.273611,310.926873,7.809976,0.054163,0.049983,0.53141,3.84087,12.890884,6.494391,-0.016337,0.079364,2.40187,8.564904,14.263369,7.163678,0.295001,0.127424,-2.577624,9.726029,39.982583,13.83366,-4.94156,6.061865,-0.544644,2.549787,632.864542,781.316155,-5.619002,9.210651,-0.80883,2.508812,745.934116,576.728992,-1.508667,38.710903,-0.399587,1.712824,507.937501,4761.441408,-1.902708,3.613693,0.413738,1.977601,250.43456,415.886643,0.171371,2.320422,-1.170591,2.807663,96.103579,169.964665,0.17003,0.856922,-1.003975,3.057398,50.24923,106.155383,-9.586208,0.16366,-0.218212,6.476661,1227.056328,20.434156,-0.563612,1.724003,0.564572,4.152845,80.499509,203.92673,-1.983582,1.073458,1.382857,3.529315,254.028902,138.531894,0.214697,0.530514,-0.290717,3.184339,47.883033,44.582306,0.239698,0.196308,-1.123477,2.928677,37.988932,17.561468,0.041033,0.007843,0.369099,2.481504,5.385199,0.997451,-9.775779,0.010293,0.37276,3.597257,1251.300459,1.307686,0.115628,0.054489,0.624328,4.247025,14.952673,7.013494,-0.877587,0.205022,-0.84229,3.106446,112.33437,26.648279,-0.061211,0.016193,0.850871,2.149554,8.424239,2.069866,-0.043602,0.008682,0.092866,2.928869,6.522914,1.129297,0.068003,0.009748,-1.462804,4.93806,9.941886,0.901414,take-carrot-counter-
15214,9.257408,0.48044,-0.865911,4.006266,1184.948291,62.474286,3.126356,1.429838,1.599376,5.567973,400.423294,182.797434,-0.730925,2.442886,-1.428426,4.653514,133.958158,171.801549,-0.263279,0.603366,1.069233,2.438965,53.023874,51.864156,0.324303,0.09141,-0.535589,1.990262,41.521931,11.871492,0.325251,0.01857,0.155258,1.992217,42.215761,1.638152,-9.513235,1.779456,-0.358422,4.318466,1218.578199,197.224612,1.308879,3.853004,-2.579263,9.762351,178.267101,442.321621,2.307436,0.437187,2.1508,9.142849,295.375554,56.644146,0.676363,1.695531,-1.573008,3.984758,110.786502,144.641445,-0.329207,0.396999,0.807582,1.909792,49.187085,41.408229,0.849648,0.890673,-1.042838,2.492946,113.996084,97.286628,-3.931158,3.964882,-0.356695,2.400908,505.459782,479.200738,-6.999774,2.124348,-0.247978,1.848874,896.075935,273.254363,-4.998883,13.70911,-1.132405,3.269249,673.112241,1089.753211,-0.9092,3.837607,0.345439,1.93881,146.749152,495.500973,0.757927,2.670682,-0.270742,1.475906,143.061907,339.838036,0.694682,0.886424,-0.16174,1.571088,89.365988,114.007841,-9.62431,1.530439,2.90443,15.873376,1232.07511,192.616462,-0.364907,2.55225,0.072034,3.248571,74.517533,301.592353,-2.407331,1.785051,0.907162,2.742951,309.314143,220.591025,0.224766,0.741838,-0.036879,2.140617,57.694428,91.087576,0.107987,0.352438,-0.209395,2.601339,38.364565,27.538575,0.16919,0.10116,-1.418018,3.622629,25.638514,10.16487,-9.818871,0.034838,1.930193,10.135651,1256.817208,4.461646,0.262743,0.158894,-0.345972,4.257375,35.621226,18.47447,-0.52482,0.985982,-2.084032,7.332121,72.957079,115.3878,-0.067583,0.017146,0.423826,2.37385,12.121977,1.085212,-0.047572,0.036709,-1.647561,8.091475,10.193907,4.689823,0.215527,0.06919,-1.116623,2.986983,28.715819,7.988553,take-carrot-counter-
15481,9.226836,0.679969,-0.166835,3.076232,1181.220962,81.447045,1.705485,4.343126,0.675958,1.713958,236.636851,432.390845,0.134813,3.943452,-0.21319,1.631728,170.673828,497.922794,-0.678198,0.786459,-0.042481,1.174581,87.319786,100.860594,0.240706,0.145472,-0.264302,1.763437,44.38874,2.708647,0.279033,0.020221,-0.412758,1.900253,35.738144,2.605155,-7.694694,12.717892,-0.788293,2.18795,1002.876688,1087.254942,3.51682,12.832228,-0.747092,1.810889,461.500996,1504.478225,1.503478,1.932181,0.735816,1.967705,206.481107,162.369445,0.700458,1.853469,-1.322918,3.354768,102.100505,204.56649,-0.532838,0.376755,0.090217,1.482189,73.869531,36.212559,0.854784,0.969499,-0.763006,2.291331,129.541053,49.719519,-3.541615,3.162753,-0.099997,3.052658,459.604268,320.295736,-7.28678,2.134717,-0.484474,2.153976,937.334286,140.28157,-5.577347,6.818766,-0.522755,2.181224,734.672574,409.060515,0.46836,2.280052,-0.256344,2.525979,120.946042,286.896775,1.22277,1.854933,0.18687,2.112765,186.878099,75.705341,1.000431,0.640474,0.497237,2.417515,134.228101,57.582649,-9.60709,1.529162,2.949422,16.062956,1229.72386,198.20413,0.09498,3.230515,0.488888,2.599044,86.033417,376.107053,-2.181462,2.416288,0.580599,2.332688,286.451782,249.324942,0.263469,0.7591,0.121628,2.084843,54.048681,70.39082,0.002207,0.422323,-0.425405,2.213874,53.000061,47.996846,0.262059,0.101802,-0.720125,2.443422,33.572525,13.206731,-10.034277,0.184988,1.496881,5.057951,1284.445549,21.688109,-0.166226,1.464202,1.864495,5.796022,62.518003,168.179134,-0.489573,1.423592,-1.495357,4.59042,75.454108,175.939954,0.641266,2.162756,-1.794492,4.680365,102.417924,231.217205,0.117633,0.153188,-0.961052,2.656248,27.656572,17.270529,0.185637,0.161472,0.959356,4.367475,34.489315,11.078704,take-carrot-counter-
15747,9.234008,0.656785,-0.273757,3.174814,1181.95323,85.400008,0.484361,5.47494,-0.31753,1.312073,196.480242,689.298949,1.027359,3.307715,0.701783,2.192882,161.702245,289.60958,-0.972948,0.474765,-0.664257,2.15625,136.082919,13.974329,0.202338,0.169179,-0.293129,1.611788,35.753313,21.59399,0.12623,0.064312,0.871748,3.841488,16.992658,8.182118,-6.005025,15.426697,0.228216,1.408878,770.98909,1948.710797,5.818934,14.609875,0.199168,1.266287,746.836652,1852.227324,1.385383,1.880562,0.521168,1.848766,189.165018,175.678474,0.764058,1.83469,-1.201427,3.18982,121.673182,155.399211,-0.68026,0.246134,-0.105262,2.151619,93.669428,13.081707,0.786716,1.082963,-0.704389,2.153377,109.939918,109.925179,-3.158832,1.497787,-1.57928,4.636558,406.114806,171.843821,-7.154401,1.760123,-0.628452,2.438863,916.724085,200.928372,-4.418689,10.122592,0.018408,1.372756,565.780467,1313.053853,0.862225,1.307314,-0.768579,3.305954,137.218535,64.467785,1.553223,0.880775,-0.682884,2.164638,198.901798,113.965491,1.046329,0.461358,-0.020665,2.154479,137.298891,45.488205,-9.609337,1.397154,3.384187,19.127938,1230.083269,178.235957,0.349839,2.858125,0.703778,2.8621,76.474587,337.320325,-1.907016,2.293,0.914518,2.93757,244.536002,294.782977,0.488279,0.519636,0.370458,2.716276,74.417549,41.668279,0.104816,0.449065,-0.010895,1.869295,56.868905,9.915467,0.370668,0.102554,0.000414,1.996485,48.903352,11.106967,-10.031549,0.269074,-0.048966,6.163481,1284.207621,28.091462,0.372543,2.916515,0.463395,3.865044,103.446193,257.870742,-0.526005,1.538701,-1.289451,4.27974,82.147734,164.919829,0.866941,2.001306,-1.585153,4.278214,122.523273,217.409036,-0.448016,1.489622,1.136558,3.120199,90.04283,117.206869,0.148336,0.252583,0.847425,2.671499,33.901938,31.595987,move--counter-sink
16014,9.408551,1.880587,-0.674373,3.590858,1204.584171,233.46389,-0.321201,3.629413,-1.012587,2.627989,149.734255,142.905156,1.779462,1.216234,0.820333,3.119741,234.857752,106.110116,-0.913374,0.605932,-0.758133,2.226783,120.280658,66.108254,0.091895,0.111976,-0.694362,2.514185,27.092723,5.107715,-0.043182,0.121239,0.627728,2.551983,23.211739,15.742068,-4.340409,9.006534,1.276562,3.584501,585.594014,627.517064,7.826116,8.610932,1.235893,3.189758,1012.123923,787.858094,1.273914,1.684493,0.48076,1.959121,181.17737,120.048449,0.643272,2.082792,-1.084462,2.990149,114.065797,257.94857,-0.66693,0.209487,0.373545,1.950145,86.054187,25.370996,0.578629,1.193803,-1.008754,2.460705,92.778571,105.675501,-4.18659,1.4173,1.164583,3.324771,537.759703,152.327973,-8.138499,1.037099,0.443712,3.129505,1041.733078,134.695479,-2.815417,6.11292,0.790389,2.147169,387.183131,476.798332,0.771676,1.48641,-0.652167,3.055206,100.796551,186.877125,0.79475,0.84819,-0.110066,2.705326,101.807186,110.063618,0.705066,0.445921,-0.106234,1.704154,90.325575,57.773939,-10.535834,5.74273,1.819788,5.719148,1351.461386,623.555056,1.240844,10.554463,-1.234119,10.228965,159.467859,1369.185444,-1.65085,4.168677,0.481178,6.17175,224.178743,453.096887,0.508004,0.852536,-0.942744,5.127705,71.033801,97.890698,0.314596,1.030444,-0.847723,2.8265,74.379209,113.284504,0.609851,0.082906,0.17906,2.258876,79.250963,7.809455,-10.136216,2.087808,2.331932,17.325313,1297.435727,271.478747,0.340704,7.103572,0.222605,4.084456,137.908788,923.500785,-0.8046,2.884759,-0.810347,4.446263,103.053898,374.908899,1.042204,2.084737,-1.208098,3.473973,145.920069,215.581815,-0.199958,2.029875,0.843446,2.630429,109.8771,213.901242,0.006843,0.324533,0.194442,1.551473,32.489486,37.459493,move--counter-sink
16281,9.377572,1.83173,-0.728248,3.785335,1201.174407,205.973397,-0.99314,1.550684,-1.666255,4.914391,127.127095,201.651558,1.614077,0.979444,1.014782,2.883337,206.852773,125.754217,-0.250217,1.167923,-0.388565,2.0335,81.302325,151.117444,-0.100652,0.050386,-0.918725,3.314906,17.481609,4.336124,0.05331,0.187761,0.38661,2.03225,30.806925,10.08965,-3.015909,0.980566,-0.265542,2.577307,386.291317,124.381359,8.952581,1.51046,0.619322,2.963764,1146.918653,160.454095,0.62173,1.976241,0.318552,1.674425,135.997418,63.926756,0.172427,0.704727,-0.823136,2.938269,48.441183,76.07405,-0.339253,0.173088,-0.727206,4.093716,43.531852,22.365595,-0.028131,0.149114,-1.473219,4.934591,24.095169,17.997217,-4.669512,1.209798,0.645146,2.337879,598.04152,150.799467,-8.170843,0.929127,0.64986,3.359905,1046.642459,95.089282,-2.061837,1.868446,0.231698,1.960859,277.676383,124.656057,0.170642,1.804604,-1.21021,3.95394,77.759846,223.410304,0.070118,0.717556,0.097442,1.416708,71.879196,92.924424,0.285017,0.289796,-0.45893,2.452694,40.006616,33.414065,-9.819837,10.588151,0.252145,3.819613,1261.263891,1203.975208,1.730867,11.380808,-0.966883,8.642744,224.530365,1458.896541,-1.332633,4.951017,1.20288,7.017643,171.73221,637.668607,0.158866,1.377072,-0.16636,4.897948,68.412349,111.365945,-0.088898,3.198655,0.992872,3.82897,115.451385,206.437538,-0.130062,2.122365,1.535254,3.787549,83.746378,169.084742,-10.11024,2.092981,2.373754,17.408887,1294.137499,271.054762,-0.194659,7.633974,-0.297859,3.613374,127.983877,742.51739,-1.061111,2.021324,-0.939058,7.156808,142.770947,232.110281,0.88627,2.515987,-0.946213,3.046735,114.916768,321.819062,-0.105592,2.064828,1.01021,2.785834,112.045628,221.375853,-0.182393,0.209246,-0.12009,1.832995,36.326368,26.885184,move--counter-sink
16547,9.593585,1.886019,-0.417418,3.255302,1228.255109,234.478427,-0.737787,1.829377,-0.923062,2.979888,109.879789,187.825265,1.207245,1.169676,0.516455,2.575097,156.949708,140.231987,0.602445,1.208323,0.061813,1.744005,91.204601,155.003684,-0.156991,0.075933,-0.27437,3.220689,23.201745,7.73848,0.104287,0.208443,0.570855,1.912171,34.475183,26.636596,-3.761302,1.024347,0.338996,2.186635,481.585291,131.080699,8.879571,1.462558,0.549566,3.050466,1136.939626,177.391378,0.811151,1.628116,0.635317,2.417609,104.123056,210.735048,-0.193783,0.917271,-0.563623,2.338947,72.695461,110.555204,0.058507,0.30861,-0.493699,1.645617,40.754953,36.53133,-0.183587,0.062364,-0.829155,3.201506,25.670347,6.414738,-5.138241,1.000831,-0.043654,2.224169,659.665594,88.9348,-7.934422,1.094992,0.764308,3.291035,1015.86044,134.182683,-2.457359,2.017403,-0.13085,1.712278,316.179812,245.9324,-0.324,0.433951,0.190973,1.929313,54.961253,35.780403,-0.612037,0.795662,-0.238853,1.996371,79.050002,101.704527,-0.031379,0.186368,0.355383,2.415409,25.541872,21.608444,-10.286561,12.3252,0.01042,3.036339,1316.824886,1596.668307,2.233697,16.890397,-0.468571,4.52715,288.153926,2175.878466,-2.226266,9.784775,0.710607,3.452867,285.572949,1266.842463,-0.413205,3.642305,0.963487,4.486298,125.677988,465.449386,-0.227319,4.092248,0.866066,2.803102,152.960442,529.069242,-0.273418,2.796585,1.029878,2.434473,127.7303,334.470459,-9.954104,2.119481,2.679319,18.159652,1274.16154,274.160388,0.162326,6.887823,-0.167578,4.03733,100.884423,790.460804,-0.925814,1.906727,-0.533484,7.043031,122.317928,233.365247,-0.185524,1.263779,-0.619601,3.054858,76.233849,158.358023,-0.032533,2.227659,0.94247,2.69998,107.225082,243.484878,-0.117723,0.173047,0.031775,1.821344,29.906341,20.86651,move--counter-sink
16814,9.639486,2.037351,-0.170276,2.993334,1234.147524,253.433343,-1.228119,3.629483,-0.10235,2.23274,170.500122,402.809606,0.349831,1.917897,-0.0544,1.948316,71.165444,237.431517,1.0552,0.513166,-0.06168,1.985309,144.53928,24.685284,-0.353231,0.193514,0.196776,2.493593,45.213741,25.163942,0.269484,0.184363,1.406931,3.653475,40.131714,17.295295,-5.219714,5.431737,1.260725,3.39426,674.018846,580.786436,8.247406,1.624242,-0.039314,2.235922,1055.687631,210.561074,0.661898,1.790134,0.262641,1.97797,122.912415,106.910419,-0.510527,0.858783,-1.34224,3.838796,69.057049,105.937903,0.283837,0.266416,0.068838,1.476474,41.451019,28.321736,-0.136479,0.110722,-1.250993,4.192349,22.862723,10.945594,-5.631548,0.402164,0.323417,2.759445,721.056144,47.306344,-7.911896,1.111091,0.811661,3.271966,1014.765971,78.724687,-2.442061,2.081651,-0.168239,1.76494,335.444288,35.534582,-0.471913,0.291471,0.253663,2.208174,61.696244,35.398023,-1.015316,0.306954,-0.011571,2.586249,133.997632,22.999118,0.000256,0.210623,0.324205,2.208129,25.515862,19.973747,-10.367901,12.238511,-0.057619,3.081255,1328.590037,1528.264657,1.972806,17.878323,-0.559618,4.212483,283.31952,2062.839795,-2.085233,10.23221,0.755037,3.317277,294.599468,1083.771609,-0.621101,3.488527,0.736795,4.484736,134.562927,266.530137,-0.244884,4.062825,0.853084,2.811942,136.995853,245.990058,-0.244131,2.852159,1.034476,2.424559,111.689926,188.361374,-9.81331,3.049846,1.703046,10.06741,1256.233266,391.419338,-0.423623,6.712344,-0.539327,4.515697,103.963737,828.251484,-1.424938,3.272012,-0.242908,3.633479,204.164066,291.87716,-0.999537,2.675288,0.606763,4.444441,130.172383,338.731912,0.454767,0.814632,0.753946,3.132241,60.899723,100.843036,-0.345014,0.310495,0.632507,2.516262,51.966306,28.465976,move--counter-sink
17081,9.306962,0.947199,-0.222028,2.548009,1191.294323,123.046385,-1.995676,2.724481,-0.483955,2.234535,256.208945,348.175279,-0.589859,2.392505,-0.110638,1.771704,118.452032,302.971677,0.972762,0.63787,-0.0368,1.680272,131.524261,54.4511,-0.519094,0.090154,0.845526,3.032724,68.453842,7.41946,0.270443,0.11712,0.742732,2.149581,36.989027,12.535129,-5.745914,5.356362,0.841876,2.512043,740.442542,580.169747,7.584867,1.248756,-0.09878,1.945801,971.154748,153.391508,0.621491,2.54586,-0.432003,3.023823,88.533367,316.310689,-0.41333,0.867599,-1.042055,3.273384,82.663934,48.779527,0.350755,0.231155,0.298986,1.729325,54.000554,15.7674,0.014092,0.210605,-0.837997,2.502943,32.641577,22.744996,-5.639413,0.343867,0.285466,2.633108,721.905718,43.322233,-7.384505,0.352152,0.647201,2.842657,945.384869,40.741681,-1.996892,3.098367,0.053755,1.447275,255.89839,400.490292,-0.30802,0.281396,0.908179,2.923146,39.789317,36.134379,-0.855136,0.549882,-0.297187,2.052158,119.231142,36.026131,0.044821,0.203153,0.612411,2.54054,28.789688,24.137691,-9.519354,7.600802,-0.397475,3.78811,1223.603547,789.757538,1.744814,8.657117,-0.988517,4.400297,225.478531,1110.461256,-1.735416,8.381612,1.421967,4.26621,226.233068,1060.73217,-0.966252,2.162447,2.020468,6.547062,124.154287,279.323885,-0.740499,2.676056,1.287299,3.39627,100.604861,329.925062,-0.412004,2.540594,1.007787,2.489353,106.009869,268.100978,-9.684699,1.186656,0.469247,5.998127,1239.649069,154.008142,0.00976,4.057637,-0.36064,2.276458,129.498689,527.56084,-1.466019,3.20834,0.754776,2.720486,189.361281,406.947669,-1.223911,1.851678,1.612381,5.26058,179.581383,118.445324,0.110406,0.7528,0.385419,2.813012,53.593038,91.965647,-0.1893,0.355337,1.035847,2.906,41.653347,37.562669,move--counter-sink
17347,9.121085,0.769979,-0.521224,3.324945,1167.519898,99.343171,-2.291876,2.018938,-0.75441,2.885413,310.438642,98.843811,-1.677982,2.808955,-0.64591,2.594061,216.140118,356.021463,0.596106,0.866589,-0.445245,1.736679,78.507164,107.277352,-0.553871,0.073225,1.072377,3.521805,72.110931,6.762695,0.09777,0.113625,-0.193574,1.535556,28.327016,14.70736,-6.292684,4.291803,0.661427,2.500564,811.285855,408.661423,7.515385,1.278932,-0.567163,2.649813,963.133005,130.74221,1.641558,3.355847,-0.389042,2.703136,210.284065,435.284469,-0.635628,0.316023,-0.115643,1.928051,81.472495,40.805443,0.292861,0.245266,0.159646,1.731569,37.832488,31.481841,0.102917,0.215663,-0.437531,1.930826,23.749227,21.84533,-5.976173,0.360032,-0.310279,2.19743,765.062001,44.102624,-7.332405,0.340301,0.962582,3.246961,938.801432,36.694263,-1.187189,2.129595,1.044628,2.740708,173.32108,166.661175,0.002801,0.1243,0.644494,4.132284,16.335577,15.591223,-0.542369,0.756913,0.404731,1.558557,73.57077,94.683348,0.059512,0.173129,0.616714,3.108129,23.061451,14.993591,-10.211944,1.84714,2.74242,10.996905,1307.742588,214.892014,1.503009,7.066809,-1.187203,5.879733,218.378385,749.698029,-1.33126,6.749587,1.935285,6.285964,190.353698,763.452609,-0.640445,2.174942,2.488754,8.272157,96.377534,242.085638,-0.20295,0.996017,2.871084,10.943142,49.220689,111.575219,0.20934,0.864779,2.477437,9.82214,50.772536,96.815878,-9.670692,1.203731,0.492271,5.860135,1238.195352,142.896306,0.57266,3.3428,0.230978,2.900089,94.214424,381.408335,-1.531793,3.119069,0.712475,2.739132,219.145952,253.487914,-0.965702,2.425012,1.193018,4.254441,125.395261,308.272659,0.023951,0.743859,0.118926,2.768353,52.711168,68.118996,-0.114405,0.367991,1.295382,3.292016,45.078086,41.324891,move--counter-sink
17614,8.884512,0.346027,-0.649112,5.909804,1137.220284,44.8973,-2.405529,1.351475,-0.143615,2.017132,308.065485,174.198996,-3.068848,1.861731,0.145073,1.98525,392.859175,241.529644,0.003075,0.36489,-1.115398,3.067167,42.18129,38.359258,-0.56687,0.064969,1.284821,3.901556,73.478276,6.318037,-0.057401,0.104904,-1.121167,2.947081,22.045384,9.53643,-5.856587,6.291374,0.304848,2.174648,749.677193,817.267527,7.30561,1.158956,-1.215786,4.205858,935.126794,150.457304,1.678212,3.411842,-0.268395,2.690906,242.60581,241.872617,-0.082451,0.53553,-0.250316,2.227304,54.615016,68.964693,0.267212,0.327396,-0.482174,2.263201,47.149833,25.853714,0.050378,0.308792,0.169702,2.271296,31.049565,26.87657,-6.486122,0.822942,0.534098,3.163887,830.336926,104.071932,-7.346684,0.381451,0.703716,2.808246,940.77925,37.578997,-0.432436,0.262434,0.373446,2.475404,60.701112,24.27154,0.073228,0.140687,0.005681,2.853786,21.36441,16.061065,-0.107931,0.314573,1.416614,3.778424,38.273219,20.687469,0.110785,0.053188,-0.942908,2.71496,19.069434,4.335881,-9.774046,0.03221,0.601052,7.633798,1251.09057,3.684474,1.042831,0.777252,2.31934,8.971681,135.311295,93.276632,-0.407743,0.253587,-0.032281,3.416165,53.062296,31.519688,-0.044769,0.140219,3.69496,19.078777,13.65802,17.382708,0.017661,0.044268,-0.679498,2.971512,14.930156,4.895255,0.248027,0.074502,-1.136748,3.696125,32.341364,9.086245,-9.60413,1.030796,0.438421,7.044984,1229.328839,134.050213,0.892207,2.816635,0.671112,4.217992,120.100783,344.316048,-1.675858,2.597986,1.020301,2.910124,218.070213,313.373735,-0.614237,2.436474,1.803006,5.555407,111.060081,219.166714,-0.242152,0.410819,0.456519,3.738858,43.648325,53.427528,-0.155176,0.332347,1.365132,3.547412,39.577686,24.615778,move--counter-sink
17881,8.623853,0.109129,0.112722,1.967465,1103.890573,12.881227,-1.577142,1.115592,0.310166,1.804426,202.532994,140.849916,-4.119643,1.611717,-0.093777,1.729371,527.447054,207.368493,-0.219485,0.064892,-0.033455,2.004692,35.304049,1.18267,-0.360873,0.033782,-0.417531,2.343264,46.653536,3.712912,-0.121902,0.046483,-0.801318,2.771647,17.226062,5.198836,-5.805715,5.742026,0.206991,2.161549,752.690507,519.685853,7.251039,4.007634,0.21579,3.749899,929.744994,473.599626,2.290298,4.083598,-0.113587,2.632742,295.557964,508.658544,-0.119952,1.899095,0.041853,6.075947,60.62333,218.822014,0.223693,0.373533,-0.441886,2.107029,37.022734,48.456868,-0.054293,0.329997,-0.051285,1.978635,34.865634,41.474537,-6.964445,0.83342,0.068984,2.460428,891.532007,106.031183,-7.105644,0.500028,0.750302,5.615691,909.559878,63.967408,-0.487666,0.836127,0.311245,6.856667,62.421203,108.741643,0.054829,0.321928,0.265123,4.211202,29.939356,39.798482,0.090027,0.083371,1.935156,6.680656,15.371215,9.304706,0.036817,0.04993,-0.166035,4.85161,10.687378,6.203296,-9.714064,0.011106,1.313284,6.7118,1243.400423,1.43523,1.323926,0.142901,1.886453,7.686188,171.35588,8.341012,-0.20055,0.177907,0.413377,2.850395,26.812968,22.189415,0.07131,0.009623,0.496061,2.608123,11.696441,0.402314,-0.092362,0.013783,0.102705,1.741329,13.523102,1.107957,0.062139,0.022275,-0.148936,1.582259,12.33844,2.863105,-9.72753,0.072359,-0.563313,4.82219,1245.124424,9.387233,1.127923,0.953644,-1.228094,5.565374,146.015847,116.444611,-0.91508,1.538249,2.819848,11.102885,118.22554,195.955579,-0.017154,0.252864,-0.550634,4.169842,21.317845,28.000223,-0.16064,0.121977,2.332602,10.06605,21.971541,14.91227,0.087637,0.02639,-1.165061,3.123453,11.313259,3.397321,move--counter-sink
18147,8.441712,0.117551,-0.378286,2.049788,1080.544814,15.091173,-0.945933,0.489255,0.693867,2.165264,124.875441,48.805907,-4.898926,1.075698,0.047623,2.741748,628.49961,111.268918,-0.204847,0.078501,-0.193861,1.934368,26.220499,10.207649,-0.238097,0.056088,-0.392555,3.018844,30.562913,7.210129,-0.064583,0.03778,-0.438156,2.91243,13.776567,4.61886,-5.795943,5.249023,0.28176,2.489533,742.284765,673.061274,7.557577,5.616423,0.190678,2.882407,967.575287,724.041604,0.614342,15.724233,1.007285,3.61583,289.584136,1879.387582,0.70238,9.621767,-0.54106,3.253341,178.117505,1237.962167,0.181212,0.423264,-0.426785,1.934664,42.530457,38.770238,-0.128584,0.3167,-0.120275,1.751617,36.435242,29.298312,-7.099704,0.700578,0.488423,2.26735,910.110374,52.181559,-6.954906,1.34382,-0.34005,4.2785,890.537628,166.106768,-0.750568,1.408237,-0.140078,4.410562,96.318272,182.367543,0.212155,0.486499,0.102502,3.149866,38.206266,51.796622,0.119691,0.112483,0.923935,5.174169,22.104305,10.596667,-0.026488,0.079126,0.00048,3.211755,14.814352,8.623289,-9.718116,0.00615,0.183844,2.522659,1243.921032,0.713733,1.373722,0.059338,0.221902,1.669548,176.039137,6.584122,-0.045387,0.10172,0.038587,1.70931,27.27774,12.703981,0.083151,0.006303,-0.087795,1.408249,11.248301,0.609375,-0.048097,0.009389,0.451653,1.830321,9.195708,0.480559,-0.007929,0.010101,-0.783663,2.746571,6.467613,0.665986,-9.758605,0.04589,-0.948314,7.466457,1249.103694,5.875499,0.861239,0.261719,-1.720934,7.389272,110.719316,32.346281,-0.505338,0.238207,1.793851,7.400811,64.860465,30.610509,0.06596,0.146504,-1.915853,6.516822,16.951058,15.774464,-0.064542,0.018441,-0.157433,4.077501,9.671406,1.997115,0.016849,0.010102,-2.012513,6.328626,5.995974,1.029197,wash-carrot--
18414,8.305063,0.069677,-0.667808,2.905869,1063.131115,6.258348,-0.52086,0.229468,0.080313,3.798163,66.67598,29.834847,-5.351248,0.44824,0.601245,5.095257,685.369875,49.369472,-0.162161,0.073126,0.126606,2.128038,27.586188,4.268185,-0.148948,0.054093,0.382304,3.259954,22.229657,4.96011,-0.062196,0.041547,-0.234305,2.572702,13.476471,3.525656,-6.159933,6.229199,0.078579,2.020283,793.112334,693.491417,7.123751,6.751046,0.074523,2.371703,912.721684,852.318078,-0.182775,13.290875,0.866267,3.7832,270.536696,1723.101909,0.271926,12.004466,-0.371336,2.956423,169.069033,1429.933374,0.123913,0.673228,0.298053,2.574491,50.747957,86.482774,-0.182537,0.281745,-0.272621,2.056654,29.00279,35.255885,-6.981076,1.482422,-0.025492,2.831442,893.849564,185.052465,-6.986524,4.787372,0.118885,4.900203,894.27661,622.533301,-0.749421,6.233942,0.434953,5.040636,117.986559,810.759785,-0.513752,4.806728,2.169967,7.328487,112.535838,492.670917,0.067805,0.187275,0.279383,3.076593,22.172376,23.34649,0.002532,0.096441,0.179179,2.462354,16.937812,12.090224,-9.729792,0.00647,0.046007,2.387303,1245.413799,0.822189,1.220917,0.086457,-0.306177,1.76822,156.350215,10.880799,0.128638,0.141286,0.583487,2.033997,29.212223,16.501776,0.048445,0.008596,-0.27162,2.113494,6.591464,1.038479,-0.078254,0.006038,0.295861,2.15583,10.016507,0.785192,-0.048499,0.002359,0.330563,2.293323,6.576024,0.232133,-9.763433,0.013083,-1.130044,7.323932,1249.720701,1.651639,0.829929,0.196206,-2.656713,12.514402,106.679764,23.996647,-0.219725,0.115703,0.865106,4.03576,28.82784,14.410371,-0.056314,0.00891,1.04702,6.581972,7.256359,1.147986,-0.073925,0.003833,1.430191,5.58345,10.103346,0.299551,-0.013834,0.001206,-0.462146,1.989921,2.989246,0.064881,wash-carrot--
18681,8.199546,0.030089,-0.20322,2.424715,1049.541918,3.912844,-0.194204,0.27732,-0.394446,2.204217,32.521216,29.618211,-5.441157,0.357547,0.950425,6.188309,696.470587,46.440417,-0.053732,0.040616,0.389979,3.041421,9.132731,4.72286,-0.013467,0.022746,-0.481221,3.229911,8.091655,2.959051,-0.023087,0.037077,0.054859,2.770955,9.156953,3.628933,-6.789011,4.999208,-0.042662,1.837834,869.089236,647.446351,7.34298,8.367749,-0.054711,2.153749,941.277906,1046.983537,0.108564,17.145396,0.412523,3.096711,219.180707,1470.022921,-0.316722,13.301428,-0.650606,2.863694,239.908152,1697.3738,0.075189,0.577014,0.523927,2.78059,38.658001,61.447864,0.006741,0.224129,-0.111604,2.140851,32.430952,29.144559,-6.886489,1.526576,0.162149,2.748414,882.561487,167.962448,-6.716979,7.046676,0.61813,3.935032,859.941495,911.699513,-1.495011,8.708405,0.119718,3.287122,207.972359,1027.101999,-0.440834,5.678567,1.512742,5.898682,115.560806,738.399148,0.081043,0.216141,0.365494,2.510616,23.775439,27.222648,-0.043678,0.109081,-0.134939,2.033117,16.76988,14.160106,-9.734509,0.006709,0.07734,2.299905,1246.022311,0.669459,1.063817,0.03837,-1.014009,3.720531,136.409408,3.947304,0.399258,0.051181,0.047497,2.39917,51.159979,6.568595,0.00472,0.003257,-0.506867,5.369393,2.619513,0.33019,-0.061711,0.005056,0.680672,2.806302,8.159575,0.591154,-0.028325,0.003712,0.254198,2.173485,4.694916,0.48229,-9.784183,0.00469,0.008419,2.762153,1252.377351,0.531938,0.726538,0.041475,0.095848,2.218828,93.162504,4.904483,-0.007218,0.052225,-0.210831,1.932126,16.07812,6.74612,-0.040836,0.005183,0.109765,1.947745,5.300311,0.661745,-0.024813,0.002406,-0.620121,2.635945,3.564318,0.271354,-0.002541,0.001601,0.069631,1.382248,3.224131,0.207171,wash-carrot--
18947,8.151746,0.039085,-0.25141,2.254514,1043.448687,4.250861,-0.062726,0.260353,0.177659,2.282218,32.020655,27.495042,-5.344446,0.329852,1.474709,8.013148,684.113242,42.367982,0.011403,0.066223,0.218819,2.183661,13.65117,5.689103,-0.033171,0.026679,-0.54461,2.757124,8.27714,3.317587,-0.045694,0.025272,0.773302,2.748879,9.502818,2.39585,-5.378734,8.030474,-0.342189,2.23555,694.951225,902.225962,7.537504,6.169509,-0.199885,2.541247,965.024422,795.374522,-0.368571,15.08456,0.326563,3.446257,243.67443,1872.412202,0.189152,12.785908,-0.330163,2.73685,175.697859,1251.041393,-0.310312,0.796575,0.004518,1.974785,54.48629,82.814839,0.513557,0.647085,-0.683381,2.657705,76.439412,59.985169,-6.368976,1.730037,0.590045,3.034512,815.487134,218.279683,-6.74904,7.058274,0.575207,3.884385,863.901382,917.132682,-2.493872,10.600982,-0.377098,2.663659,319.226501,1378.386523,-0.416541,5.581673,1.597676,6.155169,146.768548,629.105701,0.107373,0.182242,0.185645,2.433828,24.621357,23.35395,-0.095821,0.061261,-0.055293,2.382312,13.200447,7.589013,-9.745092,0.005233,0.213043,2.465889,1247.372482,0.654037,1.00782,0.012984,0.159265,3.194703,129.161961,1.029524,0.51676,0.049713,0.402146,2.076511,66.259574,6.224511,-0.021025,0.001557,1.158171,4.647189,2.691324,0.202485,0.002427,0.006331,-1.014577,3.708225,4.451242,0.510398,0.026566,0.003993,-0.792453,3.202977,4.362932,0.492211,-9.797687,0.004169,-0.36467,3.378943,1254.104074,0.534674,0.749474,0.043642,0.313179,2.082372,96.041492,5.343646,0.065707,0.038748,0.058495,2.320344,12.000107,3.875579,-0.067068,0.011821,0.735585,2.544628,9.236424,1.352783,-0.018542,0.002262,-0.410696,2.526737,3.870361,0.287456,0.036526,0.002421,-0.316557,2.519359,4.678973,0.314795,wash-carrot--
19214,8.138289,0.037261,-0.413183,2.317713,1041.702341,4.800784,-0.104531,0.297512,0.148404,2.098203,41.1048,14.711135,-5.510774,0.306981,0.545922,2.904714,706.023251,25.486068,0.065387,0.062234,0.704643,2.688716,17.629983,7.255148,-0.039676,0.025832,-0.268868,1.979999,8.203422,3.29689,-0.032861,0.025525,0.987825,2.97718,8.897598,2.925977,-4.690573,9.401155,0.152777,1.740684,600.9302,1212.22494,7.771099,19.15663,-3.916987,25.328883,995.000434,2482.360526,1.0088,7.39591,-0.972717,3.232304,173.235338,901.439525,-0.919121,4.997264,0.620588,3.690488,137.882139,567.844079,-0.078989,1.194063,-0.06271,1.875074,77.305064,136.979247,0.386398,0.780362,-0.515291,2.974787,73.333449,54.939993,-6.422883,1.695998,0.368525,2.845795,822.129292,220.527698,-6.826609,6.296656,0.623886,4.660946,874.210533,807.592339,-3.129403,9.208056,-0.928264,3.835587,416.935018,984.972005,-0.332749,5.802003,1.570074,5.953437,115.372396,753.082556,-0.007655,0.142868,-0.202188,2.97026,24.592363,18.491892,-0.014942,0.046772,0.052128,2.117913,10.266745,4.466833,-9.733035,0.005249,-0.079355,3.115045,1245.828568,0.680018,1.111522,0.06809,-1.063792,3.306559,142.530621,7.698531,0.500976,0.06623,0.679395,2.322314,66.048299,4.637937,-0.022471,0.001793,0.749051,3.638425,2.900475,0.230901,0.060292,0.014102,-0.295787,1.527688,9.321449,1.792715,0.083346,0.007336,-0.168703,1.790178,10.674031,0.952399,-9.768697,0.003593,-0.618341,3.536657,1250.395565,0.37295,0.852906,0.05016,0.176402,2.833537,109.186672,6.475233,0.253673,0.078718,-0.449967,2.123305,34.866086,7.675029,-0.090857,0.012402,0.314396,1.994959,11.801445,1.548889,0.003117,0.00631,-1.169004,4.180271,4.569422,0.820764,0.068545,0.001791,-0.463913,1.947127,8.793365,0.227592,wash-carrot--
19481,8.238145,0.103017,-1.125608,3.804299,1054.642528,8.039642,-0.427547,0.688483,0.573954,2.587632,62.359686,86.01563,-5.572084,0.448525,0.367,2.847465,713.430782,53.710017,0.240363,0.060506,0.09597,3.691101,30.818087,7.824477,0.143022,0.128043,-0.792172,2.401512,28.897788,8.718433,0.029275,0.019824,1.697991,6.038056,6.938171,2.408006,-4.104098,7.519199,0.488807,2.304578,536.031491,797.355998,8.359119,23.034771,-3.105009,17.594414,1070.135521,2989.864214,1.509471,9.844117,-0.86689,3.023812,194.030848,1275.128947,-0.216668,4.684416,0.318919,3.861409,109.575836,609.113461,0.335494,1.251723,0.38681,1.930227,80.635162,120.293687,0.396785,0.803886,-0.415882,2.837762,67.253274,89.117201,-6.95822,1.634902,-0.387486,2.136111,893.288258,137.944938,-6.787601,3.13534,1.2436,8.183483,868.912351,405.112421,-2.96452,5.845287,-0.340162,2.527422,395.784746,559.296128,0.894029,2.341013,-0.604795,2.445569,120.52396,281.710984,-0.003765,0.062518,0.297327,2.740051,13.228012,6.955022,-0.011599,0.029502,0.432416,2.52158,9.858928,3.633184,-9.689598,0.012174,-1.336968,5.947282,1240.269196,1.559344,1.40295,0.202923,-0.611737,1.961482,179.929229,24.382823,0.237693,0.285772,0.722953,2.323139,37.076076,31.192809,-0.019451,0.003101,-0.070422,3.329231,3.432619,0.402902,0.126198,0.011777,0.27607,1.641287,16.760011,1.214507,0.103822,0.006592,0.398605,2.587815,14.409831,0.364535,-9.784574,0.023727,1.075341,6.087407,1252.431079,2.862449,1.101293,0.137261,-1.275916,4.172724,141.227732,16.674235,0.022127,0.562803,2.241796,8.503552,34.9775,53.932322,-0.057471,0.019209,0.105431,2.130071,11.945665,1.091737,0.109546,0.02521,-0.723067,1.986367,16.197484,2.235081,0.043709,0.006142,0.873842,3.319884,8.032229,0.271472,wash-carrot--
19747,8.388286,0.180629,-0.580966,2.160736,1073.716336,22.953002,-1.289691,1.533735,0.61714,2.395442,166.110824,194.071625,-5.163701,1.284934,-0.500945,2.704466,665.53898,70.553145,0.444567,0.067847,-0.490741,2.43458,57.502412,7.738237,0.330052,0.208779,-0.019638,1.33944,42.247351,27.149536,0.106733,0.010415,-0.632097,2.123281,14.220309,1.107184,-3.441087,4.991968,0.901107,3.899904,443.487047,606.670273,8.811242,22.407664,-2.946082,17.382786,1127.87535,2912.680977,1.828115,6.819644,-0.69635,3.919506,234.697335,881.573661,-0.011534,3.311413,0.033503,5.66974,90.19373,419.378437,0.570416,1.478771,0.630082,1.918797,90.357043,149.556343,0.375368,0.922547,-0.241102,2.422647,69.122776,80.763163,-6.746718,1.41561,-0.15944,2.267499,866.321713,108.790678,-6.886609,0.827964,0.303194,2.99419,881.54454,106.029905,-1.740497,7.958186,0.042651,1.646615,242.359474,1034.497514,0.512065,2.516546,-0.460993,2.848172,138.617344,90.426069,-0.093404,0.046781,0.8014,3.083164,15.125719,4.720672,0.022165,0.015258,-0.256381,2.145799,7.160771,1.29789,-9.669772,0.012022,-1.051573,5.111467,1237.734733,1.411801,1.587564,0.155929,-0.018682,1.874291,204.118875,14.388177,-0.087975,0.351662,-0.149272,1.655425,47.299548,44.75549,-0.024893,0.003141,-0.272772,3.376456,3.9723,0.385336,0.159273,0.005355,0.090056,1.678517,21.037425,0.268606,0.040739,0.025774,0.644316,1.932751,10.944027,2.16515,-9.570045,0.179949,-0.994337,3.240694,1225.044734,20.326897,1.156915,0.325168,1.075342,6.232124,148.412595,40.741741,-1.197101,4.691146,0.920314,2.193631,181.712218,458.597289,-0.41408,0.537755,1.723444,4.364768,67.045843,43.170381,0.386082,0.230596,-1.015121,2.624891,51.412548,26.79544,-0.103215,0.085172,1.354368,3.564015,22.272495,9.610418,wash-carrot--
20014,8.422495,0.167021,-0.487294,2.230456,1078.386898,11.192733,-2.386006,2.151493,0.132127,1.536067,305.438372,279.526895,-4.093605,4.821122,-0.512029,2.01662,526.052314,592.436259,0.616234,0.125142,-0.120205,2.105774,78.901327,16.216307,0.57236,0.144606,0.860559,2.508354,75.826085,12.736606,0.037002,0.026638,0.069797,2.188507,13.061953,1.111635,-3.308313,3.106312,1.832519,7.028206,427.810409,345.20889,9.201807,21.236832,-2.966265,18.282777,1178.170765,2748.952818,1.576096,6.031109,-1.157927,5.167695,216.450956,686.6542,-0.53626,2.389108,-0.175566,9.04143,83.620416,274.45776,1.045604,0.397747,0.459531,2.619285,138.423704,31.907839,0.059862,0.36034,0.76129,2.911485,40.139569,45.051887,-6.913393,0.864456,0.497177,2.356234,885.595222,93.272252,-6.781819,0.712629,0.030256,3.405204,868.109921,91.650223,-0.233878,4.447266,0.692203,1.882156,134.328921,394.391038,0.680406,2.812798,-0.193931,2.270433,137.183744,357.320503,-0.322945,0.186028,0.845652,2.205731,46.956527,16.316334,-0.013375,0.024002,0.200461,2.636054,12.422371,3.108566,-9.684287,0.014616,-0.851572,4.256453,1239.60048,1.436816,1.572551,0.205428,0.720569,3.345165,203.925975,9.735835,-0.53207,0.239765,-0.277552,2.281575,68.887007,29.479681,-0.060112,0.011303,1.053056,3.672099,8.333293,1.307454,0.089543,0.033584,1.453798,4.176419,12.994117,3.774037,-0.101298,0.070209,0.376513,1.985095,20.561719,9.033344,-9.382154,0.217442,-0.231976,2.421635,1200.91575,28.278134,0.827866,1.397861,1.716276,5.417477,116.303289,145.312287,-1.791857,4.441824,0.280451,1.700683,250.353581,417.749204,-0.776959,0.850488,0.554833,1.600687,100.387882,107.619177,0.432477,0.258653,-0.333703,2.594838,63.68824,17.890536,-0.164141,0.107881,0.891885,2.428351,23.67342,12.141874,wash-carrot--
20281,8.708235,0.420886,-1.133307,3.899654,1114.903432,45.911014,-2.651475,2.12675,-0.394458,2.01448,356.995466,81.930572,-2.157329,7.73943,-0.062915,1.785799,276.162128,1006.306489,1.008938,0.286096,-0.54462,2.624285,129.83573,34.366379,0.559815,0.165477,0.978563,2.733778,76.264602,10.697872,-0.001681,0.033586,-0.308031,1.696846,15.814458,4.31994,-3.48469,2.724617,1.648874,6.867993,455.378389,220.676372,8.955602,7.283178,-1.318929,14.348128,1148.130094,881.029962,2.225491,4.855621,-0.762371,5.573466,293.424015,552.842498,-0.284805,1.454346,-2.326833,11.000675,65.327338,142.466429,1.049461,0.210733,-0.484105,2.013809,134.333378,27.394579,0.190051,0.226625,0.801432,3.17172,29.261803,28.155269,-6.722805,1.04763,0.438736,2.763804,861.433863,111.25241,-6.588707,1.117482,-0.112985,2.531684,843.396325,144.188559,1.347803,2.13448,0.014657,3.21551,172.555228,277.358381,0.06562,3.984659,-0.312732,2.30457,120.690672,479.696754,-0.623175,0.346873,0.119219,1.589947,79.768248,45.10593,-0.009825,0.024689,0.21499,2.570881,11.138812,1.26615,-9.829331,0.195725,2.92823,12.556973,1258.219437,22.858326,1.759914,1.896243,-2.180358,9.125688,230.570346,208.214209,-0.886055,1.235998,2.477798,10.59069,113.912456,159.001714,-0.533775,1.830536,3.285741,12.660707,85.602189,195.8874,0.104988,0.138181,-1.486647,6.630776,20.795524,13.972696,-0.380558,0.142995,0.423949,2.106187,48.849905,18.379685,-9.497377,1.156644,3.166714,16.830057,1216.280379,126.616695,0.811801,2.338519,0.628638,3.476471,104.456337,302.284072,-2.60234,3.203938,-0.005484,1.907525,347.088928,265.592854,-0.80656,1.036058,-0.01597,1.88041,127.870128,44.368452,0.310055,0.392081,-0.176277,1.92864,51.685816,33.580471,-0.423278,0.18254,0.230227,1.821423,54.706428,22.826274,wash-carrot--
20547,8.840701,0.605678,-0.939406,3.018769,1131.673239,76.476017,-2.056192,4.473893,-0.359953,1.487663,280.808883,429.664185,-0.281602,5.252532,0.482885,1.774985,180.731552,624.97525,1.285168,0.210295,-0.05575,1.966597,164.759792,25.995484,0.325111,0.264594,0.03724,1.293276,43.903367,34.201841,-0.074604,0.034173,-1.046541,2.690681,13.103641,3.220601,-3.407113,1.50053,0.133398,2.16607,439.361632,149.956961,8.159682,4.154149,0.571616,2.179039,1044.997161,521.703561,2.77673,2.81678,0.265117,1.686098,362.896627,281.055581,-0.762124,0.303577,-0.138536,2.285382,97.650507,39.178502,1.033272,0.147256,-0.605947,2.558039,135.175395,6.767015,-0.09512,0.56001,0.791075,2.669287,46.071117,41.48268,-5.414842,2.2588,-0.957108,2.36767,696.296086,223.261864,-7.101139,2.02984,0.009505,2.167129,911.370929,193.889569,0.55007,5.694199,0.574798,2.477423,153.236823,479.214074,-1.219308,2.907938,-0.471843,2.579094,173.727341,285.706729,-1.077114,0.350499,-0.25095,2.180069,138.296926,43.710592,0.020859,0.041893,-0.42973,2.726237,15.327291,5.404037,-9.98104,0.616047,1.497226,5.166155,1277.63522,77.58785,0.785208,5.038062,-0.101763,4.340398,118.340521,593.20566,-0.797297,1.99046,1.364145,5.577205,105.295876,248.156025,-1.200543,3.065867,1.595911,4.292701,154.322792,395.468969,0.069466,0.765523,0.38738,4.628311,55.528864,98.958722,-0.338915,0.206902,-0.247242,2.52956,52.391161,13.206755,-9.426625,1.105772,3.563582,19.328759,1206.742355,138.639213,0.195084,2.552789,-0.205771,2.894066,75.55685,330.92682,-2.79551,2.416684,0.201896,2.100755,359.571859,294.359473,-1.020749,0.80095,-0.510076,3.038803,130.674646,104.07245,0.254027,0.400953,-0.418904,1.956134,49.897363,29.398603,-0.498479,0.146835,-0.070607,2.437054,64.251821,18.185879,move--sink-counter
20814,8.944314,0.654764,-0.592197,2.350764,1145.387412,66.413251,-0.895301,6.160463,0.434296,1.412569,202.580396,753.351507,1.15015,1.768431,1.119507,3.019833,158.573895,174.868684,1.321296,0.183616,-0.03204,2.179736,173.123327,2.159997,0.065321,0.202498,-1.030438,2.452632,29.778253,18.47232,-0.077557,0.030924,-0.901131,2.304759,13.038299,2.887209,-4.693459,5.873496,0.438159,2.038057,601.934947,741.414388,6.736087,4.001629,-0.012973,1.530562,862.467659,513.55542,3.40913,3.788827,0.582534,1.819694,439.957172,442.810298,-0.616671,0.550829,-0.393671,2.177589,79.202847,70.950289,0.73134,0.215887,1.139555,3.727507,97.162941,17.321124,-0.355366,0.681175,0.598696,1.921343,66.429376,86.636115,-4.667306,2.438252,0.038922,1.355492,597.551522,314.484293,-7.79069,2.564052,-0.637254,2.144095,997.240144,332.416109,-0.715993,8.168099,-0.279009,1.642677,244.61327,1030.608831,-1.237521,2.835069,-0.505352,2.715779,182.351344,239.12004,-1.235215,0.178044,0.15887,2.519933,161.593081,5.464271,0.00473,0.045063,-0.544525,2.549434,15.96856,1.817988,-10.153577,1.365333,0.040101,2.955187,1300.090343,159.729374,0.230224,5.211375,-0.66502,4.530396,135.692876,674.244592,-0.776687,2.07438,1.321543,5.232521,102.289907,265.979205,-1.478165,2.702013,1.498975,4.28377,214.761251,187.477155,-0.576842,2.156858,0.379276,2.250856,103.432897,197.180647,-0.521802,0.301532,-0.445025,2.410315,68.190109,36.211422,-9.54616,1.026316,3.688476,20.573183,1222.174068,123.150993,-0.35885,2.496646,-0.857655,3.812036,63.857039,323.20488,-2.306624,1.375584,0.417119,3.356833,298.823682,145.151285,-0.771492,0.625809,-0.260218,3.62016,102.075901,70.780911,0.15145,0.238789,-0.002116,1.706701,36.13372,16.290653,-0.441682,0.140304,0.309007,2.695742,59.951389,11.927689,move--sink-counter
21081,9.567305,1.0413,-0.584577,2.512694,1224.833784,126.898225,0.087179,3.36699,1.101259,2.818855,130.025577,171.436174,1.590424,1.314051,1.587123,5.33243,210.477645,125.502365,1.071013,0.54396,0.578473,2.246954,138.499616,64.569859,-0.173038,0.021484,-2.060824,7.601471,23.084225,2.123515,0.041509,0.049109,-0.095457,1.483889,17.982763,6.240802,-6.224492,5.035627,-0.257636,1.765936,797.193656,643.26818,5.805302,1.961145,-0.62965,2.548,748.245442,132.7313,4.549291,1.180235,1.15288,3.977378,583.61149,129.37522,-0.465274,0.405266,-0.420736,2.419581,59.579039,52.652157,0.50082,0.411086,0.30787,1.434572,68.085803,45.10572,-0.331408,0.710048,0.606549,1.860637,82.643751,12.47931,-4.412733,2.042595,0.310914,1.630629,576.480787,54.533781,-8.294914,2.37378,-1.19785,3.257216,1065.846153,170.316646,-1.874259,8.610182,-1.085281,2.650418,284.796044,745.753721,-1.143273,2.799821,-0.130653,1.997685,172.560572,231.334671,-0.998652,0.46822,-0.342636,2.090791,131.307357,46.574798,0.148914,0.0559,-0.24984,1.721949,22.967239,4.663566,-10.357874,2.597927,0.199474,3.302747,1325.820297,337.296183,0.027372,6.94066,-0.35546,3.939851,108.56571,715.625049,-0.589913,4.715622,-1.233198,9.507146,76.998058,609.581955,-1.590069,2.520405,1.510282,4.423083,206.177174,310.509911,-0.269024,2.726106,0.550963,1.93436,102.581448,206.27293,-0.201002,0.661455,-0.132324,1.564526,68.892663,81.256883,-10.275406,2.570722,1.579336,4.80505,1317.298171,248.775533,-0.544529,3.911595,0.145114,4.20038,105.935123,489.342296,-2.386983,2.797407,0.527618,5.159029,307.32777,346.405946,-0.497111,0.33525,-1.038419,5.213645,63.798661,43.252476,0.552625,0.725163,-0.640796,2.508854,71.816259,91.858894,-0.489113,0.086497,1.199757,3.647996,64.248184,7.942797,move--sink-counter
21347,9.382204,1.409771,-0.174809,2.692649,1202.344351,129.063501,0.10629,2.665012,0.744264,2.249923,116.083327,293.494511,0.956028,2.595622,0.549534,1.727032,136.274447,280.468356,0.512794,0.701111,0.078325,1.72357,65.697555,91.062392,-0.301931,0.03974,1.778569,6.389704,40.162662,3.272748,0.080822,0.04385,0.245741,1.704869,19.195636,1.55189,-7.212861,2.764693,-0.732443,2.147383,928.255815,212.28439,4.619207,1.51796,0.392756,2.517459,592.827549,167.953004,4.456964,1.134772,0.431606,1.820186,573.975824,84.262428,-0.669636,0.427431,-0.924016,3.097804,94.032164,31.849789,0.163641,0.53471,-0.455419,1.588193,60.762415,62.994195,-0.38455,0.667002,0.525679,1.89509,67.901995,82.60523,-4.514886,2.32388,0.278973,1.558285,578.283584,295.241945,-8.328986,1.927978,-0.812988,2.182412,1068.193598,180.128878,-2.77867,2.02328,-0.365789,1.638226,366.179997,142.665539,-0.500004,3.158127,0.35585,1.858347,138.194064,383.629235,-0.554064,0.761972,0.291423,1.688527,71.894213,96.882833,0.108402,0.080084,-0.016964,1.852226,20.397124,10.306628,-10.264114,2.566514,0.351438,3.430341,1313.813562,333.481477,-0.338737,4.267484,0.615295,3.888619,109.457476,554.62533,-0.287563,3.500923,-2.136254,14.01716,65.350195,454.580354,-1.001978,1.999578,1.351489,4.952448,131.191367,247.981763,-0.215466,2.704072,0.678592,2.016634,130.30214,318.14548,0.156027,0.529359,0.876483,2.640035,61.552134,64.291323,-9.025873,8.563927,-0.826482,3.695014,1162.416054,852.232017,-0.788052,4.199713,0.153582,3.316403,120.391051,529.67654,-3.090701,4.788422,0.906974,4.74647,396.38787,612.971749,-0.488432,0.257052,-1.16991,4.326863,62.986742,32.503558,0.100313,3.778862,1.643091,5.13444,116.920164,277.072624,-0.162431,0.147499,-1.94527,6.456736,25.314439,15.878454,move--sink-counter
21614,9.469961,1.28649,0.029321,3.078991,1212.173136,166.590298,-0.424193,2.785812,-0.0458,1.692752,110.152713,272.608364,-0.398331,5.610138,0.072584,1.691601,186.427645,726.922987,-0.168394,0.636117,-0.19174,1.78374,64.791843,81.83217,-0.463287,0.10375,0.525123,1.786403,59.743503,12.654453,0.102069,0.033225,0.076616,1.641874,14.560614,3.895937,-8.337927,0.791314,-0.176948,2.233597,1067.444085,96.508517,3.544206,3.350177,0.304348,1.608674,459.081479,357.064833,4.462785,1.283579,0.419855,1.607084,573.411554,127.395621,-0.724714,0.47755,-0.853716,2.938372,93.456794,60.047285,-0.016831,0.272084,-0.546952,2.449875,37.875331,12.68537,-0.170382,0.454154,1.135959,3.507831,47.997544,30.04555,-5.601629,2.691115,-0.152698,1.772355,717.379972,341.504402,-7.781459,2.123676,0.004389,1.497802,996.603651,257.925156,-1.913781,3.798261,-0.139258,1.770305,246.085911,485.224927,0.590408,1.442169,0.866459,2.692621,92.347475,142.832485,-0.056145,0.307848,0.915336,2.65016,33.709946,27.92145,-0.023252,0.104997,-0.380483,1.874117,21.21083,6.652366,-10.141521,2.22093,0.60573,4.50983,1298.117046,288.696047,0.588139,3.252112,1.409831,7.437063,75.372009,422.710189,-0.456682,3.005106,-3.142092,19.597947,63.18477,381.627667,-0.114415,0.79788,0.338531,1.790743,60.842491,103.336272,-0.166314,2.115887,1.133422,2.889747,93.770063,142.765041,0.146355,0.512713,0.885244,2.751337,53.118768,27.452401,-9.344816,12.316103,-0.297088,2.780741,1197.555975,1547.548446,-0.806665,7.388476,-0.040316,2.725731,155.531636,954.051418,-4.117629,13.547889,0.412708,3.772623,529.362416,1722.994654,0.288288,2.205595,-1.607238,4.99831,83.090801,260.840214,-0.335571,6.097715,1.197051,3.135006,178.767286,791.581432,0.008852,0.504094,-1.771364,5.56075,38.425606,64.513757,move--sink-counter
21881,9.271187,1.558626,-0.201365,2.389009,1187.307218,180.248044,-0.661414,2.032371,0.002706,2.096744,122.357916,140.402519,-2.201525,6.345893,-0.535006,2.455285,282.676413,817.369419,-0.619184,0.260222,-0.607838,2.19781,82.461435,25.611506,-0.533808,0.09086,0.086807,1.840371,71.648376,4.435977,0.079467,0.030479,-0.228273,1.913872,16.342658,1.366197,-8.429607,0.979711,-0.047018,1.82873,1079.005955,126.844078,2.22965,5.600558,-0.120107,1.840283,286.84249,715.120922,4.689361,2.106912,-0.211511,2.312065,604.977267,183.313221,-0.549311,1.045435,-2.326119,9.849557,95.976984,68.233625,-0.067062,0.156347,0.13293,1.934335,31.442641,19.956449,0.141474,0.10948,0.490388,2.107025,30.203908,4.960593,-6.497791,1.274382,-0.619389,3.29143,832.491467,145.272353,-7.226896,1.405857,0.848399,3.087042,927.916882,98.281192,-0.461621,5.309262,0.385141,2.271623,170.734413,680.714115,1.119759,0.267757,-0.143905,2.327213,145.07021,26.847274,0.296612,0.081205,0.630137,2.476879,38.930927,9.382523,-0.018583,0.104375,-0.343126,1.873987,20.319498,9.461991,-9.979582,1.464383,1.711485,9.353126,1277.459706,187.457402,0.846129,2.699198,2.00103,11.374316,119.352133,311.061872,-0.557667,3.10335,-3.129868,19.102455,72.021545,402.085756,0.53894,0.753222,0.384852,3.254648,70.118978,95.439334,0.357079,0.335937,-0.259622,2.463435,50.624659,43.682889,0.275878,0.239992,0.16498,1.982904,42.55006,30.362434,-9.428498,12.343102,-0.367001,2.800269,1211.185866,1438.489412,-0.422832,7.868235,0.208085,2.702876,158.976973,1022.159067,-3.604049,15.641277,0.573048,3.172675,503.410398,1389.308753,0.508724,2.02256,-1.408927,4.896025,84.89713,215.896449,-0.434878,5.910774,1.148596,3.130058,170.985895,353.706306,-0.032184,0.53547,-1.731219,5.343935,41.490558,42.572693,move--sink-counter
22147,8.612893,0.836663,-0.334689,1.93217,1102.839847,95.157762,-0.177329,1.980329,0.043084,1.538938,110.611925,257.088062,-3.895006,3.699993,-0.481114,1.872404,500.228041,454.715752,-0.743578,0.125059,-0.402894,2.516516,98.941788,4.664944,-0.583737,0.06854,0.041318,2.12418,75.78529,6.363679,0.024786,0.016876,-0.132891,1.706902,7.910994,2.007822,-8.351983,1.009084,0.129492,1.811929,1069.787362,106.311064,1.921633,4.79768,-0.547389,3.238484,285.544963,289.965189,4.55943,3.047889,-0.127418,2.110667,588.002523,314.580537,0.118924,2.894094,-1.110285,3.147943,121.037451,362.731339,-0.160773,0.24268,0.235891,1.829037,43.17233,8.694357,0.012236,0.082899,0.175463,2.066299,18.997398,10.694019,-6.649882,0.713784,0.472627,1.806951,852.796818,49.220371,-6.833641,0.372117,-0.817698,2.596774,874.761112,46.862012,1.378175,3.317466,-0.006298,1.530412,176.41775,431.404414,1.039572,0.199894,-0.783403,2.905668,133.693659,23.337794,0.320888,0.050103,-0.109443,1.846223,41.653048,5.754148,-0.179283,0.043145,-0.906534,3.462288,23.528768,5.182792,-9.771852,0.080913,1.44157,9.140629,1250.812342,9.915124,0.683209,1.048372,-0.155964,2.13376,104.402049,84.702272,-0.561692,0.462039,0.994322,3.262477,82.497365,34.102345,0.883609,0.244094,-1.222422,4.093625,117.473942,15.738588,0.071587,0.137039,-0.089216,2.289288,23.458789,13.426038,0.006125,0.149885,-0.286018,1.619031,29.496917,16.498973,-8.872293,9.760458,-0.290234,3.640969,1141.835339,1045.701541,-0.36984,5.93331,-0.077194,3.529766,114.595981,738.013856,-3.155157,15.54733,0.897977,3.444659,406.303074,1990.429966,0.692817,1.690206,-1.611419,5.759121,99.268835,188.193643,-0.872051,4.505056,1.414755,3.595355,131.455801,576.884001,0.004761,0.514382,-1.709211,5.406906,40.108107,62.602355,take-knife-counter-
22414,8.498351,0.562369,-0.966598,2.398178,1088.065897,63.560688,0.626128,1.51557,0.89829,2.349362,95.296339,154.89483,-5.044331,1.135035,-0.907207,3.190858,647.427455,111.621829,-0.677612,0.148244,-0.075017,1.928577,86.7394,19.264718,-0.424326,0.141028,-0.109514,1.932489,54.314939,18.338531,0.063153,0.016788,0.292198,2.023964,8.427735,2.093127,-7.665301,3.524636,-0.831018,2.971013,982.587111,413.785559,3.093163,13.473061,-0.840131,2.819292,412.322561,1541.684292,4.109403,5.680384,0.518113,2.642999,532.16571,635.131957,1.00656,4.391276,-0.537815,1.910996,146.386475,494.349124,-0.044789,0.228094,0.746544,2.509527,28.265272,23.033216,0.009585,0.086166,0.020795,2.054832,15.975363,7.177567,-6.534907,0.798622,0.608402,1.89813,836.553376,101.581394,-6.967919,0.255585,-0.454446,3.333049,892.069438,28.25642,2.658394,2.705783,0.683715,2.488167,342.08503,332.357424,0.706173,0.414974,-0.111474,2.540631,90.485485,53.689378,0.206041,0.061118,-0.761259,2.565023,27.04662,7.376856,-0.157075,0.037305,-0.611707,3.105887,20.213364,4.782926,-9.723875,0.033411,-0.934298,5.372555,1244.657131,4.299263,0.29557,1.253152,-0.713004,2.173461,91.223861,155.515141,-0.560606,0.43495,1.235436,3.438869,72.627158,54.564364,0.865386,0.256626,-1.183848,3.932357,112.593425,26.902625,-0.045164,0.068717,0.188666,2.80321,17.089969,4.830124,-0.119208,0.067417,-0.303225,2.000299,26.203179,1.563648,-10.039025,3.340957,1.456902,7.579088,1285.340616,420.358425,-0.612239,4.070541,-0.35506,6.41161,86.083267,509.172678,-1.946664,13.537642,1.800236,5.935215,282.756737,1476.920608,0.758115,1.447444,-2.129261,6.993462,108.387014,151.213443,-0.338851,2.348762,3.008805,10.854712,76.155713,243.289437,-0.083162,0.429886,-2.3889,8.506193,31.501635,41.948741,take-knife-counter-
22681,8.19157,0.158454,-2.218688,9.2408,1048.692286,14.907096,1.171718,0.247669,0.583105,3.490108,155.068232,7.569188,-5.512627,0.240757,-0.080818,2.953295,706.219848,17.780694,-0.391861,0.124426,0.31944,1.903488,50.452408,15.711203,-0.199299,0.07852,0.320799,1.929087,26.114363,9.716922,0.124833,0.007568,0.469473,2.986378,16.008721,0.96891,-7.228221,2.828833,-0.646072,3.224896,927.673769,295.459745,4.457769,13.440698,0.044869,2.261522,580.755898,1562.077586,3.883324,5.611479,0.285562,2.571921,505.605571,593.755141,1.228006,3.788208,-0.483604,2.120791,186.881652,330.403619,-0.169046,0.158929,0.793681,2.964036,27.391938,16.188288,0.05228,0.06478,-0.062611,2.24294,14.033533,7.999697,-6.15014,0.450976,1.256555,3.955874,787.645347,47.958599,-6.881742,0.346908,-0.491447,3.402549,880.950957,42.678976,3.721739,1.194982,0.712099,3.014154,477.310117,141.384213,0.378123,0.241398,0.253607,1.66387,50.48372,28.119864,0.114919,0.074834,-1.119518,3.076088,18.733478,8.426138,-0.033707,0.032228,-0.169063,2.068263,13.554906,3.562517,-9.751439,0.013763,-0.650678,4.215841,1248.18489,1.760296,-0.339998,0.395402,-1.772402,5.759018,53.183663,36.596518,-0.407932,0.27272,2.035626,6.391992,57.846393,25.624851,0.663751,0.365139,-1.116352,3.582767,86.305643,43.825889,-0.103337,0.034776,1.483569,4.056242,15.671838,3.401033,-0.147717,0.0435,0.311096,1.552672,19.08403,5.550282,-9.770809,0.020858,0.325756,4.942274,1250.663528,2.712312,-0.577932,0.778853,-4.257835,26.340643,83.480663,77.592246,-0.588824,0.152304,0.934514,3.624435,76.075255,18.108075,0.186285,0.034881,-1.254884,4.293931,24.495378,4.039467,0.054705,0.030163,-0.901086,2.256897,11.736002,2.800509,-0.14614,0.050734,0.722835,2.090093,19.946631,5.836661,take-knife-counter-
22947,8.200805,0.07609,-0.409312,2.84712,1049.706607,9.773938,1.141781,0.233967,-0.124466,1.650823,146.25693,29.917302,-5.490599,0.255023,-0.170122,3.2477,702.8034,33.01192,-0.174698,0.049477,0.443373,2.032998,23.889321,5.313362,-0.034236,0.060331,0.715989,3.100002,15.240076,7.109053,0.060475,0.021266,0.552713,2.166628,12.573565,1.207035,-6.756629,1.933918,-0.862675,3.736257,866.277375,212.233845,6.241912,5.1543,-0.295913,3.565162,803.38415,557.817892,2.633385,4.579593,-0.20797,2.746068,337.184079,594.316541,1.026356,3.754023,-0.70008,2.331606,134.279542,475.940779,-0.13434,0.192206,0.570364,2.544062,28.761801,24.531051,-0.120601,0.0869,0.034693,2.715327,16.652437,10.901304,-5.86108,0.103317,0.761019,4.360504,750.22221,13.34027,-6.753858,0.397438,-0.091145,2.881729,864.541002,50.464796,4.245818,0.370897,-0.272494,2.302224,543.947218,39.901454,-0.006947,0.277002,-0.011875,2.058724,41.303996,36.013733,-0.031763,0.009453,-0.166491,2.258957,5.7655,0.963931,0.048169,0.041715,0.525671,1.927491,15.53382,4.855542,-9.785687,0.010001,-0.762381,3.917106,1252.569601,1.234212,-0.618049,0.043953,-1.080868,4.464065,80.186552,2.995207,-0.190532,0.042509,0.580481,4.010587,24.572611,5.385452,0.316564,0.096091,-1.135621,3.940616,42.102121,10.424581,-0.032889,0.004957,0.780941,2.356216,7.130496,0.119278,-0.046275,0.01863,1.123943,3.061433,10.789938,1.131995,-9.788452,0.00917,-0.477796,4.220381,1252.921841,1.191034,-0.799612,0.076544,-0.492145,2.926625,102.678134,8.88649,-0.459928,0.125402,0.92456,3.081193,59.555337,15.023983,0.094506,0.006261,-0.217909,1.815039,12.662265,0.59226,-0.050137,0.003626,-0.808858,5.04403,6.633751,0.426728,-0.0016,0.013797,1.322616,3.687979,7.551074,1.466353,take-knife-counter-
23214,8.200132,0.094499,0.013181,2.650259,1049.754621,7.697772,1.022588,0.182653,-0.626757,2.510138,134.135834,10.10161,-5.226203,0.241061,-0.32872,2.503224,668.95659,31.298922,-0.007193,0.029866,-0.055852,2.807311,11.601108,3.882403,0.093372,0.021098,-0.220109,2.207888,11.951907,2.744222,0.038337,0.022201,0.289854,1.985899,12.013122,2.652518,-6.925419,5.17476,-0.654416,9.898853,886.457592,674.125361,6.421315,9.065233,2.947827,25.475065,822.130605,1177.093581,1.793624,3.765021,0.518392,3.380842,237.048,435.011293,0.553822,3.030227,-1.267652,3.973011,103.327385,304.368332,0.064849,0.090729,0.891556,3.990567,15.735113,11.783565,-0.147583,0.130343,0.077241,3.381274,21.728611,15.119008,-5.942239,0.134458,0.519158,3.355571,760.704252,15.154346,-6.678409,0.516835,0.149628,3.202224,855.059194,61.222578,4.148446,0.535934,0.13677,2.371964,532.182542,49.772222,-0.230122,0.176655,-0.581634,3.758668,29.610156,22.825863,-0.029873,0.010119,-0.226899,2.182502,6.464666,0.88462,0.117801,0.015435,0.444041,2.980928,16.505602,1.291666,-9.783973,0.005918,-0.099287,2.515459,1252.353138,0.589612,-0.684947,0.025459,0.126782,2.946643,87.747339,3.104292,-0.018805,0.0734,-0.69552,2.394745,16.030665,5.640975,0.106724,0.032776,-0.544091,2.222044,13.946059,4.137796,-0.005812,0.00624,0.379415,2.628352,4.778008,0.644853,0.024954,0.002502,0.291359,1.774568,3.478702,0.319596,-9.789677,0.006741,0.686637,3.947639,1253.078607,0.876456,-0.676733,0.071755,-0.238312,2.382347,86.632361,9.302801,-0.164911,0.133953,0.163191,2.77904,25.08918,17.359451,0.017533,0.01336,0.726575,3.533836,6.291222,1.461342,-0.056636,0.002863,-0.083763,2.418725,7.279212,0.365453,0.047721,0.001659,0.203842,2.373472,6.805153,0.07287,put-carrot--cutting_board
23481,8.386488,0.135932,0.448403,2.559723,1073.547187,15.061738,0.896568,0.081312,-0.157593,1.944159,115.04178,9.547992,-4.948107,0.256039,-0.690965,2.717833,633.382075,32.803645,0.049114,0.0145,-0.854576,3.517102,7.295393,1.681914,0.071578,0.024339,-0.127866,2.571166,12.545469,1.999019,-0.025283,0.01733,-0.288161,2.052592,8.009282,1.698467,-7.481912,3.871286,-1.296362,17.794903,957.758614,503.166687,6.085964,7.111685,4.288247,38.152543,779.537894,918.943203,1.811782,3.20319,0.40991,4.039449,237.195715,377.528529,-0.081217,0.480394,0.74463,4.095666,30.989386,58.696264,0.063085,0.04997,-0.168922,1.974206,14.197135,4.334524,-0.114824,0.165399,-0.260495,3.325412,23.242295,18.293342,-5.960429,0.093069,0.343198,4.168979,762.944898,11.8755,-6.762716,0.486384,-0.36103,3.218772,865.645623,62.781268,3.870835,0.638409,-0.477029,2.033109,495.476058,82.869555,-0.183096,0.180998,-0.24454,3.390109,35.89608,11.802328,-0.031149,0.006636,0.301197,2.66646,5.333745,0.664268,0.077992,0.017137,0.067813,1.891396,10.863426,1.937416,-9.805347,0.004545,-0.49378,3.243874,1255.085113,0.563388,-0.633741,0.021629,0.575403,3.924988,81.11905,2.812171,-0.045063,0.078201,-0.847169,2.434303,18.159804,5.462129,0.008326,0.008579,-0.061685,2.025473,7.034445,1.086044,0.011811,0.008854,0.267955,2.126635,5.444928,0.80004,0.032574,0.001851,0.378427,1.955137,4.825468,0.147096,-9.785639,0.004078,0.34325,5.563744,1252.56184,0.53007,-0.580125,0.054804,-0.006412,2.079585,74.809426,5.816976,-0.031028,0.058706,-0.667367,2.495582,17.171868,6.151579,-0.015099,0.012276,0.439745,3.04843,8.871893,1.591209,-0.019456,0.00387,-0.11918,2.368848,3.665184,0.388673,0.039648,0.002156,0.081829,2.029704,5.249432,0.251772,put-carrot--cutting_board
23747,8.444865,0.142831,0.726842,2.742921,1080.95054,18.302924,0.963619,0.126867,-0.772643,4.027953,123.62633,15.387489,-4.858139,0.295796,0.33783,3.604763,622.161589,32.148301,0.074443,0.015347,-0.55045,2.852579,10.084063,1.822922,0.082231,0.029444,-0.064095,2.257173,10.68077,3.776528,-0.081494,0.008048,-0.507917,3.032568,10.816284,0.916635,-7.498022,6.326392,-2.408039,18.645047,960.900242,787.639387,5.719501,13.410793,3.71393,27.044909,732.130315,1743.267538,1.232909,4.311482,1.452857,12.604049,157.81451,560.955822,0.0515,0.318283,-0.234086,5.693763,21.378288,41.15377,0.110401,0.042072,0.223173,2.319346,15.060649,5.040705,-0.18733,0.174295,-0.558258,3.53851,32.08684,15.455809,-6.05752,0.086412,1.387813,8.438037,775.371045,11.026429,-6.908368,0.402907,-0.585299,3.875019,884.366015,49.776065,3.51472,0.409274,-0.897263,3.524668,450.736695,41.033381,-0.181882,0.140481,0.500214,3.113842,26.02976,18.074342,0.023192,0.006103,0.028583,3.400259,4.428197,0.792999,0.056762,0.016346,-0.286091,2.015391,10.973143,1.052201,-9.80043,0.004436,-0.742525,3.228614,1254.455645,0.552193,-0.616872,0.022212,0.560214,4.221711,78.964606,2.876526,0.004878,0.072628,-0.579378,2.106102,20.476915,8.455975,-0.005388,0.007294,-0.376857,2.665778,4.960237,0.565487,0.002601,0.009067,-0.010709,1.986711,6.017108,0.606146,0.014005,0.001354,-0.21322,2.064407,2.670531,0.11396,-9.779464,0.009863,-1.03619,5.29596,1251.771742,1.26732,-0.524353,0.045016,0.113486,2.4492,67.292154,5.480129,0.085936,0.072794,-0.747838,2.780796,17.895542,9.32138,-0.014754,0.015417,-0.042187,2.783241,8.450674,0.927932,-0.005015,0.005427,-0.40368,3.155685,3.938446,0.627139,0.02681,0.002109,-0.552331,2.434262,4.201265,0.181166,cut-carrot--
24014,8.435844,0.197354,0.18911,2.660091,1079.902985,21.721559,1.088519,0.09333,-1.020239,4.750423,139.411785,11.775848,-4.64716,0.645115,-1.050784,5.666303,594.978442,81.203331,0.067405,0.023115,0.548825,4.293447,8.652705,2.999172,0.073221,0.06158,0.114966,3.173634,10.333704,7.751447,-0.03674,0.013806,-0.469714,2.582694,7.431353,1.673042,-7.963443,7.530151,-2.019228,15.188043,1019.560939,971.387099,5.496675,14.545883,3.030601,22.526277,704.139732,1878.877965,1.172911,4.704814,1.523015,11.404665,150.16241,611.678206,-0.001255,0.433244,0.125562,4.283073,25.793707,56.330172,0.03787,0.032133,0.036473,2.175189,9.566535,4.142265,0.002738,0.219536,-0.12286,2.652475,26.657624,27.062557,-6.123798,0.184116,0.083472,5.069431,783.852608,23.788601,-6.966017,0.316764,-0.812442,5.661579,891.783769,37.558677,3.250612,0.139853,-0.377903,3.312412,416.097885,17.963068,-0.067363,0.084137,0.520109,3.873248,17.414048,7.307945,0.025215,0.00991,1.086858,4.563361,4.837188,1.169364,-0.002786,0.007699,-0.106798,1.973643,5.938308,0.981311,-9.786237,0.005273,-0.588735,2.636634,1252.640342,0.603842,-0.600762,0.029526,0.566809,3.600498,76.90267,3.826814,-0.022617,0.074409,-0.733914,2.361742,17.502563,8.058052,-0.013679,0.005655,-0.233314,2.771984,5.247999,0.70638,0.056077,0.006401,0.555449,2.351613,7.238586,0.818439,0.03343,0.001422,0.395253,1.893854,4.446234,0.16189,-9.788354,0.017697,0.646208,5.791436,1252.909859,2.280205,-0.517416,0.036049,0.092686,2.827967,66.283512,4.574222,0.073743,0.124105,0.882225,4.84689,18.648597,15.778679,-0.05488,0.013546,-0.634947,3.737559,8.187168,1.481015,0.019986,0.004971,-0.719935,3.574616,4.194014,0.60152,0.002813,0.000611,0.041059,2.730194,1.274012,0.077653,cut-carrot--
24281,8.627559,0.128748,0.428845,3.557031,1104.43068,13.1262,1.078974,0.093091,-1.012582,4.937664,138.203543,11.688378,-4.495064,0.631026,-0.656929,5.171878,575.430334,80.91983,0.046136,0.017339,1.079231,5.300658,7.057719,2.211386,0.028506,0.059338,-0.286144,3.410533,10.79893,6.76373,-0.050617,0.011774,-0.818359,3.3987,7.626982,1.274398,-7.668454,4.955319,-2.150173,22.202064,982.708849,610.209601,5.694144,10.233871,3.034127,29.971967,729.487049,1319.874808,1.151578,3.438645,2.247295,19.054727,147.594936,447.133074,-0.092448,0.275035,-0.165949,6.203899,26.362424,35.116443,0.042613,0.03055,-0.143768,2.752128,10.068473,3.940337,-0.025061,0.185784,-0.503923,2.738883,24.564079,24.16382,-6.075499,0.193303,0.113024,4.718694,777.669538,24.997376,-6.992144,0.26303,0.65262,5.709185,894.99522,34.261893,3.297656,0.150153,-0.258167,3.557463,422.105148,19.455433,0.086155,0.084018,-0.104523,3.79953,17.891948,10.473765,0.007178,0.011598,0.861911,3.692321,6.243106,1.405776,-0.008861,0.006463,-0.184676,2.479544,4.331122,0.563841,-9.810261,0.004157,-0.940775,3.714201,1255.714769,0.485288,-0.532014,0.022254,0.607972,3.817367,68.179917,2.716386,-0.229916,0.038908,-0.521969,2.880032,30.624395,3.92065,0.009591,0.003363,-0.558676,3.271957,3.001224,0.318218,0.04194,0.006257,0.248317,2.134874,5.905603,0.802816,0.030112,0.001052,-0.065168,1.5773,3.87039,0.134894,-9.804321,0.015651,0.433153,6.810006,1254.953383,2.02346,-0.548181,0.027968,0.089399,3.102313,70.167593,3.635885,-0.014624,0.100965,0.56862,5.978943,21.467461,13.125837,-0.016366,0.010263,-0.629286,3.433227,5.016306,1.315364,0.014595,0.004723,-1.173608,3.84336,3.667628,0.596255,0.010398,0.000866,0.059314,2.430104,1.548894,0.108424,cut-carrot--
24547,8.547399,0.158348,0.134097,2.77361,1094.111224,19.059443,1.12461,0.125522,-0.786478,3.941733,144.193295,15.211165,-4.570083,0.691853,-0.563242,4.899604,585.782319,74.879743,0.030714,0.023946,0.76754,3.28205,7.618826,3.100368,0.046094,0.062077,-0.242257,3.291677,10.003212,7.970135,-0.027103,0.012031,-0.501946,3.023245,5.424945,1.563752,-8.127401,9.09852,0.80961,17.954053,1040.782431,1171.325284,5.346414,17.553622,0.619599,21.323232,684.761878,2280.596012,0.987178,4.378344,1.297523,12.137644,127.358453,565.302749,-0.03211,0.367086,-0.634979,6.272374,23.908248,46.377661,0.053373,0.043995,0.164499,2.371503,10.767033,5.686391,-0.032727,0.202314,-0.341632,2.431021,23.041565,25.689638,-6.092878,0.209711,0.162492,4.499183,779.899944,27.323155,-6.890144,0.419459,0.193727,4.250841,881.942564,54.712273,3.432736,0.242383,-0.478147,3.505181,439.414565,31.179778,0.065135,0.111855,-0.042783,2.619037,19.783087,14.542971,0.00563,0.011982,0.786749,3.448679,5.32045,1.150844,0.02902,0.00488,0.195234,2.991142,4.466434,0.537108,-9.794252,0.004776,-0.533585,2.793191,1253.665279,0.580678,-0.502943,0.026165,0.77155,3.498722,64.466883,3.218061,-0.198431,0.050368,-0.410676,2.320524,27.758684,4.558576,0.021939,0.002695,-0.809145,2.871292,2.809715,0.350246,0.019652,0.006714,0.131235,2.008507,5.775886,0.828539,0.032384,0.001266,-0.12194,1.580809,4.206719,0.156409,-9.795023,0.01872,0.347739,5.229603,1253.762905,2.433965,-0.521147,0.034641,-0.351231,3.261315,66.76676,4.377305,0.047741,0.124966,0.602769,4.686695,21.211202,15.556163,-0.001736,0.010113,-0.506383,3.189277,5.01028,1.214741,0.014633,0.005521,-1.077269,3.133132,4.780894,0.629997,0.019042,0.000821,-0.000549,2.238104,2.476388,0.103689,cut-carrot--
24814,8.595572,0.153587,0.444184,3.055422,1100.247125,19.487658,1.082859,0.103009,-0.37509,3.849114,138.62218,13.323114,-4.348978,0.703216,-0.744863,4.378607,556.869714,87.8964,-0.003929,0.021322,0.557031,3.096424,6.439336,2.489117,0.024756,0.063011,-0.408086,3.355507,10.750027,7.866507,-0.014113,0.010665,-0.392438,3.41184,3.769038,1.223317,-8.165838,6.717887,3.107488,20.446583,1045.303873,871.001769,5.625548,11.432074,-1.201506,27.711382,720.428139,1478.773686,0.977058,2.080658,0.575784,8.655848,125.072672,270.516971,-0.092111,0.299522,-0.428141,6.962045,19.939055,37.836341,-0.004101,0.046456,-0.458472,2.36139,12.451907,4.537393,0.086255,0.176169,-0.00105,2.412429,20.11191,19.531267,-6.040728,0.19798,0.173879,4.093346,773.219435,25.772803,-6.870204,0.37712,0.281943,5.072937,879.392564,49.016335,3.565731,0.19757,-0.300707,3.725804,456.447444,25.200812,-0.006358,0.104149,-0.400176,2.89417,16.694918,12.407433,-0.035502,0.00893,0.600143,3.173669,5.488427,1.142583,0.004366,0.004597,-0.03379,2.538445,3.766433,0.523424,-9.805083,0.004561,-0.731579,3.115533,1255.050672,0.591292,-0.416988,0.027656,1.042362,5.007313,53.395134,3.56264,-0.265253,0.036018,-0.830479,3.340857,33.967269,4.667541,0.021037,0.002598,-0.934912,3.036231,3.032709,0.306926,0.031808,0.006397,0.517772,2.37134,6.11509,0.501379,0.042164,0.001013,0.169654,1.785518,5.515298,0.111323,-9.814975,0.012791,1.173738,7.171378,1256.319496,1.554694,-0.470056,0.033903,-0.102528,2.77156,60.168078,4.406788,-0.025579,0.097323,0.914541,5.306852,17.472356,9.782996,-0.032552,0.007512,-0.609828,3.235247,5.685133,0.739385,-0.00222,0.005084,-1.087179,3.385489,3.60528,0.659331,0.025108,0.000804,0.285111,2.149182,3.368816,0.08836,cut-carrot--
25081,8.644328,0.084091,0.923491,3.745158,1106.493495,10.250333,1.132847,0.087042,-0.03946,4.543985,145.027951,11.210665,-4.428007,0.377598,-0.397509,6.531258,566.792168,48.969513,0.022996,0.014018,0.379282,3.125731,6.562139,1.277916,-0.017921,0.02194,-1.338413,6.20446,6.082081,2.706973,-0.038774,0.003665,-1.238432,6.344495,5.499945,0.387479,-7.81255,5.731469,4.046038,29.409538,1000.501671,729.601615,5.60102,10.576594,-1.145787,32.043094,716.979112,1374.912183,1.145011,1.772212,-0.64748,6.825512,148.352523,222.193067,0.010375,0.167505,-2.093381,13.598767,13.688196,21.650149,0.039583,0.040421,-0.08998,2.557091,10.636571,3.868038,-0.033297,0.131212,-0.194924,2.968362,18.700379,11.803092,-5.992136,0.08211,0.868619,6.508751,767.017779,10.281612,-6.891677,0.372138,0.321549,5.000095,882.180594,47.49415,3.670575,0.166903,-0.142275,4.372544,469.900919,20.704516,0.035304,0.079893,-0.692521,3.129179,12.42703,9.102455,-0.026361,0.003859,0.928516,5.910053,3.376631,0.501803,-0.001477,0.002965,-0.670609,3.371581,3.88574,0.381409,-9.811756,0.00278,-0.635161,3.449856,1255.905427,0.337863,-0.364116,0.015758,0.450697,3.071042,46.621889,2.026783,-0.290088,0.034348,-1.196267,4.145751,38.107751,3.300187,0.005947,0.000979,-0.697394,2.751784,1.758051,0.122135,-0.001502,0.004225,0.326862,2.4296,3.510364,0.43926,0.023825,0.001089,-0.616725,2.30324,3.637111,0.079213,-9.795848,0.006028,-0.492315,4.388195,1253.868968,0.766183,-0.420762,0.026962,0.080967,3.006533,53.954566,3.340687,0.099803,0.053571,-0.218679,2.573891,13.80396,6.531722,-0.003821,0.005751,-0.206942,2.008967,4.064862,0.607797,-0.003607,0.003891,-0.623893,2.262359,4.041852,0.496639,0.027271,0.000675,0.202255,2.100886,3.490648,0.087828,cut-carrot--
25347,8.586839,0.109351,0.733853,3.123942,1099.123782,13.928347,1.215739,0.091022,0.097933,4.505867,155.748986,11.171431,-4.534208,0.413572,-0.650375,5.963201,580.542398,50.758535,-0.024269,0.016747,0.486916,3.922234,6.069067,2.116899,-0.021569,0.025027,-1.168653,5.257472,7.822151,3.250191,-0.028217,0.004522,-0.683556,4.634828,3.701394,0.577653,-8.061952,6.753935,2.993695,20.670778,1033.118364,839.461956,5.631246,12.662041,-0.113228,26.068246,720.889415,1645.193504,1.037366,2.423329,0.81636,11.055682,133.696505,312.247029,0.02335,0.21268,-1.837254,10.421539,19.416854,27.658381,-0.022363,0.037898,-0.390401,2.30941,10.696322,4.927924,0.0892,0.149243,0.200789,2.658259,24.142152,18.568423,-5.972017,0.061198,1.663874,10.693232,764.420515,8.052166,-6.853485,0.298047,-0.498332,4.481385,877.263161,38.483498,3.782464,0.158957,-0.609845,2.795862,484.237626,19.452681,-0.011953,0.045184,-0.194286,3.298439,9.900689,5.862774,-0.017707,0.002293,0.114854,3.4851,2.733286,0.261307,-0.002056,0.002899,-0.722291,3.51445,3.273502,0.20796,-9.799667,0.002491,-0.482665,3.385293,1254.358896,0.263738,-0.33353,0.013092,0.962113,4.651938,42.912728,1.402394,-0.174769,0.037115,-0.580391,2.150468,25.921813,2.103945,0.012632,0.001097,-0.316499,2.160092,2.284708,0.126434,0.004769,0.004003,0.316992,2.297021,3.895484,0.51924,0.022777,0.001105,-0.619454,2.43644,2.985723,0.137154,-9.796269,0.007654,-0.181622,3.532406,1253.922617,0.986696,-0.361212,0.020523,0.471178,3.945243,46.235128,2.668588,0.145558,0.057403,0.171821,2.390262,19.112172,7.176277,-0.015178,0.005817,-0.496304,2.214377,5.179951,0.742391,0.006063,0.003794,-0.261091,2.058821,3.338126,0.412837,0.018149,0.000599,-0.236719,2.239982,2.336535,0.076904,cut-carrot--
25614,8.596985,0.071018,0.56854,4.196546,1100.419792,9.03561,1.243766,0.062485,0.539737,4.582958,159.327854,7.491002,-4.449383,0.313301,-1.325996,7.241574,569.733647,36.895052,-0.003063,0.014247,0.707713,4.988112,6.997805,1.824468,-0.023254,0.017294,-0.753223,4.827386,5.728742,2.231325,-0.038945,0.003134,-0.225383,4.158994,4.986042,0.407447,-7.604565,2.457924,0.708749,6.34991,974.009362,300.297277,5.804208,4.789029,3.43711,29.604105,743.056903,620.899997,1.188269,1.57694,2.202867,20.80726,152.542973,202.964003,0.002008,0.140773,-0.747958,6.911173,18.116878,18.297752,0.004903,0.024138,-0.091977,2.006582,9.106799,3.103338,0.011953,0.110767,-0.169719,2.959347,18.36775,14.375827,-5.892257,0.060359,-0.187022,4.126954,754.209078,7.86204,-6.955784,0.243714,0.026884,3.734393,890.361046,31.117656,3.774565,0.131404,-0.319203,2.640704,483.144341,17.1056,-0.037058,0.032785,-0.15958,3.223058,9.098361,3.306572,-0.025211,0.003012,0.883443,4.035424,4.086726,0.292141,-0.012146,0.002562,-0.70283,3.867815,2.467297,0.332681,-9.816216,0.001501,-0.297658,2.702534,1256.476503,0.162847,-0.307612,0.006749,-0.235975,2.65876,39.388907,0.859826,-0.232115,0.02481,-1.117969,3.291866,30.150716,2.80802,0.00126,0.000977,-0.180807,2.466082,1.501307,0.091687,0.002133,0.002318,0.297864,2.299817,2.870426,0.250927,0.010696,0.000697,-0.806959,3.55869,1.656241,0.076845,-9.807749,0.004728,0.447768,3.246233,1255.3923,0.599367,-0.350012,0.012293,0.530201,3.277152,44.807501,1.590085,0.1153,0.04006,0.407994,2.94605,17.319971,3.904886,-0.017806,0.004378,-0.347096,2.591531,3.979175,0.444501,-0.008652,0.002114,0.051607,1.929919,2.451745,0.228003,0.016618,0.000346,-0.123728,2.734905,2.240935,0.037259,cut-carrot--
25881,8.591118,0.091472,0.190204,3.325538,1099.682907,11.20441,1.38972,0.056825,-0.412804,2.75224,177.911664,7.234396,-4.69556,0.277343,0.960181,3.825313,601.160047,33.614732,0.027173,0.016755,0.700413,4.586986,6.701947,1.984031,0.01031,0.023344,-0.985605,4.141533,5.785351,2.908716,-0.035314,0.003775,-0.223458,3.355816,4.520824,0.490832,-7.873806,2.925342,0.282852,5.07824,1007.9119,378.317896,5.659777,5.535721,2.85591,22.453987,724.46898,719.989267,1.1277,1.922703,2.091285,15.348826,144.613085,249.027663,-0.003793,0.147597,-0.828407,6.798168,12.943921,19.191821,0.058524,0.019413,0.492083,2.751587,8.583946,2.2459,-0.093835,0.108174,-0.568351,3.259556,16.897948,11.823604,-5.886697,0.100086,0.123767,3.225506,753.497505,13.015227,-6.933838,0.329417,-0.315419,3.863996,887.531249,42.906613,3.797569,0.296128,-0.798666,4.035092,486.130422,37.881535,0.001881,0.054799,0.439215,3.339292,9.749459,7.108407,0.019621,0.00887,-0.580205,3.546185,5.363609,1.081896,0.019177,0.004549,-1.080367,4.583382,2.77012,0.569394,-9.801919,0.002108,-0.202425,3.017711,1254.64581,0.269672,-0.330105,0.006684,-0.048208,3.341048,42.254463,0.867773,-0.148057,0.035534,-0.510857,2.078632,18.967617,4.610709,-0.003327,0.001143,-0.048418,2.86284,1.94943,0.137947,-0.002477,0.002506,0.133105,1.876823,4.103076,0.32525,0.002169,0.000344,-0.040529,1.975614,1.291691,0.042547,-9.788895,0.006587,0.077639,3.188299,1252.980092,0.793306,-0.33466,0.015695,0.026041,3.569809,42.841434,2.034152,0.242706,0.042541,-0.545033,3.006544,32.469149,4.117078,0.004835,0.003778,-0.087972,2.622475,3.049206,0.43336,0.01347,0.004389,-1.23343,4.600198,4.364418,0.537102,0.006936,0.000488,1.094906,3.968055,1.473233,0.059011,cut-carrot--
26147,8.572215,0.214702,0.699236,4.777527,1097.257034,27.445276,1.377631,0.09183,0.241327,3.001665,176.519804,10.915897,-4.442183,0.916387,-1.363105,6.244993,569.711681,99.112695,0.012102,0.026253,0.645936,3.840187,7.244593,2.619303,0.155892,0.095631,-0.912658,2.738419,21.666501,11.303972,0.015529,0.012457,-1.175956,4.789783,5.628272,1.347363,-8.283249,6.063579,-2.977535,23.960032,1061.228501,760.482406,5.232464,13.527326,2.398473,24.592316,670.816306,1753.732799,0.837678,4.365752,0.402055,17.602763,110.693359,556.087436,-0.001305,0.266175,-0.356641,4.770766,23.103849,34.543805,0.024166,0.026512,0.37333,2.184108,8.386026,2.483325,-0.060837,0.201379,-0.63776,3.437565,18.864219,21.502882,-5.981699,0.155892,0.245976,2.855555,765.682947,19.684373,-6.949654,0.46134,-0.902895,6.143337,889.555766,60.329704,3.601805,0.659981,0.439824,3.576608,461.425276,80.06824,-0.127985,0.143973,0.418079,2.34744,24.699978,17.770399,0.048127,0.011482,-0.216551,2.836336,6.161741,1.493096,0.10087,0.024793,-1.123254,3.513329,13.359828,3.036965,-9.801915,0.006672,0.075726,5.445795,1254.645261,0.860848,-0.356817,0.021641,0.658788,6.834242,45.71152,2.757676,-0.126735,0.03734,0.259273,3.560155,16.243817,4.844238,-0.043124,0.008634,1.566127,5.062397,6.607039,1.105645,0.020921,0.003564,0.150932,2.250115,3.253415,0.422534,0.01708,0.000863,-0.445157,2.553623,2.68719,0.073426,-9.808152,0.02145,1.284605,6.297094,1255.446452,2.667905,-0.354783,0.051455,-0.694226,7.58283,45.433687,6.660776,0.113692,0.144905,1.763503,7.764374,21.389973,14.941603,0.012935,0.026305,-0.324648,4.551756,7.53056,3.420848,0.049139,0.011133,-0.674212,2.13093,6.909454,1.318075,-0.002561,0.000877,0.561856,1.985786,1.739192,0.10315,cut-carrot--
26414,8.703607,0.262781,0.618193,4.260892,1114.077594,33.606875,1.294204,0.133771,0.494384,3.283017,165.810202,16.595257,-4.037619,1.471155,-0.888254,3.890978,517.540915,179.393352,0.017848,0.023478,0.595715,4.059653,7.590925,2.989553,0.115465,0.117862,-0.691374,2.566899,24.980232,8.888322,0.000516,0.013912,-1.168988,4.626317,5.349308,1.491607,-8.060722,5.135756,-3.598554,30.813312,1033.057676,628.791827,5.228457,10.720492,2.563193,34.109907,669.730651,1389.858405,0.961309,3.776775,0.011871,20.800079,123.620546,489.758623,-0.005194,0.196121,-0.263987,5.75279,15.368392,25.495826,0.022085,0.024104,0.72832,2.529424,10.140059,3.125613,-0.076036,0.186177,-0.966211,4.116473,21.907136,23.248591,-6.12221,0.205951,-0.073099,2.336337,783.65105,26.620008,-6.919761,0.560379,-0.613904,4.867833,885.745445,72.454807,3.296628,0.701736,-0.288516,3.112437,422.059707,90.027735,-0.16173,0.142668,0.247071,2.238117,22.864951,17.055557,0.020023,0.016553,-0.206112,2.234021,7.052432,1.467729,0.05091,0.043111,-0.388767,2.622563,14.123927,3.113451,-9.816225,0.007181,-0.250516,4.889374,1256.479227,0.838921,-0.312072,0.043379,-0.421247,4.322842,40.284657,5.208668,-0.226072,0.046619,0.102323,3.413095,30.097166,4.974974,-0.033151,0.011986,0.490058,4.565497,6.620438,1.14862,0.016569,0.003617,-0.04,2.079884,3.594017,0.336684,0.018539,0.001012,-0.453394,2.097442,2.597589,0.113899,-9.802396,0.020666,1.388382,6.954957,1254.707029,2.674316,-0.388462,0.057071,-0.822943,6.843015,49.723636,7.421172,0.024432,0.159757,1.133045,5.403519,23.365749,19.195439,-0.005776,0.031031,-0.317472,3.745945,8.005389,3.492635,0.035281,0.013094,-0.677893,2.067312,8.03945,1.00057,0.002034,0.000995,0.732084,2.040635,1.975649,0.068482,cut-carrot--
26681,8.848183,0.29552,0.99054,4.470761,1132.583667,37.847155,1.251972,0.162766,0.258184,2.852037,160.734772,18.713408,-3.916684,1.455482,-0.617276,3.681356,505.814152,117.663936,0.045001,0.029109,0.514339,3.42987,9.958963,2.73748,0.074253,0.132737,-0.782823,2.448252,26.887887,16.146375,-0.001532,0.014302,-1.131858,4.503394,7.000831,1.811516,-8.403107,7.888741,-2.009812,17.59732,1075.854781,1019.772765,5.035069,19.083695,2.18462,20.609621,644.595177,2490.164837,0.99999,4.761199,0.018141,14.055388,128.234154,620.667856,-0.033711,0.308031,-1.344139,8.206522,18.690628,40.049,0.034869,0.029487,0.308423,2.959886,11.508115,2.048637,-0.094065,0.204597,-0.817153,3.773167,24.439464,19.427637,-6.254358,0.160215,-0.211807,3.275422,800.599036,19.815182,-6.967699,0.562533,-0.693023,5.083964,891.949875,70.969865,3.063588,0.686078,-0.820504,3.89386,392.971261,78.857559,-0.12047,0.143849,0.529941,2.37819,21.261692,15.310769,0.031313,0.014752,-0.154053,2.399257,6.065303,1.660388,0.03355,0.044161,-0.598009,2.670639,16.379087,5.743273,-9.8051,0.00957,-0.192903,3.537134,1255.05646,1.098039,-0.314267,0.054763,-0.382212,3.125972,40.337102,6.979097,-0.160973,0.073059,0.044258,2.587916,26.826222,4.816153,-0.02853,0.01259,0.540288,4.253902,6.771916,1.626525,-0.000926,0.005314,-0.052101,1.922451,5.055288,0.542724,0.011812,0.001468,-0.140127,2.129467,2.746874,0.107451,-9.793392,0.02423,1.219201,5.549914,1253.556393,3.062986,-0.395646,0.076833,-0.77983,4.571606,50.871709,9.621859,0.057374,0.187595,0.917797,4.505225,25.80564,14.678996,-0.002207,0.032486,-0.241411,3.416662,10.610304,4.141164,0.030661,0.014138,-0.659676,1.924102,8.373732,1.80453,0.004126,0.001144,0.599413,1.931152,2.453135,0.144245,cut-carrot--
26947,8.863166,0.288855,1.105948,4.793932,1134.590473,33.772269,1.210451,0.184043,-0.385406,4.209437,154.969753,23.773759,-3.617957,1.047579,-0.973454,4.209877,463.294112,133.344646,-0.016697,0.039285,0.298902,2.863079,8.548786,4.807494,0.036663,0.132826,-1.010776,2.79313,19.295118,11.711828,-0.007526,0.015172,-1.117353,4.281784,6.258785,1.744888,-8.191569,8.273693,-1.638664,15.454702,1048.522121,1078.668428,4.945171,18.461251,2.210573,21.769098,633.340486,2406.894021,0.988284,4.634003,-0.127556,14.614183,129.470573,593.178061,-0.0322,0.287507,-1.418459,9.226219,18.152888,36.671819,-0.041003,0.047544,0.181841,2.480992,12.019776,5.78284,0.108089,0.281792,-0.13884,2.273049,28.570848,35.067298,-6.208294,0.409685,-1.152847,5.340397,794.837096,48.919768,-7.027783,0.682939,-0.634701,4.119777,899.561612,88.773279,2.838776,0.44801,-0.295465,2.91081,363.57639,55.824117,-0.073359,0.201656,-0.394761,3.827599,23.524854,24.134413,0.010754,0.010784,-0.311028,3.337944,4.566221,1.109143,-0.007787,0.044341,-1.102578,3.291557,12.488484,4.102484,-9.814226,0.009223,-0.411658,3.858523,1256.221161,1.192272,-0.295923,0.055458,-0.167844,2.96143,38.019507,7.041187,-0.19757,0.067852,-0.21111,2.786648,25.290185,8.821882,-0.008233,0.014132,0.829686,3.904912,6.666096,1.647507,0.017549,0.006347,0.291507,1.783561,6.328475,0.269785,0.021187,0.00161,0.323375,2.00353,3.667076,0.112692,-9.810546,0.022285,1.142564,5.852504,1255.750644,2.869384,-0.430031,0.073205,-1.002185,5.4316,55.071372,9.471622,-0.083858,0.141444,0.889836,5.16054,15.396766,18.020969,-0.034797,0.034706,-0.63434,3.351411,9.186991,4.412453,0.026551,0.011931,-0.758185,2.400619,6.863691,0.987446,0.005197,0.001022,0.464844,1.981187,1.823327,0.087211,cut-carrot--
27214,8.909214,0.144369,0.063069,2.776262,1140.37966,18.767322,1.249,0.166784,-0.263328,4.721863,160.007901,21.004678,-3.793533,0.767494,-1.316576,6.276801,485.910924,94.609622,0.029982,0.039521,0.342369,3.031805,11.278465,4.898521,-0.115519,0.024356,-0.616602,4.17555,14.89015,3.118249,-0.047114,0.004499,0.147481,2.694627,6.260644,0.540197,-7.974574,5.110651,0.534572,9.188753,1021.520517,639.44588,5.324398,11.099074,2.736034,30.911833,681.867218,1436.425795,1.276217,1.959514,0.219757,6.500185,163.58657,254.074231,-0.132195,0.191786,-2.617226,17.932881,19.687445,23.331864,0.027448,0.056409,0.474535,2.488166,15.560561,6.888442,0.014635,0.234224,-0.48398,2.212893,32.453349,28.867221,-6.17875,0.422476,-0.956818,4.967445,790.948965,53.206974,-7.074791,0.579959,-0.364723,3.078595,905.679911,72.348585,2.913612,0.294346,-0.104721,2.783909,372.942642,38.300683,0.051818,0.099376,-1.595726,7.594269,11.99335,11.642227,-0.012053,0.006735,0.122952,3.36653,4.675334,0.71168,-0.073064,0.009096,0.713175,3.037801,9.412162,1.165648,-9.816549,0.005247,-0.616844,4.036055,1256.519958,0.612912,-0.268406,0.039384,-0.572551,2.9005,34.59776,4.856586,-0.19447,0.061117,-0.426479,2.915072,28.673534,4.732948,0.01789,0.005623,-0.696644,3.752297,3.591295,0.706568,-0.007597,0.005105,-0.216964,1.908031,5.478738,0.625444,0.005344,0.001237,-0.287414,2.275488,2.464209,0.159815,-9.80606,0.008686,-0.045662,3.319337,1255.175781,1.123575,-0.410333,0.040495,-0.330782,3.886737,52.552756,5.215417,-0.039372,0.069952,-0.669988,4.485517,12.341637,8.009009,-0.0628,0.008425,0.335434,3.064975,8.042843,1.094424,-0.026606,0.003399,-0.523616,2.552736,4.916337,0.242409,0.021305,0.000498,0.529212,3.009337,2.994997,0.040403,cut-carrot--
27481,8.760519,0.171264,0.705499,4.724147,1121.350466,22.131883,1.330421,0.155726,-0.322176,4.200436,170.316631,20.126897,-4.100298,0.381544,-0.361714,3.887669,524.841688,49.555139,0.041747,0.041407,0.467339,2.82109,13.099857,5.330552,-0.05219,0.021006,-0.596548,3.498976,6.792732,2.707674,-0.030775,0.003086,-0.018318,3.059007,3.943012,0.400836,-8.326765,11.190842,-0.693544,16.187697,1066.753128,1428.384343,5.155038,25.282269,2.425541,24.870993,659.925891,3306.296753,1.280464,5.139414,-1.257118,20.583076,163.912186,673.191625,-0.095556,0.332882,-2.204263,10.386158,25.465866,43.231863,0.020849,0.064826,0.347779,2.117616,18.952312,8.357728,0.047204,0.277423,-0.132714,2.101006,39.701661,35.973984,-6.016482,0.597535,-0.690013,3.424127,770.109998,77.694964,-7.153746,0.494428,-0.455657,3.185478,915.685445,64.292806,2.988864,0.311104,0.226981,2.732568,382.724918,38.723725,0.037717,0.094159,-1.915487,8.49903,13.449716,12.158277,0.014832,0.004019,-0.526471,3.7726,3.49431,0.52221,-0.023647,0.004753,-0.487186,2.827538,4.60907,0.610292,-9.799929,0.00533,-0.360833,3.530256,1254.39142,0.67191,-0.317885,0.027236,-0.21145,2.438298,40.800018,3.398347,-0.118898,0.050994,-0.415827,2.156492,15.546688,6.470813,0.00316,0.0034,0.169494,2.057324,4.393166,0.440912,0.012499,0.005585,0.183502,1.820981,5.83672,0.689474,0.017683,0.002289,-0.605568,2.595327,3.354746,0.294948,-9.795506,0.010177,0.090987,2.917766,1253.825977,1.277613,-0.375938,0.040806,-0.151392,3.492098,48.15659,5.250407,0.130303,0.117528,-0.460223,2.465392,23.739747,10.75239,-0.057311,0.006494,-0.036536,2.545626,7.569576,0.789129,-0.014374,0.004738,-0.320434,2.071039,4.04105,0.608429,0.024824,0.000741,0.077981,2.457845,3.205245,0.093522,cut-carrot--
27747,8.701546,0.128184,1.34082,5.619249,1113.807051,16.346101,1.40095,0.131096,-0.346115,4.282753,179.325104,17.030438,-4.182305,0.316763,-1.028824,5.200738,535.492976,38.50771,0.002532,0.033785,0.261593,3.409096,8.734781,3.346938,-0.034549,0.017674,-0.560278,3.92943,5.053697,2.29116,-0.03906,0.004064,0.22536,3.128598,5.022262,0.525034,-7.95103,8.319983,-0.820547,25.539721,1018.325388,1067.922706,5.317493,16.831665,3.118129,43.531615,680.986678,2195.61807,1.355454,4.138438,-1.717309,30.18357,173.533133,540.68342,-0.095185,0.215979,-2.036366,11.657975,19.962622,28.098029,0.008093,0.063974,0.236816,2.038155,16.834859,7.585683,0.09067,0.253274,-0.0939,2.155115,34.747158,29.947657,-5.957312,0.562188,-0.588964,3.540376,762.569428,72.325554,-7.160906,0.511681,-0.306503,3.11214,916.602413,66.400194,3.089213,0.270856,0.507335,3.150998,395.419271,35.278234,0.039677,0.094511,-1.889992,8.386128,13.47523,11.131092,-0.007427,0.007255,0.161885,3.255515,4.714293,0.920639,-0.017536,0.005502,-0.278807,2.261653,4.137046,0.524677,-9.811272,0.003659,0.216695,2.932796,1255.842961,0.471836,-0.249601,0.026871,0.004086,2.456458,32.636414,2.789343,-0.175847,0.030114,-0.594678,2.416718,22.529482,3.901011,0.000939,0.00301,0.070991,2.327169,3.016147,0.275662,0.034014,0.002916,0.04485,1.933811,4.830677,0.3098,0.033936,0.001538,-0.609486,2.704315,4.425116,0.188746,-9.796144,0.007855,0.087495,3.187246,1253.906494,1.01733,-0.330152,0.025214,0.723812,3.880682,42.273909,3.259269,0.134721,0.11757,-0.286345,2.201569,17.756374,15.003313,-0.068261,0.004871,-0.025345,3.133294,8.759437,0.627387,-0.008566,0.004186,-0.083044,2.349554,3.497947,0.369209,0.029454,0.000762,0.329208,2.479989,3.973273,0.074218,cut-carrot--
28014,8.666665,0.129164,1.086267,5.079991,1109.334602,16.741148,1.441048,0.099186,0.203409,2.372289,184.460397,12.860825,-4.384938,0.2433,0.127004,3.298979,561.32372,30.717745,0.058247,0.024485,-0.11003,2.936847,9.516717,2.886432,-0.006122,0.012461,0.108806,3.615564,5.180546,1.593626,-0.02285,0.003658,0.638891,3.705553,4.309988,0.316673,-8.094211,10.051326,-1.542563,22.225662,1036.068384,1309.816082,5.283341,25.514938,2.952632,28.015186,676.26771,3319.553693,1.409699,6.180172,-1.231877,18.310218,180.536144,804.236447,-0.043545,0.399615,-2.091917,9.505418,24.882764,50.920508,0.087314,0.042224,0.412782,2.321615,14.088168,4.328612,-0.093925,0.169112,-0.493337,3.162879,24.427909,14.81237,-5.998752,0.30312,-0.901739,5.826597,767.927173,37.315728,-7.172933,0.350344,0.698968,4.398836,918.154182,45.153844,3.102441,0.207173,1.234591,6.481281,397.112587,26.953183,-0.006771,0.031262,-0.125317,3.82461,6.383946,4.034362,-0.006285,0.006122,0.537409,3.756864,3.28727,0.650667,0.029238,0.005673,0.31957,2.237549,5.695534,0.445466,-9.805988,0.004297,0.212881,2.73839,1255.166529,0.554637,-0.226176,0.025881,0.211357,2.542637,28.960916,3.356655,-0.187094,0.035284,-0.343939,2.545884,24.024095,4.530036,-0.010153,0.002145,0.256811,2.206098,2.607725,0.264684,0.014129,0.002411,-0.271312,2.203009,3.020316,0.26879,0.032324,0.001604,-0.682141,2.640247,4.555869,0.150933,-9.789747,0.011341,0.421272,3.087173,1253.087656,1.471989,-0.259413,0.022321,0.141309,3.215008,33.205076,2.902755,0.252121,0.110068,-0.158405,1.942444,32.446936,14.132369,-0.022777,0.005689,-0.062208,2.972924,4.434367,0.562695,0.000043,0.005419,-0.437931,2.919137,3.712191,0.704623,0.035416,0.000497,0.100618,2.472368,4.574297,0.058719,cut-carrot--
28281,8.621229,0.131528,0.832909,4.4218,1103.534445,16.502398,1.396964,0.107675,0.110357,2.324853,179.018487,12.825744,-4.310348,0.35994,-0.36337,3.0764,551.876127,44.147797,-0.008213,0.020081,0.006861,3.201092,6.648772,2.235054,0.010672,0.021425,0.230006,2.707608,5.999851,2.768524,-0.01071,0.006299,0.108408,2.94807,4.88259,0.818703,-8.246772,10.380989,-1.513886,21.281897,1055.976086,1338.00632,5.21187,24.791407,3.061994,29.456101,667.130915,3224.801684,1.316039,6.042528,-1.388792,19.343521,168.718948,784.926535,0.046779,0.365842,-2.059445,9.88111,20.804798,46.020614,-0.022133,0.044232,-0.33314,2.10338,12.802289,3.284917,0.119513,0.182704,0.236955,2.762453,28.30925,14.751917,-5.96488,0.51925,-0.57644,3.394186,763.510363,67.390628,-7.049055,0.522808,-0.111716,4.074873,902.467719,62.777585,3.216455,0.344551,-0.172303,5.711087,411.713546,44.713525,0.023271,0.063881,-0.642522,4.069121,9.184936,8.244841,-0.015424,0.007136,0.136413,3.299391,4.692827,0.9275,0.023553,0.010474,0.093016,2.250634,5.781462,1.264354,-9.806931,0.003997,-0.014872,2.510351,1255.287351,0.512754,-0.136357,0.038121,0.253086,2.638586,17.457724,4.956053,-0.210406,0.039193,-0.40212,2.529662,27.013235,5.02674,0.015664,0.0017,0.066336,2.430852,2.245396,0.204892,0.032094,0.001818,0.205685,2.473912,4.509152,0.181573,0.050782,0.001117,-0.321546,2.43404,6.594894,0.125624,-9.797802,0.011443,0.166229,2.748383,1254.118645,1.488264,-0.187414,0.021875,0.540554,3.838206,24.005962,2.832201,0.218089,0.136823,-0.026179,1.834729,28.353313,17.400293,-0.027248,0.007696,-0.236354,2.320315,5.694685,0.679023,0.024951,0.005527,-0.279701,2.608163,5.266949,0.684094,0.032353,0.000539,0.052839,2.32517,4.14354,0.069746,cut-carrot--
28547,8.703917,0.07558,0.07714,2.758151,1114.155989,7.897262,1.400642,0.0791,-0.123224,2.522658,179.330981,10.008151,-4.3029,0.26635,-0.392121,4.248141,550.773577,34.594786,0.016477,0.018053,-0.166599,3.66858,6.187953,2.03258,-0.025997,0.021346,-0.105691,2.766226,7.202496,2.128054,-0.022875,0.007343,-0.079713,2.427262,6.216801,0.477686,-7.783977,4.137022,-2.335987,27.309136,998.376929,474.402085,5.37257,10.38672,4.994609,55.714086,688.339651,1342.0635,1.357106,2.855086,-1.100839,23.198703,174.18299,368.892996,-0.013209,0.261566,-2.405688,14.561052,16.671368,29.646849,0.04111,0.036026,0.074415,2.136284,12.041769,3.759923,-0.003349,0.128638,-0.494574,2.278372,23.735684,14.861154,-6.033049,0.406077,-0.309434,3.799465,772.233278,52.735244,-7.022512,0.580351,-0.122928,3.736531,898.891488,75.382844,3.417214,0.357321,0.320428,5.267695,437.439498,45.974863,0.069744,0.062762,-0.573098,3.689107,13.553246,7.919113,-0.035061,0.007282,-0.085059,3.15075,5.746775,0.742455,0.018026,0.009662,0.035158,2.536142,5.148811,0.920162,-9.819312,0.003024,-0.122069,3.090425,1256.872331,0.379287,-0.023953,0.023905,0.246838,1.936543,9.910582,2.925352,-0.265524,0.024197,-0.924396,4.565527,34.068452,3.058689,0.009375,0.001478,-0.522702,2.553208,2.377227,0.12536,0.0144,0.001288,0.175296,2.365834,2.472456,0.124422,0.035021,0.000911,0.189441,2.440493,4.768368,0.076646,-9.809817,0.009179,0.154798,3.315263,1255.656572,1.193136,-0.12822,0.012965,-0.024135,2.555617,16.454719,1.66421,0.13817,0.093037,-0.284887,2.652225,17.748049,12.062901,-0.018544,0.006726,-0.367438,2.101475,4.60803,0.770585,0.013692,0.004678,-1.033199,3.086523,4.567925,0.325894,0.030905,0.000372,0.494386,2.815662,4.064759,0.034529,cut-carrot--
28814,8.569319,0.106438,0.36736,2.238691,1096.929531,11.866163,1.370339,0.08359,-0.280282,2.527623,175.644607,9.525097,-4.383705,0.340224,-0.316781,3.321703,561.619225,35.241926,0.01264,0.020742,-0.297109,3.176609,7.594605,2.587735,-0.004838,0.021036,-0.063715,2.397467,6.90382,2.352772,0.003122,0.006142,0.208307,2.366676,3.603705,0.669183,-8.201983,5.877366,-2.292758,18.789253,1051.086144,726.975108,5.152931,14.30382,4.08917,34.515993,660.429146,1860.076123,1.19993,4.02177,-0.458395,14.150073,153.674701,523.934171,0.03171,0.28131,-1.915645,12.095799,17.885778,36.368627,0.015058,0.035705,-0.067399,1.826258,12.69903,4.288122,0.007919,0.154895,-0.105185,2.189846,23.540602,18.218289,-5.967285,0.467432,-0.224785,3.22617,763.815382,60.976426,-6.986883,0.673431,-0.007722,3.305147,894.445902,84.13942,3.622251,0.515577,0.240782,3.969466,463.654411,66.951031,0.01224,0.094439,-0.209444,2.954418,11.586894,11.434121,-0.039726,0.014867,1.75447,7.632508,5.580939,1.933202,0.014419,0.010709,0.25665,2.83552,5.77664,1.300359,-9.809279,0.00409,-0.324595,3.269169,1255.588606,0.494452,-0.00665,0.024905,0.321996,2.063242,7.888462,2.26257,-0.240493,0.040629,-1.020989,3.508909,31.437839,4.637036,0.010458,0.001411,-0.612691,2.513964,2.360688,0.177298,0.020107,0.003014,-0.412604,2.508625,3.418638,0.389632,0.033605,0.001339,0.158883,1.884118,4.301859,0.174021,-9.808161,0.011443,-0.061902,3.461884,1255.444966,1.474311,-0.072279,0.017266,-0.51927,3.910965,9.266356,2.241748,0.196899,0.118548,-0.488125,2.702504,29.686257,11.509043,-0.018126,0.007236,-0.256333,2.016116,4.622171,0.774662,0.017675,0.006465,-0.57938,2.006573,4.658949,0.71647,0.022855,0.000614,0.846699,2.78922,3.015576,0.071358,cut-carrot--
29081,8.596549,0.131069,-0.114783,2.852123,1100.358322,17.039692,1.352119,0.082873,-0.29965,2.592691,173.110579,10.560683,-4.296275,0.303869,-0.299737,3.285883,550.13438,35.826862,-0.00222,0.015878,-0.175905,3.661605,5.517089,1.73807,-0.038835,0.019824,-0.471549,2.669164,5.80689,2.576191,-0.01629,0.006245,-0.276755,2.375409,4.028445,0.795366,-7.97686,3.647113,-0.656846,12.231448,1021.11149,473.674739,5.420468,6.233346,3.840714,33.209951,693.820441,814.715092,1.22108,1.914431,1.043463,10.583563,156.298341,248.955546,-0.01828,0.127028,-0.075077,3.810051,13.36553,15.52188,-0.000868,0.035131,-0.269571,1.969737,8.803719,3.800897,0.077214,0.162378,-0.022311,2.205583,23.296517,16.721233,-5.93071,0.781649,0.267244,3.492878,759.148859,101.294098,-6.896457,1.033816,0.580254,4.521628,882.752515,134.352756,3.713774,0.554843,-0.118916,3.316398,475.389611,71.772114,0.043705,0.113749,-0.144419,2.347472,20.556313,13.323691,-0.043894,0.018007,1.050729,6.118659,6.465559,2.309465,-0.00511,0.011328,-0.210129,3.048706,4.949859,1.434989,-9.818745,0.003012,-0.685248,4.830875,1256.79961,0.382302,0.077278,0.015759,0.782246,3.4484,10.084543,1.987968,-0.303923,0.033044,-1.350013,5.705496,39.357779,3.730872,-0.00026,0.001702,-0.435419,3.213682,2.431504,0.199346,0.022654,0.002734,-0.54395,2.746063,3.217193,0.324735,0.026716,0.001449,-0.118116,1.729606,3.623726,0.16565,-9.814682,0.007919,-0.401361,4.40574,1256.280363,0.985511,-0.041929,0.014379,-0.582511,4.002458,5.541193,1.839831,0.132283,0.100835,-0.623116,3.334562,21.807716,10.113923,-0.038446,0.005507,-0.550122,2.650677,4.935447,0.713912,0.00632,0.005108,-0.766977,2.459848,3.516738,0.534053,0.019149,0.00063,0.776174,2.533321,2.503653,0.077751,cut-carrot--
29347,8.577295,0.149322,-0.065241,2.57558,1097.895113,19.368396,1.434083,0.124121,-0.421105,2.657019,183.562664,16.139611,-4.589973,0.336964,0.881333,3.707504,587.574558,42.732759,0.021839,0.014592,-0.631924,2.845896,7.356598,1.863286,-0.021874,0.019383,-0.624772,3.130988,6.404778,2.488883,-0.019384,0.005908,-0.407172,2.542598,3.317114,0.766177,-7.914239,5.617608,-2.122818,17.062296,1013.299657,726.229207,5.514564,10.074571,2.598322,21.144519,705.891393,1323.935262,1.148048,4.946369,1.450712,12.78184,147.287477,644.272935,0.02192,0.314496,-2.438184,13.247171,16.43782,40.893933,0.05972,0.023415,-0.132423,2.193492,9.669872,2.871985,-0.066472,0.114026,-0.511182,3.347604,23.718137,13.28575,-5.91034,0.546415,0.600615,5.714734,756.565389,70.061047,-6.985532,1.164529,0.40785,4.025614,894.171706,150.763082,3.795511,0.640774,0.338706,3.469946,485.837613,83.190809,0.03553,0.099255,-0.092636,2.288552,13.993597,12.513853,-0.013762,0.022517,0.835908,5.469348,6.506259,2.738973,0.008908,0.008314,0.237419,3.493983,4.023068,1.052755,-9.805913,0.004061,-0.457059,3.191186,1255.157083,0.521455,0.067235,0.013812,0.464297,3.008691,8.649418,1.78431,-0.289859,0.03776,-1.104866,4.361966,37.11769,4.891356,-0.001702,0.001528,-0.274274,3.188053,1.883982,0.156588,0.008122,0.002859,-1.068498,3.462556,3.636257,0.299656,0.009288,0.001066,-0.917131,3.0783,2.302745,0.119982,-9.795867,0.009357,-0.209581,3.513978,1253.87164,1.189418,-0.024109,0.01789,-0.409582,3.189413,4.645449,2.314853,0.272222,0.083579,-0.53209,3.032056,34.939716,10.762495,-0.00495,0.007155,-0.612701,3.281706,3.709848,0.826763,0.002438,0.004547,-0.776426,2.463069,3.709658,0.545049,0.016704,0.000711,0.662911,2.211293,2.289665,0.081829,cut-carrot--
29614,8.477653,0.156975,-0.347618,2.921013,1085.159272,19.733667,1.388864,0.146133,-0.550781,2.325198,178.149835,16.883203,-4.595442,0.34437,0.781598,3.589598,588.289379,43.418861,-0.012675,0.012507,-0.874396,3.428391,4.745551,1.542736,-0.007417,0.019332,-0.532936,2.817478,5.39475,2.508366,0.020356,0.009769,-0.658882,2.677528,5.980739,1.152114,-8.185309,5.498242,-2.486588,18.870017,1047.807413,717.863662,5.330217,10.443635,2.383778,19.11618,682.506518,1368.098955,1.047981,4.973635,1.329459,12.393189,134.208166,648.97389,0.086534,0.291649,-2.452294,14.037,14.51842,37.902431,-0.011423,0.024336,-0.62865,2.463915,8.441078,2.7428,0.05876,0.124861,0.130893,2.793577,19.311328,15.278557,-5.878072,0.512408,0.626789,6.136196,752.407984,66.297393,-6.917698,1.332652,0.257353,3.612479,885.467138,173.290767,3.77497,0.702186,0.248003,2.945581,483.227359,90.840928,-0.021337,0.097696,-0.339498,2.51893,14.904745,11.375567,0.007987,0.023799,1.079678,5.45534,6.812307,2.977345,0.021285,0.00994,0.347259,2.872559,4.081384,1.24176,-9.812664,0.004831,-0.285949,3.056362,1256.020953,0.627327,0.054812,0.015108,0.200629,2.555306,7.402498,1.876295,-0.299724,0.039195,-1.162699,4.290142,38.58945,4.822018,0.012514,0.00173,0.362851,2.866531,2.938984,0.223353,0.01476,0.002829,-0.764963,3.03542,4.121011,0.361262,0.012823,0.001024,-0.763456,2.832244,2.412322,0.12129,-9.809795,0.010753,-0.110559,3.655067,1255.653725,1.398003,-0.011188,0.019716,-0.240668,2.899848,6.350549,2.557267,0.235602,0.104874,-0.309116,2.776884,30.214261,13.582161,-0.002198,0.006472,-0.831203,3.697474,3.90349,0.74659,0.014534,0.004428,-0.584944,2.197181,4.914334,0.562199,0.006038,0.000704,0.234712,2.155916,1.758908,0.09087,cut-carrot--
29881,8.534279,0.129091,-0.268004,3.546125,1092.456333,14.405965,1.383272,0.149505,-0.64714,2.399928,177.072904,19.361292,-4.625846,0.319201,0.80675,3.899829,592.108839,41.499802,-0.031882,0.011153,-0.825829,3.458571,4.978771,1.450261,-0.037863,0.021311,-0.682528,3.088878,7.433214,2.398309,-0.009736,0.012405,-0.8403,2.746633,6.867658,0.889099,-7.789372,4.030099,-2.512951,24.253393,998.226226,488.511244,5.736836,6.861245,1.394524,18.908986,735.784081,862.437259,1.061237,4.123383,1.409174,16.290663,138.063525,527.664506,0.019839,0.321527,-2.376282,12.743615,16.255975,40.034936,-0.003228,0.024545,-0.656522,2.66322,7.844479,2.779159,0.067449,0.083606,-0.460644,3.016639,15.667734,10.777374,-5.924424,0.544295,0.61733,5.366221,758.368786,69.946596,-6.812106,1.270794,0.292597,4.133291,871.951333,165.237705,3.773914,0.602654,0.330633,3.465535,483.147489,77.042174,0.040279,0.07762,-0.443227,2.411786,13.084036,9.427864,0.009339,0.019052,0.200667,3.146828,6.527225,2.226236,0.019138,0.009022,-0.045095,2.323565,4.143282,0.995951,-9.81484,0.003469,-0.201945,3.102956,1256.299516,0.449969,0.067251,0.010793,-0.018151,2.622982,9.048202,1.280402,-0.314435,0.021441,-0.126809,2.825145,40.269452,2.760213,0.008072,0.002203,0.428018,2.415757,3.755879,0.079507,0.001733,0.001156,-0.491763,2.971666,2.44415,0.150279,0.003618,0.000444,-0.68726,2.589481,1.363942,0.056585,-9.811666,0.007385,0.29414,4.068013,1255.893202,0.960217,-0.037678,0.016159,-0.280573,2.89628,5.729284,1.949539,0.201375,0.077455,-0.040592,2.936835,25.778422,10.070456,0.005706,0.005119,-1.131088,4.602828,3.571014,0.584798,0.007272,0.002556,-1.419201,3.959508,3.256038,0.313191,0.006349,0.000425,0.736153,3.478907,0.987319,0.050401,cut-carrot--
30147,8.430899,0.109056,0.283442,2.473379,1079.174508,13.515756,1.40071,0.134365,-0.615089,2.609107,179.983041,13.524565,-4.764147,0.299727,0.660629,3.400795,610.11262,33.135163,-0.000204,0.015119,-0.428756,2.30311,6.572724,1.280638,0.007508,0.025587,-0.165573,2.193803,7.064527,2.587238,0.008726,0.012529,-0.39272,2.294326,7.4799,1.567102,-7.960084,5.121427,-1.72344,17.252387,1019.647447,644.910424,5.469198,7.55022,1.312991,16.051694,701.471531,957.289952,0.972346,4.936426,1.605448,13.907855,124.621325,645.539525,0.006011,0.346417,-2.083678,11.395264,18.431593,44.483455,0.005601,0.024491,-0.641739,2.481597,8.817309,2.761137,-0.005382,0.074765,0.020219,2.782015,14.54433,6.373232,-5.970922,0.252608,-0.030657,2.523859,764.288851,32.713545,-6.833741,1.016752,-0.348338,3.091597,874.719032,132.491225,3.875741,0.441853,0.535843,3.782512,496.148348,56.646897,0.002022,0.053043,-0.390105,3.255594,6.982182,6.652987,0.015362,0.016954,0.301473,2.997808,6.948825,1.704851,0.022171,0.006469,0.086103,2.283737,4.125751,0.698902,-9.805232,0.007721,-1.77822,12.244717,1255.070495,0.974653,0.022089,0.014972,0.45208,4.185953,5.417085,1.872423,-0.239078,0.040465,-0.916065,4.11646,31.048126,4.83084,0.008278,0.002005,0.236237,2.254476,3.457373,0.257981,-0.002226,0.001924,-0.696494,3.619104,2.087985,0.24867,0.011001,0.00069,-0.948919,3.593497,1.55452,0.082843,-9.814301,0.009251,0.093516,3.598348,1256.231015,1.185436,-0.034907,0.020144,0.28451,3.585489,5.399903,2.553527,0.218241,0.082044,-0.434382,3.015491,27.945768,10.659139,0.025088,0.006855,-0.868301,3.19471,5.119369,0.798189,0.024211,0.003448,-0.613711,1.99126,3.839475,0.366867,0.003482,0.000394,0.738351,3.391598,1.049032,0.050476,cut-carrot--
30414,8.412352,0.088177,0.436105,2.739191,1076.781587,11.449819,1.389365,0.080721,-0.375335,2.390726,177.865899,10.342486,-4.635203,0.210534,0.189599,2.627256,593.602584,21.790751,-0.025244,0.015187,-0.297763,2.212728,6.606493,1.464497,-0.033546,0.020349,-0.244395,2.216686,6.430073,2.515752,-0.016943,0.013014,-0.659649,2.667926,7.235829,1.60746,-7.852452,2.674654,0.515046,7.079849,1005.494662,335.932908,5.582247,3.51882,0.914182,7.096238,715.046331,446.226376,1.361275,2.67605,1.455153,12.144685,176.125258,337.648351,-0.131477,0.204804,0.297912,3.769267,17.353429,26.351104,-0.050459,0.027487,-1.0753,3.191977,13.713341,1.253092,0.101415,0.088865,0.16789,2.826871,22.928265,5.888304,-5.906023,0.56552,-0.458184,3.152766,755.999252,72.906635,-6.9041,0.822641,-0.665247,3.333625,883.724787,107.025914,3.752701,0.550301,0.729093,3.688045,480.631323,67.266809,-0.082876,0.094561,0.738705,3.367318,18.508561,11.758078,-0.050472,0.023728,0.475099,2.425164,7.973591,3.018681,-0.00496,0.005828,-0.346592,2.340389,3.509457,0.742617,-9.808729,0.008666,-1.604178,10.27471,1255.517632,1.1163,0.085444,0.047408,-0.595776,4.463566,12.567636,5.55605,-0.242151,0.046465,-0.627428,3.579321,31.51379,5.52979,-0.09658,0.03758,1.792363,5.064752,14.240091,4.094815,0.024947,0.003792,-0.428725,2.323496,4.331568,0.357107,0.02769,0.001026,-0.441918,1.955863,3.742011,0.110661,-9.817244,0.006668,0.326378,4.921362,1256.608027,0.834073,-0.050531,0.023349,0.250562,3.885726,6.624211,3.003682,0.147186,0.064371,-0.649431,4.079806,21.671903,6.549101,-0.003549,0.007229,-0.755081,3.186923,5.278748,0.840829,0.012768,0.002843,-0.786906,2.440867,3.065863,0.316521,0.005885,0.000487,-0.044609,3.80546,1.097021,0.062684,cut-carrot--
30681,8.354652,0.092696,0.339387,3.10641,1069.395901,12.040444,1.555037,0.092099,-0.176571,2.338105,199.068297,11.8281,-4.738799,0.170387,-0.04626,3.028881,606.567153,22.139559,0.055701,0.029237,-0.106294,2.072134,12.164043,3.657021,-0.014341,0.020018,-0.073663,2.260877,7.526255,2.583469,-0.081308,0.008302,-0.39697,1.881604,11.514518,0.694379,-7.64554,3.019122,1.185343,7.955999,979.566947,363.46459,5.718691,3.144107,0.919147,8.44942,732.43007,399.114423,1.561547,3.077694,0.891221,11.294131,199.949251,399.86821,-0.433548,0.461639,0.516066,2.925875,59.49382,52.727546,0.112188,0.090858,-0.934129,2.993168,20.751695,8.254508,0.012874,0.073574,-0.41853,3.721397,18.417978,9.347376,-5.836444,0.510082,-0.259869,3.600445,747.095926,65.650206,-6.956195,0.602286,-0.565127,3.810199,890.412985,77.753193,3.7235,0.525562,0.716219,3.905188,476.608309,68.377119,-0.136833,0.110985,0.381628,2.420791,17.520167,14.429094,-0.143775,0.03551,0.030616,1.863922,19.787413,3.778359,0.024381,0.008832,-0.397218,2.196172,6.510906,1.03206,-9.797093,0.008547,-1.480883,9.657184,1254.028021,1.108621,0.130723,0.058381,-0.247356,3.130766,16.749056,7.583086,-0.285024,0.066743,-0.32524,2.662544,37.562291,7.411793,-0.193602,0.04097,0.784332,2.451328,24.782645,5.326442,0.027389,0.004385,-0.418735,1.992068,4.674706,0.418418,0.053932,0.003007,-0.874778,3.521624,6.911891,0.389145,-9.814268,0.005284,-0.369804,4.455915,1256.226472,0.681931,-0.060243,0.026752,0.160202,3.234811,7.719493,3.476602,0.214074,0.051971,-0.804873,3.717208,29.472969,4.88807,-0.033585,0.011943,-0.358827,2.463611,6.550936,1.487025,0.011306,0.002265,-0.869388,2.885612,3.415781,0.257565,0.040775,0.003804,-1.338455,3.705634,6.068546,0.342778,cut-carrot--
30947,8.356668,0.096615,0.494739,3.083642,1069.662658,12.253137,1.659535,0.064316,-0.048081,2.597369,212.440664,8.226797,-4.855119,0.250239,0.154507,3.009269,621.699636,27.715957,0.144819,0.027774,0.732462,2.669699,19.584625,2.977516,-0.000408,0.019599,-0.067633,2.53025,6.345787,2.328368,-0.118058,0.013805,-0.068057,2.215453,15.123736,1.789739,-7.869189,3.022648,1.281614,8.146197,1007.485879,385.995885,5.577246,3.169984,0.55334,8.067824,713.887566,413.242618,2.03927,3.047632,1.460227,12.859335,261.26892,394.692208,-0.437967,0.435259,0.691123,2.974767,64.019881,41.427072,0.104261,0.100121,-0.750486,2.780955,21.517615,13.020731,0.07415,0.081937,-0.006455,3.03933,18.131208,10.092284,-5.676065,0.488311,-0.160474,4.047686,726.567642,62.783859,-7.165823,0.705468,0.173313,3.458981,917.257084,90.86457,3.673117,0.504954,0.718823,3.844411,470.459758,61.185785,-0.169098,0.126933,0.192239,2.23317,23.561502,15.135289,-0.199053,0.03927,-0.256745,2.102291,26.107489,4.591692,0.040441,0.008684,-0.163909,1.965727,6.608678,1.10624,-9.786973,0.00946,-1.031636,7.501215,1252.732873,1.219375,0.33322,0.164187,-0.490513,2.665632,43.663703,19.966328,-0.346964,0.068804,-0.885949,3.10413,44.561905,8.734794,-0.250751,0.030971,0.471823,2.740034,34.164577,1.851676,0.046026,0.003925,0.204654,2.140661,6.156964,0.459606,0.115859,0.00725,-0.556009,1.865396,14.958479,0.882074,-9.811885,0.005987,-0.340234,3.657086,1255.922175,0.742138,0.11075,0.108859,-0.552266,2.432601,21.353296,10.107919,0.214908,0.062615,-0.786212,3.008669,28.129538,7.593253,-0.130698,0.033545,0.098673,2.211712,17.039284,4.19624,0.016647,0.002353,-0.615301,2.483525,3.604779,0.17194,0.096712,0.009919,-0.345114,1.498027,12.493038,1.245282,cut-carrot--
31214,8.352238,0.089871,0.678024,3.015702,1069.08934,11.58783,1.700184,0.076635,0.033006,2.411737,217.816693,8.630655,-4.867709,0.293622,0.467378,3.363865,623.1425,36.681802,0.17544,0.034301,0.656198,2.700726,24.311269,3.083476,0.055629,0.041259,-0.541078,2.59787,14.790074,5.127876,-0.13763,0.012729,-0.261752,2.414638,18.653412,1.058335,-7.725882,1.869833,1.859657,9.075671,988.925617,242.738461,5.629633,1.712333,-1.079401,5.361299,720.594762,222.670447,2.446422,1.622812,-0.449182,4.840142,313.146889,210.968675,-0.430014,0.390433,1.104834,3.103498,57.429861,46.505489,0.119721,0.098549,-0.661339,2.755576,19.53986,10.481882,0.134349,0.049538,-0.731693,2.728933,17.393135,6.333678,-5.497312,0.438245,0.418023,4.944735,703.68265,56.394588,-7.217562,0.558027,0.54171,3.649386,923.859568,72.225982,3.772556,0.482648,1.185865,4.540258,482.966552,61.544691,-0.142449,0.157707,-0.096017,2.382457,19.844281,20.151032,-0.219744,0.028584,0.046176,2.088109,29.960756,2.026366,0.066675,0.011074,0.172234,1.692357,8.585084,1.426225,-9.76229,0.007233,0.273358,2.228938,1249.574162,0.901075,0.699996,0.299333,-0.161123,1.895459,91.007534,34.891625,-0.443383,0.032074,-1.15456,3.814277,56.832782,4.03033,-0.274534,0.023672,0.688204,3.432646,35.346935,2.846923,0.063613,0.002099,0.279308,2.943495,8.541637,0.167252,0.150997,0.005352,0.035935,1.713764,19.620201,0.515157,-9.786621,0.004213,-0.069687,1.973773,1252.688968,0.489826,0.366955,0.245563,-0.28637,1.87992,47.899135,30.535774,0.254871,0.055189,-0.229807,2.396363,33.252332,6.518706,-0.163899,0.024213,0.230611,2.395554,22.778786,1.898522,0.034895,0.005751,-0.87564,2.331185,5.44459,0.595171,0.132169,0.007158,0.184739,1.708775,17.793076,0.448713,cut-carrot--
31481,8.35093,0.096577,0.65216,2.779853,1068.927571,12.269921,1.636243,0.211497,1.936363,7.913215,209.661676,26.021255,-4.755855,0.473131,-0.584545,4.798675,609.820129,40.816485,0.210959,0.022187,0.337222,2.552857,27.534528,2.424762,0.107049,0.046721,-0.221757,2.438973,14.861789,5.549423,-0.098666,0.023492,-0.536546,2.737063,13.996359,2.477053,-7.751712,3.795418,-1.094228,14.710698,992.253177,493.019348,5.268511,4.2971,2.44763,20.785863,675.275457,541.093097,2.490958,2.177699,0.470564,7.661431,319.961793,272.850017,-0.299222,0.443409,1.055767,3.507919,41.920677,53.050892,0.159177,0.081638,-0.694296,3.237928,20.510352,10.527897,0.040128,0.038686,0.536261,7.932841,8.711987,4.245779,-5.506463,0.142914,-0.53726,8.20234,705.071594,13.13685,-7.06982,1.335812,-0.253034,7.408855,905.414409,160.011733,3.984795,0.347522,-0.741948,6.306692,510.053826,45.197439,-0.050502,0.133225,-0.194394,2.796652,17.434683,16.376791,-0.170627,0.036355,0.177686,2.279853,21.840356,4.727459,0.113534,0.011868,-0.047913,3.749307,15.015085,1.316885,-9.735388,0.007416,-0.180952,2.988735,1246.130157,0.946396,1.074639,0.380691,0.331908,1.777783,137.870395,48.124719,-0.519352,0.034486,0.326083,3.534892,66.485832,4.466157,-0.180289,0.021363,0.141069,2.496906,23.091093,2.768447,0.032926,0.003773,0.897809,3.126494,5.053511,0.367308,0.158611,0.004224,-0.091328,1.675977,20.873665,0.175769,-9.777779,0.004907,0.467099,3.002373,1251.559239,0.498329,0.717893,0.32874,0.019768,2.378944,92.087419,42.178605,0.129178,0.15866,0.806785,3.17369,28.639761,11.953049,-0.12452,0.041248,-0.248118,2.387767,18.593311,3.908567,0.058489,0.006877,-0.076942,1.779322,7.99417,0.769574,0.144378,0.004727,-0.162943,1.490072,19.002473,0.304162,cut-carrot--
31747,8.499335,0.091286,0.909466,3.191075,1087.970798,9.947881,1.461386,0.226275,1.131409,5.004874,187.05745,29.424879,-4.687104,0.510004,-0.383546,4.210948,600.079187,63.84524,0.150556,0.027403,-0.176994,2.146542,19.324891,3.531925,0.056162,0.062941,-0.263122,2.122354,15.150031,5.361397,-0.061103,0.023674,0.014196,2.529306,10.392875,2.393109,-7.771966,3.429066,-1.736057,16.511215,994.812531,447.419826,5.471831,4.488196,2.50832,20.016678,702.220832,544.546784,2.604711,1.457196,1.540623,13.159387,333.403177,191.0019,0.045468,0.131457,-0.144146,3.384328,21.422046,17.005788,0.010547,0.032233,-0.204457,3.456118,9.31748,3.901699,0.147701,0.057989,0.503632,5.508466,24.161992,3.954135,-5.447011,0.280324,-0.246536,4.108943,697.264251,35.443833,-7.044878,1.603014,-0.068496,5.546662,901.745669,208.40766,4.207128,0.300569,-0.513559,6.320772,538.514507,39.082644,0.035845,0.164559,0.34449,2.702122,25.4538,19.438287,-0.103104,0.026128,0.861767,4.002653,16.634291,1.770152,0.046656,0.023311,0.089321,2.782903,10.197503,1.947099,-9.688864,0.006975,0.2752,2.992206,1240.174689,0.903765,1.498478,0.203436,0.853868,2.851717,192.254627,23.716309,-0.5424,0.039317,0.151758,2.735207,69.478006,5.002203,-0.096346,0.012624,0.446245,1.648936,12.851846,1.434064,0.038291,0.00383,1.133691,3.328889,4.91801,0.495542,0.130456,0.008293,0.137888,1.739562,16.699625,1.077803,-9.745302,0.004361,0.759198,4.940537,1247.398711,0.562789,1.074949,0.156526,-0.129048,2.506229,137.928377,18.893002,0.066353,0.168441,0.491109,2.613894,31.678921,20.283809,-0.130051,0.042517,-0.297463,2.29024,21.363518,2.682633,0.025325,0.014433,0.22106,1.628364,8.960708,0.769084,0.124917,0.00569,-0.55584,1.604032,16.136848,0.664698,cut-carrot--
32014,8.493007,0.083076,0.737325,2.96616,1087.140132,9.586521,1.406876,0.194877,1.212136,5.855958,181.438292,17.547639,-4.541345,0.3745,-0.527964,5.796701,582.041932,34.857257,0.066157,0.027407,-1.119878,3.458633,8.962041,3.427741,0.071459,0.056608,-0.221046,2.361968,14.526533,5.339489,-0.027237,0.01407,-0.387126,3.43813,7.214169,1.196339,-7.509625,3.029002,-2.018022,18.701511,962.056046,369.372635,5.590498,3.991925,3.370698,25.309505,716.211013,505.688706,2.467667,1.21968,1.961748,16.917369,315.996016,157.992555,0.080057,0.092206,-0.974125,3.412797,18.145467,8.433634,0.024463,0.01811,-0.291999,5.156413,8.998926,1.225732,0.054658,0.064934,-0.110268,4.388158,16.706969,6.532442,-5.461231,0.245337,0.076265,3.615729,699.230875,27.613111,-6.883786,1.321286,-0.004551,7.419225,881.248359,168.436612,4.390329,0.221415,-0.70851,7.776549,561.969785,28.710941,0.054715,0.15087,0.442306,2.983629,19.920956,19.594602,-0.036008,0.011826,0.3848,4.098787,5.52312,1.536243,0.050645,0.021429,0.133055,3.221412,8.409187,2.715089,-9.655052,0.004932,0.436183,3.131675,1235.846682,0.638416,1.733369,0.045551,0.698682,2.809426,222.171901,3.80414,-0.545544,0.03792,0.185689,2.793241,69.888244,4.801123,-0.030406,0.00516,1.522018,4.52806,5.026796,0.510325,0.014496,0.004478,0.251809,1.850333,4.696071,0.580946,0.063149,0.006739,-0.354781,1.713722,8.18278,0.850639,-9.720141,0.003653,1.25463,7.473264,1244.178914,0.442391,1.302467,0.088623,0.235839,3.075168,166.933438,10.374335,0.089907,0.16433,0.807818,2.63118,31.499446,7.721179,-0.033323,0.020523,-0.373199,2.906105,10.558827,2.668751,0.022897,0.014847,0.183507,1.546073,8.901355,1.379473,0.071359,0.002625,-0.96809,3.890835,9.196427,0.323234,cut-carrot--
32281,8.514542,0.055795,0.437516,3.079604,1089.924808,5.060309,1.372548,0.186386,1.282552,5.837203,175.686183,24.252028,-4.475948,0.270317,-1.654025,6.526185,572.992573,33.856076,0.011413,0.012056,-1.591116,6.408677,4.579031,1.4054,0.001825,0.033148,-0.49284,4.278151,7.979404,3.542183,-0.012323,0.012159,-0.731821,3.164555,5.820928,1.082845,-7.380193,6.030569,-1.10444,14.130351,944.887817,779.13321,5.703525,7.091411,3.963875,25.672584,732.265981,874.622495,2.440897,1.853549,1.979836,13.87542,312.679211,239.583597,-0.017874,0.17253,0.187145,3.922281,25.416117,21.943483,0.030732,0.025714,-1.000364,5.375001,8.518189,3.279649,-0.009213,0.105049,0.850263,6.962855,19.042387,10.995835,-5.557053,0.265892,-0.083696,3.753743,711.463082,30.967089,-6.790406,1.532575,0.077055,5.949555,869.200834,198.487897,4.462116,0.3479,0.49028,6.527192,571.20543,44.303466,0.037468,0.167689,0.354971,2.724436,24.236798,20.745033,0.004785,0.018085,0.333224,3.199697,8.160216,1.300595,0.014188,0.019424,-0.327969,3.885506,6.876032,2.277136,-9.644146,0.004724,0.531253,3.220272,1234.45232,0.549508,1.798161,0.016434,-0.161976,2.520756,230.229095,1.666269,-0.538493,0.044651,0.154955,2.213804,68.927136,5.805982,-0.000161,0.000602,-0.859884,4.150411,1.117156,0.075885,0.001265,0.003758,-0.121371,2.270419,3.23129,0.487371,0.014712,0.002576,-1.022857,2.896125,3.279073,0.248966,-9.717913,0.003841,1.24543,7.002562,1243.895098,0.413276,1.409906,0.048444,0.065927,3.694737,180.522776,5.98595,0.042608,0.140982,0.844734,2.759245,24.738141,13.332227,-0.004876,0.01835,-0.012737,3.114173,7.570969,1.615745,0.006122,0.011185,0.2739,1.693491,7.14724,0.653362,0.026749,0.001933,0.556884,1.784309,3.564618,0.235721,cut-carrot--
32547,8.505543,0.055426,-0.129952,2.00472,1088.730472,6.484978,1.474351,0.143177,-0.40571,4.186782,189.096688,16.340015,-4.601016,0.39955,0.229637,4.486524,588.969849,51.209542,0.010557,0.0102,-1.380888,5.612225,4.667921,1.284013,-0.035019,0.033114,0.571524,3.342259,7.649865,3.696363,-0.019422,0.010873,-0.199927,1.867051,4.996647,1.115661,-7.754017,5.198976,-0.312152,15.310376,995.021401,597.762079,5.826915,4.878729,4.757189,38.767792,745.978156,631.970743,2.225949,1.190192,2.322711,17.860742,285.418639,150.453861,0.152137,0.331671,-0.165915,2.565012,43.021731,19.77951,-0.044235,0.066918,0.774775,4.813925,17.802923,4.179888,0.107242,0.145709,0.397736,5.236474,29.745945,7.895099,-5.418255,0.319513,-0.123073,3.345013,693.544826,41.37751,-6.984788,0.94644,0.161074,3.294955,894.307894,115.972491,4.537696,0.219223,1.683137,10.71829,580.825082,28.527204,-0.053662,0.164342,0.030024,2.472092,21.047963,21.084478,-0.011947,0.017496,0.265925,2.916698,6.664211,2.050534,-0.03753,0.017165,0.839428,3.491678,7.59877,1.685467,-9.639611,0.003494,0.647109,3.115471,1233.870182,0.453801,1.775651,0.017411,-0.294094,2.369587,227.31337,2.048219,-0.52302,0.023144,0.025422,2.109398,67.054586,2.780469,0.00191,0.000855,-0.532953,3.990376,1.384748,0.109141,0.029389,0.003513,-0.043476,1.68512,5.114256,0.266307,-0.003005,0.000637,-0.654489,2.683739,1.850795,0.030788,-9.710755,0.002846,0.552544,3.084424,1242.976905,0.362016,1.406914,0.028202,0.384585,2.592229,180.171161,3.174599,0.180383,0.059199,0.985169,3.7555,24.946437,6.282983,-0.054409,0.008818,0.874021,2.651318,9.6313,0.444049,-0.017231,0.00752,0.218458,1.934566,6.414999,0.40183,0.00671,0.00148,-0.114329,1.580925,2.657654,0.153369,cut-carrot--
32814,8.438111,0.051714,-0.653094,2.790968,1080.094585,6.164632,1.652557,0.119634,0.036583,4.478691,211.599308,15.073337,-4.717564,0.379839,-0.051432,4.554698,603.892387,48.544214,-0.071967,0.034317,0.756177,3.924747,15.321606,2.083037,0.000066,0.025326,0.999933,5.338176,7.98587,3.291609,0.025293,0.017198,-0.207794,2.454695,7.876909,2.235258,-7.609863,5.136686,-0.139578,15.618295,976.587338,590.494208,5.541186,4.521829,4.991661,42.290509,710.097893,570.469302,2.406488,1.262926,2.452091,17.385111,309.131084,153.597586,0.092523,0.490659,0.138516,2.23524,47.3011,59.016882,-0.355809,0.399481,0.817066,2.306156,52.396073,41.294621,-0.123281,0.298617,0.583163,3.565241,25.726319,32.296531,-5.285794,0.852406,-0.155804,4.166777,676.663845,109.10598,-7.462843,2.227294,1.32731,4.938493,956.250516,259.101371,4.22289,0.855468,1.606746,5.031299,541.718996,90.811212,0.336816,0.867796,-1.757239,5.545015,60.599998,84.060609,0.162801,0.142494,-2.359078,8.85051,24.271988,16.078906,-0.250075,0.377072,2.567543,8.650837,40.484223,39.298576,-9.648032,0.003561,0.36356,2.931208,1234.948706,0.44049,1.704977,0.009714,-0.1409,2.58862,218.250841,1.171757,-0.575423,0.037247,0.517564,2.532546,74.040556,3.940055,-0.00087,0.001366,-0.180947,3.277874,1.870987,0.174423,0.034833,0.003385,0.08433,1.757532,4.791593,0.391481,-0.011763,0.000494,-0.788711,3.10491,1.9763,0.038261,-9.713116,0.002287,0.794902,3.444792,1243.28031,0.238524,1.381794,0.037428,0.621263,2.530783,176.869644,4.866746,0.230084,0.042017,0.484671,2.07096,31.786137,3.193785,0.001201,0.00564,-0.347593,3.884036,3.8645,0.596185,0.021354,0.002637,-0.115121,2.172053,3.87272,0.317087,-0.017977,0.000955,-0.802333,2.965608,2.373592,0.118757,cut-carrot--
33081,8.324069,0.080322,-0.229671,3.468491,1065.520548,9.101595,1.756605,0.153857,0.348588,3.45448,224.857455,19.920432,-4.734585,0.382175,-0.132141,4.522002,606.028217,49.668674,-0.249188,0.129113,0.566954,2.128707,33.643402,14.971099,-0.069101,0.037644,0.290797,2.75381,9.472944,4.726175,0.129291,0.023045,0.099262,2.421159,16.624614,2.957207,-7.472492,5.356087,0.016781,14.367467,958.764713,627.756006,5.175568,4.354396,4.857715,41.984076,662.513897,566.786843,3.01292,2.66074,0.638417,6.789618,390.365203,288.018955,-0.077968,0.646276,-0.194037,1.638636,53.354076,40.449849,-0.468394,0.365849,0.481248,2.161526,69.37169,28.240351,-0.337204,0.462719,0.037504,1.975912,50.586957,49.127003,-5.099031,2.419514,-0.044009,3.02114,653.156338,304.666637,-6.760805,4.699703,0.251778,3.089556,872.407593,417.34693,4.588422,1.676705,0.328915,3.485699,588.947319,187.606145,0.621471,0.911498,-0.978025,3.499769,79.625415,118.32904,0.451049,0.281255,-0.838853,2.341469,59.503415,33.283135,-0.409321,0.558461,1.6681,4.482398,53.781687,70.277356,-9.663314,0.003761,0.123052,2.563678,1236.904712,0.468773,1.626917,0.015894,0.39218,3.457647,208.282261,1.824786,-0.667379,0.041133,-0.191889,1.995742,85.434267,5.323913,0.056492,0.015173,-1.335662,3.672764,9.425341,1.392971,0.015147,0.007914,0.824149,2.664096,6.406653,0.437661,-0.002659,0.000702,-0.51593,2.494841,1.770477,0.091245,-9.741304,0.00291,0.467638,2.799718,1246.888155,0.329345,1.263343,0.053834,-0.048817,1.824165,161.723266,6.921294,0.130539,0.031888,-0.189084,2.199245,17.211534,3.875956,0.046048,0.012062,-0.131729,2.079995,8.444363,0.988015,0.014313,0.003094,-0.041968,2.40692,3.571443,0.378773,-0.024763,0.000777,-0.874514,3.198154,3.200598,0.097881,cut-carrot--
33347,8.324912,0.097926,-0.458884,3.097444,1065.626024,11.474607,1.616536,0.252787,0.451733,3.264583,208.873901,19.953164,-4.894448,0.545038,0.170259,4.047648,626.598538,68.709779,-0.272153,0.130294,0.356892,2.039449,43.841171,5.695929,-0.166522,0.054801,-0.222254,2.731385,21.468205,7.022702,0.214471,0.020978,0.662359,2.94941,27.635857,2.567488,-7.52935,2.081449,2.500452,13.774043,967.04366,170.145594,4.494435,1.85509,0.587145,3.49296,578.521976,182.057639,3.935751,3.520329,0.197379,2.475256,503.778956,457.738563,-0.119376,0.64272,-0.395122,1.630631,58.192417,69.659389,-0.563308,0.263235,0.82097,2.367525,78.194064,19.698813,-0.232705,0.503528,0.292739,1.767474,60.780378,20.918439,-5.789077,6.417552,0.731184,3.161149,747.230259,687.365318,-5.794749,7.621367,0.298204,2.521233,745.390671,904.613196,5.3348,3.626548,-0.203076,2.689314,685.287726,418.723511,0.517443,1.204253,-0.407213,3.181893,106.114164,47.492285,0.209129,0.861699,0.987899,4.038412,72.229419,40.614057,-0.283448,0.770911,0.894978,3.877364,69.503425,44.465899,-9.666278,0.003008,0.314113,2.930177,1237.283628,0.391121,1.602844,0.014712,0.16489,3.537889,205.191412,1.735299,-0.636688,0.049652,-0.020121,1.663386,83.492068,1.229744,0.077903,0.01494,-0.920874,3.004807,10.355604,1.81873,-0.015518,0.010613,0.124405,1.548096,9.1464,1.368915,0.016373,0.001298,0.006591,1.876826,3.204349,0.075507,-9.745278,0.003111,0.230645,2.617035,1247.395584,0.403919,1.220768,0.048159,-0.435765,2.214195,156.428142,5.419379,0.213884,0.049484,-0.037916,2.043754,27.960017,5.924783,0.061236,0.012455,0.2374,1.997581,9.453991,1.176086,-0.023263,0.002142,0.44218,2.330008,3.343051,0.241919,0.00369,0.002463,-0.429003,1.803046,2.990056,0.193071,cut-carrot--
33614,8.223879,0.126991,-0.194284,3.193796,1052.661542,16.345177,1.309385,0.514818,0.442614,2.115752,168.190962,63.804239,-5.094065,0.3297,1.015372,4.212166,652.10108,41.621565,-0.203734,0.195762,-0.027293,2.03044,33.588523,18.343005,-0.159033,0.063727,-1.289303,6.614501,22.715413,6.673588,0.230977,0.01896,0.362945,1.90829,31.279267,0.810006,-7.228854,0.932593,1.719634,6.562331,926.184876,95.06884,4.356558,3.658523,-1.356062,5.95088,562.508653,389.17378,5.076834,2.440338,0.455813,1.707005,652.144186,269.59802,-0.356024,0.318628,-0.669894,2.930983,58.367779,20.322878,-0.594946,0.257538,0.74402,2.204874,81.899198,19.07296,-0.182282,0.667448,-0.509239,3.890137,54.620587,75.682864,-5.81229,7.692425,0.317497,2.567175,747.670245,912.753699,-5.470536,7.272934,0.635997,2.969576,717.027157,567.995482,5.594991,4.152097,0.147982,2.310132,720.720207,435.876267,0.536234,1.188171,-0.36908,3.243227,80.369517,154.492045,0.139506,0.943562,0.753418,3.253521,77.354105,121.910305,-0.133344,1.014457,0.567993,3.325835,75.731796,129.993494,-9.656645,0.002684,-0.111905,3.162819,1236.0522,0.284742,1.62656,0.018198,0.331263,2.820709,208.373772,1.215475,-0.562321,0.082333,0.021159,1.458332,72.001098,10.651274,0.065332,0.016811,-0.914383,2.863374,12.655552,0.753663,-0.027845,0.009049,-0.017235,1.740927,9.168511,0.044096,0.029541,0.001919,0.340368,1.553324,3.824041,0.244459,-9.739612,0.004474,0.023495,2.625957,1246.671994,0.514584,1.252051,0.052319,-0.201985,2.027054,160.588258,5.144633,0.292273,0.052581,0.239777,1.857875,37.535496,6.689759,0.085399,0.007958,0.255317,2.471148,12.324698,0.520402,-0.017352,0.002439,0.537707,2.206251,3.579865,0.192215,0.023629,0.003051,0.33353,1.457952,4.391655,0.37346,put-knife--counter
33881,8.069289,0.120212,-0.22334,3.19184,1032.929564,13.644219,0.686247,1.113608,0.427844,2.594463,87.884592,144.687243,-5.362922,0.462801,0.306253,2.332307,686.496991,59.2427,-0.020474,0.270251,0.326969,2.132296,37.27613,32.745777,-0.155113,0.067548,-1.217539,5.918347,19.85449,8.783383,0.204302,0.031821,1.036341,3.842103,26.382183,3.94716,-7.081397,3.067223,-0.117556,4.632762,906.919653,384.484865,3.027786,10.585853,-0.01317,3.677047,389.575052,1351.616211,5.920602,1.879574,-0.055348,4.158142,758.248604,234.620057,-0.750943,0.39857,0.960409,3.558614,103.294125,29.120961,0.020589,0.515078,-0.933346,2.747222,42.897948,56.58574,0.442704,1.798351,-1.18126,4.093596,100.451192,231.839049,-6.124477,6.864424,0.099561,3.00037,785.828997,845.429998,-4.522892,2.747353,0.216838,4.117384,578.95035,356.951337,6.11468,2.236673,-0.227748,2.842509,782.8984,285.40377,-0.016245,0.696167,-0.268406,2.35482,55.247346,78.490582,0.301207,1.142307,0.784307,2.845087,93.737724,32.659262,0.277574,0.688685,0.916503,4.877177,47.897214,73.202225,-9.633516,0.007237,-1.174614,5.265213,1233.091794,0.873399,1.701429,0.047694,-0.779948,3.963621,217.796423,6.109284,-0.474258,0.057002,0.569651,2.175635,63.19038,2.526621,0.049153,0.020764,-0.661001,2.680929,11.356055,2.615603,-0.019293,0.010444,0.041566,1.5375,8.821116,1.31795,0.05983,0.001424,0.813019,3.508795,7.709512,0.17271,-9.722531,0.007164,-0.377269,2.994092,1244.483924,0.931458,1.328046,0.067885,-0.238343,2.506472,169.997074,8.789077,0.31055,0.043182,0.182853,1.989339,42.081797,2.586721,0.075519,0.007102,-0.05816,2.455231,9.706544,0.911177,-0.006795,0.003427,0.369146,1.953154,3.954218,0.40877,0.047915,0.001634,1.323979,3.915949,6.635654,0.110582,put-knife--counter
34147,8.060074,0.116694,-0.277297,3.367421,1031.735281,13.679657,0.034214,0.737603,0.155611,2.001855,59.995978,94.306977,-5.625436,0.500159,0.225219,2.515837,720.266206,60.237568,0.34411,0.124345,0.227412,2.739986,44.137632,16.042261,-0.043472,0.099732,-0.500853,2.966042,15.786337,12.962275,0.035434,0.080708,0.335379,1.725335,22.823443,10.332697,-7.107655,3.267759,-0.077899,4.289273,909.779923,424.909384,2.372193,9.988725,-0.567385,4.333075,304.820541,1287.496712,6.625253,1.661408,0.0049,4.904535,848.833025,194.475137,-0.749026,0.42251,0.92192,3.251079,96.022853,54.490819,0.222174,0.451081,-0.432883,2.349357,51.044416,57.957371,0.723968,1.217076,-1.951879,5.65246,114.233432,87.434497,-6.85404,4.889807,-0.204074,4.470248,882.543036,489.85423,-4.769213,2.419152,-0.151819,5.019307,612.947536,266.250215,5.573724,3.181009,-0.393324,2.415844,713.438224,413.60479,-0.582031,0.353638,-0.391582,3.153967,74.961077,44.901605,0.098826,0.9609,0.570143,3.107307,72.023615,112.467715,0.67012,0.273847,-0.231219,1.950845,86.231959,34.362494,-9.617275,0.01046,-0.522251,3.499527,1231.012046,1.325404,1.869924,0.064685,-0.617881,2.503382,239.356813,8.363368,-0.443898,0.047076,1.007103,3.929837,57.639868,4.629884,-0.071292,0.016793,0.305116,2.846058,9.126768,2.183535,0.038494,0.009163,0.723335,2.135245,7.114206,0.970147,0.071284,0.000572,0.011744,4.176944,9.226942,0.044479,-9.750903,0.028163,1.776934,6.268903,1248.13945,2.716744,1.602469,0.230245,-2.196489,8.13024,205.496147,27.468486,0.400262,0.038195,-0.563317,4.085054,51.313401,4.836746,0.000008,0.010362,1.122355,4.037632,6.351479,1.29005,0.003928,0.003485,0.491506,2.285333,2.669808,0.34405,0.078092,0.001834,-1.495122,5.121141,10.146755,0.190254,put-knife--counter
34414,7.928663,0.078543,0.014831,2.009466,1014.876088,9.995014,-0.354806,0.445847,-0.06225,2.352201,53.965724,44.486023,-5.514214,0.510594,0.288482,2.690443,706.516933,50.771135,0.516463,0.071298,0.006524,2.257546,66.570808,8.294887,0.008658,0.0676,-0.997871,3.751606,14.22153,8.526296,-0.167729,0.083806,-0.215989,1.883274,21.567567,10.832728,-6.599538,4.012256,0.397421,3.290902,844.965767,515.691293,2.570034,11.384123,-0.396155,3.342951,353.313312,1216.602783,6.912709,3.122992,-0.05966,3.083637,885.664105,382.564383,-0.119948,2.26517,-1.047191,3.720269,90.329987,168.769713,0.044417,0.850924,0.317886,2.412706,65.355061,43.362111,0.65411,1.299123,-1.895893,5.450656,87.01594,160.011921,-6.716633,2.758943,-1.858204,6.629038,860.38532,340.92407,-5.05728,1.232737,1.748661,6.670773,647.35487,159.822273,4.299877,2.642866,-0.380831,2.442016,551.567319,322.962932,-0.894724,0.337941,0.00041,2.221176,114.543868,43.874672,0.218915,0.534693,-0.527999,2.148938,58.723219,27.256809,0.675504,0.208132,-0.261265,2.475509,87.414696,24.445748,-9.614148,0.012051,-0.081192,3.505945,1230.615995,1.370983,2.000479,0.136516,-0.077986,5.195554,256.214815,16.50327,-0.500243,0.056903,0.43129,2.560353,64.485186,6.4729,-0.140122,0.011577,0.48495,2.030049,18.150253,1.382506,0.027949,0.01318,0.977008,2.689825,8.796948,0.688931,0.045601,0.003979,1.389092,4.137384,6.314787,0.425187,-9.772275,0.094334,0.527499,4.63451,1250.851972,12.238926,1.867523,0.89449,-0.955593,6.150847,239.055838,116.229764,0.11811,0.469718,2.059922,6.818863,31.117113,51.97912,-0.029331,0.065106,-0.491739,6.078684,12.098601,7.895843,0.049772,0.025032,-2.277371,9.739593,7.576784,3.120269,0.143096,0.015994,-1.17089,3.127721,19.194199,1.557083,wait---
34681,7.848471,0.074158,-0.258782,2.11503,1004.650045,8.186055,-0.624763,0.300301,-0.130996,2.44628,80.050267,38.846785,-5.670759,0.644479,0.298454,2.759499,726.978909,57.936782,0.592823,0.055302,0.184508,2.41284,76.542825,5.590718,-0.126501,0.10379,-0.102452,2.377628,20.782907,10.80165,-0.328162,0.067583,-0.967834,2.802575,43.025242,7.411083,-6.788823,5.737428,0.667491,2.877044,869.902832,720.293336,2.567744,9.49462,0.177831,2.773275,328.970463,1231.527633,6.564044,3.911718,-0.224211,2.522707,846.022258,352.748873,-0.11951,2.267467,-1.044605,3.71157,95.958085,227.588769,0.039305,0.886261,0.343683,2.307424,68.79604,109.268482,0.575353,1.330779,-1.869348,5.592565,99.627733,101.587036,-7.730823,1.56118,-0.138321,2.087031,989.625154,200.519344,-4.368213,0.58698,-0.302855,1.859842,559.650952,67.098885,3.384513,2.047388,-0.341901,1.775948,433.915669,256.646218,-1.104293,0.160197,0.40264,2.536218,143.366442,11.717167,0.215835,0.507905,-0.743277,2.030948,54.15084,56.695609,0.591065,0.138085,-0.279296,1.869558,76.968288,14.777252,-9.59042,0.014768,0.208636,2.832993,1227.577775,1.763731,2.075813,0.124674,0.439703,6.299207,265.927382,14.327499,-0.350093,0.245863,-1.147327,3.463555,53.990201,17.578412,-0.158996,0.009467,0.32406,2.231064,21.089926,0.745205,-0.032089,0.025189,0.447843,1.719763,13.64995,3.270198,0.025372,0.004104,0.549113,2.747443,4.157621,0.454051,-9.43631,0.919656,-1.780437,5.876878,1208.869922,80.388066,1.605888,2.112135,0.255538,3.144032,217.327117,195.637,-1.015065,3.903844,1.123387,2.826051,156.339487,387.656179,-0.406479,0.504211,1.12014,3.817213,55.890591,58.952336,0.535257,0.789259,-1.407715,3.394664,82.293472,69.648498,-0.020339,0.169588,1.661278,5.09118,24.58053,12.571543,wait---
34947,7.435578,0.74599,1.670367,4.801517,952.271191,81.379776,-0.763151,0.346453,0.664297,3.806853,98.660232,42.005341,-5.83365,0.835646,0.094293,2.051806,747.650181,86.329259,0.520863,0.087799,0.751227,3.597419,67.23477,10.217317,-0.165511,0.106147,-0.321531,2.448474,24.545347,11.363636,-0.420521,0.014543,0.28935,1.868718,54.14779,1.340876,-5.99743,6.655774,0.628005,3.072937,773.403866,725.340535,3.637322,3.386644,0.165798,1.779999,466.924073,420.448232,6.124719,3.834507,-0.627367,2.664751,784.398428,487.900554,0.472956,1.538909,-1.065013,3.825082,88.942771,176.01139,0.295252,1.678119,-0.383433,2.408443,97.472135,90.077036,0.206727,0.366536,-0.931691,2.737567,31.574672,46.706917,-8.104661,0.78637,0.354822,1.854511,1038.354516,70.695396,-4.013445,0.586686,0.54149,2.069808,514.310962,66.663495,2.1775,1.714849,-0.254135,2.49196,278.720563,223.048932,-1.218279,0.17564,-0.430278,3.171709,156.36278,20.742382,-0.021189,0.192369,-0.804347,2.371818,32.084783,8.790601,0.490819,0.108295,-0.77027,2.703355,63.896391,11.928341,-9.63174,0.020407,0.488931,2.995374,1232.869261,2.399584,2.08586,0.132392,0.566659,5.9115,266.992816,17.191592,-0.146246,0.337185,-0.303115,1.882348,48.767288,43.737322,-0.190979,0.007975,-0.134214,2.628183,24.702121,0.836762,-0.071706,0.022754,0.074165,1.746691,13.167808,1.543975,-0.018647,0.004342,0.534436,2.819518,3.830257,0.564577,-9.297116,1.373644,-1.206969,3.378587,1190.17984,172.987451,1.274508,2.804263,-0.029514,2.187399,163.569711,362.444543,-1.732729,3.993455,0.466915,2.03862,230.413629,457.540664,-0.56469,0.471183,0.663568,3.485385,74.107165,57.029849,0.587671,1.069503,-0.528919,2.459618,87.911394,106.214395,-0.281072,0.349685,0.450216,1.626671,48.841428,42.060765,wait---
35214,6.802534,1.244259,0.426233,1.536726,870.840916,158.578726,-0.578791,0.663639,-0.214901,3.237182,80.309689,71.065641,-5.936736,0.903,0.13454,2.116149,761.062383,89.497199,0.437244,0.0825,0.303959,3.082792,56.455753,9.856467,-0.432459,0.151153,1.028964,3.825222,56.449407,17.71681,-0.408022,0.023319,-0.191609,1.897493,52.227669,3.03075,-5.922744,6.883645,0.67125,2.912561,758.334908,889.737471,4.059394,2.472496,0.47254,2.426855,523.228437,261.488007,4.809963,5.03964,-0.897079,3.713371,615.859835,651.783494,0.596301,1.299452,-1.320752,4.287976,86.059994,156.866806,0.549946,1.955241,0.086453,1.788675,113.661625,246.380575,-0.122042,0.740299,-0.390136,2.344647,60.500188,42.040756,-8.683751,1.693414,1.027763,4.612408,1111.846281,208.718595,-3.436315,0.346117,-0.395125,3.218938,439.889909,44.424779,0.897327,2.252828,0.408079,1.894813,120.369407,282.776852,-0.724042,1.277769,-1.515097,4.724839,100.927964,140.798671,0.129539,0.331745,-0.499806,1.640559,44.954102,40.649209,0.285962,0.044934,0.880101,3.944893,36.643113,5.79862,-9.77303,0.987741,-0.1588,9.595071,1250.962064,127.876471,1.892767,1.41212,0.430255,7.640302,242.274131,183.621963,-1.032697,7.20928,2.335008,7.487214,195.177998,610.111628,-0.668142,1.245016,1.863737,4.739196,100.555486,117.508477,0.266973,1.093894,-2.471609,7.730602,55.969759,111.080088,-0.150749,0.073812,2.140131,6.773976,21.115151,8.43115,-9.577979,2.755028,0.574836,4.721382,1228.293121,268.194118,0.657437,3.934238,-0.225624,2.299136,93.70925,484.644042,-2.381583,2.912726,0.142439,2.411296,319.263622,235.951479,-0.468212,0.599018,0.505779,2.777045,73.629829,48.850001,0.427809,1.349599,-0.484534,2.089848,89.224744,96.722344,-0.44721,0.304165,-0.228604,1.827389,67.186063,19.91297,wait---
35481,5.679142,2.962386,0.590816,2.555246,727.048063,382.497965,-0.609993,0.998438,-0.099917,2.615026,78.327404,129.212833,-6.976532,2.699005,1.332235,4.886421,894.773741,300.749943,0.58346,0.197839,-0.286538,2.257027,80.736874,10.798791,-0.741321,0.256678,0.233752,1.845049,97.162668,26.446626,-0.298909,0.055796,-0.849722,3.245804,38.295905,7.21255,-7.165933,10.089655,-0.049506,1.834982,944.544149,505.168584,3.636689,2.240523,-0.210901,1.882653,468.977463,239.718772,3.209559,3.159184,0.050577,1.543438,411.998246,395.46171,0.014506,0.503707,0.262262,2.585246,38.957474,55.951813,0.820687,1.256679,-0.077313,1.961348,137.774721,37.26854,-0.252166,0.842023,-0.569539,2.247156,75.40584,106.865037,-9.314304,2.461101,0.840347,3.792945,1193.041607,289.332621,-3.526038,0.950559,1.029071,4.312795,452.471276,107.32057,0.195604,2.217893,0.184951,2.416743,89.299164,224.184731,-0.385182,1.124299,-1.156948,3.961052,80.545636,136.660706,0.073348,0.43046,-0.093433,1.949589,52.779424,13.158581,0.052176,0.123999,1.30033,4.179433,21.633334,14.144729,-9.776998,2.889215,0.566325,6.563211,1251.463694,375.375084,0.997295,6.294017,1.737649,6.754202,131.314716,803.373197,-1.171016,12.112594,1.080785,4.058239,155.900415,1565.62079,-0.974698,1.746211,1.255204,2.929015,126.423899,220.434252,0.64047,1.45726,-1.45352,3.789783,81.994349,189.457162,-0.209322,0.09732,1.093133,3.613607,27.466019,12.075292,-9.44451,2.754629,0.78436,4.944706,1210.722853,288.126348,-0.321227,3.103835,-0.648656,2.831156,71.2828,383.86705,-2.663423,2.23446,0.247018,2.607846,341.493165,284.339744,-0.581331,0.4855,0.518915,3.234846,83.525819,40.278607,0.291999,1.47709,-0.672522,2.043701,89.098561,152.091206,-0.645444,0.110417,0.341585,2.537926,83.573336,11.834925,wait---
35747,4.256921,3.692832,0.271947,1.871469,545.289369,473.261262,-1.441538,3.281196,0.38954,2.114278,216.322562,224.324959,-8.210555,4.875912,0.418539,1.816622,1052.73779,574.384466,0.523705,0.228313,-0.475163,2.11077,71.617557,19.602664,-0.774147,0.270229,0.029696,1.671893,105.064776,15.780358,-0.179906,0.044881,-0.457697,2.806562,23.059807,5.812835,-8.128861,15.333245,-0.089997,1.623511,1041.011847,1976.850226,2.756624,2.598879,-0.154084,2.331314,352.909302,337.337445,2.198658,2.630134,-0.605784,2.003951,286.788086,293.702605,-0.09186,0.571002,-0.033039,2.146535,45.053033,72.817268,0.892939,1.034417,-0.358591,1.811888,114.597571,133.412644,-0.408095,0.627966,-0.936549,3.528868,75.807511,33.75297,-9.086845,2.61185,1.132091,3.932398,1168.237455,150.108826,-4.02844,1.655186,0.311757,2.129312,516.469837,201.663911,-0.463007,1.146798,0.345434,2.72439,76.362278,112.314269,-0.299012,1.10746,-0.901963,3.833672,74.811621,78.419398,0.021834,0.491852,-0.095449,1.797349,60.900849,61.222724,-0.028771,0.118252,0.791563,3.511045,18.785281,12.342193,-9.477858,3.448008,0.71037,5.157666,1213.383572,439.96677,0.799143,6.011867,1.63792,6.825173,137.546051,685.487737,-2.775361,14.942093,0.015503,2.254098,355.277871,1942.627741,-0.976684,1.744638,1.252262,2.927724,152.08598,107.791043,0.768995,1.294196,-1.492315,3.975671,123.065461,81.678115,-0.241806,0.088459,0.999308,3.816902,32.298789,10.149491,-9.67223,2.017639,1.354872,7.004622,1238.464669,245.878726,-1.159564,3.249073,-0.782701,2.999362,149.616197,416.855544,-2.09506,1.283519,0.629011,4.679645,268.171682,166.864154,-0.322247,0.174387,-0.457959,3.002323,44.7017,17.965437,-0.233068,0.465833,-1.473512,5.786478,44.699196,42.994548,-0.536639,0.115621,0.496383,2.813271,68.80966,14.776967,wait---
36014,2.897709,3.712148,-0.284397,1.504587,371.749476,472.791798,-2.218021,4.56093,-0.294005,1.516293,284.187275,590.562044,-8.924693,4.204471,-0.284977,2.044663,1147.938913,343.931434,0.512712,0.232949,-0.530855,2.015945,70.80569,19.076952,-0.698962,0.374793,-0.188753,1.754746,95.698877,30.419748,-0.150916,0.039496,-0.227778,3.257497,21.833405,3.492224,-9.844149,6.855335,-0.413571,2.375333,1272.121011,406.389133,2.0316,1.922838,-0.71792,3.598007,266.228387,198.539169,1.469518,0.852303,-0.793847,2.652975,197.683349,52.132579,-0.656815,0.633186,0.365408,2.80438,85.850423,77.540297,0.386622,0.443717,-0.923422,2.47094,63.77984,32.007044,-0.535217,0.26769,0.573486,1.906435,68.905077,33.942282,-9.281229,2.075213,1.535943,4.819392,1188.012997,269.266964,-4.393764,1.789135,-0.321278,1.967098,564.462129,195.825888,-0.541904,1.040176,0.266668,3.107265,69.370659,135.269717,-0.102339,0.843203,-1.10494,4.829312,49.204368,91.881468,-0.111971,0.428995,-0.582156,2.427164,47.020062,23.953816,-0.143825,0.086848,0.540705,4.245755,21.179648,9.552282,-8.981471,3.940726,1.175317,4.896593,1149.726009,508.855208,0.629981,5.686604,1.599695,7.124561,105.655413,720.127935,-4.323455,12.494146,-1.034509,3.838426,553.556836,1621.948896,-0.93103,1.820195,1.236028,2.884804,120.21982,232.70085,0.787183,1.26219,-1.530368,4.048021,101.185679,162.76008,-0.234217,0.090504,1.023783,3.758513,30.066635,11.685791,-9.733332,1.51035,2.636775,10.340384,1246.923719,154.57541,-1.819747,2.401477,-1.787454,6.381365,240.395043,256.167765,-1.802185,0.835215,0.596589,5.101536,230.686144,108.623859,-0.162873,0.131421,-0.20198,2.334266,34.959859,4.594018,-0.320021,0.079607,1.187539,3.61714,41.507879,9.640869,-0.252446,0.08673,-0.255906,1.668526,32.615073,10.967644,wait---
36281,2.249596,1.84927,-0.529928,2.104319,304.774431,82.15847,-3.776027,4.536985,-0.790497,2.831374,485.709317,553.528416,-10.087069,2.529205,-0.029982,2.681241,1291.526684,313.234572,0.375452,0.356314,-0.239338,2.174751,49.921317,43.43666,-0.275806,0.77287,-0.196939,2.113821,66.847446,100.444285,-0.206269,0.070787,0.479456,3.396693,28.030368,7.798399,-11.622033,3.68752,0.203817,1.691282,1487.629976,479.03218,2.006551,2.156525,-0.739156,2.910929,271.571652,156.848117,1.13454,0.466022,-1.238568,4.341108,145.670415,58.522897,-0.423845,0.976478,0.223108,2.205355,77.36433,78.688474,0.05336,0.058669,-0.514674,3.502495,13.18189,6.12971,-0.07025,0.473773,-1.097227,4.973773,40.995265,59.839502,-9.281425,3.004663,1.777618,5.29133,1192.376156,226.210295,-5.143727,1.76864,-0.510957,3.869956,658.445774,229.083595,0.189926,2.963604,-1.717202,7.980534,101.754906,360.813909,-0.555757,0.359587,0.32302,2.484226,71.141127,46.764269,-0.428139,0.139192,1.089737,3.433093,55.086773,17.606689,-0.244715,0.060094,1.003681,4.575525,32.377401,6.748608,-8.347294,2.736633,2.536636,11.59041,1068.642651,349.436226,0.595155,4.465515,2.654856,10.228654,107.839775,488.183314,-4.712708,9.368135,-2.069961,6.856537,618.156129,928.742404,-0.366887,0.896414,2.960305,11.017323,57.263709,99.546003,0.425239,0.560955,-2.659243,9.774355,62.377304,58.227336,-0.151138,0.035956,0.953153,5.617172,19.848293,4.362964,-9.691669,2.264805,2.785745,13.294354,1241.186503,268.822544,-1.479375,6.392983,-2.253474,7.086206,235.780151,518.06405,-1.811802,0.920185,1.615694,5.944636,235.300557,94.513923,-0.287453,0.137048,0.551805,2.969245,38.26578,16.067435,-0.123526,0.066672,-0.402035,5.897626,15.843471,8.658427,-0.06597,0.083657,0.103805,2.090829,21.958311,9.998071,wait---
36547,2.357806,1.943125,-0.272826,1.647918,307.887794,193.74503,-4.828039,0.925533,0.212114,2.862777,619.155575,97.467144,-8.776104,10.256559,-0.87863,2.737611,1130.295778,1085.2152,0.166794,0.143267,0.232224,3.871713,27.682092,13.706257,0.315284,0.560521,0.14242,2.220847,59.241231,68.314439,-0.428076,0.128067,0.331271,1.703952,55.134557,16.060745,-10.254694,13.537519,-0.717992,2.445022,1318.624685,1508.941504,2.709411,3.707579,-0.076138,1.496858,348.174598,466.991301,1.353631,0.642049,-0.636057,2.519608,173.786788,80.611147,-0.213565,0.947592,0.692833,2.669162,72.556402,115.2314,0.043288,0.029821,0.443018,3.510824,8.992594,3.082152,0.365149,0.55009,-0.757345,2.132119,57.323616,71.28021,-8.084062,4.908884,0.335234,4.895201,1038.235203,523.959556,-5.099087,1.8667,-0.200875,3.243364,653.232727,231.353272,0.436877,2.584695,-2.096723,8.393254,68.958196,318.181415,-0.392539,1.338753,-0.473743,4.240735,59.332853,159.60831,-0.326241,0.300161,0.019211,3.541483,41.760266,39.037816,-0.100866,0.100141,-0.681973,3.449381,18.134086,10.447667,-7.826905,0.294628,1.464705,5.803412,1001.947959,35.025793,1.165468,0.163473,0.204795,3.718989,149.302761,20.674653,-5.903725,0.149598,-1.857847,10.993306,755.693552,19.063718,0.067078,0.037716,-0.456296,2.50758,12.912424,4.844659,0.217333,0.062093,-0.869036,2.715032,33.949272,2.063336,-0.157716,0.020541,2.264604,9.25283,21.398904,1.872084,-9.647547,3.437226,1.141422,7.230245,1235.088498,439.011839,-0.776656,16.635836,-2.165507,8.132767,233.37892,2162.264248,-1.430242,2.170313,-0.492512,4.39737,183.147514,281.778247,-0.40395,0.690357,1.700731,6.45942,61.303836,72.551587,-0.262949,0.525603,1.808263,6.258602,46.367894,52.199807,0.519972,0.790338,-1.45377,3.72033,71.93011,90.95744,wait---
36814,2.903442,2.44478,0.040455,1.983645,374.101125,288.774128,-4.491301,1.818986,-0.305853,2.436644,582.65526,93.788952,-7.46332,11.284169,-0.270264,2.050631,955.848617,1450.807834,0.282506,0.214211,0.168362,2.757573,40.219081,22.935476,0.236281,0.82739,0.709584,2.911194,75.47026,31.703384,-0.538199,0.091937,0.231259,1.452968,71.633793,5.833598,-8.543341,15.905918,-0.162815,2.030706,1093.667573,2064.121253,3.092817,2.862831,0.113239,1.583041,412.605466,157.629316,1.11464,0.886667,-0.310169,2.354699,147.139655,94.755993,-0.279766,1.019755,0.506897,2.240905,81.349737,47.913083,0.071009,0.017057,-0.395211,4.119353,10.920125,1.636453,0.462973,0.451296,-0.818461,2.282755,77.452126,19.206434,-8.376154,7.199108,0.648652,4.085072,1072.210441,933.995945,-5.17382,12.835383,1.100563,13.917402,662.249741,1668.998287,0.611328,6.968274,-1.216032,5.855175,117.509499,784.138135,-0.487182,1.647895,-0.346802,3.287285,70.3889,207.442202,-0.298389,0.329381,-0.040778,3.151807,42.884358,42.43255,-0.255611,0.298605,1.278981,5.907657,37.202024,33.851814,-7.268051,0.931848,-2.530546,9.353288,931.060012,99.076302,0.569655,2.129598,2.208901,7.085793,84.611774,247.670457,-6.46935,1.595977,1.874295,5.568123,830.330772,148.197176,-0.052263,0.33389,2.125909,6.961662,30.176712,29.678171,0.357358,0.143891,-0.455575,1.586082,46.506117,17.591962,-0.524391,0.429345,1.171978,2.682665,72.519545,43.868773,-10.001701,6.643638,2.05715,10.497989,1280.314866,859.935511,0.009999,19.070314,-1.498868,5.680041,193.75751,2044.212908,-1.216987,4.559873,-1.988627,10.703579,156.382487,589.947673,-0.29416,0.834007,1.239498,5.958985,46.910288,96.021443,-0.050449,0.736902,1.359825,4.882316,50.069197,88.668319,0.209807,1.516066,-0.352817,2.636646,75.311513,118.557448,wait---
37081,3.238465,1.373669,-0.440098,2.535616,421.034183,92.27246,-4.260178,2.152306,0.018222,1.895764,546.992586,250.574398,-7.754169,12.565387,-0.359608,1.849825,1033.061955,330.821096,0.430565,0.227833,0.74843,3.141782,57.180147,25.940187,-0.106737,1.275401,0.077511,1.526083,99.944919,164.196828,-0.558418,0.080395,0.275881,1.507892,73.364872,6.114617,-8.949019,17.522289,-0.341411,1.82806,1196.8227,369.361073,3.36146,2.02214,0.055367,1.627785,432.239563,235.959158,0.766875,0.825165,-0.611152,2.695158,98.17994,107.240137,-0.056275,0.520247,0.046465,1.823069,58.024043,67.191746,0.027115,0.024005,-0.24875,3.41444,11.02046,3.108089,0.340923,0.612406,-0.567456,2.027103,60.120951,69.346348,-7.939751,7.79127,0.977451,4.005574,1016.371929,1010.449386,-5.627732,13.472466,0.713581,12.239543,721.996606,1714.20247,-0.057059,8.970422,-1.189771,4.685733,156.284908,1100.907769,-0.651347,1.697237,-0.651959,3.38238,93.723178,191.598361,-0.332696,0.328441,-0.217256,3.20059,43.762898,41.093654,-0.246508,0.309798,1.230242,5.595398,35.621583,39.938092,-6.176524,3.487353,-0.689792,1.700241,792.949789,394.371121,0.076487,2.201093,1.349539,4.427761,86.318878,283.801139,-7.207226,2.693012,0.754855,2.271447,922.672324,345.896132,-0.282762,0.570124,0.98708,2.666078,53.240062,70.715344,0.485611,0.109586,0.141794,1.830442,65.267529,7.960534,-0.688576,0.416085,0.726968,1.919868,92.347573,42.04377,-10.001369,7.104462,1.836145,9.274211,1280.294678,918.989131,0.201686,18.313027,-1.486664,5.861707,172.747527,2336.597842,-1.222427,4.698378,-1.896021,10.114654,161.343724,586.38242,-0.390654,0.810559,0.984653,5.814822,51.52545,102.946155,0.00851,0.74406,1.541686,5.183309,51.276188,92.266886,-0.045179,1.749402,-0.723051,2.442092,107.465307,219.589368,wait---
37347,2.987311,1.557855,-0.5869,2.704053,382.538439,200.598691,-3.935105,1.248001,-0.36176,2.10983,511.601295,34.861917,-7.711042,11.653335,-0.536012,1.79136,988.226259,1477.384185,0.46808,0.157157,0.074937,1.865121,66.441722,7.344417,-0.329533,0.984871,-0.210788,1.923538,91.204379,24.271015,-0.400856,0.153751,0.12158,1.844146,51.336666,19.950607,-8.732693,15.646517,-0.424555,1.926616,1117.880469,2031.194886,3.15168,1.482359,-0.450574,2.067454,408.679734,124.891169,0.906936,1.246821,-0.780012,2.743814,140.101345,64.489032,-0.213262,0.899159,-1.007533,4.391837,59.538956,72.490922,0.050706,0.03479,-0.397584,2.750473,12.596609,2.674508,0.165653,0.430565,-0.92781,2.962772,45.648257,30.050713,-7.316325,5.135136,1.434434,7.068539,937.704372,631.596698,-5.866355,13.500443,0.580535,12.028248,751.164461,1749.044447,-1.116913,7.365509,-1.982843,7.968403,149.153151,929.102548,-0.427742,1.659184,-0.209051,3.208653,76.134311,171.333156,-0.237521,0.289737,-0.097779,3.269032,31.849199,36.486862,-0.108558,0.356583,1.453955,5.521059,33.256691,31.87897,-4.853508,4.868013,0.15123,1.344477,621.726333,623.673169,-0.137155,1.851639,1.456281,5.009038,70.515156,166.738385,-8.261345,3.126922,-0.13666,1.581515,1057.867474,392.701578,-0.352541,0.533697,0.845176,2.633958,65.209554,34.223088,0.479977,0.123121,0.431499,2.377658,65.471219,7.884286,-0.649494,0.464486,0.634091,1.867916,96.63027,21.891173,-9.664382,5.648256,2.45517,14.292092,1237.352082,722.245643,-0.831707,16.352716,-2.141456,8.895236,200.825719,2120.168688,-1.069371,4.068921,-2.381143,12.244984,141.328836,509.501533,-0.379797,0.737831,1.169119,6.997881,50.819919,92.462092,-0.011753,0.731003,1.530279,5.203001,46.763065,80.540156,-0.155576,1.733822,-0.977314,2.770723,88.378205,107.768126,wait---
37614,2.961738,1.486262,-0.624609,2.922083,389.482483,66.631953,-3.632212,1.365285,-0.266475,2.077768,467.639185,137.378196,-9.715081,7.662174,-1.606887,4.828855,1247.658872,833.319511,0.065181,0.734587,0.686401,2.246864,66.683359,87.952143,-0.231016,1.348984,-0.593677,2.494869,83.657652,143.14426,-0.181419,0.070748,0.750626,3.748019,25.182777,7.694219,-10.926847,13.708751,-0.963644,3.869329,1405.826718,1462.552436,3.101247,1.270951,-0.254832,1.769339,398.886677,140.927358,0.656434,1.069884,-1.155641,3.905841,85.798006,134.339203,0.124899,1.848231,-0.784867,2.475969,97.477436,217.536293,0.000742,0.044932,0.272222,4.280152,9.497353,4.412302,0.083732,0.324606,-0.997982,3.257248,35.135901,29.730288,-7.770964,3.400382,2.678739,11.594981,997.4448,354.897463,-6.357352,12.137633,0.330415,14.509949,814.094066,1569.173991,-2.108079,6.761744,-3.089467,13.321431,274.798187,836.508033,-0.51686,0.644063,0.801102,3.167025,66.379751,83.282634,-0.007051,0.291492,-0.520022,2.263044,38.992191,32.267136,0.019824,0.442083,1.169524,5.02119,44.904399,56.989673,-3.989614,2.519378,0.772221,2.598364,523.082371,123.963486,-0.564199,1.624099,1.065084,4.390653,78.723447,195.609165,-9.09058,1.325047,-0.574661,2.799806,1164.160019,151.425936,-0.258445,0.73823,0.282338,2.456117,53.323207,80.821732,0.136909,0.446579,0.451496,1.821135,54.577859,55.877892,-0.476496,0.680481,0.439507,1.817397,65.96948,85.808971,-9.726463,4.39975,3.773208,22.28346,1245.407381,555.500942,-1.842748,6.280262,-2.128219,10.367294,242.138089,769.088642,-1.388404,2.813479,-4.247316,27.414303,179.234385,357.242579,-0.074754,0.203504,-1.775317,10.210548,22.453317,19.916929,0.232844,0.109437,-1.714384,5.331279,31.754941,12.324047,-0.523302,0.508189,0.012468,1.895858,67.1041,65.823878,wait---
37881,3.222318,2.01592,-0.284095,1.720869,413.995378,241.991281,-2.584898,6.748942,-0.856963,2.295987,366.06482,488.312327,-10.309419,2.613271,-0.871064,3.347412,1323.233878,187.605627,-0.724245,1.366222,0.198767,1.680982,93.342452,176.910762,0.506164,1.7677,0.086137,1.675962,106.346145,225.786277,0.002948,0.11211,-1.936357,7.001933,14.867964,14.582688,-11.463282,6.65126,0.343149,2.462617,1477.450334,390.50137,3.242471,1.159139,-0.21731,1.84754,418.202886,108.844422,1.071878,1.041953,-0.392051,2.8551,137.576339,133.853239,0.50074,1.559865,-0.274213,2.451382,84.782398,153.948288,-0.559752,1.198478,1.351435,3.291525,92.621132,101.170309,0.059894,0.334937,-1.051788,3.242542,32.702075,27.511167,-8.126236,4.402774,1.583444,4.625064,1043.009656,478.21324,-6.630498,1.40461,0.519441,3.864974,849.045999,173.420122,-2.857881,0.655652,0.418254,2.297194,365.898341,84.219188,0.396364,2.192362,-1.204778,3.645293,97.308816,256.27555,0.268668,0.324323,-0.412216,1.755192,45.733008,39.452731,0.459694,0.407635,-0.907185,3.268335,59.620427,51.539745,-4.331824,4.338055,1.002701,2.919456,564.178204,391.787049,-1.333318,3.795064,1.118906,3.021286,195.493983,349.219706,-8.323305,4.24932,-0.931596,2.804748,1071.243917,353.778119,0.39776,1.448735,-0.24026,2.243466,85.580129,185.576493,-0.626216,1.146212,0.638393,2.231816,82.065665,144.147202,0.064719,0.333013,1.002868,3.858012,36.750857,39.152128,-9.432515,0.970918,1.594427,11.247724,1207.379302,125.583047,-2.186712,1.291256,0.143327,2.419342,291.170813,65.731766,-1.453093,0.373588,0.779707,5.484066,186.479527,45.719216,0.018814,0.118879,0.282591,1.879352,27.043172,15.43504,0.082636,0.011339,-0.052125,1.838261,12.049974,0.945608,-0.01457,0.376669,0.356798,1.683205,48.130214,47.254312,wait---
38147,4.278316,3.231438,0.06927,2.262578,547.90986,415.355942,-1.598536,8.245391,0.010989,1.369605,242.028148,1010.427891,-7.987463,18.2483,-0.895631,2.480207,1038.923473,1832.139411,-1.250857,0.777139,-0.08533,1.783788,167.928766,60.33974,1.167277,0.805241,0.338233,1.916044,159.98689,52.772793,0.355702,0.286486,-0.659453,1.727904,51.450293,28.140193,-9.454132,18.72328,-0.137319,2.141629,1215.917075,2211.946185,3.155198,2.078798,-0.204941,2.40192,407.162604,227.92954,1.159067,0.892577,-0.522074,3.136154,148.773902,114.126271,0.977405,1.2783,0.462402,3.431764,127.998037,154.612027,-1.083379,1.617222,0.352771,1.492352,139.426931,206.960946,0.033203,0.45761,-0.065163,3.435879,38.869855,46.221257,-8.072856,4.669313,1.439808,4.358767,1037.541538,468.59249,-6.381822,1.429365,0.50939,3.706318,816.911574,184.909848,-2.78574,0.65671,0.512982,2.536904,358.923099,58.725182,1.111532,1.93945,-0.683393,2.124487,143.535995,246.474787,0.107966,0.643613,0.428402,2.395979,63.115748,23.497377,0.655537,0.283744,-0.961313,3.777007,87.387186,27.437885,-5.624984,8.094077,0.502211,2.392434,720.00356,1052.523102,-1.586455,5.73827,0.621087,3.041733,216.545672,656.439079,-7.026437,10.577104,-1.307424,5.041658,900.074254,1355.723436,0.859214,0.967986,-0.370861,1.84672,120.953973,85.640966,-0.816438,1.047759,0.366005,2.201337,123.747709,66.52193,0.374764,0.133276,-0.823183,3.226101,48.799457,16.062212,-9.550433,0.581402,2.521164,16.719661,1222.563108,71.482474,-1.794462,2.204581,-0.007057,1.99583,229.967046,284.659458,-1.635582,0.335977,0.448037,4.730505,210.383483,36.832305,0.203657,0.099749,-0.457078,5.402496,28.187152,11.154214,0.032925,0.018391,0.161303,2.557865,8.98374,2.369889,0.483993,0.266454,0.274161,2.239012,62.194394,34.174681,wait---
38414,6.019109,4.004189,-0.330434,2.040368,770.847489,510.935061,-1.3498,7.066298,0.058183,1.49264,288.469505,71.805734,-5.476016,23.613371,0.13154,1.445175,705.00811,2979.557586,-1.391996,0.508014,0.231161,1.87175,184.401308,30.227482,1.198854,0.723504,0.240868,1.80402,161.115659,55.819702,0.471624,0.26987,-0.140315,1.531059,64.990266,25.89415,-8.193041,15.991957,0.467201,2.818843,1073.059704,1259.504602,4.618716,7.859582,-0.518656,2.202533,619.873355,470.736511,1.027802,0.540511,0.227026,2.161887,131.976236,68.538426,1.204388,0.475045,-1.266491,3.9857,156.259855,51.443727,-1.227299,1.310579,0.407074,1.579677,186.085926,12.49037,-0.177608,0.727087,0.088077,2.670877,55.663758,90.268605,-8.069558,4.916074,1.329536,3.972607,1034.554081,585.083946,-5.316968,3.537123,-0.366735,2.07066,686.884736,322.929813,-1.79039,5.453503,-1.580218,4.846223,244.643979,592.864606,1.21046,2.282403,-0.249917,1.886577,182.149483,151.215523,0.086167,1.033576,0.331421,1.790009,76.756518,117.885263,0.549801,0.405076,-0.521307,2.912504,72.998331,46.702231,-7.405501,6.066934,-0.075644,2.053789,949.307029,746.760915,-1.5915,6.144105,0.413722,2.915148,236.101002,572.817694,-5.293467,9.31712,-0.575694,3.809488,680.070907,1157.652893,0.848369,1.00013,-0.322309,1.848343,126.713461,62.362367,-0.717203,1.252721,0.283806,1.968386,104.28435,124.042537,0.623892,0.170914,-0.544053,2.527869,80.118541,21.563983,-9.765396,0.394278,1.168098,3.718933,1250.052473,48.024095,-0.725904,3.33959,-0.402783,2.607001,104.274385,424.687702,-1.253051,1.018088,-1.55779,5.373962,164.399614,111.716288,0.846172,1.012487,-1.694821,4.916201,116.987287,100.626806,0.1483,0.11711,-1.637099,5.133005,21.664929,13.497954,0.617825,0.174609,0.260371,2.652195,83.612988,11.002692,wait---
38681,7.362585,3.100574,0.169718,1.353971,942.806969,391.363563,-1.399353,6.871203,-0.088354,1.404255,226.229211,884.901991,-2.829547,10.770527,0.938903,2.514744,407.248948,850.18366,-1.246681,0.590349,0.564538,1.793114,161.399316,67.47157,0.873186,0.809511,-0.345328,1.604701,113.342038,99.644795,0.559809,0.205062,0.017062,1.974146,77.344421,13.209915,-6.886503,5.45712,-1.019379,2.675531,892.607434,396.0359,4.793507,8.130226,-0.333095,1.96988,617.74337,975.600273,1.18557,0.343279,0.319555,2.379317,154.604126,30.773837,0.847434,0.287808,-0.963908,3.964302,112.754437,22.386712,-1.204679,1.351633,0.409605,1.555978,154.26162,175.449782,-0.337583,0.425911,0.978403,2.899822,59.655225,28.531562,-8.604539,5.196374,0.695477,2.718638,1109.979442,373.895232,-3.875693,7.4787,-0.028066,1.881685,496.193784,970.816702,0.044571,9.618888,-0.366613,1.519805,247.601693,1213.890757,1.562432,2.227476,0.138655,1.989427,203.291294,268.519458,0.146312,1.164351,0.254504,1.738436,73.979081,70.100496,0.26615,0.56136,-0.838219,2.793037,43.062566,72.672887,-8.722375,2.489493,-0.241834,2.706772,1117.57386,284.434625,-1.104796,7.470209,0.625213,2.45583,178.532869,957.93455,-3.583781,4.647573,-0.992327,5.935737,460.559897,577.754564,0.716481,1.044541,-0.645843,1.94693,99.292254,112.83606,-0.545867,1.290195,0.696554,2.154154,92.44118,109.618418,0.61839,0.157902,-0.80109,2.758533,81.170161,15.401837,-9.853312,0.3753,0.966568,3.400365,1261.395941,41.913908,0.261822,2.105356,-0.173421,2.357741,78.272579,261.467284,-1.597717,1.807024,-0.430461,3.95161,210.6459,194.532943,1.077602,1.0467,-1.142631,3.470228,138.849449,132.084979,-0.299009,1.078085,1.257667,3.660292,63.549849,99.342176,0.564762,0.211302,0.118927,2.068251,73.896909,23.746242,wait---
38947,8.535965,2.121575,1.001418,2.845108,1093.871164,231.888597,-2.513487,4.283349,-0.784586,2.206732,350.082032,254.598177,-1.00601,1.299908,0.728478,4.790571,129.325004,166.772029,-0.984794,0.22648,0.842607,3.291482,131.214697,8.373735,0.569659,0.402124,-0.853117,3.032373,88.520254,12.310004,0.352997,0.416781,0.480845,2.301851,49.945506,53.365184,-7.34944,7.530259,-0.67048,2.387016,942.598195,923.276383,5.235429,6.855965,-0.083895,2.356377,689.859627,465.722424,1.495785,1.16042,-1.412395,5.490155,192.982748,141.623764,0.839035,0.388763,-0.876147,3.314197,107.970418,48.598319,-0.687392,0.899664,1.372797,3.480218,102.605224,72.764888,-0.429883,0.423916,0.755304,2.433531,56.494997,52.527281,-7.955892,2.167956,0.155315,2.106626,1020.326611,218.079155,-3.495117,5.55668,-0.187451,1.953338,488.269216,115.208693,1.358211,6.900953,0.323074,1.556629,225.77285,567.990405,0.994572,1.72521,-0.33038,2.086612,127.305472,224.339689,0.103327,1.035431,0.307519,1.987422,62.990651,106.559131,-0.256399,0.450455,-0.014076,2.297918,52.709953,58.580743,-9.435471,1.946847,-0.482626,3.139254,1207.825051,249.926017,-0.009237,4.048649,1.66472,7.315709,71.583153,445.145905,-2.90108,3.440323,-0.980218,7.551973,372.623789,432.21374,0.493609,0.61403,-0.900048,3.034326,85.089152,28.284597,0.076098,0.348376,1.463605,6.045476,27.082452,44.753308,0.607705,0.149591,-1.001201,3.074374,78.011375,18.896419,-9.811284,1.252205,0.25439,4.920554,1255.959538,158.237848,0.657856,3.232002,-0.977702,4.809612,104.95634,402.741079,-2.209455,5.280425,0.802351,4.053741,285.373385,663.506974,1.428108,1.133902,-0.385402,2.26236,186.559394,125.390965,-0.326413,1.34589,0.895213,2.609017,85.694349,164.645406,0.325348,0.39686,-0.025365,1.802512,45.071254,50.437722,wait---
39214,9.335555,0.746571,0.132613,3.306818,1195.11718,90.798534,-2.495097,4.224165,-0.652491,1.806742,330.64101,433.019844,-0.473191,1.267865,-1.182358,3.137299,86.121292,105.367606,-0.946731,0.154535,0.171382,1.812865,121.238633,19.875096,0.386791,0.135344,0.214394,1.625323,49.559987,17.519532,-0.053752,0.296493,0.164972,1.680132,44.717079,36.804549,-8.044763,3.695919,-0.699299,3.704013,1037.089008,239.15294,6.735592,3.786222,-0.311663,1.667537,876.081465,108.107023,1.813078,0.994387,-1.51228,5.527945,233.7317,117.048793,1.071943,0.871404,-1.106161,3.467567,143.684916,84.435201,-0.673764,0.745236,1.003599,2.319668,100.522573,54.572056,-0.371584,0.401037,0.902757,2.732327,53.107194,43.298784,-8.395133,1.514452,0.05127,2.290173,1075.70523,158.423071,-3.713576,6.516963,-0.168154,1.791643,480.792565,764.626748,1.530896,5.897352,0.312416,1.640883,253.519569,356.150364,0.571447,1.298361,-1.183665,4.072725,76.752246,160.246454,0.506211,0.604109,1.24606,4.888841,70.568568,66.157418,-0.628093,0.233939,0.25746,2.885176,81.734397,26.980661,-9.062231,2.538286,-0.942413,3.172396,1162.27692,244.903704,0.620079,2.735373,-0.300436,3.590907,84.077056,343.519782,-3.179031,1.586009,1.521004,6.248717,411.552749,145.998958,0.778295,0.897633,-0.410324,1.696844,100.540946,113.804524,0.11453,0.140826,0.176879,2.684688,21.832004,18.073571,0.578229,0.234203,0.634455,4.452217,74.764065,28.692872,-9.868673,1.225053,0.089367,5.079895,1263.561132,144.423136,0.697257,3.606453,-0.799451,4.047608,89.475346,468.312396,-2.185984,5.40126,0.796669,3.913896,309.610216,423.503513,1.370681,1.274632,-0.267582,2.182447,177.693452,153.159759,-0.251316,1.424685,0.959115,2.591212,71.611174,120.2805,0.020693,0.19839,-0.386325,2.675718,28.951862,24.714616,wait---
39481,9.309285,1.105698,0.8571,3.83003,1191.861636,133.444442,-1.238289,5.338068,0.106696,1.225473,189.14317,685.190137,0.134069,2.053554,-0.287212,1.345605,113.264422,264.285669,-0.80947,0.31229,-0.399767,2.156639,113.036682,8.199094,0.289893,0.233351,0.529433,2.197871,54.148824,5.658099,-0.101641,0.248109,0.246634,1.696043,46.202953,1.064506,-7.055011,8.136611,-0.57939,2.391952,906.254098,965.75548,6.081121,2.250932,-0.892428,2.838532,778.808156,282.196186,2.076668,0.828758,-1.525893,5.316163,268.42525,85.617407,0.974645,0.89161,-1.289406,3.843255,135.476491,71.649716,-0.841105,0.794004,0.533332,1.652409,112.742204,85.471063,-0.315114,0.341096,0.702071,2.135845,41.428029,42.9375,-8.428462,1.478172,-0.168459,2.718719,1079.239324,178.65126,-4.539879,6.775256,-0.899711,2.401109,595.083721,620.052714,0.986644,5.42861,-0.121886,1.512868,183.667931,647.865412,0.473193,0.828864,-2.1765,7.475467,64.505013,99.993852,0.499189,0.275143,0.20611,4.035776,64.233882,35.102692,-0.52998,0.411684,-0.504059,2.908452,82.839632,17.651566,-9.097616,2.720477,-0.865936,2.929092,1164.764035,343.812407,0.83027,3.316272,-0.39343,3.107864,110.754205,426.09757,-3.307938,2.654515,0.302669,5.30279,424.837458,326.055752,0.740826,1.027619,-0.164467,1.848301,121.225814,43.086769,-0.152987,0.242995,0.667997,2.886994,30.545166,22.874223,0.233389,0.404099,1.074048,3.077249,36.943827,46.513736,-9.746775,1.020314,0.267692,6.997449,1247.590772,132.534544,0.480406,2.792599,-1.493309,6.74124,64.632566,356.842471,-2.415796,4.244393,1.301935,4.774464,310.029508,543.968612,0.708277,1.073567,-0.667897,2.007613,92.916413,133.027036,-0.38454,1.214942,1.032852,2.771515,69.06917,122.882771,0.024648,0.146207,0.374451,2.178584,24.17799,9.891772,wait---
39747,9.492091,1.133145,1.245782,4.390811,1215.741669,118.252492,-1.065545,4.717115,0.189759,1.345324,229.432075,73.106849,0.314584,1.680179,-0.227019,1.447367,107.186925,61.855991,-0.52018,0.654667,-0.111702,1.384238,68.924953,83.151837,0.119022,0.391001,0.163541,1.337185,54.115387,50.61724,-0.083718,0.268424,0.184835,1.697571,46.302073,34.785129,-7.411687,9.4019,-0.653654,2.187485,981.129196,229.043543,5.777147,3.257847,-0.201747,3.362834,748.845979,202.237296,2.249219,0.70716,-1.471984,5.716069,288.365688,87.693892,0.896596,0.984064,-1.2408,3.622217,121.293512,103.494963,-0.790986,0.900697,0.391013,1.672115,125.30782,30.591952,-0.449479,0.304414,0.477786,1.88822,57.534899,39.581206,-7.949088,0.827482,-0.379231,2.784756,1017.606853,103.606286,-5.874048,0.903412,-0.669245,4.233637,752.689474,98.122547,0.289802,2.862116,-0.147475,1.818675,145.40603,58.406875,0.055823,0.122279,-0.330465,2.344009,24.19272,15.614125,0.096394,0.318374,0.395248,1.61505,46.662697,38.512334,-0.280874,0.633578,0.07237,1.62166,69.730598,82.303143,-9.150112,2.792473,-0.909932,2.899052,1173.794978,267.064065,0.710183,3.604175,-0.461839,2.836203,99.097667,468.67071,-3.367956,2.586826,0.236348,5.510649,437.533412,247.665214,0.65402,1.147516,-0.262277,1.650424,86.380264,145.444232,-0.142832,0.242651,0.731122,2.952895,31.387989,21.220567,0.252364,0.41328,1.115372,3.074058,43.750893,39.919156,-9.756707,1.001499,0.236788,7.241322,1249.04829,122.707981,0.572006,2.844984,-1.303316,6.198991,82.558309,346.840056,-1.969818,4.188196,1.853271,6.232031,261.530073,468.035224,0.318277,1.003667,-1.403425,3.489986,58.757522,102.070161,0.053542,0.338387,1.905443,8.682815,36.38928,41.817876,0.108103,0.187542,0.49005,1.943277,36.630354,24.376419,wait---
40014,9.395136,1.123125,0.998441,4.059615,1202.578185,146.014569,-1.19649,4.856992,0.014686,1.214205,185.697112,627.072461,0.37977,1.480139,-0.330623,1.459604,95.576855,179.412911,-0.167888,0.507474,0.921348,2.490279,45.062764,41.096352,-0.05764,0.264166,-0.265255,1.897874,40.840513,8.739422,0.069189,0.168908,0.667854,2.90473,33.57108,5.320936,-7.237455,8.587275,-0.692564,2.277921,927.075326,1096.584335,6.198138,3.436592,0.328417,3.235401,798.157198,325.753078,2.208109,0.545096,-0.64611,3.38133,282.948449,68.093505,0.452825,1.68588,-0.615935,2.969132,92.763641,211.034026,-0.641665,1.115384,0.42488,1.57231,89.444727,135.500532,-0.109495,0.652544,0.00902,2.051413,41.275504,60.942159,-7.749051,0.746761,0.12424,3.14745,991.878861,97.09339,-5.996871,0.541864,0.339111,2.853022,767.606137,70.298876,0.23593,2.50476,0.063227,1.649965,137.135713,323.891027,-0.01948,0.060693,0.29946,2.314467,14.609338,4.604025,0.020772,0.279514,0.164243,1.783993,40.893748,9.913961,-0.007641,0.422158,0.625549,2.466658,46.898124,19.999984,-8.979791,2.340261,-1.118001,3.153112,1150.674734,258.281754,0.918135,3.17951,-0.349371,3.202539,120.52568,402.122575,-3.151761,3.102617,0.32286,4.173288,403.533391,402.055787,0.33427,1.068904,-0.975574,2.438281,67.06367,96.671162,-0.296482,0.16774,0.643,3.536558,38.815627,20.757453,0.137887,0.385923,0.728468,2.749411,35.606177,49.416073,-9.630703,0.306064,-0.593861,2.184662,1232.901883,33.068217,0.896344,1.300524,0.15437,3.316846,114.756349,169.023665,-1.40589,0.376905,0.929919,3.485112,183.098641,30.889126,-0.152063,0.100649,-1.609683,6.100754,26.374843,8.064353,0.075513,0.074908,-1.043332,3.69229,20.271613,7.545297,0.115714,0.137314,0.216798,1.731733,34.560947,2.377624,take-pot-counter-
40281,9.376405,0.695845,1.951274,7.391706,1200.664689,72.016937,-2.027732,3.834189,-0.991831,2.380226,286.01696,269.396564,0.193446,1.003859,-0.866126,2.458589,71.684526,58.718019,0.185972,0.071363,0.747976,4.483684,27.933929,5.892065,-0.193773,0.116704,0.487357,1.692628,28.413117,14.004482,0.089542,0.130795,0.173844,2.005774,29.275832,15.183298,-7.048513,8.840464,-0.487769,1.996239,936.898828,136.889073,6.001767,2.575135,0.797876,3.946954,770.89251,269.711288,2.707144,0.838478,-0.363475,2.152225,347.516949,97.98719,-0.58443,1.029646,0.222973,1.6803,78.812018,133.879346,0.063551,0.581768,0.997582,3.677819,44.436683,67.163131,0.349618,0.971416,0.348245,1.861649,82.690906,125.050742,-7.720982,0.536927,-0.432682,3.721151,988.285927,69.824033,-5.817509,0.322328,-0.11044,2.520789,744.642112,41.889451,0.943242,1.324958,0.530345,1.784638,138.508874,99.154736,-0.088765,0.049837,0.132977,1.865943,12.634274,6.200065,-0.044121,0.206029,0.50072,1.59375,35.01389,22.266815,0.039651,0.305979,0.103706,1.422959,40.975896,29.398289,-9.628873,0.361628,-0.907389,7.497401,1232.509496,46.486721,1.039579,1.441492,-0.238201,5.978377,133.835435,184.191516,-2.267039,2.221543,0.814595,5.546176,290.755772,283.571309,-0.180763,0.090217,0.556953,4.774176,23.343001,11.580832,-0.274959,0.130957,1.595825,4.546876,35.967864,16.157129,0.028888,0.232733,1.280662,4.05701,25.090089,20.489537,-9.543306,0.240137,-0.632636,2.46632,1221.674008,26.153695,1.773751,1.687139,-0.218514,1.974814,227.886754,213.291946,-1.402541,0.24373,0.108059,1.927713,179.621952,31.145326,-0.332415,0.065274,-0.108712,3.208841,43.153217,7.665988,0.18708,0.133643,-0.616473,2.122916,29.036374,13.097135,0.065389,0.162494,0.058406,1.524066,35.717808,20.784845,take-pot-counter-
40547,9.495627,0.168067,-0.891743,3.209954,1215.445662,21.64659,-2.919282,0.420582,-0.238303,2.497747,374.011294,50.62274,-0.197389,0.185669,0.453015,2.586996,30.812849,23.495021,0.36542,0.069495,-0.731718,2.393563,51.17846,2.189734,-0.087783,0.097813,1.194759,2.869644,20.572959,8.006047,-0.031596,0.113414,-0.249963,2.168037,21.361227,9.414661,-6.820436,9.679876,-0.296105,1.591192,874.367262,1221.242924,6.272143,2.944473,0.927381,3.718978,804.167358,348.881454,2.37752,1.624732,0.19431,2.224482,315.945126,96.840231,-0.625868,0.980321,0.184804,1.705674,111.977989,30.314915,0.80953,0.542915,-0.737727,2.193152,107.143439,58.819456,0.918408,0.711107,0.97118,2.831903,121.477467,77.604534,-8.253307,0.907437,1.143989,3.178988,1057.099958,95.294585,-5.534212,1.079289,-4.560261,28.777056,708.799219,130.895994,1.70703,0.627348,-0.136009,4.220708,218.564345,81.172436,-0.183593,0.136287,2.505687,12.771845,26.782879,15.104608,-0.237519,0.338238,0.451778,2.118947,58.068942,5.131749,-0.138495,0.25707,-0.373808,1.568738,37.696502,26.336411,-9.613494,0.056368,0.440652,4.395576,1230.527384,7.322721,0.982509,0.446071,2.149234,9.255114,129.017301,44.842654,-1.734538,0.426701,1.406054,5.123797,224.393314,38.687822,-0.110185,0.011315,1.261903,4.961301,14.343529,1.363499,-0.039915,0.05003,-0.19524,2.099487,15.971715,5.037261,0.028514,0.092281,-0.015564,2.384664,23.067115,12.001117,-9.382718,0.217422,-0.392645,2.045285,1201.025218,26.852058,2.644305,1.320264,0.239798,1.474229,338.539452,170.941057,-1.459841,0.237542,-0.183432,2.05649,188.863924,18.935237,-0.416971,0.077713,-0.405141,3.196724,53.995565,9.043217,0.133454,0.175407,-0.378176,2.021099,31.518524,11.672827,0.11188,0.193185,0.127516,1.385623,41.814495,0.622221,take-pot-counter-
40814,9.506002,0.33865,-1.462704,4.833589,1216.971475,36.183622,-2.77743,0.53846,-1.634913,7.646235,356.034699,64.146413,0.210284,0.48802,-1.4548,6.095201,44.119488,61.985718,0.466029,0.126324,-0.338741,1.375302,60.000746,15.763611,0.062514,0.010314,1.825879,6.552556,9.637122,0.88322,-0.135193,0.058428,0.1446,1.608075,22.009326,4.663601,-5.567291,7.013747,0.48186,2.213061,730.377001,505.146204,7.531911,2.242602,-0.094905,3.258299,964.195821,288.205523,1.984634,2.404809,-0.086873,1.600739,255.545865,300.470097,-0.731103,0.93938,-0.161665,1.992051,93.583908,122.143301,1.099536,0.468528,-0.127592,1.726161,142.780585,51.743475,1.099765,0.375062,1.171689,4.21162,148.348618,13.990983,-7.499892,4.079518,-0.811281,3.000378,968.778492,261.293416,-6.170045,4.023805,0.660858,7.520814,793.717885,423.886705,1.8532,1.898298,1.097858,8.691193,237.44909,245.040639,-0.177771,1.155543,-1.093724,6.749893,45.195627,147.358001,-0.53087,1.056687,0.869891,2.351266,83.494475,131.88024,-0.196043,0.212163,-0.679366,2.625414,43.305213,7.816457,-9.812373,0.433358,3.101587,12.859236,1256.286356,44.289916,0.740416,0.66752,1.872233,7.593906,104.224635,57.022555,-1.700167,0.376807,1.165435,3.667447,220.567559,28.508936,-0.045965,0.026101,-1.547914,6.729825,7.176992,3.351134,0.047928,0.083046,0.222113,1.93114,20.694178,8.863785,-0.306554,0.15827,0.803103,2.366534,40.753723,18.658833,-9.333881,1.537239,3.096865,16.388049,1194.736902,199.886901,2.617757,3.813083,-0.599376,6.827806,348.215797,353.277884,-1.43402,0.842865,-2.335119,13.146068,184.343778,104.995588,-0.324969,0.228796,-1.675524,7.107537,47.816712,20.923283,0.128409,0.214979,-0.095095,1.810613,36.651235,26.515615,-0.106378,0.251805,0.242297,2.544736,31.717793,24.975498,take-pot-counter-
41081,9.552115,0.324985,-1.328082,4.760403,1222.696277,41.266472,-1.374295,4.574454,-0.988589,2.30685,200.923911,445.258771,0.257158,0.579899,-0.778017,4.866666,48.576271,55.148589,0.49449,0.13466,0.000981,1.398734,69.927034,3.485538,-0.042869,0.053252,1.308333,3.747846,16.721604,6.163439,-0.214181,0.050504,-0.459428,2.07582,30.7151,3.522386,-5.00705,3.44116,-0.19025,1.802301,653.084975,197.254906,7.801648,1.628571,-0.610202,2.731312,999.983878,168.27944,1.99799,2.340145,-0.029598,1.627213,282.221346,78.189177,-0.42176,1.031498,0.424323,2.035028,73.142919,95.47358,1.053346,0.566533,0.113939,1.931886,148.31524,13.05295,0.687867,0.988777,0.435712,1.54886,92.179499,116.756981,-7.029152,4.829915,-0.228343,2.011317,900.134689,616.53124,-6.614664,4.795719,0.186674,5.338929,847.193084,609.729671,1.815599,2.030907,0.86367,7.5789,235.386478,241.90166,-0.24349,1.586921,-1.006792,4.672893,62.159385,205.295016,-0.616864,0.953422,0.845862,2.457107,108.219748,37.03791,-0.050337,0.362458,-0.509272,1.852933,50.118134,47.097156,-9.673976,0.799279,1.058786,5.792569,1238.494479,95.065701,0.174346,3.97689,0.901359,3.864241,105.904871,515.214139,-1.758019,0.81535,1.114281,4.149031,225.791279,100.548409,0.000768,1.239044,-0.027979,5.784713,61.635342,157.32213,-0.012269,0.159483,0.96427,3.180261,22.363627,12.838458,-0.322925,0.212578,0.088712,2.234366,51.545725,12.587823,-9.61015,1.632366,2.489062,12.725083,1230.414657,199.943802,2.178138,6.064423,0.124325,4.91324,279.584553,781.690072,-1.518433,1.107293,-1.450444,9.059909,196.651098,129.76025,-0.307043,0.275364,-1.484026,5.434359,39.340445,35.75749,0.097902,0.196344,-0.279491,2.089778,28.422105,15.202185,-0.212254,0.323388,-0.023175,1.89934,40.963391,27.132155,take-pot-counter-
41347,9.543747,0.331754,-1.313701,4.659558,1221.896483,31.62684,-0.200127,5.684726,0.102463,1.22363,196.297189,738.514938,0.012672,0.892061,-0.545143,3.315286,53.744077,87.955195,0.37665,0.275986,0.491836,1.975011,53.513369,27.328332,-0.162689,0.056877,0.311808,2.004217,21.213494,7.136163,-0.191964,0.041459,-0.608663,2.274079,24.739728,5.259179,-5.852969,6.239327,-0.089484,1.757532,749.41992,805.762441,7.1267,3.666049,0.039431,2.232978,918.100431,305.868057,1.545862,1.308685,-0.04013,1.902244,198.702874,164.931851,0.148799,0.421731,-0.317718,2.276616,45.637592,52.628926,0.740586,1.039014,0.041145,1.548579,94.802039,135.088401,0.155676,1.008517,-0.549624,1.656603,74.031825,111.160439,-6.689945,4.697943,0.128381,2.092588,868.118936,287.736066,-6.922824,4.856029,-0.171769,5.227622,890.821648,498.869823,1.835695,2.061456,0.886519,7.419985,235.450255,264.466402,-0.380572,1.69649,-1.116886,4.632585,87.175624,209.565502,-0.753848,0.742361,1.089851,2.787656,97.715966,92.759045,0.140062,0.251251,-0.182885,2.150477,35.286726,18.008798,-9.578873,0.882824,1.093375,5.287725,1226.369874,104.125154,-0.983399,5.405183,-0.105737,2.203363,145.236873,701.788407,-1.57925,1.116319,0.782199,3.145869,209.101431,99.741102,0.065075,1.292821,0.117441,5.339288,68.57636,162.729921,-0.033389,0.165112,0.782078,2.804236,24.119314,18.264964,-0.231147,0.292354,0.141628,1.668555,38.57458,28.2919,-9.617632,1.633907,2.468391,12.643324,1231.288135,203.425014,1.173144,6.34148,-0.749549,5.109098,156.322571,794.697309,-1.338386,1.051647,-1.103084,9.08185,171.842229,133.868603,-0.143714,0.261004,-0.900095,4.36012,22.807739,31.052992,-0.061859,0.072264,0.250662,3.474331,15.486679,9.258743,-0.219409,0.315336,-0.0629,1.992333,43.065414,24.08483,put-pot--stove
41614,9.65196,0.291999,-1.124053,4.747073,1235.451902,37.929603,0.950661,4.614485,1.246484,2.872168,157.083672,443.454725,-0.427044,1.308454,-0.800372,2.938753,87.051941,166.461177,0.100934,0.339083,-0.330808,1.597006,47.822856,41.083714,-0.2426,0.03805,-0.107663,2.878407,32.786032,3.191487,-0.203179,0.025511,-0.57554,3.105304,27.802028,1.784223,-7.483477,3.426369,-0.602554,2.094994,959.690145,390.741343,6.543833,4.555183,-0.412858,1.95827,839.759444,535.202989,1.784964,1.038057,0.250451,2.464524,235.929348,80.05099,0.206556,0.46026,-0.400554,2.243854,47.255114,58.987555,0.075424,0.761675,-0.68066,2.139869,60.177321,85.861409,-0.612365,0.504591,-0.729221,2.96374,78.831575,64.505072,-6.303333,2.739876,-0.507895,2.066156,807.338581,343.160492,-7.36123,3.001666,0.752797,4.661697,942.47932,383.112424,1.618503,1.884003,0.712993,8.116804,207.921199,240.026428,-0.345741,1.634934,-1.139644,4.805942,67.460404,210.866761,-0.562136,0.761933,1.579111,3.787405,83.159639,71.492546,0.31851,0.131451,-0.310348,2.956493,40.774719,17.086622,-9.606785,0.892469,0.991536,5.05361,1230.157049,96.97541,-1.897954,4.329734,-1.15933,4.182666,246.86057,532.527657,-1.447978,1.189766,1.025081,3.205841,186.851217,145.786628,0.078258,1.297413,0.152534,5.308345,76.762684,167.70387,-0.159626,0.137453,0.195544,2.965884,23.778924,15.524564,-0.121044,0.295449,0.689351,1.972147,36.022499,25.979403,-9.733422,1.558012,2.401069,12.94181,1245.978552,198.623765,-0.04495,4.473843,-2.363334,13.394356,70.903044,581.218243,-1.401882,1.044636,-1.281602,9.497694,179.461667,135.726298,-0.010935,0.185567,-1.00647,6.128415,15.10526,24.054361,0.008827,0.054319,0.652125,5.090476,14.765637,6.890164,-0.364294,0.168343,0.200554,3.064508,49.949562,16.800989,put-pot--stove
41881,9.459345,0.150939,0.415496,4.855814,1210.814353,18.937297,2.145271,0.238013,0.543615,4.46913,274.595878,30.9394,-1.214646,0.671784,-0.937901,4.206374,155.647564,86.504702,-0.101045,0.15581,-0.556075,2.552318,34.868716,3.616925,-0.276865,0.022386,0.538016,4.164106,35.465608,2.880655,-0.138764,0.058102,-1.032616,3.355491,20.394664,5.962929,-8.264496,0.938478,-0.222952,1.96722,1060.271545,40.824154,5.826049,2.423643,-0.374997,2.011886,754.779451,99.726412,1.469159,2.430621,1.093864,3.437524,193.0446,285.860005,-0.278456,3.116441,1.937261,5.975992,94.543281,299.032113,-0.19426,0.49154,-1.274735,3.91796,50.814689,32.746125,-0.749435,0.556403,-1.950522,7.812611,101.774642,54.026251,-7.364156,2.133407,-0.539645,2.718074,942.620938,277.193859,-6.580742,2.569159,-0.233431,3.388994,842.736891,323.332188,1.469676,0.490152,-0.561963,5.005732,188.164863,63.489101,-0.498568,0.84062,-0.519538,5.206398,63.889957,109.206323,-0.193085,0.072871,1.999123,7.653836,25.749481,8.648822,0.315252,0.111804,-0.227653,3.295875,41.936186,12.476977,-9.320173,0.465679,0.213444,3.590778,1193.01373,59.367277,-2.16645,3.876607,-1.733484,6.126482,288.703127,401.703131,-0.942949,0.989541,1.555413,7.646027,122.200204,122.887115,-0.040586,1.334954,-0.136205,5.019832,66.93625,173.264881,-0.194614,0.09002,1.039642,3.991437,25.0893,11.565684,0.130564,0.088619,1.778615,7.194449,19.468166,9.94551,-9.738498,0.200253,3.988726,23.571686,1246.53919,25.593082,-0.628152,1.499204,0.267839,5.539898,81.13001,193.137123,-1.55763,0.448242,0.941553,5.880468,200.558068,50.797023,0.066631,0.1246,-0.360871,3.344896,15.355282,15.487664,-0.030215,0.025007,0.841163,3.467939,10.584527,1.711129,-0.231624,0.125641,0.449151,2.627663,29.831431,16.167869,put-pot--stove
42147,9.421892,0.117259,1.163733,5.017129,1206.005623,15.117659,1.275185,2.896829,1.43264,3.673621,189.618378,228.885271,-1.700788,0.418838,-0.259729,2.084375,218.174812,51.183472,0.163884,0.560138,-0.838583,2.316156,55.240692,55.312081,-0.210301,0.017783,-0.094974,2.428142,26.978003,2.261496,0.105451,0.160723,-0.411233,1.619398,33.794993,20.262147,-8.720605,0.557985,-0.418863,2.602909,1116.31372,69.861724,4.629021,3.316403,0.595225,3.719855,598.785794,312.781522,1.874049,5.119276,-0.280813,2.874427,270.802788,415.048563,-1.354943,6.378024,0.760217,2.109857,195.249176,805.798273,-0.191094,0.681841,-1.276919,3.221556,51.009399,88.653424,-0.081131,2.295842,-1.000478,2.641871,105.389694,236.449254,-8.129349,1.286725,-1.115879,4.983743,1041.280759,143.388697,-5.965621,1.989939,0.004636,3.344093,763.697935,256.368777,1.273582,0.583038,0.319974,3.434492,163.113214,75.326116,-0.196366,1.180522,-0.366678,2.897915,49.590158,141.840814,-0.057084,0.255989,-0.25378,3.50155,25.817623,30.189254,0.392156,0.137192,-0.6686,3.23333,50.637905,17.131981,-9.521873,0.277381,0.100959,4.137618,1218.823161,35.161044,-2.029039,1.620182,-0.65339,3.359564,259.738069,210.518558,-0.656826,0.338099,-1.408915,7.976801,84.113535,43.863374,-0.091956,0.144804,-0.901266,3.201057,24.85568,17.032267,0.00271,0.043458,0.182869,1.836039,16.150584,4.699195,0.208896,0.02263,0.135415,1.520533,28.60939,1.29922,-9.67391,0.054028,-0.153515,4.352751,1238.269096,6.687565,-0.588171,0.599722,0.144337,2.879199,86.87378,48.157053,-1.127567,0.613349,-0.413803,2.457449,151.409668,46.51721,0.010511,0.09859,-0.895569,3.723545,18.177166,10.054176,-0.057507,0.035597,0.688616,2.232387,14.693942,4.542185,0.006895,0.061649,0.313249,1.806288,19.830101,7.44811,put-pot--stove
42414,9.382729,0.132052,0.742025,3.789962,1201.019881,16.006407,0.110344,5.2483,0.22922,1.302587,197.549177,669.237148,-1.940034,0.200151,-0.377987,3.387614,249.369739,17.769459,0.539774,0.606469,0.086995,1.459001,71.661601,73.119223,-0.20762,0.017968,-0.028024,2.386625,27.786411,1.291425,0.169467,0.142029,-0.205458,1.615363,36.118227,5.230275,-9.066027,1.029627,-0.07762,2.332777,1161.713154,87.379134,3.764817,5.708844,0.13902,2.131865,488.480239,640.929074,2.064003,5.902516,-0.173666,2.332093,266.969519,744.12494,-1.9672,5.775811,0.335668,1.779515,285.257013,465.848521,0.017088,0.77545,-0.614977,1.889275,63.222785,88.466269,-0.147043,2.40709,-1.017287,2.599545,106.328438,139.166036,-8.368465,0.500895,0.640564,2.555447,1072.176604,30.667332,-5.256115,1.634775,0.510945,3.802482,673.135948,205.04199,1.749539,1.432091,-0.216161,2.5809,231.159477,134.072456,0.038236,1.096949,-0.059513,2.725671,62.754034,142.215513,0.057264,0.264904,0.336787,3.347768,32.566866,33.715283,0.393615,0.127304,-1.019,2.992016,53.423238,11.546863,-9.669796,0.225349,-0.016404,4.510351,1237.758135,28.350319,-1.261597,1.357625,-0.093562,2.529328,163.42241,166.543089,-0.821991,0.374222,-1.749876,8.290436,108.33743,38.078011,-0.253718,0.074526,-1.169538,4.56219,32.527498,9.637585,0.056546,0.037912,0.725505,2.464101,12.375545,3.331144,0.116416,0.023413,-0.641163,2.279177,17.90006,1.483123,-9.703407,0.057323,-0.375309,4.014105,1242.042125,7.215323,-0.391793,0.693818,0.299756,2.702503,63.539727,90.109413,-0.974594,0.668471,-0.156532,2.199559,124.860083,86.49802,-0.129031,0.145591,-0.719283,3.490608,23.056675,14.900539,-0.078454,0.035518,0.336496,2.097346,15.321682,2.492964,0.08056,0.027386,-0.016495,1.786493,17.860826,0.185175,put-pot--stove
42681,9.456555,0.225473,-0.046326,2.796649,1210.486715,27.487141,-0.583862,3.760319,-0.385408,1.907275,157.873717,182.017204,-2.326408,0.330958,0.33192,2.990991,298.523584,36.000602,0.612562,0.508356,0.138808,1.654728,100.685204,2.774809,-0.132666,0.052727,-0.892252,3.793798,20.091106,5.027238,0.17476,0.143046,-0.105035,1.722893,30.81005,15.95228,-9.30205,1.644025,0.568175,4.016354,1190.765337,209.890129,2.039696,13.498285,0.424686,2.778946,283.317508,1750.501917,2.401496,10.576153,0.406701,2.157577,338.197369,1059.66621,-0.519191,32.363244,-1.85717,5.764413,274.660994,3086.659617,0.222651,0.607628,-0.339834,2.030974,63.023901,78.993575,0.223688,1.928405,-0.850691,2.540683,105.101971,244.538035,-8.529633,0.520151,0.107642,2.079861,1092.124541,56.153947,-5.029785,1.110783,1.085147,6.699898,645.068815,118.747412,1.696206,1.439113,-0.345068,2.590555,224.863544,132.771255,0.084152,1.086249,0.051151,2.76337,62.081239,102.012964,0.134734,0.256279,0.778784,3.908515,26.771885,28.120825,0.315476,0.17096,-0.774606,2.761194,43.7532,17.728101,-9.705037,0.222821,-0.235531,4.645044,1242.381092,23.597516,-0.753455,0.678677,0.036996,4.729991,100.536216,75.4492,-1.03534,0.571244,-1.19354,5.304362,132.685566,73.604514,-0.251279,0.069807,-1.061275,4.671767,32.729379,8.494677,0.135452,0.010486,0.067685,2.25841,18.331152,0.801181,0.087966,0.027185,-0.811639,2.275263,13.306015,3.161017,-9.726233,0.058111,-0.613158,4.1042,1244.968073,7.149935,-0.15841,0.504679,1.002244,5.053384,48.036887,35.523774,-0.670404,0.636366,0.547563,2.669867,90.775978,68.840578,-0.148614,0.145275,-0.862529,3.668806,28.272317,11.946676,-0.081229,0.033934,0.40251,2.132773,12.304175,4.401439,0.073424,0.028359,-0.15497,1.553049,14.685001,3.56749,put-pot--stove
42947,9.576023,0.203384,-0.305663,2.063582,1225.739313,26.122411,-1.040165,1.775616,0.237528,1.534665,144.552083,180.589135,-2.359426,0.374027,-0.062465,2.808135,302.350659,45.360199,0.275927,1.193875,0.365258,1.671418,89.424377,146.109353,0.067561,0.175689,-0.47628,1.813675,27.979127,15.774615,0.065389,0.165224,-0.621998,1.805849,28.904793,15.555212,-9.69898,1.50746,0.438265,3.528481,1242.188909,167.683405,1.426091,9.565482,0.773085,3.507049,238.937751,866.506832,3.33077,9.249174,1.226839,3.85329,426.429246,1201.46127,0.37923,31.915936,-1.581821,4.900061,335.848574,3967.084314,-0.016428,0.711829,0.359677,2.990286,53.315628,80.98099,0.468062,1.664261,-0.641593,2.463875,102.119179,107.867545,-8.2895,0.436715,0.373508,2.687346,1061.079423,56.050748,-5.505696,1.388796,0.676366,2.774599,707.289347,123.223512,1.35765,2.285818,0.013068,2.618275,194.01928,179.074492,0.5236,0.699006,0.053178,2.349946,77.569202,66.708742,0.369575,0.15438,1.256853,6.320985,48.347164,18.500528,0.079559,0.343198,-0.372207,2.284849,49.098006,44.369193,-9.748882,0.112018,0.674597,3.419323,1247.882071,13.57137,-0.911795,0.746579,0.745369,2.546495,124.701261,66.468094,-1.377484,0.440754,-0.706568,4.723458,177.297151,51.824501,-0.105986,0.143794,-1.25745,3.779016,20.368185,15.034686,0.128258,0.011405,0.778765,3.76139,16.417646,1.483091,0.044932,0.031418,-0.628291,3.158198,9.331674,3.228745,-9.759469,0.033115,-0.643165,5.393688,1249.217615,4.085175,-0.038101,0.255564,-0.314699,2.31099,31.996614,30.182292,-0.297252,0.259835,0.450468,2.443119,38.866276,32.788923,-0.161762,0.108608,-0.20765,2.567006,27.61778,8.821258,0.025585,0.037658,0.401765,2.903651,11.843266,4.892737,0.052854,0.023155,-0.325682,2.010347,14.3052,0.489339,turn_on-stove--
43214,9.418071,0.278611,-0.531298,2.066485,1205.992228,17.89034,-0.400384,2.167148,0.570393,2.028099,114.702638,269.450553,-1.851067,1.221062,-0.461922,2.209336,247.392357,78.403344,-0.455701,1.245102,-0.42696,1.706271,91.312072,151.200398,0.117102,0.215985,0.020413,1.62018,30.992142,16.407662,-0.084804,0.0461,-0.506016,3.332187,14.454022,4.549321,-9.228218,2.868735,-0.003925,2.40493,1183.17936,299.272398,2.294509,13.222846,0.70913,2.850991,315.38164,1509.923757,2.450425,8.544084,0.693582,3.123107,313.790624,1109.752532,1.334686,25.487274,-1.898291,5.723585,323.996165,2111.182171,-0.605859,1.388202,0.481618,1.94164,98.668519,164.057964,-0.288471,0.787142,-0.684103,2.346285,80.00199,22.402568,-7.809587,0.553336,0.150357,2.179899,1000.722937,37.157893,-5.797558,1.689663,0.158771,1.999419,743.847913,178.18793,0.397187,5.201618,0.139899,1.959846,189.850604,676.390136,0.600637,0.457658,0.092026,1.998584,78.635924,55.179487,0.506614,0.104143,-0.396489,1.958976,65.499529,12.190907,-0.338298,0.171533,0.052039,1.653768,43.566236,21.942208,-9.714561,0.222482,2.913355,19.064248,1243.505048,27.304979,-0.801214,1.33711,-0.399858,3.605828,116.429827,125.64453,-1.457335,0.594544,-1.982523,11.479356,190.130173,55.837578,0.187923,0.359411,-0.576709,1.802107,49.450363,44.875914,-0.008734,0.050768,1.453395,4.019682,16.615237,6.331168,-0.049023,0.044987,-1.307633,6.452379,14.058467,5.735089,-9.790722,0.015922,0.010626,2.556005,1253.214561,1.988174,-0.050284,0.232377,-0.265088,2.532433,29.61202,16.955517,-0.62687,0.456689,0.477508,2.425077,86.012379,44.150868,-0.019542,0.14419,0.179374,2.321997,31.411,18.14567,0.11936,0.021343,-0.074703,2.745506,15.291095,2.768984,0.110802,0.059139,-0.957275,2.818709,17.920603,5.78578,turn_on-stove--
43481,9.457353,0.277329,-0.361527,1.981537,1210.713473,29.443353,-0.204013,1.597467,0.597585,2.295334,97.512806,67.614468,-1.979494,1.620858,-0.395817,1.822096,264.791333,116.884076,-0.969023,0.378309,-0.54439,2.439433,132.913889,12.981065,0.013935,0.342697,0.197821,1.524768,36.773778,23.147224,-0.002387,0.047979,-0.009172,2.373359,13.36433,5.96395,-8.411145,3.322811,0.614561,2.888554,1076.874592,423.606018,3.813308,16.852505,1.094074,3.304062,499.253978,2016.724958,2.197118,8.478869,0.561642,2.940772,284.865547,1069.89058,1.812208,22.594624,-2.097344,6.247528,281.328875,2883.366341,-0.586561,1.329499,0.679344,1.950144,115.153442,51.871672,0.085675,0.765976,0.065456,1.825277,70.349447,91.114636,-8.207987,1.208629,0.407813,2.427611,1053.687942,54.776199,-5.836455,1.606597,0.151042,2.081997,751.977869,92.040587,-0.354405,2.622163,0.590839,1.948077,122.378793,135.918815,0.243315,1.107033,0.478148,2.220342,90.403097,29.621881,0.423967,0.220585,0.61708,2.693628,64.665392,9.054375,-0.348889,0.160213,0.140524,1.518914,56.619541,1.603455,-9.722425,0.234799,2.73221,17.111337,1244.540727,27.75567,-0.666384,1.791489,-0.289025,2.4212,104.413232,175.407057,-1.367547,0.715922,-1.362154,7.551501,175.159435,92.4633,0.323594,0.254142,-0.582054,1.986011,49.941335,20.689398,-0.033274,0.04509,1.486136,4.244494,11.629249,4.00457,0.15906,0.194235,-0.745013,2.20368,29.170933,18.574985,-9.79079,0.062696,-0.033272,4.61522,1253.2221,8.11187,0.285069,0.894161,-1.067052,3.315332,61.845333,87.386142,-0.857422,0.616425,0.266028,1.818007,109.79067,80.029074,0.080461,0.071345,-0.509733,2.396392,23.52823,2.174104,0.125088,0.022386,-0.025802,2.548348,19.056765,1.215673,0.248941,0.096411,-0.28955,1.669688,32.438039,11.95114,take-cutting_board-counter-
43747,9.258097,0.211169,-0.495265,2.972399,1185.063166,26.454737,-0.70861,2.770742,0.126146,1.302024,137.651054,338.54071,-2.269434,2.506865,-0.10142,1.694883,304.910351,189.676683,-0.888628,0.510389,-0.537676,1.988636,118.589992,48.498765,-0.054917,0.352662,-0.078327,1.444832,41.622176,31.678246,0.06691,0.04221,0.360729,2.476668,13.536176,3.744563,-7.976477,2.371994,0.725668,2.852493,1025.282392,169.024628,5.750628,4.016672,0.547812,2.884333,741.92299,385.231849,2.301095,4.425921,0.592188,3.438809,304.022887,485.484124,0.484471,2.842296,-2.58093,14.369854,104.304224,258.123151,-0.539485,1.392804,0.706449,1.925639,97.51234,165.22734,0.220961,0.778527,0.453134,1.938226,61.051105,69.142718,-8.29653,1.483791,0.496428,2.290536,1062.128037,187.138239,-5.763325,1.901433,0.036415,1.979811,738.675363,224.543749,-0.582416,2.45963,0.082356,2.584392,107.892114,258.713734,0.165224,1.204014,0.324832,1.899357,91.822889,155.917313,0.291909,0.349239,0.341935,1.701599,43.995791,39.921613,-0.301047,0.192025,0.162338,1.468611,38.679427,24.791565,-9.687307,0.239015,2.875412,17.327508,1240.068385,27.415706,-0.15796,2.586191,0.253578,1.636283,121.128468,333.066207,-1.031322,0.770944,-0.407045,5.371451,132.434604,98.462166,0.358593,0.232124,-0.53856,2.105596,49.526152,24.690909,-0.082443,0.03979,1.219686,3.765399,13.306696,5.020284,0.230148,0.182196,-0.350282,2.093954,33.797929,19.33464,-9.590558,0.194638,-0.404653,2.414153,1227.805231,16.975028,1.025555,1.932369,-0.305549,1.773609,131.567711,250.050088,-1.266441,0.610096,-0.558562,1.863564,163.241959,73.462903,0.198066,0.114394,-0.370936,2.365755,25.684721,14.605688,0.104337,0.026812,-0.168788,2.057176,13.601428,3.381326,0.286482,0.074166,-0.471929,1.744679,42.431039,2.410349,take-cutting_board-counter-
44014,9.055165,0.161675,-0.628673,2.378274,1159.254984,13.889687,-1.356733,2.592097,-0.816448,1.923563,192.603347,226.935299,-2.77082,3.113493,-0.609181,1.660031,359.207313,353.427214,-0.495054,0.673305,0.292983,1.484287,65.021743,84.190669,-0.251093,0.183405,-0.357199,2.316603,41.505705,12.900615,0.065676,0.041654,0.262236,2.238119,16.084438,2.43196,-7.249711,1.197388,0.960065,3.572236,929.313156,115.907482,6.669771,2.563588,1.266811,5.987937,854.320615,317.36862,1.515543,2.962434,-0.463122,2.328366,223.817023,187.420671,0.20737,0.873711,0.41419,2.359095,60.124733,105.568664,-0.274656,1.328175,1.248908,2.853438,73.834747,116.28947,0.070441,0.574651,0.537417,2.21942,49.205552,37.582622,-8.508458,1.426607,0.053267,2.226346,1091.664651,96.138565,-5.220194,1.266745,0.467022,2.646344,669.21376,142.910661,-0.716171,2.239491,-0.124821,3.043949,131.223484,151.278887,-0.145092,0.983589,-0.29784,2.403366,62.369613,71.636254,0.088545,0.342805,-0.521676,1.872576,39.661306,32.944536,-0.156891,0.154956,1.03967,2.803764,32.482858,9.802787,-9.722672,0.239732,2.638655,16.474147,1244.5215,30.401219,0.785941,1.561972,1.163194,3.615109,102.51455,196.985988,-0.62703,0.540279,-0.116665,7.62273,80.44998,69.772841,0.232881,0.269015,-0.692059,2.502148,37.270702,33.836704,-0.046633,0.053824,0.687588,3.372579,14.831826,6.976948,0.265298,0.161148,-0.311206,2.327074,41.574026,11.823986,-9.417747,0.2617,0.174989,1.871897,1205.482722,33.603286,1.837087,1.511208,0.483338,2.124281,237.728921,177.157761,-1.672312,0.190658,-1.297218,4.198488,214.068184,24.708862,0.094126,0.126135,-0.894,2.777015,18.167569,16.189409,0.084862,0.021983,-0.121486,2.06822,14.452675,1.416025,0.227673,0.105587,-0.334476,1.602437,29.260992,13.619567,take-cutting_board-counter-
44281,9.148185,0.16279,-0.095665,1.990278,1171.195143,12.712974,-2.204105,0.383098,-2.117916,9.385635,282.780541,43.94226,-3.700821,0.96926,-2.080014,6.763741,476.759569,79.984642,0.100728,0.419206,0.808608,2.577323,49.079843,50.664244,-0.223808,0.150021,0.234736,1.831959,29.278125,18.983556,-0.018055,0.060018,-0.315227,1.6447,21.420196,7.6648,-6.894879,1.700565,0.796665,3.17576,883.899508,183.143479,7.107865,2.703952,1.822291,7.000513,911.257501,309.673354,0.951665,4.841695,-0.241165,2.040033,153.230094,537.207428,0.378725,0.514567,0.497012,3.605954,58.670392,49.576346,0.453567,0.075301,0.164914,4.200551,59.093877,7.870252,0.425123,0.139489,-0.044141,3.272411,54.61664,17.792393,-8.999443,0.617139,0.597981,2.908511,1151.928743,80.247573,-5.272721,1.09116,-0.050634,1.985878,675.225789,135.084646,-0.071086,0.860368,-1.305977,5.915109,40.010775,110.472465,-0.582908,0.281821,0.882279,3.517475,76.181984,32.891626,-0.262915,0.106064,-1.118669,4.551618,33.948001,13.47814,-0.099063,0.081995,0.570982,2.064845,19.239187,7.547688,-9.698042,0.062726,0.764799,5.087907,1241.388632,6.615983,1.266733,0.655709,2.267475,9.704114,165.692648,66.786986,-0.640173,0.219552,0.970976,4.576709,88.073622,12.005173,-0.068611,0.055576,0.358168,1.951484,19.923991,7.184216,0.102277,0.029206,-0.02936,1.944581,14.056866,3.381845,0.229531,0.156082,-0.545064,2.611616,30.201663,19.521561,-9.292647,0.227739,0.703817,2.733017,1189.807903,16.433611,2.773013,0.834814,0.068518,2.444184,355.011921,107.811432,-1.61777,0.168946,-0.738843,2.554923,208.032067,15.659241,-0.109181,0.15978,-1.058978,3.857421,21.377723,17.909422,-0.041118,0.039853,0.393638,2.418552,10.174637,4.431267,0.159475,0.082982,-0.86073,2.647934,28.345846,4.650725,take-cutting_board-counter-
44547,9.103758,0.134529,-0.012814,1.711474,1165.373767,14.063973,-2.321672,0.142413,-0.05657,3.320107,297.498156,15.461242,-3.649183,0.88829,-1.460664,4.190366,468.947975,88.002104,0.531237,0.107226,0.538256,2.783167,68.17157,13.57034,0.065463,0.092377,0.476899,2.325174,19.153596,12.012308,-0.094536,0.031259,-0.664778,2.669087,18.745395,0.811584,-6.35108,2.063623,0.996837,3.41539,813.343162,257.939509,7.303035,2.461678,2.565807,9.372204,936.07383,281.92517,-0.290697,6.781453,-0.59714,2.313473,209.953435,854.338753,0.546562,0.224059,-0.764574,4.08857,74.401397,18.957677,0.560489,0.079582,-0.084555,2.037875,71.742607,10.348223,0.33099,0.077939,-1.738035,5.38248,42.979056,9.306712,-8.145812,2.288283,-1.00104,3.34921,1044.471378,237.724146,-6.062951,1.643108,-0.28957,2.349532,776.773538,196.017162,-0.129935,0.659019,-1.930706,9.773654,29.61168,78.309085,-0.285788,0.128898,-0.049429,3.382649,38.523868,14.450963,-0.420934,0.064448,-0.030739,1.942792,54.293383,7.669702,-0.250148,0.101338,-0.292215,1.623052,32.518844,12.665218,-9.669191,0.03547,-0.366936,4.616224,1237.669895,4.081834,1.325573,0.385141,1.15216,4.138964,173.648537,28.424408,-0.826605,0.327269,0.152676,1.80617,107.228231,37.745571,-0.111127,0.040313,0.449463,2.154333,20.996822,1.455808,0.122314,0.029277,0.316396,2.017868,20.118004,1.273373,-0.166183,0.163762,0.680023,2.11995,30.567234,19.864833,-9.19969,0.2941,1.319862,5.520942,1177.57134,37.832661,2.858804,1.051326,0.959765,4.594609,367.994167,112.624113,-1.322247,0.80038,-2.346406,9.320322,169.48403,102.804364,-0.060601,0.18577,-0.701719,2.741088,28.614616,12.114453,-0.016309,0.047161,0.345228,2.378961,15.373086,5.638034,-0.096817,0.106834,1.182302,3.803746,19.937921,10.827224,take-cutting_board-counter-
44814,9.135345,0.091159,0.197763,1.979415,1169.369618,10.1675,-1.67308,1.077768,-1.121515,2.720159,220.845521,93.961751,-2.879794,1.784047,-0.408588,1.565369,368.970669,227.808123,0.550626,0.096031,0.384754,1.973704,75.405388,1.081965,0.121082,0.058155,0.199956,1.845816,24.246862,2.043038,-0.203637,0.017421,0.546865,2.821376,26.694412,1.739334,-5.722519,0.488591,0.01555,1.535267,734.040769,27.258834,7.821576,0.262827,2.407474,12.703836,1001.324053,29.034838,-1.736204,1.725396,-0.432878,2.233242,229.241101,174.21079,0.379507,0.089522,0.294813,4.074607,48.737776,11.3952,0.474924,0.152587,0.502221,2.504642,68.251485,4.558696,0.175568,0.027674,-0.065,2.030845,24.62479,1.98982,-6.887211,4.447986,-0.304967,1.423054,882.436382,553.953858,-6.67304,1.450232,-0.701287,2.457101,854.921536,167.637513,-0.381748,0.254606,0.628491,3.479279,59.846165,14.156227,-0.060931,0.157246,-0.331011,1.575316,31.338967,17.632694,-0.363805,0.074304,0.045185,2.064092,51.487769,2.003688,-0.337539,0.054606,-0.351331,1.924777,47.776295,0.498888,-9.720837,0.058599,0.118192,4.065498,1244.267264,7.614483,0.704865,1.504383,0.694247,2.158132,97.186195,174.942463,-0.966157,0.441433,-0.564958,2.248754,128.655272,37.428847,-0.265632,0.103464,2.296627,8.836285,37.110174,9.945041,0.120634,0.02951,0.263176,1.870035,17.448486,2.789266,-0.356201,0.148116,0.102473,1.532293,48.058069,15.596644,-9.429299,0.359416,0.400117,3.08684,1206.960679,46.335569,2.005474,3.480851,0.661318,2.296698,265.180223,382.384337,-1.131608,0.747557,-2.08186,8.589011,148.960631,78.016973,-0.081362,0.124951,-0.030749,2.015558,22.102883,13.085806,0.002994,0.048224,0.553311,2.470192,13.789338,5.02669,-0.264953,0.15534,0.222423,1.843016,35.590373,18.349852,take-cutting_board-counter-
45081,9.390991,0.123227,-1.397527,8.073778,1202.065022,15.331709,-0.955955,1.84603,-0.079378,1.276564,123.818247,234.37621,-2.316001,1.354387,0.275679,1.792223,303.515766,108.811598,0.427761,0.194578,0.319542,1.452274,55.814471,23.439147,0.142562,0.069207,0.20418,2.074552,19.164395,8.454841,-0.290431,0.041364,0.258654,1.654721,38.894034,3.303313,-5.499051,0.296301,0.165337,1.466232,704.104973,33.468803,8.016892,0.12776,-0.823692,3.639906,1026.246392,13.871639,-2.53245,1.03867,-0.803753,3.138701,325.008955,126.258538,-0.024282,0.781471,1.51036,3.775454,51.624333,62.97283,0.34393,0.236145,0.090181,1.529571,44.126153,30.562248,0.173063,0.030859,-0.01548,1.798194,24.253056,2.465304,-6.513739,3.77272,0.007468,1.590547,845.642508,173.802956,-7.283395,0.354194,-0.479007,2.742667,933.185573,19.08998,0.145188,0.847855,-1.007874,3.05206,53.914952,69.606371,0.181345,0.342535,-0.940618,3.881983,41.945678,40.409042,-0.417553,0.079393,-0.489246,2.208162,53.459798,10.301705,-0.366765,0.058601,-0.916765,2.939593,46.959729,7.599512,-9.637618,0.094254,-0.168893,3.244198,1233.743524,7.22791,-0.599496,4.171011,0.476011,2.002102,169.297486,538.824335,-1.402477,0.404642,-0.82996,5.488408,179.586076,52.22511,-0.035372,0.287374,-0.090561,4.493592,28.166304,34.812497,0.075272,0.027579,-0.154262,1.712695,11.870778,2.823118,-0.347505,0.174216,-0.296768,2.097628,52.472659,10.354467,-9.61792,0.293001,-0.197409,3.8963,1231.147367,36.006097,1.180641,4.221985,-0.267022,1.59398,155.49873,527.720685,-0.970608,0.627531,-2.256316,9.960532,124.444952,80.781511,-0.003319,0.132471,0.495552,2.050854,24.796056,13.662253,-0.050833,0.041187,0.059493,2.760123,14.287926,2.787328,-0.272192,0.153109,0.183352,1.872619,45.882097,5.761422,take-cutting_board-counter-
45347,9.433557,0.119308,-1.308216,7.682991,1207.550354,13.40447,-0.082328,2.026761,0.754826,2.160668,109.772311,238.815289,-1.801218,0.494194,0.18175,2.424333,231.559693,56.901108,0.234294,0.166663,-0.599178,1.812327,36.387341,14.930911,0.111535,0.070808,-0.062183,2.012234,20.22403,5.950535,-0.311459,0.041307,-0.005733,1.605989,41.70838,2.986746,-5.298551,0.2819,0.634189,1.859917,679.532652,8.248634,7.94993,0.153433,-0.610801,3.785111,1017.607795,19.410641,-1.86949,4.209095,-1.281923,3.467997,257.519572,403.688846,-0.633779,1.428065,0.246644,1.238181,100.261667,182.593479,0.22867,0.177636,-0.283759,1.977864,42.659317,7.812122,0.157752,0.023781,0.320161,1.524509,22.513213,1.519111,-5.407137,2.263706,0.767529,2.374485,692.534215,285.133323,-7.789768,0.322904,0.580376,2.582052,997.334552,34.262682,0.909638,2.244072,-0.290492,1.540376,130.307033,237.490625,0.32242,0.222954,-1.552561,5.745142,48.661623,18.440435,-0.266888,0.140288,-0.089405,1.711555,34.308515,18.085111,-0.248787,0.06253,-0.06151,1.908646,33.016869,6.924392,-9.557865,0.110444,0.376738,2.612999,1223.406791,14.361849,-1.497095,2.501027,0.07662,2.386118,206.306962,232.519553,-1.387162,0.403439,-0.740786,5.411393,177.593863,52.250907,0.037003,0.279337,0.290989,4.796362,28.9987,36.322603,-0.029959,0.015198,-0.653287,1.974085,8.493518,1.889711,-0.321752,0.178302,-0.120382,1.959849,43.416692,20.187704,-9.710702,0.240633,-0.552274,5.534216,1243.048517,28.188008,0.022421,2.113696,-1.311174,3.994279,87.68391,246.769651,-0.89254,0.626822,-2.001012,9.139311,116.974375,71.494162,0.12857,0.044278,0.168488,3.17758,18.797356,4.44796,0.02909,0.016904,-0.881349,3.590914,7.002865,2.091402,-0.336086,0.101327,0.617766,1.955661,43.487525,12.532543,fill-carrot-cutting_board-pot
45614,9.479423,0.093266,-1.810075,10.706927,1213.414883,10.253467,1.012544,0.695061,0.326021,2.49386,129.613217,90.37765,-1.610408,0.327358,0.635384,4.101039,208.597309,26.340599,0.062672,0.044122,-0.836613,3.799262,16.183212,2.601844,0.028251,0.042486,-0.614278,4.335856,8.998493,5.482855,-0.353541,0.024768,0.282974,1.727237,46.373659,1.591172,-5.202754,0.489294,-0.066389,1.947486,665.952788,63.618156,7.471858,0.86284,0.946398,3.037195,957.540882,77.519513,0.321571,13.147278,-0.525857,1.808713,275.613886,1445.908713,-0.969569,1.232163,-0.342734,1.515991,148.586526,54.256149,0.013352,0.062493,-0.079166,1.845606,14.995761,7.237362,0.123801,0.027847,-0.028746,1.28806,19.759922,1.409202,-5.019356,2.146409,1.349988,3.624907,645.634661,214.550662,-7.933405,0.308047,0.163528,2.370905,1015.491732,39.542999,1.75477,2.918037,0.557264,1.660236,228.886634,348.682185,0.316826,0.217826,-1.678148,6.037074,40.553777,28.325588,-0.015001,0.110795,0.505202,2.180435,20.83019,12.908397,-0.186417,0.035996,-0.288337,2.535184,24.206611,4.417344,-9.467161,0.111661,0.793952,3.567327,1211.902115,10.464139,-2.081637,1.247698,0.660365,2.722374,270.125878,130.947911,-1.348992,0.39594,-0.60632,5.431808,172.930841,50.059683,-0.049701,0.331982,-0.018196,3.530944,28.679126,30.755598,-0.042394,0.017862,-1.610742,5.145178,6.736369,2.144289,-0.064624,0.147369,0.457772,2.619169,21.857224,18.892599,-9.785326,0.029172,1.439608,5.45149,1252.537275,3.176445,-0.682516,0.278786,-0.180278,7.01455,87.370146,36.234189,-0.967752,0.160149,0.36019,2.459141,123.98436,20.383476,0.066771,0.039736,-0.089916,2.746234,13.635044,5.017154,0.002934,0.005733,-0.527948,3.618925,4.172214,0.547856,-0.205903,0.076296,1.322437,3.422995,28.584155,7.979015,fill-carrot-cutting_board-pot
45881,9.505578,0.084058,-1.971851,12.257906,1216.73082,10.284698,1.681142,0.631978,0.106236,1.806728,215.228763,81.898136,-1.678964,0.239867,1.238221,5.527818,214.91904,31.110565,-0.003475,0.026495,0.31802,2.045754,10.023488,1.853624,0.052722,0.030237,-0.602382,6.588094,8.221142,3.847647,-0.270441,0.05188,-0.214176,2.197149,34.622508,6.740499,-5.276818,0.582871,-0.010493,1.969129,677.623659,28.737758,7.109796,1.419794,0.565254,2.175112,910.41373,174.230589,1.565626,14.565709,0.012676,1.639571,284.081026,1250.4837,-0.217544,5.153821,-0.922314,2.256198,166.921221,465.094325,-0.233081,0.27878,0.777462,2.422312,44.032606,19.604367,0.087488,0.05584,0.900432,3.02239,16.290839,5.039331,-4.948268,2.56661,0.847577,3.217136,635.629187,288.418373,-8.240233,0.592978,0.488046,3.054285,1054.78947,75.788194,2.169276,1.885986,0.987044,2.741371,297.964106,59.788567,-0.088309,0.821975,0.943593,5.399899,50.170227,101.505072,0.179353,0.259882,-0.767322,4.468505,30.313835,33.764033,-0.227083,0.044599,-0.263013,2.534281,29.196277,5.680475,-9.410016,0.05203,-0.35624,3.205418,1204.48892,6.503605,-2.322644,0.948367,0.734905,2.976866,300.611718,91.872505,-1.440828,0.189241,1.448326,5.744329,185.203874,20.043843,0.048105,0.25028,-0.587716,2.716759,31.239714,29.171394,0.086012,0.049355,-0.629622,1.949567,15.419709,4.637745,0.108504,0.047842,-0.303985,2.237609,15.315508,5.756854,-9.741305,0.00767,0.570425,4.748885,1246.88757,0.978034,-0.743578,0.074452,-0.899465,5.062921,95.313453,9.272098,-0.933982,0.093736,0.097071,1.982651,120.318621,9.261185,-0.060124,0.034917,-0.015389,2.441693,14.505683,4.503363,0.003825,0.004908,0.17071,1.88494,5.504959,0.615399,-0.033126,0.007459,0.767699,3.485781,5.410958,0.919781,fill-carrot-cutting_board-pot
46147,9.382144,0.034719,0.57858,3.742948,1200.916832,4.422955,2.238313,0.40988,0.463355,2.182608,286.934328,49.38314,-1.479847,0.160142,0.829452,3.966402,189.462016,20.577592,-0.149892,0.141524,0.934154,2.368942,28.780663,11.098531,0.076592,0.005168,1.274148,10.109182,9.885707,0.646406,-0.104458,0.03681,0.03404,1.662351,14.49394,4.764515,-5.088444,0.516506,0.56452,2.565775,651.789415,57.470257,6.830315,1.049432,0.556218,2.17875,876.670383,70.083339,1.723112,13.274748,-0.015956,1.717743,330.382853,765.716254,0.374328,4.721068,-0.350909,1.8275,163.586157,475.747713,-0.567372,0.533165,0.107849,1.410091,72.638237,69.305575,-0.112546,0.14469,0.349775,1.679524,31.557333,18.497064,-4.029177,0.602526,-0.414834,2.528319,515.803454,77.221064,-8.448408,0.573118,-0.814797,6.96815,1081.486048,71.447401,1.201752,6.097237,0.62419,1.673297,191.287556,662.223605,-0.373956,0.732304,1.461641,4.554138,56.729496,90.976125,0.646722,0.353063,-0.648461,1.856909,84.085822,42.456857,-0.042804,0.24853,-1.810677,5.443112,29.044918,19.406021,-9.423885,0.045428,-0.315219,3.481838,1206.293391,4.524735,-1.956567,0.340667,0.439141,4.43532,250.505052,43.786389,-1.427417,0.129679,0.365322,2.304876,182.737974,16.6963,-0.101615,0.095788,0.199139,2.823823,16.907943,10.888296,0.04512,0.061365,-0.638882,1.929471,19.569173,2.430457,0.067863,0.035403,-0.712131,3.238258,17.66181,0.849794,-9.736495,0.006501,0.263887,3.779956,1246.271643,0.832889,-0.757588,0.07365,-1.155925,6.333156,97.231633,8.77837,-0.875015,0.059132,-0.109381,2.087316,112.011501,7.656384,-0.096082,0.02117,0.612028,2.138175,17.163546,0.477816,0.012781,0.003343,-0.206955,1.785701,3.427122,0.344369,0.06773,0.014657,-1.035266,3.008057,9.299018,1.727323,fill-carrot-cutting_board-pot
46414,9.33261,0.048599,0.309003,3.075256,1194.575662,6.257741,2.492569,0.300355,1.603281,6.458115,320.787315,21.411525,-1.180472,0.129835,-0.346567,2.035192,151.317791,15.84297,-0.253812,0.151785,0.309355,1.643896,35.452598,16.539992,0.037079,0.008322,0.601633,2.592546,6.876503,0.689102,0.094155,0.070358,-0.65096,2.831583,19.492437,9.045371,-5.371933,0.679196,-0.002564,2.182796,687.666066,87.050104,6.750925,0.993122,0.45838,2.161623,864.175469,127.594528,1.162298,14.273355,-0.37166,1.650706,275.200891,1591.800704,1.019483,2.823723,-0.337037,2.52872,172.028146,167.741127,-1.010328,0.397357,-0.56958,1.942036,131.791635,41.434439,-0.321305,0.101229,-0.382619,1.8888,42.292611,11.622126,-4.722072,3.041834,1.037629,3.270056,613.914084,212.095764,-8.162591,0.958079,-0.383899,3.15484,1045.783835,92.329975,0.002729,6.260469,-0.350192,1.442516,198.076779,685.019363,-0.2013,1.071085,0.704824,3.56456,69.145311,73.923349,0.664673,0.428724,0.013081,2.250903,96.092388,24.077194,0.28188,0.562014,-0.491291,1.480319,57.766001,66.645854,-9.494089,0.270423,1.511511,6.970409,1215.263636,34.392938,-1.581391,0.848562,-0.291294,3.262976,207.775472,75.467323,-1.565337,0.409954,1.402035,10.280528,200.719076,51.042061,-0.104959,0.125102,-0.399567,2.903233,21.912383,16.240617,0.099381,0.057652,-0.240435,1.773095,19.61456,7.392821,0.19655,0.080272,-1.136232,3.468438,28.372588,7.708358,-9.749591,0.006696,0.906469,4.242388,1247.948077,0.852324,-0.487484,0.267368,-0.824085,2.642348,67.117651,25.071909,-0.872495,0.080967,1.243061,5.998694,111.919972,9.681521,-0.099577,0.025515,0.128727,1.972042,13.067165,3.283283,0.026981,0.005649,-0.728069,2.768752,4.688263,0.653591,0.208087,0.043235,-0.736792,2.275234,27.17927,5.158748,fill-carrot-cutting_board-pot
46681,9.571383,0.325306,-1.269254,3.895621,1225.586429,24.81591,1.567157,3.942293,1.214518,2.870092,224.391219,352.151383,-1.059963,0.13006,0.116038,2.154358,136.67174,12.607144,-0.298549,0.122442,0.35379,1.839749,47.158476,3.801338,0.026783,0.011657,0.272566,2.078884,6.939132,1.211684,0.312298,0.079445,-0.254117,1.648812,40.009346,10.286095,-6.610295,3.613788,1.333506,3.793963,853.64863,266.752045,6.840901,0.927049,0.625238,2.596197,877.283306,74.738193,-0.732544,8.196776,-1.61051,5.075254,152.403798,836.794149,1.069204,2.479815,-0.645061,2.504715,139.371292,311.468176,-0.970875,0.51901,-0.915121,2.686719,134.456715,25.661571,-0.374951,0.117002,-1.150006,3.632461,53.044257,7.114166,-5.786767,5.571862,0.105092,1.415096,742.28824,687.32064,-7.64983,1.715095,0.115275,1.757889,979.246126,220.917508,-0.956515,2.556046,-0.84936,3.10638,175.078914,83.764207,-0.2163,1.063507,0.674483,3.571723,61.113604,118.376044,0.363065,0.941546,0.203527,1.710951,74.175524,91.202136,0.695443,0.600814,0.518109,1.502601,92.151163,69.114961,-9.576194,0.3112,1.174926,5.195844,1225.877754,35.602377,-0.918509,1.995338,-0.584435,2.122875,121.601272,244.229122,-1.852765,0.564349,0.374479,5.045328,237.168087,73.276962,-0.08717,0.103522,-0.807081,3.084305,21.388297,13.139088,0.114563,0.058921,0.01337,1.76789,19.28574,5.172786,0.282465,0.120273,-0.698099,2.161853,37.601673,13.946178,-9.785579,0.025468,1.773662,6.6813,1252.56187,3.006118,0.139767,1.141507,-0.689355,2.141871,82.631563,139.224182,-0.921757,0.379458,0.118029,4.474746,118.040181,49.134617,-0.08741,0.026647,0.097051,2.051132,15.093039,1.837672,-0.022913,0.017394,0.54358,2.993875,9.45291,2.152946,0.336434,0.052564,-0.212023,1.866389,43.488806,6.250845,fill-carrot-cutting_board-pot
46947,9.510411,0.51972,-0.476054,2.808774,1217.698837,53.430657,0.344038,5.704048,0.05066,1.193436,202.522636,741.626111,-0.906339,0.103027,-0.149723,3.087121,116.146545,12.914689,-0.489434,0.143562,0.13587,1.876733,68.460422,6.571786,0.1216,0.059054,-0.955026,2.853151,21.702005,4.049415,0.366902,0.061588,-0.149995,1.621394,51.206673,1.396767,-7.35299,4.759956,0.401626,1.839778,941.826259,599.716337,5.875506,5.01752,1.261438,3.39567,758.608766,495.524384,-1.29456,2.351777,-0.15748,2.725766,167.79252,294.875111,-0.22495,1.706516,0.955338,3.03573,100.480881,221.916694,-0.617851,0.857741,-0.139233,1.398421,79.413881,110.710511,-0.339655,0.164451,-1.05678,3.083929,43.488258,21.36823,-6.800124,4.368882,-0.712942,1.917187,877.490976,371.904775,-6.409486,3.276313,-0.388592,2.478341,820.756183,417.199304,-0.784066,2.775589,-0.348924,1.712413,137.452615,348.978009,0.478404,1.018774,0.409045,3.319632,61.669447,131.676912,0.314306,0.856323,0.215704,1.824617,78.599696,38.980783,1.003704,0.231166,1.429815,4.449872,132.117536,14.990481,-9.552743,0.314322,1.282138,5.30093,1222.868147,36.326931,-0.063192,2.201318,0.244099,1.573119,109.887215,275.672869,-1.867638,0.745409,-0.104691,3.562612,239.675105,92.238087,-0.049638,0.069035,-0.702408,4.0409,11.879642,8.477366,-0.119487,0.094644,0.251832,2.135021,24.848335,6.219694,0.243269,0.133705,-0.822215,2.111711,41.226886,5.797673,-9.674845,0.120985,-0.964049,4.41361,1238.413561,14.428033,0.83652,3.016193,-2.311333,9.454809,107.104757,392.214575,-0.787054,0.437562,0.440858,3.904095,102.531377,51.126527,0.198445,0.377842,-3.05038,12.033351,37.956751,36.524378,0.024431,0.048982,-1.176233,4.682044,14.637261,5.917703,0.236133,0.184329,1.147332,3.289628,39.485798,13.721757,put-cutting_board--counter
47214,9.517786,0.538873,-0.404743,2.629119,1218.654418,55.454819,-0.805385,3.84201,-1.017079,2.432466,152.276436,300.239262,-0.437181,0.541653,-0.888885,2.582337,69.99374,42.382291,-0.643192,0.294533,0.263979,1.608586,85.622568,29.517233,0.134188,0.084618,-0.295729,2.027303,21.744383,8.181428,0.311896,0.105216,0.349613,1.981752,41.798409,11.248403,-8.707902,3.954738,-0.141039,1.871586,1116.477273,448.172817,5.010909,7.213012,0.512496,1.739536,645.629057,851.570472,0.126927,4.599592,-0.47277,2.372833,146.482025,480.275915,0.046026,3.077034,-0.192691,2.90929,133.619814,117.265083,-0.259473,0.876034,0.393999,1.693108,65.458442,63.408791,-0.460874,0.424908,0.538767,3.041306,66.90932,39.429578,-8.542368,2.350462,-0.098304,3.169474,1093.533348,301.881809,-4.942706,4.313486,0.013664,1.790761,632.727907,559.747378,-0.025274,1.989578,0.214683,1.93777,97.650608,177.926547,0.905227,0.56535,0.044421,1.668027,116.574095,70.919598,-0.022238,0.427421,0.388953,2.150233,51.636839,50.116948,0.841888,0.406566,1.192251,3.36806,110.861151,42.121532,-9.648848,0.324396,0.820623,4.341328,1235.076419,41.248171,0.629555,1.065029,0.69234,2.418142,99.363706,84.844673,-1.463805,1.407775,-0.269897,3.050305,194.603666,139.205046,0.13844,0.431664,-2.437424,9.603458,33.586283,43.232594,-0.195872,0.119587,-0.126448,1.661573,28.127326,15.199077,0.218781,0.149609,-0.733624,2.039653,29.348012,18.303246,-9.63061,0.247365,-0.951423,4.499427,1232.738122,31.384291,1.615763,3.840657,-1.279303,4.618553,207.240446,496.633805,-1.236968,1.232992,0.42076,2.112387,166.427459,118.598971,0.280536,0.888659,-1.483169,5.038006,47.024489,113.534465,0.09587,0.062625,-0.436459,2.679266,14.947648,8.056841,0.205259,0.188934,0.904312,2.854124,29.632207,22.171764,put-cutting_board--counter
47481,9.551547,0.532312,-0.296234,2.624021,1223.053057,51.562517,-1.944837,0.458566,-1.140264,4.938247,248.975969,59.351356,-0.373952,0.52693,-0.694733,2.426905,57.060073,53.206251,-0.631862,0.311132,0.219808,1.579072,92.006311,9.919791,0.056454,0.1386,-0.058332,1.655587,26.239907,7.922472,0.267128,0.091231,0.148561,2.224731,40.227356,4.73439,-8.985904,2.730047,0.119768,1.958023,1151.78802,296.841855,4.855962,7.150137,0.302559,1.818453,647.153503,414.412482,0.647371,4.675103,0.02324,2.132347,135.748121,424.667847,0.069825,3.839886,-0.168959,2.075721,159.269463,494.78432,-0.26941,0.885326,0.351403,1.595716,64.278774,80.262588,-0.098723,0.812772,0.333398,2.462058,51.094987,74.872026,-9.212283,1.359529,0.134988,2.159771,1179.183775,176.353567,-3.430561,3.678788,0.402978,1.571473,440.629319,457.22339,0.478903,0.945028,0.019576,1.730537,84.258662,69.857322,0.823656,0.58081,-0.106259,1.688529,121.132553,19.04788,-0.119733,0.30946,0.489413,2.547549,43.80869,13.505455,0.418818,0.624002,0.232131,1.602962,68.357548,80.779448,-9.675478,0.111472,0.642282,4.898366,1238.46899,14.191148,1.084398,1.215802,0.539758,4.277737,139.148579,156.582753,-1.010608,1.661218,-0.101445,1.933775,129.951597,213.57572,0.436092,1.191634,-1.968736,5.918054,68.767755,154.593674,-0.21777,0.104758,-0.12002,1.754756,38.461267,2.474648,0.118795,0.101227,-1.417327,4.004855,23.64111,7.96189,-9.543163,0.271014,-0.473833,3.431451,1221.537037,34.774844,2.057439,3.386911,-0.967268,4.586806,266.582256,413.237959,-1.597288,1.319278,-0.262208,1.982435,204.601524,170.586554,0.411356,0.870972,-1.131424,4.493617,61.51817,97.189835,0.041139,0.071421,-0.802774,2.63535,18.576574,4.249564,0.103363,0.155365,0.581683,3.058986,21.961141,15.326424,put-cutting_board--counter
47747,9.203867,0.262251,-0.540613,4.009304,1178.122261,33.084041,-2.460397,0.691284,0.78512,2.406196,318.761354,51.369358,-0.632704,1.138099,0.354335,2.750929,109.931082,60.282807,-0.544584,0.444171,-0.070837,1.66045,76.66741,41.585129,-0.114824,0.233282,-0.314507,1.504281,41.080132,29.911356,0.162369,0.044382,0.701072,2.656843,21.715825,5.142298,-8.715028,2.564552,0.180821,2.113323,1115.566057,331.994194,3.861654,6.926897,-0.534992,2.037661,515.497656,560.821817,2.048902,3.014454,0.415241,2.040496,263.418053,382.374466,0.178401,3.714404,-0.032478,2.173669,132.279763,213.52967,-0.341757,0.827326,0.218524,1.664879,65.824522,69.178089,-0.278029,0.912303,-0.07127,2.015824,76.910109,111.926915,-9.490394,1.220103,-0.476404,2.714002,1216.558997,89.627149,-2.054638,1.901934,0.998289,3.426569,264.963726,230.846596,0.976284,0.707604,0.571571,1.77093,139.559956,30.727729,0.816893,0.641345,0.167318,2.038202,105.096205,81.620179,0.085742,0.089528,-0.989599,2.611766,22.054728,10.317442,0.2441,0.399516,0.402106,1.750569,62.759615,4.926104,-9.677974,0.079233,-0.218541,2.8888,1238.781216,10.282939,1.21322,1.071298,0.143924,4.276146,156.010409,135.759024,-0.45916,0.966059,0.313683,3.018225,82.424947,72.610359,0.535585,1.075031,-2.095689,6.338438,91.699743,80.914038,-0.220361,0.09551,0.079175,1.613298,28.2435,12.386072,-0.031739,0.01116,0.278232,2.008079,5.708271,1.291169,-9.461547,0.25853,-0.250715,3.300541,1211.1123,32.299396,2.268063,3.446741,-0.642078,4.069172,290.554775,445.951623,-1.79952,0.882013,-0.275186,2.473884,238.282906,55.595943,0.440675,0.870171,-1.020046,4.397108,56.410321,113.144749,0.011322,0.100657,-0.065675,2.81258,18.797708,12.946867,0.078228,0.138056,0.711387,3.261131,23.925695,17.785739,take-wooden_spoon-counter-
48014,9.250504,0.107294,-0.457847,2.836772,1184.072424,13.654775,-2.895139,1.047468,-0.109705,1.359937,370.686239,134.939219,-1.253264,2.514304,0.099766,1.588464,160.451882,326.786767,-0.19849,0.616447,0.496514,1.766866,62.331285,75.315562,-0.215423,0.160008,-0.554879,2.006453,42.581425,4.094241,0.071658,0.047468,0.099371,1.643943,21.067798,0.462469,-9.183714,3.461476,-0.0356,1.934391,1182.837038,176.023245,4.622949,6.462156,-0.120181,1.755162,591.838755,838.40797,1.917457,3.972098,0.655249,2.344795,251.331507,470.000998,0.470576,2.571173,-0.374635,2.254089,97.660875,325.77406,-0.110449,1.502984,-0.497561,2.719725,79.448593,98.427194,0.201864,2.047438,-0.349382,2.090569,112.418122,260.763317,-9.982512,0.347936,1.058747,3.736243,1277.843735,41.91028,-1.36824,0.404703,0.343275,2.209682,178.35343,34.56851,0.911205,0.633367,0.556129,1.845766,116.661701,82.255963,0.271757,0.624817,-0.312263,1.915418,58.130621,80.299043,-0.030901,0.026135,-1.19856,5.46522,9.442186,2.234151,0.129998,0.317138,0.293015,1.827399,48.28152,41.216001,-9.723622,0.075296,-0.581413,3.363272,1244.623759,9.785851,1.059027,1.139627,-0.168437,3.880674,137.21412,141.006274,-0.192067,0.478746,-0.512669,2.859536,35.059072,52.336047,0.465463,1.159798,-1.992715,6.003965,65.494082,148.236527,-0.057385,0.065588,1.07506,3.068398,15.842369,6.190741,-0.039736,0.010319,0.202003,2.052113,6.645281,1.051533,-9.349736,0.297615,0.006106,2.670266,1196.841425,35.845675,2.15404,1.763057,0.004338,4.169144,275.82637,228.357147,-1.962225,0.503353,0.451959,2.386838,251.203706,65.143205,0.042564,0.790892,-1.3117,5.39967,38.048742,99.869705,-0.095282,0.109866,-0.071985,2.32489,18.444596,11.247462,0.188498,0.051607,-0.237328,3.647996,25.070216,5.977181,take-wooden_spoon-counter-
48281,9.10727,0.129832,-0.404833,2.689687,1165.737472,16.628783,-3.547158,0.791857,-1.015811,2.838576,455.178609,86.513577,-1.725715,1.49109,0.075983,1.672767,240.453408,50.639105,0.449335,0.372689,0.1811,2.475576,57.583416,48.350193,-0.100978,0.248853,-0.320585,1.461431,39.281662,27.907546,0.064342,0.046088,-0.112478,1.483553,18.351658,5.989032,-8.361154,3.675911,0.415588,2.241254,1075.965415,282.560853,5.471688,5.329687,0.078631,1.911972,715.831989,345.608856,1.055727,4.094361,-0.003687,1.816783,148.845242,470.699923,-0.456868,1.8442,-0.296465,2.530741,76.766266,239.151529,0.852282,4.237406,-0.39773,1.734603,172.347508,540.949583,0.88054,1.598974,0.125578,2.113922,118.138798,188.021649,-9.691376,0.187363,0.27576,2.893426,1240.496986,24.333582,-0.93195,0.180634,-0.265685,2.014133,119.364989,23.205947,1.356388,0.74724,0.680188,2.899888,173.912514,95.567253,-0.22364,0.373324,-0.897971,2.954705,35.115006,45.104104,-0.176515,0.044977,0.601028,2.840091,26.293508,2.979092,0.033939,0.335192,-0.093387,1.617146,49.592899,4.846645,-9.735659,0.038312,-0.671803,4.533845,1246.164403,4.981857,1.138284,0.878746,-0.626478,4.427092,146.206556,111.941613,-0.301461,0.347275,-0.505854,3.052007,39.29743,44.294265,0.191529,0.988737,-2.799245,9.96025,42.946902,108.859965,0.103534,0.010085,0.129049,2.550872,13.263529,1.306701,-0.034812,0.009949,0.522298,3.068432,6.439256,1.229893,-9.323449,0.177334,0.011634,2.006857,1193.469031,20.500962,2.444027,1.215823,-0.488856,2.372011,316.229119,124.21366,-1.531855,0.356655,0.716179,3.599314,196.266476,45.217807,-0.182818,0.305855,-0.290516,1.637228,39.886292,33.687899,0.033952,0.251648,-0.56307,2.193848,30.358082,20.579536,0.077153,0.106015,0.111186,2.396138,19.743681,9.145992,take-wooden_spoon-counter-
48547,8.726755,0.397614,0.994236,3.197415,1117.457749,36.342254,-3.883452,0.195765,-0.571076,2.57905,497.797496,14.155012,-1.237252,3.487177,-0.449704,1.819363,184.881209,308.995775,0.83648,0.190693,-0.125272,1.805702,107.546235,23.173125,0.012286,0.240063,0.233875,1.522582,32.821522,14.155866,-0.092517,0.058552,-0.155026,3.076451,15.053208,7.421752,-8.105848,5.10485,-0.046998,2.404071,1041.438495,535.477428,5.506529,4.929273,0.258679,1.987588,708.211273,565.280797,1.241078,3.86574,0.210612,1.966552,218.531488,145.257677,-0.991219,0.999272,0.307402,1.965101,127.717991,126.536348,1.56559,2.618412,-0.337414,1.636994,226.199808,165.746983,0.786344,1.610014,-0.078309,2.083277,139.756405,60.130925,-9.403246,0.416349,-0.176587,2.764467,1203.890177,43.658585,-0.745273,0.322928,1.328717,7.080444,95.906186,40.451272,2.351041,1.412782,-1.091538,3.082526,305.240616,142.287558,-0.818432,0.836977,1.634781,6.638615,106.259538,103.861926,-0.369999,0.17623,0.933045,3.30323,49.409772,19.772292,0.153178,0.242818,0.018268,1.798674,37.505695,25.693413,-9.724021,0.041167,-0.674102,3.997397,1244.676325,5.286154,0.821725,0.520888,-0.569581,4.875807,105.294202,67.3557,-0.555855,0.254276,-0.31083,2.464323,71.423234,32.455986,-0.208165,0.045626,-1.065336,3.156137,28.192272,4.586294,0.143708,0.008471,-1.353386,4.411597,18.434277,1.078353,-0.164442,0.049914,0.728957,2.239975,22.570051,5.437651,-9.201626,0.249995,-0.086542,2.202215,1177.812,32.361955,2.81939,1.459147,-0.238536,1.704142,361.439299,183.354154,-0.923044,0.577438,-0.54442,2.428351,118.848954,72.467228,-0.468871,0.248071,-0.578995,2.348967,64.418748,23.560121,-0.008499,0.279557,-0.616018,2.039004,33.433214,22.22254,0.125205,0.12167,0.350749,2.067198,28.705187,6.818682,take-wooden_spoon-counter-
48814,9.005727,0.987242,-0.326946,2.965474,1154.305318,70.819648,-3.218361,3.254277,-2.432607,8.145903,420.110431,315.534662,-0.424693,4.392433,0.221519,1.558075,168.436971,504.103317,0.854762,0.170572,-0.2554,1.742007,115.033499,2.143767,0.06126,0.190303,0.196589,1.596705,29.048941,15.34003,-0.314744,0.059185,0.643182,2.058985,40.780529,7.061887,-6.754499,9.419921,0.198932,1.8441,864.587214,1224.653809,7.08574,2.938816,0.342644,2.439004,907.118075,378.012513,1.006608,2.900991,0.483986,2.117104,134.615801,353.10683,-1.109172,0.98511,0.303447,1.814856,152.546651,78.694349,1.452656,3.044216,-0.217004,1.625946,215.736279,205.869035,0.960408,1.176177,-0.276389,2.412228,124.227494,147.864261,-8.458196,2.73108,-0.906568,2.689362,1084.290498,298.698571,-2.543831,10.144583,1.216493,2.804486,368.783932,843.297516,2.597566,1.786286,-0.144012,2.586897,338.562561,167.578767,-1.051094,1.649072,0.912354,4.078618,139.047376,194.862782,-0.548549,0.222139,0.371417,2.406802,72.322589,24.115147,-0.197284,0.279376,0.014119,2.570831,39.799175,35.099622,-9.907749,0.172444,1.350656,4.360117,1268.306567,17.816516,0.3799,0.848159,1.560937,7.481729,52.653698,103.818834,-0.873599,0.636787,1.178373,4.333862,111.912336,82.505088,-0.387769,0.09505,1.782225,6.581327,50.118886,11.595554,0.112,0.021793,0.953817,5.392381,15.006542,2.521471,-0.368348,0.113284,0.470741,1.962946,47.226472,14.613961,-9.382284,1.592828,3.409516,17.559079,1201.019475,203.800907,2.386007,5.863767,0.152445,5.100499,328.940572,525.662039,-0.828486,1.70952,0.157389,6.830107,117.256922,182.55807,-0.337685,0.577842,-1.263185,4.175124,49.74909,68.869175,0.126236,0.250594,-0.158026,1.822318,40.618806,30.826694,-0.179169,0.24923,0.673909,2.644645,34.81923,28.735521,take-wooden_spoon-counter-
49081,9.006099,1.107535,-0.416643,2.588052,1152.793639,143.541052,-1.543152,9.247537,-0.607474,1.565018,242.437613,1108.58374,0.091288,2.31023,0.014286,1.69686,127.411895,44.895573,0.699962,0.316489,-0.034131,1.582414,89.825194,40.498505,-0.086341,0.235605,-0.231887,1.536352,36.080036,27.338681,-0.426854,0.053322,-0.106524,1.694834,55.266817,5.835425,-5.965375,5.235267,-0.077662,1.621182,777.461721,340.901459,6.360381,6.436499,0.568743,2.222681,826.421998,516.836553,2.106204,3.587828,0.262782,2.477684,270.306816,460.42794,-1.556512,0.961137,-0.22713,1.666618,203.9079,95.073325,1.335846,2.923842,-0.41083,1.82039,195.361243,238.475526,0.193801,1.321639,-0.195836,2.444701,87.996741,170.548813,-8.190523,2.649947,-0.650157,2.252359,1052.112891,220.353607,-3.634018,10.917307,0.298244,1.57648,468.334383,1372.5073,2.318632,3.20721,0.527691,2.589569,311.466032,275.296481,-1.002092,1.790813,0.792272,3.750875,140.910857,178.842611,-0.347181,0.608081,-0.725032,2.707649,67.091987,38.967057,-0.276993,0.18168,0.630434,2.732401,36.049878,22.949206,-9.719607,0.565743,-1.278489,6.791951,1244.439192,60.55242,-0.210108,1.811452,1.207693,4.637406,83.786059,235.409257,-1.04727,0.895233,0.351384,3.115901,134.73894,113.474956,-0.416034,0.454021,-0.982842,5.477653,53.430083,58.741052,0.114597,0.040171,0.681176,2.947757,15.38494,4.881838,-0.268165,0.241419,-0.552605,2.747379,49.246611,11.598365,-9.594593,1.52894,3.159297,16.708499,1228.108757,198.77792,1.989609,7.437035,-0.011407,3.490885,255.573222,959.75354,-0.894874,1.792443,0.04712,6.245169,121.405092,207.378284,-0.105535,0.610474,-0.534696,2.886213,39.315214,75.524242,0.147857,0.198215,-0.462329,2.092535,32.439598,20.056126,-0.302475,0.217847,0.230814,2.69714,39.5553,27.285307,take-wooden_spoon-counter-
49347,9.274981,1.180511,0.245803,2.26022,1187.839051,129.325396,0.252151,8.918888,0.368685,1.268364,231.696383,1062.136587,-0.085598,2.673013,-0.118895,1.493771,136.360921,346.981902,0.341796,0.31185,-0.815272,2.45281,46.614448,36.443704,-0.225888,0.114514,-0.163088,2.0508,37.870065,5.396884,-0.436673,0.047264,0.004417,1.632476,58.392206,1.614198,-6.690442,8.319273,-0.059589,1.600798,864.751599,852.972663,4.199865,17.527352,0.406724,1.906717,554.265879,1990.122048,3.854939,3.898663,-0.357417,2.24517,494.319022,493.05639,-1.705276,1.176782,-0.245951,1.718548,218.38484,152.269127,0.404273,0.899868,-0.736938,3.247559,61.379962,102.175923,-0.002862,0.830888,0.366377,1.88724,67.772483,35.141603,-7.85996,2.330384,-0.285284,2.230074,1007.754181,249.358067,-5.182657,8.656947,-0.670918,2.260782,677.546235,824.214359,1.985373,3.686636,0.067596,1.902044,262.379527,411.750208,-0.875352,1.902989,0.954567,3.651441,116.460776,231.433769,-0.145896,0.677433,-0.022258,1.927409,67.433324,83.049675,-0.194,0.169386,1.192426,3.838012,28.033819,21.306088,-9.74982,0.607166,-1.248221,6.117621,1247.976934,78.953668,-1.108963,2.294393,0.512472,2.588922,142.009833,298.12247,-1.162671,0.936074,0.095699,2.860045,148.870233,121.491458,-0.433673,0.620245,-0.736623,3.445596,56.145797,79.527171,-0.171492,0.302975,1.214905,3.346516,34.882679,32.428038,-0.187367,0.291857,-0.189514,1.886369,44.927606,37.935991,-9.663511,1.512856,3.047586,16.362299,1237.29347,182.421829,0.967452,6.991017,-0.884869,4.512436,137.109824,854.180013,-0.987766,1.907639,-0.117278,5.551511,133.151673,220.379004,0.06299,0.52762,-0.105906,3.316798,40.283215,59.066036,-0.031283,0.067047,-0.177419,2.616732,17.087026,7.125424,-0.26219,0.216203,0.479406,2.861072,46.325939,11.926178,cook---
49614,9.600356,0.52357,-0.344329,3.016948,1228.847355,68.016236,1.685615,4.35325,1.551372,4.0208,248.890032,321.77386,-0.539835,1.967113,-0.710651,2.520387,122.50596,93.379831,0.019411,0.059912,-0.844194,2.537856,14.282871,5.981997,-0.156221,0.150148,-0.089206,1.866749,28.45605,18.711903,-0.303349,0.135299,-0.747505,2.863795,39.579634,16.661488,-6.317593,8.982245,0.198323,1.52096,844.261779,233.693454,2.47114,17.898267,-0.406327,1.993377,354.632341,1919.328699,4.918251,2.910596,0.102076,1.810915,631.674405,335.662442,-1.474984,1.31129,0.098382,1.721727,206.873041,56.990975,0.075432,0.405174,-0.00075,1.784537,35.907359,36.94198,-0.12148,0.770528,0.144537,1.891876,65.168471,98.834255,-7.546483,2.025409,0.176039,2.673779,969.620179,150.603126,-6.66119,1.835761,0.103425,3.23681,853.376897,218.558616,1.11671,2.095514,-0.442597,2.705436,149.374266,242.676514,-0.408628,1.32442,1.852818,7.401768,73.249047,163.93105,0.081572,0.448432,0.384623,3.15517,47.035864,24.929421,-0.152351,0.194321,1.055932,3.546216,27.840921,23.741954,-9.762137,0.786179,-1.008224,4.138234,1250.047893,82.625343,-1.39202,3.287697,-0.848926,4.599117,187.045798,376.106056,-1.197716,1.290669,-0.336355,2.993252,153.420065,167.295857,-0.265087,0.909303,-0.37943,2.022111,54.432228,111.156473,-0.166745,0.320356,1.102055,3.077104,39.528325,36.337049,-0.041582,0.263485,0.523585,2.414716,30.681178,19.769984,-9.862168,1.284033,3.544685,19.838283,1262.39969,165.276847,0.010855,4.550361,-2.386193,12.661496,73.326166,576.071204,-1.168445,1.886114,-0.566594,6.075058,153.567087,225.979302,0.198819,0.290949,-1.035473,5.951792,25.89096,37.47293,-0.04467,0.071087,-0.195329,2.54748,21.957605,9.149382,-0.310117,0.163363,1.001236,3.27442,39.712031,21.220849,cook---
49881,9.584373,0.392159,-0.239711,2.599351,1226.865605,48.431816,2.102254,1.091638,0.495311,1.661282,272.343545,113.98396,-0.895595,0.824086,-0.107095,1.900634,117.005797,98.444715,-0.107896,0.009367,-0.199154,2.95677,14.289122,1.004662,-0.044358,0.117834,0.434484,2.642057,19.256044,9.953683,-0.071845,0.135708,0.006911,1.975016,28.904679,17.014301,-7.606031,6.68066,-0.240776,1.897665,974.413573,842.680909,-0.061874,6.485975,0.235767,1.997992,145.430096,753.231935,5.849301,2.543048,-0.387563,3.252361,751.077408,274.335268,-1.070202,2.359802,-0.23982,1.943011,137.91622,302.795078,0.309788,0.234869,0.34064,2.455818,50.54895,14.940381,-0.259606,0.804666,-0.167395,1.875793,68.931204,46.738403,-8.038884,0.957123,1.016108,3.337689,1029.202148,117.117742,-6.161911,0.919007,-0.260073,4.176925,789.666847,95.894642,0.761333,0.894935,0.33084,3.249098,97.774495,115.372586,-0.12915,0.18131,-0.13068,3.472027,22.84952,23.532289,0.297025,0.156588,-1.351477,3.961212,40.838657,16.832309,0.068329,0.045244,0.104232,2.357127,14.272892,5.511245,-9.611946,0.598375,-1.318128,5.320234,1230.365527,76.38282,-1.39486,2.890143,-0.850525,5.479119,182.830856,351.210093,-0.85237,1.072143,0.032876,3.174121,113.183203,125.019786,-0.084269,0.811416,0.019635,2.178432,53.405657,104.641006,-0.160881,0.312654,1.193796,3.262542,37.448565,33.701899,0.171385,0.060875,-1.0674,4.583219,22.655256,7.408032,-9.734014,0.075184,-0.62386,3.903419,1245.954014,9.770275,-0.27775,0.571723,-0.962232,5.173268,37.5882,72.010726,-0.943227,0.75888,-0.949614,3.382134,120.99,97.695734,0.077627,0.07396,-0.791961,4.242537,13.598714,9.546394,-0.053194,0.053596,0.459889,2.204871,16.410827,5.347759,-0.122303,0.043568,0.8337,2.956261,18.846095,3.918855,cook---
50147,9.634828,0.31587,-0.393911,2.664547,1233.266259,40.74912,1.612378,1.191965,-0.283791,1.52508,208.759686,139.349872,-0.41956,1.113669,0.281943,1.857462,79.092232,137.562066,-0.097624,0.010423,-0.011414,2.424904,12.557065,1.330986,0.142252,0.043518,0.034397,2.13019,18.283478,5.615207,-0.001015,0.083204,-0.436913,2.004385,24.14768,1.563836,-7.78885,7.257446,-0.339582,1.783496,1005.363835,677.125552,-0.985063,5.399622,0.220992,2.200334,126.273866,701.379733,6.48738,2.716053,0.030292,3.094942,830.39285,353.042752,-0.610502,1.896002,0.318764,2.607755,113.88046,137.645159,0.055719,0.227809,0.626091,2.313747,30.088644,27.220668,0.055306,0.715942,0.033644,1.837466,44.373941,72.656652,-7.819016,0.295443,2.028474,8.441487,1001.018352,32.564497,-6.162286,0.893935,-0.226136,4.320384,788.796287,115.674494,0.715409,0.659015,-0.021573,2.855977,93.507567,80.018274,-0.10038,0.123465,0.405642,2.803717,16.77116,14.527713,0.105679,0.024293,-0.72952,3.118879,15.830785,2.085232,0.04625,0.041459,-0.030146,2.664446,14.699566,2.517733,-9.802772,0.239059,-1.026499,5.344818,1254.77673,30.211278,-1.124218,2.574411,-0.742051,5.801641,149.495481,308.696289,-0.516213,0.919212,0.519808,3.52815,66.310745,119.036411,0.00534,0.418707,0.379946,3.374672,33.348828,48.983938,-0.214108,0.274608,1.269006,3.525753,37.498461,25.310135,0.059517,0.023268,-0.77137,2.835221,7.890277,2.958633,-9.755329,0.034419,-1.227366,5.081958,1248.684325,4.38589,-0.341932,0.165479,-1.609339,7.962186,43.805947,21.466382,-0.768038,0.652825,-0.730625,3.329508,103.712304,67.561073,0.038003,0.016748,-0.091248,5.064005,7.716741,1.608363,-0.021289,0.051532,0.863226,2.729427,17.937578,6.326963,-0.023955,0.011639,0.738279,3.315151,6.435982,1.005346,cook---
50414,9.602308,0.434607,-0.510673,2.114086,1229.206257,52.193632,1.29534,0.729147,-0.90485,3.222778,177.61761,30.413401,0.182852,0.457378,0.630536,2.858084,32.377168,57.393419,-0.008434,0.016436,-0.688684,2.843455,9.481928,2.045764,0.121642,0.047437,-0.10374,1.980013,16.48272,6.148408,0.075614,0.079564,0.189881,2.006127,21.802268,9.797719,-7.014651,7.432336,0.354222,2.071474,905.465853,749.192856,-0.345686,11.694255,-0.304308,3.185366,181.30882,1307.996525,5.979354,5.125754,-0.241568,2.930986,766.454626,640.485137,0.634684,4.240833,-1.726218,5.765422,127.114869,548.394246,0.035405,0.199845,0.739647,2.527337,22.957104,23.901637,-0.169929,0.657226,-0.364696,2.121109,58.332185,82.651596,-7.77385,0.078404,-0.564194,3.039085,995.106712,8.494005,-6.034645,0.723341,-0.300245,5.469002,772.949029,81.463581,0.638793,0.490821,0.300847,3.113421,81.953098,63.337605,-0.005063,0.14262,0.683696,2.877807,18.256144,16.534319,0.035822,0.005302,1.233018,5.544974,5.179751,0.59727,0.075585,0.029913,-0.463276,2.611286,11.66802,3.886154,-9.801639,0.20078,-1.306274,7.260421,1254.624396,25.526695,-0.621069,1.594488,-1.243847,10.24465,82.061807,200.763304,-0.179505,0.705078,1.359067,6.197113,31.808688,84.020585,0.102006,0.196774,-0.509931,6.412486,21.366312,24.678955,0.037601,0.031157,0.199961,4.526879,9.531536,3.493167,0.015007,0.006968,-1.68629,8.796142,3.472688,0.797409,-9.760899,0.029781,-1.486704,6.639368,1249.395263,3.864241,-0.346404,0.043264,0.07718,5.088856,44.416432,5.51852,-0.632717,0.455681,-1.204498,4.680309,81.506214,57.915974,0.005542,0.010927,0.781313,3.114882,5.156687,1.155401,-0.016249,0.048147,1.092217,3.134525,13.923855,4.406409,0.011215,0.003434,-1.075696,2.852401,3.743349,0.33523,cook---
50681,9.721248,0.576523,-0.313197,2.170321,1244.346053,73.929623,1.092993,0.286554,0.010384,2.316616,140.365614,35.204857,0.415755,0.273084,0.452553,2.375038,55.809102,31.023251,0.004455,0.015256,-0.575274,2.863603,8.238683,0.911755,0.089089,0.035406,-0.02357,2.018256,13.337737,4.600026,-0.007893,0.069521,0.000204,1.799772,18.983737,7.908072,-7.950705,6.501796,-0.017925,1.817888,1018.16663,830.110381,0.177035,14.81925,-0.026331,2.304062,136.501793,1910.314045,5.710437,6.691958,-0.433007,2.441143,731.261338,862.975074,1.179828,4.178769,-1.188477,4.416006,151.08164,543.070759,-0.018785,0.172852,0.569812,2.743452,21.316851,21.14368,-0.361991,0.672024,-0.685021,2.812436,60.586667,63.196815,-7.898147,0.036603,-0.501887,3.462732,1010.9633,4.742023,-5.784711,0.311207,-0.755245,3.059336,740.559631,37.734529,0.555735,0.440706,0.16706,3.350172,73.703807,51.40503,0.014256,0.117463,1.036852,3.983282,16.193356,14.667884,0.056256,0.002002,-0.585563,2.524644,7.202349,0.259971,0.076219,0.02292,-0.027617,2.428487,13.557486,1.574399,-9.806246,0.01136,-0.476013,3.280795,1255.201929,1.379015,-0.526937,0.03084,-0.454396,2.936198,67.467259,3.971195,0.096709,0.07157,0.790315,4.08994,18.149706,6.511925,0.015783,0.006836,-0.00732,3.71643,4.168899,0.853308,-0.007415,0.005522,0.801591,2.951173,5.037063,0.703214,-0.00968,0.002234,0.242172,2.619722,3.057235,0.278967,-9.789204,0.007832,-1.599916,10.311864,1253.018418,1.00899,-0.396088,0.031581,-0.364766,4.122144,50.699752,4.10665,-0.731236,0.138827,-2.68422,11.694643,93.937694,17.046503,0.039438,0.006413,0.038535,3.848863,5.142607,0.818658,0.04586,0.01295,-0.049233,2.916844,8.244359,1.682074,-0.013929,0.000464,0.218739,3.583558,1.798886,0.059497,cook---
50947,9.653511,0.762622,-0.334643,2.081731,1235.649472,99.165353,1.22115,0.217394,0.442956,3.478792,158.365021,17.991933,0.639801,0.180381,0.475791,2.568302,81.95947,23.286297,0.038401,0.013453,-0.163338,2.872937,7.601413,1.748783,0.067128,0.039873,0.004889,2.052341,15.386485,5.171961,-0.057676,0.048645,0.080717,1.788375,16.390647,5.816989,-8.063951,7.023783,0.017837,1.825775,1032.721834,898.1605,1.306877,17.400073,0.05353,2.638003,183.942192,2169.679372,4.776174,7.81884,-0.392931,3.47937,611.534121,1017.330593,0.323819,8.070155,-0.172829,3.464024,150.164817,718.721954,-0.023314,0.171077,0.519995,2.856874,19.490735,19.544966,-0.0672,0.687047,-0.007163,2.185798,44.56049,72.756177,-7.957826,0.03818,0.040155,3.814278,1018.605244,4.853754,-5.767285,0.48264,-0.669793,2.863957,738.227208,62.438721,0.381724,0.346173,0.032722,3.884095,49.336366,44.28562,-0.00899,0.107933,1.040644,4.265056,12.419941,11.609846,0.046859,0.001626,-0.5125,2.281062,6.042745,0.202967,0.017627,0.023387,-0.25122,2.122993,9.071319,2.370404,-9.793666,0.00989,-0.665746,3.094012,1253.589348,1.280285,-0.602164,0.019916,-0.787567,4.637763,77.077977,2.587697,0.186319,0.02834,-0.217493,3.00416,23.855368,3.681683,0.010916,0.002527,-0.804044,3.308408,2.709469,0.24316,-0.024709,0.00525,0.558288,2.42358,5.675269,0.330638,-0.019454,0.001516,0.605644,2.797015,2.914221,0.160783,-9.775336,0.003977,-0.146741,3.609195,1251.24339,0.50084,-0.42834,0.022577,0.23502,3.426926,54.940302,2.739326,-0.689261,0.074195,-0.34389,2.740438,89.737861,5.375337,0.022314,0.003802,-1.127962,5.269935,3.024962,0.494352,-0.006888,0.00618,0.903457,2.321004,6.460809,0.780797,0.000632,0.000355,-0.371746,2.367765,1.200941,0.040789,cook---
51214,9.602793,0.746062,-0.479914,2.254678,1229.158831,96.961613,1.421625,0.130685,-0.111037,2.267366,182.687614,12.82899,0.689485,0.167957,0.665538,3.090657,88.29297,21.731257,0.074488,0.019833,-0.237364,2.688143,13.558922,1.10421,0.021554,0.029799,-0.197537,2.539455,11.227149,3.796757,-0.034692,0.036992,-0.138336,1.751135,14.953574,4.800228,-7.811348,7.787527,0.320119,2.108681,1002.283596,937.277035,0.84872,19.911169,-0.070148,2.279241,227.441783,1955.416477,4.727331,7.239309,-0.366322,3.801934,608.595873,878.22505,-0.129868,9.780444,-0.309244,2.758037,196.605182,1249.828662,-0.020542,0.109802,-0.149427,2.531441,20.908462,13.979521,0.050434,0.554522,0.351286,2.836733,55.391462,67.869964,-7.982137,0.026767,0.596687,4.513393,1021.72882,2.986971,-5.803848,0.431602,-0.793238,3.44269,743.292283,46.691435,0.431864,0.139565,0.191175,3.085336,55.339389,18.041799,-0.014493,0.066922,-0.149127,2.402694,18.025665,8.129499,0.026097,0.002451,-0.370559,2.427037,3.57787,0.292724,0.002064,0.022529,-0.607207,2.357032,10.389411,2.597165,-9.791236,0.010927,-0.725663,2.818393,1253.27828,1.416603,-0.664762,0.016748,0.036776,2.255617,85.094971,2.163158,0.235605,0.038062,-1.529915,4.956142,30.587731,4.534425,-0.000802,0.002705,-0.498351,3.052787,2.415182,0.259295,-0.003039,0.002786,0.55218,2.980774,2.47798,0.290241,-0.004385,0.00069,0.074992,1.744064,1.346121,0.066686,-9.78588,0.00433,-0.3724,3.306793,1252.5933,0.535985,-0.45737,0.026233,-0.057872,2.814683,58.550425,3.398382,-0.649627,0.07813,0.038644,2.429769,83.379528,9.558688,0.009946,0.004164,-1.313972,5.486063,2.700704,0.517713,-0.017994,0.005808,0.643538,2.08915,5.103966,0.42598,0.005012,0.000527,-0.293564,2.451484,1.346457,0.062839,cook---
51481,9.633252,0.760519,-0.327811,2.113757,1233.084317,97.792855,1.446436,0.141139,-0.021253,2.00715,185.175361,18.168884,0.619612,0.231319,0.813636,3.082679,80.769139,26.372234,0.046509,0.019637,-0.488542,2.958472,7.384022,2.250753,-0.021735,0.048905,0.245716,2.549712,16.198689,6.359215,0.011917,0.051373,-0.140886,1.747249,17.661225,5.667845,-8.005748,7.06181,0.053189,2.149944,1024.778873,918.794195,0.061861,17.470024,-0.237513,2.706661,242.302361,2268.437404,4.855899,6.887672,-0.102282,3.353485,621.642853,896.735787,-0.779644,5.310201,0.385472,2.639326,192.664894,259.378041,0.035417,0.122266,0.107309,2.271266,21.40713,15.442883,-0.046312,0.471641,0.303167,2.971982,57.363858,9.654125,-7.993316,0.023096,0.974466,4.654654,1023.150749,2.799729,-5.757736,0.379962,-0.862697,3.986709,736.991921,49.37704,0.38173,0.12218,0.056705,3.448449,48.898499,15.831072,0.001563,0.053772,0.290016,2.402262,14.232479,5.43021,0.01596,0.001631,-0.368244,3.203739,2.514836,0.177999,0.025702,0.020302,-0.48568,2.317587,10.334248,1.116623,-9.770979,0.01028,-0.483527,2.639305,1250.686385,1.295196,-0.710805,0.014106,-0.620115,3.080031,91.021025,1.724686,0.308551,0.041338,-0.680812,2.868598,39.531037,5.329696,0.006336,0.002491,-0.340815,3.074842,3.086075,0.322394,-0.01746,0.001738,1.026913,3.754041,2.796756,0.181362,-0.007703,0.00053,0.124417,1.965769,1.428956,0.068914,-9.781178,0.005478,-0.480926,2.776105,1251.990805,0.711856,-0.445805,0.027367,0.042886,2.648359,57.063309,3.558293,-0.499285,0.102474,0.403624,2.796194,64.362185,12.401113,0.003149,0.004774,-1.118894,4.94346,3.829821,0.605369,-0.030008,0.005947,0.100789,2.147305,5.317938,0.759524,0.010949,0.000705,-0.034456,2.241355,1.936747,0.087793,cook---
51747,9.652601,0.659081,-0.184297,1.994499,1235.533467,85.683305,1.349946,0.167618,-0.305086,1.957683,175.243671,8.258319,0.547503,0.213081,0.301965,2.679143,70.093677,27.67966,0.028504,0.023603,-0.403333,2.717643,9.664163,1.797969,-0.036918,0.040621,0.569117,2.428171,13.694232,4.807222,0.014403,0.05317,-0.181478,1.588584,19.200686,6.634076,-8.453886,6.745463,-0.206366,2.325568,1085.628601,757.217232,-0.889588,13.905547,-0.890358,4.395746,188.155618,1452.196344,4.940779,6.06367,0.220936,3.443659,635.93565,721.391488,-1.173003,3.494481,1.026468,3.027051,150.149005,454.371339,0.085698,0.1801,0.908036,3.363061,27.357454,23.417803,0.137398,0.408075,0.032468,2.299463,46.175267,50.079926,-8.005775,0.020938,1.053749,4.941945,1024.755238,2.204796,-5.742076,0.309919,-0.549206,4.285526,735.247599,34.187731,0.313698,0.168386,0.148323,2.874321,40.704543,21.192599,-0.051049,0.061385,-0.061237,1.993858,17.908713,7.937177,0.005857,0.000965,-0.050075,3.528769,1.58192,0.102967,-0.007383,0.012185,-0.410663,2.73748,7.115643,1.580276,-9.772939,0.007544,-0.185695,2.689422,1250.936383,0.97133,-0.767643,0.009735,-0.41654,3.070248,98.258521,1.265411,0.388192,0.038565,-0.043848,2.502391,49.898975,4.682029,0.000155,0.002734,-0.539903,2.843194,3.066366,0.318762,-0.0042,0.003014,0.168186,3.170164,3.275395,0.382689,0.007183,0.000791,0.011858,2.870915,1.571356,0.096895,-9.774306,0.004904,-0.405113,2.946801,1251.112705,0.577465,-0.440779,0.018213,0.059243,2.382246,56.425694,2.357621,-0.366115,0.038774,-0.377426,2.396154,47.010008,4.822446,-0.006652,0.002182,0.513113,2.375357,2.001156,0.239548,0.004392,0.003864,0.434475,2.913854,3.794983,0.495924,0.013699,0.000655,0.19643,2.457157,2.125511,0.08515,cook---
52014,9.610843,0.398617,-0.26712,1.897485,1230.318604,46.728288,1.375599,0.157215,-0.272308,1.938108,176.151583,20.024803,0.476293,0.20134,0.278777,2.785631,63.155169,21.866567,-0.000877,0.024732,-0.749733,3.011574,10.659857,3.130562,-0.026355,0.035525,0.772516,3.108358,14.110261,4.586115,0.037028,0.057201,0.021336,1.424568,19.34457,7.01528,-7.660208,6.9864,0.117971,2.17258,984.862083,772.697143,-1.739716,12.168261,-0.848629,4.61326,228.172921,1543.106173,5.242857,5.008912,0.099861,2.797858,671.483562,642.872505,0.418553,6.9313,-0.913871,4.166537,186.945069,898.058715,-0.122665,0.241317,0.427167,2.278382,25.906624,24.644338,0.188164,0.539561,-0.124692,1.894037,47.043326,44.250975,-7.995088,0.020786,0.771855,3.237609,1023.372742,2.663232,-5.771318,0.178722,-0.200476,2.080072,738.72942,23.226847,0.242426,0.108457,0.583626,3.209861,31.525914,13.610997,-0.09547,0.097774,-0.045033,2.091675,16.587847,12.336844,0.001103,0.001172,-0.127844,2.621434,2.257144,0.147371,0.017648,0.008585,-0.744287,2.67167,6.135428,0.788646,-9.77196,0.006524,-0.49307,2.547369,1250.810914,0.845266,-0.754962,0.010626,-0.372976,3.212031,96.694601,1.199171,0.394327,0.035264,-0.124432,2.668317,50.748504,4.144737,-0.007498,0.001621,0.117758,2.542912,2.258803,0.210271,0.014591,0.002777,0.311456,2.770924,2.962457,0.339222,0.016958,0.000782,0.036868,2.730003,2.18635,0.10062,-9.79204,0.004603,-0.299172,2.760381,1253.382297,0.55279,-0.438299,0.016602,0.188473,2.476411,56.111314,2.14285,-0.461268,0.063985,-0.061089,2.663411,60.43358,5.681628,0.003052,0.002246,0.738253,2.725581,2.790655,0.286019,0.031515,0.004214,0.082589,2.195638,4.355808,0.547899,0.010934,0.000674,-0.065781,2.325151,1.509414,0.087191,cook---
52281,9.721679,0.398804,0.20466,1.973759,1244.394065,51.101863,1.12414,0.226748,-0.389104,2.494051,143.900205,29.44108,0.325588,0.171978,-0.026104,2.639774,41.777975,22.226559,-0.069327,0.012101,-1.170833,4.715778,9.793638,1.301091,-0.022102,0.03525,0.879904,3.177822,13.717207,4.028538,0.072181,0.056354,0.48038,1.816046,15.476086,7.019598,-8.341978,6.715794,-0.334254,2.017263,1069.198262,824.928902,0.353939,19.668075,-0.145414,2.202059,262.389087,2190.880031,4.644589,3.95221,-0.271547,3.771295,594.625809,511.694773,1.182947,4.68221,-1.460823,4.747212,170.938198,508.960499,-0.273132,0.328869,0.059001,1.634819,35.319514,42.372522,-0.098166,0.631462,-0.442047,2.125961,51.392206,54.786597,-8.016153,0.019,0.446337,2.862716,1026.072693,2.306062,-5.706949,0.188521,0.019685,2.073473,730.506171,24.126359,0.17836,0.100773,0.31993,3.153819,23.324002,12.741861,-0.001094,0.087833,0.547106,2.754365,16.183069,7.631453,0.002524,0.001533,0.378797,2.806356,2.750633,0.192616,0.027442,0.009158,-0.147052,3.072311,7.380296,1.172642,-9.775084,0.005231,-0.276187,2.680791,1251.211256,0.658817,-0.7409,0.010127,-0.111168,3.109139,94.836598,1.312625,0.393301,0.024799,0.700481,2.666858,50.63762,2.751852,0.004265,0.001125,-0.101179,2.259441,1.754287,0.145954,0.012661,0.00307,0.258618,2.33213,3.261035,0.297873,0.02249,0.000743,-0.235534,1.772928,3.039926,0.081516,-9.771916,0.004158,0.222467,2.966835,1250.806428,0.492579,-0.417282,0.010292,0.373743,3.156559,53.45068,1.272784,-0.464227,0.064211,-0.089856,2.652688,59.540555,8.123751,0.00942,0.002127,0.842788,3.052728,2.256376,0.233143,0.04349,0.003685,0.418217,2.623541,6.034225,0.393267,0.012849,0.0005,0.164804,2.923904,1.674021,0.063423,cook---
52547,9.661472,0.330492,-0.075814,2.329673,1236.66851,42.97192,1.00266,0.113652,0.354756,2.288853,128.582425,13.792191,0.31596,0.179852,-0.149217,2.352063,40.644979,23.126902,-0.032731,0.021253,-0.822487,2.666326,10.287339,2.116198,-0.032191,0.033785,0.480784,2.168763,15.111699,4.312046,-0.027064,0.053111,0.237959,1.564318,16.532115,6.211627,-7.629257,9.787038,-0.322598,1.885834,976.545521,1272.610438,1.805025,17.204792,0.285819,2.277195,274.590229,2021.914035,4.593317,3.006317,0.121231,3.99354,589.646632,359.207309,0.656573,6.69149,-0.982687,3.562679,168.977,529.006643,-0.380873,0.335423,-0.219455,1.716445,56.821094,30.093768,0.073972,0.551546,-0.029534,2.265435,45.21374,70.558436,-7.986669,0.026618,0.036458,3.027354,1022.321796,2.549344,-5.716311,0.233783,0.293259,2.010749,731.731218,29.401827,0.187272,0.105843,0.372285,2.773442,26.124385,12.051041,0.014267,0.097042,0.44151,2.63412,18.927907,12.558435,-0.012063,0.00217,-0.063145,1.947562,3.144044,0.26654,-0.044018,0.02042,0.543687,2.773331,8.928786,2.554969,-9.795696,0.00574,-0.388591,2.451272,1253.84918,0.74393,-0.695533,0.015969,0.063365,2.356704,89.032148,2.065522,0.364614,0.028735,0.229301,1.920642,47.012902,3.227432,0.013209,0.001452,-0.127991,2.195859,2.495148,0.179469,-0.008191,0.006537,0.564957,2.26278,5.179997,0.835625,0.025751,0.000893,0.225768,1.806681,3.299834,0.115784,-9.786526,0.003932,0.628249,2.497638,1252.675501,0.503338,-0.411892,0.012244,-0.192166,3.985029,52.726708,1.584799,-0.622807,0.057577,0.134492,2.145107,79.719858,7.485575,0.019917,0.002335,0.857944,4.040447,3.416579,0.295428,0.044357,0.002744,-0.00866,2.204631,5.873601,0.32092,0.021519,0.000405,-0.39661,3.173896,2.8099,0.04775,cook---
52814,9.710537,0.308396,-0.285128,2.933074,1242.951247,40.002377,1.130918,0.165565,0.312656,2.569869,146.813122,12.014965,0.150929,0.332123,0.431739,3.055352,32.645378,42.251926,0.008686,0.018177,-0.415815,2.357386,10.394183,2.219836,-0.052894,0.028875,0.463108,2.329966,12.969862,3.385073,-0.046243,0.0528,0.111545,1.464197,15.068925,6.515469,-7.480629,9.744169,-0.147883,1.971393,957.552923,1266.088404,1.457694,21.384811,0.397944,2.146933,369.571355,1165.871222,4.853191,3.402459,0.207769,3.667502,623.240845,402.320712,0.04513,8.917874,-0.870191,2.994122,233.010437,1029.939827,-0.245773,0.429998,-0.222205,1.849955,38.67196,47.991205,0.302154,0.663959,0.178199,2.299832,54.590318,62.779274,-7.889528,0.055809,-0.15375,2.470757,1009.868373,6.985767,-5.927663,0.226593,-0.317156,2.147538,758.880737,26.095773,0.330458,0.129267,-0.175062,2.945346,43.072822,15.760837,0.022695,0.095352,0.538147,2.830239,16.412983,9.027875,-0.022,0.003055,-0.356248,2.167587,3.189504,0.378651,-0.066957,0.014647,0.958379,3.231458,10.568452,1.297642,-9.780561,0.00982,-0.831969,3.219111,1251.912369,1.252586,-0.659019,0.009466,-0.02255,2.789233,84.359285,1.217808,0.465943,0.100314,-1.00872,3.381326,59.951137,12.454863,0.011298,0.001581,-0.131966,2.03786,2.404137,0.162152,-0.018724,0.008233,0.149484,1.871363,6.701464,0.894158,0.018691,0.001093,0.294542,1.969118,2.732273,0.142061,-9.782969,0.004066,0.528595,2.556276,1252.220123,0.526355,-0.354771,0.012138,-0.392771,3.349543,45.505945,1.440815,-0.688469,0.033447,0.319139,2.940851,88.205766,4.120474,0.007247,0.00298,0.419573,2.792001,3.743959,0.367627,0.023939,0.004094,-0.275212,1.77546,3.629015,0.52426,0.022494,0.000361,-0.62491,3.227031,2.967659,0.038744,cook---
53081,9.57472,0.366297,-0.408941,2.678399,1225.671032,43.475237,1.268692,0.260748,0.23032,2.12088,162.507806,33.311629,-0.010582,0.308467,0.261662,2.903248,35.570459,39.376392,0.053559,0.016543,-0.162244,2.295907,9.107056,1.580889,-0.103861,0.038019,0.061343,1.767497,16.130109,4.93832,-0.064284,0.052974,-0.238429,1.862516,16.578957,5.797648,-7.475636,10.620544,-0.194275,1.790175,956.909505,1380.391512,1.171278,16.326276,0.191138,2.091388,300.627243,2046.428932,5.362398,2.196201,-0.204562,2.312055,686.61251,280.659981,-1.109691,2.69477,-0.614852,3.062933,182.270022,143.321991,-0.077252,0.386509,0.328398,2.034442,38.639011,39.011762,0.081979,0.55944,-0.298921,2.864079,53.438993,29.16377,-7.723796,0.070211,-0.013644,1.984138,988.647052,9.107136,-5.981604,0.197725,-0.157162,2.409944,765.865597,20.354143,0.489281,0.173019,0.086324,2.994464,62.884706,21.997487,0.101189,0.057484,0.087085,2.551929,15.897687,6.901036,-0.037254,0.002338,-0.794401,3.096356,4.774349,0.303117,-0.086086,0.012341,0.924458,3.463314,11.564402,1.409226,-9.769804,0.01015,-0.61528,2.748369,1250.534913,1.319908,-0.668079,0.01018,0.221996,3.030857,85.637235,0.989651,0.577585,0.085418,-0.794886,2.765372,74.007626,10.927999,0.00175,0.001604,-0.284528,2.366674,2.988611,0.208211,-0.037241,0.007691,-0.266098,2.065798,6.504895,0.986176,0.005871,0.001277,-0.050145,1.778791,2.574527,0.165895,-9.784025,0.004578,0.399257,2.280312,1252.355357,0.587891,-0.30614,0.01533,-0.418568,2.606556,39.186585,1.992677,-0.604613,0.054813,-0.579416,4.498436,78.832209,3.553408,-0.008172,0.002907,-0.149125,2.783369,3.125327,0.368974,-0.017978,0.00389,-0.289606,1.944775,5.238491,0.505469,0.024445,0.000348,-0.275612,3.782144,3.226209,0.035475,cook---
53347,9.714213,0.488881,-0.383729,2.062963,1243.538116,58.879283,1.4949,0.119739,-0.127765,2.731025,191.981872,11.713656,-0.372222,0.507864,0.186221,2.327077,48.732386,64.382761,0.056649,0.015592,-0.226,2.321156,9.785981,2.005916,-0.125755,0.035745,-0.15075,1.848428,16.173306,4.609582,-0.111976,0.072767,-0.109079,2.229937,18.933234,8.687458,-7.554314,11.328932,-0.130067,1.775129,966.961438,1472.926596,-0.887031,11.742257,-0.408123,2.744701,207.288334,1224.425125,5.45907,2.296773,0.121445,2.6485,703.010917,204.08995,-1.108925,2.087794,0.112552,2.111221,144.002881,262.151258,0.138459,0.203425,0.946632,4.789376,25.12732,21.41873,0.15405,0.470987,-0.460462,2.986395,49.482657,60.004646,-7.572696,0.048502,-0.666987,5.955359,969.323232,5.752307,-6.28416,0.173378,-0.181581,2.716437,804.401226,21.826089,0.728008,0.106025,-0.208731,2.979569,93.190033,13.776704,0.070598,0.076705,0.226401,2.136857,17.408278,9.912711,-0.038084,0.002748,-0.586604,2.598947,4.883185,0.356046,-0.091132,0.009531,1.611669,4.502889,12.512119,0.914201,-9.760844,0.011919,-0.495025,2.263937,1249.388009,1.549744,-0.682722,0.014171,0.346801,2.514572,87.390796,1.836271,0.696147,0.106853,-0.048236,1.861834,89.144139,13.789167,0.001925,0.001762,-0.25898,2.142254,2.265635,0.14867,-0.01859,0.01004,-0.238302,2.085503,6.451656,1.305615,0.005363,0.001189,-0.047679,2.009049,2.046955,0.135818,-9.779644,0.005956,-0.126173,2.716396,1251.795147,0.74511,-0.292119,0.016099,0.001125,2.638916,37.7386,1.679046,-0.523606,0.091742,-0.23176,2.276018,67.039154,11.891884,-0.007966,0.003851,-0.657117,3.104913,4.238784,0.373778,0.004324,0.008676,-0.754602,2.516807,6.964622,0.363321,0.011489,0.001038,0.336299,2.190702,2.685963,0.127955,cook---
53614,9.511214,0.637212,-0.421126,2.070416,1217.522291,79.500765,1.823508,0.240487,-0.348556,1.859874,233.974484,27.077979,-0.545951,0.36857,0.240232,2.394952,70.869826,45.719322,-0.010695,0.013099,-0.202023,3.216496,8.22199,1.688882,-0.079832,0.038986,-0.018337,1.862991,11.583527,4.680118,-0.10588,0.07178,-0.162112,2.391642,18.557067,8.981296,-7.661226,8.934914,0.207798,1.751582,981.499011,1135.004621,-1.891772,4.630666,0.699474,3.265673,245.389225,577.212029,5.676225,1.635532,0.601014,3.85503,726.701616,209.346588,-0.095947,3.459383,0.264738,2.516184,128.764369,445.830929,0.146647,0.099684,-1.126548,3.443466,19.625893,12.441616,0.318369,0.638305,-0.060331,1.887413,70.493288,30.483433,-7.436227,0.061037,-1.392143,5.487119,951.840143,7.844497,-6.416986,0.147642,0.007891,2.077709,821.376562,19.139358,0.862001,0.095638,0.181891,2.894194,110.433983,12.096634,-0.096924,0.115966,0.135076,2.240199,22.265074,9.653573,-0.061163,0.00543,0.373121,3.296866,8.218517,0.606806,-0.0627,0.00184,0.635563,2.459752,8.105412,0.218834,-9.759916,0.011353,-0.550179,2.411399,1249.269425,1.472512,-0.695148,0.013421,0.402653,2.416457,89.09247,1.42438,0.720482,0.087468,-0.258722,1.824449,92.36081,10.966243,-0.002402,0.001782,-0.498947,2.868081,2.30148,0.218069,0.017172,0.008831,-0.100032,2.05425,7.116932,1.143961,0.013892,0.001532,-0.091331,2.25076,2.580415,0.189709,-9.788492,0.007179,-0.00609,3.495201,1252.928999,0.854502,-0.295017,0.014018,-0.07773,2.972676,37.842866,1.725986,-0.5471,0.108573,-0.085642,2.208622,74.595598,3.634345,0.002122,0.004462,-0.656583,2.651461,3.734437,0.577211,0.028189,0.011193,-0.310882,1.690874,9.153957,1.455525,0.000392,0.000646,0.370382,1.991674,1.706303,0.071481,cook---
53881,9.586244,0.694332,-0.255095,1.853498,1227.064927,89.284123,1.982272,0.206588,0.219091,1.931989,253.754885,26.669,-0.830663,0.441294,-0.035364,1.997512,106.359802,57.264402,-0.033279,0.012459,-0.678786,3.834803,7.264032,1.070591,-0.071232,0.051229,-0.345929,1.926464,14.998632,6.59582,-0.032824,0.07845,0.282678,2.403863,20.989857,8.147945,-7.915108,9.792609,0.064363,1.550938,1013.135834,1273.422279,-0.900451,6.598695,-0.330868,3.80567,124.023719,825.216469,5.793941,2.251387,0.044668,4.538646,742.949596,261.525956,0.367707,1.933172,-0.197145,2.619419,100.914982,124.88935,-0.049595,0.044738,0.404428,2.9797,14.931683,5.817097,-0.164823,0.659478,-0.347891,2.221156,47.648585,56.987329,-7.316414,0.058684,-0.857494,3.311512,936.501644,7.612672,-6.554338,0.16095,-0.445887,2.396315,838.994746,19.889409,0.913254,0.073352,-0.158643,2.710811,117.285716,8.091643,-0.042165,0.134907,0.228568,2.081931,20.681321,14.324631,-0.047333,0.00614,0.601138,3.085936,7.108789,0.578988,-0.034664,0.008919,-1.311037,3.976717,6.271304,0.848034,-9.762012,0.008711,-0.242551,2.122943,1249.537505,1.132023,-0.671717,0.016499,0.494752,2.308555,86.079113,1.874162,0.680498,0.06247,-0.272293,2.170102,87.130403,8.049376,0.009889,0.001779,-0.051073,2.607917,2.013906,0.218449,0.013276,0.006181,-0.654131,2.767945,4.906152,0.527762,0.018983,0.001217,-0.006263,2.875335,2.958773,0.113021,-9.778089,0.007272,0.271615,3.498016,1251.595406,0.946252,-0.327448,0.017807,0.007956,2.591739,41.994116,2.207967,-0.581963,0.119816,-0.285109,1.947446,74.492338,15.577289,0.008744,0.004394,-0.442133,2.471707,4.15421,0.428503,0.037232,0.010085,-0.184726,1.889549,9.534409,0.229002,0.00487,0.000963,-0.029242,1.980407,2.129085,0.059486,cook---
54147,9.534042,0.763028,-0.247813,1.777082,1220.364217,98.951592,2.03699,0.208359,0.31961,1.915664,262.559927,11.933453,-0.913793,0.322298,0.204592,2.015412,117.212179,40.992191,-0.051252,0.008286,-0.224406,3.074892,6.562817,1.076933,-0.008236,0.038907,-0.051584,2.044468,15.050162,5.006043,-0.034622,0.086756,0.11657,2.225429,23.063717,11.228372,-7.783973,12.569976,-0.350519,2.072172,996.468288,1630.720083,-0.125588,8.515774,0.008214,2.824914,144.660016,1075.106874,5.522211,3.278364,0.010474,2.935705,709.952671,356.514866,0.777713,1.73494,0.400337,3.191457,99.576955,225.503703,-0.135703,0.091887,0.327816,2.808659,20.605838,9.999019,-0.110214,0.750427,-0.205325,1.804471,59.986248,95.959651,-7.299461,0.056332,-0.748211,3.319511,934.364124,6.351138,-6.655529,0.086947,0.13143,2.614631,851.931263,10.668422,0.926359,0.066867,0.332539,3.888532,118.57397,8.697541,-0.044609,0.128325,0.325785,2.120258,19.524986,14.97136,-0.032143,0.00674,0.953537,3.192471,6.144458,0.748739,0.000539,0.011289,-0.50265,2.181293,8.440508,1.417617,-9.775868,0.008831,-0.452258,2.372456,1251.311235,1.143269,-0.63895,0.01691,0.795178,2.699673,81.821827,2.105142,0.640283,0.060245,-0.547892,2.574923,82.061994,7.558634,0.01051,0.001655,-0.263991,2.474138,2.079273,0.214949,0.038378,0.004471,-0.728284,2.41578,5.116639,0.5552,0.030937,0.000605,-0.728226,3.193207,3.991539,0.07466,-9.771497,0.005805,0.398317,4.906126,1250.75279,0.710995,-0.333193,0.014524,0.274026,2.90771,42.927985,1.50928,-0.68347,0.091287,-0.88879,2.924863,89.51385,6.168906,0.01618,0.003908,-0.299984,2.731263,3.95193,0.507422,0.059752,0.005875,-0.687787,2.063772,7.697519,0.751981,0.005204,0.000904,0.02908,2.160121,2.021451,0.099563,cook---
54414,9.481442,0.687442,-0.253304,1.843478,1213.649001,88.450722,2.126119,0.137863,0.157547,1.846382,272.193264,17.494372,-0.930459,0.356102,0.178346,1.80151,119.354128,45.338133,-0.038613,0.009349,-0.056007,2.738489,5.675082,1.092317,0.007393,0.038315,0.009918,2.125484,14.627834,4.904265,-0.000876,0.064822,-0.315676,1.902831,21.009694,7.642876,-7.787778,13.239294,-0.221181,2.096837,996.840807,1721.362575,0.154007,9.265833,0.476664,3.365925,110.577658,1021.281362,6.263959,4.172898,-0.068588,2.631115,803.239128,505.621979,0.179684,3.175095,0.257196,2.33379,146.604634,412.01694,-0.120547,0.179141,-0.438037,2.47833,22.860945,22.428015,0.100437,0.827777,0.06313,1.734173,47.674663,79.195524,-7.286484,0.052199,-0.426848,2.96667,932.672798,6.713388,-6.593394,0.123187,-0.186332,4.33887,843.966469,15.704629,0.922968,0.089423,0.252708,3.884382,118.369611,10.765984,-0.069022,0.114742,0.184913,2.43119,18.883756,11.742623,-0.021495,0.006617,1.222544,3.907512,5.163136,0.635764,0.015881,0.0106,-0.159262,2.210242,7.123033,0.638824,-9.785822,0.008387,-0.401696,2.166124,1252.585712,1.068338,-0.588309,0.007303,0.889723,4.786671,75.325753,0.896625,0.564043,0.033929,-0.43134,2.056017,72.284758,4.211894,0.00789,0.00156,-0.420464,2.711807,2.459978,0.197019,0.027755,0.003848,-0.641069,2.43744,4.830741,0.486403,0.025892,0.000785,-0.16128,3.351849,3.322326,0.101229,-9.776684,0.005742,0.472949,4.380701,1251.41582,0.734877,-0.320441,0.013418,0.189575,3.278776,41.019169,1.741233,-0.796494,0.027163,-0.212682,4.196579,101.95288,3.526748,0.009757,0.002822,-0.265239,3.680583,2.837381,0.324599,0.028032,0.004064,-1.187597,3.602525,4.91658,0.349202,0.012641,0.000506,-0.395844,2.591267,2.187283,0.031503,cook---
54681,9.553728,0.593205,-0.246967,2.02925,1222.886464,76.77766,2.032141,0.096872,0.09576,1.953381,260.46159,9.727584,-0.909097,0.362712,0.235468,1.817447,116.365794,47.159641,-0.01867,0.006623,-0.392678,2.628682,3.686723,0.855255,0.040985,0.026168,-0.177655,2.148367,12.586235,3.399298,0.029921,0.061103,-0.115989,1.756675,20.388118,7.870127,-7.690618,15.479906,-0.332038,1.872661,984.45425,2011.157946,0.337241,11.360377,0.62569,2.791201,124.890333,1477.279119,6.073977,5.294584,0.12221,2.381422,777.474266,688.372801,-0.335577,2.285808,-0.00468,2.752716,92.889171,290.884355,-0.020409,0.282019,-0.316232,1.937295,34.841979,36.31362,-0.088726,0.624571,-0.16276,2.18781,52.826834,66.577524,-7.321091,0.030754,-0.230484,2.959608,937.112062,3.631008,-6.541469,0.118954,-0.005763,4.619468,837.332582,14.82916,0.878489,0.080191,0.002163,4.458327,112.477956,10.316697,0.030972,0.049935,-0.454526,2.549454,11.013445,6.480204,0.013563,0.0011,-0.180578,2.803447,1.785788,0.140201,0.054052,0.005109,-0.590473,2.74912,6.918625,0.66435,-9.779474,0.011398,0.49191,3.207568,1251.773553,1.448572,-0.584617,0.008762,0.143595,2.874626,74.878654,1.025924,0.562515,0.040023,-0.08837,2.166525,72.046857,5.101709,0.011189,0.001226,-0.158941,1.880095,2.166771,0.142379,0.004786,0.004085,0.102393,2.135456,4.633178,0.443431,0.010834,0.000558,0.288114,2.022942,1.390484,0.072426,-9.766185,0.003796,0.068097,3.066853,1250.071704,0.490839,-0.325162,0.013871,0.107962,3.068332,41.988596,1.315412,-0.753949,0.019244,-1.000034,4.152461,96.51766,2.465357,-0.010763,0.001305,0.534824,3.337926,1.623698,0.157977,-0.003002,0.001021,-0.632268,3.40822,1.794497,0.127483,0.017901,0.00051,0.006935,2.399117,2.493191,0.051025,cook---
54947,9.498744,0.479483,-0.049039,1.902961,1215.840033,62.316648,1.947141,0.106177,-0.298486,1.925615,249.322404,13.106754,-0.785263,0.244124,0.458994,2.692757,100.525108,31.708249,-0.00602,0.007884,-0.408515,2.653573,4.678942,1.001786,0.009767,0.016113,-0.264656,2.40954,9.054411,1.867106,0.007707,0.061786,-0.087405,1.768315,20.267291,7.954632,-7.615138,14.76076,-0.372105,1.922076,975.028079,1910.472703,-0.006367,9.810272,0.616071,2.655635,132.138971,1223.484694,6.009109,5.04393,0.110042,2.35657,769.934465,637.262777,-0.226315,2.324456,0.094262,2.679493,73.024412,263.660861,-0.024537,0.285985,-0.315519,1.914329,42.43041,33.466028,0.002443,0.507332,-0.304065,2.211868,47.516846,61.968506,-7.394652,0.019061,-0.595283,4.897338,946.516159,2.456564,-6.441784,0.091479,0.230273,6.30101,824.548679,11.891532,0.899459,0.074521,0.19239,4.832419,115.132119,9.685578,0.019172,0.028925,-0.264181,3.237692,8.405863,3.292688,0.00148,0.001026,-0.234388,2.895559,1.223529,0.124745,0.027225,0.002986,-0.965552,4.068629,3.500963,0.38651,-9.787459,0.010955,0.316658,3.455563,1252.79484,1.423012,-0.590762,0.010396,0.184128,2.680872,75.617797,1.351152,0.578011,0.044085,0.024957,1.913292,74.133383,5.384554,0.014956,0.001112,-0.033876,2.029936,2.095752,0.144481,0.002507,0.004086,0.103904,2.198034,4.867719,0.519441,0.011313,0.00059,0.234967,1.997251,1.953422,0.049392,-9.77557,0.003684,-0.23303,3.195069,1251.273077,0.476087,-0.287898,0.009552,-0.146705,3.072961,36.916549,1.165264,-0.726867,0.02496,-0.69582,2.80578,93.047366,3.220692,-0.004208,0.001126,0.475916,3.183909,1.703436,0.137256,0.00686,0.001323,-0.116969,2.306895,2.643358,0.170598,0.016665,0.000402,0.325971,2.597243,2.359848,0.03608,cook---
55214,9.551792,0.383302,-0.225051,2.132142,1222.646714,49.169212,2.000652,0.109426,-0.057646,2.043659,256.084015,14.224438,-0.809049,0.241038,0.331428,2.708421,104.478146,28.30541,-0.027865,0.008653,-0.235657,2.690588,4.330168,1.077597,0.012334,0.014732,-0.26965,2.599213,6.321879,1.8407,-0.034623,0.055364,-0.012882,1.68544,20.052809,6.897297,-7.718798,11.960856,-0.199165,1.975182,988.023945,1555.029294,-0.81138,12.116498,0.34561,2.468718,156.290303,1549.119867,6.084328,6.248754,0.594034,3.100277,778.799518,812.598605,0.012672,5.972361,-1.195111,4.433422,145.86954,773.32281,-0.088891,0.290569,-0.458839,2.310747,32.855971,36.693307,0.239824,0.642071,-0.053867,1.958157,54.56059,51.195606,-7.391016,0.017909,-0.526122,5.437471,946.05289,2.25525,-6.465295,0.090388,-0.177465,5.629855,827.575327,11.292776,0.916939,0.079187,0.004124,3.705649,117.448224,9.998677,-0.051687,0.038354,-0.629167,3.982626,11.157717,4.862124,-0.007719,0.001807,0.125759,2.780761,2.033572,0.224723,0.003171,0.001619,-0.165781,3.003729,2.501993,0.209083,-9.768517,0.00996,0.723308,4.407574,1250.370182,1.29272,-0.581978,0.010886,0.35287,2.610374,74.579839,1.2107,0.640065,0.040319,0.615733,2.507055,81.929838,5.239131,0.006175,0.001608,0.077556,2.08501,2.446316,0.124079,0.002915,0.003692,0.375017,2.263841,3.26956,0.333755,0.017966,0.00094,0.050985,1.767221,2.419924,0.113387,-9.775746,0.003652,-0.223206,3.213095,1251.295529,0.472142,-0.262577,0.012491,-0.007293,2.625497,33.756585,1.467243,-0.69498,0.02858,-0.269462,2.090847,88.964908,3.695346,-0.006987,0.001093,0.281225,3.219104,1.865266,0.140093,-0.000615,0.001519,-0.485522,2.102529,2.138205,0.183484,0.023652,0.000571,0.47183,2.221224,3.043969,0.072719,cook---
55481,9.504985,0.322615,-0.275857,2.418291,1216.654643,41.308557,2.006365,0.097605,-0.067166,2.210719,256.819574,12.653505,-0.680749,0.12439,-0.288564,2.498412,87.641452,14.772306,-0.001257,0.008346,0.130909,2.747609,4.134361,0.920012,0.000736,0.011206,-0.224688,2.607282,5.441721,1.391547,-0.006893,0.065723,0.09324,1.770938,21.919913,8.451416,-7.683776,12.805867,-0.088758,1.924167,983.813411,1656.109829,-0.058503,11.605056,0.447837,2.633721,134.516572,1372.347921,5.951829,5.433329,0.923859,3.335689,761.881313,705.535893,0.288794,5.253262,-1.303713,4.707765,168.202076,672.947372,-0.17678,0.197765,-0.913716,4.214876,26.201865,22.945808,-0.181885,0.955349,-0.00492,2.168948,72.048731,110.325285,-7.371179,0.010961,-0.30066,3.825576,943.511258,1.425768,-6.469185,0.050667,-0.188696,2.566404,828.060045,6.477255,0.894001,0.047716,-0.044225,3.035618,114.440992,6.172737,-0.008401,0.043896,-0.688473,3.711284,10.745662,5.480804,-0.002432,0.002037,0.076611,2.726371,2.15971,0.192469,-0.006287,0.001907,-0.111113,3.089253,2.524865,0.210005,-9.776842,0.009887,0.634486,4.276046,1251.436775,1.245677,-0.551576,0.014036,0.499881,2.491248,70.612474,1.801151,0.646815,0.046317,0.352802,2.473119,83.185052,4.988637,0.00697,0.001444,0.106141,2.420822,2.689174,0.174576,-0.011202,0.003717,0.306602,1.901876,3.000256,0.400083,0.016729,0.001066,0.156111,1.849002,3.096106,0.05927,-9.788672,0.00248,0.225411,2.960059,1252.950249,0.312541,-0.214625,0.015303,0.227466,2.814045,27.508282,1.958483,-0.68402,0.024077,-0.278996,2.308211,87.558532,3.120137,-0.005772,0.00103,0.150812,3.739452,1.62763,0.126688,-0.007207,0.001464,-0.156852,2.297544,2.43195,0.178794,0.029748,0.000304,0.365017,2.674531,3.925501,0.025187,cook---
55747,9.53423,0.279221,-0.559731,2.273537,1220.38242,36.270751,2.052404,0.113647,0.078232,1.93898,262.717696,14.695692,-0.729121,0.099252,-0.099053,2.315208,93.462468,12.505669,0.005249,0.009052,0.200327,2.498633,3.967125,1.168507,-0.033646,0.008474,0.059847,2.672086,6.451266,0.735731,-0.030139,0.06654,-0.064239,1.81743,22.795917,8.645103,-7.726339,15.438566,-0.20492,2.323443,989.18204,2001.020189,0.280991,11.227089,0.385617,3.131561,125.822172,1432.123883,6.41142,6.686933,0.183674,4.52013,821.769062,841.040322,0.533288,5.140669,-1.040882,4.38413,134.997172,646.578292,-0.398938,0.117194,0.445112,2.170682,51.081568,15.213534,-0.231575,1.058136,-0.128837,1.902758,68.928947,135.788667,-7.325517,0.018266,-1.003044,5.546386,937.666215,2.383173,-6.518263,0.069014,1.238867,7.873662,834.343356,8.82218,0.961792,0.057822,0.307069,2.70539,123.150142,7.369603,0.009956,0.050767,-0.429618,2.774683,17.055219,6.589243,0.001989,0.002647,-0.102617,2.337076,2.719551,0.338339,-0.029212,0.00132,0.402535,2.618709,3.903559,0.151861,-9.774086,0.006119,-0.499407,3.209853,1251.083753,0.766309,-0.528876,0.008773,0.824622,3.917125,67.80111,0.915019,0.717751,0.023626,0.13307,2.755583,92.053774,2.541872,0.001109,0.001073,0.197366,2.893527,1.832674,0.086633,-0.004963,0.00256,0.327919,2.029316,3.108454,0.289898,0.01932,0.000989,0.336714,2.105598,2.614533,0.117239,-9.786823,0.002277,0.227999,3.148642,1252.713301,0.29548,-0.135542,0.009779,-0.001346,2.710434,17.431445,1.226601,-0.598366,0.027632,-0.252924,2.202322,76.631013,3.495459,0.009376,0.000744,-0.501944,2.623251,1.818964,0.067115,-0.001003,0.001435,0.249277,2.337626,2.379192,0.14391,0.025403,0.00038,0.089452,2.060785,3.317409,0.042801,cook---
56014,9.504349,0.307935,-0.769272,2.385944,1216.556755,40.036274,2.155724,0.101563,-0.148671,2.80807,275.949311,13.061189,-0.873062,0.262935,0.927632,3.63964,113.152059,29.192646,0.014618,0.012563,0.508041,2.341728,6.360024,1.478547,-0.007663,0.020141,0.272313,3.117486,5.873975,2.183161,-0.012682,0.064918,0.006605,1.839854,20.673378,8.355969,-7.416019,16.844584,0.206433,2.460392,949.42808,2185.012081,0.280838,13.230844,0.451574,2.644321,137.546138,1440.731343,6.057618,7.960301,0.218624,3.973431,776.141078,1016.384548,0.060802,6.29497,-1.012708,3.932975,162.166757,790.986138,-0.196373,0.334785,-0.497158,2.591477,36.827599,34.645331,0.152261,1.265321,0.40454,1.91195,68.359238,100.225505,-7.279655,0.026808,-0.48555,3.744095,931.797078,3.453867,-6.573653,0.135874,0.185781,4.473354,841.428857,17.633085,0.929492,0.092135,0.648473,3.828892,119.187027,11.189789,-0.030906,0.070603,-0.185613,2.423137,14.257748,7.346782,0.018332,0.002939,0.2615,2.572884,3.124114,0.374136,-0.002486,0.004312,-0.694909,3.066616,3.463515,0.380686,-9.767292,0.006815,-0.244333,2.226296,1250.215075,0.818638,-0.521658,0.007535,0.688408,3.459317,66.832102,0.852808,0.761302,0.036759,0.056756,2.099248,97.593661,4.324631,-0.003382,0.000896,0.280781,2.799221,1.65516,0.110331,0.000722,0.002991,0.299849,1.795848,2.72261,0.271397,0.008621,0.001235,-0.135655,1.797186,2.627291,0.137972,-9.789546,0.001846,0.651784,3.278612,1253.061946,0.239764,-0.111335,0.008877,-0.450715,2.882929,14.788822,0.906466,-0.558069,0.0213,-0.067474,2.520491,71.564541,2.470891,0.004489,0.000804,-0.427169,2.813831,1.240359,0.09741,0.00282,0.001584,0.360867,2.18478,2.320285,0.189535,0.012123,0.000717,0.017718,2.06687,2.115596,0.093239,cook---
56281,9.477851,0.354171,-0.502869,2.320687,1213.168399,45.920449,2.186522,0.1079,-0.10997,2.800374,279.924308,13.591046,-0.850987,0.277428,0.890674,3.544174,110.655243,30.048792,0.008869,0.013567,0.524929,2.41884,7.172436,1.648627,-0.020108,0.029712,0.483052,2.745784,8.299746,3.856938,-0.048655,0.062807,-0.311544,1.927402,18.682749,7.875005,-7.551375,15.724982,0.243926,2.612775,967.499335,2016.416391,0.216746,9.867754,0.161715,2.413031,152.1361,1226.077557,6.691215,5.822789,0.280442,5.280323,859.159625,684.057589,-0.497869,2.122381,-0.008846,2.631218,107.399567,273.990582,-0.106963,0.298666,-0.332613,2.653522,42.157804,38.288558,-0.104969,1.049195,0.058352,2.063812,62.912771,112.887284,-7.243988,0.033728,-0.380475,3.279087,927.230459,4.387646,-6.503393,0.202753,-0.656018,5.890913,832.549396,23.324136,0.856841,0.088408,0.274453,3.501146,110.063884,10.157103,-0.102152,0.102269,1.406744,7.816449,14.787077,12.547457,0.029319,0.002465,-0.559339,3.059159,3.753257,0.320633,-0.033658,0.011177,0.762482,4.197003,6.323252,1.117597,-9.769028,0.007723,-0.095107,2.022887,1250.43729,0.937871,-0.538643,0.012076,0.51258,3.227148,68.977052,1.502995,0.756545,0.047957,0.302095,2.021242,97.414454,4.458282,0.000513,0.000674,0.086119,2.799486,1.129726,0.076574,0.036843,0.01107,-0.697314,2.248578,7.450769,1.108052,0.012155,0.001896,-0.814011,2.853651,2.883982,0.152933,-9.794911,0.001944,0.543904,2.968338,1253.748802,0.246771,-0.116965,0.009428,-0.383842,2.87533,15.037952,1.194414,-0.568152,0.021547,-0.245564,2.435866,73.155324,1.802011,0.016284,0.000967,0.196558,2.405333,2.102305,0.124739,0.016212,0.001549,0.995648,3.226048,2.51113,0.186134,-0.001633,0.000337,-0.069005,2.462204,1.125194,0.034176,cook---
56547,9.435816,0.322419,-0.423929,2.128015,1207.787218,41.819026,2.299403,0.094394,-0.220683,2.148357,294.344179,12.081715,-1.016959,0.338746,0.274154,2.280333,130.171816,44.045176,-0.005291,0.013129,0.304428,2.339185,7.748062,1.608579,-0.043589,0.039266,0.401851,2.119528,13.35495,4.609792,0.018922,0.060872,0.040683,1.73861,14.514369,6.724369,-6.934891,14.12719,0.434959,3.020957,889.444155,1786.83125,-0.240214,8.606945,0.141985,2.969932,172.373613,944.207279,6.248658,6.513899,-0.083343,4.537999,800.525689,829.320062,-0.201756,2.055212,0.458538,2.829834,99.433049,120.899282,0.04057,0.347689,0.193199,2.1586,41.946327,39.011104,0.083447,0.656685,-0.344942,2.093497,50.600552,71.13266,-7.172667,0.041119,0.142773,2.70734,918.117899,4.865657,-6.743174,0.536815,0.473024,3.992219,863.397438,62.399122,0.365481,0.850232,0.957285,2.480095,65.708752,95.220485,-0.201362,0.407577,0.86278,4.210845,31.432958,48.516863,0.040892,0.005186,-0.697164,2.538167,5.235667,0.67413,-0.025038,0.022817,0.387121,2.82727,9.545963,2.948912,-9.771898,0.006273,-0.265949,2.186196,1250.805893,0.699183,-0.525254,0.015338,0.086946,3.370397,67.518166,1.383506,0.619401,0.115478,0.458009,1.823603,81.592891,9.119926,-0.002037,0.000688,-0.054591,2.721238,1.278173,0.089343,0.078005,0.009432,-0.116374,1.834161,10.254106,1.140019,0.019692,0.001672,-0.687708,2.82178,3.397745,0.21243,-9.789073,0.002058,0.387643,3.159444,1253.001457,0.263547,-0.158483,0.015485,-0.003746,2.70115,20.301518,2.003515,-0.54671,0.01679,-0.228884,2.53173,70.187627,1.718912,0.003637,0.002588,1.476964,5.291078,2.698838,0.319754,0.022685,0.000911,0.545808,2.338261,3.154104,0.094484,-0.010135,0.000188,-0.176137,2.962013,1.35914,0.021901,cook---
56814,9.496631,0.307779,-0.211881,2.141244,1215.649877,36.892453,2.233753,0.134109,-0.287744,2.085169,286.067339,16.105151,-1.096672,0.319779,0.032958,2.332814,140.787783,39.735018,-0.021147,0.013114,0.095632,2.260134,7.413732,1.617189,0.008892,0.042382,0.892881,2.578348,13.911201,4.517271,-0.028823,0.063059,-0.338515,1.753577,20.870115,7.817719,-7.673469,9.444269,0.540351,2.958733,984.554843,1154.696882,-0.876176,8.15802,0.357537,2.197646,179.753705,1031.137799,6.216943,4.442421,0.946955,4.291407,796.28391,564.65679,-0.463417,1.419039,0.918835,3.192504,78.475707,145.319829,0.099499,0.243272,-0.297887,2.021539,40.091908,31.381426,0.168298,0.618265,-0.475986,1.898572,41.846284,59.978264,-7.114527,0.040188,0.706994,3.201435,910.661867,5.167379,-6.78248,0.520516,0.322847,4.100565,868.159765,67.646318,-0.073989,0.785077,0.141034,1.693472,70.365182,97.983833,-0.176087,0.42153,0.905536,4.099352,37.158096,42.473941,0.036703,0.005064,-0.857789,2.84209,5.101456,0.595772,-0.025882,0.024162,0.350209,2.542046,9.593828,2.758883,-9.77788,0.00731,-0.137474,2.079673,1251.56937,0.922271,-0.503245,0.017494,0.398152,2.887463,64.421595,2.261973,0.414703,0.210819,-0.043383,1.595455,53.131469,27.333597,-0.002786,0.00066,-0.082605,2.866744,1.013299,0.071532,0.106301,0.006354,0.281838,2.719152,14.734993,0.318648,0.029783,0.001526,-0.178061,2.725028,4.288709,0.137191,-9.78455,0.001883,0.067809,2.750634,1252.422427,0.241532,-0.222579,0.013344,-0.706478,3.633945,28.493702,1.731804,-0.608659,0.015616,0.267403,2.062446,77.911116,2.023657,0.007118,0.002741,1.494546,5.14111,2.66413,0.309881,0.038835,0.001256,0.464398,2.435269,5.462499,0.081983,-0.011226,0.000155,0.080379,2.678702,1.438188,0.020375,cook---
57081,9.405179,0.209574,-0.009235,2.243622,1203.972298,23.070702,2.285011,0.116952,0.196722,2.186697,292.700512,13.172876,-0.929568,0.207917,0.202541,2.701497,120.884204,19.804521,-0.020754,0.007943,0.675687,2.806616,3.923718,1.032059,0.00713,0.031044,1.218027,3.615555,10.098374,4.022367,-0.025082,0.059082,-0.269415,1.85707,20.747069,7.191724,-7.200116,9.087453,0.325206,2.028473,924.584128,1094.66997,-0.307057,8.561155,-0.220578,3.336661,150.076299,1070.904289,6.434414,2.707504,0.398693,3.565757,824.246128,335.660226,0.60742,1.629145,-0.747754,2.707099,86.035664,208.116027,-0.006529,0.170087,-0.134948,2.059591,29.801842,22.119228,-0.018166,0.50034,-0.805032,2.440522,40.093897,64.217298,-7.047744,0.029163,0.413163,2.861449,902.126564,3.356627,-6.878645,0.458693,0.210867,4.733224,880.55147,57.323859,-0.343009,0.497034,-0.105008,2.077048,64.601117,29.001981,-0.087737,0.433313,1.222677,4.451975,37.436243,54.944907,0.043375,0.00521,-0.608805,2.457932,5.644165,0.661299,-0.037866,0.021677,0.301635,2.862205,8.861353,2.69084,-9.805154,0.00458,-0.209105,2.25593,1255.059972,0.583408,-0.440408,0.016815,0.818836,3.701569,56.437365,2.069888,0.143416,0.137825,-0.762108,2.95295,24.55674,14.586061,-0.003146,0.00054,0.347948,2.819445,1.25925,0.069086,0.09245,0.009135,0.351156,2.153261,11.932762,1.150492,0.033231,0.001191,-0.606417,2.718056,4.2543,0.15492,-9.783162,0.002004,0.04427,2.657989,1252.244903,0.253697,-0.253004,0.008965,-0.473657,2.544907,32.564184,0.980489,-0.690715,0.020042,-0.191186,1.783141,88.624201,2.008368,0.009895,0.00254,1.790969,6.293135,3.165619,0.315887,0.031999,0.001397,0.060857,1.978525,4.233058,0.163651,-0.000816,0.000268,-0.456378,2.393437,0.97858,0.030022,cook---
57347,9.455385,0.164923,-0.238783,2.175447,1210.289341,21.44368,2.315017,0.115872,0.440702,2.324132,296.397995,14.353266,-1.027216,0.14762,0.339992,3.042266,132.149573,16.408411,0.026465,0.005942,0.707976,3.142103,4.862806,0.685658,0.007624,0.020414,1.148029,4.718957,7.656321,1.739351,0.003984,0.04935,-0.254564,2.021783,17.96948,5.424178,-7.241949,9.697648,0.186681,1.886323,927.154192,1255.718128,0.59698,7.870112,0.286499,3.697746,146.809732,1016.033912,5.856444,3.237648,0.219571,2.896392,751.87677,368.373046,0.317677,2.491859,-0.260273,2.382061,97.881668,255.839464,-0.09118,0.358865,0.344197,2.112837,38.658523,44.809361,-0.080701,0.479047,-1.029339,2.880968,48.92753,45.894218,-6.995127,0.015678,0.008638,4.472406,895.37637,2.043366,-7.025539,0.297098,0.913606,5.572259,899.333209,36.8555,-0.517172,0.24691,0.583319,2.513978,66.551813,31.362923,0.0236,0.376188,1.799332,6.47851,35.036009,40.332811,0.045122,0.00418,-0.784397,3.060398,5.989651,0.503558,-0.004467,0.014849,0.568261,4.489256,7.694453,1.928309,-9.814142,0.003372,-0.291684,2.634507,1256.210265,0.433406,-0.397213,0.006303,-0.041943,2.611858,50.881567,0.757821,-0.031276,0.026152,1.039786,3.660461,10.389035,1.941847,0.000691,0.000367,-0.161942,2.699942,0.665463,0.042558,0.036661,0.00646,-0.13347,1.695424,5.705391,0.814142,0.012109,0.000678,-0.349878,1.934434,1.668134,0.082162,-9.774759,0.001703,-0.004838,2.638138,1251.16924,0.218733,-0.282256,0.005976,-1.002161,4.320772,36.147658,0.755773,-0.70545,0.018895,-0.418131,2.015474,90.582924,1.63769,0.000962,0.00228,1.684957,6.245776,2.687949,0.182073,0.026405,0.00135,-0.355014,2.122638,3.976913,0.1058,-0.000562,0.000252,-0.524732,2.539358,0.946497,0.018588,cook---
57614,9.430822,0.115114,0.08145,2.348092,1207.159811,14.410376,2.343071,0.086636,0.784489,3.559673,300.091076,9.57046,-0.987979,0.099699,-0.215914,3.054955,126.894446,11.224046,0.006565,0.009776,0.884121,3.068516,6.968935,0.511463,0.034558,0.006747,-0.683287,3.519356,5.437889,0.718617,-0.057114,0.029437,-0.137553,1.838695,12.33281,3.569217,-7.694187,8.343386,-0.182339,1.818337,987.818193,992.150745,0.290873,8.574165,0.033969,3.036682,179.438047,625.888242,6.207116,2.445543,0.588123,2.93364,794.913713,308.461462,-0.133327,2.825806,-0.806247,2.51434,114.95612,351.905965,-0.08284,0.3536,0.452705,2.080354,34.933634,42.334475,0.193299,0.54438,-0.348681,1.630575,39.256709,56.043752,-6.978179,0.012167,-0.052925,5.855313,893.207085,1.580095,-6.926084,0.061911,0.086878,3.726516,886.549477,7.753311,-0.26553,0.107561,1.125155,5.456746,35.215539,12.639765,0.119645,0.013458,-0.659468,3.611245,15.389486,1.714262,0.028349,0.001335,-0.722049,3.830555,4.222962,0.099568,-0.005672,0.00332,0.66964,3.073418,3.508844,0.407543,-9.80739,0.002999,0.092627,2.290859,1255.346076,0.383549,-0.4195,0.006333,-0.224438,2.226862,53.806256,0.635244,-0.004237,0.036674,0.506642,2.950606,12.510345,4.39031,0.010203,0.000635,-0.525571,2.758069,1.483857,0.074727,-0.000273,0.004052,-0.769301,2.25696,4.176068,0.34509,0.001691,0.000643,-0.847983,2.263261,1.939338,0.071575,-9.773167,0.001479,0.086314,2.557873,1250.965423,0.191581,-0.294075,0.002863,-1.007235,4.49406,37.684809,0.320591,-0.76295,0.011022,-0.691593,2.937597,97.724584,1.2257,0.019137,0.000675,0.058171,2.831662,2.576049,0.077731,0.027912,0.001159,-0.613952,2.18707,3.890231,0.113268,0.001202,0.000212,-0.656984,2.563211,0.944242,0.023733,cook---
57881,9.361378,0.120471,-0.069604,2.295452,1198.270152,15.139843,2.511725,0.047183,-0.31134,2.014729,321.533044,5.806138,-0.947818,0.061887,0.46675,2.631604,121.87253,5.917072,0.005406,0.01026,0.970342,3.262956,7.43862,1.319242,-0.003972,0.003912,-0.22421,2.199061,3.949163,0.493938,-0.021429,0.021894,-0.323342,1.517658,8.890861,2.847273,-7.047025,8.543534,0.238608,1.760177,906.955895,969.200371,0.284221,7.313337,-0.356741,2.963918,180.257316,950.636118,6.110997,2.498838,0.630805,2.486743,782.209557,325.174191,-0.326338,2.873167,-1.097175,2.866335,91.992825,266.975602,-0.001426,0.333429,0.828685,2.668396,34.226876,43.153306,0.160076,0.420066,-0.486354,2.129847,41.130859,54.124377,-6.968112,0.01131,0.215222,6.634121,891.918332,1.472277,-6.981945,0.038672,0.535106,4.884587,893.691602,4.954936,-0.079056,0.054924,-0.1689,3.185413,10.92025,7.142065,0.091376,0.00865,-0.56295,2.66694,12.519767,0.808415,0.02192,0.001783,-0.248706,3.707435,2.973395,0.228652,0.00538,0.001146,-0.411799,2.641325,2.293795,0.145209,-9.808387,0.002482,-0.099702,2.211811,1255.474257,0.292348,-0.457587,0.01073,-0.293203,1.963468,58.577022,1.384382,0.043276,0.029162,0.647601,3.637648,8.765692,3.060676,0.015196,0.000735,-0.062277,2.120112,1.951711,0.095207,-0.031276,0.00201,0.298564,3.378773,4.059955,0.254406,-0.011086,0.00016,-1.035579,5.804646,1.476964,0.018085,-9.774866,0.001556,0.571825,3.779912,1251.182984,0.196446,-0.317159,0.005219,-0.034666,3.769397,40.618402,0.650514,-0.777369,0.007142,-0.076751,2.039934,99.524964,0.859876,0.020863,0.000754,0.072203,2.550622,2.741463,0.091971,0.00909,0.000409,-0.277821,2.621717,1.257193,0.053231,0.002337,0.000237,-0.392931,2.111799,0.981682,0.016921,cook---
58147,9.355346,0.120115,-0.210162,2.649131,1197.484259,15.619519,2.48905,0.068458,0.519874,3.356693,318.735738,7.512052,-1.050894,0.129898,0.788313,3.18299,134.697967,16.113194,0.005233,0.010508,0.888978,3.158789,6.727262,0.655086,-0.058433,0.00746,0.918341,4.276526,8.420003,0.732777,0.031062,0.037806,-0.207794,1.351414,12.252236,4.265495,-7.34463,6.258378,-0.095804,1.864225,940.15733,812.452642,-0.841592,5.930737,0.168754,2.536304,133.224104,706.941417,6.022761,2.405857,0.543272,2.492364,772.06442,284.6472,-0.869531,0.625326,-0.123554,2.663606,111.702351,79.898344,0.017248,0.31184,0.913577,3.062887,29.469279,34.951066,0.030393,0.315176,-0.580322,2.287807,38.424805,17.78777,-6.967446,0.005803,-1.045027,9.343041,891.834072,0.727798,-6.966636,0.023381,0.31189,3.875231,891.735641,2.878509,0.061291,0.053862,-0.081811,2.561376,11.172901,6.684682,0.067608,0.004731,-0.37544,3.22037,8.983297,0.524402,0.005482,0.000777,1.114362,3.833049,1.846486,0.093056,0.016639,0.001948,-0.778797,2.786404,3.107179,0.199953,-9.791446,0.003371,-0.224056,2.741095,1253.305442,0.421966,-0.535997,0.010298,0.056163,3.188838,68.607624,1.339188,0.219489,0.06782,-1.021059,3.147476,28.834942,8.151234,0.008589,0.001144,0.054074,1.957767,2.164843,0.093528,-0.051667,0.004233,0.382938,2.119613,7.094413,0.445716,-0.017358,0.000154,0.039809,2.734894,2.239683,0.01871,-9.776724,0.001459,0.404113,4.244929,1251.42069,0.189498,-0.332032,0.004189,0.214168,3.121547,42.568343,0.452679,-0.721737,0.013336,-1.022071,4.575429,92.47812,1.453008,0.01014,0.001384,0.195668,2.106597,2.439331,0.112256,-0.003222,0.000626,0.326475,2.502947,1.567718,0.06996,0.001807,0.000206,-0.212318,1.934911,0.95219,0.024285,cook---
58414,9.487411,0.130174,-0.103904,2.535864,1214.501407,12.579997,2.347963,0.133634,0.281152,1.979456,300.956676,13.392024,-1.142978,0.162231,0.343508,2.305319,146.674387,19.362245,-0.039016,0.010023,0.478584,2.257688,6.727312,1.17339,-0.029221,0.010857,0.759146,3.363922,7.129778,0.827048,0.024331,0.04718,0.119595,1.578159,14.916452,5.216879,-8.144197,5.578137,-0.407264,2.237751,1048.983003,508.742201,-1.674216,3.821834,0.139863,2.748559,214.916727,492.809299,6.057939,1.366847,-0.105715,2.112146,775.642891,172.211429,-0.391056,0.595481,-0.058421,2.066418,53.344616,76.745835,0.105966,0.091603,-0.301881,2.05423,16.526065,11.843509,0.135561,0.309195,-0.416108,1.975767,32.334686,33.920612,-7.008869,0.012944,0.873238,3.22797,897.145498,1.390644,-6.944169,0.035837,-0.507554,4.18462,888.856291,4.586928,0.110943,0.052455,0.285864,2.649474,15.952627,5.983682,-0.018508,0.030835,1.421778,4.21527,10.852558,2.679399,-0.006353,0.001065,0.53933,2.139423,1.767364,0.130731,0.029038,0.004277,-0.649219,2.905706,4.139911,0.528922,-9.778116,0.003565,-0.314588,3.010223,1251.599635,0.431726,-0.608383,0.009504,0.64364,3.339196,77.876962,1.22636,0.390764,0.080747,-0.163256,1.732015,50.294506,10.059337,0.01289,0.000995,0.333068,2.482643,1.739483,0.127827,-0.029334,0.007082,0.200079,1.850606,6.29404,0.515887,-0.0023,0.000971,-0.875008,2.537392,2.022821,0.083543,-9.77304,0.001595,0.567116,4.003926,1250.949397,0.194657,-0.346686,0.003471,0.279076,2.813976,44.404887,0.410341,-0.674526,0.022291,-0.337098,2.114464,86.343599,2.887233,0.021759,0.001603,0.491964,2.270301,3.024588,0.186398,0.01302,0.002045,-0.739967,3.017182,3.412819,0.125091,0.0054,0.000197,0.199358,2.01706,0.983752,0.017854,cook---
58681,9.38551,0.147324,-0.301236,2.668118,1201.465262,14.583909,2.285262,0.151201,0.0904,1.895173,292.900818,16.062876,-1.112745,0.175162,0.513507,2.209727,144.095856,15.206357,-0.040839,0.008579,0.206749,2.070268,5.361294,1.093355,-0.027915,0.012994,0.348448,2.8846,8.119346,1.686056,0.05132,0.0482,0.313228,1.732433,17.068772,6.101515,-7.193759,4.746312,0.164782,2.209669,931.334535,307.501217,-1.115777,7.010071,-1.063799,5.005975,176.488559,741.132084,5.707131,2.311848,0.855364,4.158239,730.640199,297.710737,1.107767,5.343477,-1.194929,3.11459,172.604636,597.736312,-0.231324,0.265956,0.892609,3.246993,39.755226,23.411926,0.041909,0.221117,-0.529759,2.470142,27.82182,24.704722,-7.04978,0.015807,0.552914,2.516503,902.372059,2.051242,-6.901426,0.039053,-0.279541,3.024771,883.394496,4.749503,0.153052,0.051115,0.326428,2.596182,20.126068,6.309086,-0.001046,0.040527,0.815243,3.362794,13.920292,4.017488,0.004332,0.002356,-0.705203,3.605128,2.764658,0.267262,0.030585,0.0044,-0.577928,2.70446,5.059957,0.409022,-9.787021,0.00353,-0.628787,3.343027,1252.742923,0.291027,-0.621923,0.006989,1.130386,4.237508,79.80398,0.408065,0.44069,0.070531,0.263806,2.154379,59.356695,3.753507,0.005791,0.000731,0.368237,2.70855,1.329017,0.077233,-0.021294,0.007475,0.399442,1.815755,7.385529,0.950019,0.006021,0.001094,-0.236756,1.769313,2.825075,0.139367,-9.781657,0.001689,0.333594,3.445058,1252.052494,0.202591,-0.347052,0.003706,0.178527,2.611882,44.429167,0.472656,-0.697541,0.027623,-0.298775,2.056351,89.979142,1.617691,0.017414,0.00157,0.257748,2.177513,2.890501,0.191115,0.013413,0.002385,-0.638052,2.510311,3.920296,0.307059,0.009817,0.000135,0.649268,3.175247,1.343471,0.013927,cook---
58947,9.498787,0.13832,0.031009,2.664793,1215.849131,17.815321,2.073966,0.089069,-0.282508,1.832219,265.480914,11.47052,-1.25782,0.164053,-0.032719,2.186448,161.037672,21.144655,-0.035549,0.012862,0.054507,1.869198,5.903695,1.544851,-0.007188,0.013887,0.70463,2.972005,6.988177,1.475319,0.079341,0.039732,0.612755,2.499085,13.354147,3.973094,-7.774111,3.331456,0.230991,2.306935,995.23214,428.605791,0.705398,17.908408,-0.542909,2.063662,305.551638,2183.42557,5.068068,2.484865,0.563149,3.508181,649.553702,305.814749,1.223585,5.972795,-0.825438,2.594447,204.648276,501.239385,-0.321666,0.297313,0.497349,2.26681,45.906147,32.118584,-0.117477,0.262921,-0.790168,2.87585,36.886444,16.180239,-7.09674,0.013406,-0.002302,2.478283,908.389895,1.539391,-6.824162,0.045074,0.285642,2.721773,873.492807,5.863748,0.134895,0.048033,0.242644,2.707474,17.430814,6.155567,0.010175,0.043106,0.84606,3.191849,14.380905,4.191377,0.041529,0.004236,-0.146596,1.768543,5.70815,0.48212,0.043259,0.004026,-0.19143,2.757723,5.925846,0.45282,-9.76041,0.003749,-0.616369,2.659572,1249.334142,0.423466,-0.647969,0.008988,0.505018,2.461496,82.979946,1.063558,0.609604,0.036921,-0.111187,1.957756,78.21945,4.330262,-0.0002,0.000706,0.104901,2.866694,1.433254,0.091712,-0.019779,0.007722,0.217818,1.787881,5.472598,0.630812,-0.003373,0.001709,-0.114556,1.714512,3.200965,0.062592,-9.775203,0.001454,0.058308,2.972452,1251.226278,0.179031,-0.325835,0.002609,0.056055,2.341402,41.707662,0.338121,-0.643918,0.038254,-0.241994,2.205825,82.726029,4.176293,0.002592,0.001601,-0.236808,2.230544,2.03765,0.144041,0.000049,0.003368,-0.567189,2.214702,3.923532,0.193609,0.003826,0.000381,1.386983,4.70145,1.145095,0.045564,cook---
59214,9.529572,0.125426,0.282701,2.976671,1219.802781,15.630673,1.950786,0.069283,-0.310396,2.438597,249.792353,8.28188,-1.164901,0.139774,0.164359,2.25939,149.140421,18.022793,-0.104224,0.016431,-0.419911,2.395067,14.930067,1.423289,0.042708,0.004587,0.276605,2.612,5.887819,0.52056,0.032212,0.027328,0.705027,3.324735,10.035193,3.281499,-7.073112,3.625808,0.713078,2.71121,905.790198,459.056548,2.193146,16.119146,-0.256648,1.853978,336.966298,1544.677381,5.105735,2.822783,0.358737,3.127934,656.746682,300.291433,1.055332,6.950896,-0.641633,2.357887,190.453975,739.397458,-0.426296,0.23497,0.463213,2.224379,63.567723,13.675432,-0.124894,0.252755,-0.846089,3.157042,35.73982,32.430005,-7.174776,0.013138,0.054151,2.614203,918.37434,1.624788,-6.788634,0.037755,0.49419,3.469187,868.945531,4.911624,0.06935,0.048411,0.174872,2.599623,13.309618,6.294282,-0.011423,0.043328,0.61971,2.876143,11.961116,3.396983,0.077358,0.005484,0.477516,2.070722,10.010664,0.678748,0.034694,0.003868,-0.488294,3.062257,4.577129,0.483618,-9.769266,0.004629,-0.536574,2.578826,1250.466638,0.580242,-0.686852,0.013608,0.166792,2.00473,88.167782,1.068719,0.591958,0.034714,-0.349505,1.972137,75.854005,4.313409,0.029407,0.002547,-0.939017,2.610338,4.263597,0.267592,0.013427,0.004089,0.118202,1.897636,4.373783,0.472387,-0.010232,0.002302,-0.021734,1.643894,3.511937,0.294044,-9.772639,0.001554,0.032355,2.971486,1250.897941,0.194677,-0.372926,0.010543,1.041992,3.308999,48.044755,0.899518,-0.64482,0.039284,-0.299076,2.273534,82.719112,4.630713,0.03199,0.002445,-0.203201,2.284949,4.979339,0.190463,0.02726,0.003828,0.309944,1.793494,5.36851,0.233563,-0.015866,0.000958,0.543825,1.826875,2.311748,0.114165,cook---
59481,9.410481,0.112536,0.004638,2.523705,1204.623311,11.510345,1.864075,0.108712,0.008778,2.213318,238.605924,14.104691,-1.025986,0.13801,0.467909,2.343292,131.508792,17.184006,-0.120839,0.016151,-0.618354,2.740817,15.613883,2.027905,-0.034837,0.023965,1.286242,3.963629,8.48538,2.290121,0.15241,0.024153,-0.793727,3.237778,21.12162,2.100968,-6.500465,1.565102,0.554476,3.341998,832.064001,203.414075,3.599501,12.900183,0.158751,2.108628,475.830429,1453.215247,4.70902,3.98719,0.127818,2.131224,603.186324,510.197198,1.766372,7.83669,0.017493,1.742615,313.623187,269.174587,-0.469586,0.226002,0.286433,2.179794,61.224479,27.235402,-0.341431,0.241656,-1.124435,4.098071,45.502176,28.878365,-7.230561,0.024489,0.892412,3.596552,925.515207,3.085909,-6.772987,0.032081,0.371339,3.526882,866.947113,4.042369,-0.015007,0.061519,-0.001782,2.372768,13.225033,7.814258,0.094073,0.028329,0.047779,2.68941,12.415655,3.53914,0.115161,0.001908,0.79423,3.209741,14.85451,0.194581,0.033234,0.001181,-0.238145,2.191433,4.282293,0.149702,-9.772103,0.004236,-0.535204,2.728554,1250.829756,0.529169,-0.762574,0.033241,0.209796,1.786406,97.610249,4.321264,0.581564,0.030594,-0.503958,2.463351,74.590504,3.623473,0.038132,0.0027,-0.362379,2.030295,5.050595,0.32433,-0.007654,0.003135,-0.444804,2.684574,4.309515,0.395241,-0.042331,0.001862,-0.449568,2.578197,5.446404,0.237266,-9.784786,0.001667,-0.05986,3.261355,1252.454612,0.137249,-0.446562,0.023948,0.568015,2.582677,57.223443,2.999475,-0.70374,0.036599,-0.964459,3.312752,90.989289,2.141918,0.027905,0.002621,-0.280051,2.279091,3.861725,0.306681,-0.007599,0.004868,0.078929,1.931764,4.95994,0.554767,-0.033039,0.001048,-0.321453,1.550313,4.314328,0.124741,cook---
59747,9.547017,0.126368,-0.999498,4.928483,1222.144536,11.528459,1.309913,0.866155,1.753946,5.397117,172.287989,87.714871,-1.28077,0.407497,0.750153,2.593106,169.768974,22.116876,-0.080921,0.025916,-0.479576,2.320009,15.662416,1.17987,-0.119498,0.039597,0.62252,1.778024,16.051582,5.091942,0.284084,0.072312,-0.624854,2.057849,37.014089,8.645002,-7.058443,2.953658,1.343348,5.725188,908.511702,239.375808,5.225156,8.097918,0.415733,2.456889,693.477434,519.807865,3.701702,4.63283,-0.168944,2.083346,487.629974,391.677252,0.700563,4.518211,-0.318084,2.175421,150.785897,534.022431,-0.260153,0.139569,0.166759,1.818104,34.109391,17.282096,-0.575402,0.105874,-0.588269,2.912554,74.041099,12.854216,-7.473759,0.256362,2.043039,6.221374,956.826682,27.706715,-6.631705,0.11903,-1.788984,5.963879,848.897747,14.419617,0.075074,0.08689,0.000222,2.258548,18.133777,7.545257,0.248349,0.101631,-0.754057,2.881574,34.733131,10.106526,0.104443,0.003711,1.386934,4.795069,13.7659,0.311766,0.064745,0.003581,-0.961731,3.50818,8.629953,0.373631,-9.726277,0.013128,-1.07737,4.08799,1244.967528,1.546754,-0.959758,0.072337,0.584639,2.474643,122.924854,9.114125,0.72674,0.055638,-0.447845,2.802381,93.563073,5.634961,0.032649,0.003461,-0.048408,2.226962,5.344373,0.273897,-0.006287,0.00496,-0.78456,2.81478,5.140751,0.638027,-0.061097,0.001269,-0.08982,2.96915,7.891437,0.147377,-9.771824,0.003723,-0.025814,3.350927,1250.793619,0.477884,-0.594878,0.061521,0.976784,4.428973,76.162651,7.957506,-0.583245,0.069969,-0.766448,2.406048,75.052599,8.154191,0.031348,0.003667,0.321272,2.312582,5.010237,0.334143,-0.015291,0.005669,-0.002239,1.711025,5.779616,0.688066,-0.059789,0.001009,0.008136,3.101548,7.653229,0.131203,cook---
[truncated: 709,370 more chars]
