# Supplementary material for: Computational State Space Models for Activity and Intention Recognition. A Feasibility Study
Source: PLoS One. 2014 Nov 5;9(11):e109381. doi: 10.1371/journal.pone.0109381 (PMC4220990; doi:10.1371/journal.pone.0109381)
Supplement: Data S1 — Observation model and pre-processed sensor data. (ZIP) [file pone.0109381.s022.zip › Data/Original/features_5.arff]

@relation s5

@attribute time numeric
@attribute Sensor_T8_Acceleration_X_mean numeric
@attribute Sensor_T8_Acceleration_X_variance numeric
@attribute Sensor_T8_Acceleration_X_skewness numeric
@attribute Sensor_T8_Acceleration_X_kurtosis numeric
@attribute Sensor_T8_Acceleration_X_peak numeric
@attribute Sensor_T8_Acceleration_X_energy numeric
@attribute Sensor_T8_Acceleration_Y_mean numeric
@attribute Sensor_T8_Acceleration_Y_variance numeric
@attribute Sensor_T8_Acceleration_Y_skewness numeric
@attribute Sensor_T8_Acceleration_Y_kurtosis numeric
@attribute Sensor_T8_Acceleration_Y_peak numeric
@attribute Sensor_T8_Acceleration_Y_energy numeric
@attribute Sensor_T8_Acceleration_Z_mean numeric
@attribute Sensor_T8_Acceleration_Z_variance numeric
@attribute Sensor_T8_Acceleration_Z_skewness numeric
@attribute Sensor_T8_Acceleration_Z_kurtosis numeric
@attribute Sensor_T8_Acceleration_Z_peak numeric
@attribute Sensor_T8_Acceleration_Z_energy numeric
@attribute Sensor_T8_AngularVelocity_X_mean numeric
@attribute Sensor_T8_AngularVelocity_X_variance numeric
@attribute Sensor_T8_AngularVelocity_X_skewness numeric
@attribute Sensor_T8_AngularVelocity_X_kurtosis numeric
@attribute Sensor_T8_AngularVelocity_X_peak numeric
@attribute Sensor_T8_AngularVelocity_X_energy numeric
@attribute Sensor_T8_AngularVelocity_Y_mean numeric
@attribute Sensor_T8_AngularVelocity_Y_variance numeric
@attribute Sensor_T8_AngularVelocity_Y_skewness numeric
@attribute Sensor_T8_AngularVelocity_Y_kurtosis numeric
@attribute Sensor_T8_AngularVelocity_Y_peak numeric
@attribute Sensor_T8_AngularVelocity_Y_energy numeric
@attribute Sensor_T8_AngularVelocity_Z_mean numeric
@attribute Sensor_T8_AngularVelocity_Z_variance numeric
@attribute Sensor_T8_AngularVelocity_Z_skewness numeric
@attribute Sensor_T8_AngularVelocity_Z_kurtosis numeric
@attribute Sensor_T8_AngularVelocity_Z_peak numeric
@attribute Sensor_T8_AngularVelocity_Z_energy numeric
@attribute Sensor_RightForeArm_Acceleration_X_mean numeric
@attribute Sensor_RightForeArm_Acceleration_X_variance numeric
@attribute Sensor_RightForeArm_Acceleration_X_skewness numeric
@attribute Sensor_RightForeArm_Acceleration_X_kurtosis numeric
@attribute Sensor_RightForeArm_Acceleration_X_peak numeric
@attribute Sensor_RightForeArm_Acceleration_X_energy numeric
@attribute Sensor_RightForeArm_Acceleration_Y_mean numeric
@attribute Sensor_RightForeArm_Acceleration_Y_variance numeric
@attribute Sensor_RightForeArm_Acceleration_Y_skewness numeric
@attribute Sensor_RightForeArm_Acceleration_Y_kurtosis numeric
@attribute Sensor_RightForeArm_Acceleration_Y_peak numeric
@attribute Sensor_RightForeArm_Acceleration_Y_energy numeric
@attribute Sensor_RightForeArm_Acceleration_Z_mean numeric
@attribute Sensor_RightForeArm_Acceleration_Z_variance numeric
@attribute Sensor_RightForeArm_Acceleration_Z_skewness numeric
@attribute Sensor_RightForeArm_Acceleration_Z_kurtosis numeric
@attribute Sensor_RightForeArm_Acceleration_Z_peak numeric
@attribute Sensor_RightForeArm_Acceleration_Z_energy numeric
@attribute Sensor_RightForeArm_AngularVelocity_X_mean numeric
@attribute Sensor_RightForeArm_AngularVelocity_X_variance numeric
@attribute Sensor_RightForeArm_AngularVelocity_X_skewness numeric
@attribute Sensor_RightForeArm_AngularVelocity_X_kurtosis numeric
@attribute Sensor_RightForeArm_AngularVelocity_X_peak numeric
@attribute Sensor_RightForeArm_AngularVelocity_X_energy numeric
@attribute Sensor_RightForeArm_AngularVelocity_Y_mean numeric
@attribute Sensor_RightForeArm_AngularVelocity_Y_variance numeric
@attribute Sensor_RightForeArm_AngularVelocity_Y_skewness numeric
@attribute Sensor_RightForeArm_AngularVelocity_Y_kurtosis numeric
@attribute Sensor_RightForeArm_AngularVelocity_Y_peak numeric
@attribute Sensor_RightForeArm_AngularVelocity_Y_energy numeric
@attribute Sensor_RightForeArm_AngularVelocity_Z_mean numeric
@attribute Sensor_RightForeArm_AngularVelocity_Z_variance numeric
@attribute Sensor_RightForeArm_AngularVelocity_Z_skewness numeric
@attribute Sensor_RightForeArm_AngularVelocity_Z_kurtosis numeric
@attribute Sensor_RightForeArm_AngularVelocity_Z_peak numeric
@attribute Sensor_RightForeArm_AngularVelocity_Z_energy numeric
@attribute Sensor_LeftForeArm_Acceleration_X_mean numeric
@attribute Sensor_LeftForeArm_Acceleration_X_variance numeric
@attribute Sensor_LeftForeArm_Acceleration_X_skewness numeric
@attribute Sensor_LeftForeArm_Acceleration_X_kurtosis numeric
@attribute Sensor_LeftForeArm_Acceleration_X_peak numeric
@attribute Sensor_LeftForeArm_Acceleration_X_energy numeric
@attribute Sensor_LeftForeArm_Acceleration_Y_mean numeric
@attribute Sensor_LeftForeArm_Acceleration_Y_variance numeric
@attribute Sensor_LeftForeArm_Acceleration_Y_skewness numeric
@attribute Sensor_LeftForeArm_Acceleration_Y_kurtosis numeric
@attribute Sensor_LeftForeArm_Acceleration_Y_peak numeric
@attribute Sensor_LeftForeArm_Acceleration_Y_energy numeric
@attribute Sensor_LeftForeArm_Acceleration_Z_mean numeric
@attribute Sensor_LeftForeArm_Acceleration_Z_variance numeric
@attribute Sensor_LeftForeArm_Acceleration_Z_skewness numeric
@attribute Sensor_LeftForeArm_Acceleration_Z_kurtosis numeric
@attribute Sensor_LeftForeArm_Acceleration_Z_peak numeric
@attribute Sensor_LeftForeArm_Acceleration_Z_energy numeric
@attribute Sensor_LeftForeArm_AngularVelocity_X_mean numeric
@attribute Sensor_LeftForeArm_AngularVelocity_X_variance numeric
@attribute Sensor_LeftForeArm_AngularVelocity_X_skewness numeric
@attribute Sensor_LeftForeArm_AngularVelocity_X_kurtosis numeric
@attribute Sensor_LeftForeArm_AngularVelocity_X_peak numeric
@attribute Sensor_LeftForeArm_AngularVelocity_X_energy numeric
@attribute Sensor_LeftForeArm_AngularVelocity_Y_mean numeric
@attribute Sensor_LeftForeArm_AngularVelocity_Y_variance numeric
@attribute Sensor_LeftForeArm_AngularVelocity_Y_skewness numeric
@attribute Sensor_LeftForeArm_AngularVelocity_Y_kurtosis numeric
@attribute Sensor_LeftForeArm_AngularVelocity_Y_peak numeric
@attribute Sensor_LeftForeArm_AngularVelocity_Y_energy numeric
@attribute Sensor_LeftForeArm_AngularVelocity_Z_mean numeric
@attribute Sensor_LeftForeArm_AngularVelocity_Z_variance numeric
@attribute Sensor_LeftForeArm_AngularVelocity_Z_skewness numeric
@attribute Sensor_LeftForeArm_AngularVelocity_Z_kurtosis numeric
@attribute Sensor_LeftForeArm_AngularVelocity_Z_peak numeric
@attribute Sensor_LeftForeArm_AngularVelocity_Z_energy numeric
@attribute Sensor_RightLowerLeg_Acceleration_X_mean numeric
@attribute Sensor_RightLowerLeg_Acceleration_X_variance numeric
@attribute Sensor_RightLowerLeg_Acceleration_X_skewness numeric
@attribute Sensor_RightLowerLeg_Acceleration_X_kurtosis numeric
@attribute Sensor_RightLowerLeg_Acceleration_X_peak numeric
@attribute Sensor_RightLowerLeg_Acceleration_X_energy numeric
@attribute Sensor_RightLowerLeg_Acceleration_Y_mean numeric
@attribute Sensor_RightLowerLeg_Acceleration_Y_variance numeric
@attribute Sensor_RightLowerLeg_Acceleration_Y_skewness numeric
@attribute Sensor_RightLowerLeg_Acceleration_Y_kurtosis numeric
@attribute Sensor_RightLowerLeg_Acceleration_Y_peak numeric
@attribute Sensor_RightLowerLeg_Acceleration_Y_energy numeric
@attribute Sensor_RightLowerLeg_Acceleration_Z_mean numeric
@attribute Sensor_RightLowerLeg_Acceleration_Z_variance numeric
@attribute Sensor_RightLowerLeg_Acceleration_Z_skewness numeric
@attribute Sensor_RightLowerLeg_Acceleration_Z_kurtosis numeric
@attribute Sensor_RightLowerLeg_Acceleration_Z_peak numeric
@attribute Sensor_RightLowerLeg_Acceleration_Z_energy numeric
@attribute Sensor_RightLowerLeg_AngularVelocity_X_mean numeric
@attribute Sensor_RightLowerLeg_AngularVelocity_X_variance numeric
@attribute Sensor_RightLowerLeg_AngularVelocity_X_skewness numeric
@attribute Sensor_RightLowerLeg_AngularVelocity_X_kurtosis numeric
@attribute Sensor_RightLowerLeg_AngularVelocity_X_peak numeric
@attribute Sensor_RightLowerLeg_AngularVelocity_X_energy numeric
@attribute Sensor_RightLowerLeg_AngularVelocity_Y_mean numeric
@attribute Sensor_RightLowerLeg_AngularVelocity_Y_variance numeric
@attribute Sensor_RightLowerLeg_AngularVelocity_Y_skewness numeric
@attribute Sensor_RightLowerLeg_AngularVelocity_Y_kurtosis numeric
@attribute Sensor_RightLowerLeg_AngularVelocity_Y_peak numeric
@attribute Sensor_RightLowerLeg_AngularVelocity_Y_energy numeric
@attribute Sensor_RightLowerLeg_AngularVelocity_Z_mean numeric
@attribute Sensor_RightLowerLeg_AngularVelocity_Z_variance numeric
@attribute Sensor_RightLowerLeg_AngularVelocity_Z_skewness numeric
@attribute Sensor_RightLowerLeg_AngularVelocity_Z_kurtosis numeric
@attribute Sensor_RightLowerLeg_AngularVelocity_Z_peak numeric
@attribute Sensor_RightLowerLeg_AngularVelocity_Z_energy numeric
@attribute Sensor_LeftLowerLeg_Acceleration_X_mean numeric
@attribute Sensor_LeftLowerLeg_Acceleration_X_variance numeric
@attribute Sensor_LeftLowerLeg_Acceleration_X_skewness numeric
@attribute Sensor_LeftLowerLeg_Acceleration_X_kurtosis numeric
@attribute Sensor_LeftLowerLeg_Acceleration_X_peak numeric
@attribute Sensor_LeftLowerLeg_Acceleration_X_energy numeric
@attribute Sensor_LeftLowerLeg_Acceleration_Y_mean numeric
@attribute Sensor_LeftLowerLeg_Acceleration_Y_variance numeric
@attribute Sensor_LeftLowerLeg_Acceleration_Y_skewness numeric
@attribute Sensor_LeftLowerLeg_Acceleration_Y_kurtosis numeric
@attribute Sensor_LeftLowerLeg_Acceleration_Y_peak numeric
@attribute Sensor_LeftLowerLeg_Acceleration_Y_energy numeric
@attribute Sensor_LeftLowerLeg_Acceleration_Z_mean numeric
@attribute Sensor_LeftLowerLeg_Acceleration_Z_variance numeric
@attribute Sensor_LeftLowerLeg_Acceleration_Z_skewness numeric
@attribute Sensor_LeftLowerLeg_Acceleration_Z_kurtosis numeric
@attribute Sensor_LeftLowerLeg_Acceleration_Z_peak numeric
@attribute Sensor_LeftLowerLeg_Acceleration_Z_energy numeric
@attribute Sensor_LeftLowerLeg_AngularVelocity_X_mean numeric
@attribute Sensor_LeftLowerLeg_AngularVelocity_X_variance numeric
@attribute Sensor_LeftLowerLeg_AngularVelocity_X_skewness numeric
@attribute Sensor_LeftLowerLeg_AngularVelocity_X_kurtosis numeric
@attribute Sensor_LeftLowerLeg_AngularVelocity_X_peak numeric
@attribute Sensor_LeftLowerLeg_AngularVelocity_X_energy numeric
@attribute Sensor_LeftLowerLeg_AngularVelocity_Y_mean numeric
@attribute Sensor_LeftLowerLeg_AngularVelocity_Y_variance numeric
@attribute Sensor_LeftLowerLeg_AngularVelocity_Y_skewness numeric
@attribute Sensor_LeftLowerLeg_AngularVelocity_Y_kurtosis numeric
@attribute Sensor_LeftLowerLeg_AngularVelocity_Y_peak numeric
@attribute Sensor_LeftLowerLeg_AngularVelocity_Y_energy numeric
@attribute Sensor_LeftLowerLeg_AngularVelocity_Z_mean numeric
@attribute Sensor_LeftLowerLeg_AngularVelocity_Z_variance numeric
@attribute Sensor_LeftLowerLeg_AngularVelocity_Z_skewness numeric
@attribute Sensor_LeftLowerLeg_AngularVelocity_Z_kurtosis numeric
@attribute Sensor_LeftLowerLeg_AngularVelocity_Z_peak numeric
@attribute Sensor_LeftLowerLeg_AngularVelocity_Z_energy numeric
@attribute class {wash-hands--,wait---,move--sink-counter,take-carrot-counter-,move--counter-sink,wash-carrot--,take-knife-counter-,put-carrot--cutting_board,cut-carrot--,put-knife--counter,take-knife&cutting_board-counter-,fill-carrot-cutting_board-pot,put-knife&cutting_board--counter,take-pot-counter-,put-pot--stove,turn_on-stove--,take-wooden_spoon-counter-,cook---,put-wooden_spoon--pot,turn_off-stove--,open-cupboard--,take-plate&glass-cupboard-,put-plate&glass--counter,take-pot-stove-,fill-carrot-pot-plate,take-bottle-counter-,open-bottle--,fill-water-bottle-glass,close-bottle--,put-bottle--counter,take-plate-counter-,take-spoon-counter-,put-spoon--plate,take-glass-counter-,move--counter-table,put-plate&glass--table,sit_down---,take-spoon-plate-,eat---,take-glass-table-,drink---,put-glass--table,take-plate&glass-table-,stand_up---,move--table-sink,put-glass--sink,put-plate--sink,take-sponge-sink-,wash-spoon--,put-spoon--sink,take-plate-sink-,wash-plate--,take-glass-sink-,wash-glass--,put-sponge--sink,put-pot--sink,take-wooden_spoon-pot-,wash-wooden_spoon--,put-wooden_spoon--sink,take-pot-sink-,wash-pot--,take-carrot-cutting_board-,take-plate-cupboard-,take-glass-cupboard-,close-cupboard--,put-glass--counter,put-plate--counter,take-plate&glass-counter-,put-spoon--table,take-spoon-table-,take-plate-table-,take-wooden_spoon-sink-,move--table-counter,put-plate&spoon--sink,take-spoon-sink-,take-cutting_board-counter-,put-cutting_board--counter,put-wooden_spoon--counter,take-cutting_board&knife-counter-,put-pot&wooden_spoon--counter,put-plate--table,put-pot--counter}

@data
543,9.654842,1.834749,-0.634551,5.02302,1235.837326,237.9037,-1.352341,0.98466,-0.26077,3.420753,173.862094,123.865594,0.890563,0.620906,0.556448,3.543743,115.621161,74.801241,0.305493,0.395343,-0.267058,1.990194,61.29942,16.034778,-0.131499,0.019688,-0.263977,3.061501,16.942442,2.501054,0.172627,0.161157,-0.138366,1.677558,38.671273,4.968802,-6.809602,1.845406,0.385144,2.469262,873.04982,200.620677,6.502566,0.48482,0.008042,3.217588,832.640381,54.815221,3.016363,0.446751,0.325419,2.074666,386.545091,52.56862,-0.055817,0.868625,0.998874,2.801126,52.411787,83.283336,0.390779,0.373521,-1.104291,3.253391,60.671292,29.856894,0.17146,0.177606,-0.701714,3.231759,36.182387,9.962008,-6.511105,12.730156,1.327106,4.479037,834.396487,1629.53726,-2.386663,6.938087,-0.066204,2.424304,326.794753,688.44383,6.183233,7.500658,-0.27057,2.266324,794.781951,891.530053,-0.454336,3.884426,0.167275,1.679473,150.512196,199.210559,-0.20719,1.291706,-0.882947,2.932662,61.771744,164.221748,0.271688,0.743064,-0.491512,2.089722,71.987651,33.560959,-9.966423,2.484143,5.264373,38.990264,1275.87472,316.026156,-0.469512,39.778677,2.214177,17.791712,267.736794,5168.270825,0.072419,1.113288,1.14637,7.848628,40.411445,124.583895,-0.257044,1.089415,2.164654,13.076529,45.080899,126.614938,0.115544,0.08656,-2.161879,7.464027,19.024485,8.982804,0.201715,0.085412,-2.492566,10.317926,27.399327,9.77349,-9.456735,3.003277,-0.662054,4.231998,1210.689577,381.776877,0.538782,2.282612,0.422913,3.703621,77.648589,295.848405,-2.205846,7.206083,0.509451,2.570996,288.759603,879.006805,-0.675774,1.224675,1.192972,3.973141,90.316423,148.534606,0.165272,0.681471,-0.772488,2.708731,65.187582,28.265292,-0.172316,0.241288,1.324001,3.7626,27.155315,27.392428,wash-hands--
809,9.58734,0.332032,-0.504185,2.779857,1227.199052,42.416552,-1.507852,0.351678,-0.000751,2.110722,198.193666,13.511587,0.718546,0.36266,-0.134644,2.900104,91.977445,47.164576,0.043592,0.194374,-0.150856,1.511673,34.244015,25.204508,-0.141458,0.015992,-0.295822,2.820451,18.577623,1.805265,-0.051442,0.08547,-0.40586,1.779623,22.268658,10.584248,-6.877552,1.478309,0.401363,3.055332,883.400278,106.201205,6.807163,0.58894,0.038496,3.072772,871.409609,74.014671,2.55841,0.933491,0.157695,1.591147,331.742201,76.754451,0.403604,0.110117,-0.158042,2.477631,51.811457,14.07215,0.114913,0.080419,-0.161903,1.573473,17.724713,8.906352,0.056392,0.058798,0.464323,2.490856,17.22323,7.212457,-6.317151,11.205558,1.694509,6.009468,810.413087,1410.370144,-3.018805,11.127755,0.239856,2.256197,423.700778,967.45428,6.087586,6.450188,-0.357232,2.816377,779.376967,834.724068,-0.562607,3.04747,0.24124,1.928135,142.529025,342.447264,0.043991,1.410768,-0.242392,2.078874,72.509759,171.724477,0.088984,0.5471,-0.692978,2.6363,47.708173,67.817415,-9.801278,0.018928,0.344033,2.942869,1254.563927,2.445898,-0.245291,0.125098,1.504805,7.432672,31.604285,16.060009,0.423547,0.50144,0.185679,2.877809,54.325353,65.012134,-0.012305,0.066066,0.182452,1.659143,18.922169,8.538608,-0.009311,0.009236,0.438175,2.466958,5.117558,1.186085,0.046998,0.010492,-0.218862,3.155533,7.067338,1.357796,-9.209084,2.824338,-0.472102,3.746455,1180.308098,309.414799,0.295978,1.897014,0.522467,3.966397,51.472792,227.410612,-2.564666,5.800949,0.397988,2.462162,355.017387,464.328847,-0.079041,0.475937,0.466437,3.776544,28.961386,61.524933,-0.272305,0.385106,-0.221152,2.288967,51.062693,27.972618,0.015949,0.095959,1.410141,6.30187,15.150324,12.465041,wash-hands--
1076,9.674253,0.272185,-0.572873,2.675526,1238.306551,35.307192,-1.043951,0.52866,-0.413923,2.311911,141.360443,34.989956,0.458681,0.207724,0.421518,3.385167,59.529708,25.479212,-0.044276,0.191431,-0.384419,1.883177,28.452264,12.552541,-0.14593,0.017866,-0.944762,4.989773,18.891479,2.196943,-0.125884,0.093353,-0.659669,2.106585,23.115438,7.779004,-6.19682,0.871464,0.193031,2.145793,793.261322,111.604451,7.1285,0.387851,-0.261997,2.297812,912.610822,45.720847,1.851954,1.897278,0.204137,1.928727,237.215451,245.49496,0.797092,0.637392,-1.170619,2.996966,109.285915,58.538021,-0.073902,0.11465,-0.50336,2.212873,25.319954,6.152585,0.12146,0.036401,0.283068,2.079157,18.714882,3.011765,-7.075486,11.715006,1.022966,4.380545,908.101027,1453.144701,-3.883322,13.305413,-0.282112,1.784173,507.751814,1559.69515,4.46668,9.570691,-0.692964,2.960397,577.82904,1133.351119,-0.619047,2.780511,0.351514,1.96836,153.902672,85.247243,0.565519,0.852081,0.416471,3.552136,72.45439,110.646124,0.079784,0.546064,-0.680324,2.790412,48.47216,35.366587,-9.797376,0.010344,0.135717,2.418745,1254.064169,1.345564,-0.287686,0.086054,0.757146,3.136538,37.913505,9.89814,0.498878,0.275596,-0.450183,2.524605,64.014114,35.516195,0.064573,0.057033,0.824626,2.37572,17.424411,3.68136,0.020213,0.007098,0.75076,3.402705,4.67425,0.682429,-0.037184,0.008653,0.348191,1.586981,6.617226,1.053526,-9.608231,1.114881,0.714089,7.508909,1230.26945,128.742305,0.469502,1.913785,-1.155763,7.127795,67.390965,234.098703,-1.363264,4.165378,0.794601,2.810331,203.019805,370.738128,0.140838,0.147265,-1.091964,4.06293,22.300959,19.134437,-0.177921,0.339953,0.100601,2.707862,39.71759,40.310269,0.009436,0.036042,-0.560809,2.534304,11.727321,4.664805,wash-hands--
1343,9.677705,0.308258,-0.492808,2.230329,1238.746664,40.06743,-0.762371,0.833894,0.06439,1.418312,101.35156,96.537578,0.152999,0.252785,0.217752,2.833008,22.580323,32.32219,0.080875,0.144406,0.117655,2.438707,22.956755,12.113082,-0.183175,0.024262,-0.822585,3.918151,24.674456,2.217598,-0.000387,0.104313,0.148058,1.691024,26.249926,2.62669,-6.274351,1.517123,1.009865,3.546669,803.123267,197.114052,7.121755,0.841061,0.82137,4.160835,911.883251,100.737457,0.32572,4.8213,0.862295,3.107922,148.733541,604.990913,0.975073,0.598334,-0.845098,2.318858,126.413865,71.40439,-0.229309,0.209934,-0.262474,2.06712,37.989532,26.927418,0.091145,0.064511,0.947207,3.098438,18.970107,8.264528,-6.830697,3.65365,-0.081628,2.548585,877.398875,389.841662,-5.190492,11.497823,-0.715387,3.082136,677.597152,1213.605108,3.5251,5.330969,-0.460903,2.305567,451.537111,688.710881,-0.572637,2.850612,0.429223,1.915174,127.896045,349.159457,0.464763,0.437049,1.667714,5.631281,66.495901,42.825649,-0.055261,0.626091,-0.790618,2.832828,61.62715,81.340615,-9.787444,0.007974,0.298597,3.10229,1252.792897,1.035354,-0.514636,0.212274,0.365398,1.906628,67.135806,24.941342,0.433183,0.239614,-0.97625,3.33603,59.010344,24.684333,0.026866,0.046917,0.796753,2.523032,12.653323,4.709526,0.016537,0.007495,0.648,3.039309,4.515588,0.885957,-0.089578,0.008345,-0.574711,1.734137,11.774132,0.971564,-9.592543,1.073761,0.754773,8.082927,1227.876124,138.433265,0.191508,1.890022,-1.691551,8.426609,62.674835,244.001812,-1.100983,4.525724,1.003424,2.834358,146.663346,562.321708,0.11468,0.127916,-1.592377,5.248418,25.125904,10.032531,-0.143881,0.328789,0.262571,2.918907,36.726197,26.727035,-0.059855,0.035054,-1.383951,3.934856,10.605738,3.704464,wash-hands--
1609,9.847181,0.241176,-0.082574,2.355822,1260.609333,24.549251,-0.366096,0.924638,0.714493,1.892423,66.945951,100.841467,-0.2751,0.556684,0.075113,2.04845,47.822536,67.144691,-0.092644,0.085459,-0.153711,3.161483,15.222564,11.10834,-0.129638,0.032492,-0.36071,2.411298,17.809531,3.561108,-0.173965,0.079047,-0.64356,2.301848,23.827438,9.137611,-6.875689,1.693781,0.261216,2.201829,882.296487,158.469052,7.01458,1.298291,0.719284,2.998123,898.096823,162.252006,-0.995126,3.916474,0.348647,1.883228,151.371521,503.73241,0.788664,0.886825,-0.491852,2.106004,123.135898,36.402754,-0.220322,0.193879,0.00413,1.924537,45.569478,4.87289,0.006071,0.05471,0.586723,2.644996,12.195642,6.762594,-7.328843,1.520208,0.165632,2.76962,939.266548,162.673373,-6.146402,6.940075,-1.576431,7.9884,787.447172,884.798299,3.489248,4.545668,-0.309316,2.405642,467.418769,289.395122,0.304032,1.38979,0.628112,2.440693,66.422385,134.726265,0.482764,0.117831,0.360617,2.395901,62.082617,14.757252,-0.11291,0.39353,-0.123092,1.984102,44.824227,22.598083,-9.739497,0.00911,0.551559,3.117807,1246.659192,1.043018,-0.861688,0.355157,-0.182574,1.79376,110.297645,46.181932,0.583064,0.212325,-0.591467,2.693427,77.158011,21.523968,0.090793,0.021977,1.360748,6.011431,12.562865,2.496699,0.020335,0.007666,0.630324,2.810843,3.972688,0.894424,-0.108121,0.005165,-0.752961,2.318463,14.98004,0.149834,-9.56576,1.04813,0.847823,8.560335,1224.851074,119.426447,-0.197706,1.756861,-2.637,12.317083,49.719058,207.191697,-0.770805,4.707939,1.290902,3.282122,136.336939,471.731792,0.165254,0.107325,-1.770396,6.055911,22.357553,13.123478,-0.246,0.204776,1.062848,3.589732,31.488951,26.626912,-0.037562,0.032023,-1.308863,3.873296,9.893283,2.977495,wash-hands--
1876,9.755284,0.119689,-0.054328,2.186707,1248.801068,10.623969,0.364772,0.337859,0.810031,4.197107,46.882824,43.666925,-0.465623,0.445945,-0.454519,2.843514,68.701043,39.452088,-0.136199,0.045756,0.732697,3.18842,18.951454,5.073199,-0.06208,0.040205,0.185661,1.82809,13.999001,3.922289,-0.169447,0.072823,-0.70947,2.514393,23.266669,8.34445,-6.528441,1.874056,0.71305,2.40743,840.436138,116.111091,6.834569,1.231963,0.424599,2.841165,875.054004,153.831469,-1.782982,2.379956,0.070797,2.333777,247.374636,164.940142,0.108748,3.011932,0.445275,2.213972,138.421622,380.323619,-0.096154,0.31793,-0.126125,1.723824,43.225144,37.867738,0.021547,0.069734,0.243544,2.278312,18.267374,7.437421,-7.481046,1.419971,-0.096431,3.045142,958.830705,146.411519,-5.970102,6.324116,-1.738532,8.905197,764.631986,811.210614,2.531963,2.683284,-0.365222,2.665789,334.661379,238.451795,-0.128907,2.92324,0.609274,1.843171,108.459496,267.38449,0.275891,0.170425,-0.167776,1.692584,35.351088,22.119639,-0.223517,0.293184,-0.299657,2.584654,35.574103,35.477586,-9.722016,0.005529,0.602031,3.751575,1244.418877,0.687731,-1.17586,0.187283,-1.078887,3.811462,151.780085,18.26258,0.462447,0.124361,-0.8281,3.875048,59.195581,16.16826,0.077439,0.00659,-1.154948,3.635482,10.138149,0.785037,0.037344,0.004671,0.415517,2.718967,6.048576,0.389286,-0.075118,0.009528,-0.249888,1.356732,9.930288,1.141158,-9.779651,0.023837,-1.999064,13.821271,1251.795592,3.088335,-0.157347,1.451123,-3.530987,17.249348,47.544745,159.258337,0.142649,0.144274,-1.039684,5.199124,19.972784,17.722171,0.050228,0.029653,-1.692063,7.860017,8.145152,3.608795,-0.069244,0.038846,2.122772,8.553003,10.207881,4.646886,-0.060885,0.010381,-0.051434,1.516508,8.392507,1.195944,wash-hands--
2143,9.763595,0.094352,-0.270832,2.706109,1249.76521,11.277295,0.645048,0.174609,0.295441,1.886758,83.211176,21.007452,-0.708306,0.184714,0.06791,2.67202,92.723256,18.026004,-0.048145,0.026198,0.263781,1.672163,14.602374,0.624801,-0.057107,0.034781,0.500859,1.999561,14.174136,2.181759,-0.058736,0.067507,-0.02339,1.985128,20.324589,3.118544,-6.814957,1.551695,0.506451,2.443865,872.315603,201.740922,6.366755,1.565592,-0.036448,2.452157,816.125054,173.033428,-0.83358,9.041788,-0.905736,2.629837,207.968616,851.564034,-0.915341,2.398631,0.06603,1.998838,123.945807,285.966261,0.119992,0.305388,0.738598,2.395483,36.050589,27.615468,-0.112246,0.093439,-0.309934,2.05826,23.870698,6.382446,-7.190581,0.880369,-0.392777,4.370115,920.395974,114.436208,-6.00029,6.478772,-1.686805,8.589915,768.037964,842.450554,2.060788,4.918937,0.247393,2.430042,276.886596,527.237568,-0.507144,2.67191,0.153313,1.7073,124.481421,302.335196,-0.020951,0.115112,-0.316322,2.441082,24.578102,14.968641,0.005944,0.329481,0.191537,2.1472,40.77715,42.554042,-9.713912,0.002862,-0.314306,3.550534,1243.384248,0.231821,-1.338153,0.044646,-0.061745,3.092106,171.90434,2.424021,0.401453,0.061462,-0.99002,3.8904,52.376859,6.360065,0.027016,0.002468,-1.095041,3.730128,3.472933,0.31929,0.018556,0.00323,0.549949,2.602528,3.472134,0.405245,-0.022038,0.009098,0.669908,1.675671,7.372758,0.986019,-9.799609,0.00137,-0.504099,3.172744,1254.350299,0.162956,-0.481855,0.045054,-0.070319,3.950431,62.849911,3.540907,0.055766,0.068407,-0.974698,2.86807,17.665706,7.466223,0.000193,0.002786,-0.211986,2.920457,3.443015,0.174154,0.014296,0.006456,0.544332,1.808805,5.481237,0.415724,-0.01928,0.008696,0.862794,2.082156,6.885232,0.890376,wash-hands--
2409,9.764006,0.047227,-0.945764,3.437005,1249.863715,3.327981,0.664852,0.160653,0.339104,2.026673,91.59875,2.66549,-0.80136,0.119199,0.442261,2.713259,104.645924,8.685018,-0.022959,0.034272,0.182581,1.575164,16.096395,4.456103,0.00532,0.011644,-0.122609,2.140373,6.879859,1.290719,-0.052357,0.065572,0.241174,1.580635,20.902164,8.432559,-6.950421,1.050977,-0.184471,2.371857,893.153873,37.620937,6.131316,2.988004,0.259355,3.374347,784.811451,388.486031,-0.078579,9.923589,-0.64895,1.872672,229.866076,1064.437383,-0.351044,6.609626,-1.048381,3.277774,180.885152,372.161624,0.188303,0.220329,0.797888,3.07511,39.418134,13.208067,-0.134323,0.108882,-0.031494,2.371495,21.145341,14.06602,-7.327664,0.258533,-0.412611,2.915741,937.970628,32.733255,-6.486868,1.625173,-0.098458,2.207131,830.322398,211.263915,0.877113,6.455985,-0.195225,1.674705,197.85557,821.138288,-0.554007,2.328632,0.273892,1.900185,129.111539,118.017822,-0.107583,0.073094,-0.290385,2.718041,22.038658,4.805383,0.115265,0.195109,-0.316881,1.879391,32.331501,25.256312,-9.707906,0.002002,-1.192818,3.816028,1242.612621,0.236442,-1.341404,0.035446,0.647273,2.737742,171.719926,4.500018,0.459733,0.040156,-1.736238,5.122156,59.812511,3.400969,0.000486,0.001241,-0.837496,3.170416,2.542581,0.155913,0.013713,0.002023,0.434915,3.549793,2.393108,0.221127,0.03158,0.002171,2.210742,6.974406,4.775206,0.1798,-9.800389,0.001167,-0.957827,3.554123,1254.450613,0.118574,-0.451422,0.04288,0.73415,2.968349,57.893122,5.372788,0.014476,0.06543,-1.46871,3.770635,14.524871,6.054514,0.007696,0.001912,-0.835783,3.216999,3.084272,0.239625,0.042171,0.002004,0.155715,2.490769,5.676941,0.211578,0.034718,0.001283,2.129296,7.19675,4.858282,0.105629,wash-hands--
2676,9.717367,0.019072,0.216108,2.085857,1243.824609,2.41429,0.573944,0.212704,0.057664,1.546161,73.517466,27.53565,-0.771046,0.096688,0.355817,2.828355,99.236084,10.869443,0.017431,0.022903,0.272191,1.807325,12.674321,0.507475,-0.010928,0.008444,-0.769266,2.836358,4.94306,0.764744,0.028433,0.033397,0.432822,2.344054,14.388341,1.267222,-6.952051,0.961546,-0.501849,2.158963,889.935722,122.962521,6.258744,2.960708,0.383771,3.595762,803.736439,318.331669,0.172341,8.952609,-0.620481,1.919291,187.603701,613.199,-0.014124,7.063958,-0.624141,2.501483,214.569818,863.748945,0.202732,0.22511,0.871296,3.058663,33.94412,21.671376,-0.050747,0.143472,0.231534,1.866194,28.295353,6.61734,-7.386919,0.185236,-0.232945,2.82664,945.5294,23.979905,-6.551504,1.219184,0.175432,2.20886,839.301135,139.660558,0.098248,3.018657,0.028315,1.790107,125.699697,144.276599,-0.46697,2.551216,0.081922,2.289417,103.57009,319.968583,-0.096316,0.071426,-0.067388,2.553995,16.893832,7.170892,-0.011058,0.154063,-0.54991,2.208076,24.773814,16.680012,-9.734477,0.000477,-0.412396,3.197398,1246.013019,0.061935,-1.214739,0.017419,0.358805,2.236947,155.5044,2.178255,0.390399,0.004791,0.03086,2.434777,49.980247,0.608964,-0.009254,0.000528,-0.184002,2.734149,1.902495,0.033562,0.008563,0.000603,-0.911334,3.024965,1.459175,0.064678,0.049834,0.000093,-0.247541,2.502269,6.38044,0.012086,-9.812387,0.000347,0.086311,3.284406,1255.985561,0.04418,-0.312647,0.019585,0.302167,2.243557,40.077967,2.472042,-0.111206,0.003732,-0.167198,2.032034,14.631261,0.303418,-0.006645,0.00072,0.042879,2.336535,1.871768,0.049502,0.03254,0.000982,-0.737974,2.19243,4.377053,0.099002,0.047921,0.000109,-0.139003,2.576067,6.138428,0.013254,wash-hands--
2943,9.733439,0.019882,0.274457,2.130961,1245.897523,1.898298,0.386982,0.139495,-0.618869,2.460687,55.128022,8.846791,-0.865473,0.085373,-0.214485,3.13321,111.059241,10.120018,0.013833,0.024042,0.269336,1.764544,12.861067,2.897524,-0.022011,0.005169,-0.156002,1.765018,4.891101,0.41842,0.052192,0.022645,0.018083,1.773587,11.671814,2.752534,-7.094872,0.92473,-1.354905,4.741241,910.541831,51.01401,6.03409,2.962017,0.059596,3.487564,773.443038,358.683483,-0.121634,10.322252,-0.596611,1.832122,241.792571,1243.737317,0.592892,5.173113,-0.538665,3.193433,169.794477,306.478995,0.061879,0.15143,0.968628,3.862196,25.027042,14.548244,-0.037801,0.145076,0.32216,1.860358,27.451513,18.788516,-7.581976,0.316573,1.276819,5.345153,970.810688,31.376692,-6.403362,1.178215,0.369664,2.272868,819.726228,150.721424,0.211173,3.27727,0.075143,1.720593,122.640847,374.190128,0.526365,1.301732,-0.212442,2.735646,70.749509,161.886773,0.007696,0.085648,0.555537,2.388059,20.888863,10.270598,0.13365,0.177046,0.149423,1.682404,29.677048,13.68742,-9.741449,0.000327,0.021888,2.614329,1246.905515,0.041437,-1.107826,0.011913,0.039877,2.249117,141.801839,1.548989,0.432516,0.007235,-0.035687,2.410534,55.370761,0.925631,-0.008457,0.000562,-0.151632,2.508567,1.538837,0.069478,0.006732,0.00048,-0.698147,2.312494,1.79666,0.022932,0.042052,0.000229,0.463984,2.794878,5.38622,0.029256,-9.814876,0.000395,0.253545,3.11544,1256.304216,0.047496,-0.201369,0.01299,0.144148,2.091051,25.776898,1.68781,-0.132981,0.002883,-0.077455,2.127597,17.205386,0.275091,-0.008532,0.000593,0.311107,2.196532,1.486469,0.074579,0.019013,0.00026,-0.989573,3.891102,2.639569,0.017261,0.038863,0.000299,0.626747,2.773346,4.991224,0.036229,wash-hands--
3209,9.758478,0.017105,0.443003,2.294917,1249.085517,2.209419,0.144377,0.060569,0.180934,2.662307,18.481054,7.876033,-0.922588,0.066509,-0.001578,2.474828,118.776949,6.070479,0.030777,0.027847,0.325373,1.649909,14.319917,0.612426,-0.021353,0.004778,-0.19036,1.77916,4.20401,0.488819,0.098319,0.034129,0.138657,1.531954,19.527035,0.899295,-7.025546,1.094257,-1.022606,3.456092,899.345912,140.118227,6.241183,2.771272,0.321906,3.961606,799.165691,352.889709,-1.950434,5.511637,-1.756716,5.787374,253.86015,683.182123,1.17379,2.860481,-1.615726,4.589329,159.533302,326.284126,-0.11275,0.123793,0.651489,2.704282,26.860668,7.950806,-0.00135,0.119364,0.425665,2.367705,24.961932,5.631183,-7.610749,0.380368,0.593121,4.528256,974.27204,46.522401,-6.108361,2.536801,-1.446404,10.270994,782.241202,320.908354,1.217746,4.056242,0.509744,2.245976,160.322067,505.117427,0.874499,0.747091,-0.6799,2.960153,119.128211,70.767577,0.158053,0.035722,0.834174,3.239649,21.5416,3.77652,-0.153831,0.220574,-0.209542,1.754148,31.76261,18.822643,-9.746988,0.000401,0.186438,3.275918,1247.614416,0.051746,-1.054326,0.007666,0.140194,2.562957,135.009951,0.756108,0.458817,0.009346,0.880244,4.003368,58.756645,1.163248,-0.003814,0.000507,0.114575,2.811429,1.225817,0.0459,0.004057,0.000484,-0.851726,2.676504,1.43799,0.057294,0.025931,0.000544,0.529634,2.013057,3.367404,0.065585,-9.814629,0.000539,0.396083,3.296937,1256.272529,0.070119,-0.147521,0.006487,0.098546,1.699316,19.329232,0.572663,-0.112463,0.004793,-0.671837,3.424718,14.395329,0.623207,-0.005719,0.000503,0.527451,2.895792,1.412034,0.042223,0.01032,0.000171,-0.071071,2.810886,1.482299,0.015149,0.023036,0.000615,0.333937,1.772347,2.973393,0.077737,wash-hands--
3476,9.757806,0.024907,0.319159,2.332703,1249.007557,2.905131,-0.019166,0.092064,0.09722,2.466183,16.142333,8.64544,-0.9566,0.058919,-0.170341,2.815488,122.551282,7.247932,-0.043103,0.025948,-0.182424,1.750936,11.453134,2.883314,0.013648,0.004574,0.546526,2.338981,4.382497,0.56812,0.001136,0.047137,-0.098728,2.191297,14.320209,4.261388,-7.157977,1.29349,-0.925017,3.115944,919.885217,61.416566,6.332786,1.182815,-0.389871,2.75857,810.788691,148.860545,-2.7761,1.209107,-0.488555,3.029271,356.389761,145.373398,0.302345,0.337603,-1.281487,5.408706,42.855517,38.538968,0.039069,0.058828,0.881535,2.994694,13.707112,5.064686,0.062932,0.069819,-0.051201,1.629171,21.018957,8.573345,-7.586198,0.607775,-0.047111,3.113033,971.378913,68.375087,-5.375809,3.309028,-1.550725,9.2599,688.214473,427.877962,2.69852,1.817107,-0.032688,2.372457,345.569772,234.568981,0.846231,0.959591,-0.245777,2.447479,109.403467,121.024763,0.191793,0.013288,-0.020526,2.666762,25.021348,1.356867,0.043262,0.333695,-0.051613,2.045586,41.547907,38.165463,-9.751193,0.000518,0.299541,2.849362,1248.152768,0.067352,-1.045388,0.007388,0.169697,2.02791,133.927986,0.45784,0.448916,0.010614,0.610347,3.074307,57.471314,1.361753,0.004305,0.000316,-0.245326,2.941814,0.864385,0.041065,0.009825,0.000461,-0.404472,2.235363,1.540424,0.04744,0.016875,0.000424,-0.004126,1.96843,2.36477,0.04047,-9.814381,0.000577,0.141768,3.505969,1256.240879,0.069552,-0.142746,0.006538,0.49835,2.681897,19.029268,0.401499,-0.118245,0.005937,-0.327698,3.112393,15.137191,0.771184,0.003909,0.000439,0.082491,3.619422,0.869432,0.053432,0.013977,0.000227,0.218723,2.437922,1.790889,0.029413,0.012914,0.000438,-0.128674,1.804628,2.000662,0.037077,wash-hands--
3743,9.73316,0.026758,-0.082375,2.513271,1245.845479,3.440879,0.089756,0.14543,0.081717,2.182162,28.850803,7.794708,-0.859612,0.04524,-0.405419,2.457927,110.030731,5.881247,-0.051308,0.027139,-0.165049,1.802771,10.893481,2.639878,0.034273,0.003399,0.638272,3.925277,4.525201,0.422373,-0.047757,0.058172,-0.397342,1.853079,17.691524,5.4557,-6.751875,1.161993,-0.183783,2.756654,865.035011,129.28447,6.328191,1.035272,-0.080698,2.259449,810.01529,134.443921,-3.106067,0.567041,0.183869,2.900302,397.735537,71.727944,-0.175612,0.250589,1.022091,3.412046,29.535714,26.766922,0.076823,0.071096,0.661059,3.076072,16.607056,6.402139,0.049075,0.060397,0.04467,1.705113,19.450554,2.475449,-7.813906,0.651573,-0.630349,3.166544,1001.012563,58.281554,-5.137204,3.094964,-1.402095,9.642863,658.522412,382.383974,3.154954,0.981709,-0.300188,2.503895,407.391536,81.845431,0.130663,2.012539,0.413379,2.494518,87.265491,244.761798,0.078507,0.053055,0.763734,2.68811,16.001241,5.74456,0.036791,0.317595,-0.124238,2.211071,46.247668,40.577588,-9.747575,0.000627,0.347392,2.592027,1247.689617,0.080106,-1.022357,0.006914,0.703896,2.684808,130.907647,0.70816,0.460788,0.011581,0.727028,3.003914,59.047732,1.38086,0.003872,0.000244,-0.22196,2.74181,0.836104,0.030047,0.016686,0.000389,0.096273,2.418869,2.22453,0.044549,0.009769,0.000225,0.063338,2.278652,1.443002,0.021045,-9.818042,0.00057,-0.102388,3.513748,1256.709352,0.073574,-0.123168,0.005866,1.097541,3.973351,16.220565,0.531785,-0.116095,0.006461,-0.264133,2.685826,14.860119,0.840088,0.005412,0.000372,-0.661605,3.386564,1.001984,0.043971,0.015459,0.000246,0.358011,2.285868,2.025733,0.029018,0.005876,0.000242,-0.288834,2.440325,1.005871,0.024416,wash-hands--
4009,9.734044,0.026932,-0.094204,2.671067,1245.957987,3.488582,0.147548,0.177774,0.187115,1.853731,33.773496,21.670406,-0.798106,0.046844,0.074331,2.202885,102.17189,6.049682,0.012739,0.02602,0.470219,2.144917,12.83506,0.810706,0.007552,0.004153,0.049138,3.058606,3.418177,0.369497,0.009677,0.063301,0.155285,1.566553,20.706061,1.450453,-6.648061,1.097952,0.396707,2.19987,852.12365,111.097376,6.379129,0.881251,0.050519,2.194163,816.568495,113.555457,-2.603598,1.460831,-0.415225,2.454169,335.571676,165.418767,-0.18447,0.371474,0.318057,2.537842,37.032245,35.3862,0.01461,0.114908,0.441889,2.192996,23.589868,6.164566,-0.053232,0.061034,0.322136,2.383534,16.849918,4.167706,-7.69186,0.541742,-0.813577,3.018143,984.620928,68.48291,-5.391354,3.804988,-1.078543,7.446628,692.665865,438.306156,2.543508,3.224452,0.689275,2.610938,340.1672,265.065097,-0.59555,1.895176,0.071568,1.83014,109.228033,241.845014,0.037408,0.048998,0.527268,2.451811,14.036248,4.457527,-0.16001,0.291522,-0.892412,3.252767,41.621075,17.068695,-9.748991,0.000615,0.266357,2.571065,1247.870835,0.078573,-1.044163,0.006288,0.278094,2.483764,133.66402,0.770369,0.429798,0.009931,0.266752,3.023557,55.078109,1.17947,-0.000274,0.000269,-0.644473,2.775611,0.736441,0.029644,0.011553,0.000268,0.288971,2.508488,1.502662,0.03376,0.007427,0.00018,-0.00606,2.595324,1.128106,0.01771,-9.817598,0.000533,-0.203118,3.68255,1256.652608,0.069161,-0.143851,0.004996,0.873013,3.908788,18.476801,0.612222,-0.121313,0.005703,-0.53516,3.2892,15.531103,0.740528,-0.001462,0.000452,-0.978182,3.61179,1.402382,0.028134,0.009705,0.00024,-0.120689,2.218164,1.408368,0.02428,0.00324,0.000202,-0.487348,2.919618,0.88748,0.016644,wash-hands--
4276,9.745179,0.026456,-0.010741,2.708066,1247.388539,3.216578,0.157672,0.166759,0.186729,1.975008,38.401545,4.741776,-0.837529,0.039576,-0.130892,2.270227,107.53629,4.014698,0.005355,0.031056,-0.043782,2.205343,13.765434,4.037937,0.00194,0.004427,-0.131365,2.700837,4.044132,0.569504,-0.028996,0.057906,-0.174271,1.801741,19.492843,7.492928,-7.054648,1.400639,0.189969,2.373677,907.48481,53.100027,6.546919,1.174653,-0.251524,2.564155,838.011606,152.583684,-2.447699,1.468696,-0.137531,2.606738,315.105074,173.028768,-0.206485,0.388066,0.076461,2.548694,34.381195,42.786333,0.059058,0.139769,0.834114,2.591254,23.542869,17.957927,-0.012312,0.112251,0.81225,2.909467,18.268921,14.412253,-7.234009,1.497742,-0.939077,3.080907,928.764897,111.994436,-5.738976,3.978277,-0.240664,6.100909,735.45054,497.441378,1.727669,4.498329,0.193422,2.043646,223.814333,566.050413,-0.732858,1.577888,0.048651,2.135634,135.27119,54.401924,-0.011659,0.076889,-0.358265,3.098357,14.125846,9.465534,-0.011704,0.307283,-0.39851,2.548817,31.309378,27.329317,-9.746122,0.000513,0.428775,2.950239,1247.503563,0.066699,-1.066431,0.006134,0.206261,2.350838,136.530881,0.677328,0.438168,0.004544,-0.341642,3.239728,56.08761,0.58728,0.000983,0.000284,-0.66027,2.854447,0.789255,0.035986,0.010523,0.000217,-0.198079,2.220733,1.413554,0.025314,0.0121,0.000106,-0.521687,2.788438,1.549252,0.013801,-9.816956,0.00036,-0.868214,4.107551,1256.570423,0.04635,-0.160828,0.005112,0.659582,3.248341,20.813891,0.514977,-0.115649,0.004112,0.42435,2.58448,14.845387,0.514775,0.001436,0.00049,-0.876879,3.126346,1.305497,0.060819,0.012967,0.000218,0.00847,2.200293,1.700685,0.026189,0.007064,0.000145,-0.735877,3.020274,0.904553,0.018908,wash-hands--
4543,9.745744,0.019746,0.014984,3.138612,1247.455214,2.567658,0.284254,0.095235,0.175214,2.03836,36.434217,12.326195,-0.852211,0.05598,-0.148694,2.517453,109.094897,7.245147,-0.028159,0.036674,-0.245025,2.063232,15.125566,1.343556,-0.005678,0.004154,-0.345571,3.084183,3.712904,0.330083,-0.056669,0.056459,-0.501874,1.886392,20.657164,1.403782,-6.614293,1.34077,0.629686,3.374145,847.56839,149.10855,6.791296,1.02308,-0.279122,2.292526,869.377583,130.504567,-2.235914,1.764748,0.111562,2.414862,287.796835,214.898488,-0.175221,0.385112,0.194329,2.607278,35.504316,38.052567,0.122703,0.170208,0.814554,2.494318,31.472353,10.325751,0.136162,0.165826,0.915685,2.855776,33.341486,8.738933,-7.331204,1.544068,-1.008654,3.295169,940.580029,135.583935,-6.426232,2.377017,0.46595,4.108562,823.892358,274.233009,0.49207,3.002262,-0.352203,2.160802,107.051001,320.660814,-0.856863,1.150605,0.509126,2.046457,110.79798,145.6976,-0.139988,0.099749,-0.832756,3.136222,26.099496,7.25451,-0.008753,0.279573,-0.035617,1.874285,29.982725,23.440435,-9.744226,0.000351,0.143935,2.800687,1247.261005,0.044698,-1.042903,0.00515,0.339734,2.614833,133.536551,0.479173,0.465463,0.005865,-0.250548,2.151943,59.702256,0.529797,0.010056,0.000538,-0.733833,2.549848,1.748142,0.04772,0.006681,0.00022,-0.236081,2.375552,0.9681,0.027856,0.016253,0.000131,-0.345467,2.088536,2.139349,0.013248,-9.817971,0.000315,-0.044382,3.192522,1256.700343,0.040834,-0.136674,0.004386,0.386428,2.598144,17.728644,0.439257,-0.107356,0.00316,0.187811,1.929611,13.742623,0.410541,0.006189,0.000678,-0.841608,2.858697,1.48871,0.062922,0.01067,0.000149,-0.126332,2.706082,1.415555,0.017344,0.010789,0.000168,-0.431462,2.348534,1.530118,0.01498,wash-hands--
4809,9.726189,0.017623,0.153422,2.946695,1244.961766,1.913631,0.278006,0.080018,0.492026,2.240026,41.409832,3.286054,-0.889077,0.058835,-0.357071,2.547517,113.966058,7.063675,0.030994,0.037123,0.309019,1.943112,13.370262,3.477467,-0.014994,0.003262,-0.329242,2.673334,2.945251,0.421712,0.028572,0.047753,0.222069,2.01146,14.409725,4.820659,-6.514374,1.985471,0.124923,2.380851,835.643127,210.388471,6.674179,1.024612,-0.452282,2.441924,854.799954,119.532785,-1.450932,4.999503,-1.244608,5.361334,215.652469,459.448592,-0.735075,2.591592,1.460292,3.998248,124.056004,233.230149,0.134468,0.18235,0.699263,2.434561,28.046661,23.689734,-0.06376,0.280833,0.316952,1.829319,30.033469,23.258543,-7.190516,1.447858,-0.826327,3.240401,921.611245,152.444703,-6.610364,2.279738,0.225451,4.246725,846.373558,289.823737,-0.360902,1.313682,-0.075495,2.36625,57.183911,170.324746,-0.63497,0.880468,0.766707,2.602385,100.921946,57.68325,-0.115425,0.102514,-0.564074,2.824548,18.477857,12.268492,0.004309,0.313782,-0.022263,1.63917,28.059106,30.823011,-9.745415,0.000314,0.312179,2.640227,1247.413143,0.04081,-1.042536,0.005296,0.335122,2.470655,133.454081,0.648349,0.472129,0.008272,-0.225466,2.168681,60.441175,1.058982,0.001333,0.000823,-0.44358,2.563302,1.991604,0.044561,0.009026,0.000285,-0.44752,2.814435,1.583549,0.018408,0.011704,0.000206,-0.069641,2.271321,1.688984,0.017316,-9.816992,0.00035,0.029189,3.500278,1256.575005,0.045289,-0.139813,0.0048,0.24123,2.360794,17.948992,0.594099,-0.101567,0.004028,-0.30999,2.784787,13.066555,0.496501,-0.007262,0.001099,-0.475973,2.97259,2.480049,0.059036,0.008578,0.000144,-0.186034,2.779532,1.129355,0.017657,0.005235,0.000234,-0.066109,2.499544,1.11244,0.017906,wash-hands--
5076,9.732627,0.014551,0.173558,3.042167,1245.777429,1.84788,0.186498,0.064682,0.396764,2.207984,26.358173,6.428926,-0.936633,0.057506,-0.686685,3.060494,119.967517,7.187195,0.017039,0.034613,0.190934,2.063608,13.519999,3.50561,-0.019468,0.00326,-0.488557,2.623184,3.883654,0.283186,0.010641,0.042907,0.09196,2.315225,13.371692,4.127227,-6.902334,1.926874,-0.412973,2.693705,888.189115,118.671283,6.256194,3.334333,1.099328,5.284147,802.019187,402.462898,-0.686595,9.988507,-0.620529,2.18893,219.733055,1287.598555,-0.243662,6.936138,-0.725511,3.950737,137.683136,616.49499,0.097829,0.231019,0.891076,2.813656,33.8599,14.330461,-0.13657,0.317248,0.123221,1.716276,41.126861,35.79372,-7.30536,1.621727,-0.811117,3.05335,936.197336,177.868062,-6.603827,2.528535,0.265351,3.787975,845.718917,317.274187,-0.700871,1.668682,0.126631,3.139821,90.455573,214.853768,-0.129543,0.485858,1.007461,3.580882,41.848573,39.748048,-0.187167,0.096522,-1.078174,3.837349,26.356007,10.635653,0.180951,0.32172,0.731432,2.208584,37.252425,38.400452,-9.744133,0.000449,0.261779,3.19726,1247.249006,0.058079,-1.055738,0.006275,0.075951,2.062522,135.218784,0.453885,0.493853,0.010532,-0.039713,2.265997,63.237543,1.320814,0.007714,0.00096,-0.0263,2.049021,2.52035,0.12428,0.002603,0.000399,-0.428631,2.790169,1.23424,0.036955,0.008736,0.000237,-0.326732,2.156726,1.228041,0.029836,-9.816577,0.000363,-0.046112,3.383051,1256.521895,0.047237,-0.155922,0.005559,-0.151538,2.047625,20.394517,0.443332,-0.080376,0.004122,0.02166,2.582361,10.335602,0.520395,0.002313,0.001315,0.021786,2.307146,2.760032,0.163667,0.006943,0.000171,-0.177061,2.596361,0.929069,0.021309,0.004875,0.000233,-0.138705,2.502977,1.22065,0.029832,wash-hands--
5343,9.741467,0.01725,-0.065052,3.079584,1246.912043,2.074341,0.205052,0.066122,0.50497,2.343675,28.75325,6.409761,-0.975086,0.088219,0.14268,3.555523,124.959818,10.893755,-0.017246,0.027354,0.202645,1.962153,11.362342,1.585085,-0.014418,0.003869,-0.49424,2.361425,2.412738,0.47679,-0.022801,0.029928,0.365162,2.356144,10.689435,2.213187,-6.849445,1.68543,-0.710992,2.653619,876.794055,217.347301,6.415917,5.527609,-0.510059,6.190994,822.772973,678.742166,-0.582631,9.292523,-0.710029,2.241252,204.948917,629.873539,0.16432,7.959441,-0.316786,2.884447,192.281183,901.547018,0.123233,0.191457,1.008097,3.582876,28.737256,24.539051,-0.061288,0.305214,0.338649,1.940389,40.973123,14.017371,-7.782865,0.54287,-0.25252,2.816641,996.258975,68.936672,-6.487981,1.742948,0.057693,2.893577,831.048998,211.147283,-0.997422,1.718712,0.517541,3.570045,127.717326,223.296655,-0.066159,0.622149,0.401444,3.552625,52.366717,77.8063,-0.006377,0.26992,-1.104082,3.166773,32.71155,28.708068,0.038552,0.353929,0.217444,1.495502,44.639528,44.433341,-9.743839,0.000451,0.195896,3.217566,1247.211415,0.058285,-1.058044,0.007294,0.22435,2.078492,135.431975,0.9384,0.513448,0.010761,0.372544,2.394332,65.746078,1.347574,0.005664,0.001289,0.038112,1.697525,2.253654,0.131324,0.005458,0.000394,-0.079975,2.694118,1.500911,0.049335,0.008599,0.00023,-0.310243,2.188983,1.548212,0.011235,-9.816945,0.000366,0.044145,3.13564,1256.569001,0.04778,-0.158536,0.006684,0.006615,1.970732,20.296096,0.866946,-0.056167,0.006752,-0.057739,2.243637,7.296826,0.853306,0.00244,0.001624,0.00743,1.80246,2.355177,0.167266,0.007033,0.000181,-0.40525,3.224661,1.018418,0.019913,0.005493,0.000231,-0.032722,2.510773,1.220782,0.014225,wash-hands--
5609,9.729388,0.024462,-0.412568,3.420707,1245.368169,2.92314,0.189639,0.053932,0.229069,2.323664,25.320032,6.189919,-1.034266,0.103023,-0.219233,3.450192,132.441615,13.174687,0.032621,0.014404,0.055597,2.18412,6.760646,1.868597,-0.014086,0.004316,-0.557505,2.258932,2.99042,0.470967,0.056987,0.015694,-0.146352,2.705804,7.353179,2.027078,-6.984558,1.423938,-0.927152,3.477857,896.86462,104.409408,6.272952,5.374215,-0.684862,6.683507,802.956756,698.342115,-0.811227,10.623489,-0.605402,2.136759,196.941297,1311.522545,0.258303,7.982997,-0.217386,2.832236,172.042416,585.575682,0.016134,0.167537,0.707159,3.366755,20.43006,15.227836,-0.075099,0.293462,0.33223,2.002666,40.584779,36.652077,-7.641116,0.613744,-0.464313,3.028643,978.24918,74.024695,-6.104789,2.271153,0.249682,2.563777,782.509204,268.112091,-0.242709,3.975286,-0.120758,2.756693,116.486547,316.928486,0.718049,2.659411,-0.698798,2.978926,131.293589,343.590703,0.24861,0.264548,-0.256465,1.951843,43.922344,34.391144,-0.11015,0.305403,-0.24166,1.66242,37.277472,36.676168,-9.739452,0.000545,0.367241,3.456477,1246.649877,0.070979,-1.066138,0.006157,0.183265,2.365972,136.528325,0.529187,0.537235,0.010761,0.509868,2.674769,68.778001,1.373564,-0.001996,0.001245,-0.284281,1.899702,1.907604,0.155933,0.011312,0.000406,0.393275,2.829002,1.84704,0.031886,0.007825,0.000199,-0.232951,2.399597,1.098383,0.025412,-9.816786,0.000295,-0.223515,3.336056,1256.548581,0.038453,-0.167624,0.005488,0.013583,2.165983,21.772004,0.497006,-0.038996,0.004685,-0.109076,2.628076,5.318623,0.555686,-0.005515,0.001587,-0.200253,1.746658,2.036,0.181839,0.012452,0.000296,-0.067809,1.964916,1.75391,0.029951,0.004013,0.000181,0.200686,2.671619,1.020472,0.023608,wash-hands--
5876,9.729006,0.024475,-0.476603,3.276464,1245.315498,3.077025,0.07322,0.047238,-0.050662,2.913261,9.903106,5.980014,-1.071771,0.092497,-0.33243,3.916939,137.626524,10.115647,-0.018616,0.010861,-0.365538,2.992356,5.441109,1.349675,-0.018399,0.004289,-0.710544,2.433344,3.251858,0.477999,0.006313,0.017603,-0.742572,2.967289,6.731964,2.280355,-6.871596,1.180586,-0.132519,2.232746,880.622075,123.95873,6.288118,5.319897,-0.670335,6.798122,805.728494,670.045256,-1.642373,8.545873,-1.089248,3.049039,233.233531,949.386198,0.972076,4.187767,-1.18801,4.061865,127.746448,531.266504,-0.03009,0.133823,1.070327,3.755084,23.408597,17.387954,0.063598,0.194314,0.587555,2.842827,27.539997,14.280077,-7.597828,0.606609,-0.112759,3.391978,972.655976,74.755419,-6.09922,2.200645,0.383279,2.734158,780.708983,285.93429,0.774139,6.23074,0.288793,1.99797,204.402631,803.643632,1.032888,1.784279,-1.311616,3.706857,147.522723,164.020241,0.297005,0.223005,-0.29369,2.151666,53.393193,6.687242,0.032859,0.344239,0.318347,1.469574,36.148582,24.302916,-9.742756,0.000703,0.611505,3.54503,1247.072937,0.085949,-1.080957,0.005436,0.156427,2.272939,138.367216,0.686347,0.523828,0.011266,0.514252,2.844578,67.164189,1.221863,0.008383,0.001144,0.176033,1.992175,2.749289,0.148767,0.005709,0.000332,0.205072,2.686227,1.083081,0.03313,0.013143,0.000157,0.059333,2.725725,1.778291,0.015247,-9.818337,0.00032,0.090566,3.029619,1256.747147,0.041395,-0.181816,0.005155,0.139397,1.94065,23.292829,0.655216,-0.046249,0.005792,0.520688,3.721172,6.67472,0.602466,0.008829,0.001274,0.175386,1.843526,2.886732,0.165121,0.012952,0.000336,0.062496,1.848785,1.964652,0.02612,0.011263,0.000119,-0.163229,2.526233,1.455341,0.014942,wash-hands--
6143,9.743121,0.023157,-0.290583,3.344646,1247.131891,2.521735,0.017933,0.038784,-0.260094,3.235327,7.18041,5.043171,-1.146482,0.075494,-0.687535,5.336166,146.812711,9.532916,0.000021,0.01699,-0.53737,2.364003,6.788869,1.47921,-0.008312,0.003883,-0.563128,2.304408,2.257612,0.467915,0.033354,0.02315,-0.348246,1.866915,8.766489,2.500708,-6.576145,1.149565,0.222296,2.100448,842.81873,120.823136,6.868002,2.84466,-2.509094,12.767842,880.54568,329.719466,-3.08483,1.658702,-0.51419,4.4242,395.005365,213.839262,0.540898,0.874073,-1.707923,5.932009,87.0878,69.40321,0.015913,0.056965,0.05124,2.281118,11.062768,5.530846,0.151836,0.102681,-0.073196,1.692379,22.642292,11.210374,-7.4692,0.896927,0.55572,3.234613,956.092803,115.560348,-5.696019,3.456189,-0.65102,4.337065,729.09634,449.277927,2.241654,5.736455,1.078309,3.319012,296.811682,654.39659,0.878787,2.2075,-0.91964,3.338749,126.231347,234.967005,0.300134,0.21287,-0.423682,2.069047,38.555461,27.511015,-0.246051,0.402497,-0.180906,1.622846,58.512945,13.736447,-9.740875,0.00057,0.876053,4.430363,1246.832076,0.07257,-1.064158,0.00505,0.627756,2.777667,136.215965,0.640594,0.548955,0.008202,0.963501,4.262482,70.292359,1.009471,-0.001372,0.001189,-0.241491,1.984223,2.113113,0.132235,0.012363,0.000208,-0.184739,2.376017,1.584208,0.026976,0.014563,0.000114,-0.37071,2.817565,1.967386,0.008617,-9.819481,0.000338,0.252847,3.128052,1256.893545,0.043695,-0.165963,0.005291,0.564201,2.1808,21.251706,0.682306,-0.040988,0.006558,0.563961,3.308584,6.029026,0.712812,-0.002337,0.001297,-0.28771,1.894692,2.023786,0.154554,0.016377,0.000278,0.259423,2.111977,2.180246,0.030743,0.01173,0.000112,-0.126388,2.70165,1.620827,0.008773,wash-hands--
6409,9.71517,0.020124,-0.378708,3.919728,1243.54179,2.617093,-0.064804,0.041879,-0.030383,2.478779,10.51218,5.289819,-1.1633,0.054578,-1.79692,8.451425,148.962537,6.815543,-0.022188,0.016877,-0.389251,2.625749,8.355325,1.869749,0.000825,0.002801,-0.330655,2.656889,1.900054,0.307576,0.013404,0.022355,-0.403249,1.964837,10.745439,2.773362,-6.350378,0.717167,0.072864,2.02979,814.477504,51.172939,6.552406,0.800963,0.253375,2.92223,838.809371,101.538897,-3.350152,1.457599,-0.973755,6.037805,429.211663,184.202348,0.075744,0.139833,-0.696756,2.969266,19.366987,17.949825,0.046479,0.035517,0.097501,2.459268,11.284313,4.617948,0.096728,0.085129,-0.425743,2.15765,17.819623,8.462427,-7.137226,1.430647,0.240637,2.874295,914.422786,161.414126,-5.289751,3.045914,-0.46579,4.509664,677.72961,382.271985,3.690741,1.608285,0.250452,3.585518,472.921827,201.522681,1.028533,2.4543,-0.578682,2.664864,159.538561,190.29038,0.161361,0.117204,-0.494471,2.255693,29.836716,7.882167,0.057315,0.480869,0.416271,1.932456,52.532509,56.645823,-9.742824,0.000623,0.71413,3.687719,1247.081422,0.081033,-1.056777,0.003121,0.18087,2.585197,135.278692,0.357379,0.539574,0.008519,0.724114,3.627052,69.06583,1.107704,0.004897,0.001064,0.062496,1.941826,1.767955,0.120364,0.012345,0.000213,-0.170505,2.30095,1.637368,0.024734,0.016187,0.000104,-0.162701,2.863061,2.132185,0.009715,-9.819308,0.000328,0.406174,3.177463,1256.871393,0.042552,-0.160413,0.003463,0.552199,2.720495,20.602878,0.404575,-0.060896,0.006266,0.394278,2.709845,7.798017,0.814092,0.002443,0.001108,0.135181,2.031249,1.623047,0.131111,0.018154,0.000252,0.59091,2.441475,2.495793,0.019652,0.012977,0.000093,-0.137401,3.041076,1.672366,0.011631,wash-hands--
6676,9.714834,0.013789,0.3357,2.39838,1243.501237,1.695868,-0.072152,0.047189,-0.391503,2.669152,12.843699,4.873148,-1.143554,0.032092,-0.683501,2.699307,146.543995,3.387014,-0.032107,0.016085,-0.59035,3.022689,8.052832,1.673243,0.006264,0.002471,0.027521,2.398796,2.74064,0.306992,-0.032752,0.019211,-0.729468,2.263461,8.699303,1.604487,-5.993196,0.662241,0.486238,2.069206,768.786988,45.696219,6.877248,1.110227,-0.204721,3.374267,880.426215,140.516013,-3.56022,0.533892,0.587979,2.920489,455.737619,68.995863,-0.271002,0.40037,1.503253,5.532911,51.210888,29.546087,0.134004,0.058056,-0.791718,3.434681,22.117944,4.454544,0.027567,0.040229,0.212979,1.917924,12.236908,4.572946,-7.327027,1.337838,-0.097374,3.123987,939.152364,135.681202,-5.348393,3.011122,-0.404503,4.86063,685.663019,368.299098,3.961328,0.994579,-0.153173,4.445098,508.775979,101.528744,-0.503576,3.261009,0.384218,2.494248,114.644571,324.521879,-0.04984,0.059835,-0.387863,2.586518,17.67102,7.357738,0.055421,0.431888,0.492553,2.293136,51.643282,50.206861,-9.74455,0.0005,0.822927,4.034405,1247.302429,0.063487,-1.047462,0.003182,0.480232,2.739199,134.0811,0.388527,0.538264,0.007669,1.008762,4.010953,68.904616,0.982379,0.006255,0.000815,0.313987,1.988709,1.604588,0.095815,0.008868,0.000181,-0.409103,2.547796,1.151932,0.022894,0.011957,0.000082,-0.326827,2.818223,1.535371,0.010583,-9.819685,0.000358,0.296745,2.879901,1256.919718,0.045913,-0.152047,0.003548,0.658878,3.03401,19.47251,0.454898,-0.054746,0.008147,0.044869,2.527454,7.171903,1.022844,0.004323,0.000815,0.155333,2.345412,1.639883,0.098849,0.012302,0.000219,0.145064,2.167151,1.575446,0.028638,0.009547,0.000102,-0.187584,2.95793,1.23462,0.01294,wash-hands--
6943,9.718773,0.025796,0.382739,3.321231,1244.002882,3.354624,-0.001606,0.061928,-0.14142,2.075431,15.218568,6.482935,-1.149195,0.038107,-0.534232,3.162608,147.098101,4.949746,0.009213,0.017523,0.016967,2.457625,9.358605,0.910659,0.007093,0.003417,0.301336,2.682428,2.681051,0.357485,-0.007064,0.017729,-0.330255,2.13555,9.121719,0.997645,-6.108147,1.200814,-0.135042,2.490158,781.861345,155.684776,6.797482,1.764727,0.74372,4.555901,870.326229,222.60617,-2.13991,10.569185,-1.659167,4.480017,315.608749,984.33501,-1.060416,2.487669,1.098676,3.000838,141.115034,299.836787,0.219489,0.117132,-0.729153,2.290324,28.100517,15.225668,-0.071324,0.106606,1.112768,3.612342,18.209121,9.922668,-7.277125,1.333525,-0.157747,2.961194,931.713202,166.635273,-5.512296,3.592442,-0.243303,4.227263,707.519979,423.580988,2.89861,5.84006,1.045653,3.399912,386.270154,576.185362,-0.997184,4.272721,0.053219,2.007934,156.542391,546.540381,-0.189526,0.100749,-0.310988,2.856783,28.999143,9.093722,-0.02589,0.416329,0.167284,2.300865,38.396856,42.112366,-9.742209,0.000413,0.022199,2.617157,1247.002776,0.053546,-1.050042,0.002354,0.059501,2.104168,134.405359,0.306082,0.552978,0.003899,0.014105,2.068239,70.784152,0.500259,-0.000466,0.000689,-0.034306,1.963716,1.588426,0.049905,0.010958,0.00014,-0.130252,2.289458,1.40552,0.01804,0.009888,0.000066,-0.264945,2.679635,1.285679,0.007778,-9.818975,0.000308,0.13299,2.819877,1256.828843,0.040062,-0.150822,0.0023,0.143149,2.437934,19.306883,0.298044,-0.037475,0.006163,-0.141469,2.373489,4.85705,0.792105,-0.003093,0.000618,-0.100217,2.356374,1.515639,0.046464,0.0113,0.000159,-0.066531,2.331829,1.479637,0.019237,0.005842,0.000065,0.035941,2.606028,0.765846,0.008068,wash-hands--
7209,9.721756,0.028336,0.225573,3.094647,1244.385688,3.649724,0.021181,0.059331,0.07247,2.163111,13.160832,5.08469,-1.116954,0.053071,-0.377177,2.646965,143.018279,6.682877,0.020058,0.018712,0.16505,2.259481,10.667316,2.351902,0.011901,0.003858,0.552287,2.719465,2.699708,0.499121,-0.035231,0.009687,0.155425,1.925766,6.698694,1.133352,-6.267018,1.292075,-0.407107,2.409092,804.935945,97.670205,6.525717,3.198983,0.527706,3.00833,835.524624,409.851208,-1.140144,14.821272,-0.895854,2.231182,286.764757,1876.280615,-0.351681,7.504807,-0.712605,3.1812,188.882553,441.741728,0.136459,0.236014,0.657661,3.723733,35.440463,15.595059,-0.168649,0.158913,0.576585,2.013533,23.340827,19.413935,-7.153901,0.992733,-0.670735,2.874393,917.03196,90.614972,-6.003172,3.150289,0.904541,4.230485,768.418226,409.479531,1.187377,9.967795,0.200473,1.904698,252.758758,1293.910346,-0.767113,4.778689,0.187513,1.877855,183.997475,237.037416,-0.131818,0.123857,-0.111975,2.3053,26.945297,9.102444,0.127168,0.224583,-0.452288,2.257219,26.599539,29.098731,-9.740954,0.000474,-0.150999,2.697735,1246.842086,0.060919,-1.059347,0.002757,-0.095793,1.981249,135.609115,0.303905,0.562941,0.005856,-1.039261,3.967632,72.060244,0.752986,0.004438,0.000546,-0.000728,1.877248,1.29855,0.069115,0.008678,0.000174,-0.590925,3.611498,1.121813,0.022177,0.011,0.000065,-0.133461,2.455542,1.427147,0.00754,-9.817148,0.000291,0.150173,2.476966,1256.594925,0.037208,-0.160091,0.002878,0.219152,2.527091,20.52872,0.350238,-0.018307,0.007572,-0.445486,2.603859,3.599981,0.931902,0.001509,0.000515,-0.125253,2.059469,1.15771,0.062982,0.010368,0.000203,0.452985,2.714081,1.350862,0.025435,0.006749,0.000065,0.115578,2.643008,0.917031,0.006983,wash-hands--
7476,9.716119,0.034606,0.134545,2.488169,1243.665424,4.415972,0.115771,0.029445,0.014739,2.637517,15.538203,3.483562,-1.09906,0.062187,-0.099039,2.138623,140.715064,7.928448,0.01918,0.019943,0.192966,2.101589,10.919244,0.79738,0.014563,0.005482,0.200768,2.383637,3.64971,0.627021,-0.044688,0.010902,0.327391,2.121114,9.383021,0.539482,-6.347298,1.416252,-0.433146,2.268963,812.519336,182.476436,6.859639,4.042799,0.234435,3.317314,881.22283,436.646313,-0.711103,13.940491,-0.702869,2.084021,248.752005,962.038818,-0.03316,8.102467,-0.366765,2.547316,244.258615,1052.395133,0.150009,0.241772,0.711126,3.630712,38.047107,29.645385,-0.0878,0.20802,0.487817,2.019525,30.528769,14.260297,-7.359412,0.627654,-0.316613,2.321863,942.050834,80.242934,-6.244363,2.94084,0.774696,4.137517,802.789679,293.190164,0.507369,7.412141,0.074117,2.138855,207.884129,344.798209,-0.642731,5.254113,0.157943,1.850979,162.35545,674.227,-0.137698,0.119839,-0.053673,2.182899,22.081704,14.189326,0.028917,0.193709,-0.326076,2.204599,31.362755,24.485717,-9.74246,0.0005,-0.233741,2.605766,1247.034874,0.064914,-1.05175,0.002644,0.100868,1.929529,134.631543,0.311446,0.555987,0.007791,-0.226774,3.993602,71.179368,0.983639,0.000492,0.0006,-0.286472,2.178578,1.468542,0.059693,0.010983,0.000258,-0.230883,2.440721,1.418405,0.033025,0.012034,0.000082,-0.262924,2.348288,1.555367,0.009915,-9.817701,0.000269,0.048123,2.53714,1256.665694,0.034829,-0.156793,0.002865,0.349419,2.583561,20.104626,0.350186,-0.010983,0.005656,-0.844473,3.262265,3.337689,0.726184,-0.001862,0.000677,-0.834995,3.654975,1.590235,0.069652,0.010649,0.000201,0.517113,2.747106,1.42071,0.023589,0.007726,0.000081,0.021058,2.551925,1.012827,0.009735,wash-hands--
7743,9.715513,0.03581,-0.019186,2.429612,1243.588097,4.559041,0.15824,0.037792,-0.347667,3.637763,20.47223,4.773783,-1.083689,0.064638,0.012713,2.016938,138.714433,8.395461,0.034442,0.021749,0.335159,2.079519,10.856811,2.827381,-0.000291,0.005355,-0.102387,2.478077,3.441248,0.665165,0.011229,0.016605,-0.191051,3.335205,6.816036,1.958671,-6.319999,1.592368,-0.581723,2.385711,812.246164,122.504908,6.419266,3.871551,-0.193138,3.475783,823.125555,465.330387,-0.567772,13.212997,-0.702762,2.136728,246.734847,1687.593192,0.259865,7.643928,-0.114186,2.722746,187.637658,452.672975,0.01749,0.23794,0.230138,3.174986,32.742131,26.913799,-0.155704,0.207671,0.127367,1.883712,26.914034,26.423279,-7.530032,0.976672,0.076879,2.310921,964.776829,98.445736,-6.41865,2.755605,0.564071,4.373952,821.699489,355.401346,0.204622,5.835555,0.151657,2.610413,168.859043,714.250831,0.250895,3.319375,0.913588,3.959895,103.542121,322.901416,0.013953,0.15062,0.575576,2.121761,24.930546,18.45344,0.041411,0.271203,-0.11298,1.70238,40.654048,34.746946,-9.743658,0.000556,-0.281048,2.408896,1247.18829,0.071904,-1.049343,0.002948,-0.031712,2.073311,134.325736,0.341839,0.562153,0.010243,-0.453573,3.129449,71.959971,1.321857,0.000707,0.000599,-0.472682,2.46409,1.362605,0.077773,0.010082,0.000313,0.014147,2.35175,1.304582,0.04011,0.012711,0.000086,0.052146,2.410084,1.653776,0.009842,-9.817838,0.000309,0.089114,2.843687,1256.683292,0.040117,-0.152671,0.003237,0.276783,2.491552,19.584371,0.394512,-0.005424,0.004161,-0.985353,4.102858,2.925881,0.504338,-0.000114,0.000736,-0.880499,3.607531,1.591239,0.095417,0.011339,0.000184,0.711523,3.223953,1.486219,0.022276,0.008601,0.000077,0.200976,2.757762,1.141012,0.008552,wash-hands--
8009,9.732405,0.027442,-0.164764,2.075274,1245.754342,3.308735,0.004845,0.086932,0.22914,2.974107,17.412265,6.498783,-1.121238,0.072567,0.070296,2.383825,143.580271,9.155694,0.061996,0.031444,0.22634,1.740305,13.436135,2.223621,-0.005851,0.004705,-0.225919,2.889056,3.230411,0.587355,0.072782,0.035142,-0.182488,2.064233,11.769659,3.748667,-6.917571,1.892557,0.064187,3.065038,887.619663,185.05905,6.472876,3.480672,-0.372894,3.714443,828.980195,440.705438,-1.974013,7.931528,-1.487347,4.416565,266.260348,919.466641,1.06641,3.469618,-1.352822,4.073721,140.889442,431.848937,-0.148853,0.135985,0.858858,3.672425,22.374924,15.498035,-0.174975,0.233779,0.193471,1.851699,30.266687,23.821027,-7.445201,1.010776,0.246213,2.248761,953.629835,111.962753,-6.018495,3.890591,0.318946,3.726536,770.481018,503.162896,1.027307,6.038679,0.64812,2.890496,158.773714,659.685199,0.725938,1.327734,-0.62597,2.346946,96.592045,161.604699,0.193398,0.047378,0.872827,2.93883,25.56986,5.510464,-0.023104,0.318915,-0.30523,1.663451,45.447472,37.969998,-9.74158,0.0005,-0.103896,2.334113,1246.922253,0.062622,-1.051597,0.002993,0.126669,2.163579,134.617296,0.333958,0.583284,0.010087,0.073602,3.058107,74.679712,1.265805,-0.001536,0.000709,-0.34467,2.294059,1.559328,0.068503,0.00839,0.000297,-0.188323,2.596851,1.088495,0.038137,0.011718,0.000096,0.088225,2.514948,1.545264,0.010325,-9.816715,0.000312,0.344408,3.27804,1256.539552,0.038547,-0.155396,0.003857,0.166318,2.133815,20.020132,0.419462,0.011967,0.005047,-0.810531,3.075703,4.047817,0.55018,-0.001451,0.000855,-0.558437,3.303131,1.819291,0.086756,0.013306,0.000237,0.396659,2.979795,1.712832,0.030311,0.008021,0.00009,0.401557,2.9548,1.069504,0.010296,wash-hands--
8276,9.709322,0.032207,-0.295037,2.005933,1242.793633,4.170116,-0.042674,0.127622,-0.004019,2.144146,25.916093,15.646079,-1.159896,0.071403,0.292197,2.588605,148.495204,9.154814,-0.07411,0.061065,0.035851,2.054872,17.41147,4.556984,0.002012,0.004737,-0.223941,2.901261,2.861581,0.487048,-0.025989,0.068261,-0.165489,1.874109,18.581644,3.571406,-6.987125,2.272677,-0.024359,2.48145,894.429926,293.335938,6.555761,2.447272,-1.035745,4.574688,840.771067,274.716949,-2.805449,2.010063,-0.984455,4.068773,360.652886,243.608663,0.321687,0.487896,-1.276149,4.974716,52.405215,46.78474,0.018117,0.082301,0.428408,2.346194,17.177024,6.13999,0.072559,0.250827,0.812516,2.53154,37.835712,11.262347,-7.751898,1.111792,-0.148986,2.109619,992.266424,143.849407,-5.468782,2.822016,0.220927,3.435491,700.075827,365.370721,2.37428,1.981126,-0.11542,3.423103,304.166081,255.184602,0.626275,1.694318,-0.182057,2.488471,98.968302,215.450211,0.192836,0.031258,0.501735,2.692319,25.500206,3.414384,0.16479,0.348134,0.206976,1.736569,44.948648,40.546909,-9.744051,0.000537,0.163616,2.298002,1247.238597,0.069317,-1.038671,0.007239,-0.186508,3.191359,132.950942,0.936962,0.5809,0.00934,0.317059,2.995802,74.376887,1.163497,0.00498,0.000816,-0.007138,1.968125,1.515304,0.097467,0.013492,0.000264,0.464559,2.774948,1.875511,0.025892,0.016637,0.00018,-0.219785,2.648007,2.255584,0.014827,-9.818417,0.000364,0.228794,2.762239,1256.757325,0.047259,-0.137874,0.006001,-0.387712,2.567675,17.657019,0.775293,-0.012213,0.004598,-0.234381,4.112676,2.953666,0.539655,0.007216,0.001058,-0.171868,2.344704,1.902313,0.127031,0.017847,0.000161,0.142139,2.515316,2.335019,0.017181,0.011931,0.000171,-0.450257,3.561562,1.664549,0.015268,wash-hands--
8543,9.714353,0.029373,-0.258063,2.16502,1243.437657,3.801755,-0.06624,0.128376,-0.206956,2.17831,23.868743,8.792453,-1.137349,0.077161,0.118853,3.036878,145.823727,8.919447,-0.006476,0.072366,0.441031,1.968546,21.041615,8.194318,-0.013309,0.003997,-0.065493,2.536665,2.985612,0.503327,0.052095,0.084657,0.216899,1.706745,21.403101,9.206556,-6.514227,3.225192,0.176263,2.057448,840.890418,231.467966,6.07522,1.006059,-0.438877,2.657026,777.705838,128.946415,-3.149366,1.050008,-0.485279,3.098183,403.220442,135.237577,-0.009305,0.111085,0.560537,3.194179,14.568625,14.307079,-0.06897,0.079578,-0.045331,2.111177,16.342578,7.34559,-0.060638,0.244387,0.266922,1.998042,38.241371,29.959762,-8.144324,0.932263,-0.534172,2.45604,1043.273836,94.72787,-5.454298,2.655369,0.198293,3.698591,699.037847,325.599181,2.444306,0.947709,-0.986718,4.128765,315.099498,101.025361,0.022186,1.590181,0.024966,2.782432,85.088907,197.846348,0.143698,0.035066,0.264032,2.597097,18.874268,4.275313,-0.004157,0.362745,-0.24868,1.713484,28.952811,39.764861,-9.741235,0.000602,0.447993,2.601524,1246.878138,0.077674,-1.029795,0.008471,-0.042531,2.710905,131.832141,1.02445,0.603633,0.009874,0.464736,3.072217,77.276941,1.254544,0.004164,0.00066,0.083779,2.233089,1.714386,0.085403,0.008467,0.000301,0.432522,2.735499,1.283132,0.031659,0.00897,0.000299,-0.263071,2.629836,1.366175,0.030238,-9.818607,0.000406,0.250183,2.491886,1256.781763,0.051733,-0.129389,0.006162,-0.114795,2.378208,16.652932,0.753166,-0.009605,0.004398,-0.17914,4.365083,3.60307,0.567248,0.005118,0.000848,-0.105579,2.474542,1.922528,0.109589,0.011386,0.000228,-0.246476,2.21989,1.694868,0.01776,0.004958,0.000274,-0.404787,3.123237,0.982434,0.027477,wash-hands--
8809,9.732514,0.027615,0.088332,2.148393,1245.767631,3.361078,-0.253532,0.11067,-0.539848,2.673767,38.038788,8.141185,-1.219629,0.083115,-0.048902,3.002242,156.246824,10.156302,0.01352,0.087399,0.467104,1.700664,21.09459,10.048803,-0.021018,0.003751,-0.384424,2.841708,3.491542,0.409113,0.038474,0.102782,0.10283,1.425601,22.098086,12.089965,-7.401855,3.384526,-0.576254,2.290566,954.589483,224.168857,6.081976,0.883995,-0.538942,2.735753,778.551234,113.528452,-3.109957,1.039194,-0.508467,3.104896,398.130002,134.44353,-0.012099,0.113768,0.499323,3.079321,14.860892,14.680393,0.010306,0.085692,0.077983,1.809832,18.692566,11.135313,-0.034429,0.248874,0.353399,1.977791,33.477051,26.834009,-7.740772,1.187409,-0.346569,2.291685,993.190296,79.718244,-5.208818,3.662993,-0.348954,4.678134,666.823784,474.297471,2.631921,1.364788,-0.731006,2.942944,337.861601,167.016374,0.166274,1.675499,0.328782,2.507048,67.041801,170.239979,0.077164,0.019376,0.613435,3.10897,12.18799,1.710333,0.033624,0.379557,-0.204453,1.589711,43.033149,49.011098,-9.738992,0.0006,0.564663,2.817666,1246.590996,0.075203,-1.066352,0.011036,-0.388403,2.724015,136.600039,0.971635,0.605146,0.008602,0.747378,3.740471,77.488356,1.045542,-0.004197,0.000775,-0.062303,2.05785,1.522599,0.068533,0.011371,0.000283,0.347018,3.056997,1.457093,0.036739,0.00723,0.000321,-0.49703,2.542293,1.371454,0.041636,-9.815589,0.000397,0.319161,2.525994,1256.395529,0.047921,-0.163885,0.008654,-0.266828,2.612181,21.58563,0.714347,0.010793,0.006222,-0.224953,3.522757,3.903063,0.597511,-0.004149,0.000993,-0.280045,2.11121,1.625287,0.09186,0.012374,0.000286,-0.078785,1.788522,1.613954,0.03573,0.003237,0.000289,-0.626503,3.137449,1.25935,0.037306,wash-hands--
9076,9.698336,0.042949,0.293138,3.471838,1241.391217,5.418531,-0.175423,0.119495,-0.196054,2.393693,22.698513,15.363196,-1.20558,0.086004,-0.169039,2.738991,154.344563,11.048794,-0.092136,0.089971,-0.11277,1.49082,23.000185,5.511554,0.013743,0.006438,-0.644371,3.366586,5.117992,0.470597,-0.082535,0.091927,-0.632654,1.934511,23.781174,4.748252,-6.560455,4.424429,-0.270492,1.922553,841.941856,516.570644,6.184863,1.032505,-0.603076,2.834459,791.672941,134.012144,-3.087834,0.866639,-0.205161,2.459226,395.245242,112.661136,0.008663,0.077254,-0.310606,2.236824,13.357494,9.934523,0.061643,0.061388,0.196124,2.077117,14.588861,5.592587,0.178439,0.146295,0.538299,1.892573,34.746588,8.140611,-8.212943,1.177507,-0.82307,3.244777,1052.122037,124.248035,-5.363786,4.166491,0.034248,4.878354,686.783023,537.01733,2.444277,1.31441,-1.108193,3.736174,313.155687,168.06171,-0.174983,2.368565,0.449115,2.311359,88.965662,297.375726,0.034657,0.02215,0.50336,2.418596,5.877765,2.677227,0.09039,0.35533,0.134836,1.665683,30.827408,36.932808,-9.740564,0.000605,0.463953,2.693197,1246.79227,0.074828,-1.04969,0.012587,-0.043722,2.167172,134.378245,1.560326,0.590336,0.010193,0.416521,2.714802,75.59148,1.257092,0.010967,0.000904,0.582134,2.228291,2.469866,0.052128,0.013828,0.000298,0.646612,3.085426,1.876789,0.032582,0.010926,0.000415,-0.181278,1.828288,1.807394,0.033123,-9.817379,0.000348,-0.002618,2.411405,1256.624563,0.04455,-0.148667,0.009565,0.008554,2.302652,19.211838,1.133092,-0.002989,0.005066,-0.294527,4.44115,3.30713,0.551167,0.012138,0.001294,0.143434,1.854394,2.853856,0.077395,0.014268,0.000251,0.352098,1.842257,2.04157,0.019471,0.007349,0.000376,-0.272076,2.15409,1.462218,0.028969,wash-hands--
9343,9.742065,0.046648,0.310596,3.944229,1246.989421,5.86308,-0.145389,0.088101,0.282748,2.804605,22.15436,9.162542,-1.201334,0.079786,-0.414692,2.994813,154.038306,9.074965,0.05451,0.069486,0.690127,2.108979,15.972582,6.032713,0.002472,0.006173,-0.922295,3.99404,4.889411,0.74517,0.055589,0.079382,0.170329,1.60501,17.022227,7.086048,-6.559577,4.503127,-0.307114,1.86883,840.670307,557.721154,6.183375,0.806559,-0.518053,3.443639,791.597683,101.726606,-2.956893,1.059744,-1.495126,7.015231,378.725333,134.96568,-0.213318,0.580645,3.634518,17.441246,41.293343,60.299143,-0.051101,0.060823,-0.305401,2.082687,16.675626,4.17408,-0.133664,0.234511,0.182603,1.948177,37.253977,13.116667,-8.068472,1.221368,-0.439736,2.806167,1032.955996,152.536559,-5.068887,6.023963,0.114959,3.45138,649.241381,774.608992,2.409902,1.257757,-1.079354,3.748767,308.478147,163.459356,-0.085314,2.073341,0.814094,2.658824,92.529801,263.265423,0.077888,0.028678,0.615079,2.49784,9.980536,3.725646,-0.076637,0.492216,-0.362382,2.169156,49.859988,56.327519,-9.737991,0.000543,0.177476,3.189315,1246.462873,0.070077,-1.071362,0.00943,0.021157,2.50634,137.137779,1.211465,0.597461,0.011446,0.212882,2.78924,76.47736,1.482858,-0.002792,0.001254,0.180879,1.751035,2.398748,0.140868,0.007082,0.000304,0.164241,2.513716,1.265532,0.027177,0.004683,0.000293,-0.570433,2.595973,0.969309,0.028886,-9.814899,0.000513,-0.864124,4.327268,1256.307134,0.066553,-0.171022,0.00798,0.343767,2.462662,21.911775,1.023168,0.017474,0.008134,-1.227321,4.358982,5.024001,1.055421,-0.00874,0.002038,0.094101,2.353452,2.946415,0.208085,0.007237,0.000334,0.01407,1.982668,1.481532,0.022225,0.001711,0.00028,-0.526944,2.595775,0.793678,0.028483,wash-hands--
9609,9.742456,0.051763,0.34007,3.502685,1247.034509,6.723195,-0.234272,0.09924,0.084707,2.49715,34.32598,8.474899,-1.187563,0.129999,-0.607787,3.408669,152.023372,16.832476,0.011851,0.063286,0.418278,2.012439,16.493025,8.222766,0.002504,0.008274,0.023484,4.006606,4.087508,0.812471,-0.017884,0.062138,-0.182189,1.804921,16.685012,8.080297,-7.941188,8.548532,0.16022,2.675271,1030.804928,645.910051,6.752934,2.929298,-1.857442,7.070348,865.835111,340.815845,-1.78798,5.268419,-1.074227,3.179001,245.057355,563.254113,-0.591121,2.584804,1.656958,4.806318,83.468237,336.105896,-0.246056,0.398313,1.561498,4.560656,39.509883,42.766567,0.27559,1.469648,-1.221339,3.926513,61.44903,150.949368,-8.585095,5.638658,0.619524,3.720265,1098.899118,733.052261,-5.430396,7.574088,-0.015697,2.528498,696.212927,960.090359,2.581733,1.96304,-0.652004,2.621228,330.558889,254.251446,-0.183604,2.35623,0.761328,2.412045,96.430507,305.856572,-0.306593,0.697638,1.663782,4.322233,55.462023,66.344712,-0.197427,1.303102,0.710207,2.723372,78.209223,161.329642,-9.737763,0.000593,-0.129064,2.811932,1246.433626,0.076994,-1.076004,0.007516,0.312633,2.791528,137.741241,0.921675,0.600485,0.007909,-0.23068,2.802827,76.862168,1.028244,0.006556,0.001484,0.503851,1.821943,3.042989,0.192923,0.015677,0.000302,0.271797,2.168859,2.109071,0.03265,0.010327,0.000225,-0.338317,2.360244,1.323363,0.029264,-9.815472,0.00069,-0.311152,3.872331,1256.380362,0.089753,-0.179091,0.007334,0.287516,2.638937,23.039166,0.869488,0.014737,0.012823,-0.255428,3.143445,7.21834,1.634287,0.003247,0.002535,0.425084,2.057519,4.15067,0.32127,0.022646,0.000726,-0.131906,2.601033,3.044937,0.080598,0.006278,0.000207,-0.443007,2.769784,0.987268,0.026793,wash-hands--
9876,9.723955,0.1331,0.681422,4.357123,1244.691127,16.324387,-0.197783,0.092762,0.364374,2.903973,25.328203,12.054305,-1.15926,0.20919,-0.726059,3.266421,148.385433,27.20536,0.009829,0.044887,0.762039,2.967105,11.191793,4.452657,0.099273,0.035648,-0.994972,3.59716,16.927665,2.65005,-0.021525,0.038099,0.064887,2.180508,13.692417,3.924854,-5.797662,24.556964,-0.202508,2.465979,787.432194,2092.847862,6.5594,16.700938,0.110094,4.064602,839.786447,2166.777223,-1.504234,6.215966,-0.58431,3.114147,220.389309,625.984383,-0.958494,10.155656,1.485017,5.63689,184.149245,1319.192633,-0.416558,0.845187,-0.281375,3.800287,57.364028,102.800253,0.048449,3.190537,0.043439,2.810578,100.48136,402.081544,-7.198514,24.990293,-0.486106,3.447717,935.229033,2842.871811,-6.099401,48.788093,0.951919,8.095009,790.763026,6096.884592,1.149618,12.06331,2.572061,11.553482,223.390823,1120.442218,0.434102,24.667639,-2.980118,12.095147,282.962268,2973.699042,-0.361143,1.032409,0.433788,3.175752,65.881946,118.305651,0.039886,2.490848,-0.181482,2.532468,111.373555,285.315538,-9.733208,0.00094,0.021283,2.508781,1245.850685,0.122189,-1.060371,0.005438,0.27363,3.265157,135.737138,0.665697,0.596695,0.018594,0.984984,5.582332,76.436629,2.273254,0.006998,0.001489,0.535523,1.818839,3.182576,0.193376,0.031256,0.001366,-1.137624,3.675784,4.321799,0.135181,0.012089,0.000189,-0.170477,2.714654,1.581702,0.022964,-9.814328,0.000942,-0.145375,3.026548,1256.234068,0.12163,-0.169345,0.005424,0.179624,3.391946,21.71025,0.681736,-0.036003,0.020911,0.58116,4.693213,8.374862,2.157692,0.001709,0.002763,0.450349,1.947334,4.458037,0.352864,0.035529,0.001039,0.147824,2.269739,4.61518,0.125264,0.006873,0.000181,-0.509438,3.098445,0.919864,0.022394,wash-hands--
10143,9.76218,0.31339,0.066392,3.873449,1249.56015,40.705425,-0.231144,0.09507,0.454303,2.559047,30.860945,11.141563,-0.922956,0.466177,-1.017778,3.980832,118.748696,58.332954,0.081569,0.015728,-0.187401,2.733047,11.781213,1.572575,0.064083,0.040456,-1.155214,3.622399,13.515713,4.54747,0.041664,0.019796,-0.231795,2.724008,8.293948,1.933618,-6.272096,38.796266,0.249695,2.682504,803.006308,5040.316469,5.758992,29.585467,0.011268,2.56834,739.687626,3787.785992,0.708603,20.25173,-1.364131,5.411912,277.615864,2629.556702,-0.551161,14.332501,1.050876,4.025218,230.927394,1850.343252,-0.593927,0.90711,-0.944162,4.284211,81.548659,104.133244,0.435498,4.307449,0.197522,2.029523,128.396186,551.857783,-6.715489,35.187451,0.196394,2.946213,861.260365,4529.967045,-4.532095,97.44532,-1.087405,9.420564,595.272935,12388.236452,1.547853,17.185635,1.086038,7.895176,210.650765,2153.487414,-0.221222,33.184653,-1.871587,8.460882,251.450258,4310.546663,-0.607866,1.121086,-0.131807,2.714011,86.631991,122.742015,-0.36812,3.199842,-0.451096,2.164644,110.951992,412.872862,-9.739506,0.003586,0.834035,4.564806,1246.656804,0.463829,-1.082893,0.004687,0.839705,3.578967,138.622863,0.554041,0.539644,0.062809,1.152982,3.726175,69.17826,7.939789,0.000286,0.001326,0.165384,1.961648,2.480306,0.159349,0.032757,0.001654,-0.595304,2.80398,4.46574,0.17757,0.006579,0.000142,0.327371,2.005176,0.921849,0.016196,-9.81325,0.001895,0.302877,3.984912,1256.095948,0.246135,-0.193252,0.005904,0.31698,3.975093,24.76079,0.748454,-0.075968,0.03789,0.284064,2.461299,11.470101,4.926567,-0.006612,0.002176,0.428805,2.206684,3.600323,0.252616,0.033477,0.001384,0.296633,1.874208,4.791698,0.106972,0.001868,0.000094,0.145559,2.525548,0.384965,0.010735,wash-hands--
10409,9.75298,0.430906,0.039545,2.686477,1248.392401,55.597512,-0.324092,0.105016,-0.076268,2.322503,41.589444,13.522257,-0.635903,0.647105,-0.324771,2.217643,81.407646,84.142996,0.038961,0.01001,-0.068256,2.695964,5.91591,1.274861,0.106181,0.053133,-0.541489,2.156371,15.177425,6.184874,0.004135,0.01394,-0.660207,4.925743,4.93327,1.803336,-6.669745,58.54485,0.517795,2.478542,890.838196,6585.033586,6.394884,55.980667,-0.11596,2.08841,823.530836,7149.441762,1.960914,33.881431,-0.7197,3.433362,252.507449,4393.605677,-0.776007,26.741754,0.923049,3.017386,290.890484,3431.65144,-0.540861,1.313251,-1.104808,3.476221,69.303507,170.608209,0.297659,6.795709,0.467099,1.774071,161.655112,883.522021,-7.073123,45.706727,0.267062,2.399805,930.014426,5225.106676,-5.313,225.382058,-0.845099,5.736558,687.215228,29262.761411,0.514749,29.701785,1.239086,6.165737,213.79984,3851.8977,-0.01876,70.522249,-1.348914,4.85817,419.745262,9128.662476,-0.731217,1.247506,-0.491573,2.701131,96.515786,153.40797,-0.048154,5.268922,-0.390834,1.734253,137.361355,684.041341,-9.744907,0.005849,0.543104,2.817296,1247.348077,0.760656,-1.0742,0.004478,0.635554,3.235508,137.500702,0.568892,0.442993,0.086028,0.57798,2.236637,56.703587,11.186184,0.007451,0.001015,0.174906,2.094275,1.668105,0.117418,0.043232,0.001549,-0.12117,2.755888,5.595984,0.190454,0.005559,0.000137,0.318075,2.198148,0.726307,0.017519,-9.814886,0.002226,0.26093,3.209303,1256.305382,0.289005,-0.198613,0.006384,0.397029,4.545066,25.424295,0.828975,-0.174053,0.044466,-0.109543,1.841662,22.285773,5.77716,0.006665,0.001354,0.643618,2.840552,2.046908,0.150988,0.044577,0.000986,0.894675,3.256736,5.712933,0.126984,-0.001031,0.000092,0.099234,2.447172,0.475151,0.011844,wash-hands--
10676,9.762914,0.517194,0.040989,2.080829,1249.654735,67.185332,-0.361394,0.121862,-0.223047,2.293315,46.500093,15.497242,-0.425601,0.587119,0.120325,2.298178,57.52113,70.960653,0.033424,0.009032,-0.420671,2.460669,5.017823,1.173665,0.148747,0.057543,-0.151391,1.68302,20.45995,6.591897,0.022857,0.010724,-1.190327,5.394448,6.384668,1.386229,-4.21639,56.65657,1.254831,3.78665,581.920055,6615.471582,4.83595,71.429513,-0.433244,1.914164,628.782829,9094.944948,1.571216,36.148197,-0.78693,3.248457,374.270528,4422.80445,0.170376,28.046415,1.228104,3.548713,283.555826,3558.315288,-0.575629,1.184963,-1.496361,4.258183,79.193571,140.709142,-0.01801,7.317522,0.302498,1.532687,165.830666,950.766462,-4.962673,43.535438,0.92232,3.36547,673.35744,4868.941705,-4.683265,241.160277,-0.603673,4.974476,765.672978,31360.172869,-0.108389,28.041339,1.06009,6.293148,218.575462,3637.105352,-0.091672,71.834111,-1.334829,4.733399,465.705234,9309.002534,-0.515434,0.936594,-0.622787,3.059271,66.241521,121.240698,0.364452,5.983936,-0.183992,1.50977,131.022415,765.845411,-9.735286,0.006958,0.579519,2.480499,1246.117504,0.871716,-1.110164,0.009121,0.995503,4.31487,142.102276,1.179935,0.408351,0.091882,0.302522,1.88496,52.806162,11.051547,0.005359,0.001285,-0.4258,2.641688,1.922693,0.166983,0.041442,0.001801,-0.07296,2.287406,5.32629,0.230524,0.001928,0.000138,0.325457,2.41517,0.506859,0.017701,-9.806982,0.002231,0.560424,3.407099,1255.293808,0.286369,-0.239161,0.009243,-0.072537,3.191596,30.626937,1.187995,-0.2226,0.042438,-0.310029,2.027212,28.56029,5.45725,0.008266,0.001671,0.146274,2.829027,2.70026,0.216627,0.04119,0.001287,0.66333,2.404913,5.383911,0.148493,-0.003151,0.000076,0.047723,2.473281,0.491039,0.008594,wash-hands--
10943,9.780852,0.473801,-0.015075,2.206078,1251.95006,61.568808,-0.410976,0.151396,-0.042297,2.672105,52.658323,19.599616,-0.007758,0.384485,-0.055532,2.392722,34.584216,49.55714,0.127873,0.043047,-0.939282,2.909059,19.589567,3.758799,0.068466,0.041849,-0.5963,2.030336,16.791466,5.270754,0.017653,0.014717,-1.105706,4.128281,7.643043,1.912134,-6.562081,60.801557,0.895211,2.889899,846.097432,7742.2323,5.43777,73.348951,-0.378298,1.973387,696.103228,9536.231554,3.207857,40.341047,-0.330833,2.519551,436.405793,4898.830335,0.004241,32.062325,1.122745,3.146705,267.493958,4143.870331,-0.485085,1.027568,-1.530533,4.038925,62.10523,133.604962,0.30782,7.456667,0.580637,1.752586,209.066286,917.957539,-7.221353,42.572447,0.646768,2.881406,929.060513,5398.250782,-3.621708,247.74424,-0.554732,4.658865,681.472404,31815.192122,1.077358,23.7137,1.236502,7.833089,214.126124,2657.613738,-0.643092,72.716697,-1.2652,4.501123,389.111485,9252.214,-0.758613,1.001179,-0.386977,2.352321,100.28113,120.235468,-0.115704,6.054058,-0.54959,1.750041,205.22001,728.413166,-9.742318,0.010586,0.277464,1.98745,1247.016651,1.376439,-1.141686,0.014331,0.957861,3.646161,146.139508,1.846492,0.33349,0.136358,-0.058368,2.262929,42.785112,17.597467,0.006259,0.001693,0.442019,3.448477,1.995051,0.212745,0.026113,0.002092,0.347888,2.526187,3.398237,0.266049,-0.002764,0.000183,0.323466,2.510207,0.689077,0.023225,-9.810026,0.002762,0.516239,2.823885,1255.6833,0.359156,-0.274427,0.011053,-0.542525,3.096836,35.12729,1.436586,-0.275367,0.045312,-0.518384,2.47848,35.274655,5.86144,0.011194,0.001998,0.453104,2.744002,2.075493,0.223989,0.02423,0.00137,0.099617,1.710126,3.32163,0.155665,-0.005491,0.000071,-0.117848,2.428445,0.721399,0.008761,wash-hands--
11209,9.745043,0.314536,0.034912,2.160238,1247.381143,40.283751,-0.430811,0.147824,-0.202467,2.853691,56.744538,16.379566,0.224198,0.382713,0.056563,2.669647,31.669933,49.403157,0.169324,0.040783,-0.503686,2.559186,22.04985,5.042048,0.137283,0.044241,0.019824,1.611702,17.853114,5.595,-0.010006,0.017704,-1.057172,3.930239,7.782718,2.244677,-5.99056,57.828733,1.004577,3.120247,767.449892,7504.375826,5.778322,79.011937,-0.279399,1.870695,742.286602,10211.463469,1.593081,39.048841,-0.694586,2.786267,248.890128,4987.152449,-0.994947,40.056825,0.784935,2.237465,306.534005,4986.59801,-0.300575,1.126633,-1.108187,2.875712,54.801122,134.16507,-0.571824,7.12553,-0.014206,1.450135,211.665978,865.785039,-7.089072,41.62027,0.566976,2.670667,908.966833,5367.176457,-4.69966,255.184973,-0.414437,3.912458,795.606228,33156.797986,0.225618,20.915305,1.637442,7.786464,186.289868,2651.15755,1.070615,79.808599,-0.939124,3.299733,455.431099,10075.002223,-0.500862,1.168686,-0.112207,2.159691,71.326991,136.453116,0.634624,5.832641,0.022282,1.491572,165.574189,727.923281,-9.740703,0.008303,0.244938,2.477934,1246.810012,1.078072,-1.164079,0.012751,0.78657,3.627153,149.006358,1.638022,0.256178,0.128755,-0.424419,2.500061,33.010475,16.513068,0.000181,0.001737,0.232831,3.108465,2.472207,0.216629,0.031701,0.002384,0.116243,2.715017,4.083818,0.306684,0.003042,0.000305,-0.009788,2.769632,0.754625,0.035256,-9.808095,0.002027,0.582142,2.614924,1255.436112,0.263265,-0.304166,0.007199,-0.380073,3.08475,38.986391,0.870319,-0.33435,0.032914,-0.546409,2.440027,42.806328,4.266927,0.011285,0.002346,0.471415,2.294887,2.655504,0.299063,0.026166,0.001223,0.145375,1.809913,3.351164,0.158802,-0.003638,0.00011,-0.66236,3.245084,0.620064,0.014264,wash-hands--
11476,9.77235,0.251742,-0.043473,2.213264,1250.864419,32.592131,-0.39978,0.174002,-0.326392,2.747739,51.181073,22.610964,0.356093,0.32122,-0.162843,1.881364,47.029062,39.640315,0.178656,0.042393,-0.363111,2.341385,27.399252,1.89704,0.126478,0.044953,-0.203961,1.642024,16.189793,5.84573,-0.028555,0.014383,-0.880076,3.372473,6.333364,1.867383,-5.06255,41.651677,1.12394,3.701586,657.441197,5220.637719,4.7536,62.367987,-0.518237,2.423381,612.942638,8023.076726,1.755917,29.113431,-0.895084,3.114663,321.266496,3742.697092,0.405664,32.886094,1.159573,3.187958,388.342558,4148.48646,-0.534947,0.818626,-1.46582,4.020016,73.073289,96.11355,-0.033957,5.52525,0.346508,1.707942,135.249546,705.315912,-5.789412,35.769774,0.793897,3.235378,755.90748,4298.057368,-4.559583,146.062142,-0.029891,3.071868,637.688363,18962.000826,1.10701,9.202505,0.467771,3.533279,141.888804,1195.779289,-0.270866,52.758718,-1.11891,3.854024,377.049297,6811.603427,-0.614782,1.112245,-0.277807,2.182589,79.216273,143.322079,0.292728,4.982583,-0.159616,1.53838,156.926623,647.84132,-9.730486,0.00644,0.382419,3.254827,1245.502494,0.824979,-1.200364,0.012933,0.799749,2.648308,153.647534,1.677468,0.266652,0.116737,-0.422664,2.850835,34.590592,14.678669,-0.001059,0.001777,0.228231,3.003665,1.891853,0.202246,0.027799,0.002425,0.009255,2.607937,3.567611,0.314323,0.002417,0.000326,-0.092422,2.5078,0.862581,0.040085,-9.799692,0.001755,0.742855,3.659989,1254.360698,0.223039,-0.345477,0.005707,0.480623,2.635776,44.238123,0.718246,-0.290833,0.041375,-0.302584,1.984905,38.020343,4.432201,-0.00401,0.003817,0.436911,2.22053,3.807504,0.495864,0.020315,0.001562,-0.254332,1.790912,2.700266,0.19487,-0.003708,0.000122,-0.352588,3.340372,0.575882,0.014149,wash-hands--
11743,9.692068,0.256015,0.427524,3.11377,1240.586804,33.208954,-0.158284,0.403891,-1.032516,4.193309,27.462327,51.816289,0.82156,0.579913,-0.550351,2.841406,105.816225,73.208913,0.075751,0.125005,0.760893,2.947085,25.559995,15.000433,0.084529,0.054361,-0.268505,1.926128,14.443372,6.490647,-0.092192,0.028698,0.097361,3.823933,12.121665,3.609804,-6.866054,43.462144,0.828084,2.773022,886.54409,5436.019672,5.240638,72.274608,0.130739,3.110755,673.782408,9335.421517,1.938438,45.657567,-0.444273,3.098876,330.421942,5918.542541,-0.262827,48.691225,0.747438,2.415889,422.971386,6320.600747,-0.315324,0.978491,-1.028551,2.689238,62.673354,127.14593,-0.077675,4.52918,0.443919,1.818451,133.06349,583.58934,-6.913996,38.991331,0.661405,2.831838,887.152678,5009.502107,-4.023496,189.049557,-0.348354,3.178033,766.741332,24562.081473,0.974021,13.521429,0.536946,3.360628,160.770088,1751.363577,-0.023882,81.531146,-0.71272,2.725618,508.723828,10601.708541,-0.594764,1.319899,-0.180282,1.859993,77.008495,169.493266,-0.034716,4.138083,-0.262221,1.573931,126.183319,520.191732,-9.751009,0.007697,0.153999,2.664749,1248.130574,0.943734,-1.195396,0.020389,0.502742,2.993048,153.031794,2.548971,0.124856,0.13992,-0.529258,3.484493,19.799229,17.286887,0.035212,0.010213,-1.366429,3.868041,6.575353,0.9645,0.021779,0.004089,0.341713,2.216813,3.764557,0.515572,0.000979,0.000763,0.938292,3.923919,1.428388,0.087002,-9.806413,0.002554,0.801004,3.30535,1255.220946,0.326276,-0.341416,0.007387,0.136444,2.347884,43.734228,0.91484,-0.353381,0.043282,-0.125874,2.7116,45.345299,5.466256,0.02215,0.014414,-1.240387,4.111057,6.053773,1.464032,0.010557,0.001235,-0.73224,2.549555,2.595507,0.15879,-0.009525,0.000411,1.519452,6.075851,1.403952,0.045704,wash-hands--
12009,9.681468,0.365073,-0.051417,3.007615,1239.259953,46.216466,0.162849,0.605914,-0.953783,3.10061,35.958822,74.014344,0.972123,0.526154,-0.255367,2.888918,125.867265,62.716329,-0.180805,0.137368,0.131351,1.553981,31.9112,17.848531,0.004462,0.082671,-0.216984,1.914275,14.329327,10.047363,-0.178509,0.033275,0.233614,3.067993,22.901855,4.288559,-5.921741,34.635702,0.823149,2.651337,760.960557,4432.009178,4.546152,78.729725,0.209271,2.86627,637.706514,10235.009495,1.139547,51.04695,-0.729233,3.542001,374.176312,6634.72333,0.019287,49.789226,0.77763,2.515189,441.760476,6464.125764,-0.295375,0.818754,-1.02143,2.786,53.536803,104.473612,-0.401621,2.880466,0.1831,1.759043,138.028719,353.385946,-5.977893,30.800871,0.736983,3.057984,765.383728,3999.913569,-4.703763,198.584293,-0.608158,3.298295,748.154116,25816.141183,0.781187,16.040436,0.57921,3.274533,165.614616,2084.056115,0.065206,84.209364,-0.599759,2.618368,626.86689,10932.956038,-0.277691,1.113603,-0.037795,1.900021,74.948658,141.922353,0.236822,3.517842,-0.025055,1.597748,124.977968,445.370931,-9.777037,0.018507,2.166404,9.725683,1251.466237,2.189485,-1.322331,0.142968,2.321657,8.881199,169.507352,17.252194,0.106516,0.259518,1.15461,5.887343,25.845575,33.51257,0.108012,0.030638,-1.387177,4.532858,14.270429,3.786798,0.064685,0.019648,-1.544274,4.970595,9.944488,2.073968,0.022448,0.006026,-1.7725,6.227962,4.379794,0.637586,-9.802734,0.002976,0.695065,3.865185,1254.749931,0.386339,-0.420763,0.039374,1.935047,7.53405,54.023683,4.835897,-0.326051,0.10363,-1.818576,7.616365,41.968676,13.166436,0.124197,0.050803,-1.225198,3.743617,17.923646,5.518165,-0.022098,0.00626,1.072406,3.548756,4.501232,0.619461,-0.012301,0.000927,1.168122,3.627047,1.917237,0.112741,wash-hands--
12276,9.696704,0.34184,-0.06926,3.325332,1241.223018,42.691323,0.70942,0.999851,-0.066137,1.491151,91.881078,126.901011,0.931861,0.493993,-0.548932,3.201288,123.121912,49.449826,-0.325894,0.086579,-0.511458,2.510406,46.179775,5.028431,-0.034049,0.071367,-0.434921,2.356359,13.235935,7.218426,-0.170548,0.035588,0.298609,2.722405,25.124222,2.172523,-6.310673,22.541825,0.903847,3.373445,807.8422,2929.462093,4.571752,62.758442,0.428453,3.876717,602.036858,8156.662248,2.500718,47.089065,-0.233161,3.543633,384.988809,5679.372816,0.564063,37.796938,0.932594,3.56453,360.811762,4783.12059,-0.345601,0.590382,-1.014412,3.554642,44.935411,75.780409,-0.040031,1.805184,0.304352,2.40359,94.518999,214.157469,-5.346177,21.949642,1.123105,4.652744,685.94656,2818.59519,-4.905655,147.970972,-0.801221,4.796492,738.680519,19239.722814,2.392555,19.572752,0.60523,3.322659,352.122887,2065.662341,-0.382189,68.511901,-0.605142,3.345572,502.560627,8756.008951,-0.505949,1.086456,-0.33565,1.81743,72.928263,123.435031,0.196212,2.994382,0.217786,1.596316,116.210559,387.196686,-9.632518,0.181771,-0.30932,4.608655,1232.999683,22.179856,-1.078037,1.33904,-1.448996,6.803619,139.463657,167.622402,-0.4549,1.930875,1.038751,2.880884,100.077471,228.569857,-0.009813,0.503472,1.738012,6.465558,34.086006,54.815366,0.282859,0.247097,-1.260533,3.762928,39.442415,28.245167,0.07795,0.018334,-0.780583,2.21021,10.739539,2.133707,-9.801098,0.004971,0.253975,2.593011,1254.540591,0.64568,-0.515025,0.056081,0.884191,3.212127,65.983916,7.165027,-0.17243,0.19196,-1.107793,3.772602,25.922478,22.029285,0.064527,0.075464,-0.794809,2.86944,20.137744,4.458967,-0.043416,0.006791,0.608494,2.56897,5.593119,0.876826,0.005214,0.003199,-0.957246,4.214015,3.305633,0.249904,wash-hands--
12543,9.599915,0.392485,-0.240696,2.890938,1228.989909,43.206012,0.97347,0.848851,0.109602,1.515672,133.941571,72.057989,1.09288,0.40005,-0.678557,2.695129,143.299808,36.691785,-0.300499,0.128895,-1.188576,4.178985,42.569254,11.481069,-0.036787,0.057594,-0.043785,2.247985,14.5768,6.13294,-0.074217,0.105034,-0.749783,2.799681,19.410135,11.310293,-6.49548,16.931692,1.275117,4.872353,831.791598,2191.895131,5.261747,53.374407,0.972674,5.034847,674.897781,6910.750872,2.821884,40.62399,0.045743,4.344876,367.968156,5204.301393,-0.340042,32.773332,0.791694,3.972498,311.482085,4256.064663,-0.130658,0.449983,-0.891709,3.917374,32.57461,58.493146,-0.050002,1.427954,0.741165,3.001531,64.654237,173.433797,-7.178237,26.983113,0.759133,2.919023,932.206592,3115.184148,-4.40226,127.262699,-1.019093,5.958317,574.939711,16495.231908,3.188244,20.968891,0.935129,3.484231,415.981693,2623.81342,0.49233,59.277414,-0.566541,3.899286,402.127983,7707.817767,-0.580276,1.087046,-0.521298,1.967073,75.441341,138.590146,0.138371,2.400213,0.177142,1.669866,84.082462,275.748349,-9.738827,0.572507,1.914942,8.855697,1246.652423,71.176729,-0.861995,2.095317,-0.92714,4.063801,110.458007,272.029316,-0.962592,2.168202,0.242706,1.812256,126.419433,269.228596,0.002835,0.522139,1.685318,6.143008,35.678659,67.766804,0.099685,0.44405,-0.542304,2.576439,43.562554,30.203416,0.071627,0.02085,-0.586357,2.066515,13.060242,1.337895,-9.79113,0.007934,-0.175589,2.695021,1253.264639,1.031077,-0.42597,0.126057,-0.463845,3.590186,58.729096,8.834305,0.041611,0.368098,-0.644723,2.385455,37.984567,47.166575,0.056257,0.079171,-0.772565,2.751919,21.320331,10.037406,-0.009655,0.017213,-0.521476,2.657125,8.468953,1.123998,0.043576,0.006747,-0.237888,1.892809,7.079846,0.856657,wash-hands--
12809,9.737157,0.618422,-0.661981,2.697187,1246.390596,79.054451,0.478365,2.135486,0.571969,2.286787,110.296704,144.106673,0.844811,0.229826,-0.125761,2.217205,108.13974,29.877946,0.097874,0.491601,-0.604055,1.801734,56.249544,59.783324,-0.074769,0.049544,0.150265,1.842179,17.007064,3.30524,0.199222,0.222788,-0.234405,1.756768,39.761612,28.845587,-5.071008,8.632093,1.168525,5.411717,657.822132,941.290634,6.535368,27.645068,1.244422,7.119553,837.405592,3571.743651,3.113371,20.548535,-0.253317,7.21679,430.945007,2244.943292,-0.018066,14.520016,1.428782,7.265731,208.775494,1871.352348,0.142163,0.361811,-0.546306,2.412423,27.390754,40.397222,0.470033,1.529491,0.227496,2.600428,98.953414,198.46626,-5.567965,25.972443,0.830528,2.833015,742.746924,2683.076559,-4.715816,67.074803,-1.06922,9.50994,605.209393,8691.45797,5.226259,14.856348,1.732779,6.462343,673.304957,1839.511046,0.631008,28.633822,-1.064028,7.319069,259.895484,3629.518729,-0.661198,0.860231,-0.98151,2.668834,88.098224,102.359546,0.170866,1.635732,-0.199162,1.647876,64.425333,206.486442,-9.715073,0.586812,1.938423,8.669403,1243.541265,75.836601,-0.660921,2.10303,-0.528639,3.633117,86.612584,267.990171,-0.777689,2.830481,0.023605,1.898613,145.372428,189.91399,-0.152385,0.543201,1.026353,4.596211,36.623183,69.105493,0.014359,0.485449,-0.766307,2.50145,57.096981,62.584624,0.087726,0.019021,-0.404003,2.132132,11.403942,2.410454,-9.793147,0.175664,-1.837409,12.457315,1253.524201,22.795706,-0.131984,0.616141,-1.298157,4.075903,57.468677,76.062513,-0.360092,2.816231,2.082499,6.834681,103.402035,230.282035,-0.148341,0.170061,-0.129549,2.997567,33.546933,22.098313,0.143504,0.097349,-0.81956,2.436167,24.32924,11.031507,-0.01089,0.028707,1.132331,3.455242,11.985123,1.48368,wash-hands--
13076,9.629952,0.569603,-0.894281,3.184161,1232.633836,74.068317,-0.289582,3.365158,-0.056961,1.418735,151.690525,436.548628,0.924,0.310501,-0.921959,5.488105,118.46292,39.672077,0.306217,0.368396,-0.33077,1.665098,54.281343,25.519689,0.111812,0.078901,-0.356341,2.960956,20.386066,6.914263,0.263211,0.175349,-0.285384,1.832612,47.522465,4.970876,-3.964161,6.647296,-1.164599,4.253338,508.359671,849.283536,7.91643,6.93135,0.918345,4.011929,1014.270936,870.145168,2.44789,7.749593,0.578405,2.94979,317.842821,962.526967,0.475076,1.887365,0.22039,4.533927,74.009439,239.059424,0.212272,0.200522,-1.055574,2.966561,32.766931,23.362565,0.875206,0.718279,-0.355032,2.098429,125.5329,42.469314,-3.530334,29.383614,1.075907,3.341239,478.103082,3433.836907,-4.229203,11.983125,1.085725,5.00617,542.469649,1538.720763,6.816762,3.521489,0.509509,2.542273,872.615374,456.02319,0.082907,2.622705,-0.542391,2.832379,78.114284,336.672781,-0.706656,0.542918,-0.487249,2.235615,94.593441,58.438452,-0.008305,1.169122,-0.458309,1.826271,66.298829,105.927327,-9.697151,0.57256,2.063234,9.283489,1241.319712,71.128357,-0.228834,1.682904,-0.000669,4.670324,51.069801,210.199326,-0.773997,2.764887,0.002897,2.088376,105.514022,338.622736,-0.246469,0.477807,0.942146,5.209346,31.548046,62.131819,0.016133,0.474909,-0.767006,2.593804,48.684565,24.199035,0.056957,0.01866,-0.792777,2.695059,8.624895,2.139936,-9.66062,1.414188,0.325086,5.207835,1236.560839,183.899316,-0.325693,2.240311,3.119857,18.042569,92.300143,183.7184,-0.972203,6.469338,0.609183,2.435268,168.79468,839.371297,-0.332468,0.30732,-0.41542,6.862596,44.598004,37.14657,0.227301,0.151888,1.110044,5.269487,33.731472,15.12889,0.109972,0.084076,-0.262508,2.95018,19.554004,8.045607,wash-hands--
13343,9.549408,0.751632,-0.520744,2.744215,1222.420596,93.998389,-1.072538,1.850651,-0.777028,2.906576,163.957562,113.123812,1.437151,0.77,-0.629249,2.834265,187.552754,78.913412,0.339768,0.324078,-0.451923,1.673191,56.34225,21.774753,0.136521,0.07561,-0.215418,3.023332,23.449758,9.832037,0.212497,0.214686,-0.263586,1.632273,37.308218,24.000202,-2.351161,8.391159,-0.446235,2.598158,301.84958,1082.597002,8.903388,2.657892,-0.249722,2.617678,1141.926673,262.660771,0.667647,11.158703,0.425819,2.092953,199.902359,1437.414987,0.63363,1.109347,-1.170703,3.858029,90.442074,118.825236,0.27604,0.298691,-0.160754,2.635079,42.974181,29.341779,0.987685,0.518664,-0.771181,2.244208,131.620834,46.155625,-2.819045,33.27864,1.175886,3.271537,486.096547,2643.552331,-3.974112,11.0787,1.096973,5.497881,508.774117,1439.165976,7.509736,9.083089,-2.37416,12.486989,961.578169,1170.989795,-0.064227,1.483259,-0.021255,1.740216,59.355354,191.231399,-0.434402,0.69594,-0.454248,2.735977,63.336741,90.493826,-0.570361,0.57872,-0.97117,3.735959,73.234701,74.72605,-9.858794,0.391731,3.146915,15.156418,1262.010696,47.535615,-0.320716,0.787368,-0.394503,8.719592,45.309731,96.549941,-0.410055,1.548594,-0.119446,3.171061,97.290642,94.851875,-0.083405,0.079319,0.12019,2.586046,20.012258,5.766441,-0.18386,0.145321,0.29462,1.586282,30.111601,16.641736,-0.053035,0.010911,0.155389,1.848277,8.498421,1.003844,-9.688756,1.892954,0.864211,5.496591,1240.490115,233.178388,0.162298,3.761446,0.802409,11.438195,69.175409,487.167288,-1.21103,6.386214,0.363179,2.30587,211.496315,501.829592,-0.236227,0.489078,-0.277876,3.885189,44.050329,47.309921,0.178038,0.227485,1.191905,4.042466,30.878473,22.689013,0.048252,0.101359,-0.563629,2.479814,26.582541,12.886028,wash-hands--
13609,9.439436,0.741231,-0.721394,3.121053,1208.251317,96.25104,-1.276038,1.074738,-0.183307,1.750836,173.213201,86.969236,1.749862,0.845071,0.053576,2.129105,225.253808,100.834371,0.209704,0.400742,-0.596113,1.802356,48.185253,46.331047,0.096512,0.087406,-0.370797,2.633035,25.92825,3.117612,-0.005994,0.275776,-0.788397,2.188235,41.841818,31.421486,-0.539794,6.590363,-0.400328,2.319882,127.285109,850.29009,9.472908,2.089504,-0.004367,2.663777,1212.560458,270.61647,-0.741738,6.914542,0.186243,2.30515,128.427414,780.394891,0.192025,2.175676,-0.211495,3.001129,77.48243,246.171496,0.284311,0.289057,-0.172568,2.736879,37.119402,36.738075,0.809197,0.614971,-0.969742,2.51039,107.268396,67.616253,0.04231,5.548936,2.045512,10.537454,123.759752,718.681069,-4.712584,17.187386,0.911408,3.612967,606.783353,2166.428816,7.49304,10.556058,-1.541266,10.206861,962.495973,1269.448382,-0.513938,2.22779,-0.169201,1.711747,84.88452,244.013918,-0.200844,0.491082,-0.744944,3.297833,40.754502,48.001716,-0.346519,0.496141,-0.115934,2.05726,48.759692,58.003302,-9.762776,0.055239,0.745149,3.936754,1249.636574,7.134183,-0.559491,0.335122,0.735349,3.106716,76.234509,32.735018,-0.022704,1.079608,-0.077251,4.000183,53.317305,137.480953,-0.068784,0.068315,0.670278,2.465359,19.015339,7.76703,0.096336,0.102268,0.061892,2.669069,20.031505,12.91554,-0.069576,0.01138,-0.001195,1.643507,10.446552,1.006442,-9.684799,1.892838,0.872914,5.507255,1239.684179,244.952824,0.158933,3.767371,0.797105,11.397504,74.814159,478.175493,-1.762523,5.263076,-0.076782,2.966122,225.909769,682.170797,-0.128441,0.555143,0.085962,3.043492,41.933541,70.065416,0.067733,0.267939,0.477595,2.420982,30.589718,31.691795,-0.042288,0.108548,-1.209483,3.141657,21.209054,9.973243,wash-hands--
13876,9.38457,0.445344,0.04896,2.62581,1201.291022,55.390159,-0.744938,1.502155,0.241963,1.622394,99.355733,193.583597,2.195552,0.510589,0.278308,1.927813,282.336,54.723442,-0.110045,0.110897,-1.011832,3.85471,23.2799,8.96968,0.127452,0.068723,-0.654725,3.019494,20.627441,8.536844,-0.243956,0.046511,-0.22823,3.283332,34.178113,2.983542,0.66287,6.975323,0.238671,2.409378,127.269839,884.317462,8.768417,4.560238,0.25695,2.212246,1123.415655,555.256284,0.46311,22.666138,-1.104568,3.587694,252.947039,2082.995874,-0.456254,4.844151,0.266217,2.480481,137.942595,609.682945,0.0273,0.22088,-0.323344,3.639961,23.628351,28.636946,0.279421,0.170566,0.432836,2.869776,37.195357,20.523501,0.407481,6.003777,2.037405,10.23747,119.293629,658.590862,-6.451314,22.902796,0.098185,2.056172,833.809763,2766.295645,5.777018,18.879066,-0.851104,5.395014,752.841187,2138.016279,-1.150574,3.940503,0.493501,2.960325,147.391521,511.8526,0.200445,0.420146,-0.568454,2.149256,38.457321,49.983486,-0.383278,0.531979,-0.16663,1.9137,52.940598,62.890885,-9.675597,0.267667,-0.373842,5.219575,1238.503367,33.756105,-0.715712,0.341226,0.154324,2.592786,93.750812,38.076345,-0.863294,2.15701,0.569572,2.450893,113.852494,268.55578,0.074946,0.017297,0.567754,2.226026,11.087047,1.759249,0.113172,0.121676,0.677701,3.454131,19.25478,13.268968,-0.126728,0.007787,-0.23374,2.234842,16.370559,0.93553,-9.664523,1.722242,1.08746,6.604273,1237.34152,212.861213,-0.263981,3.548078,0.291285,12.243979,59.583744,429.089122,-1.289991,4.206674,0.095586,3.628726,168.431362,529.539672,0.049578,0.454239,0.718476,4.683627,28.229237,47.059221,-0.100069,0.165175,0.459718,3.373665,20.583843,17.657812,-0.009983,0.093238,-1.380209,3.396607,19.530959,8.043362,wash-hands--
14143,9.431188,0.444776,0.304741,2.617884,1207.193097,57.796172,0.074009,0.882312,0.859717,3.051977,63.241233,105.133331,2.405168,0.267586,0.127004,2.393504,307.921045,34.212531,-0.152003,0.068293,-0.179762,2.259412,21.002212,7.89038,0.024752,0.025171,-0.090485,2.597085,10.064166,1.825764,-0.250471,0.034774,0.496555,2.802754,32.558583,4.011509,0.99738,4.098961,-0.402319,2.473142,158.551057,392.748302,8.445955,4.502898,0.105848,2.250737,1082.377283,541.050262,1.101411,24.703399,-0.699368,2.713776,310.920043,3040.888395,-0.448496,5.557435,-0.16678,2.906235,131.460949,500.637164,0.093235,0.371606,-0.228937,2.333403,28.636035,40.775819,0.088451,0.101336,0.503275,3.011469,21.918478,12.455891,0.559203,6.580351,1.830684,9.100874,137.195393,853.309026,-7.820528,17.080843,-0.525854,2.442945,1006.399989,2049.868482,4.11155,22.276312,-1.325343,5.532009,536.89537,2717.526574,-0.710876,4.739005,0.730577,2.696947,188.782021,181.950963,-0.014641,0.67038,-0.341319,2.056742,39.562746,72.961267,-0.333843,0.428308,0.063066,2.533993,45.324114,52.071469,-9.637933,0.350853,0.348064,4.568722,1233.661237,45.394877,-1.284947,0.523363,0.620269,3.125563,164.598711,67.405511,-0.731061,2.4918,0.516786,2.210784,119.348861,236.907105,0.11375,0.010005,0.417801,2.349057,14.560404,1.300879,0.021795,0.159196,0.262906,2.364598,25.74756,20.325848,-0.142673,0.007702,-0.344686,2.373759,18.300934,0.979106,-9.780268,0.482621,5.04699,37.317085,1251.89593,61.942002,-0.130873,1.974114,-3.23488,14.865652,53.595636,234.636842,-0.757825,0.855467,0.107322,2.560507,97.35754,110.150665,0.136073,0.161115,0.768021,9.706516,18.453972,20.366673,-0.139664,0.065288,1.80635,6.480085,17.883901,8.487896,-0.138459,0.006859,-0.173803,2.184867,17.966306,0.754231,wash-hands--
14409,9.476953,0.322401,0.004934,2.433657,1213.076965,40.883974,0.533571,0.282479,0.579665,3.627023,72.033877,28.414628,2.330648,0.211112,0.251214,2.226199,298.323816,27.444086,-0.165729,0.076581,-0.124676,2.108618,25.261518,6.972496,-0.000517,0.016443,0.333615,3.123164,6.63352,2.106094,-0.180538,0.053003,0.504903,2.34786,24.079805,6.164987,1.528234,6.428037,0.72087,5.185298,196.319704,831.488508,8.568665,7.043488,-0.616696,3.20361,1101.949508,735.78238,2.669291,21.434765,-0.446368,2.320216,378.260464,2369.102084,-0.356822,5.782459,-0.094589,2.729714,150.870377,728.982059,-0.19523,0.538545,0.070829,2.47541,39.508122,63.719799,0.019909,0.161398,-0.215703,2.808846,24.39658,20.69507,1.172356,3.540771,0.925981,4.661378,163.276791,394.688168,-9.234015,9.492229,-0.911079,4.204339,1188.493357,988.619266,2.063501,23.908553,-2.036558,9.979672,310.295847,2687.924597,-0.865864,6.826522,0.077342,2.425328,174.714977,817.251574,0.183892,1.067758,-0.700484,3.047591,68.450479,131.018197,-0.320782,0.417833,0.163846,2.818949,42.58561,53.774944,-9.580086,0.338225,0.64511,5.102867,1226.262018,43.551614,-1.635312,0.361343,0.294611,2.761082,209.35442,46.75897,-0.679376,2.43164,0.62899,2.391994,124.73201,308.81422,0.070902,0.009592,-0.05382,2.390717,9.152556,1.224938,0.004064,0.153353,0.167434,2.487965,22.873351,11.985984,-0.092945,0.00965,0.501084,2.156926,12.64051,0.965223,-9.735327,0.006531,-0.064025,3.045075,1246.122128,0.836638,-0.690219,0.187393,-1.252493,3.360422,90.12449,19.337417,-0.759302,0.512646,0.018642,4.036412,102.201319,50.805993,0.100102,0.029102,-0.939719,2.596615,15.06978,2.785502,-0.053502,0.026003,0.854683,2.113907,12.65982,3.04881,-0.097969,0.006783,0.484416,1.769292,12.657186,0.835394,wash-hands--
14676,9.551741,0.267004,0.272271,3.110505,1222.643266,33.926196,0.691139,0.149385,-0.060553,2.876093,88.640351,18.934479,2.384011,0.285845,0.211554,2.761171,305.728785,31.589752,-0.086101,0.05855,0.295296,2.617513,12.815491,7.499316,0.021759,0.013205,-0.375873,3.494666,5.10107,1.427323,-0.091638,0.018744,0.014958,2.103835,12.983779,1.945696,1.5749,5.865899,0.958111,6.124817,203.762387,748.797232,8.408865,6.634587,-0.794913,3.741215,1078.664334,783.022343,3.022705,20.771279,-0.233657,2.433494,386.910069,2700.879757,-0.16138,5.536249,0.065578,2.919027,130.281968,562.171166,-0.144438,0.872167,-0.207884,1.907132,52.139704,108.669278,0.004497,0.158368,-0.322498,2.948661,23.862198,20.592839,1.944612,3.697274,1.367807,6.230348,249.102416,479.274072,-9.625829,5.004078,-1.652245,8.803816,1232.109179,650.571094,1.678954,21.043972,-2.533088,13.424473,229.734742,2631.746511,0.026591,7.752405,0.559712,2.789655,140.20792,900.550699,0.19518,1.110558,-0.538234,2.891767,72.664083,143.186968,-0.387606,0.327893,0.215541,4.093352,50.293821,41.568435,-9.541348,0.301697,0.812456,6.359682,1221.302218,38.860234,-1.814772,0.314735,-0.277083,3.293313,233.802281,29.745993,-0.725719,2.067988,0.726207,2.923886,121.274223,172.437922,0.053131,0.006672,-0.462774,3.210456,7.411533,0.729887,-0.094308,0.085078,0.867197,2.791133,17.500022,10.878946,-0.063895,0.010378,0.918671,2.760286,8.300918,1.317697,-9.733206,0.004276,-0.313241,3.225009,1245.850409,0.554296,-0.932027,0.023624,-0.513578,2.849076,119.338573,2.923895,-0.6196,0.267456,-1.584798,5.342665,79.625308,33.979441,0.026046,0.00821,-1.941567,7.729752,5.036548,0.937703,0.026389,0.006038,2.335781,9.792728,5.073324,0.55764,-0.041403,0.002588,0.902174,2.870979,5.500358,0.302196,wash-hands--
14943,9.469596,0.255817,0.381188,2.74401,1212.109451,33.220852,0.713611,0.145241,0.096444,3.046728,91.75176,17.695793,2.374273,0.226257,0.124628,3.587849,303.922732,29.28627,-0.059617,0.045625,0.410176,3.538599,12.081587,4.541085,0.006013,0.016557,-0.012232,3.651471,5.677163,1.855061,-0.051938,0.02138,0.321715,2.348796,8.564252,2.751971,1.508254,5.03138,1.215022,7.767089,195.186372,641.114004,9.507856,6.371497,-0.533253,3.270769,1217.072696,825.910624,2.0992,11.973884,0.151919,2.521234,269.69305,1548.609868,0.247881,3.640663,-0.839868,3.109692,115.525012,464.802045,-0.118048,0.863717,-0.13293,1.925136,48.049205,101.36092,-0.001539,0.106262,-0.706101,4.590502,16.446292,12.862498,1.999274,3.159291,1.593826,8.107617,255.974202,410.280958,-8.458576,6.747328,-1.106551,4.153586,1083.495942,849.935238,2.997016,23.890327,-1.517897,8.599506,383.63431,3106.321711,0.738058,6.170482,0.622507,3.360355,165.242297,797.251484,0.128196,1.016146,-0.716649,3.513839,61.150769,113.380117,-0.140907,0.353531,0.732179,4.433931,35.83465,38.996075,-9.60884,0.095687,3.47954,22.503116,1229.932813,12.40272,-2.065269,0.078174,2.49611,11.304601,264.382517,9.929442,-0.088844,0.416472,-1.387938,4.248705,33.119498,38.796143,0.024309,0.004678,-1.445941,7.044679,3.269309,0.592404,-0.039733,0.037024,1.887486,6.803265,9.877236,3.78883,-0.018271,0.005394,2.273519,8.019208,4.012527,0.532659,-9.732102,0.002106,-0.027395,2.453575,1245.709219,0.269015,-0.964353,0.016867,-0.581299,3.587141,123.501617,1.94101,-0.782096,0.08018,-0.893911,3.010631,100.51982,9.115668,0.021615,0.001985,0.576759,3.803648,2.795995,0.2556,0.028433,0.003032,0.291557,1.91548,4.545512,0.276646,-0.011203,0.000671,0.700945,2.486016,1.752256,0.071834,wash-hands--
15209,9.488183,0.222088,0.305969,3.38282,1214.501351,28.343602,0.706169,0.159502,-0.204332,3.419632,90.44149,20.593876,2.383237,0.186379,0.085706,4.536359,305.228115,22.553143,-0.03433,0.036824,0.982707,4.352658,12.436551,4.744846,0.018647,0.020373,0.041027,2.735707,7.051828,1.950459,-0.031735,0.018224,0.422006,2.878522,6.090744,2.197374,2.105783,5.407923,1.419779,8.180409,270.537522,694.651986,9.340351,8.360563,-0.394811,2.873326,1195.580757,1086.537823,2.139622,9.118313,-0.135684,2.878052,277.347368,1155.408704,-0.063438,3.367601,-0.358111,2.365384,104.526677,434.591149,-0.259682,0.888971,-0.486763,2.164566,57.405463,102.272485,0.021084,0.132353,-0.44897,3.448636,23.088212,17.165598,1.936035,4.784073,2.051427,8.936795,249.452201,609.171958,-8.432793,13.476225,-1.080823,5.046209,1082.757417,1637.043907,3.929072,27.760176,-1.253763,6.619185,512.543968,3454.725896,0.051216,8.220146,0.300681,2.586703,205.478987,1011.78696,0.370052,0.85435,-0.461277,3.770526,51.345828,104.858022,-0.188822,0.448228,0.58625,3.110094,44.382974,36.289455,-9.602879,0.007385,-0.012694,2.717694,1229.168518,0.960389,-2.010058,0.020876,0.308757,3.014437,257.287624,2.71318,-0.28136,0.086453,0.285813,1.944651,36.019113,11.237258,0.014384,0.00151,1.236761,5.055177,2.083672,0.181216,-0.004542,0.003904,-1.124285,4.558533,3.46488,0.431258,0.006879,0.000464,-0.417193,2.554655,1.219158,0.052347,-9.730969,0.001661,0.018378,2.949722,1245.564085,0.215756,-0.999234,0.010338,0.051185,2.062806,127.905519,1.329751,-0.798137,0.039803,-0.06551,1.797928,102.703188,3.414156,0.023042,0.001067,-0.599865,3.275062,3.358143,0.097804,0.013678,0.002992,-0.275879,1.900066,4.131405,0.317057,-0.001184,0.000187,0.015246,2.02019,0.709387,0.016769,wash-hands--
15476,9.443203,0.172578,0.533784,3.943194,1208.73494,22.252385,0.716497,0.123909,-0.149055,4.465244,92.006406,15.252582,2.442527,0.177917,-0.0924,5.207896,312.747798,22.10801,0.013829,0.021382,0.540678,3.264505,7.870167,2.028882,0.002807,0.019197,-0.231244,3.038434,8.569928,2.477469,-0.023586,0.012836,0.214918,2.877795,6.060933,1.651339,1.820175,2.639501,-0.223746,2.843177,236.475006,317.214934,8.882628,6.027757,-0.50358,3.63304,1137.287894,772.596123,2.638556,10.928736,-0.177687,2.831133,340.719387,1389.134069,-0.069301,3.533446,-0.424666,2.346644,97.231415,441.954493,0.093324,1.018496,-0.152597,2.09898,82.110889,130.813522,-0.053588,0.084824,-0.12317,3.130836,12.506498,10.121611,2.120125,3.255315,2.256465,13.42917,272.754924,411.395204,-8.486915,11.583221,-1.108493,6.051136,1086.902353,1486.280393,3.545674,15.97735,-0.612234,4.675484,475.350172,1760.408153,0.025296,5.463221,0.378126,4.023823,144.327117,610.370093,0.087565,0.903294,-0.224601,2.805129,74.743038,117.388982,0.008429,0.222143,0.554456,5.163284,27.791742,28.589781,-9.599508,0.005052,0.421089,3.135195,1228.737001,0.657124,-2.046609,0.020998,-0.174557,2.892804,262.01421,2.328949,-0.137164,0.060098,1.011416,3.444538,17.649563,7.762932,0.009284,0.001143,0.147035,2.729449,1.783196,0.146143,-0.010248,0.00208,0.185904,2.162865,3.196023,0.135709,0.008401,0.000425,-0.420301,2.661688,1.342335,0.045664,-9.727627,0.00108,0.129472,3.216365,1245.136349,0.135514,-1.030093,0.01044,-0.015523,2.264772,131.883982,1.223083,-0.750186,0.04548,0.217573,1.937534,96.088914,5.716055,0.010896,0.00199,0.471364,3.250769,2.99909,0.251209,-0.005799,0.001446,-0.372608,2.734894,2.792149,0.07312,0.00186,0.000149,0.212163,2.141167,0.57039,0.01686,wash-hands--
15743,9.471042,0.147028,0.05864,2.96269,1212.293528,19.115854,0.767661,0.096263,-0.541842,4.63257,98.396893,12.091897,2.356068,0.115384,-0.215665,4.572273,301.627308,14.519004,0.01693,0.02373,0.689851,3.097219,9.076021,2.786802,-0.007934,0.018282,-0.131645,2.752024,5.644401,1.887896,0.007563,0.008215,-0.044035,2.64329,3.627294,1.065934,1.448145,3.277382,-0.269124,2.675323,185.363311,426.15975,9.101039,6.713947,-0.33998,3.041959,1166.18309,826.772092,2.430806,13.136612,0.182475,3.196466,320.030206,1619.229304,0.333061,3.535745,-0.024235,2.252588,82.268389,451.931696,-0.044184,0.913328,-0.176194,2.59261,72.082678,109.533977,-0.098081,0.080489,-0.531467,3.630224,14.484416,10.467835,1.867461,4.006108,1.61806,8.873711,239.213769,519.654084,-8.036486,16.231668,-0.947276,3.95403,1038.820382,1777.586152,3.741572,18.062668,-0.54429,3.852384,488.724942,2198.267029,0.519078,12.331463,-1.09363,4.814851,183.341971,1265.180919,0.282344,0.909074,-0.014789,2.811159,54.115118,92.464906,0.102127,0.384262,-0.457933,4.510629,36.185404,31.895079,-9.596432,0.004749,0.629632,3.258891,1228.343409,0.614114,-2.057328,0.016801,-0.071622,2.481946,263.338085,2.183832,-0.055548,0.031842,0.856675,3.474066,9.715957,3.786265,0.009291,0.001416,0.197851,2.129323,1.88478,0.17402,-0.013023,0.001684,0.365595,2.50233,2.53506,0.197409,0.001354,0.000342,0.12032,2.203981,1.092818,0.044681,-9.731567,0.000794,0.427345,2.862757,1245.640566,0.102461,-1.0429,0.009655,0.062357,2.248583,133.494235,1.242505,-0.685843,0.031288,0.391677,2.545729,88.302409,2.630657,0.004922,0.00178,0.565331,2.833627,2.230726,0.185332,-0.003264,0.001513,-0.121607,2.160054,3.30084,0.196713,-0.001968,0.000157,-0.140728,2.127825,0.683286,0.019991,wash-hands--
16009,9.483294,0.110036,-0.16625,3.050094,1213.861862,14.299438,0.795202,0.099354,-0.429584,4.150305,101.834195,12.766384,2.358321,0.13454,-0.154855,3.585367,301.915996,17.01065,-0.018602,0.028988,0.209427,2.087575,11.955085,3.741697,0.002567,0.014674,-0.579846,2.440703,6.044394,1.896392,-0.019396,0.008805,0.132277,1.832239,4.3549,0.941814,1.097525,3.185448,-0.702974,3.150392,145.394203,391.924434,9.130014,6.072162,-0.197897,3.111281,1168.652635,789.174074,1.41333,16.183461,-0.180268,2.597787,220.589211,2002.060312,0.132409,3.025694,0.170986,2.34871,90.086946,269.17585,0.045066,0.939718,0.055265,2.449902,58.013156,119.865963,-0.07369,0.083887,-0.298551,3.253016,18.483666,6.897203,1.371794,5.52522,0.853064,4.438491,191.5724,625.307234,-7.440174,21.256934,-0.670461,2.587445,955.01147,2683.294151,4.158237,22.141139,-0.474621,2.931039,553.457579,2513.66333,-0.23574,13.875495,-1.168591,4.907789,182.78974,1370.696093,0.101181,1.134837,-0.335833,2.135112,59.841257,134.206853,0.15517,0.4286,-0.300264,3.700752,34.704053,55.671245,-9.589538,0.004358,0.379502,2.99779,1227.460886,0.564284,-2.089543,0.015016,-0.112237,2.693067,267.462624,1.944088,-0.035043,0.019855,0.251673,2.107133,6.855452,2.580388,0.010826,0.001486,0.245092,2.135559,2.248079,0.192429,0.004742,0.001163,0.319389,2.417422,1.747032,0.10884,-0.001419,0.000295,0.031827,2.399866,0.879049,0.033006,-9.725905,0.000648,0.376503,3.170829,1244.915823,0.084142,-1.077535,0.006647,0.07917,2.266035,137.926221,0.85653,-0.646962,0.0166,-0.091763,3.082597,82.838236,2.087238,-0.002824,0.001755,0.2313,2.574024,2.929957,0.22799,0.013405,0.000838,-0.049091,2.099125,2.124438,0.084057,-0.0048,0.000104,-0.044465,2.339671,0.67633,0.012208,wash-hands--
16276,9.436229,0.100987,0.004783,2.356698,1207.849552,12.661417,0.777682,0.086809,0.286748,3.389691,99.543438,11.294159,2.358233,0.153843,0.090797,3.397933,301.854064,20.003407,-0.053066,0.02413,-0.139138,2.921081,8.067075,2.837139,-0.020467,0.007753,-0.346525,2.932804,4.482715,0.925015,-0.032512,0.009235,0.249453,1.809077,5.144228,1.183014,0.944825,3.270368,0.001233,3.657199,121.650709,422.513067,9.147933,9.935985,-0.624062,5.916815,1172.523213,1232.938719,1.492549,17.851112,-0.078639,2.207685,254.302061,1874.109708,0.107123,4.116999,0.077197,2.562359,96.013193,535.282197,-0.034373,0.810206,-0.079668,2.868682,51.213744,104.814961,-0.160913,0.071023,0.600824,3.272958,21.932304,8.334769,0.945935,4.535576,0.07716,2.251399,139.002565,581.317344,-8.052939,22.633089,-0.163864,2.575354,1056.946697,2075.769271,2.889074,24.158071,-0.10643,2.015091,452.113175,2067.457857,-0.343136,13.653479,-1.308027,5.183693,208.05599,1640.608084,0.199128,1.132383,-0.267477,2.02455,54.622274,142.541045,0.128089,0.533917,-0.010543,3.121967,46.231747,39.766578,-9.58641,0.00807,0.426181,3.52606,1227.060692,1.04281,-2.101647,0.023927,-0.446911,2.820364,269.014256,3.083017,-0.043414,0.018415,0.291289,2.098998,8.464722,2.321891,0.045508,0.008645,-1.550762,4.924912,6.572007,0.977261,0.006472,0.001302,0.768567,3.264132,2.044682,0.143766,0.008575,0.000482,0.032557,2.628096,1.425113,0.04959,-9.720169,0.000677,0.542338,3.150687,1244.181647,0.087032,-1.104885,0.008362,0.130393,2.376087,141.425726,1.085598,-0.67338,0.017439,-0.535793,3.13128,86.221721,2.188156,0.0057,0.002235,0.369393,2.178141,3.065997,0.289465,0.02573,0.000556,0.512447,2.803225,3.330087,0.068431,-0.000236,0.00015,-0.104227,2.339293,0.552339,0.014923,wash-hands--
16543,9.499794,0.119852,-0.039751,2.329339,1215.977957,15.415539,0.909747,0.123157,-0.061403,2.849728,116.699411,15.083632,2.237302,0.188399,0.64394,2.782545,286.395498,24.311436,0.006482,0.025999,-0.16988,2.443618,9.613909,2.429801,-0.036336,0.007394,-0.474931,3.156298,4.773275,0.943939,-0.067202,0.008572,-0.153388,1.777298,8.696552,1.088618,0.045429,4.861925,-0.322704,2.620366,107.648669,463.170896,9.255947,10.704703,-0.399993,5.154002,1184.822638,1389.667754,1.282035,16.143693,0.008758,2.230126,199.082008,2084.61666,-0.438694,5.42839,0.366427,3.013456,105.15139,657.573186,0.151085,0.813648,-0.047543,2.79207,48.570038,105.495505,0.056082,0.195937,-0.604739,3.163198,26.340643,21.618598,0.684064,4.294102,-0.211051,2.457506,137.634914,379.383307,-8.108654,23.216552,-0.178413,2.470448,1038.297143,3006.066943,3.212185,21.581939,-0.100242,2.18616,411.291936,2804.621731,-0.180416,13.960063,-1.148133,4.7546,186.213849,1273.319825,-0.009675,0.949698,-0.198261,1.813538,61.254225,122.555784,0.105053,0.546019,-0.087498,3.001209,45.484463,70.604136,-9.577121,0.012333,0.277111,2.391077,1225.873191,1.537259,-2.099025,0.029718,-0.262056,2.173338,268.714635,3.52786,0.007167,0.043475,-0.8391,3.423848,13.814335,5.363965,0.069653,0.008395,-1.133081,3.822871,8.930062,1.087489,0.005717,0.001363,0.679606,3.035897,2.279406,0.165887,0.012965,0.000583,0.156306,2.372263,1.664147,0.075582,-9.719859,0.000703,0.43547,3.130214,1244.14206,0.086534,-1.117935,0.009691,0.111012,2.4529,143.117189,1.162593,-0.733676,0.012592,-0.224433,3.311111,93.916893,1.618362,0.000059,0.002724,0.531236,2.603657,3.173459,0.320145,0.026401,0.000364,-0.034789,2.634591,3.381024,0.047178,0.001248,0.000179,-0.114729,2.236768,0.657182,0.023253,wash-hands--
16809,9.507959,0.134372,-0.081875,2.466959,1217.020732,17.397942,1.051226,0.162775,0.243008,2.531962,134.569575,21.116268,2.17297,0.189199,0.404578,2.446057,278.288858,23.289183,0.024442,0.025341,-0.072802,2.214688,8.060104,2.623486,-0.016447,0.007357,-0.201313,2.52866,5.927226,0.924666,-0.038213,0.016775,-0.854729,3.304287,6.823632,1.937631,0.006133,6.676845,-0.210861,2.408992,129.552058,847.536491,8.57701,14.932799,-0.06984,4.161976,1098.075742,1934.148949,2.933895,16.52134,0.131192,2.324987,378.618888,2111.435481,-0.156553,6.750741,0.240533,2.570278,126.12614,738.351901,0.03888,0.93975,-0.105499,2.581337,66.84644,101.823265,0.031329,0.261099,-0.040932,2.875176,33.883751,32.75621,0.404873,2.527261,0.418037,2.131309,83.775963,317.080425,-8.681933,18.613568,-0.190046,2.96187,1123.108137,2001.159441,1.994247,26.406716,-0.32319,2.070588,310.736001,2935.463071,-1.137234,5.179855,0.603822,2.417464,152.460006,640.945934,-0.039968,1.063484,-0.448516,2.025102,70.274766,134.157169,-0.08659,0.349345,0.223845,3.093286,33.834248,37.193999,-9.612812,0.045274,0.591815,3.837648,1230.453213,5.368166,-2.068957,0.086749,-1.121552,5.002624,264.894489,10.71015,0.051062,0.18682,0.179494,5.285317,18.033466,22.772009,0.042897,0.013444,-0.461507,3.133776,9.133406,0.902622,0.06513,0.015352,-1.384754,3.840161,10.976352,1.187102,0.034886,0.001641,-1.103695,3.691607,4.514417,0.206531,-9.714766,0.000535,0.185539,2.224277,1243.490105,0.069356,-1.12338,0.007796,0.353627,2.774323,143.809142,0.938562,-0.727808,0.008245,0.233906,3.246555,93.233253,0.853641,-0.013996,0.002833,0.266069,2.121224,2.979919,0.367039,0.025836,0.000385,-0.497769,3.580069,3.334565,0.047252,0.0063,0.000151,0.164449,2.261286,0.845793,0.018637,wash-hands--
17076,9.447125,0.172917,-0.047203,2.216828,1209.252851,21.686557,1.130753,0.146112,0.481614,3.216442,145.237156,16.694767,2.113951,0.153127,0.478385,2.788987,270.707349,18.867218,0.095858,0.014919,0.30124,3.290139,12.367888,1.901712,-0.015763,0.007954,0.060509,2.832236,5.16154,0.897292,-0.008697,0.015466,-0.42617,3.13024,6.528295,2.001943,-0.176875,6.436668,-0.417777,2.667216,109.724096,731.620959,8.321116,14.185932,-0.212747,4.535524,1066.206554,1807.296875,3.186051,14.198086,0.011856,2.34884,447.719639,1304.293931,0.05207,6.552584,0.340411,2.807986,145.808927,820.009871,-0.200635,0.953126,-0.699528,2.91426,71.343998,114.630718,0.017556,0.264548,-0.092013,2.839831,31.542231,29.79034,0.882407,2.776015,-0.230063,4.496083,114.329418,356.179626,-10.335118,8.325424,0.311604,4.776885,1325.229732,984.438652,-0.016448,13.074026,-0.806563,4.041676,181.688689,1697.019355,0.035462,5.039055,0.307378,3.405337,95.307221,652.570107,-0.008399,0.909902,-0.438513,2.460264,65.922275,115.33323,-0.050568,0.380462,0.24277,2.898611,41.489274,44.240408,-9.613933,0.097151,0.717452,3.474877,1230.592211,12.29246,-2.063456,0.148672,-0.102356,3.107442,264.191972,18.749038,0.00369,0.540394,0.388028,2.83273,44.765026,69.076994,0.033272,0.019533,-0.348712,2.226385,9.09147,2.375952,0.083581,0.020166,-0.967193,2.769154,11.088829,2.48751,0.038821,0.002434,-0.511613,2.815166,5.081022,0.298668,-9.713525,0.000971,-0.12715,3.345184,1243.331208,0.12619,-1.143722,0.008234,0.173584,2.595228,146.423012,0.947044,-0.822496,0.030347,1.003977,3.594294,105.447557,3.383855,-0.003488,0.007118,-0.531955,2.723282,4.632186,0.604636,0.021739,0.001169,0.622033,3.687433,2.813363,0.149241,0.008895,0.000212,-0.165268,3.142132,1.140318,0.027527,wash-hands--
17343,9.493164,0.161242,0.141522,2.533993,1215.131909,20.700264,1.355609,0.13257,0.347036,3.012693,173.725138,16.096733,2.083049,0.124152,0.692196,3.185167,266.682074,15.705054,0.065357,0.017071,0.315462,2.5023,9.103919,2.015956,-0.077048,0.016449,-0.035241,2.045738,11.912334,1.430622,0.005851,0.014701,-0.472919,2.990801,6.980154,1.572111,-0.931343,4.012206,-0.36791,4.314861,140.619239,433.451123,8.662579,8.940489,0.904017,4.387225,1108.820309,1162.232355,2.988633,18.337091,-0.35139,2.311204,386.205874,2339.844302,0.284724,4.730064,0.762937,4.359791,106.437016,498.689042,0.045417,1.136564,-0.260715,2.113315,73.225255,63.216211,0.012199,0.258708,-0.212017,2.752463,32.307256,32.381868,0.988757,7.039038,0.251077,4.355972,149.74691,903.291138,-9.30738,5.504118,-0.425673,2.954273,1191.682575,702.985607,1.060956,14.713073,-0.885522,4.106816,154.615145,1835.101799,0.212852,4.676797,0.147375,2.710615,146.272108,594.003761,-0.08633,0.814336,-0.575462,2.892323,54.987601,95.741358,0.262309,0.279935,-0.369522,2.167147,39.447875,36.131475,-9.574357,0.274751,0.143016,2.984155,1225.574297,33.524457,-1.737843,0.820339,-1.517895,5.618769,223.422563,99.748509,-0.292569,1.08868,0.226875,1.806849,64.041695,140.606909,-0.164058,0.1903,1.78954,4.982389,24.945469,21.869851,0.095394,0.116443,1.156211,5.400367,18.237007,12.989726,0.05396,0.027804,-0.113757,4.635739,10.019039,3.568339,-9.716145,0.001035,-0.300128,3.125634,1243.666575,0.132744,-1.13925,0.010279,-0.083352,3.921649,145.830901,1.304738,-0.791858,0.043263,0.429394,3.007677,101.700355,4.521612,-0.048888,0.012635,-0.199431,2.866916,7.523893,1.366017,0.001933,0.002113,0.190481,2.278702,2.549065,0.217572,0.02904,0.001708,-1.355082,4.050601,4.29452,0.148702,wash-hands--
17609,9.521328,0.242177,-0.539014,3.170085,1218.768093,30.019154,1.41342,0.163906,0.535882,2.643801,181.109995,20.211764,1.945018,0.14433,0.447981,2.214039,249.750873,12.527651,-0.039944,0.03374,0.86256,3.849013,11.615917,3.618982,-0.098055,0.017529,-0.34531,2.05887,14.138023,1.607044,0.070117,0.012972,-0.076968,2.355151,10.793422,1.117008,-0.8691,3.933745,-0.28776,4.455724,111.399784,510.976516,8.965297,7.943129,1.255995,5.890962,1149.815293,950.606995,1.996444,14.823263,-1.009453,3.723689,293.320667,1598.385724,0.576302,2.560481,-0.619528,2.446942,97.7497,305.388283,-0.259901,0.686377,-0.500577,3.04487,47.218463,80.855142,-0.321507,0.167489,0.288283,2.263142,43.506625,18.619452,0.294772,8.229289,-0.281273,3.375645,164.398214,969.729676,-9.57474,5.328926,-0.617317,3.269149,1227.42104,620.83542,1.043646,14.183505,-0.965442,4.404499,176.960251,1630.625998,-0.056902,4.573229,-0.177,2.824828,124.407809,557.714226,0.007255,0.603926,-1.132607,3.558438,51.129754,78.296332,0.40199,0.247972,0.075007,2.348443,60.357897,16.443318,-9.635477,0.592747,1.442189,7.446499,1233.34337,76.9923,-1.712244,1.57515,0.290983,5.171035,220.154906,197.935624,-0.524106,1.265897,0.04068,2.253964,72.195076,161.554357,-0.225495,0.233157,1.019219,3.124559,29.338884,29.878439,-0.020407,0.233331,0.953579,3.047814,28.713875,29.168966,0.064734,0.037518,0.15579,3.045643,12.201536,4.867531,-9.689129,0.004005,-1.371485,5.025097,1240.211474,0.404579,-1.049079,0.069103,-1.890373,7.541505,134.645603,7.434164,-0.686286,0.155955,-0.055607,3.029839,88.256016,19.131473,-0.074504,0.014793,-0.557624,2.578721,10.221251,1.708979,0.094412,0.039515,-1.686026,4.719859,16.895665,2.926104,0.073155,0.006252,-0.772425,2.363718,9.709907,0.708228,wash-hands--
17876,9.500095,0.213871,-0.680127,3.83055,1216.039059,26.771777,1.182989,0.342682,0.300558,1.868149,155.745214,23.485645,1.597879,0.475013,0.537328,1.980534,205.089966,58.124198,-0.2366,0.109281,0.507763,1.949848,30.739433,13.770502,-0.163647,0.01,-0.264063,2.267509,21.051113,1.231025,-0.015169,0.048507,1.334785,4.262243,10.891169,4.665563,-1.782031,2.560476,0.31196,1.727141,228.127565,332.827104,9.614024,2.465164,-0.373888,4.330806,1230.698057,316.567815,0.625225,7.81085,-2.313807,11.261129,107.766233,932.986841,0.076355,1.214678,-0.850122,3.940987,51.232236,157.776372,-0.229306,0.522076,-1.262816,3.62773,48.247731,44.611384,-0.415428,0.11911,-0.160087,2.478457,53.736708,14.534713,-0.764394,11.970395,0.018786,4.187766,171.573221,1555.054032,-9.099393,5.519254,-0.128492,2.731323,1165.066275,705.100251,1.465821,6.995912,-1.875553,7.908693,197.109365,852.043469,0.414815,4.039053,0.059951,3.067925,122.319353,332.489645,-0.145313,0.254752,-0.985661,3.812576,25.735419,31.841583,0.774197,0.329552,-1.231553,4.240363,100.843166,37.317369,-9.643741,0.571569,1.490902,7.927906,1234.416754,73.624961,-1.512164,1.572845,0.703388,5.504804,193.719812,203.518976,-0.478768,1.297997,0.087912,2.23189,77.548297,132.95537,-0.184248,0.264989,0.926015,2.867615,35.490275,23.293139,-0.132739,0.209327,0.467173,2.916017,33.189409,23.631226,0.099807,0.042061,0.530456,2.706586,13.703562,5.079263,-9.65025,0.016723,-2.459517,10.078303,1235.236538,1.999056,-0.773763,0.305084,-0.899848,2.46813,101.087426,33.175688,-1.189175,0.961176,0.733462,2.293171,165.917868,55.793663,-0.069293,0.015694,-0.447969,2.272679,11.103472,1.332452,0.197391,0.06329,-0.497989,1.722092,25.423338,8.103318,0.142261,0.012114,-0.090401,1.590615,18.209558,1.57522,wait---
18143,9.649833,0.171736,-0.564546,3.774524,1235.179844,22.285348,1.17661,0.346148,0.302863,1.813582,153.069454,33.139311,0.99061,0.828264,0.125631,1.747917,126.829881,107.585029,-0.29395,0.109151,-0.066566,2.208344,43.410231,6.752624,-0.193968,0.007248,-0.299269,1.962436,25.064587,0.754972,-0.068899,0.060697,0.828196,2.865053,17.796975,7.63518,-2.743549,2.265436,-0.509805,2.127848,351.763279,288.058298,9.344155,2.060583,-0.420362,5.439011,1196.17291,263.353929,0.771456,6.45931,-3.066362,15.374054,99.936116,836.205361,0.177729,0.662242,-0.340075,4.530463,36.783499,83.357298,-0.134773,0.481653,-1.151947,3.426506,37.68086,44.818276,-0.512903,0.065253,-0.156697,4.513904,67.338521,4.924711,-2.711943,21.001466,0.574919,4.014966,348.675476,2714.03811,-7.856829,9.316142,-0.454968,3.270553,1012.188061,1002.764596,2.788729,8.082229,-0.924594,3.846515,398.070705,558.331906,0.015825,3.511776,0.313631,2.761529,111.436244,435.574045,-0.120138,0.265003,-0.887313,3.431215,23.755512,29.25534,0.719263,0.375741,-1.155789,3.78389,92.065747,48.858393,-9.673909,0.519989,1.563556,9.220559,1238.275614,67.024756,-1.040018,1.631391,1.459998,6.647266,140.36189,180.713205,-0.148713,1.415586,0.595793,2.379894,92.326484,182.68254,-0.168612,0.271512,0.964416,2.856599,32.733558,34.353337,-0.150268,0.197769,0.458499,3.106233,25.204757,21.504798,0.147972,0.039903,1.222672,3.830442,18.985303,5.161641,-9.594393,0.040606,-2.015008,8.180377,1228.083965,5.215584,-0.231725,0.791857,-0.484447,2.084909,66.145609,98.150975,-1.64167,1.488481,-0.011226,1.398175,210.237604,192.874016,-0.08518,0.012352,0.125702,2.041192,10.921083,1.600804,0.287944,0.054722,0.231132,1.79817,39.120246,4.386795,0.196202,0.007606,0.322076,1.64595,25.581216,0.612953,wait---
18409,9.756019,0.218704,-0.203985,2.708683,1248.773999,28.29602,0.999887,0.265762,-0.066902,2.067426,129.589044,28.006905,0.388234,0.574914,-0.414297,1.879249,58.397043,68.923551,-0.167743,0.212952,-0.185506,1.686617,33.396875,17.305636,-0.096334,0.034014,-0.943756,2.849478,16.348666,2.594762,-0.022948,0.07412,0.81798,2.762271,20.426522,3.152038,-3.581464,1.355613,-0.883193,3.130551,459.38165,162.398356,9.092199,1.039384,-0.694881,3.735233,1163.810388,134.8794,0.789444,0.401457,-1.130464,5.549294,105.061634,39.07909,-0.085177,0.24709,1.495859,5.396703,25.638612,23.582987,-0.157754,0.269859,-0.391537,1.822843,37.427462,19.327294,-0.394162,0.146841,-0.432841,2.506247,51.825661,16.866732,-5.168623,18.804045,0.664119,2.141503,663.227353,2410.600103,-7.189663,9.630339,-0.583483,2.918521,922.823089,1177.843445,2.777985,4.567514,-0.166539,1.88048,357.721136,569.704582,0.242741,2.165808,-0.132896,2.71528,80.736039,193.482524,-0.190611,0.140833,-0.277833,2.295471,27.569206,15.697183,0.613293,0.460188,-1.007398,3.457278,83.728714,46.380731,-9.764657,0.325724,3.04067,19.489851,1249.877235,42.3095,-0.80549,1.541727,2.063521,8.37303,103.877599,197.928074,0.320121,0.853862,1.560957,6.3238,57.119455,85.924381,-0.014082,0.09591,0.926691,4.253163,12.193707,10.16422,-0.1337,0.106295,1.940536,5.860739,18.384752,13.108931,0.160316,0.014393,2.179226,7.676728,21.539059,1.191633,-9.34349,0.19266,-1.144588,3.288332,1196.021139,22.986313,0.302315,0.899786,-0.300217,2.532638,57.176604,113.792356,-2.566505,2.322472,-0.202579,2.493354,330.148912,284.897283,-0.070909,0.045334,0.025691,4.083549,11.474889,5.835703,0.299806,0.059825,0.690238,2.593649,39.779933,6.036505,0.199958,0.009235,0.859495,2.570047,26.060473,0.818833,wait---
18676,9.73472,0.150127,-0.350105,2.805813,1246.130231,16.126671,0.688907,0.225365,-0.121917,1.729081,95.342681,8.442092,0.025002,0.17242,-0.389026,2.555269,27.43756,10.639136,0.161498,0.482174,-0.03025,1.729622,56.764688,62.697098,-0.0589,0.038411,-0.521599,2.032669,15.985422,4.898867,0.043347,0.116713,0.310864,2.272293,26.060892,14.555315,-4.071951,0.349566,0.095568,2.099066,521.705087,37.255565,8.844495,0.781523,-0.41872,2.625269,1132.163526,99.175195,0.657904,0.13385,-0.021389,2.0959,84.57397,16.434824,-0.137069,0.12788,-0.074981,1.975434,22.555783,16.176903,0.014064,0.379125,-0.113263,1.610559,41.006171,48.026632,-0.175043,0.129914,0.021256,1.33573,28.882311,16.451361,-6.522671,14.97614,0.093284,2.324496,842.258703,1751.588185,-5.867897,5.678561,-0.658803,3.299593,751.664876,724.711405,3.608081,2.962611,0.32028,2.580315,470.460818,257.577979,0.491822,1.960904,0.278296,3.22234,83.976143,205.94974,-0.100175,0.106681,-0.287236,2.771044,14.253754,13.697457,0.508445,0.556554,-0.88241,3.156598,65.124507,72.281066,-9.772172,0.012249,0.612975,5.245748,1250.839625,1.530183,-0.225227,0.380956,1.029289,3.046938,45.30924,44.597785,0.57018,0.264339,0.471124,2.951816,78.166066,21.93773,-0.011766,0.033341,-0.848756,3.135395,10.753867,4.182843,-0.001757,0.017593,0.85035,2.428098,9.984231,1.802738,0.154919,0.005533,0.51902,1.85557,19.935195,0.653098,-9.17892,0.188764,-0.310193,2.31445,1174.960514,22.356308,0.815614,0.589055,-0.277357,2.501776,105.74445,72.123649,-3.407121,0.838121,0.738717,2.372183,436.580848,102.496831,-0.054835,0.051553,0.306999,3.391874,11.453941,6.429117,0.218107,0.05962,0.254721,1.973909,27.948998,7.725774,0.141853,0.021057,0.330795,1.481591,18.164471,2.734011,wait---
18943,9.812077,0.166214,-0.542672,2.203975,1255.945914,21.612628,0.385813,0.731478,0.861158,3.303282,56.964637,88.458465,-0.159141,0.068494,0.237848,2.139525,20.398535,8.890719,0.685795,0.375022,0.439041,2.09156,88.121247,47.823432,0.002317,0.03119,-0.049734,1.950423,9.346745,2.746511,0.206422,0.082518,0.798131,3.186384,28.165223,9.221643,-4.401704,0.32898,-0.151813,1.618419,563.439955,42.386464,8.643329,0.500561,-0.24745,2.555665,1106.36243,64.517318,0.624796,0.126481,-0.205577,2.065976,81.881801,11.544938,-0.297397,0.128902,-0.831089,2.619642,39.360296,15.172326,0.517831,0.394116,0.286116,1.91298,66.282685,51.255689,0.04127,0.093468,0.733611,2.164262,21.017191,10.215483,-7.596212,8.852271,-0.047938,4.048091,972.338244,1150.418514,-4.933071,5.230348,0.056246,3.051826,633.108867,646.537992,4.18472,1.117659,-0.676212,3.949776,535.800173,142.687766,0.064985,1.809695,-0.035627,3.322085,82.783127,234.919244,0.053995,0.204734,-0.241114,2.129266,24.950912,22.726644,0.607533,0.597779,-0.327002,1.802261,91.502448,40.81879,-9.786332,0.010601,1.204065,7.675449,1252.650993,1.360485,0.145033,0.079525,0.361825,2.712703,21.056785,8.774126,0.508428,0.249422,0.308118,3.187015,65.080458,32.430328,-0.09569,0.023524,-0.597854,3.079558,12.249407,3.060114,0.049305,0.004921,0.665274,2.849542,7.934005,0.272986,0.101043,0.006884,-0.19057,1.58181,12.960739,0.884419,-8.956671,0.182974,0.11604,2.765875,1146.473082,23.094022,1.141927,0.68155,-0.110498,2.962253,146.494703,87.101128,-3.793359,0.878365,0.172948,1.620113,485.691747,112.029163,-0.240892,0.317988,2.003722,7.152466,36.769242,34.991114,-0.023582,0.131343,0.563296,2.583337,29.465101,16.69646,0.019527,0.036969,0.531918,2.932624,10.585322,4.75143,move--sink-counter
19209,9.805384,0.194053,-0.429591,1.919417,1255.08924,25.227996,-0.369246,1.339996,0.232492,1.778667,93.437696,173.977529,0.030149,0.220421,-1.198675,4.357009,22.495414,26.216273,0.997205,0.144185,0.751583,2.129436,129.554178,10.945026,0.107854,0.020774,0.50558,2.373055,15.494423,1.916373,0.266055,0.047204,0.495577,2.354717,38.044694,1.572095,-4.610188,0.240561,-0.668802,2.339171,590.246441,28.612463,8.724775,0.366102,-0.288102,2.603268,1116.798172,46.66082,0.541994,0.15458,-0.467813,1.912649,69.681457,19.424429,-0.472086,0.029485,-0.459063,2.454532,60.612141,3.478443,0.8033,0.16027,0.263755,1.914449,104.089156,16.680265,0.17627,0.018601,-0.0885,2.533026,22.673268,2.339636,-8.28352,2.426335,0.915783,3.636006,1065.424759,142.323581,-4.107938,4.20932,0.20474,2.961743,526.604418,534.297237,3.821506,0.478764,0.323612,3.680264,489.173072,61.954988,-0.305008,0.95624,0.457696,1.950439,56.596269,97.694884,0.171023,0.162942,-0.118888,1.865225,28.751802,20.733945,0.894465,0.805298,0.108258,1.60119,114.530998,104.573629,-9.806454,0.007697,2.073082,10.778216,1255.226099,1.000311,0.283786,0.038169,0.477618,3.999666,36.507195,4.752242,0.405262,0.204222,0.112625,3.742106,53.797305,23.32912,-0.233679,0.036306,0.217732,2.108059,30.004015,4.63247,0.047779,0.004633,0.782697,3.463548,6.115832,0.602443,0.027105,0.008106,0.217383,3.004024,6.209997,1.055086,-8.929767,0.153924,0.112923,3.847118,1143.042528,18.846656,0.75812,1.656917,0.646469,3.18457,117.017491,147.595907,-3.757388,1.133886,-0.669265,3.916014,481.964489,131.907655,-0.959353,1.678425,0.960692,2.593545,132.167629,180.327517,0.042107,0.241157,-0.504556,2.97902,32.202614,22.469324,-0.248574,0.147412,0.799432,2.237203,34.044377,16.841194,move--sink-counter
19476,9.691431,0.184507,-0.678652,2.337732,1240.524934,23.133592,-0.905653,0.792679,0.050848,1.492959,126.292892,63.210559,0.430599,0.426998,-0.380716,1.699492,60.013727,46.574579,1.154155,0.033158,0.59943,3.074581,148.184561,2.185902,0.091336,0.012757,0.213867,2.721999,12.093116,1.507124,0.211905,0.063191,0.137223,1.61829,27.426525,7.954744,-4.622306,0.38538,0.280037,2.715617,591.861672,46.233588,8.530413,0.348984,-0.19912,1.872212,1092.272119,32.238939,0.480672,0.184824,-1.586934,5.092107,66.115035,14.739268,-0.529366,0.044774,0.449086,2.879071,67.84942,5.627181,0.852868,0.113943,0.034199,1.870383,111.524756,6.557984,0.026409,0.092454,1.001958,3.245666,16.464969,7.901087,-8.284198,1.339223,-0.250599,1.807573,1060.383901,173.922599,-3.020614,3.247174,0.153634,1.976803,387.494603,411.773074,3.823458,0.247383,0.196147,2.137701,489.512149,30.466323,-0.497877,1.054841,0.178486,1.664828,73.901049,114.940026,0.146476,0.165661,-0.326709,1.759393,34.463227,8.268296,0.709272,1.052295,-0.011313,1.493584,127.979783,7.679692,-9.795834,0.008116,2.047924,10.88378,1253.867429,1.026047,0.157854,0.120182,0.835323,2.799741,25.221368,12.014424,0.345032,0.141643,0.578906,5.267276,44.177716,18.400302,-0.28976,0.024454,0.380887,1.72915,38.278971,1.756493,0.040674,0.003757,1.14997,3.840335,6.514714,0.245108,-0.085916,0.021008,0.841762,2.330616,11.769306,2.453449,-9.256848,0.477533,1.233583,4.305936,1185.071348,54.764847,0.731606,1.833399,0.380954,2.954574,94.738621,235.143106,-3.007786,2.009246,-0.484682,2.504571,388.332902,220.318736,-0.982723,1.741984,0.79826,2.441595,152.755102,107.285667,-0.097259,0.311234,-0.639639,2.764957,42.40637,39.041265,-0.385889,0.109112,0.449195,1.886918,51.236557,11.245175,move--sink-counter
19743,9.655487,0.201189,-0.557452,2.21989,1235.928117,25.147165,-0.846774,1.064382,-0.527453,2.471263,129.467531,58.820736,0.894356,0.777958,-0.191469,2.445097,114.523613,100.997835,1.143868,0.022738,-0.558942,1.925831,146.469866,2.702352,0.141419,0.008296,-0.111868,1.913709,18.198585,1.022891,0.104962,0.046227,-0.593583,2.11357,17.201636,4.179841,-5.237419,0.862233,1.06115,4.223309,672.202512,73.516578,8.07085,1.239169,0.651712,2.554477,1033.526403,146.155465,0.969,1.108832,-0.998055,2.470696,132.95264,107.821688,-0.705791,0.137981,0.954127,3.472378,92.603029,11.375476,0.764587,0.154161,-0.102558,1.716941,97.981923,19.689456,-0.182802,0.173058,0.104833,1.512783,35.191698,22.165691,-8.767891,0.825662,-0.723285,2.702439,1123.352478,69.52495,-2.003345,1.674433,0.597775,2.750916,262.346628,169.012025,3.541512,0.255445,0.069836,2.350842,453.730782,27.208943,-0.864475,0.671257,-0.355071,2.464239,114.150091,74.810506,0.118557,0.173944,-0.414117,1.781573,30.452051,22.137312,0.762685,0.960103,0.026936,1.628759,99.487618,119.012167,-9.910226,0.273401,2.84904,11.475686,1268.619088,31.117345,0.395512,2.503862,-3.195832,13.905621,71.785483,284.958004,0.236031,1.91367,1.510715,7.353985,66.172369,230.369128,-0.743084,2.106717,3.590844,14.927134,105.719683,240.219818,0.182517,0.118148,-2.148024,6.696095,27.283577,12.211025,-0.223094,0.051443,1.131119,4.400453,28.6659,6.591334,-9.437701,0.471135,0.580172,3.452148,1208.293799,50.983455,0.186077,2.248064,-0.214494,2.423796,88.899113,292.088224,-2.286639,2.482852,0.148055,2.106772,294.67955,304.378398,-0.961621,1.778209,0.800536,2.411925,133.148019,190.305452,-0.158671,0.301623,-0.992408,3.30775,39.097227,36.580553,-0.474636,0.074423,0.283135,2.390696,63.073874,5.116546,move--sink-counter
20009,9.465539,0.286738,0.207194,2.642047,1211.593098,37.126924,-0.397632,1.651616,-0.00234,1.487001,104.279078,214.376697,1.63115,0.873902,0.023624,2.317152,208.789366,113.622575,1.080344,0.007177,-0.554614,3.216416,138.410648,0.376924,0.054444,0.053561,1.215854,3.239447,16.66817,5.551195,0.013874,0.014156,-0.640189,3.257602,6.961378,1.270598,-6.001758,2.15338,0.351781,1.859809,768.787909,266.305233,6.679197,4.81216,0.680653,2.198675,856.704311,577.782003,1.920584,2.588033,-0.231312,1.470904,246.339354,332.621213,-0.90197,0.199925,-0.057278,1.717416,115.452915,25.994911,0.632707,0.078143,-0.089371,2.278309,83.324566,4.063243,-0.502291,0.185612,-0.302821,1.841806,64.560144,23.593778,-9.227428,0.273117,0.035146,3.462437,1181.11122,35.503375,-1.893388,1.229898,0.193312,2.159469,253.974679,68.376957,3.200269,0.477152,0.005554,1.916678,409.870819,58.970613,-1.1225,0.313669,0.023413,2.567483,145.040467,34.555903,-0.012492,0.084468,-0.561102,2.257059,22.876222,2.71745,0.479488,0.72482,-0.571697,2.533004,82.511659,45.981683,-9.93576,0.290042,2.520544,9.7983,1271.778653,37.657369,0.260361,2.995286,-2.417692,10.940041,66.466109,387.006817,-0.210326,2.682507,0.594837,3.423384,81.199616,311.035452,-1.1894,3.005118,2.232602,7.069327,153.01643,387.031498,-0.120557,0.712815,1.224933,4.243683,49.901675,56.948049,-0.31026,0.057054,0.642976,3.120936,41.019322,5.745415,-9.677201,0.253214,1.335554,4.974178,1238.760441,29.830327,-0.474379,1.735467,-0.96346,3.71816,66.255262,214.512232,-1.432237,1.265151,0.167156,2.596005,188.254841,135.458368,-0.846594,1.688589,1.111846,2.961022,131.322521,132.232723,0.001683,0.252321,-0.553618,3.189019,29.891306,18.628371,-0.461779,0.075202,0.509073,2.130357,59.167778,9.666106,move--sink-counter
20276,9.449029,0.244691,0.453832,3.022536,1209.537739,29.438956,0.328493,1.08613,0.804808,2.405825,69.309866,103.825214,1.943307,0.425427,-0.510302,2.006005,252.586457,24.736855,0.990012,0.023686,0.969637,3.513162,126.866048,2.498498,-0.028488,0.052491,0.609575,2.1686,19.300531,6.775463,0.090206,0.033031,-1.055865,3.048305,13.684366,3.440826,-6.946135,2.690066,-0.446359,1.989543,890.167452,319.82455,5.186946,4.899652,-0.092995,1.402655,664.5496,624.061473,2.838474,2.005748,0.604112,2.067009,368.297243,203.079019,-0.901593,0.231647,-0.277088,1.714347,121.610644,6.770759,0.520575,0.066781,-0.308576,1.992636,66.636011,8.678735,-0.631554,0.163304,-0.860239,3.394492,84.64976,11.225104,-9.267524,0.208004,0.726484,2.836084,1186.259608,26.423834,-2.150123,1.549183,0.020255,1.59714,275.75674,196.711454,3.280359,0.723494,-0.638626,2.887995,424.576196,31.212758,-0.844918,0.402107,-0.522142,3.329749,110.75925,43.221988,-0.029315,0.080803,-0.543436,2.055024,23.328662,9.866634,0.128853,0.219982,0.08117,2.78637,29.607418,19.008385,-9.769835,1.335909,1.474061,9.093947,1250.939994,157.799267,-0.293754,4.297403,-1.612552,7.698266,98.467967,451.275699,-0.862922,3.307328,-0.029871,2.576032,112.734578,422.008442,-1.741725,3.838455,1.248622,3.474052,231.574903,436.832499,-0.174154,1.266619,0.619363,2.436604,77.326919,162.007711,-0.23493,0.214057,-1.58712,5.503515,38.330017,18.867898,-9.761165,0.624839,3.31474,19.335258,1249.527659,77.387813,-0.615918,1.477098,-1.443238,5.025571,100.650334,129.962585,-0.623221,1.378056,-0.85686,3.282526,81.744258,174.146903,-0.264443,0.1931,0.175183,4.179657,35.237148,23.588305,0.097146,0.523385,-1.649447,5.75819,37.3515,64.325761,-0.32339,0.035061,0.737786,3.074771,41.889179,3.904466,move--sink-counter
20543,9.608105,0.630848,-1.216857,5.721597,1229.8831,80.250319,0.101843,1.849328,0.822627,2.13657,88.082025,120.025628,1.935659,0.47959,-0.149111,2.264158,249.665013,47.355521,0.977716,0.024612,0.684092,3.089369,125.158225,3.15829,-0.053205,0.049245,0.374685,2.197581,16.904865,2.603579,0.180732,0.056287,-0.847315,2.525761,23.673898,6.917975,-8.494143,3.122819,0.360704,2.376621,1087.300871,404.353694,4.328599,2.362222,-0.34414,1.800447,565.203787,109.227012,3.295546,0.679823,0.027897,1.682249,427.495712,12.01647,-1.124524,0.268176,-0.497624,2.273142,144.807856,30.889348,0.370191,0.133825,0.471078,3.594622,53.612461,7.41872,-0.276566,0.743897,-0.954019,2.666122,57.937745,63.351305,-9.303523,0.90374,0.831113,5.56283,1190.950201,113.770217,-1.950436,2.006621,0.034387,1.507965,274.169941,57.09713,3.13059,0.782726,-0.941092,3.086853,400.728951,101.609274,-0.940567,0.490675,-0.623801,2.821321,122.564547,55.429179,-0.242142,0.309292,0.650124,2.51925,50.68887,14.682547,0.271545,0.11265,-0.662947,3.107606,35.530958,13.787038,-9.806929,1.36978,1.336821,8.489525,1255.602545,165.535105,-0.315608,5.760646,-0.977413,4.996041,96.385186,727.444013,-1.630348,3.339199,-0.817586,3.469753,215.752972,386.591023,-1.749642,3.862464,1.206923,3.439938,236.353609,411.647242,-0.082498,1.35612,0.736366,2.370058,68.226064,104.222986,-0.080573,0.275051,-0.622262,2.731935,38.173431,35.723241,-9.636251,10.361935,1.208878,5.831678,1234.687255,1298.573173,-0.33158,6.765731,-1.26269,5.424349,116.815956,810.512944,-1.543346,8.857014,2.213285,8.361734,223.240193,980.093192,-0.75637,1.139733,2.200608,7.160366,98.529273,142.888124,0.420851,1.47194,0.057076,3.995805,67.207056,182.847932,-0.545451,0.263274,1.154425,2.856925,75.320288,21.557307,move--sink-counter
20809,9.351944,1.111346,-0.374365,3.705956,1197.942441,110.538454,-0.46731,2.347847,0.016346,1.191469,129.992438,303.635635,1.957934,0.398451,-0.020992,2.865436,254.517183,20.530045,0.932368,0.050067,0.8688,3.052696,119.35601,6.462348,-0.149068,0.026974,0.385323,2.327163,20.676358,2.500588,0.108295,0.099476,-0.210233,2.111036,27.757528,3.755143,-8.925203,1.846124,0.976564,2.754756,1144.298113,172.103963,3.534953,0.833568,-0.782582,2.664008,453.054408,100.058601,2.970194,1.397518,0.274301,1.651866,380.525822,177.611571,-1.108323,0.270966,-0.477677,2.14866,142.879897,30.649412,0.240484,0.217826,0.17987,2.175983,39.38102,28.295002,0.193525,1.099151,-0.092078,1.565421,91.588444,139.216715,-8.877837,1.911432,0.007109,3.175433,1137.398805,211.181571,-1.779211,2.441807,0.00372,1.669686,228.831502,309.622919,3.091222,0.870163,-0.956906,2.865615,399.305021,67.418641,-1.023524,0.517029,-0.876299,2.901408,133.932869,54.947119,-0.06916,0.499691,0.153582,2.755312,50.147648,49.036771,0.472305,0.207004,-0.569428,2.396997,67.385348,12.854791,-9.660824,1.128646,1.820242,12.624084,1236.65511,144.029791,-0.744573,2.866944,0.188744,3.66669,102.560981,350.009073,-1.778437,1.276616,0.448077,2.593878,233.861667,120.446306,-1.279605,2.734413,1.362275,3.815807,163.879878,355.167754,-0.072548,1.370118,0.738455,2.363888,74.19296,171.119371,0.046919,0.207017,-0.462208,3.24897,28.041262,15.011369,-9.207005,16.21147,0.532696,3.58511,1180.789926,2022.542768,-0.253036,7.253684,-0.974378,4.75536,109.596229,844.799141,-2.167291,14.412768,-0.377766,9.473293,279.64087,1855.714434,-0.838067,1.135023,1.990532,6.640179,118.614122,106.923713,-0.471508,6.316014,0.875486,2.666323,149.065175,580.356362,-0.343883,0.558817,-0.073883,2.976767,60.721801,44.891835,move--sink-counter
21076,9.904638,3.09077,-1.076319,4.074086,1268.622063,368.545041,-0.422502,3.099317,-0.453801,1.790118,156.63004,60.020887,1.277561,0.947499,1.41706,4.01227,167.696766,101.295284,0.69488,0.174976,1.296927,4.108261,92.061366,13.800537,-0.064484,0.019391,0.06106,2.570936,8.46313,2.466899,0.04207,0.13138,-0.27712,1.844661,30.94007,16.409381,-9.365475,1.739167,0.516415,2.049142,1198.960445,219.311769,3.405419,1.002259,-0.230398,3.281858,438.491098,94.283587,2.644475,1.241311,-0.164105,1.711746,347.256388,66.019467,-0.74556,0.584231,-0.439746,2.676153,104.237845,48.062325,0.159314,0.157079,0.365878,2.32315,36.482934,5.899301,0.21437,1.127827,0.118573,1.885145,90.575014,28.387048,-9.516677,4.810379,0.756993,3.170101,1221.858726,481.279289,-1.623932,3.391384,1.59591,7.46605,226.518329,312.372043,3.721015,1.650367,-1.632213,7.194782,479.128731,171.609145,-0.705501,0.90496,-0.058797,1.868154,109.734291,55.978791,-0.022224,0.634706,0.104352,2.051579,55.107543,70.081862,0.419077,0.406429,-0.054456,2.514334,56.840656,47.239538,-10.266414,5.156383,1.18964,4.067885,1314.161208,667.989903,-0.766666,4.292967,-0.377109,3.169606,105.457917,556.29344,-1.827262,6.019096,0.370741,3.75021,240.034704,736.446739,-0.669867,2.40621,1.427545,4.958988,99.523098,272.380784,0.760736,1.554023,0.391475,3.653809,97.586125,201.423774,0.206988,0.172642,-0.423285,2.921133,27.075492,21.957379,-9.583237,20.851753,0.682557,3.667573,1230.921823,2544.998299,0.046324,8.113737,-0.668193,3.81875,122.801016,1005.495114,-2.349921,16.316845,-0.72435,8.384939,341.147068,1710.566429,-0.687068,1.791719,0.483159,4.782607,91.668749,222.364579,-0.225962,6.886847,0.971826,2.621789,150.867492,624.995753,-0.447748,0.563634,-0.460093,3.082197,61.912641,73.278826,move--sink-counter
21343,9.538721,3.880472,-1.0069,3.58274,1221.693763,475.996577,-0.369575,3.210863,-0.382802,1.663257,148.162297,417.403284,1.212216,0.998861,1.097722,3.372547,155.670357,127.385879,0.470103,0.284048,0.213798,1.541147,60.233369,36.823667,-0.02237,0.021885,-0.31597,2.291179,9.022823,2.64715,-0.008941,0.103739,-0.545776,2.713501,25.950513,2.820947,-9.120459,2.567673,0.046623,2.243154,1167.489879,331.243785,3.038371,1.729336,-0.138598,2.110386,388.926039,224.693933,2.587613,1.079692,-0.084328,1.773438,334.866621,101.781457,-0.527155,0.825163,-0.06213,1.684859,67.540678,107.160072,0.119692,0.131417,0.455908,2.518235,27.171862,16.845981,0.271739,0.9898,0.122693,2.186546,78.370958,125.210521,-9.3753,4.912965,0.912086,3.253591,1200.54015,619.725456,-1.438742,2.755621,2.246463,11.882718,187.465418,338.82518,3.162437,1.992734,-1.762167,7.554716,410.122017,190.183388,-0.715202,0.858941,0.026699,1.853836,91.548891,111.681113,-0.376407,0.768725,-0.654184,2.124382,83.924099,25.007472,0.103704,0.86898,0.065525,1.780808,58.365804,61.72065,-9.693287,10.688449,-0.10914,2.864074,1245.368199,1207.2485,0.175481,4.552724,0.262406,2.681728,78.206977,545.809099,-2.788426,9.100362,-0.012956,2.338861,395.483487,722.768516,-0.201307,0.54366,-0.687332,4.066153,35.052449,62.242695,-0.16749,6.201607,1.133904,3.420049,154.368348,435.548419,0.075141,0.199311,0.656994,3.394272,25.20007,25.379298,-9.55514,20.448601,0.702794,3.810664,1223.301626,2649.50622,0.049837,8.071175,-0.6725,3.854701,113.800329,1029.084005,-2.40431,15.753235,-0.749371,8.962347,309.743064,2029.013002,-0.672633,1.801534,0.509444,4.75263,112.68684,150.358178,-0.279575,6.61948,1.017222,2.699196,176.114206,734.333222,-0.452373,0.548004,-0.494418,3.264958,66.187136,54.943019,move--sink-counter
21609,9.70264,4.596261,-0.827178,2.779272,1242.03471,593.843275,0.072563,2.883244,0.097758,1.686507,123.591089,133.826451,1.26043,1.19016,1.067181,2.879082,167.603078,122.045792,0.239516,0.204555,-0.618553,2.253308,39.924175,16.217291,0.010214,0.03057,-0.261343,2.029876,9.854132,3.689569,0.026621,0.110981,-0.216109,2.152995,25.646009,14.164565,-8.839718,1.947124,0.144336,2.872437,1131.983007,235.257728,2.726068,1.026867,0.152122,1.995441,354.439252,72.091927,2.945614,1.435212,0.399433,1.53947,378.788372,165.638112,-0.127452,0.498659,0.504185,2.230809,39.331481,51.986479,0.20275,0.103965,0.786602,3.433537,30.39849,9.542004,-0.038008,0.767258,-0.510645,3.114141,51.147006,66.186604,-9.461435,4.77432,0.887097,3.26741,1212.398839,569.468647,-1.765535,2.371945,2.295905,13.69632,230.756378,273.861924,3.097544,2.26493,-1.568405,6.278193,396.504568,294.36103,-0.222939,0.722467,0.867762,2.892597,59.585043,87.900103,0.01278,0.760753,0.009457,1.685338,53.429496,69.346674,0.261723,1.13349,0.130061,1.560684,75.009866,75.89552,-9.704321,17.040514,-0.102741,2.621164,1244.073116,2140.064785,-0.218621,6.201698,0.688238,3.456597,111.736239,620.732259,-2.791102,11.166777,-0.212022,2.079064,371.580556,1286.459314,-0.399547,1.418879,1.04472,5.675924,65.456278,176.064956,-0.174063,7.938725,0.910176,2.524772,224.631541,959.893109,0.162074,0.303937,0.117546,2.752888,32.807447,38.388535,-10.556181,15.497136,0.282576,4.553235,1352.449092,1961.536677,-0.486162,5.564834,-0.254122,5.313612,82.406966,717.169598,-1.406647,13.54038,-1.298088,8.798437,203.267651,1619.420179,-0.464204,1.088358,-0.401471,5.274738,64.07058,132.401679,0.155394,7.115113,1.18954,3.140578,181.627942,843.377607,-0.21443,0.269393,-1.687442,5.459872,34.477304,28.119483,move--sink-counter
21876,9.713249,5.236067,-0.485034,2.472388,1243.346961,678.86063,0.389429,2.013203,0.260423,2.50649,96.469436,249.843755,1.006874,1.154521,0.648104,2.352971,135.612497,121.861781,0.128318,0.101652,-0.381271,2.189349,21.924501,9.870937,0.056579,0.019844,-0.263701,2.462796,9.936252,2.568241,0.057225,0.113532,-0.005223,2.078652,24.826805,5.830923,-9.365603,2.796189,0.224763,3.088977,1199.814292,324.871551,2.624535,1.265582,-0.387501,1.955938,336.447951,159.151939,3.412709,0.761442,0.926701,2.823077,439.209391,65.880067,-0.04625,0.411329,0.806692,3.434928,34.479826,48.76938,0.031701,0.39859,1.367571,3.548433,42.14757,37.866304,0.012019,0.931567,-0.75379,3.36037,67.876342,112.496655,-9.61381,4.900747,0.586919,3.113752,1231.001884,620.329099,-1.762313,2.571119,1.921757,11.806614,225.6813,333.613298,3.349084,2.650781,-1.114333,4.417707,442.212213,157.659887,-0.252172,0.971289,1.277418,3.684132,60.069951,85.560121,-0.119272,0.635736,-0.103353,1.758321,62.794718,76.250434,0.085572,0.946212,-0.207043,2.004234,70.755319,105.325375,-9.73508,17.251468,-0.11712,2.566257,1250.431948,2071.206824,0.194445,8.175326,0.479612,3.012179,134.08746,1062.974381,-2.759971,12.591223,-0.322907,1.88547,392.682368,1170.690491,-0.287221,1.615859,0.992986,4.835495,67.765969,172.368742,-0.197245,7.883911,0.899492,2.527041,167.292906,591.040719,0.23263,0.301349,0.481286,2.954543,30.697364,38.302023,-9.627286,19.365943,0.284425,3.80352,1239.402394,2239.381589,-0.855704,5.919065,-0.487898,5.170817,109.688177,769.179654,-2.000933,12.727213,-0.041583,3.472467,291.697004,1348.40849,-0.294313,1.528823,-0.316971,3.221992,74.562033,133.087067,0.448361,5.283993,1.417165,4.357076,127.684884,480.667074,-0.272958,0.139209,-1.485942,5.626321,36.187019,16.696328,move--sink-counter
22143,9.650998,4.232149,-0.255696,2.421879,1235.391444,547.815466,0.076959,1.490145,0.24932,2.448335,62.71809,132.869003,1.457023,0.678895,1.013319,3.182075,187.981688,79.470482,0.00218,0.100871,-0.610745,3.039035,23.042662,4.690949,0.024695,0.02217,-0.454638,2.683395,9.437887,2.794612,0.020252,0.129138,-0.147103,1.831603,24.170327,13.94697,-9.024747,2.935366,0.58245,3.152619,1159.93691,206.433035,2.58262,1.114614,-0.585874,2.292165,334.949636,98.740137,3.128742,1.064617,0.418071,1.721074,402.865337,108.008869,-0.022114,0.393549,0.959424,3.817322,35.778256,30.983736,-0.210467,0.460628,0.69016,1.885921,56.370086,58.716988,0.205689,0.943563,-0.41584,2.940846,64.691615,102.235758,-9.175964,4.033762,0.595583,3.112716,1174.802674,514.102147,-1.607436,1.442271,-0.431057,2.777602,210.441405,156.561339,2.990035,1.683947,-0.903284,3.02273,384.043999,202.918093,0.009816,1.56915,-0.059224,3.376658,78.494632,188.863444,-0.002103,0.679698,0.133368,1.708604,63.510162,78.657325,0.127923,0.74627,0.095317,2.547648,57.903703,64.591544,-9.813797,17.310332,-0.018972,2.906692,1256.58212,2234.360187,-0.177274,9.192014,0.68186,3.171033,134.531833,1194.758281,-2.101672,11.287422,-0.159541,1.984201,269.220547,1465.977028,-0.274327,1.454376,1.40596,5.663232,55.89568,187.128355,-0.177379,7.954766,0.889722,2.544183,210.695117,986.604203,0.294815,0.308212,0.626663,3.313268,39.162759,38.33828,-9.575973,28.50248,0.267134,3.710137,1225.853411,3701.295147,-0.938684,15.030553,-1.932869,10.712976,154.618181,1917.129183,-2.782259,17.010358,-0.399281,3.566699,364.437184,2116.929391,0.090167,2.636892,-0.796896,3.98987,92.047807,284.397549,-0.044468,9.11002,0.95797,2.617627,212.415172,1183.155963,-0.205708,0.275602,-0.51385,3.61331,28.31233,34.118738,move--sink-counter
22409,9.798637,4.378742,-0.125516,2.251471,1254.503778,558.317661,0.331984,2.587275,-0.528943,3.14941,95.680017,271.769602,1.259873,0.968401,1.147126,3.421677,161.344932,125.511569,-0.193177,0.263733,0.088208,2.109779,39.878038,30.19749,0.043922,0.01785,-0.242854,3.17099,8.471633,1.683535,-0.034557,0.140773,-0.451535,1.841005,22.560049,10.536877,-9.26877,2.524315,0.740742,2.912803,1186.413616,327.824235,2.721048,1.032288,-0.36779,2.335377,348.302474,134.139755,3.20418,1.145568,0.514173,1.675625,416.59296,64.214948,0.132033,0.685219,0.002157,3.093261,44.316091,62.462552,-0.112287,0.579379,0.58058,1.760836,63.208383,15.199231,-0.086887,1.427841,-0.408595,2.099575,75.375057,97.448217,-9.588873,4.788502,0.188891,2.308737,1229.783537,528.748643,-1.484615,1.806715,-0.053331,2.230823,190.324194,233.159686,3.228805,1.476469,-0.754147,2.943236,416.037586,155.779907,0.318669,2.222572,-0.02569,2.571611,74.74466,256.710099,0.083329,0.568354,0.240683,2.076945,53.565998,65.527297,0.109117,0.778375,0.080328,2.378496,67.198263,85.979344,-9.485397,18.427306,-0.021295,2.808197,1222.806817,2060.881376,-0.081438,10.003642,0.567186,2.956012,149.39586,1300.820592,-2.277064,13.543481,0.201037,2.490822,336.942156,1307.473677,0.235223,2.491928,0.407558,4.684594,95.133139,307.602015,0.567529,4.83154,1.163422,3.691296,127.263932,468.518987,0.621906,0.220206,-0.474664,2.153368,80.707364,25.82613,-9.735265,28.851669,0.175937,3.597477,1255.072563,3395.980018,-0.857277,15.907474,-1.711995,9.453925,139.498451,2039.756121,-3.713197,14.327626,-1.057685,5.579716,501.051609,1463.796616,0.13607,2.653905,-0.705199,3.859582,89.832394,221.814013,-0.059231,9.10802,0.94219,2.601665,182.994868,653.707811,-0.215704,0.286938,-0.50551,3.397691,33.769952,31.309603,move--sink-counter
22676,9.493779,4.96725,-0.527472,2.587121,1215.397984,638.478757,0.590864,2.000604,-0.786629,3.461959,94.557246,209.031946,1.502533,1.06649,1.058922,3.787841,193.373859,132.290652,-0.278984,0.252052,-0.257551,2.227183,49.816527,13.630364,-0.018433,0.016906,0.04467,2.276057,8.939096,1.8959,-0.083056,0.095231,-0.200112,1.493006,19.194711,8.382494,-8.995762,2.533836,1.105274,3.57773,1152.581297,288.414924,2.765179,0.998301,-0.118242,2.119129,356.114573,105.335018,3.173164,1.135958,0.382133,1.821179,408.088147,122.861968,0.210192,0.755662,0.207329,2.659041,52.832012,71.276817,-0.032581,0.674024,0.567676,1.685091,66.477689,86.24936,-0.247304,1.555063,-0.673422,2.07256,91.570944,161.296815,-9.331036,4.659327,0.427363,2.496984,1197.557644,484.963324,-1.507291,1.746522,-0.08286,2.35945,196.523614,204.915533,2.86551,1.758371,-0.816271,3.128222,368.065766,213.718483,0.253162,2.239135,-0.152561,2.550577,77.898414,211.506957,-0.197479,0.591749,-0.092354,1.908292,54.727171,75.082453,-0.211606,0.631179,0.270563,1.539735,61.433842,75.362426,-9.453283,24.192102,0.33888,3.767728,1210.024348,3145.598333,0.143306,13.152354,1.709093,8.086962,130.652261,1709.887318,-2.435269,15.440587,-0.034689,2.659316,316.320325,1961.98909,0.156801,2.746774,0.789386,6.234302,87.084897,243.195882,-0.219697,8.412327,0.872451,2.539863,182.696264,1017.105446,0.408111,0.469458,0.587118,3.435024,60.625754,46.018464,-9.22031,27.014193,0.458727,4.264186,1182.4563,3428.079492,-0.693413,13.893055,-2.019205,11.554971,138.979592,1800.362149,-3.124327,15.895023,-0.818246,4.486837,410.170238,1935.387536,0.394953,1.925525,-1.266928,4.68436,80.751302,227.063388,-0.233719,8.455428,0.950537,2.688584,182.025358,1089.116705,-0.154003,0.276198,-0.197544,3.483823,28.254726,30.439895,move--sink-counter
22943,9.825755,5.209239,-0.421507,2.425177,1258.694707,637.513415,0.43644,2.618548,-0.308354,3.073966,98.437643,236.256895,1.42183,1.112738,0.768174,3.054013,183.219642,137.600244,-0.310316,0.208774,-0.037604,2.000785,47.178606,16.860732,0.000082,0.020279,0.046914,2.015762,9.675456,2.627768,-0.009249,0.11473,-0.062289,1.663252,24.264625,11.804067,-9.388028,3.750943,0.804917,2.559707,1202.961747,438.346739,2.712043,0.948118,0.119276,2.008462,347.344025,121.052855,3.330816,1.43402,0.036226,2.333042,430.354002,131.944923,0.280341,0.589626,-0.183118,2.254065,59.579343,40.765971,-0.011817,0.709214,0.736927,2.006308,66.251738,22.585752,-0.316434,1.401857,-0.726541,2.187981,93.722252,68.9007,-9.705904,4.140772,0.337359,2.410663,1242.471424,533.871289,-1.541964,1.491275,0.179896,2.367068,197.371516,193.928148,2.937281,1.714595,-0.416888,2.028089,383.599183,130.993563,0.558672,1.371762,-0.760665,2.74914,72.484222,176.150413,0.036571,0.806292,0.151668,1.718965,66.176047,35.679196,-0.115591,0.846953,-0.046948,1.794025,63.209442,50.186004,-9.605481,25.447093,0.267046,3.445049,1240.177497,2890.457565,0.09737,12.434612,1.941068,8.770337,118.418335,1595.183033,-3.034748,15.763678,-0.271082,2.676578,430.303595,1505.887758,0.091901,2.765783,0.693775,6.045264,102.037145,350.377582,-0.12829,8.723377,0.883143,2.499596,182.992041,607.071432,0.487002,0.512296,0.687787,3.361565,63.464787,64.361156,-9.916514,31.062282,0.212652,3.536912,1272.793432,3898.96014,-0.936543,15.532705,-1.778326,9.876134,133.030112,1968.804241,-3.141091,17.3962,-0.56159,4.158577,437.91668,1784.329238,0.185157,2.498687,-0.979173,3.881956,85.75823,268.683237,0.336164,7.159293,1.177012,3.639093,194.49212,696.46391,-0.258901,0.210351,-0.349016,4.75615,33.334065,27.147824,move--sink-counter
23209,9.436818,4.871776,-0.596652,2.747173,1208.470659,612.108662,0.279939,2.54294,-0.512409,3.333855,85.759025,278.677402,1.431733,1.077538,0.794405,3.280884,183.525614,138.578288,-0.28963,0.214383,0.071509,1.927765,46.611049,15.207363,0.011634,0.01792,0.097518,2.170712,8.730274,2.1109,-0.000465,0.108001,-0.103876,1.654635,22.915163,5.708633,-9.434434,3.536096,0.871918,2.700637,1211.030166,328.405301,2.545969,0.947089,-0.235679,2.023123,330.449395,75.594788,3.187599,1.976262,0.32817,2.227105,413.974635,179.195606,0.192791,0.610143,-0.344028,2.325427,53.876449,68.470648,-0.190997,0.948478,0.442776,1.472347,79.883225,121.482652,-0.001405,1.753034,-0.525311,1.766966,110.426762,223.243188,-9.24866,3.814815,0.259636,2.263895,1183.899248,493.413525,-1.556896,1.273273,-0.113477,2.397633,204.501154,132.119354,3.187627,1.965263,0.002047,1.555628,409.780703,232.669156,0.32632,1.16801,-0.960959,3.423467,56.932631,128.135413,-0.047228,0.70278,0.074094,1.925213,56.918137,87.453182,-0.060392,0.912639,0.042641,1.633268,65.610977,108.027587,-9.051161,21.388847,0.40998,4.473518,1160.796445,2698.477681,0.554378,9.577441,2.733586,15.012365,117.53374,1198.666198,-3.081099,14.625817,-0.129882,2.650331,394.428582,1901.225602,0.06265,2.713938,0.676713,6.21336,89.899558,225.637847,-0.312881,7.876114,0.96691,2.616275,170.821668,1001.665101,0.486883,0.494658,0.758805,3.565954,65.525237,57.820003,-9.634309,30.628467,0.151179,3.023176,1233.436513,3973.105148,-0.812403,11.488548,-1.627521,10.914918,136.330237,1472.449193,-3.321072,19.636645,-0.379597,3.369722,432.051606,2458.768755,0.241193,2.662707,-1.06547,4.430352,79.559948,260.897092,-0.198218,8.842651,0.933018,2.727663,176.942608,1058.119042,-0.163505,0.160328,-0.822327,4.149714,23.739478,20.736102,move--sink-counter
23476,9.776214,5.22428,-0.401255,2.393835,1251.394898,677.780986,0.18264,2.08166,-0.209487,2.802407,84.923293,164.882579,1.448848,1.06918,0.64918,2.963925,186.221428,134.511952,-0.252521,0.186644,0.100377,2.09687,42.213848,12.567915,-0.00201,0.016038,-0.043456,2.41943,7.559303,2.034025,-0.057185,0.117398,-0.26792,1.844569,27.221793,14.156539,-9.612027,3.287951,0.843388,2.627057,1231.3817,386.81526,2.586036,0.854446,-0.316931,2.008223,331.644408,104.46625,3.12484,2.161363,0.188518,1.959778,406.109616,202.611574,0.080016,0.413046,-0.011707,2.09396,42.332842,26.928648,-0.165703,1.003698,0.396384,1.466805,86.161895,19.81411,-0.081006,1.993857,-0.394469,1.751018,117.330603,42.456163,-9.469033,4.599542,0.267433,2.189961,1213.748355,532.1676,-1.502897,1.0082,-0.039151,2.406535,194.129502,120.313609,3.182906,1.915316,0.007505,1.61444,419.637603,88.557102,0.247573,0.698947,-0.27538,2.568771,50.152374,66.902213,0.03827,0.597582,0.103612,2.0907,49.955749,38.473298,0.003215,0.859124,0.196296,1.831606,62.990959,48.734197,-9.795048,22.738474,0.151552,4.037981,1257.209534,2819.503849,-0.116469,13.41042,1.835652,7.828735,149.756636,1743.322078,-2.723746,16.295861,0.141293,2.621247,399.80968,1511.196504,0.268429,2.667039,0.972592,6.869533,113.430191,345.661049,0.182325,7.493015,1.267626,3.523324,161.212281,732.31769,0.524979,0.47783,1.02771,3.841648,67.49924,61.488567,-9.638833,30.885764,0.151826,2.977325,1241.865777,3698.079815,-0.793542,13.20591,-1.675649,9.853904,122.144847,1673.957701,-3.402153,19.905323,-0.410553,3.320734,485.45188,1857.804023,0.334584,2.650727,-0.937308,4.243673,97.267693,305.47372,-0.078664,9.201213,0.960142,2.695265,181.32393,717.077175,-0.208687,0.196925,-0.472904,3.916716,29.872857,22.767837,move--sink-counter
23743,9.436108,4.130401,-0.561229,2.643514,1208.256219,520.432836,0.346758,2.23383,0.041929,2.44398,94.649061,270.341666,1.354754,0.867604,0.953802,3.473606,173.448624,112.60989,-0.268618,0.186227,0.016373,2.108257,40.790432,16.570953,0.022258,0.009832,-0.551504,2.805294,4.572354,1.267526,-0.084179,0.10284,-0.40199,2.271843,26.840952,3.779863,-9.428484,3.258743,1.031873,2.938337,1208.497718,360.450528,2.410225,0.588063,-0.430268,2.729228,310.113309,60.714262,3.093795,2.114163,0.162369,1.980334,404.047109,172.789729,0.145695,0.46857,-0.116329,2.332384,47.696724,57.48599,-0.154237,1.020469,0.403141,1.452216,85.548924,131.014263,-0.101415,2.057703,-0.380331,1.704342,121.496248,258.485128,-9.388431,4.644595,0.321815,2.220305,1202.746962,564.729567,-1.397366,1.018442,0.238423,2.415128,182.562009,111.210576,3.195824,1.892425,0.032317,1.677936,410.675151,225.133405,0.248794,0.683285,-0.291763,2.676256,41.095192,78.139728,-0.024244,0.610666,-0.09931,1.935377,54.503947,79.402039,-0.11456,0.968877,0.162344,1.824794,71.778846,125.317913,-9.062203,20.646502,-0.378177,2.92463,1161.945275,2611.730321,0.166971,8.225884,1.258994,4.834701,128.136367,1038.510219,-3.006373,16.526482,0.15718,2.04397,391.772525,2063.227221,0.598973,1.176781,-1.250122,5.533953,95.691469,100.979401,-0.180919,8.019483,0.908824,2.582153,175.209014,774.415718,0.51016,0.416261,0.806831,3.683577,71.107667,41.553855,-9.117838,26.53463,0.244689,3.635923,1167.880508,3421.131388,-1.10164,11.69381,-2.104611,12.988623,162.377888,1417.667468,-3.909941,14.849448,-0.334851,4.496629,501.687971,1911.567406,0.337658,2.627374,-0.953075,4.304135,93.688553,231.969849,-0.295032,8.348736,0.994329,2.822398,174.156222,1059.108512,-0.190198,0.201036,-0.344221,3.695041,25.929313,24.877951,move--sink-counter
24009,9.721937,4.333742,-0.657884,2.506521,1244.739681,550.534409,0.457404,2.200636,0.004071,2.112443,119.987513,112.041151,1.513455,0.744899,1.418829,5.171196,193.724139,96.853177,-0.33765,0.129227,0.254953,2.338635,48.945771,8.426209,0.012239,0.010253,-0.519854,2.6409,5.872637,1.326977,-0.044512,0.095196,0.059129,1.96609,25.806106,12.378604,-9.299875,2.646488,1.05143,3.174403,1191.506217,301.713783,2.403885,0.460954,-0.015546,1.78008,307.697363,59.937597,3.21522,2.173847,0.322668,1.961571,415.236145,234.27053,0.255466,0.452917,0.018048,2.186763,49.236154,37.388258,-0.054389,0.879103,0.497904,1.601161,76.306009,22.658698,-0.211115,1.745109,-0.43842,1.95986,112.840211,36.405339,-9.605269,4.140762,0.316675,2.249559,1230.178624,510.988318,-1.517607,1.064035,-0.043872,2.240915,194.372964,137.626695,3.10501,2.27932,-0.144087,1.625337,409.700462,139.325743,0.317634,0.662662,-0.164317,2.654962,52.334358,74.15969,0.018088,0.66938,-0.098372,1.899314,61.043487,27.978852,-0.00857,1.152544,0.129735,1.814452,84.260547,37.190577,-9.249893,23.138837,-0.184474,2.974881,1194.34228,2617.837173,-0.110699,10.526687,1.403834,5.035817,150.243736,1360.078021,-2.923383,16.686831,0.041828,2.319161,420.588141,1584.580716,0.360819,2.110605,0.485179,6.333238,87.662073,254.258805,-0.102699,8.196073,0.945216,2.582903,175.609033,748.07981,0.494964,0.392575,0.932546,3.808127,63.508599,50.738783,-10.105688,21.043718,0.025386,4.358679,1293.806067,2724.941665,-0.579657,11.334314,-2.014433,12.307669,113.426695,1465.828293,-3.306616,16.695123,-0.268727,3.534636,457.772701,1688.19923,0.206508,2.244143,-1.420445,5.975321,95.791498,284.626782,0.266892,7.76289,1.489126,4.07511,140.842051,860.142548,-0.166726,0.183458,-0.177601,4.191507,24.635382,21.451109,move--sink-counter
24276,9.493862,3.985869,-1.059988,3.052805,1215.345937,513.215698,0.398986,2.349648,-0.027192,1.945232,108.462027,305.158969,1.440508,0.694916,1.408507,5.29986,185.961561,81.098963,-0.363562,0.152955,0.236338,1.961076,50.371426,13.990566,0.008426,0.010399,-0.584582,2.687499,5.609008,1.346966,-0.018693,0.084927,0.210491,2.36189,23.743348,2.18582,-9.543519,2.581516,0.822903,2.788681,1221.865107,324.251493,2.379939,0.480084,-0.059434,1.732102,305.424054,54.758186,3.307612,1.837728,0.252651,2.085839,431.328279,131.053731,0.31523,0.378717,0.02142,2.578046,40.808433,48.654161,-0.04326,0.803212,0.329177,1.288925,73.510545,98.583474,-0.195627,1.538692,-0.073238,1.461909,106.127769,199.218189,-9.368119,4.026898,0.424975,2.259319,1199.13584,523.086248,-1.318601,0.961033,-0.061386,2.322214,168.889634,124.38302,3.128984,2.442884,-0.303267,1.892815,403.816015,275.447533,0.297491,0.372489,-0.60511,2.436365,41.972963,43.487358,-0.02723,0.629811,-0.225842,2.1305,65.431148,81.472018,-0.142128,1.010797,-0.142926,2.247669,77.168873,121.221122,-9.002545,22.106556,-0.085338,3.169985,1152.397893,2872.057905,-0.067976,10.417657,1.433643,5.191776,142.255786,1354.454234,-2.988034,16.376399,0.004735,2.421366,384.78518,2101.239607,0.349302,2.116263,0.459918,6.284711,92.562179,170.916747,-0.334749,7.560487,0.8774,2.640718,190.535362,817.460998,0.403441,0.404586,0.498498,3.191052,56.684543,43.936851,-9.323662,14.264405,-0.265147,2.881809,1196.067296,1754.750235,-0.855952,7.8057,-0.858306,7.334689,110.790979,1010.722472,-3.740634,13.256238,0.118674,2.095843,522.221287,1033.90783,0.220288,2.149517,-1.223555,5.233711,85.219169,176.853085,0.009609,6.696988,0.942127,2.734491,165.770323,595.635392,-0.033716,0.255565,-0.789951,4.299226,32.47055,32.579961,move--sink-counter
24543,9.585741,3.82549,-1.053019,3.043728,1227.053444,494.386754,0.286777,2.347066,-0.177988,1.882979,120.007584,97.981023,1.552586,0.316412,0.634709,2.64792,198.962227,39.685908,-0.442463,0.219917,0.271328,1.790428,63.345824,15.81613,-0.005538,0.01148,-0.687223,2.649557,5.687927,1.493016,-0.097522,0.154309,0.578184,2.406821,30.821475,18.574969,-9.358863,2.607178,0.964839,3.198329,1202.185836,177.051432,2.427916,0.427422,0.08344,2.068196,310.971419,53.622432,3.170804,2.317822,0.038548,1.744606,408.077557,272.7839,0.340239,0.357989,0.263679,2.631582,53.005407,32.059424,-0.253339,0.650096,-0.026699,1.330501,67.053815,29.855892,-0.076285,1.326837,-0.004516,1.564052,100.441339,13.90999,-9.410848,4.523778,0.55108,2.437164,1205.858292,539.652962,-1.505885,0.928114,-0.625997,2.45483,195.934395,101.064877,3.191111,2.34742,-0.238309,1.97047,421.721159,130.520212,0.485542,0.643169,-0.633518,2.245712,70.76685,65.45136,0.037169,0.607185,-0.089538,2.126727,53.64468,33.634174,-0.121682,0.956089,-0.153081,2.424108,72.844544,43.94515,-9.566588,20.985397,-0.091414,3.516068,1226.929696,2635.135044,-0.485442,12.349161,1.328993,4.804317,156.630751,1591.389842,-2.756096,17.421542,0.327423,2.747424,398.40426,1721.353062,0.304937,2.282363,-0.019234,6.50037,69.756926,263.403836,-0.104532,7.460235,1.142473,2.986894,198.406004,835.72084,0.418635,0.462553,0.115784,3.291972,54.341167,58.854124,-9.325477,16.921893,-0.026652,2.859119,1199.453291,1980.37092,-0.505501,6.686438,-0.124022,4.267976,99.02315,831.631143,-3.524813,15.740499,0.038658,2.129535,478.89866,1637.506595,0.335719,2.171463,-1.022492,4.811624,101.99009,281.399198,-0.133738,6.412198,0.878429,2.720887,201.089377,744.397386,0.025953,0.203376,-1.260004,4.620671,26.479523,24.075749,move--sink-counter
24809,9.631096,3.701746,-1.054957,3.146469,1232.811429,480.129245,0.522937,3.055418,-0.075716,1.448686,132.285793,372.886176,1.613748,0.439589,-0.008923,2.770936,207.508969,50.931393,-0.580337,0.240042,-0.285313,1.64824,75.614645,28.04507,-0.011211,0.012609,-0.634788,2.473088,4.904421,1.619005,-0.135272,0.139407,0.452393,2.632026,32.389165,6.234416,-9.246569,2.973001,0.791185,2.922055,1183.742428,379.770687,2.596144,0.733449,-0.326796,2.228048,334.298431,74.294621,3.409327,2.781842,0.233888,1.500751,451.640767,146.811017,0.509914,0.527909,0.14558,2.294196,65.495999,68.177396,-0.412935,0.418366,0.01912,1.499827,59.591454,42.378496,-0.15177,1.512681,0.025354,1.509999,108.522515,194.413893,-9.504212,4.261776,0.55214,2.547876,1216.553116,553.626172,-1.837859,1.151468,-0.931018,2.807548,235.262501,149.611234,3.137814,2.521963,-0.201079,1.894677,406.289789,268.308164,0.624573,0.61964,-0.180616,2.097474,84.21761,69.441315,0.100749,0.502859,-0.221405,2.308018,56.326255,65.057158,-0.135952,0.904654,-0.346129,2.424336,75.127208,111.173508,-9.587212,18.824093,0.212638,2.761403,1227.326887,2441.398017,-0.533866,11.58973,1.386437,5.259323,113.268219,1477.883904,-2.680061,14.504138,0.533641,3.437338,359.774649,1699.396848,0.504222,2.338457,0.274611,6.281745,83.967993,258.284553,0.042227,5.562204,0.99849,2.896873,153.447062,517.384505,0.357918,0.706459,0.608354,3.234513,56.304812,74.86398,-9.358055,16.998686,-0.049459,2.835131,1200.704905,2100.956243,-0.312398,6.7329,0.093303,4.205994,96.91057,874.791011,-3.282903,17.399161,0.070205,1.921733,462.227331,1673.932042,0.396558,2.104196,-0.96452,4.940276,97.272075,164.32154,-0.22482,6.205222,0.838531,2.754675,159.941262,507.894413,0.059197,0.201505,-1.060382,4.359468,27.712395,24.832133,move--sink-counter
25076,9.469018,2.596598,-0.97838,3.152887,1212.045281,337.219799,0.897972,2.489128,0.141832,1.476571,153.564296,159.055745,1.752953,0.493762,0.217839,3.825904,224.392367,64.117656,-0.688618,0.151096,-0.418969,2.062135,93.146851,5.249157,-0.071628,0.01737,0.458451,4.603812,10.250853,1.92543,-0.150579,0.121081,0.779452,2.612336,25.794094,13.589222,-8.827646,1.861864,0.490983,2.326031,1133.352917,119.46442,2.698666,0.675595,-0.199896,2.224984,345.984085,81.759556,3.657468,3.252593,0.381335,1.486341,470.059473,394.595374,0.587857,0.322871,-0.566208,2.590758,85.301059,16.360747,-0.249078,0.403093,0.579323,1.838365,47.517941,39.936069,-0.261282,1.318935,-0.064674,1.698642,102.76482,21.628914,-9.192462,3.665871,1.016326,3.747,1179.892123,354.860547,-2.618059,1.810588,0.241489,3.583425,335.317904,233.248299,3.03391,2.552044,-0.399477,2.036706,401.799499,163.046375,0.680117,0.686001,-0.002886,1.936571,94.656362,67.281878,0.003563,0.355734,0.080112,2.155253,42.377742,17.754043,-0.419951,0.380733,0.556626,1.846814,72.500134,11.940829,-9.129891,18.905336,0.087616,2.358439,1173.88285,2262.832867,-0.840515,10.915009,0.988992,4.346724,133.080687,1411.012942,-2.135243,16.249353,0.475567,3.431834,324.713201,1625.006148,0.745764,1.903292,-0.437262,4.276953,117.500351,172.981606,-0.083139,5.671998,0.88866,2.621057,195.351631,679.482178,0.349609,0.712805,0.610023,3.159657,60.457419,90.701549,-9.725284,12.86237,-0.272486,3.681328,1245.444915,1648.544529,-0.252616,5.375791,0.177404,5.687723,73.521806,652.63176,-2.612634,16.283272,0.345702,2.137267,352.576998,1919.362111,0.683473,1.422467,-1.810359,7.068561,92.198838,171.522781,-0.170934,6.060061,1.002116,2.845133,192.705816,745.425752,0.216912,0.24069,-0.29226,2.795015,36.013309,22.947135,move--sink-counter
25343,9.647001,2.620595,-0.774382,2.760462,1234.898847,337.532613,0.711273,3.348723,0.344536,1.724589,125.200811,319.483847,1.491564,0.787764,0.041656,2.58266,198.31093,56.775144,-0.627475,0.167664,-0.101674,1.646649,80.362153,21.688797,-0.089513,0.023511,0.427966,3.272708,12.52537,2.650971,-0.10669,0.120098,1.092405,3.10731,25.913999,7.917873,-8.684016,1.658267,0.584421,2.384539,1111.629887,212.952249,2.905525,0.520167,0.10835,2.81229,373.497755,48.821114,3.781595,2.957409,0.544821,1.801181,501.139008,117.231138,0.569309,0.374581,-0.224793,2.608756,73.903729,46.303178,-0.057023,0.150432,0.28844,2.069922,26.809587,8.998297,-0.495941,0.776975,0.300516,1.655304,75.691724,100.960294,-9.410024,3.118718,1.140528,4.241172,1204.885507,390.145578,-2.562056,1.819926,0.448182,3.25961,337.897569,131.44965,3.085366,2.764678,-0.407494,1.947508,402.193369,267.556095,0.878057,0.519142,0.269417,2.520766,117.845425,47.581543,-0.031528,0.359642,-0.071027,2.093749,49.10461,46.759625,-0.736252,0.328635,-0.290842,1.805704,96.27891,36.568598,-9.16047,18.940616,0.067001,2.347677,1175.297798,2360.11365,-0.985455,11.455089,0.764465,3.877393,127.973133,1482.124891,-1.995018,17.36093,0.445832,3.158622,260.595005,2214.619939,0.749315,1.9291,-0.403331,4.179338,97.637234,245.545098,-0.098017,5.663947,0.872032,2.606412,157.272765,463.414188,0.372531,0.709116,0.694817,3.26345,60.103853,70.958551,-9.665324,11.294061,0.09653,3.697992,1240.166598,1350.449839,-0.620907,5.073929,0.185939,3.276168,102.939725,657.891407,-2.420654,14.378394,0.264363,2.110353,374.345936,1169.145686,0.405669,0.901761,-1.009717,3.729706,61.109692,100.779369,0.191021,4.342029,1.200848,3.637779,113.641788,369.109553,-0.083775,0.225265,-0.288308,2.485698,33.026048,13.803797,take-carrot-counter-
25609,9.620077,2.440358,-0.855724,3.206868,1231.494588,312.481649,0.475394,3.451582,0.130776,1.567461,119.074645,282.532047,1.3971,1.025113,0.076326,2.148352,180.72147,122.497966,-0.378936,0.146276,0.318333,2.330084,49.341737,17.723406,-0.068405,0.030219,0.059584,3.420398,11.844907,2.919561,-0.103693,0.118952,1.146104,3.394382,22.464119,11.270581,-8.74937,1.835173,0.540503,2.205221,1121.906622,167.913761,3.361272,0.595563,-0.051524,2.326918,432.652121,44.449303,3.995288,3.164659,0.272249,2.05813,513.54371,376.590406,0.352797,0.532351,-0.16415,3.071447,51.482323,59.537155,-0.071874,0.114547,-0.148254,2.037708,27.274261,14.326912,-0.115782,0.587482,1.052559,3.168775,42.160695,55.03225,-8.856946,2.282433,0.181785,2.774523,1134.237423,277.047987,-2.952189,2.518809,0.058288,2.159578,378.678709,317.94556,3.211004,2.803262,-0.203179,1.818292,421.132499,230.79469,0.420648,0.461463,-0.040169,2.078065,58.12088,52.408807,0.032181,0.288859,0.033765,2.699119,33.172704,20.363442,-0.514614,0.458115,-0.19068,1.893325,66.120665,59.053115,-9.195987,21.255872,0.539777,3.49409,1181.376205,2603.344688,-0.797897,8.080335,0.352808,3.434401,102.662294,1049.824131,-1.540555,15.718356,0.34919,3.024621,243.576674,1719.380731,0.47106,1.11378,0.566887,3.959994,71.523735,121.335864,-0.065536,6.030258,0.724725,2.52154,203.933366,732.86738,0.296895,0.594027,0.989099,3.511336,57.461727,77.15699,-9.654391,13.837049,1.040468,6.577352,1236.144789,1784.2391,-0.325511,14.472832,-2.039758,10.411822,145.085772,1729.391994,-3.028515,14.570123,0.144716,1.82,393.153834,1826.365835,0.403701,1.231667,-0.573176,3.157758,55.880612,152.973796,0.103233,4.679348,1.039307,3.116027,168.723747,606.743641,-0.005116,0.220815,-0.163786,2.474981,33.361632,28.164886,take-carrot-counter-
25876,9.429192,3.268786,-0.37753,2.755845,1207.072195,419.889177,0.285723,2.844057,0.120634,1.807514,97.315314,240.73534,0.96926,0.797428,-0.551111,2.97069,126.544968,93.857937,0.098018,0.376782,-1.109707,3.425489,42.141501,42.745804,-0.238293,0.155899,1.360048,4.62624,39.711746,10.010805,-0.047531,0.14052,1.156452,3.200832,26.372906,7.819833,-8.006507,5.644735,-0.614364,2.535406,1028.726653,607.102147,3.248552,0.537196,-0.324926,2.726682,415.924621,68.401877,4.494512,4.693756,0.288686,1.721007,596.717712,211.866148,-0.227369,0.391965,0.75382,2.688665,33.894627,46.188804,-0.173625,0.112438,-0.744573,2.548725,27.503926,10.453876,0.377005,0.117195,0.117886,1.630422,48.943454,14.180606,-8.719069,2.945136,0.174663,2.131677,1116.37775,371.041522,-3.217278,2.519509,-0.372268,2.269266,419.242679,229.592278,3.309023,2.560877,-0.148643,2.039746,430.873828,233.735855,0.046147,0.701824,-0.304155,2.405719,56.532099,84.573244,0.137273,0.164925,-0.812651,2.884553,30.027317,20.722973,-0.205519,0.427879,0.203778,2.128996,42.422751,38.463005,-9.256592,18.143652,0.66318,4.355039,1187.429636,2261.96554,-0.617293,8.508665,0.405596,3.284603,115.372435,1104.039501,-1.55749,15.827339,0.352109,3.010621,221.763211,1947.892807,0.035572,1.547301,0.293905,2.61325,45.206555,176.335795,-0.008028,5.365674,0.549047,2.188296,161.710611,456.573067,-0.03523,1.373214,1.162545,3.181832,85.33761,130.031808,-9.635547,13.761271,1.064814,6.670653,1236.387807,1670.316028,-0.51662,14.634305,-2.146322,10.602654,172.710944,1872.391352,-3.266298,13.434444,0.0735,1.95451,484.640617,793.252395,0.289428,1.368178,-0.677668,2.868226,58.49219,145.385053,0.079855,4.667479,1.011995,3.086818,123.708088,365.663049,0.038269,0.234021,0.075895,2.212783,27.068979,19.180473,take-carrot-counter-
26143,9.073436,3.170029,-0.303605,3.409114,1161.400197,412.214066,-0.045743,3.488562,0.068845,1.757681,120.394739,224.091127,-0.360693,4.805774,1.632936,5.038547,125.714664,407.884057,0.546689,0.524868,-0.37407,1.635541,70.052651,68.079563,-0.637579,0.641109,0.841248,2.681006,87.071329,68.748042,-0.022769,0.164637,0.84706,2.881287,31.233764,19.014304,-7.449594,6.558242,-0.333848,1.962676,958.02411,716.975989,3.233224,0.531142,-0.323668,3.075892,415.430922,48.292342,4.658578,5.669636,0.115726,1.699179,602.386327,621.39139,-0.582918,0.473229,0.011534,2.059711,74.62413,61.512251,-0.349236,0.05195,-1.126756,4.047016,45.874423,5.070216,0.163903,0.351168,1.104199,3.412471,41.488447,25.332218,-8.877383,3.688203,0.108513,1.651243,1136.378708,476.927938,-3.364221,2.790333,-0.400056,2.250896,432.543698,336.480021,2.807543,2.908075,-0.025984,2.233026,360.853701,361.131934,-0.471785,1.159972,0.171285,2.514756,80.37011,147.811368,0.019176,0.117923,-0.616487,2.759417,24.031767,12.372698,0.257494,1.279945,-0.369836,2.160119,95.583285,165.542753,-9.48714,16.379919,0.811648,4.735543,1217.543366,2006.796165,-0.503654,9.963372,0.656448,3.433171,107.514273,1277.565064,-1.638543,14.073072,0.627446,3.327002,267.266991,1394.339343,-0.085541,1.062492,0.280921,2.765437,64.577254,137.916196,-0.175881,4.763131,0.433523,2.45299,184.165256,594.910064,0.024906,1.435355,1.187247,3.182588,93.973121,157.879185,-8.980522,10.673305,1.667099,11.3171,1153.783739,1231.526967,-0.619948,14.341254,-2.305933,11.267796,134.79312,1773.453161,-4.213899,9.3394,-0.032832,2.035378,548.999661,1048.342421,-0.152424,2.53762,0.241709,3.884369,88.981826,327.421684,-0.574123,3.340878,1.052888,3.176789,100.592504,359.524957,0.064792,0.259711,-0.067222,2.330435,37.127519,32.317118,take-carrot-counter-
26409,8.504232,3.758999,-0.51937,3.286603,1088.589471,487.150087,-0.429269,5.1305,0.11978,1.525559,154.190853,509.621988,-2.52548,15.092304,0.548292,1.754085,339.566243,1791.033362,0.695674,0.41722,-0.08389,1.911439,101.925801,15.213412,-0.876947,0.624964,0.254633,2.206664,120.1598,52.083144,-0.007891,0.162895,0.960388,3.074421,26.173955,10.323795,-7.530355,6.793131,-0.372478,1.911026,977.962368,449.430126,2.448005,3.547242,1.146863,3.27192,319.380742,400.668892,5.25455,3.90815,0.383696,2.179985,681.552121,315.439219,-0.765111,0.420135,-0.17303,2.07682,103.926898,35.429521,-0.227104,0.083306,-0.590365,2.150136,32.290834,7.695561,0.043582,0.387188,0.551014,2.362307,52.465689,49.927975,-9.255885,3.626807,-0.302743,1.695868,1184.753918,471.631163,-3.087616,4.459998,-0.745372,2.512296,412.259693,361.486515,2.409246,1.736835,0.403619,2.035085,320.726879,102.585897,-0.656832,0.776118,0.652292,2.711817,96.395223,65.62648,0.091721,0.164242,-0.794075,2.845213,20.939681,19.829973,0.661373,0.671741,-0.672151,2.782869,93.316399,62.882606,-9.491891,16.369453,0.808605,4.737745,1216.234785,2079.434585,-0.502996,9.129046,0.791193,3.976238,114.812382,1173.260658,-1.515045,14.3974,0.676452,3.303779,216.573281,1724.679187,-0.250131,0.983675,-0.119632,3.090129,54.589736,96.877817,-0.266903,4.642238,0.337908,2.506064,136.096506,359.050731,0.066033,1.459169,1.252876,3.246404,88.94086,147.828903,-9.663325,6.66039,3.491378,22.865697,1236.926605,865.239891,0.551328,13.087058,-2.042117,10.345768,157.182633,1388.67679,-2.66325,9.06725,0.624449,2.481212,340.929412,1178.738235,-0.532604,1.68261,0.540888,5.673142,78.983147,193.544346,0.241727,0.986058,1.109898,5.16506,37.998604,125.605268,0.200889,0.128803,-0.866098,3.288375,33.010594,9.946993,take-carrot-counter-
26676,7.538247,2.073921,-0.567045,2.58773,965.359349,255.533659,-1.389229,5.447956,-0.472173,1.426904,188.627317,645.571127,-4.670178,14.123441,-0.379154,1.525502,609.904258,1604.206476,0.751697,0.347732,-0.180937,1.978505,97.502036,41.266057,-0.842206,0.709911,0.069905,2.221785,123.25513,35.637669,0.123482,0.041001,-0.425768,2.256012,15.960966,5.25328,-7.565829,6.597458,-0.489716,1.957342,973.106641,713.634277,1.265137,4.323627,0.740241,2.516778,169.22526,561.657496,6.172161,3.215403,0.413184,3.097942,796.912514,244.930112,-0.530034,0.888375,-0.77747,2.832463,76.725047,95.151536,-0.160818,0.092943,-0.116041,1.743618,22.700001,11.653176,0.012081,0.364582,0.547478,2.399713,45.754804,14.214977,-9.247258,2.240212,-0.368588,2.124373,1184.072064,275.403708,-2.066147,5.741725,-0.015933,1.551314,265.653844,736.650217,1.861098,1.350893,-0.258735,2.186976,241.793002,148.441608,-0.621531,0.800093,0.7086,2.687786,79.722674,103.61881,0.001373,0.18174,-1.122976,3.185598,28.003145,11.185245,0.625271,0.660704,-0.905846,2.854155,96.585202,39.516586,-9.211765,7.191309,-0.592687,4.979072,1182.671578,801.542872,-0.114876,5.568469,1.59395,7.896258,93.350556,669.0681,-0.741494,8.225396,0.644289,2.887985,139.948875,919.52114,-0.440431,0.589408,0.573812,3.080359,56.375915,76.640789,-0.771728,2.573397,1.257368,3.03557,120.510137,258.995212,-0.127794,1.205516,1.311824,3.456657,65.2503,95.49087,-9.498193,0.817497,0.021661,7.062075,1215.769429,106.271418,0.736078,4.294384,0.093451,2.332921,129.437056,557.872718,-1.738199,4.981138,1.141808,4.106878,225.361844,627.287111,-0.626374,1.024455,2.414031,9.637484,92.26315,100.129448,0.418885,0.58327,1.142195,3.883817,58.788488,66.617788,0.182744,0.107326,-1.368031,4.057375,23.937676,13.545272,take-carrot-counter-
26943,7.445125,1.763068,-0.721989,3.33426,954.990307,168.280109,-2.39585,2.514754,-1.808089,5.498591,321.422017,179.931273,-6.414459,4.879083,-1.144521,3.961364,834.988592,268.10365,0.422042,0.474126,-0.437667,2.203499,54.584469,60.694051,-0.508791,1.069564,0.372462,1.754887,86.60439,136.763162,-0.038062,0.090998,-0.071697,2.468721,20.405799,11.793223,-8.502029,3.364054,-1.294901,4.901297,1091.527554,324.397021,1.352603,4.942147,0.473181,2.424238,253.245681,100.441454,5.672772,4.182035,0.069074,2.295259,727.845506,503.981448,-0.136627,1.037518,-0.067737,1.88069,71.090347,123.570116,-0.035926,0.291378,-1.831659,7.607576,30.254846,37.452197,0.145128,0.626937,-0.188634,2.359795,63.690289,74.914281,-9.248927,1.739231,-0.108682,2.070584,1184.272049,210.795005,-1.786098,5.120005,0.256833,1.896821,291.413334,147.456035,2.34933,1.963598,-0.046477,2.174324,301.0246,252.377526,0.033465,2.098841,-0.245275,2.805582,102.036956,271.704213,-0.105524,0.254584,-0.859353,2.711051,35.739033,30.838733,0.244426,1.380974,-0.161445,2.258701,98.963319,179.587947,-9.874251,2.262972,2.143365,13.270474,1263.970762,291.617019,-0.174446,4.938687,1.930787,9.588875,80.640712,635.566569,0.312467,3.291626,1.203296,9.225882,78.377226,395.938851,-0.219632,0.223236,0.433443,6.304161,28.518896,28.662863,0.0804,0.101412,0.007511,7.986111,17.995823,13.189466,0.330694,0.109498,-0.888927,2.932327,42.62137,13.843861,-9.441935,0.80884,0.209415,7.230748,1208.63138,102.736841,1.344185,3.444049,0.790848,3.534505,192.917719,326.991414,-2.209023,4.124414,1.046365,4.387437,307.77194,301.810032,-0.538935,1.063787,2.508793,9.760723,72.10282,131.341215,0.118485,0.964619,0.613197,2.205123,69.883078,51.576895,0.120921,0.109487,-1.835418,5.081589,23.341646,9.391526,take-carrot-counter-
27209,7.333116,0.898187,-0.117239,3.333245,939.433134,93.149879,-2.263345,2.183173,-1.126976,3.38814,296.931985,216.675052,-6.753531,2.177986,-0.002483,2.507501,864.903631,270.838958,-0.256061,0.591713,0.556574,2.367774,56.748777,72.14437,0.136465,0.619136,1.208319,3.256503,53.189335,64.470299,-0.280803,0.083618,0.168276,1.656595,36.125929,10.66404,-8.539302,0.88941,0.22792,2.732962,1093.033517,115.577376,1.622607,6.090877,0.37236,2.125735,209.125802,788.333325,5.578451,3.648994,0.121041,2.676863,717.117543,404.615851,0.180334,0.680815,0.287934,2.707468,51.967626,54.123125,0.54794,0.852313,-0.829099,2.327995,78.424615,91.286613,0.483347,0.416121,-0.16972,2.006233,67.094332,43.413936,-9.351187,1.558434,-0.211,2.196825,1198.000823,162.796607,-1.013726,2.137796,-0.169185,1.656925,130.733337,273.954398,2.55002,1.235465,-0.482642,2.698655,327.033397,154.113103,1.128623,1.808423,-0.334243,1.509439,146.309892,226.633041,-0.039079,0.267748,-0.525094,2.137971,39.781237,10.093215,-0.537528,0.735344,-0.01649,1.627897,71.401612,89.841511,-9.736381,0.070291,-1.716787,6.442405,1246.307268,7.141334,0.106235,0.308217,2.584189,13.992855,25.677264,32.566248,0.808879,1.290563,-1.086606,2.960844,119.219166,112.363339,0.003481,0.150468,-1.141473,4.266114,22.802141,18.261934,-0.012078,0.042418,0.753797,2.772028,15.189187,4.814913,0.063905,0.082474,0.182246,2.512878,21.397604,10.723038,-9.413179,0.553419,2.066244,12.749489,1204.908847,71.180874,2.073824,1.832019,-1.116169,6.280822,265.506884,237.833544,-1.762222,1.44349,-0.789351,3.767184,227.40837,174.448236,0.013048,0.343072,-0.16554,4.338363,33.836727,44.37367,0.057544,1.138446,0.664917,2.159487,85.040033,148.03184,-0.056513,0.018691,1.65854,6.786019,7.918132,2.266381,take-carrot-counter-
27476,7.742441,0.904991,0.059658,1.967352,991.097696,115.624556,-0.80664,5.935726,-0.468084,1.772153,194.440393,745.741426,-5.257294,4.71223,-0.424421,2.037419,673.439309,602.135279,-0.689029,0.519594,-0.033652,1.882119,89.944703,62.630008,0.509995,0.078448,0.717332,3.231193,68.352945,3.681477,-0.318584,0.066803,0.195665,1.686621,46.001497,1.492328,-7.946308,1.052686,0.045319,2.660054,1017.160405,135.831914,2.747518,5.021875,1.27964,4.145005,366.239989,487.178067,5.728942,2.762561,-0.182885,3.282111,736.861038,276.278759,0.444291,0.303962,-0.412995,2.682934,59.107939,35.403991,0.510445,0.929759,-0.732923,2.201304,87.040718,68.40588,0.429104,0.503731,-0.019624,1.932453,79.19901,13.82364,-9.410751,1.399127,-0.083607,2.329128,1205.087339,162.393815,-1.290464,1.844972,0.018796,2.417769,190.674775,95.903023,2.707739,1.586052,-0.538431,2.607491,347.600617,195.108889,1.260915,1.569138,-0.295214,1.537087,190.509535,41.421376,-0.036303,0.229955,-0.157521,1.70645,38.547149,29.06071,-0.694157,0.472628,0.254125,1.476222,107.446227,3.52044,-9.799863,0.025687,-0.776605,3.900612,1254.382571,3.333786,-0.120435,0.619393,1.380997,3.845745,44.613602,54.630405,0.782718,0.908006,-0.978029,3.220141,104.038577,105.593977,0.265954,0.183697,-0.723904,2.159567,35.526617,23.34024,-0.016314,0.035034,1.08376,3.350795,9.497021,3.193159,-0.171732,0.071589,0.244133,1.460032,22.611958,9.298085,-9.57912,0.444695,2.767255,14.301724,1226.240448,53.4243,1.649727,1.994484,-0.978089,5.667803,211.188668,259.204083,-2.183337,0.599123,0.520114,2.939445,283.388386,42.873184,0.227651,0.181256,-1.52642,5.126044,29.911252,22.845559,-0.143662,0.970086,0.396739,2.204496,68.691618,56.616549,-0.162576,0.048637,0.547809,1.852453,22.706472,5.01432,take-carrot-counter-
27743,8.2972,0.551613,0.683042,2.929812,1062.345902,61.478499,0.895763,5.849407,0.315599,1.567584,196.974303,725.549092,-3.524652,5.196196,0.047155,1.414161,451.237101,674.635869,-0.715305,0.482684,-0.015557,1.918587,109.564148,5.28432,0.482737,0.079084,0.100188,1.641177,62.658989,8.569486,-0.257368,0.108484,-0.106798,1.673335,35.297877,11.556338,-7.276843,0.989377,0.082898,2.187024,931.468325,127.696619,4.146694,0.948403,0.73769,3.399246,530.78285,123.256003,4.797733,1.490842,-0.218461,2.751743,614.862872,179.196578,0.120517,0.413004,0.478741,2.741224,40.604534,51.93666,0.496723,0.996122,-0.60887,2.066592,77.458672,112.096389,0.433856,0.510501,0.021362,1.913727,62.006392,54.305005,-9.458652,1.229165,-0.263673,2.878043,1211.847345,116.001561,-1.596888,1.190834,0.343444,2.62896,205.139221,150.066843,3.244555,1.426727,-0.496488,2.462098,415.88062,177.909211,1.220745,1.677792,-0.252902,1.529553,160.932846,194.616911,0.091857,0.219398,0.542352,2.037508,30.327809,16.123368,-0.556013,0.6949,0.054648,1.490932,72.181172,88.058855,-9.738622,0.2749,1.482984,12.015176,1246.550849,35.460107,-0.556221,3.058545,2.403822,11.818937,72.727363,394.216191,0.453768,2.3832,0.5024,3.649832,92.645609,227.200094,0.3244,0.51909,0.836383,5.096605,54.061132,48.478645,0.143853,0.369134,-1.532637,5.197661,31.826917,44.92606,-0.151318,0.144924,-0.989912,3.64204,29.572007,10.918411,-9.618968,0.443916,2.599937,13.709463,1231.330399,53.718267,0.831267,2.36348,-1.542465,6.754069,111.244856,290.607662,-1.770939,1.671586,-0.419169,2.30384,232.79936,172.730849,0.198848,0.190352,-1.566357,5.079418,36.801692,13.537027,-0.403929,0.56578,0.857177,2.681876,51.733456,73.519182,-0.185718,0.045773,0.342495,1.833599,26.361396,3.891357,put-carrot--cutting_board
28009,8.848381,0.306923,0.001521,2.39995,1132.652341,37.777786,1.908824,2.289346,0.612319,2.368637,271.240278,77.462436,-2.328953,2.679017,0.818678,2.409838,310.505243,228.66015,-0.348812,1.188795,-0.283872,1.687042,90.940204,145.549338,0.347734,0.106861,-0.492696,1.850235,45.618314,12.312506,0.065115,0.333537,-0.474532,2.482037,44.133316,43.034313,-7.095798,0.737394,0.217222,2.983473,909.917358,48.122028,4.347184,0.483424,-0.15215,1.622252,557.098372,51.222376,4.496209,0.941194,-0.754552,2.680481,575.532491,122.060812,-0.42679,0.726896,0.451174,1.838219,66.201729,80.620019,0.629164,0.783666,-0.454951,2.43588,103.859919,33.635785,0.251079,0.313744,0.097741,2.303589,48.773205,19.437245,-9.934891,0.906316,0.232816,2.138,1271.669423,117.713003,-1.330056,1.030677,0.779803,3.655325,175.33629,106.10704,3.275954,1.419098,-0.407484,2.351353,419.912749,176.664207,0.274416,3.036442,-0.071599,2.347676,130.69958,392.683684,0.032767,0.339373,0.94711,2.732894,42.261558,34.35242,-0.161282,0.557346,1.059014,2.802285,45.648488,54.046809,-9.684854,0.323092,1.300408,9.798389,1239.676153,41.430447,-0.87679,2.986374,2.032341,10.750158,118.725197,364.509394,0.484538,2.433412,0.560812,3.561391,75.75048,315.36656,0.333454,0.547366,0.882927,4.732823,45.624512,67.051394,0.083409,0.39743,-1.592933,5.098376,35.142772,35.578437,-0.191464,0.137705,-1.370385,4.544428,25.215085,17.347552,-9.762485,0.38773,2.597684,15.174865,1249.615612,49.72301,0.29349,2.237725,-2.580444,10.541517,79.630634,278.979679,-1.269457,1.912627,0.090631,2.099787,165.511607,232.995844,0.226958,0.173372,-1.701962,5.530861,29.107862,22.491161,-0.262873,0.367678,1.536052,5.308313,39.93503,40.47471,-0.212235,0.038312,0.241461,2.150211,28.460968,3.838487,put-carrot--cutting_board
28276,9.135085,0.289486,0.156966,2.815486,1169.303971,37.157161,1.600234,3.639216,0.66259,2.082503,223.927268,343.288808,-1.41494,0.515415,0.826303,3.662154,182.636597,58.240153,0.239297,1.009924,0.583285,2.008354,74.936942,107.539462,0.213894,0.041544,-1.185741,5.261706,29.830632,3.177584,0.407251,0.231105,-0.442596,2.046812,53.498895,27.754035,-7.602738,2.106829,0.591382,2.300806,974.568981,230.102304,4.155514,0.790463,0.420708,2.316498,534.600226,57.17222,3.985277,0.41059,-0.868589,2.818812,510.898194,40.714761,-0.677898,0.642335,-0.097283,1.748058,96.038302,56.634073,0.196112,0.222889,0.210861,2.300538,31.29842,23.43687,0.089308,0.194787,0.17479,2.465521,29.587132,13.507665,-9.240723,1.863504,-0.183715,2.264506,1184.45207,180.759556,-1.472459,1.147221,0.524742,2.919139,189.071788,145.633523,3.688641,1.209582,-0.173065,1.942602,472.154586,157.16275,-0.671117,1.22253,0.454881,2.659712,94.568011,134.149378,-0.061371,0.280819,0.971122,2.803196,36.93009,27.474381,0.321817,0.102775,0.670204,2.625128,41.716495,12.675384,-9.681723,0.31208,1.383666,10.522026,1239.261823,40.531273,-1.4192,2.689778,1.578716,10.542334,181.659871,349.744359,0.205773,1.906018,0.825592,4.070836,64.103158,235.221343,0.136151,0.564755,0.2523,3.864238,34.214925,70.930833,0.199902,0.352891,-1.402254,5.064968,35.5373,45.728701,-0.156239,0.127301,-1.300563,4.699884,24.58673,13.306376,-9.764435,0.016482,0.854516,3.506301,1249.847732,2.141451,-0.442736,0.703843,-2.382672,10.703665,57.388594,90.284033,-0.54363,1.294138,0.805977,2.897643,72.335047,162.11899,0.040614,0.065668,-1.644625,6.016665,16.288266,8.169103,-0.108666,0.028422,-0.758831,3.458124,13.910631,3.695388,-0.224323,0.023265,0.8934,2.454794,30.221662,1.614644,put-carrot--cutting_board
28543,9.359759,0.159833,0.26678,2.626624,1198.255038,12.957243,0.398236,5.312485,-0.18285,1.380245,192.308913,679.06962,-1.020318,0.325668,0.736855,2.579897,135.578435,21.317694,0.608562,0.3099,0.154665,1.850662,91.88639,2.593597,0.104436,0.019789,-0.089497,2.404818,14.503052,2.070997,0.474899,0.173011,-0.704489,2.185046,69.692228,4.053549,-8.156212,2.323226,-0.00778,1.884667,1045.227539,261.23383,3.765051,1.273361,0.243739,1.713909,481.937682,165.436504,3.750956,0.166484,-1.10631,4.829586,480.704286,12.782182,-0.783904,0.470749,-0.020506,2.127685,109.354791,31.206811,0.267379,0.158847,0.243332,3.021085,37.769921,16.604484,0.151869,0.127937,-0.342176,2.456591,25.374904,14.400924,-8.694826,1.852091,0.532816,2.397666,1112.939477,240.791581,-2.000944,1.211024,-0.393303,1.866685,256.129808,157.438126,4.143651,1.634707,0.275851,1.698082,531.481677,194.127324,-0.832457,0.847906,1.077535,2.97255,126.990629,34.497342,-0.161271,0.226702,0.98907,2.828746,31.685345,20.805988,0.373658,0.118674,1.309118,4.452864,49.349287,13.087386,-9.605202,0.298415,1.866887,12.419236,1229.515639,36.862303,-1.711788,2.793234,1.054414,8.902358,219.36385,361.436131,-0.359496,1.624851,0.217812,3.885202,65.977062,175.804859,-0.081672,0.447251,-0.329478,5.614159,30.111215,53.686457,0.165399,0.362789,-1.500986,5.125076,30.835018,41.31329,-0.057994,0.087716,-1.707804,6.374927,14.690634,8.855269,-9.732852,0.010252,1.176894,4.563014,1245.807274,1.246183,-0.944095,0.242093,-0.058327,1.695373,121.741114,28.028929,-0.023902,0.531581,1.234373,3.644221,42.19446,67.891215,-0.084994,0.016253,-0.694097,2.946428,11.357236,1.944665,-0.082718,0.017781,0.219191,2.900349,11.084935,2.141555,-0.123962,0.004408,0.607742,3.05727,15.960794,0.526138,wait---
28809,9.600273,0.072887,0.270305,3.275603,1228.844701,9.097919,-0.881397,2.485871,-1.104547,2.778631,142.778978,201.746837,-1.088029,0.293814,0.593476,2.653999,141.330593,29.022846,0.374356,0.740345,0.608025,2.169489,67.830466,87.773512,0.10434,0.021521,-0.083771,2.149413,13.365169,2.794342,0.321158,0.343492,-0.013446,2.059307,47.39458,42.94173,-9.037689,1.350386,-0.512771,2.122236,1157.008462,168.844407,3.045124,0.983878,-0.467053,1.824822,390.45788,119.512736,3.675435,0.191259,-1.203839,4.606023,470.64938,21.986996,-0.481405,0.871559,-0.259435,2.375767,64.376598,112.936677,0.15838,0.186556,-0.222675,2.268795,32.766856,24.262144,0.070542,0.115251,-0.954495,3.379239,17.605286,11.411529,-8.150583,1.825243,1.44389,4.058474,1045.087646,177.262457,-2.562078,0.863305,-0.974911,3.274843,328.447565,107.035797,4.404366,1.150003,0.522973,2.070576,564.824549,130.453107,-0.525288,1.498523,0.396386,2.31753,101.129417,193.971949,-0.242592,0.187456,0.937308,3.00544,37.224218,17.686439,0.011343,0.431759,0.548732,1.787288,44.514081,38.13839,-9.597955,0.064905,-0.209147,14.512799,1228.539143,8.407543,-1.918585,0.641167,-0.892602,2.846483,246.352385,77.332569,-0.254359,0.507489,0.016911,2.096817,45.677975,49.699737,-0.094396,0.076246,-0.384181,3.080303,18.160573,6.998673,-0.035137,0.034528,-0.134673,3.397121,12.549812,2.312169,-0.105874,0.008637,-0.169361,1.761379,14.072978,0.894717,-9.719151,0.008234,1.58815,6.44122,1244.052129,1.04237,-1.175953,0.263917,-0.807745,2.432815,151.461674,29.820408,0.048681,0.451958,1.729468,5.224101,36.565928,50.123942,-0.068144,0.016676,-0.261468,2.197827,13.181378,0.618216,-0.044507,0.017201,0.468888,3.228012,9.598824,2.208541,-0.087041,0.005171,0.258219,1.868088,11.577003,0.515284,wait---
29076,9.674441,0.058074,-0.049667,2.140962,1238.331997,7.415399,-1.220049,1.267027,-1.374424,3.996916,173.341327,74.932116,-0.804524,0.201789,0.432166,2.957895,103.013089,26.129574,-0.331608,1.094488,-0.030734,1.542861,85.739033,142.189167,0.138469,0.023299,-0.115779,1.716153,19.190956,2.170023,-0.192347,0.558767,-0.041727,2.140486,58.210644,72.66283,-9.460878,0.598882,-0.443926,2.348861,1211.000809,77.555906,2.668355,0.551414,-1.192131,3.72883,343.332255,52.327224,3.492546,0.425595,0.397629,4.600891,448.49802,34.716259,0.354157,1.141794,-0.218115,1.82583,88.350046,147.834351,-0.106534,0.09118,-0.256312,2.074841,24.901706,11.851097,-0.313133,0.242567,1.421659,4.086481,43.561049,26.926956,-7.879157,0.976258,1.482165,4.526341,1009.322561,101.630989,-2.665594,0.649913,-1.011682,3.917781,345.732752,35.044054,4.409409,0.948392,0.275023,2.127213,568.439429,50.764169,0.426437,1.46649,0.315897,2.60685,92.429999,189.019698,0.148026,0.140966,-0.50759,2.036786,27.361068,12.150178,-0.188438,0.439459,-0.22999,1.542475,50.353969,45.773235,-9.621968,0.022269,0.599761,2.515149,1231.633359,2.054784,-2.267584,0.23283,-0.692817,2.396466,290.674245,26.370826,-0.385283,0.376025,-0.114077,2.519867,54.385819,40.550733,0.013437,0.078689,0.229765,1.858304,20.822514,10.232618,0.010209,0.020116,-1.064076,3.01871,7.9517,2.066512,-0.031123,0.016945,-0.030997,1.774272,10.272622,2.201736,-9.69531,0.002807,0.538863,2.9159,1241.00128,0.301646,-1.461229,0.077172,-0.355277,3.829349,187.49058,7.341618,0.100796,0.137289,1.085615,3.328883,24.938928,10.623168,0.042327,0.064116,-0.568283,1.907589,20.360377,7.71343,0.058536,0.017242,-0.285928,1.73369,10.898932,2.224135,-0.028258,0.012991,-0.109366,2.044587,9.038759,1.689553,wait---
29343,9.566677,0.07796,0.228987,2.030689,1224.699284,3.739447,-0.232094,3.948938,-0.51301,1.563593,161.631398,479.633004,-0.435273,0.290352,-0.360637,2.056004,64.543685,20.908451,-0.823087,0.546986,-0.439193,1.967989,115.501744,35.557162,0.069005,0.020183,-0.890436,2.599335,13.176532,1.106963,-0.45163,0.267682,0.382668,2.009022,68.318995,13.765231,-8.966367,1.045446,-0.160157,1.616896,1149.457025,71.692372,2.801455,0.601154,-0.497654,1.96307,360.169336,60.110673,3.317968,0.533531,-0.086223,3.136359,424.935484,66.202672,1.065371,0.841049,0.213157,1.532089,138.141217,101.63593,-0.258843,0.108724,-0.754326,2.950009,36.072824,10.907003,-0.692005,0.397696,0.543725,1.784373,89.190165,49.982877,-8.539836,1.56859,0.408833,1.624181,1093.726099,182.21033,-2.299846,1.267876,-0.460765,1.788938,295.079249,158.330902,4.440419,0.647513,-0.421075,1.786645,569.221013,68.912018,0.72863,0.702575,-0.530204,1.986127,115.467342,17.794806,0.226761,0.135204,-0.187011,1.762149,31.522304,16.556379,-0.377554,0.234068,-0.524083,2.980822,59.880678,10.592733,-9.555039,0.024776,0.833565,3.482733,1223.060182,2.630857,-2.171105,0.24988,-0.284819,1.637137,278.645192,25.921746,-0.25139,0.450248,-0.374169,2.982478,45.006102,58.559239,0.194249,0.066798,0.831113,2.676933,25.635326,8.068015,-0.080012,0.006508,-0.416506,2.817567,10.41109,0.790841,0.021866,0.010007,0.61055,3.074329,6.564849,0.741508,-9.700355,0.002533,-0.050792,2.123695,1241.648542,0.208949,-1.397343,0.11353,-0.171723,2.187661,179.715342,9.893411,-0.09171,0.199008,0.380417,1.604822,33.824831,23.390948,0.144693,0.050374,0.198236,2.038024,21.641233,4.560942,0.110932,0.009757,0.01266,2.107994,15.457444,0.676443,0.036996,0.006501,-0.006052,1.883967,6.085804,0.719713,wait---
29609,9.545336,0.082399,0.043834,1.824275,1221.822614,9.952603,0.918105,3.493414,0.442556,1.461252,147.676986,397.52006,-0.174116,0.442667,0.260468,1.483167,55.277152,56.442077,-0.914265,0.368037,-0.101905,1.60262,124.033537,21.043439,0.067289,0.019724,-1.007275,2.697668,10.570555,2.559156,-0.441949,0.273429,0.419403,1.924398,63.686486,21.969278,-8.768964,0.964897,0.116264,1.485365,1122.939966,107.197007,2.846215,0.486363,-0.445227,1.892433,366.369471,39.420698,3.429156,0.65585,0.125041,2.161933,442.736907,32.032137,1.22286,0.580391,0.28797,1.969743,167.877101,17.020166,-0.269141,0.086163,-0.217069,1.850281,37.752475,7.419106,-0.689149,0.407452,0.491982,1.781418,103.890817,5.17075,-8.860361,1.355951,-0.190259,1.828942,1136.201231,101.549958,-1.882578,1.018156,0.327507,2.142376,247.625099,80.789418,3.903818,0.315778,-1.087282,3.893173,499.874523,38.12009,0.670457,0.79593,-0.458471,1.87986,89.872819,92.19052,0.2653,0.108579,-0.257293,2.010956,41.572577,4.990493,-0.356971,0.19342,0.255673,1.874351,45.845323,24.930078,-9.562184,0.024002,0.782454,3.507634,1223.959583,3.119614,-1.99962,0.205638,0.377352,1.890017,256.126112,25.319576,0.227761,0.371273,-0.233052,1.565363,44.587308,46.304555,0.243409,0.034363,0.355618,1.990155,34.520659,0.961343,-0.053297,0.009568,-0.081903,1.923719,8.271434,0.897043,0.054958,0.003106,-1.073198,2.675003,7.751413,0.235633,-9.708496,0.002288,-0.452317,2.584591,1242.687794,0.283483,-1.259053,0.126145,0.65609,2.277288,161.242082,15.976358,-0.328741,0.216103,-0.35441,1.543326,43.85146,25.685693,0.174509,0.03384,-0.228584,1.839902,26.352838,1.296893,0.135311,0.004942,-0.728519,2.498882,17.740912,0.408269,0.055809,0.003554,-0.550346,1.835194,8.677886,0.076795,take-carrot-cutting_board-
29876,9.48125,0.060278,-0.331312,2.825006,1213.705936,3.757534,1.873097,1.215138,1.616637,4.505073,250.025364,78.213697,0.194796,0.217561,1.27385,3.652498,33.335249,20.531764,-0.64228,0.572992,0.272292,1.426068,82.801983,72.967534,0.033047,0.014949,-1.896274,5.465217,7.89277,1.239536,-0.326311,0.3054,0.82762,2.10367,48.659717,29.821324,-8.622608,0.679432,0.042058,1.665216,1105.574112,22.413848,2.725758,0.686575,-0.161925,1.796269,352.311758,51.269569,3.423597,0.675779,0.065244,2.086159,439.032889,76.559672,1.007692,0.877888,0.112865,1.510517,130.242198,108.986704,-0.18403,0.084477,0.443378,2.013683,23.780165,10.816566,-0.580973,0.566165,0.245457,1.666992,77.103,67.03601,-9.316354,0.590409,-0.476538,3.763814,1192.760961,66.654095,-1.404321,0.396521,0.660321,4.090618,180.79162,45.625873,3.598843,0.107598,-0.279274,2.236761,460.669478,13.734347,0.375538,0.859492,-1.144557,2.634391,65.859995,79.597145,0.293848,0.081789,-0.736437,2.008749,38.366979,9.725501,-0.090716,0.079103,0.598809,1.965631,20.702392,8.266798,-9.59857,0.022727,0.216209,3.347681,1228.644599,1.878928,-1.86215,0.170851,1.252789,3.582046,239.300598,15.04887,0.387565,0.304735,0.292592,1.855059,59.834129,21.861981,0.196668,0.049696,0.057906,1.293594,25.493944,6.204481,-0.030407,0.009757,0.416377,2.094976,8.5626,1.229558,0.063289,0.002653,-1.004101,2.728595,8.678101,0.191323,-9.728405,0.001631,-1.143709,4.234862,1245.236519,0.184429,-1.117978,0.090311,1.80461,5.279446,144.004904,7.626059,-0.614424,0.096504,-1.085352,3.740871,79.094756,11.426166,0.148477,0.039431,-0.391712,1.658072,19.651824,4.730626,0.099277,0.009958,-0.159625,2.269336,12.711244,1.293583,0.067532,0.002614,-0.56787,2.048585,8.841785,0.285094,take-carrot-cutting_board-
30143,9.434071,0.035657,-0.072672,4.600567,1207.567031,4.40778,2.410505,0.084984,-0.406816,2.239467,308.786969,8.679736,0.37649,0.044178,1.536545,7.120363,49.388958,3.890388,-0.174001,0.28488,1.306769,3.630386,34.097117,28.712692,-0.005486,0.00156,0.211658,2.723779,1.965037,0.189409,-0.038786,0.048466,1.657466,5.614252,15.068001,3.091206,-8.581345,0.523847,-0.374216,1.473009,1098.629915,60.529485,2.452157,0.859782,-0.555948,1.774462,314.91793,101.408605,3.541325,0.485843,-0.198203,1.745314,455.745613,27.738943,0.511552,0.82721,-0.835853,2.211858,74.382756,87.805149,-0.075227,0.081596,1.330116,3.406177,18.816024,8.004575,-0.306629,0.501566,1.057753,2.716888,54.636337,42.293548,-9.357597,0.204479,1.403019,4.794757,1198.012805,17.445898,-1.268228,0.128348,-0.837184,3.249402,163.412648,11.107978,3.556453,0.092481,-0.67829,2.971375,455.53652,7.536869,-0.151778,0.038706,-1.720619,7.43498,21.17761,3.908096,0.102689,0.030332,-1.623587,5.933656,13.500285,3.794697,0.046484,0.016916,0.515752,3.314343,11.060248,0.820089,-9.619359,0.048973,2.257251,10.198604,1231.278674,6.341306,-1.70069,0.031077,0.328549,2.945203,217.842125,2.979733,0.711833,0.127786,0.724545,2.787508,91.154629,16.504348,0.084402,0.053411,-0.70843,2.076587,16.077475,5.748854,-0.004313,0.011392,0.568309,2.339028,6.929095,1.216454,0.045392,0.000618,-0.267632,2.154024,5.88018,0.067394,-9.734107,0.000958,-1.786082,10.527009,1245.965804,0.118591,-0.934,0.015025,-1.561166,7.732572,119.800704,1.008781,-0.582853,0.160267,-2.747174,12.815254,78.115702,12.341483,0.014119,0.020271,-0.390084,3.154785,9.346825,2.347122,0.054902,0.005903,-0.616508,4.088902,7.864177,0.569852,0.046807,0.001109,-1.143946,4.485372,6.270528,0.089906,move--counter-sink
30409,9.347125,0.293033,1.980579,7.037759,1196.702796,27.818654,2.195286,0.284162,1.097528,4.081648,281.165971,35.439847,0.21687,0.192978,1.712465,5.453416,31.146272,23.46432,0.011299,0.073184,1.542828,5.621273,21.043095,2.522636,0.011992,0.008099,0.868885,10.739662,4.417281,1.044684,0.054348,0.008105,-0.319034,2.073586,8.694303,0.622237,-9.037776,0.302492,-0.900179,3.325843,1156.953944,34.992763,1.956725,0.233464,-1.339607,3.841749,252.318283,15.537601,3.414471,0.816047,0.638676,3.127888,437.055004,106.095922,0.111998,0.193102,-1.137693,3.2763,35.729831,8.107875,-0.037455,0.074586,2.591481,10.006494,13.157798,8.749083,0.09762,0.057907,1.144839,4.103759,16.061309,5.915152,-9.098411,0.651001,-1.201367,7.016297,1164.774372,78.094844,-1.757789,1.125061,2.296695,7.031799,230.253676,108.336983,3.43291,0.135175,0.872512,6.368113,439.418768,17.492443,-0.402384,0.146454,2.215331,7.43576,54.462458,14.069503,-0.144868,0.155096,1.74142,4.601056,24.175212,16.918067,-0.131255,0.318864,2.307426,7.17162,28.658859,32.916103,-9.672763,0.116745,0.652124,6.309741,1238.114531,15.150058,-1.623,0.309887,-1.271752,8.300239,208.193272,37.330075,0.310093,1.554143,3.229362,13.809634,59.207105,171.535161,-0.051675,0.060987,-0.539657,6.953574,17.245545,7.529967,0.044633,0.018679,3.051646,16.849556,8.523626,2.424952,0.007908,0.007171,1.953892,6.664638,5.250116,0.511755,-9.516042,0.477445,-2.664016,8.921466,1218.309615,52.174352,-0.877257,3.414203,1.136836,15.327296,112.636342,442.899183,-1.077025,3.161016,1.674111,5.669728,150.496427,353.193282,0.847657,5.020601,-2.321104,7.004722,146.580822,498.653042,0.360632,0.509144,-1.840901,5.187951,55.556584,51.03723,0.293279,0.453395,-2.39978,7.211859,46.728024,46.665566,move--counter-sink
30676,9.547387,0.936795,-0.764024,4.501042,1222.109823,120.09966,2.623441,1.162172,-0.654958,2.940339,337.324842,134.835594,0.001026,0.240564,0.864946,2.841016,26.797291,30.736254,-0.455175,0.874494,1.039921,2.331416,70.225532,89.32136,-0.127733,0.10153,1.567989,4.35573,20.474539,10.930716,-0.033429,0.018454,1.422737,4.72977,8.516597,2.333646,-9.333725,1.352215,0.467323,5.24191,1194.82551,171.718416,1.641531,0.591828,2.273602,8.968296,210.798893,72.408943,3.055588,1.965525,0.103385,3.168758,393.245867,229.056688,0.303953,0.697285,-1.50761,3.911374,54.410502,86.768909,-0.248847,0.224351,1.59331,4.247874,32.877042,28.121037,0.005506,0.182926,2.087042,7.428255,23.770712,21.345696,-8.562651,1.865395,-0.816957,2.895039,1097.410871,194.14764,-3.13065,6.648217,0.94984,2.324209,415.180681,677.304422,3.246654,0.521006,0.989866,3.518457,416.571405,54.55202,-0.346622,0.252921,0.651584,4.044602,49.948752,24.533405,0.114032,0.583495,-0.581625,3.002707,43.914988,49.98044,-0.487624,0.537219,0.924762,2.449248,62.999276,68.697286,-9.614833,1.177466,0.973175,8.77976,1230.893977,145.476287,-1.784406,1.707179,0.276242,5.441209,231.076926,202.493328,-0.364625,3.2883,1.790905,5.428205,109.099676,414.493239,0.568089,1.460178,-1.386358,3.582432,96.092636,127.250391,0.156082,0.995591,-1.072267,5.707616,56.972106,120.828433,-0.031821,0.067852,1.780707,6.9783,13.209752,8.730517,-9.632913,3.364375,4.221299,28.653198,1233.059344,435.656091,-0.824541,9.669536,-0.17314,7.727911,109.17035,1244.980204,-1.472188,3.830928,0.957761,3.359562,188.987124,494.86529,0.811438,5.991399,-1.582832,5.541428,127.199445,739.577181,0.10743,0.857141,-0.943463,3.547503,52.037311,72.732258,0.32912,0.469811,-2.037706,6.410486,43.207155,59.628439,move--counter-sink
30943,9.310786,1.154096,-0.939827,3.881887,1191.926771,144.54673,2.967082,1.176476,0.16224,2.580965,379.791556,152.923755,0.177235,0.607771,-0.589122,2.857576,52.660961,43.183026,-0.92869,0.939885,0.009579,1.279165,120.753866,115.06153,-0.146164,0.10387,1.347335,3.849956,22.392361,11.103487,0.018555,0.036458,0.267295,3.090075,12.552556,3.356403,-8.951251,1.86764,0.70133,3.63637,1147.394194,183.379492,2.077714,1.632455,0.128456,3.672595,267.852442,196.136857,3.114095,2.13864,0.088265,2.862885,403.280245,218.579373,0.962082,1.474975,-0.577027,1.957435,123.255374,191.371036,-0.43774,0.283899,0.626837,1.963782,58.524688,32.381055,-0.398804,0.463658,0.835612,2.251699,53.753403,55.788575,-7.646132,3.373263,-0.062634,1.75094,978.717749,438.279451,-4.872854,9.575004,-0.01312,1.371165,623.875471,1242.143792,2.489371,2.127742,0.565226,1.862109,322.629243,236.092771,-0.085176,0.576371,-0.056884,2.625656,43.761695,46.439624,0.368212,0.737998,0.170227,1.921727,66.048487,92.845462,-0.656319,0.42774,0.705977,2.560741,95.021897,24.323816,-9.780952,1.321625,0.50022,6.666241,1252.009391,169.963236,-1.660069,1.971917,0.355396,4.353345,212.585501,255.769364,-0.929137,3.583644,0.929612,3.214329,138.584976,385.645505,1.123131,1.72871,-0.259556,1.670187,143.959403,223.889829,0.46628,1.677077,-0.623015,2.848751,80.389101,211.643177,-0.065415,0.078673,1.19411,4.749735,16.940276,9.347014,-9.589456,3.370544,4.280145,28.950426,1227.454991,438.099336,-0.673022,9.723463,-0.028261,7.623493,145.39171,1258.576217,-1.171944,4.763854,0.807271,2.926055,192.793527,386.651456,0.989239,5.791887,-1.453629,5.463795,148.127963,659.343558,0.052484,0.906184,-0.99346,3.422943,74.398816,116.069586,0.419302,0.448072,-1.806299,5.959784,57.486767,51.532428,move--counter-sink
31209,9.258749,1.838193,-1.104419,3.308934,1185.25199,234.054681,2.875574,1.995064,1.045463,3.975554,377.150765,152.132499,0.391739,0.886287,-0.117462,1.638748,69.485359,115.200192,-1.326641,0.510139,-0.676939,2.27349,177.286367,25.145818,-0.249421,0.099551,0.590066,2.83885,32.182918,12.68333,0.085841,0.043059,0.878969,3.122789,16.976259,5.360503,-8.503989,2.548224,0.836187,3.052942,1088.650946,326.499875,2.566613,2.488331,-0.138466,3.995281,330.453471,303.450537,3.667646,3.216613,0.424553,1.989767,469.479729,417.953111,1.256879,1.065448,-0.427235,2.346745,169.866179,91.368127,-0.521203,0.220169,0.694386,2.208947,69.800449,21.94078,-0.474414,0.416741,0.723266,2.28561,75.336838,22.632335,-6.94166,3.871965,0.412707,2.070599,893.854447,352.913996,-6.133784,5.530749,-0.853015,2.936832,799.678524,353.130452,1.778545,2.426848,-0.158736,1.69287,231.48055,287.678039,0.229577,0.861361,0.349406,1.972085,78.396027,106.369212,0.62871,0.723871,0.980734,2.701313,90.646029,66.500651,-0.560919,0.628561,0.056664,2.471732,80.214522,61.424301,-9.791352,5.076207,3.414834,20.499917,1253.385453,656.391346,-1.196101,4.577864,0.760127,4.935307,166.097294,529.483136,-1.101184,5.497072,-1.531348,10.626456,156.639141,640.761263,1.398548,1.534881,0.217365,1.963892,202.781956,55.544814,0.464468,1.762897,-0.538682,2.623131,99.283733,177.315001,0.077063,0.279826,-1.007724,4.231004,30.054295,32.578661,-9.712436,3.954809,3.538058,21.045686,1243.240725,512.410608,-0.66246,10.719965,0.133479,6.569273,126.358122,1393.846055,-0.738093,7.316502,0.070907,3.114032,154.983098,937.320462,1.20481,5.502569,-1.317067,5.507174,162.404665,674.371186,0.172746,1.12407,-0.729304,2.446744,75.489377,63.474087,0.652988,0.442181,-0.967688,4.152462,86.675885,49.141299,move--counter-sink
31476,9.517654,4.315168,-0.648504,2.815309,1218.812514,539.732037,1.815354,7.771675,0.870991,2.302386,246.36962,904.194794,0.542456,0.855425,0.470142,2.483118,86.700374,68.450585,-1.276768,0.633806,-0.78475,2.319197,165.048435,73.957438,-0.251797,0.10104,0.517604,2.804353,32.267043,13.102045,0.159563,0.054958,1.134454,3.288612,22.49188,5.738201,-8.086769,3.600845,0.552408,2.998302,1036.411264,425.388859,3.646024,5.025634,-0.149105,3.09281,466.884716,650.626782,4.06103,2.588604,1.03469,3.329879,525.107483,248.773952,1.180195,1.227324,-0.306458,2.243865,154.595095,142.474206,-0.445253,0.23698,0.787634,2.542744,56.997587,30.80725,-0.468413,0.45786,0.403594,2.441541,65.171239,49.180182,-6.966365,5.763738,1.091889,3.605698,895.09512,653.034893,-6.471853,4.071824,-0.860795,3.031717,834.006382,381.475394,2.076911,3.626457,-0.279498,1.617564,304.940032,117.358799,0.556303,0.409839,0.48894,2.538997,84.143324,21.396804,0.824527,0.300614,0.63467,2.679336,107.466934,32.572525,-0.410965,0.498641,0.143664,2.988484,62.166708,47.424036,-9.845531,5.05565,3.367248,20.337255,1260.257935,656.19594,-0.72103,6.04674,0.400802,4.455619,121.30686,769.28109,-1.526961,6.402721,-1.443542,9.015338,205.167663,770.825176,1.488449,1.258826,0.101368,2.111489,191.465994,157.961754,0.451044,1.801714,-0.539671,2.538148,94.235522,228.746727,0.197907,0.304814,-0.512571,3.324718,34.515338,38.955781,-10.060927,5.532858,2.353595,10.836708,1287.803128,719.270491,-0.898466,10.237319,0.256283,6.847727,115.925357,1328.075489,-1.005019,6.443103,-0.537422,3.149874,195.616745,493.170477,0.685188,2.956048,-0.552564,5.337255,93.600319,367.411665,-0.166825,1.02227,-0.643638,3.071016,56.581756,112.495224,0.106647,0.86683,1.078853,2.897479,60.823171,56.956016,move--counter-sink
31743,9.534757,4.34279,-0.657544,2.928136,1221.063825,540.889169,0.469037,7.082455,0.067519,1.498647,206.327138,812.142969,0.905263,0.707856,0.899876,5.148836,118.048858,83.976431,-0.794559,0.617456,0.052713,1.346278,102.267909,78.46404,-0.044037,0.073041,-0.01456,1.884497,17.669013,6.544054,0.109764,0.132224,1.749804,4.903071,23.627426,11.466557,-7.900099,2.58609,-0.132971,2.391313,1011.280727,334.090343,4.466953,2.924425,-0.287738,3.611696,574.964906,322.165311,4.100113,1.042321,-0.152094,1.684906,527.60129,88.983723,0.841583,1.27554,-0.773881,2.841259,114.429078,142.219992,-0.348838,0.139168,0.754142,3.208728,49.817213,10.351768,-0.336367,0.435051,0.766259,2.925017,51.907605,43.233128,-6.865416,6.014068,1.141478,3.526201,885.321843,598.669382,-6.07382,5.26283,-0.462446,2.191102,780.8365,600.55497,2.327042,3.842096,0.07662,1.404522,300.386926,475.62019,0.525397,0.440004,0.31972,1.961762,70.436826,50.253343,0.491534,0.321434,0.179039,1.273294,63.107559,41.41746,-0.053249,0.23928,-0.295249,1.899628,32.731683,24.822385,-10.539394,9.525117,2.592699,9.466208,1351.006332,1154.65286,-0.731621,6.425866,0.924597,5.810746,157.597616,580.598269,-0.571127,7.554747,-0.7546,5.23664,161.64149,904.846564,0.932416,0.915896,-0.350982,1.637938,124.545479,98.98211,0.761305,1.558293,-0.851988,2.557706,124.022406,109.20568,0.419711,0.284531,-0.518583,2.391201,54.574741,35.536404,-9.923832,10.578892,3.001634,17.145992,1271.223996,1336.357384,0.130001,10.594171,-0.359368,6.634473,154.402138,1003.604988,-1.668317,11.675946,-0.134785,2.69661,220.266586,1472.000411,1.046207,3.257161,-1.053821,4.256993,135.729684,415.796101,-0.051552,1.664098,0.17867,2.458132,82.726852,200.874435,-0.009772,1.160002,0.595086,2.020637,84.211362,150.306828,move--counter-sink
32009,9.703723,4.4913,-0.406746,2.606874,1242.12841,581.967373,-0.220366,4.397313,-0.128175,2.289611,151.564208,219.852254,1.007338,0.710448,1.085039,5.629561,131.874757,80.238507,-0.218296,0.590751,0.456739,2.209178,57.708961,73.34959,0.009111,0.077851,0.273773,1.938776,18.765586,7.314782,0.062527,0.147672,1.368059,3.575362,28.200746,18.532114,-7.50854,3.212637,0.296816,1.835299,962.109335,386.733603,4.898778,2.259785,-0.360022,3.419738,628.512848,264.5654,4.631008,1.491357,0.23523,1.686871,600.66856,44.281396,-0.059937,0.786719,0.316793,2.185261,63.320686,102.312466,-0.045328,0.113421,-0.244973,2.025244,24.464865,13.089408,0.143597,0.190851,-0.710963,3.082353,24.927446,24.545295,-7.511154,5.537814,0.60835,3.011775,961.507218,717.671714,-5.639295,4.301988,-0.369514,2.210203,727.965566,418.223811,2.888433,2.505954,0.677416,2.698129,388.138232,104.303867,0.308488,0.422976,-0.240325,1.927478,44.198079,48.74194,0.132168,0.306685,-0.726378,1.919632,43.925702,34.550167,-0.013916,0.202723,-0.413902,1.961183,33.826356,26.355411,-9.221196,21.179201,0.677989,4.441624,1189.938142,2391.885186,0.468098,13.120768,-0.253518,5.497831,136.846024,1520.614543,-1.574847,15.581432,0.376687,4.220263,237.504189,1856.741504,0.327342,1.198945,-0.162631,3.230568,71.50605,155.90001,0.282405,3.005026,0.349921,3.672897,103.711605,325.762135,0.237551,0.921208,1.252345,4.278645,54.652426,98.569419,-9.994615,10.796384,2.857918,16.224295,1279.479272,1397.027048,-0.331085,14.680227,-0.170946,4.28446,157.827794,1789.882344,-2.379198,10.581017,-0.656483,3.520834,340.747345,1005.010926,0.746134,4.160562,-0.865593,3.452487,99.205016,529.573242,0.062545,1.648026,0.430627,2.610763,101.02609,181.644713,-0.083648,1.117408,0.438872,2.015179,68.37018,72.920507,move--counter-sink
32276,9.73196,4.460409,-0.41721,2.695306,1245.850509,573.70056,-0.465706,2.879608,0.493704,2.335042,120.66407,356.437417,1.084007,0.682864,1.200028,6.215364,140.923963,79.188906,0.586301,0.691848,-0.644923,2.277551,80.326425,76.94681,0.03654,0.071408,0.903571,4.420124,18.282949,4.327492,0.150754,0.211222,0.848691,3.024316,39.094593,9.116948,-7.033275,4.314178,0.355223,1.750349,900.358141,558.153331,5.187737,1.156039,-1.741476,6.299647,664.887238,132.247772,4.747974,1.797836,0.163144,1.57074,607.922667,230.264833,-0.901055,1.176006,0.243747,1.760006,118.844686,139.884459,0.029419,0.098983,0.283599,2.494684,24.531704,12.76558,0.567409,0.414705,-0.348991,1.76194,75.951853,46.090363,-7.833677,4.198954,0.871764,3.8135,1004.559906,487.078472,-5.293033,4.414791,0.043181,2.043832,680.909533,500.724516,3.360246,0.848174,-0.453293,2.186406,430.655043,102.867845,-0.125993,0.555995,1.483399,6.275524,39.116322,72.200269,-0.287772,0.147729,0.101138,4.034372,36.838296,19.210031,0.088624,0.404731,-1.143388,3.59588,38.972537,42.186897,-9.492919,24.667837,0.554093,3.667496,1215.624425,3187.126415,0.17734,25.206859,1.257023,8.308989,169.012185,3261.018465,-2.547048,18.647954,0.303714,2.583903,328.430243,2399.946478,-0.431096,2.5699,0.71725,3.562171,76.281621,294.081589,-0.341483,5.992132,0.52366,2.506363,149.149002,677.942269,-0.105147,1.531388,1.009463,2.762636,75.133863,199.032431,-9.938931,10.76384,2.90092,16.47852,1272.65697,1380.500678,-0.418422,13.99974,-0.358395,4.536525,156.769892,1651.646467,-3.304436,5.613488,-0.550503,5.568868,423.612021,721.2801,0.409452,4.471204,-1.184906,3.642889,85.910379,576.415273,0.136895,1.577083,0.769143,2.756441,81.84891,199.408138,-0.273267,0.818807,0.477247,2.564816,59.090062,102.411789,wash-carrot--
32543,9.603131,2.144034,-0.97636,3.625286,1229.355399,272.765546,-0.610976,3.506483,0.473686,1.917849,160.80686,142.610902,0.721854,1.87162,1.123923,3.200398,118.240838,156.965291,0.950236,0.626397,0.05249,1.62885,124.703124,69.436232,-0.131352,0.174171,0.807597,3.114226,34.989132,22.407612,0.280562,0.316398,0.617743,2.362125,48.660778,41.079971,-7.352527,4.022343,0.131099,1.894443,951.402827,214.314281,4.428853,1.291921,1.435487,5.132041,569.529269,120.45001,4.701585,1.899115,0.09215,1.417952,611.941052,51.62775,-1.454823,1.085243,-0.592866,2.093502,188.700885,126.336378,0.188507,0.150613,0.493069,2.376549,31.17994,19.372041,0.682942,0.339435,-0.121236,1.975058,93.812804,25.737594,-7.510228,1.589221,-0.003456,2.449493,962.016759,185.054681,-5.671217,3.87695,0.215253,2.219163,726.401878,492.924522,3.091723,0.49478,-0.369389,2.514035,398.299628,32.085476,-0.410508,0.814598,1.209341,4.250718,53.36685,105.614782,-0.43911,0.082429,1.176476,3.487773,56.543472,10.114635,0.42869,0.550077,-0.453728,2.15261,58.871291,64.30909,-9.369525,25.21474,0.590435,3.589645,1207.103574,2980.626992,-0.123171,29.495793,0.779579,6.577421,226.18781,3571.397668,-1.88283,20.610308,0.511589,2.513505,355.278498,1598.43428,-0.594604,2.467767,0.479913,3.591906,94.633004,270.685605,-0.341408,6.009209,0.519279,2.493771,150.201756,493.581545,-0.067756,1.575179,1.024874,2.769964,78.463702,112.690194,-9.566064,9.418782,3.633924,22.764403,1224.642029,1217.531675,0.027632,11.272429,-0.730567,5.124699,122.422643,1247.028174,-3.37204,5.656306,-0.62245,5.548803,445.170592,547.05,-0.541353,3.723302,-1.132119,5.088335,120.488341,484.155622,0.097994,1.096284,1.009571,4.021273,57.42254,102.567222,-0.134372,0.44817,0.362144,4.491812,37.663151,40.460912,wash-carrot--
32809,9.314755,1.534852,-1.522044,5.70684,1192.487602,192.066958,-1.289059,5.444141,0.071661,1.251675,187.950556,696.989755,0.161375,2.281233,0.277892,1.494297,122.437096,296.588966,1.00464,0.525935,-0.063953,1.624188,141.973537,10.928502,-0.231592,0.129875,0.837084,3.602862,38.845333,6.884874,0.368688,0.196518,0.29389,2.064301,60.014527,3.734444,-7.387154,4.418358,0.523717,2.728895,945.617642,572.666196,3.135973,6.277145,1.090051,3.389967,408.86027,720.364384,5.510628,1.991327,0.446963,2.538839,708.963269,178.068767,-1.300931,1.665519,-0.821105,2.343107,192.002144,71.554966,0.216852,0.137647,0.47019,2.205274,29.469215,16.345392,0.761095,0.248473,-0.363627,2.131356,102.082077,17.5464,-7.745468,0.838689,0.756766,2.942422,991.422748,108.965977,-5.285589,2.909659,0.782093,2.510122,676.855075,371.973579,3.061567,0.454586,-0.425366,2.863584,391.880671,59.110027,-0.44729,0.763912,1.336927,4.454223,66.760195,80.618606,-0.413732,0.108058,0.567126,2.925635,56.424219,8.033146,0.414964,0.551138,-0.509422,2.175875,78.30179,19.127073,-8.780534,18.255962,0.508,4.88438,1128.242848,2219.27007,0.391525,26.293436,1.078147,8.432915,191.573111,3174.748994,-2.248782,18.149593,0.512435,2.853475,291.046591,2330.61969,-0.714571,2.289603,0.354531,3.977503,106.231855,251.382823,-0.7544,4.427962,0.725011,2.970555,121.081532,555.977026,-0.197481,1.37743,1.062388,2.921398,70.028073,175.431485,-9.406679,1.700778,1.055674,6.040477,1204.056816,221.103821,-0.567383,5.839888,0.662054,4.453628,107.970816,749.546402,-2.672378,2.320081,-0.001395,2.337169,345.113767,268.564479,-0.976821,1.441272,0.162875,3.713497,136.016512,141.929619,0.131423,0.330731,0.210812,2.918183,33.646569,36.174859,-0.109733,0.148895,1.029503,3.502002,28.378125,19.007118,wash-carrot--
33076,9.354126,1.144864,-2.162729,9.008903,1197.339839,148.431717,-2.241471,4.262905,-0.918201,2.260238,309.153992,343.857977,-0.426158,1.642675,-0.499261,2.082083,91.254742,128.65031,0.771088,0.848211,-0.10919,1.406445,98.707248,110.277922,-0.242655,0.119641,1.031705,3.741454,34.093097,12.420785,0.300351,0.23014,-0.079941,1.376411,40.757879,27.675107,-7.445069,4.42362,0.41764,2.712965,966.009474,178.015859,2.801849,5.661049,0.960392,3.430283,386.883529,401.857937,5.587769,2.685236,0.139053,2.21197,717.378221,300.443534,-0.792537,2.770662,-0.349064,1.561435,143.754455,360.010528,0.07139,0.158155,-0.180049,1.904129,29.719468,18.95834,0.509878,0.477558,-0.133896,1.884599,65.321072,61.984961,-7.735613,0.695506,0.920945,3.99232,990.232379,88.116769,-4.760079,1.859072,1.713221,5.801091,609.329496,240.980485,3.447392,0.507752,0.373667,2.513009,441.352145,64.822659,-0.403186,0.799409,1.364141,4.335535,53.916071,100.082959,-0.240786,0.206746,0.40167,2.158808,36.426017,26.094381,0.448735,0.494908,-0.649066,2.255641,60.085057,59.416014,-9.967849,7.709882,2.213301,13.152046,1275.933264,1000.576755,-0.516922,19.18214,1.70528,12.541869,187.590905,2469.620553,-0.576838,11.824604,1.145798,4.319352,149.430195,1376.723,-0.617606,1.696626,1.619995,5.185166,82.349383,212.180217,-0.564526,2.859573,1.972054,5.518726,101.144002,292.378023,-0.015946,0.887898,1.849065,6.196637,46.534662,84.506863,-9.377384,2.017384,0.633561,5.27597,1200.801041,243.425103,0.35175,4.534816,-1.252518,5.516507,74.816237,582.132794,-2.5337,2.699453,0.208954,2.722601,329.011905,302.30363,-0.666501,1.831521,0.20875,3.136992,108.720464,166.061292,-0.094055,0.639138,0.513134,2.631899,58.454087,76.268755,-0.156382,0.156776,0.739379,2.893596,28.017872,14.285573,wash-carrot--
33343,9.313646,0.536763,-2.922492,16.510798,1192.175771,68.7556,-2.897857,1.135526,-0.483829,2.186513,375.796788,89.922301,-0.908161,0.576595,-0.421325,4.227296,116.323957,74.687593,0.206684,0.577769,-0.898454,2.475279,52.431072,63.727418,-0.167153,0.13043,1.077027,4.167684,26.884968,12.75406,0.098303,0.231766,-0.877537,2.102174,32.967631,21.494125,-8.047482,3.626359,0.396062,2.605049,1032.075484,406.149876,1.650857,6.127555,0.23127,2.466164,211.311952,796.901622,5.5886,3.008004,0.107045,1.901962,719.039939,306.930094,-0.33411,2.256074,0.005417,1.628766,104.086612,150.439564,0.174984,0.28018,-0.205536,1.734352,37.027057,22.63472,0.10084,0.188627,-0.261948,1.596277,31.988664,20.727478,-7.694448,0.480512,1.243321,6.256637,984.928838,61.292943,-4.882721,1.671186,1.664467,6.062818,629.523287,127.026589,3.554347,0.436934,0.873982,4.06927,455.908442,43.050947,-0.129625,0.614422,1.782395,6.489572,41.864643,78.641028,-0.024381,0.127836,0.741731,2.612207,24.059511,12.914479,0.139355,0.428631,-1.229346,3.723789,41.796226,47.644052,-9.670008,0.695983,-4.697843,36.874195,1237.794188,89.219986,-0.567226,5.615963,-1.783471,21.615161,76.052119,723.075844,0.413025,2.578632,1.233836,6.354354,85.96788,292.834105,-0.006042,0.171005,1.099139,5.327967,28.63433,22.230603,0.131518,0.082549,-0.252339,4.781685,17.728541,10.243638,0.109968,0.120634,-1.658377,7.312351,21.789434,15.159138,-9.355389,1.615437,-0.052162,4.500315,1197.489999,210.099544,0.594332,4.100978,-1.368486,5.854483,85.934183,514.458466,-2.128859,2.644869,0.507707,2.92024,272.738681,341.823619,-0.548398,1.904072,0.422019,3.022544,94.269926,184.740952,-0.289652,0.374338,1.221865,3.579135,48.45692,33.22438,-0.279043,0.108162,0.589309,3.752589,37.664448,11.797072,wash-carrot--
33609,9.349853,0.232842,-0.987807,3.897136,1196.793122,29.821808,-1.93453,3.493291,-0.554964,1.999607,250.22418,433.767839,-0.924098,0.236234,-0.493309,3.420095,121.963744,16.687788,-0.381478,0.172068,0.029161,2.156047,48.834635,22.370652,-0.125275,0.072249,0.077244,2.46741,25.519423,3.139276,-0.270743,0.067368,-0.547,4.133473,34.685341,8.729768,-7.671818,3.284937,0.791386,3.275973,984.267874,356.165305,1.096701,5.228705,-0.128286,2.870943,166.425255,553.050383,6.147424,1.827861,0.580144,3.492282,786.899122,237.035903,0.393162,1.11385,0.529952,2.431392,64.452978,127.428118,-0.031104,0.234809,-1.186024,3.372451,27.491297,24.557511,-0.043895,0.0965,-0.395292,2.121392,24.058933,3.861401,-7.35632,0.58755,-0.688035,2.521695,942.32004,55.136223,-4.990931,0.914622,0.198295,1.739356,638.839442,118.932579,3.092726,0.93331,0.539251,1.794032,398.397256,89.49106,0.05816,0.170852,0.610934,3.36849,24.720173,13.3974,0.233517,0.074618,0.536558,3.330576,30.007578,9.593815,-0.186481,0.083927,-0.704465,2.75562,29.600647,6.049451,-9.763519,0.141988,-0.35226,8.089888,1249.733569,18.337399,-0.610764,0.629284,-0.150092,3.307051,78.971876,79.846032,0.200565,1.144358,1.199818,3.876045,55.518981,110.350517,0.087708,0.08146,0.439653,2.790681,23.328393,3.954878,0.153684,0.156908,1.776422,7.471551,22.660832,18.398661,-0.004215,0.039994,-0.329787,1.83492,14.77217,1.74198,-9.621239,0.90201,-0.270927,8.579125,1231.675888,111.139652,0.326534,4.078323,-1.673448,6.626158,69.224799,520.872228,-1.458772,1.457752,1.572337,8.634567,188.450244,179.272539,0.081279,0.630082,-0.442328,3.851849,31.836312,74.475485,-0.235463,0.368669,1.567626,4.094153,35.340293,47.910265,-0.148251,0.046628,-0.149777,3.249181,19.385284,5.814726,wash-carrot--
33876,9.311401,0.274788,-0.784632,3.434903,1191.882062,34.872638,-0.677855,3.378142,0.03742,1.610841,151.839014,417.781511,-1.310611,1.046562,1.439544,5.632552,172.272236,111.741059,-0.34879,0.265931,-0.784609,3.258593,55.528913,17.274318,-0.214638,0.103682,-0.098923,2.16139,27.485265,13.472743,-0.242521,0.164632,-1.326059,4.429787,36.480038,15.581344,-6.914182,3.096472,-0.002944,2.956556,888.49327,304.742283,2.244622,8.062168,-0.728763,3.169964,340.849288,514.542243,5.07732,5.202818,1.083182,3.772784,655.897509,552.17291,1.284243,4.538332,-0.960759,3.547478,190.74464,441.528825,0.123315,0.228674,-0.545995,2.363307,30.212982,29.436287,-0.164525,0.139139,-0.153663,2.711533,25.052953,15.169352,-7.879664,2.528436,1.321474,4.808806,1012.85157,192.264419,-5.481752,0.69145,-0.198159,1.832651,702.232227,77.255439,2.57644,1.319812,-0.240247,1.509302,330.736215,161.64109,0.060306,0.217549,0.326035,3.044578,26.096065,25.710994,0.281403,0.049,0.116045,2.331065,36.301874,6.047488,-0.164113,0.133256,-1.110448,3.139377,24.177305,15.053449,-9.725408,0.461858,0.428236,5.413482,1244.858956,59.792432,-0.987101,2.365195,2.502546,14.086744,127.031065,304.807604,0.020678,1.238243,0.886181,2.888252,69.179463,147.811367,0.104707,0.102925,0.984942,3.798026,19.239574,12.343034,0.000837,0.282239,1.011889,3.476491,28.057078,30.210176,-0.054102,0.024711,-0.504066,2.62788,10.526424,3.083113,-9.801079,0.734149,-0.760231,13.01533,1254.551809,94.917191,-0.035756,3.396389,-2.495813,10.702446,70.387928,418.788854,-0.921586,1.939013,0.970186,8.312848,118.396983,250.507207,0.212998,0.377415,-1.250102,6.715062,29.226181,47.323049,-0.188068,0.317606,1.916047,5.535249,35.999226,29.930385,-0.060175,0.054664,0.586831,2.908775,12.444583,5.869358,wash-carrot--
34143,9.242768,0.278363,-0.875184,3.595681,1183.078159,36.055612,-0.060042,1.743033,0.02412,1.87204,109.16218,38.453873,-2.303132,3.201484,0.65227,2.314738,296.300006,402.37392,-0.193873,0.399841,-0.240484,1.964504,49.178873,48.920221,-0.328583,0.082229,-0.665499,3.444243,45.248246,6.272283,-0.079003,0.253445,-0.331853,1.726214,33.941296,27.430751,-7.640103,3.899823,-0.506772,2.663426,981.165256,406.603935,2.793741,10.367845,-0.340968,2.006917,361.557247,1302.966461,3.431598,8.907569,0.321907,1.540561,444.702149,1081.768811,1.341189,4.249966,-1.027857,3.869964,203.50756,363.046874,0.192487,0.189911,-0.488716,2.666108,27.456227,22.927743,-0.073588,0.136639,0.341714,2.900948,24.462198,17.245221,-7.979928,2.849032,1.029659,3.654883,1021.451456,369.81536,-5.494552,1.679236,-2.15457,9.585959,704.330704,195.43057,2.046587,0.714922,-0.616243,2.261068,265.705335,61.6233,0.208719,0.426669,-0.371508,2.8032,42.219856,38.51704,0.24948,0.057962,-0.037749,2.038659,32.38025,7.081317,-0.000549,0.20324,-0.396562,1.829921,28.751617,25.176838,-9.7068,0.46295,0.507998,5.439562,1242.486337,59.571094,-1.194787,2.13046,2.566015,15.726032,153.15623,275.942647,0.115366,1.476425,0.618006,2.684032,73.115043,110.590557,0.067205,0.103082,0.645064,3.404454,17.712041,9.599245,-0.027812,0.279622,0.867988,3.335429,28.214163,26.440651,-0.011179,0.02612,0.117925,2.163856,10.207894,2.95191,-9.821166,0.136078,2.722787,14.412028,1257.117268,17.372238,-0.397084,0.484611,-3.276221,21.116768,58.994336,48.819334,-0.489705,0.819249,-1.189711,5.239171,63.840478,104.20226,0.029093,0.05533,1.857919,7.696089,10.611855,5.627342,-0.010828,0.027217,1.124063,3.623936,10.216713,2.908944,-0.016597,0.029785,0.688277,1.991927,12.577818,2.996284,wash-carrot--
34409,9.059945,0.2609,-0.663496,2.935584,1159.677833,33.74825,0.023626,1.471819,-0.114448,1.935433,100.89072,186.922361,-3.361518,2.728828,-0.103793,1.611324,432.270125,327.634187,-0.150428,0.393442,-0.08727,1.935113,48.236682,20.11459,-0.345814,0.060572,-0.014922,2.295879,45.29329,6.415119,-0.063547,0.266012,-0.223553,1.563438,37.121675,13.766809,-7.938728,3.563179,-0.920015,3.296791,1016.209163,461.655106,4.051128,7.642992,0.165118,2.05705,532.190402,766.328008,1.506096,10.410537,-0.319185,1.660357,260.931454,1285.012961,1.338463,3.984882,-1.302714,4.094847,202.100092,335.750877,0.115835,0.080856,0.15108,2.240568,20.050055,7.624334,0.030542,0.162894,0.682053,2.87609,19.160785,15.59723,-8.164798,2.87616,0.738715,3.194631,1047.495512,294.299487,-5.199179,2.243368,-1.285481,5.017636,665.706224,287.247505,1.44423,0.807001,0.955538,5.71321,187.178386,91.260116,-0.386285,1.248645,0.151367,2.285138,70.994448,123.706299,0.177745,0.078334,-0.223748,1.881789,23.083027,9.945333,0.127428,0.147179,-0.024416,2.271499,24.119193,15.343431,-9.696918,0.460484,0.555376,5.528693,1241.214391,59.528739,-1.110659,2.110923,2.76786,16.637427,142.798681,271.621236,0.258024,1.475474,0.968912,3.019032,82.745168,183.019643,-0.033532,0.059049,1.220045,5.420042,7.704242,7.447141,-0.11273,0.235835,0.72007,3.891388,22.750475,26.648615,0.05735,0.010102,0.006379,4.994889,7.364169,1.308185,-9.784938,0.021879,0.09791,2.745953,1252.472407,2.831754,-0.368378,0.183398,0.458522,1.883419,48.392738,21.96791,-0.444638,0.741062,-1.352975,5.848747,65.452832,79.776972,0.066436,0.012839,-1.181831,3.500488,9.821054,1.286416,-0.012503,0.025585,1.285704,3.940369,7.873903,3.033269,0.06009,0.007697,1.271463,4.312426,9.938887,0.372127,wash-carrot--
34676,8.831297,0.172191,-1.056812,3.77462,1130.406295,22.382969,-0.394528,1.22807,-0.938323,3.097499,79.604014,99.588343,-4.195366,1.347222,-0.795166,3.08707,540.12596,121.947168,0.129899,0.212624,0.221082,2.942727,23.917311,26.848877,-0.238876,0.067667,0.63757,2.547795,31.093532,8.293569,0.109749,0.172836,0.264279,2.282603,25.721314,21.431924,-7.881181,3.849436,-0.78507,2.834245,1014.894838,304.51954,5.323386,4.958544,0.73649,3.568175,682.337479,624.360568,-0.121197,4.816777,-0.570336,3.042275,97.47304,479.663438,1.228514,5.476142,-0.540592,3.042872,192.032797,519.231934,0.178459,0.091236,0.417633,2.747619,22.941,11.792245,0.007759,0.160517,0.545874,2.824123,23.190947,20.390849,-8.790895,2.162781,0.538495,3.121769,1125.422656,274.529302,-5.053522,2.351623,-1.016774,4.329647,649.178542,257.926605,1.008676,1.224463,0.135214,2.810319,132.172832,146.523535,-0.215302,2.024967,-0.261915,2.175156,96.44194,227.179409,0.036963,0.034261,-0.441325,2.15736,9.075097,4.42219,0.086585,0.152564,-0.27141,2.14797,20.793365,18.891205,-9.696097,0.324871,0.896052,9.582143,1241.103787,42.111238,-1.129068,1.716028,4.056193,24.284955,146.474838,214.112213,0.743674,0.602944,1.449465,5.504602,100.086598,63.24666,-0.046499,0.037893,1.271781,9.468596,7.762595,4.533736,-0.138368,0.089162,2.853518,10.71743,22.811907,8.31651,0.050175,0.003285,1.829802,9.188815,6.62763,0.384704,-9.791519,0.021058,0.009348,2.87058,1253.314561,2.731348,-0.110913,0.08623,1.203522,3.553581,17.209841,9.906053,-0.199984,0.506194,-1.887333,8.355029,38.88969,65.642334,0.000053,0.005035,-1.493167,6.802145,4.213752,0.653072,-0.031354,0.018901,1.792481,5.485617,8.227478,1.639142,0.075685,0.002588,-0.541236,1.874423,9.720602,0.326323,wash-carrot--
34943,8.741711,0.134361,-1.31082,5.184322,1119.024663,14.430212,-0.78798,0.339041,-0.256004,4.828421,103.490979,35.556845,-4.728171,0.400332,-0.542041,7.835655,605.226077,51.680364,0.025851,0.173465,-0.026212,3.1871,21.244913,20.940161,-0.113284,0.041674,1.271354,5.014936,16.344274,4.519408,0.061831,0.096534,0.158807,1.883143,20.462605,9.565528,-8.175319,2.749151,-0.463963,2.009307,1046.502856,355.423695,5.680868,1.750526,0.185297,2.687885,727.285128,224.535147,-0.811193,4.25933,-0.273755,2.265119,120.914313,520.869015,-0.414792,3.627898,0.238038,2.289065,106.025478,469.237491,0.237961,0.148862,-0.274498,2.829338,31.389636,18.443261,0.143828,0.131333,-0.21805,2.130513,22.558993,16.462466,-8.592232,1.509637,-0.232116,2.2553,1099.840006,195.120117,-4.586699,3.155805,-0.639181,3.053111,588.570335,382.877277,0.965029,1.52625,0.034871,2.474943,138.892596,134.447429,-0.121736,2.197327,-0.200008,2.120888,98.10428,247.23246,0.026127,0.030775,-0.444028,2.280699,8.43299,3.050733,0.081513,0.122519,-0.231544,2.623194,20.313977,11.57331,-9.726351,0.005463,0.27476,5.976354,1244.973193,0.700947,-0.839854,0.027656,1.164147,5.020726,107.505907,3.580483,1.062871,0.104485,-1.199728,5.696672,136.358299,12.242886,-0.018922,0.001501,-0.06702,2.351467,2.56166,0.184103,-0.006336,0.001712,1.975138,10.08747,1.710331,0.222528,0.048111,0.000901,-0.938669,3.611524,6.180054,0.112924,-9.811305,0.010364,-0.045438,3.504575,1255.847118,1.347211,0.049815,0.01771,0.667823,2.992825,7.576521,2.295983,-0.220562,0.041641,0.654042,3.899655,29.718355,4.04739,-0.017246,0.001821,-0.373184,2.628269,3.004883,0.23062,0.002626,0.001405,-0.661114,2.275143,2.807572,0.181254,0.043901,0.001403,-1.376802,4.323847,5.74394,0.159937,wash-carrot--
35209,8.579854,0.056509,0.090661,2.632901,1098.225884,7.188129,-0.754645,0.19367,-0.08136,3.353124,97.149257,23.477345,-4.726042,0.351883,-0.221328,4.244456,604.936833,45.71032,-0.04825,0.105205,-0.211279,2.227358,16.491574,13.312578,-0.034633,0.017017,-0.581495,3.594853,5.893423,2.176481,-0.060567,0.054649,0.121853,1.76292,15.167508,7.106127,-7.788991,2.563192,-0.185052,1.786819,997.334751,322.438977,5.36093,3.260262,0.90394,4.624844,689.699039,347.556194,-0.016076,7.270538,-0.104578,1.763563,141.969441,835.705092,-1.365745,3.662625,-0.61196,2.747756,180.612722,443.550865,0.387769,0.187761,0.303566,2.317646,49.756394,24.222552,0.183741,0.149537,0.026846,1.912081,24.096418,19.339244,-8.604353,1.54979,-0.188787,2.197293,1101.357693,201.5033,-4.936233,3.213501,-0.35467,2.640308,631.958726,415.484113,0.56565,1.473598,-0.477842,2.901457,73.038254,190.16481,-0.478612,2.39171,-0.557516,2.280182,98.309427,217.169989,-0.109812,0.08187,1.322061,4.793958,16.929526,9.232424,-0.014972,0.072761,0.197979,2.497291,17.0309,9.382614,-9.729793,0.001577,0.194028,3.462595,1245.413626,0.20147,-0.806299,0.01183,0.485819,3.449456,103.282174,1.289792,1.024473,0.021469,1.03731,4.691064,131.204672,2.492055,-0.015334,0.001647,0.086212,2.068138,2.911962,0.140686,-0.003762,0.000478,0.100015,2.316919,1.533216,0.056431,0.024643,0.000565,0.176324,2.364567,3.175513,0.071402,-9.810108,0.004324,0.563851,4.420043,1255.694604,0.530523,0.06389,0.012393,0.372354,3.126413,8.970678,1.395748,-0.212783,0.028347,0.820494,3.992305,27.257061,3.668623,-0.013252,0.002102,-0.24037,2.13587,3.065943,0.1699,-0.002651,0.001319,-1.068378,3.009818,1.82887,0.12224,0.016026,0.000449,0.482252,2.388466,2.059118,0.058028,wash-carrot--
35476,8.557241,0.051207,0.031766,2.763643,1095.327721,6.629706,-0.572307,0.106713,-0.530607,3.408248,73.673744,12.904562,-4.745143,0.352158,-0.296477,4.261471,607.389232,45.60062,0.026914,0.088498,-0.176193,1.956757,19.685122,11.181399,-0.02544,0.018077,-0.453529,3.180729,5.285528,2.34019,-0.017791,0.037127,0.137792,1.782322,11.819053,4.705096,-7.542204,2.468137,0.059865,1.815447,965.445301,319.613592,5.327849,6.363941,0.384969,3.432282,681.999145,826.914034,1.582631,9.046386,0.565148,2.098602,221.865361,1167.206932,-1.316638,3.998808,-0.591059,2.426058,196.0406,360.777104,0.376477,0.192699,0.254986,2.226994,53.681713,16.177635,0.103403,0.387782,0.471557,2.718462,39.175251,50.331691,-8.495529,1.91824,-0.167889,1.875586,1087.43643,249.130847,-5.097657,2.902415,-0.550966,3.189471,652.744909,372.340359,0.706445,1.443832,-0.50507,2.694629,91.231244,185.429191,0.240067,1.837952,0.166215,2.473259,88.669856,198.624968,-0.030913,0.100455,1.391128,4.653689,16.553808,10.20008,-0.042041,0.084503,0.050165,2.119928,15.313018,9.914925,-9.729346,0.001065,0.676337,3.436429,1245.35633,0.137105,-0.793155,0.006991,-0.210967,2.789422,101.544701,0.842149,1.084473,0.009068,0.460568,2.939484,138.813845,1.173253,-0.019406,0.001169,0.415812,2.46452,3.015696,0.105589,-0.006652,0.000379,0.170165,2.370444,1.314115,0.042221,0.015522,0.000376,0.03532,2.19547,2.194535,0.035157,-9.824894,0.002565,1.659185,6.806136,1257.587176,0.30475,0.071568,0.008911,-0.186763,2.578097,9.367377,1.097915,-0.138129,0.018312,-0.398776,2.516878,17.832716,2.295402,-0.023115,0.001153,-0.004208,2.977218,3.464572,0.098439,-0.01527,0.000453,-0.76663,2.56212,2.043192,0.053354,0.008471,0.000299,0.346637,2.682947,1.439151,0.024704,wash-carrot--
35743,8.557613,0.04749,0.014086,3.038198,1095.385955,5.776578,-0.533048,0.090014,-0.591817,3.817763,68.418923,11.301713,-4.744827,0.32101,-0.230464,4.752192,607.342562,41.662465,0.010309,0.069633,-0.262271,2.58708,13.192871,8.713853,0.005025,0.017993,0.075227,3.0354,5.417308,2.315907,-0.025257,0.033722,0.143742,1.890334,12.142695,4.069633,-7.6395,2.379053,-0.031758,1.914658,977.857434,309.317086,4.682145,9.321299,0.365255,3.045459,599.49329,1208.698233,2.742957,7.168445,1.440333,4.01341,371.592149,697.214626,-0.840596,5.634998,-0.845429,3.895072,148.587179,668.665854,0.290374,0.249587,0.350464,2.82801,38.441076,30.932772,0.012905,0.492274,0.286086,1.980385,42.721058,61.625911,-8.369804,1.655225,0.026216,2.110154,1071.349227,214.745616,-4.903347,3.295309,-0.291603,2.793625,629.137052,398.446512,0.989187,1.547978,-0.027068,2.289074,128.75715,192.60747,-0.169813,2.147186,0.550389,2.566221,66.285261,243.90478,-0.019002,0.101168,1.481955,4.804203,22.090435,12.983434,0.055449,0.054663,0.296064,2.960787,13.186544,5.147505,-9.719551,0.000558,0.045191,3.603472,1244.102507,0.073212,-0.804705,0.007474,-0.366405,2.684546,103.013211,0.93616,1.130722,0.00633,0.752764,4.00578,144.743591,0.772247,-0.00223,0.000438,0.008658,2.784814,0.974463,0.049707,0.003085,0.000218,-0.22605,2.332783,0.73915,0.022269,0.012062,0.000263,0.267762,2.280984,1.770943,0.02242,-9.81517,0.000873,-0.027495,2.56716,1256.34182,0.113367,0.059353,0.008457,-0.177764,2.90325,7.796045,1.051147,-0.070431,0.018825,-0.03724,2.036524,9.015549,2.447931,-0.009502,0.000542,-0.718642,3.562665,1.357753,0.064689,-0.005469,0.000488,-0.195633,1.821711,1.750798,0.063423,0.005587,0.000219,0.612825,2.924393,0.981251,0.021558,wash-carrot--
36009,8.531696,0.051961,-0.31464,3.093157,1092.059351,6.679988,-0.644228,0.128845,0.116964,4.505042,82.574763,16.457627,-4.720462,0.327918,0.112329,4.012739,604.227142,42.487652,0.057031,0.052775,-0.102925,2.705917,8.689158,6.842155,-0.006188,0.016996,0.027377,3.284716,4.928471,1.84763,-0.000807,0.027496,0.011065,1.934461,10.430878,3.260814,-7.971423,1.645357,-0.231953,2.144175,1020.477607,209.569459,4.817471,9.773227,0.394001,2.937328,621.530862,1174.681813,2.505955,7.926322,1.241253,3.712928,362.618992,576.64858,0.733141,10.433042,-0.846507,3.270992,230.333615,1334.917691,-0.050043,0.52311,0.868434,3.354443,53.176548,65.206693,-0.064425,0.412595,0.175622,2.402017,51.089092,52.657165,-8.304848,1.291438,0.119533,2.045855,1063.027603,167.693147,-5.222582,2.925087,0.368581,3.107982,669.555718,357.794502,0.583105,1.60383,-0.320155,2.617313,91.364103,164.488909,-0.537936,2.222179,0.156222,1.806658,93.079978,226.693027,-0.001428,0.105614,1.465071,4.83556,18.090968,10.422338,-0.02086,0.052302,0.745257,2.922882,16.217638,6.374416,-9.719454,0.000706,-0.029359,3.37675,1244.090219,0.088094,-0.815475,0.007108,-0.137397,2.548957,104.388104,0.900174,1.137331,0.006081,0.870629,4.387434,145.598039,0.700044,0.002298,0.000336,-0.177042,2.592634,1.129515,0.043386,0.000735,0.000176,-0.450814,2.91474,0.749065,0.021733,0.009573,0.000211,0.283121,2.41946,1.427562,0.019053,-9.818034,0.00084,-0.152265,2.613243,1256.708397,0.1091,0.044857,0.007593,0.140505,2.149838,5.810989,0.974874,-0.05105,0.018028,0.245544,2.226278,7.779748,2.061636,-0.006012,0.000495,-0.572382,3.584971,1.431843,0.061309,0.000098,0.00042,0.316773,2.111243,1.091143,0.054801,0.003827,0.000207,0.481188,2.863449,0.957343,0.01638,wash-carrot--
36276,8.544003,0.037561,-0.610897,3.208008,1093.632356,4.883492,-0.725647,0.09309,0.839137,4.119087,93.363458,10.684067,-4.706804,0.210701,0.041154,2.652953,602.486259,27.103209,0.064275,0.057621,0.076449,2.575064,14.504438,7.42328,0.0075,0.008776,0.379509,2.680477,4.354855,1.133118,0.005951,0.026058,0.125185,2.064854,11.719296,3.359907,-7.902856,1.93812,-0.231846,2.001214,1011.565573,252.059951,5.227457,9.104383,0.619703,3.338499,670.374942,1157.099367,1.360022,12.752347,0.594968,1.899556,232.970551,1652.795142,1.156002,7.846995,-1.337893,4.083645,237.948106,469.176536,-0.181928,0.389692,1.184874,4.041386,45.708275,26.118017,-0.083114,0.404636,0.124945,2.448774,35.578389,52.308274,-8.274151,1.251311,-0.01605,1.992655,1059.448528,150.701255,-5.126614,6.095061,-0.724499,5.217995,656.207946,792.651451,0.425916,2.217795,0.624245,3.496117,86.449654,282.472437,0.298636,6.184807,-1.191636,4.419096,135.098087,537.708636,0.106068,0.029901,-0.048664,2.507241,13.577677,3.88784,-0.03034,0.063622,0.534995,2.338991,17.321793,7.734527,-9.715094,0.000674,-0.251793,3.106491,1243.531993,0.087323,-0.807911,0.011023,-0.258757,2.430472,103.414725,1.42642,1.163768,0.007333,-0.292453,3.019142,148.963884,0.94587,-0.006436,0.000281,-0.255724,2.376557,1.04888,0.029817,0.006696,0.000201,-0.629972,2.701069,0.873054,0.02589,0.013478,0.000158,0.138293,2.615067,1.788268,0.017192,-9.81852,0.00102,-0.2237,2.528833,1256.770532,0.132626,0.049716,0.012758,-0.05161,2.291504,6.457726,1.639913,0.011244,0.019478,-0.030511,2.857391,7.088607,2.504671,-0.01227,0.000236,0.354633,2.472378,1.599976,0.029268,0.002437,0.000502,0.530369,2.394261,1.332963,0.065182,0.008284,0.000135,0.0686,2.37925,1.10936,0.016043,wash-carrot--
36543,8.533882,0.039088,-0.4584,3.093005,1092.337106,5.07672,-0.696269,0.120499,0.225137,3.920591,90.574081,11.52821,-4.706059,0.221698,0.010925,2.546325,602.381969,28.707575,-0.030222,0.07075,-0.296842,2.227409,13.161666,8.785755,0.008165,0.007281,0.567095,3.331601,3.623856,0.802725,-0.042003,0.027477,-0.128617,1.987233,9.177548,3.572307,-7.660926,2.263359,-0.673525,2.585432,981.019403,281.204577,5.453776,7.264274,1.065734,4.163686,700.065649,900.645058,0.255875,10.92239,0.0408,1.76108,154.56754,1101.785373,1.146871,7.648763,-1.438933,4.270041,196.518543,994.513572,-0.170642,0.421579,1.008627,3.660212,37.211837,54.418585,0.015269,0.198333,0.726065,2.967654,20.073773,24.679285,-8.412923,0.903702,0.184648,2.180745,1076.863988,117.175007,-5.140378,7.807416,-0.995722,4.747348,658.362273,1007.014119,0.229467,2.364556,0.504384,2.910545,88.127866,267.026721,-0.353295,6.836621,-1.594124,5.029131,142.537235,768.974803,0.030455,0.039116,0.118715,3.083441,8.821902,4.455726,-0.032175,0.047403,0.642469,2.979039,12.681327,5.947956,-9.71728,0.000642,-0.330105,3.354354,1243.811788,0.083082,-0.800637,0.011367,-0.125828,2.226276,102.482452,1.475125,1.166825,0.008255,-0.125102,2.608462,149.357176,1.0566,-0.00393,0.000299,0.039448,2.110416,1.037701,0.025825,0.014102,0.000306,-0.279355,2.216702,1.819588,0.039082,0.0142,0.000159,0.126841,2.74837,1.829395,0.020249,-9.818669,0.001384,-0.202503,2.132624,1256.789706,0.179703,0.060073,0.012321,0.057376,2.283116,7.689423,1.602087,0.038619,0.015214,-0.255206,2.664658,5.831349,1.975006,-0.007613,0.000307,0.397403,2.585132,1.232178,0.030975,0.007652,0.00039,0.934581,3.556891,1.160306,0.044654,0.009644,0.000134,0.127788,2.567328,1.273868,0.016081,wash-carrot--
36809,8.511367,0.035574,-0.530622,3.569766,1089.457075,4.553237,-0.557181,0.187125,0.282357,2.886589,71.346156,24.273948,-4.783955,0.247953,-0.126341,2.41005,612.3621,31.933629,-0.055464,0.072882,-0.185326,1.8486,11.530106,9.168391,-0.031808,0.008092,0.388637,2.945114,4.90099,0.934775,-0.055683,0.034047,-0.315873,1.758717,14.176926,4.106719,-7.641264,3.72952,-0.601836,2.649935,978.270411,479.099938,6.331273,3.299267,0.649922,3.149741,810.565125,424.839702,-1.014086,7.439328,-0.487434,2.76205,129.837212,967.277803,0.618525,6.66551,-2.06047,6.439079,155.758167,581.251558,-0.040191,0.462061,1.139157,3.959268,44.658318,53.611545,0.127739,0.155309,-0.010933,2.246656,23.900468,20.119038,-8.274343,1.239179,-0.103302,2.340459,1059.119251,161.031441,-5.317786,7.773097,-1.162702,5.105412,681.108768,1001.425972,-0.0183,1.903138,0.51534,3.404778,79.103733,234.366202,-0.156545,6.038457,-1.792849,5.681053,159.510669,755.885429,0.015231,0.057968,0.398244,2.682481,14.499827,7.401268,-0.037966,0.046901,0.536577,3.160582,11.971733,5.778534,-9.716109,0.00065,-0.26153,3.209323,1243.661965,0.084029,-0.809638,0.01534,0.125179,2.149916,103.635939,1.987306,1.157371,0.013178,-0.425944,2.378501,148.143483,1.71377,-0.004697,0.000359,-0.060975,2.079252,1.111326,0.045907,0.011117,0.000416,0.061544,2.470689,1.684665,0.041249,0.010246,0.000162,-0.106247,2.822187,1.311454,0.021125,-9.814727,0.001649,-0.140897,2.056238,1256.285134,0.212362,0.050216,0.019427,0.446773,2.582988,8.426766,2.5162,0.037902,0.014698,-0.253158,2.822016,7.291356,1.811767,-0.003996,0.000389,-0.081361,2.715908,1.236531,0.050438,0.006142,0.000371,0.881523,3.512083,0.910018,0.044948,0.00664,0.000163,-0.100222,2.375233,0.856002,0.021067,wash-carrot--
37076,8.519566,0.03243,-0.078272,2.502685,1090.508003,4.09758,-0.323966,0.218505,-0.311611,2.750089,41.728499,28.070703,-4.851575,0.294002,-0.516163,3.89406,621.007622,38.117479,-0.059529,0.103401,-0.618442,2.758685,17.294779,12.6796,-0.013459,0.008896,-0.19601,4.368083,3.12592,1.111846,-0.052252,0.034292,-0.341785,1.763987,11.141183,4.441716,-7.32493,5.423107,-0.264203,1.956226,938.290527,684.350224,6.518921,4.241874,0.323417,2.855706,834.440232,551.128691,-0.830844,10.267699,-0.303932,2.213966,199.747103,1285.052017,-0.262552,0.531001,-0.278537,2.236515,39.594888,68.430265,0.089811,0.224379,0.130872,2.13228,28.832278,28.714568,0.075091,0.276025,0.461738,2.481604,28.141885,35.502168,-8.089968,2.130129,-0.252888,2.480493,1035.706007,270.742691,-5.385968,7.98832,-1.222039,4.993797,689.471812,1037.247777,-0.067009,2.4663,0.642719,3.143045,88.262879,319.4449,0.243757,5.587064,-1.573049,5.361459,109.263448,552.448442,0.003233,0.109588,0.161806,2.4131,18.600848,14.171043,-0.069093,0.10589,0.161264,3.188541,17.667949,13.742255,-9.713615,0.000633,-0.683341,3.64481,1243.342845,0.079583,-0.812264,0.020716,-0.285448,2.115987,103.969771,2.693736,1.162448,0.013993,-0.130816,2.3868,148.839088,1.603699,-0.00546,0.000338,-0.014361,2.326296,1.213074,0.028426,0.012969,0.000438,0.131783,2.446306,1.660191,0.056985,0.011165,0.000217,-0.402343,2.725128,1.437095,0.027953,-9.814932,0.001913,-0.063069,2.140113,1256.311299,0.247925,0.046665,0.02563,0.311237,2.164694,9.51997,3.321143,0.067742,0.012867,-0.159879,2.532106,9.027398,1.573344,-0.004377,0.000406,-0.277077,2.887284,1.250578,0.033023,0.008959,0.000401,0.939622,3.653911,1.175759,0.051118,0.006722,0.000212,0.141999,2.388749,0.884248,0.027682,wash-carrot--
37343,8.481762,0.045968,-0.14162,2.942992,1085.667956,5.894099,-0.134209,0.192693,-0.015767,2.853905,20.840989,24.894719,-4.861867,0.368952,-1.11412,7.045712,622.387098,46.667251,-0.074999,0.174526,-0.772734,3.748871,20.090202,22.535868,-0.009344,0.012296,-0.559234,4.185984,4.707668,1.579436,-0.024052,0.046546,-0.425274,1.690215,15.559147,6.000285,-7.216773,5.856454,-0.149976,1.771057,923.96922,755.008188,6.500663,5.486743,0.395239,2.381362,832.18314,710.941793,-0.619563,11.92134,-0.167382,2.131722,224.66517,1541.567216,0.059343,0.44208,0.079828,2.496121,34.410739,57.157861,0.025459,0.318939,0.09887,1.847962,35.774041,41.314739,0.030299,0.324292,0.282864,2.08246,36.379911,42.060374,-8.03287,2.914928,0.070069,2.11791,1028.282653,376.576475,-5.441507,5.038024,-0.91354,5.910248,697.557098,632.237449,-0.172294,2.406902,0.308989,2.972642,81.415675,293.509808,-0.359955,1.271069,0.582889,2.78677,60.176808,143.611036,0.019028,0.155011,0.098636,1.954539,27.609216,20.06038,-0.01962,0.14485,-0.12996,2.809281,20.095997,17.786841,-9.71552,0.001094,-0.668813,3.627941,1243.586645,0.140719,-0.812387,0.026389,-0.441276,2.363171,103.989742,3.417258,1.148341,0.013568,-0.194968,2.578874,146.987921,1.763324,0.010053,0.001015,-1.145899,4.312768,1.65703,0.11987,0.009066,0.000487,-0.079948,2.167633,1.211272,0.061405,0.01053,0.000245,-0.431444,2.651408,1.367578,0.031026,-9.816482,0.002194,0.286589,2.53368,1256.509702,0.284572,0.050391,0.031271,0.618701,2.676054,10.689456,4.059183,0.05531,0.015192,0.987646,4.434733,7.53612,1.929591,0.006316,0.001041,-0.53262,2.899944,1.917382,0.130077,0.018131,0.000373,-0.803648,4.56533,2.507681,0.034263,0.006551,0.000297,0.327738,2.48519,1.01231,0.038651,wash-carrot--
37609,8.505106,0.06245,0.300114,3.163322,1088.65833,7.963454,-0.118522,0.283949,1.104024,6.762642,21.466866,34.970786,-4.867618,0.560887,-1.450917,7.576737,623.067953,72.68371,0.00752,0.272071,-0.182037,3.164327,22.93871,34.461133,-0.012409,0.018103,-0.692352,3.6929,6.801934,2.192975,0.045197,0.051269,0.028694,1.547685,12.439107,6.473125,-7.203816,6.033132,-0.024867,1.709744,922.089329,784.519459,6.64724,5.221153,0.327712,2.19817,850.927804,676.868021,-0.936412,13.294864,-0.095325,1.918061,293.792306,1729.038777,0.173381,0.341152,-0.246596,1.897169,34.591947,43.517237,-0.023201,0.38541,-0.105133,1.624244,39.999542,50.10689,-0.062888,0.35541,-0.141241,1.861001,40.095207,46.014187,-8.100323,3.729657,0.109392,1.693932,1036.922428,482.316773,-5.524876,3.863595,0.168824,3.007195,707.511718,495.037665,-0.31266,2.509971,-0.157244,3.53462,99.98153,316.877227,0.12885,0.630489,0.155369,2.035723,38.467145,81.724298,0.062648,0.188825,0.366271,1.737102,24.775236,24.477928,-0.005287,0.190836,-0.145411,2.034698,25.566881,24.682845,-9.708966,0.001471,-0.397028,2.757092,1242.747684,0.188113,-0.804644,0.036346,-0.269148,1.947164,103.005037,4.691599,1.17583,0.017543,-0.178338,2.587523,150.510809,2.259467,0.014719,0.001567,-0.639466,2.590859,2.628868,0.199351,-0.000441,0.000353,-0.396305,2.850819,1.107702,0.042225,0.011829,0.000304,-0.462345,2.435376,1.518119,0.039312,-9.820882,0.002,0.078089,2.800747,1257.07316,0.251167,0.053709,0.041772,0.660989,2.364911,13.590632,5.392098,0.054001,0.021482,0.616308,3.59885,7.076157,2.772931,0.009456,0.001548,-0.434932,2.109015,2.634533,0.199425,0.014424,0.000641,0.162317,3.683627,1.942522,0.077575,0.007185,0.000367,0.056829,2.223312,1.299018,0.047509,wash-carrot--
37876,8.494903,0.065081,0.142677,2.963116,1087.34824,8.456667,-0.166586,0.343685,0.945446,5.275179,21.806149,44.359265,-4.859447,0.624692,-1.310396,6.70887,622.017069,81.080961,0.005845,0.335823,-0.082441,2.501475,35.61898,43.286989,0.011688,0.017835,-0.632224,3.350865,6.461608,2.309531,0.038442,0.053051,0.068257,1.689348,15.260163,6.896754,-7.045464,4.788606,0.12415,1.841126,902.18609,612.196113,6.46058,5.546848,0.223679,2.167779,827.01273,719.965793,-0.903035,15.535647,-0.081563,1.747345,255.472004,1978.392139,0.209053,0.370876,0.001639,1.955155,42.35287,46.094328,-0.082643,0.470884,-0.274648,1.525683,46.364932,58.510252,-0.076554,0.349203,-0.103891,1.785672,37.092474,44.584832,-8.258491,4.554358,0.022364,1.60004,1057.194444,588.620617,-5.595017,3.608803,0.336104,2.781893,716.174514,469.072544,-0.428058,2.655395,-0.374729,3.526735,86.031528,343.694857,0.280499,0.855751,0.284196,1.982238,52.983778,105.173037,0.091798,0.224621,0.490203,1.635837,29.646972,28.069176,-0.037836,0.253203,-0.182558,1.555163,31.130682,26.478232,-9.707051,0.001649,-0.253635,2.372711,1242.502466,0.214411,-0.783695,0.045718,-0.344958,1.962351,100.358539,5.79961,1.207634,0.01803,-0.107824,2.673217,154.577406,2.343085,0.010694,0.001667,-0.777236,2.670615,2.372052,0.173322,0.00161,0.000316,-0.418888,2.968618,0.810348,0.034263,0.016341,0.000401,-0.428642,2.293455,2.115374,0.050528,-9.821087,0.002217,-0.067461,2.784665,1257.099136,0.287284,0.074911,0.046027,0.675821,2.354594,15.049758,5.691959,0.077192,0.027161,0.36557,3.277256,11.042661,3.14604,0.002371,0.001743,-0.626347,2.2432,2.668116,0.18284,0.013198,0.000899,0.191702,2.59507,2.005182,0.116217,0.011185,0.000437,0.239577,2.10388,1.637102,0.056805,wash-carrot--
38143,8.490834,0.060462,0.184451,3.329133,1086.830426,7.747022,-0.228594,0.322093,1.143382,5.813673,29.481612,41.691185,-4.793622,0.585834,-1.21641,6.808941,613.608138,75.721998,0.0107,0.352702,-0.044571,2.34037,40.654822,45.803161,0.01384,0.016141,-0.550152,3.543845,5.248849,2.058452,0.044585,0.062062,0.151295,1.625565,15.777246,7.802873,-6.937587,3.889121,0.281938,1.845498,888.986217,478.207185,6.364929,5.013377,0.415537,2.155034,814.941124,646.012379,-1.164085,14.399467,-0.094793,1.922395,245.561688,1851.404013,0.159821,0.36625,-0.094137,2.055982,34.895228,46.376528,-0.038659,0.471494,-0.15952,1.452307,41.122994,60.465146,-0.022822,0.308564,-0.19503,1.575218,38.904442,39.596907,-8.443509,4.685375,-0.078392,1.693388,1081.002245,601.261543,-5.490891,5.206259,-0.163975,3.076943,702.842379,676.794047,0.004421,3.01006,-0.569512,3.125566,66.207116,391.548881,0.166557,1.306272,1.00945,4.051958,68.039037,164.591669,0.000701,0.243407,0.295173,1.601978,34.192615,31.525998,0.065994,0.212033,-0.003641,1.637195,26.561262,27.315197,-9.704906,0.001659,-0.094346,2.303483,1242.228056,0.213784,-0.766857,0.05333,-0.38725,1.988216,98.19086,6.831542,1.23512,0.018301,-0.077191,2.095355,158.136236,2.174225,0.010596,0.00171,-0.732241,2.572247,1.888672,0.194985,-0.000536,0.000331,-0.222529,2.284143,1.024625,0.042977,0.015564,0.000465,-0.194326,2.237484,2.034109,0.057792,-9.819514,0.002169,0.010127,2.724971,1256.897758,0.281872,0.0861,0.050238,0.604841,2.233148,13.945621,6.366921,0.077999,0.037399,0.362219,2.45081,10.40417,4.739158,0.002355,0.001773,-0.558537,2.226366,1.919837,0.209339,0.006451,0.001198,0.021639,2.065202,2.420619,0.152796,0.010518,0.00045,0.280463,2.242457,1.455749,0.055613,wash-carrot--
38409,8.538037,0.053594,0.302303,3.786984,1092.874619,6.782151,-0.396045,0.331061,0.807202,4.789293,51.685962,41.445168,-4.802287,0.517564,-1.255778,7.194922,614.692885,67.30414,0.039978,0.286474,0.132631,2.757091,29.392669,36.739374,0.006732,0.013591,-0.703722,4.166457,4.702288,1.755499,0.031845,0.052002,0.144323,1.872737,14.012107,6.722472,-7.242927,3.250616,-0.127984,2.023828,927.259444,417.879442,6.305198,4.524731,0.375659,2.255011,807.152198,586.13423,-1.641568,12.333533,-0.180815,2.198645,228.870019,1603.049854,0.254504,0.617616,-0.765818,3.163782,46.535333,79.835317,-0.052242,0.404236,-0.197032,1.624035,39.943968,52.391921,0.007451,0.256895,-0.162299,1.604694,35.582169,33.261914,-8.29372,3.800011,0.134736,2.117828,1061.596566,494.121763,-5.622399,5.707325,-0.265383,2.791273,720.962693,712.510991,-0.198435,2.964403,-0.635818,3.31545,78.175837,298.717586,-0.325193,2.07703,0.52422,2.435963,78.796032,225.930146,-0.081521,0.203049,0.127893,1.837793,27.87658,26.244687,0.029255,0.170696,-0.072581,1.959423,28.849686,21.852394,-9.699544,0.001197,0.110685,2.545574,1241.541787,0.151497,-0.776738,0.04945,-0.46855,2.210866,99.449077,6.346227,1.289297,0.015669,0.15473,2.089705,165.037118,2.000616,0.002545,0.001031,-0.9377,4.025048,1.53845,0.098438,-0.001096,0.000288,-0.159404,2.551872,0.952203,0.034934,0.013675,0.000463,-0.302151,2.456212,1.761531,0.059545,-9.81682,0.002025,-0.348804,2.42261,1256.552955,0.263049,0.062326,0.050961,0.368598,1.886704,13.80547,6.483852,0.105734,0.033465,0.348587,2.450407,13.569494,4.337406,-0.005966,0.001176,-0.792767,3.498993,1.551886,0.123896,-0.003359,0.00085,-0.198503,2.200073,1.545869,0.11003,0.008242,0.000417,0.076418,2.374695,1.055027,0.054292,wash-carrot--
38676,8.517411,0.044975,-0.401611,2.865192,1090.23022,5.798808,-0.548713,0.295998,0.312107,3.346113,70.346509,38.266125,-4.776377,0.459259,-1.19065,5.920654,611.387501,59.508693,0.044071,0.191477,0.192748,2.790215,19.5911,23.652087,0.012072,0.0108,-0.904736,3.900229,4.772393,1.402233,0.004352,0.044033,0.082088,1.894703,11.302259,4.802674,-7.319406,2.288892,-0.439959,2.785354,936.884099,297.627479,6.209778,4.158218,0.211408,2.227888,794.85235,540.682463,-1.806227,9.147416,-0.242364,2.879522,232.050241,1183.219138,0.036043,0.882703,-0.513516,2.755381,48.20668,97.142733,-0.010934,0.311639,0.02435,2.022857,28.497596,35.041941,0.04787,0.201669,-0.02444,1.887027,27.997224,22.526836,-8.053726,3.698229,0.182342,2.411028,1031.026861,475.992057,-5.458397,9.41421,-0.687217,3.511937,698.685403,1224.041529,0.061299,3.513844,-0.111933,2.657733,115.393602,443.696666,0.463508,6.337761,-0.926877,3.828258,124.346278,634.554588,-0.034794,0.196709,0.178472,2.267259,21.625037,23.183737,0.02049,0.1374,0.03929,2.477995,23.181481,17.803973,-9.698751,0.000985,0.413238,2.530536,1241.440188,0.128017,-0.783483,0.043396,-0.703611,2.551214,100.318637,5.538716,1.30802,0.017953,0.319913,2.19099,167.427851,2.327846,0.000349,0.000437,0.33179,2.486462,1.033044,0.055527,0.005573,0.00046,-0.503501,2.661762,1.277598,0.056588,0.011473,0.000407,-0.455801,2.928795,1.597431,0.046664,-9.813956,0.002191,-0.211236,2.186514,1256.18643,0.283288,0.049572,0.044028,0.08044,1.785623,10.744701,5.639286,0.132539,0.025917,0.447467,3.057159,17.171273,3.258464,-0.008242,0.000587,0.525932,2.274302,1.207047,0.076318,0.002697,0.000835,0.031027,2.148166,1.496122,0.105535,0.006145,0.000343,0.097073,2.798467,1.112631,0.034974,wash-carrot--
38943,8.622366,0.092779,-0.713978,2.940481,1103.683985,11.326138,-0.464408,0.372947,-0.156305,3.194451,68.878319,29.282133,-4.844385,0.394506,-1.645037,7.088568,620.203182,48.910585,-0.093055,0.182155,-0.269006,2.514568,19.351162,20.245428,0.024441,0.015542,-1.262484,5.170762,5.679177,1.916073,-0.087737,0.066055,0.083504,2.139659,16.745809,6.852286,-7.508426,6.960671,-1.117177,5.787068,961.954774,878.683107,6.374344,5.284787,-0.201575,2.257254,816.019569,684.573646,-1.369817,8.69575,-0.196104,3.225714,195.64098,1023.988463,-0.751009,3.004398,0.762007,3.403525,119.067649,312.354957,-0.049551,0.246215,0.627815,2.485559,26.094262,31.798281,0.182337,0.26313,-0.711128,3.480716,27.788241,30.604573,-8.290702,3.227731,0.050336,2.7475,1062.037688,391.905935,-5.17058,11.472966,-0.450346,2.713963,661.979202,1488.805417,0.28768,4.468023,-0.116886,2.21358,108.75239,544.743609,-0.304738,10.062001,-0.248311,3.496456,197.492336,1147.37495,-0.11376,0.205363,0.339501,2.712933,21.611518,22.65577,0.164543,0.119896,-0.436462,2.924412,26.733785,11.286991,-9.694835,0.001167,-0.12141,3.171376,1240.938899,0.150872,-0.789648,0.0295,-0.835425,3.453179,101.075279,3.835745,1.358195,0.03012,-0.587391,3.790728,173.8564,3.87582,0.015539,0.000664,-0.160341,2.860462,2.008272,0.08509,0.01381,0.00123,-1.617096,5.618398,1.933379,0.150325,0.00966,0.00025,0.208143,3.019138,1.306819,0.029713,-9.812008,0.001825,-0.100273,2.270607,1255.937325,0.227574,0.035341,0.031431,-0.030352,2.37283,11.631748,4.086892,0.171562,0.024824,0.91221,3.95853,22.004322,3.19778,-0.006383,0.000531,0.56172,2.289669,1.055401,0.063015,0.011129,0.000941,-0.170226,3.281289,1.98339,0.122207,0.004867,0.000223,0.876948,3.489694,0.705892,0.027336,wash-carrot--
39209,8.71151,0.100546,-0.287355,2.282175,1115.073612,13.064845,-0.444633,0.332781,-0.125784,3.485716,57.100687,42.932559,-4.711493,0.456402,-1.10419,4.69611,603.372775,53.568775,0.010916,0.196267,0.062367,2.250203,24.71946,15.855675,0.142357,0.058811,-0.764609,2.286796,20.490034,6.25588,-0.058514,0.061156,0.497689,2.256411,15.842471,4.858819,-7.257685,17.258425,-0.266117,3.997184,928.998188,2243.876334,5.675156,6.720634,-0.04612,3.302042,732.172824,740.706986,0.400481,19.609337,-1.439229,6.023732,228.829127,2378.838668,-1.495785,3.414672,-0.052285,2.399562,193.246979,433.108389,0.231448,0.935099,-1.625514,6.291797,58.373358,111.955471,0.049233,0.285049,-0.972764,3.99619,27.37075,25.806013,-8.437556,2.700961,0.256975,2.824734,1080.021119,350.73092,-5.017298,9.044388,-0.420545,3.593873,643.898491,1141.677484,0.018273,3.654721,-0.24317,2.710726,101.42982,365.540204,-0.151998,9.632594,-0.149807,3.736216,217.498392,1241.329261,-0.047829,0.14794,0.658345,4.308912,18.378628,18.680822,0.038966,0.13699,-0.543962,3.114124,22.017109,12.963011,-9.693813,0.001016,-0.183732,3.565597,1240.808165,0.129313,-0.784308,0.024382,-0.318487,2.182478,100.396352,3.154704,1.342951,0.030007,-0.939597,3.825427,171.939069,3.676381,0.020539,0.001688,0.344377,3.380638,2.907582,0.19499,0.038869,0.002495,-0.493751,1.697393,5.185919,0.290647,-0.005174,0.000832,1.089508,2.900766,1.811544,0.06308,-9.806534,0.001518,0.010269,2.456766,1255.236644,0.18777,0.029911,0.024642,0.269383,2.476739,8.134049,3.158295,0.148239,0.05612,1.748412,6.400096,20.730611,6.191301,-0.01431,0.001849,1.282212,4.144292,2.500514,0.202945,0.073525,0.010668,-1.238218,2.994784,10.402179,1.075527,-0.013059,0.001466,1.42558,3.801712,2.819979,0.108785,wash-carrot--
39476,8.797533,0.109874,-0.043766,2.248758,1126.122128,12.930296,-0.25302,0.361219,-0.038523,3.266112,38.868283,39.640264,-4.254477,1.070158,-0.697285,2.513713,546.250261,110.152015,-0.00319,0.194974,0.029197,2.084015,35.14997,25.30816,0.272287,0.076318,-0.091352,1.846248,35.06679,9.686689,-0.101287,0.057572,0.195741,2.197628,19.157964,7.426787,-6.948962,22.186397,-0.061879,2.747042,891.437076,2829.26561,4.900051,8.745429,-0.075654,2.926376,628.488639,1111.643029,2.023953,17.90428,-1.237861,4.859718,273.684349,2204.601901,-0.661564,11.157959,-1.414612,4.81426,240.455371,647.144935,0.107844,1.144193,-1.215953,5.231065,67.132906,146.763229,0.195081,0.35452,-0.545018,2.743089,42.289331,43.427182,-8.383656,2.816525,0.28241,2.698595,1076.363639,255.165765,-5.161469,8.250848,-0.741748,4.14386,662.291047,1038.799893,0.309452,2.725208,-0.371225,3.459968,96.16393,353.335798,0.561692,8.746405,0.436618,4.544462,173.489454,741.605219,0.115787,0.190228,0.574016,4.123987,29.436223,14.470957,-0.185976,0.34403,0.313301,2.837162,36.221442,32.909629,-9.70885,0.003712,0.982166,4.394624,1242.733952,0.437299,-0.859046,0.058585,1.389181,7.523255,110.607023,5.346496,1.228774,0.082031,0.382569,3.284671,157.656317,8.800811,0.036781,0.00406,-0.249139,2.855557,4.767705,0.51902,0.078233,0.003948,-0.044092,2.003667,10.021384,0.511088,-0.019981,0.001368,0.237666,1.384568,2.898237,0.17392,-9.782238,0.004484,-1.606142,6.188201,1252.127468,0.540731,-0.054658,0.055141,0.963757,3.810228,13.634126,4.997249,-0.120627,0.267339,0.732883,1.889173,33.50147,24.588681,-0.00096,0.006177,-0.981428,5.112982,4.062685,0.672477,0.107842,0.010177,-0.659353,1.968076,14.103766,1.190471,-0.038688,0.003,0.343016,1.370732,5.068621,0.371637,move--sink-counter
39743,9.14707,0.337345,-1.270545,4.109279,1170.971054,38.437092,0.123923,0.303064,-0.374195,2.097702,29.564981,38.496077,-3.524005,1.869212,-0.211306,1.844619,451.104795,242.634074,0.083876,0.262394,-0.133427,2.169738,31.127005,31.378818,0.342237,0.059264,0.197472,2.302198,45.975344,4.616384,-0.015495,0.100483,-0.247002,2.783847,23.205237,13.067956,-7.024428,23.176988,-0.100475,2.549074,899.129618,3013.664533,5.382423,14.75388,-0.654312,3.7481,704.410692,1576.568018,2.31159,16.666927,-1.241727,5.154274,362.009269,1476.822806,-0.72767,20.570955,-0.557474,3.033113,294.168888,2384.19665,0.076288,1.333269,-1.018255,4.090174,73.931649,172.40188,0.109287,0.389094,-0.774882,2.697566,47.327576,50.212564,-8.653077,2.316038,0.490231,2.222772,1108.575366,266.630843,-5.172767,7.020606,-0.835164,4.416362,664.720846,858.007684,0.87544,4.30195,-1.274932,4.714234,144.404963,427.714541,0.136856,5.423026,1.864092,6.206793,146.854871,651.943769,0.075122,0.293838,-0.153253,2.914709,26.864332,34.905065,-0.180866,0.444643,0.149936,2.276401,44.251815,35.242537,-9.575496,0.166056,-2.012828,6.016068,1225.79489,16.480446,-0.653382,0.613136,-1.543476,6.031955,89.429225,63.805319,0.32532,3.900328,1.849429,4.799747,103.748764,399.987847,-0.306384,0.751998,2.172803,6.023519,54.920735,74.334296,0.303735,0.176308,-1.909428,5.400869,42.634605,18.069076,-0.000874,0.004504,-1.264836,5.095223,4.801549,0.219896,-9.799115,0.010025,0.49893,4.993545,1254.289154,1.205357,-0.202592,0.106126,0.460841,2.169732,26.594963,13.248527,-0.380896,0.402893,0.249601,1.727017,52.930268,49.499321,-0.025766,0.019058,0.417012,3.777223,8.846541,2.378719,0.054471,0.030381,0.569135,2.477973,14.921318,1.188244,-0.050898,0.002766,-0.179637,1.457198,7.584954,0.120159,move--sink-counter
40009,9.303623,0.45327,-1.059165,3.06761,1190.889699,57.96053,-0.269475,1.432692,1.570158,5.415501,72.287093,122.241088,-2.343925,2.435774,-0.293141,2.357266,300.029949,316.698351,0.574211,0.426492,-0.717633,3.037822,80.073692,39.445339,0.399507,0.04196,-0.036794,2.26334,51.156821,5.423922,0.250862,0.123856,-0.447714,2.259946,34.992412,13.035412,-7.44099,33.685338,0.515417,3.14817,954.079624,4331.070924,4.605808,45.115985,-1.808634,10.517673,592.691461,5807.443823,2.56043,40.179355,0.865307,7.275258,329.283202,5208.446035,-0.061353,27.065061,-0.33267,2.45984,268.124757,2933.742253,0.259129,1.367548,-0.696533,3.387662,70.496083,158.830459,-0.074828,0.985876,-0.499052,5.751663,41.849535,121.132796,-8.466319,1.970202,0.632154,2.397422,1085.144535,206.127028,-5.029441,5.212316,-0.902869,5.471047,647.665726,597.879317,1.236763,3.14739,-1.501163,6.312915,159.661252,402.419026,0.487879,1.648684,-0.130311,2.495147,107.777292,91.922587,-0.040431,0.344352,-0.528459,2.358445,33.978845,26.875661,0.285939,1.765153,-0.788555,2.404845,84.311951,148.931247,-9.764908,0.849487,2.350029,11.930185,1250.014725,106.236202,-0.909772,2.247678,1.178365,5.677067,116.492424,292.115918,-0.352156,4.717997,0.709506,2.441633,131.027962,613.269709,-0.418991,0.925267,1.67473,4.128105,59.756776,116.897872,0.252417,0.299732,-0.663942,3.386758,40.045918,30.090656,-0.002462,0.009883,0.279221,4.870983,4.526518,1.282988,-9.801686,0.017167,0.164724,3.286336,1254.61606,2.222479,-0.379277,0.159809,0.409546,2.879861,49.97865,18.542268,-0.43452,0.39662,-0.295608,2.983953,75.015404,11.354657,-0.139785,0.056752,0.291367,1.968164,21.251557,5.292577,-0.005577,0.04377,-0.052949,1.397779,18.030011,5.65217,-0.013925,0.013498,-1.237773,3.255546,7.213677,1.130901,move--sink-counter
40276,9.299801,0.58061,-0.378677,2.768849,1190.709539,62.834091,-0.990729,3.113326,0.590845,2.034794,138.681737,354.864776,-1.184771,2.204431,0.068072,1.941099,151.743431,286.297627,0.65037,0.419943,-0.415865,2.850943,87.321969,43.578164,0.2261,0.111152,0.449957,2.633152,30.304341,13.171768,0.252498,0.12542,-0.406397,2.223116,39.52594,8.090662,-7.676816,40.753774,0.560408,3.735035,983.19211,5281.832037,4.341867,73.868456,-1.594329,8.722979,559.564512,9541.737913,1.766552,62.546045,1.036516,6.159032,293.299575,8092.326811,0.893504,31.001834,-0.120258,2.292067,260.036181,3396.454918,0.054144,0.738938,0.033782,2.197534,46.357749,79.167927,0.102795,1.772726,-0.240605,3.301932,69.948265,227.275205,-8.318778,1.247617,0.582962,2.740736,1065.235427,147.63066,-4.769346,5.799685,-0.590679,4.265424,610.93207,745.36789,1.929915,3.120157,-0.711167,4.715328,251.04798,373.948082,0.130639,2.220344,-0.327142,2.112211,126.130854,288.71477,0.00026,0.370094,-0.324528,1.978658,34.862284,31.369404,0.764681,1.899655,0.084799,1.739688,114.934757,222.295339,-9.742443,0.859453,2.377961,11.88368,1247.036468,111.606295,-0.851754,2.311514,1.225856,5.55806,109.997556,297.188888,-0.83559,3.996377,0.301948,2.67519,142.669873,378.146897,-0.519053,0.871755,1.535379,3.91008,79.483536,83.141658,0.104652,0.410608,-0.724925,2.621308,38.816081,41.392338,0.029295,0.01068,0.907164,4.997002,5.072316,1.375639,-9.88231,0.058319,0.889027,3.529068,1264.950559,6.989819,-0.302128,0.314022,-0.958777,4.722044,51.618749,22.285991,-0.517828,0.482157,-0.791142,3.348275,68.233537,58.529486,-0.246718,0.073285,-0.343569,1.910872,31.834868,9.272887,-0.1388,0.045,0.346129,3.207746,18.362011,5.511427,0.055047,0.020601,-0.208068,1.483427,11.430709,2.679229,move--sink-counter
40543,9.441344,0.607423,0.147141,2.641312,1208.824028,66.247055,-1.884988,3.713736,-0.244214,1.637154,246.231312,444.601961,-0.499301,1.343713,-0.074051,2.333547,84.685706,125.751963,0.816114,0.287001,-0.487595,3.778055,107.288942,27.828343,0.026706,0.136005,0.278994,2.272659,29.978877,17.682908,0.263489,0.117667,-0.473502,2.222747,35.895032,12.904222,-7.385468,54.124249,0.373282,2.930123,951.747814,6845.152632,4.423634,93.223027,-1.440608,6.830576,572.672906,12005.39706,2.040568,72.308045,0.702774,5.255447,343.459934,9347.756812,-0.466994,31.45159,-0.555976,2.559855,332.93054,4059.137194,0.280762,0.76843,-0.125318,2.058394,58.964053,99.631269,-0.008159,3.065041,-0.337236,2.385184,104.30026,372.05954,-8.694997,0.942146,0.29292,2.846617,1113.000009,121.098172,-3.221885,6.47692,0.155342,3.232274,416.658033,786.398143,3.175109,2.245667,-0.845141,3.809031,413.149023,204.406647,-0.268404,1.840184,-1.002426,3.412617,97.524349,107.067992,-0.030744,0.31949,-0.290525,2.244633,35.559696,29.520987,1.017626,1.209195,-0.110816,2.072648,159.199389,24.255623,-9.746409,0.864458,2.345651,11.706937,1247.618468,109.315382,-0.555862,2.439387,1.615482,6.068422,75.555248,306.943886,-0.944122,3.701277,0.252547,2.956931,125.427784,463.384321,-0.626272,0.801731,1.438495,3.805573,81.236846,101.49893,0.026248,0.426971,-1.011104,2.845458,39.979177,39.417845,0.0415,0.009139,1.351305,7.22773,5.395976,1.174076,-9.768625,0.310911,-1.890746,7.634975,1250.446378,37.953007,0.181076,1.399135,-1.329623,4.589924,80.700191,172.803604,-0.473978,0.616224,-0.370947,2.426942,76.233807,46.306266,-0.680553,0.500719,1.487114,4.280883,89.76369,57.670875,0.00125,0.348086,-1.663158,4.593215,26.998255,33.800354,0.138532,0.015629,0.466962,1.974141,18.453317,1.61825,move--sink-counter
40809,9.23144,0.535913,-0.15245,2.77318,1181.625452,69.64633,-2.934082,1.930641,-1.012689,3.599893,378.936608,210.666926,0.16309,0.955748,0.231204,3.066637,42.683894,122.775909,0.830769,0.232203,-1.079849,4.392411,106.792962,28.657283,0.017992,0.124088,0.438403,2.348993,28.693043,3.151449,0.08021,0.187568,-0.450641,2.3412,31.358593,24.086148,-8.012638,62.911914,0.365397,2.663379,1025.756,8176.045419,3.663203,118.857778,-1.437873,5.871399,468.937796,15454.608979,1.658795,91.100101,0.938978,4.641401,387.363714,11842.902618,-0.249407,28.310315,-0.725487,3.039127,262.649343,3678.503588,0.322154,0.566359,-0.382928,2.752942,46.028421,70.718443,0.063267,3.458435,-0.085343,2.09329,146.150954,444.818881,-8.748843,0.661813,0.700451,2.61604,1119.854114,85.98895,-2.070898,4.034055,0.381806,2.05892,265.195043,523.560834,3.507896,1.601772,0.064497,1.704372,450.023437,193.833002,-0.822843,0.405701,0.116184,2.537427,105.358517,52.638145,-0.132716,0.198037,0.045233,1.605829,39.162632,5.987154,0.939459,1.272894,-0.348223,1.667633,120.528076,164.463054,-9.9006,0.652706,3.425065,17.022437,1267.444926,78.109959,-0.562251,2.025681,2.32973,8.297541,88.148097,222.283071,-0.311925,1.753436,-0.246127,4.187988,71.339021,224.023058,-0.354304,0.246884,2.818866,13.2621,45.357019,32.111255,-0.172557,0.145457,-1.240644,5.932438,27.426756,14.722014,-0.020137,0.015594,0.66013,2.914196,6.776903,1.404735,-9.770739,0.406458,-1.223083,4.987138,1250.656225,52.7896,0.027823,1.864835,-0.733593,3.617294,95.240831,98.714789,-0.27738,0.661256,-0.200511,2.077841,45.347663,73.354518,-1.035336,0.462445,0.759126,2.277423,132.537851,60.072936,0.061088,0.463092,-1.098656,2.85137,42.055289,58.712866,0.179141,0.011964,1.668825,7.624909,23.4585,1.166663,move--sink-counter
41076,9.186738,0.468012,0.159953,2.269863,1176.0494,55.371224,-2.977151,1.387505,-0.443255,2.222812,385.854435,122.240681,0.605886,0.791465,0.426438,2.51012,82.151261,91.271208,0.621327,0.057255,0.4532,4.182453,79.715252,6.976885,-0.018373,0.096748,0.822103,2.300446,24.42767,12.510706,-0.204546,0.080436,-0.239997,1.937333,26.447701,10.237467,-7.725291,47.600065,0.384758,3.747782,990.775046,6128.6602,3.900016,86.284838,-1.515611,7.950286,499.443896,11215.934636,1.98965,65.795112,1.219572,6.898978,282.371572,8432.06184,-0.347051,19.735908,-0.967797,4.613887,182.442162,2552.788864,0.288809,0.461981,-0.392186,3.55809,41.304383,59.47542,0.033119,2.727312,-0.16638,2.671234,99.68116,341.292352,-8.714189,0.691341,-0.030018,2.183246,1115.838246,74.94845,-1.084141,2.697783,0.997697,3.280521,161.29598,243.521749,3.859217,0.872364,0.036674,2.365472,499.525,25.989743,-0.710997,0.344299,0.487875,3.388991,94.151162,35.532883,-0.039747,0.15434,0.290313,1.934327,31.2348,19.989091,0.266242,0.763634,-0.703453,2.414452,61.886951,75.021693,-9.701644,0.031862,0.55049,4.024387,1241.826922,3.491562,-0.345478,0.335194,0.61313,3.168645,57.289608,22.538239,0.160576,0.590932,0.454485,2.528556,36.180446,69.394084,-0.236063,0.069572,-0.080082,2.71945,30.699067,8.57973,-0.01496,0.154316,-0.513491,2.859426,27.188654,20.059811,-0.14257,0.049023,0.65763,2.097262,19.189361,5.8161,-9.833367,0.481979,-0.999661,4.302739,1258.729143,60.346222,0.408506,2.344221,-0.438623,2.957568,93.145822,304.000513,-0.376524,1.540889,-0.496868,3.35326,58.970113,200.1734,-0.896402,0.749726,0.039894,2.308461,131.54568,31.789067,0.198748,0.458356,-0.561792,2.232218,42.803899,50.401364,0.04286,0.078265,1.113107,2.841891,18.420864,7.695841,move--sink-counter
41343,9.357583,0.419475,-0.145389,2.269145,1197.799049,53.464016,-2.014225,3.818822,-0.413254,1.821542,265.282704,434.69904,0.995694,1.092341,0.675956,2.529306,127.448832,142.042965,0.522811,0.052126,-0.248711,4.342925,66.954998,6.703711,0.04129,0.073305,1.534624,4.411842,18.676205,4.43889,-0.300692,0.038199,-0.071639,2.255183,40.496496,2.449728,-8.09057,28.771173,0.313738,5.7183,1036.266477,3719.132892,4.210592,56.574552,-1.641489,9.960093,539.778327,7346.598505,2.461059,35.601791,1.86209,12.617102,318.562017,4594.244183,-0.695583,12.500347,-0.792755,7.010598,141.068632,1601.858492,0.213881,0.366223,-0.702969,5.249741,32.485997,42.765891,0.0227,1.881872,-0.036878,4.15082,78.801451,231.09836,-9.085136,1.088175,0.319376,3.123694,1162.94976,139.56479,-0.96654,2.092486,0.731099,2.560387,148.21044,166.379784,4.005131,0.591037,-0.476819,1.92776,512.659479,76.813009,-0.648837,0.19214,-0.74784,2.612698,83.184629,24.632093,-0.02416,0.15524,0.323545,2.066735,27.233174,8.56588,0.090546,0.433742,-0.620339,2.942159,37.596358,36.097771,-9.949739,0.856662,1.197451,6.761697,1273.585133,110.660831,-0.108966,2.521129,-3.115799,15.207858,55.404386,303.23393,-0.211134,3.005582,1.907782,6.212462,89.072267,326.368063,-0.539036,0.649872,1.896198,6.413026,81.926322,53.529477,0.405792,0.350544,-0.852447,2.488387,52.329354,44.939709,-0.243451,0.108949,0.061495,3.437222,32.999365,12.295697,-9.723844,0.438948,-0.742127,4.467556,1244.824661,50.256498,0.144346,2.637751,-0.711456,2.777741,100.538543,333.05497,-0.557934,1.544654,-0.745495,3.675684,87.852841,171.714246,-0.790647,0.888624,0.153603,1.904433,101.233599,115.450388,0.288463,0.382252,-0.514977,2.514112,37.832212,48.628694,-0.103019,0.098532,0.14317,1.516608,25.581275,12.57002,move--sink-counter
41609,9.230758,0.348002,-0.874188,3.031425,1181.670127,40.259908,-0.768437,4.585257,0.394884,1.639767,174.872334,579.033321,1.588809,0.454519,0.868014,3.432679,203.482386,58.362346,0.470312,0.027926,0.87396,5.020976,60.202598,3.626176,0.038192,0.047778,0.567327,1.881478,17.993954,5.760354,-0.277271,0.050447,-0.328965,2.520518,36.550372,5.348669,-8.422538,9.591489,4.070726,21.897652,1079.148719,1210.911703,4.319237,34.835239,-1.838087,15.916874,553.163551,4524.460952,2.323993,24.212123,4.336455,22.204524,333.321394,2789.393223,-0.450324,6.626844,-1.109245,15.540586,113.585551,861.246813,0.201799,0.054486,-0.87521,3.082543,25.921666,7.010051,0.156757,0.556964,1.741974,10.803423,29.980998,66.028751,-9.012306,1.101735,0.4899,3.170739,1153.668419,139.848514,-1.920412,4.109476,0.093555,1.469427,247.160642,523.900757,3.598712,0.493494,-0.805598,2.882125,460.979175,59.137491,-0.683029,0.125828,-0.672344,3.262698,87.697422,15.612451,-0.13285,0.111128,-0.090126,3.006629,21.076349,11.989071,-0.014217,0.472663,-0.872718,3.016706,39.631367,41.684578,-9.768101,1.546592,0.137067,3.643659,1250.680125,186.689846,-0.115791,2.666943,-2.897193,13.689694,61.617348,342.893004,-1.062204,4.052868,0.615177,2.332519,140.312886,512.388783,-0.598967,0.629596,1.801089,6.241855,76.851477,81.422257,-0.222394,2.569239,1.148272,3.143752,106.999735,165.239222,-0.162465,0.189906,-0.296281,2.343611,30.841124,16.460402,-9.79567,0.211963,0.676834,4.053591,1253.846173,27.546209,-0.47272,1.570944,-1.65061,6.141926,72.214115,179.612071,-0.746735,1.573203,-1.051935,4.078312,96.250403,202.532693,-0.45123,0.504161,0.460233,2.374311,71.246026,37.940558,0.212172,0.169768,-0.089766,3.977662,27.721778,21.585197,-0.202139,0.061395,-0.29905,2.406875,31.62832,2.731088,move--sink-counter
41876,9.776317,1.314462,-1.30506,3.905177,1252.702818,117.898788,0.204653,1.923725,0.965816,2.850806,102.545988,94.130835,1.656938,0.320798,0.662023,3.038487,216.673829,10.515668,0.436127,0.029958,1.193894,5.10435,55.826962,3.891602,0.002052,0.042343,0.392164,1.731964,13.492641,2.617424,-0.021849,0.178771,-0.561233,2.120793,35.592746,21.810006,-7.636526,0.706175,-0.653746,2.203234,977.492343,91.296003,5.007523,3.432877,-1.463397,3.964351,652.320811,213.250716,3.51155,0.856628,1.517556,4.28111,454.028398,46.13702,-0.259039,0.36848,0.286554,2.735922,35.382996,45.497066,0.310557,0.08233,-0.562532,2.124853,44.888355,3.803943,0.458993,0.356337,-0.09088,1.817608,58.811031,46.228037,-8.997378,1.027838,0.500723,3.642833,1151.697723,132.451926,-3.276567,4.670962,-0.58947,2.032671,422.291427,568.848296,3.948756,1.484549,-1.000473,2.568083,509.929716,120.69778,-0.440784,0.392312,-1.171712,3.867467,61.014111,42.455618,-0.138908,0.112691,-0.123511,2.952704,25.15596,9.627109,-0.226453,0.722644,-0.648442,2.354721,54.978833,62.648665,-9.743647,4.180131,0.869508,5.632233,1247.559315,528.805546,-0.61789,10.899031,1.38026,11.599453,111.882774,1334.110692,-1.360022,5.728483,-0.020654,2.41852,203.748611,566.985372,-0.827067,1.036393,0.616442,3.061553,111.238589,116.244755,-0.148224,3.285446,0.884229,2.386629,144.076886,379.812257,-0.052371,0.263688,-0.08046,1.904162,29.205281,33.215719,-10.360691,3.059863,2.234447,6.622108,1329.020869,277.703933,-0.082524,2.609245,-1.336678,3.804393,86.416112,222.555911,-0.920745,1.379837,-1.375199,5.84594,124.078149,155.603654,-0.219677,0.20742,0.663776,7.634851,28.236629,26.870089,0.6364,0.576884,-1.612129,4.461484,90.530065,50.267005,-0.30365,0.027051,0.739782,2.143837,39.076342,3.258918,move--sink-counter
42143,9.568394,1.683591,-0.964416,3.519252,1225.281515,198.42325,0.114139,2.118478,0.700315,1.944515,105.03361,186.779176,1.567181,0.51775,0.870307,2.845591,200.653266,66.989132,0.287824,0.054896,0.816049,2.315274,38.876295,4.693034,0.023796,0.052485,0.208587,1.779404,16.988218,5.058544,0.111443,0.125395,-0.451655,2.014702,24.782516,9.78644,-7.063909,1.084229,-0.361286,2.460452,904.198848,140.471909,5.704914,4.467983,-0.458059,1.781495,730.229225,580.993525,2.48412,4.57709,0.821307,1.949456,331.168351,459.182532,-0.0114,0.244979,-0.137163,1.521971,40.415597,31.451086,0.45305,0.170742,-0.572243,2.106447,58.014051,22.158785,0.799359,0.231734,0.143479,1.990658,104.258604,23.769921,-8.376828,2.474692,-0.245739,2.63389,1072.718315,305.312799,-4.152562,1.330066,-0.441378,3.477895,537.630479,69.409277,4.047914,1.439502,-0.823782,2.410676,519.260655,168.620239,-0.138497,0.590606,-0.735938,2.424879,57.032256,75.142205,-0.203375,0.116919,-0.426858,2.922746,26.454226,14.851916,-0.379356,0.750961,-0.930241,2.782092,62.528953,73.020106,-9.779098,4.186804,0.816075,5.556156,1252.411249,517.123908,-0.410685,11.613,1.415543,10.60542,98.634967,1428.878549,-1.546981,5.214211,-0.155474,2.809794,200.014291,665.374697,-0.848696,1.044309,0.518969,3.023068,111.024418,127.455773,-0.162918,3.248996,0.883814,2.404961,114.180289,257.239134,0.105085,0.20357,0.707312,3.222254,26.314782,22.256549,-9.361503,8.549145,-0.041909,3.549322,1204.178908,886.461335,-0.810108,2.868825,-0.748257,5.195814,104.523413,370.301405,-2.152007,4.159566,1.398532,3.85539,285.6281,450.330981,-0.370049,0.870151,0.748908,6.104139,55.746927,104.176619,0.404345,2.07757,1.003924,4.751613,87.333176,191.642658,-0.276562,0.05616,-0.784995,5.102252,35.586003,7.096451,put-carrot--cutting_board
42409,9.507778,1.723448,-1.008499,3.563515,1217.554687,202.498306,-0.528504,2.431241,-0.195891,1.343839,126.139693,289.429201,1.511659,0.489783,0.809749,2.758465,199.029489,29.187956,-0.047444,0.37002,1.016705,2.911567,43.411774,42.894272,-0.002508,0.05167,-0.115278,1.80363,17.318017,1.9598,0.01179,0.240683,0.375727,2.593857,33.601264,13.414114,-6.624929,1.362358,-0.02332,2.303523,848.131739,173.359828,6.432611,3.557843,0.212089,2.084429,832.612469,219.830006,1.529634,4.73845,-0.108545,1.3524,206.00255,551.078338,-0.06064,0.41129,0.540685,2.223169,49.61113,15.369357,0.325417,0.383083,0.553705,2.577529,62.660007,15.033383,0.623807,0.663652,1.291403,4.02663,97.922745,35.302974,-6.893215,4.627162,-0.653413,2.289093,884.20462,549.210415,-4.366727,1.364349,0.036565,2.60247,559.226831,172.387126,4.723922,2.640971,-0.333694,1.927487,604.766274,341.41359,0.262437,0.781114,-0.708796,2.758781,47.839207,96.416694,-0.135521,0.188545,-0.665263,2.669669,34.483437,10.42029,-0.603055,0.279909,-0.283584,1.930442,88.686169,6.130824,-9.537289,3.313762,1.331828,8.950052,1221.498266,402.811459,-0.49994,9.394246,2.370398,14.648302,114.41315,1191.299362,-1.005732,4.119845,0.043675,3.142173,130.300193,529.276988,-0.364075,0.809932,0.981549,3.77041,57.434094,101.567655,-0.217189,3.092283,0.913622,2.485451,127.548516,355.853524,0.203532,0.07333,-0.615163,3.760122,26.066347,9.52385,-9.391208,12.624386,0.193984,2.806125,1202.114477,1640.145218,-0.74311,9.456277,-1.366765,8.680019,102.264653,1228.741052,-3.008008,9.315186,-0.507055,5.073507,387.343563,1182.923443,0.235,3.310218,-1.097655,4.586112,92.16984,322.192955,-0.298299,5.878806,0.914665,2.631266,154.791576,675.526563,-0.038814,0.376859,-1.629714,5.163424,30.853981,43.493122,put-carrot--cutting_board
42676,9.770816,1.778949,-0.505109,2.864586,1252.477588,159.282515,-0.26042,3.931718,-0.560917,1.817389,157.873078,133.269198,1.01095,0.769431,0.285896,1.906254,135.662476,73.723409,-0.574504,0.666364,0.261995,1.623813,73.650237,86.388964,-0.068307,0.1086,0.624069,2.352522,24.58898,11.376222,-0.21576,0.415797,-0.009494,1.730601,56.68,53.02359,-7.09566,2.617766,0.146763,1.914413,912.084704,229.433736,7.093477,1.503271,-0.330099,2.770982,908.059521,192.753076,0.636889,2.370774,-0.72384,2.559437,131.928441,137.50591,0.312083,0.573054,0.715683,3.233831,54.966962,51.88713,-0.128712,1.103968,0.321365,1.621656,83.08129,125.34647,-0.102507,2.174217,0.46403,1.600765,124.552606,267.055702,-7.033814,5.757444,-0.334528,2.030327,917.595751,250.377769,-4.642364,1.8926,-0.066515,2.15487,598.713019,161.070419,4.961874,2.22237,-0.190447,2.133976,635.205068,287.280243,0.792912,0.712118,0.041487,2.050337,104.965079,81.223353,0.205496,0.564747,-0.346003,1.64208,59.852208,66.246489,-0.487556,0.410153,-0.298939,1.767925,62.61688,52.916738,-9.480685,6.628778,0.169243,4.419489,1214.998518,805.30965,-0.786314,10.088577,1.938869,12.040548,124.162506,1227.95039,-1.569868,8.293541,0.623158,2.637387,233.680544,852.596626,0.281853,1.989646,-0.046023,3.260024,92.394071,258.260127,0.634389,1.279245,1.123864,4.665921,86.945561,157.437442,0.339306,0.175183,-1.133244,3.413834,47.872187,16.345321,-9.559996,13.830286,0.151568,2.531934,1230.916201,1516.48294,-0.55695,10.777503,-1.205838,7.202474,117.403545,1380.190492,-3.407636,9.380133,-0.825573,5.369867,464.139954,820.415071,0.401514,3.292279,-0.847555,4.279534,108.614804,369.825633,-0.230025,6.111267,0.907805,2.564959,154.362252,430.202005,-0.122326,0.440502,-1.463928,4.711065,32.816833,44.849424,take-knife-counter-
42943,9.059452,0.929633,-0.34721,2.590405,1161.12688,65.014377,0.610461,7.00633,-0.098259,1.161162,218.263929,903.649977,0.737371,0.907165,-0.274715,1.672876,97.108419,109.67915,-0.762033,0.46042,0.223833,1.729957,111.921638,12.054552,-0.165341,0.10515,0.217504,2.248634,24.598079,11.184228,-0.411646,0.220362,0.099231,2.152283,65.92509,3.736472,-7.173727,2.405032,0.001972,2.189135,920.204193,255.334765,5.844116,3.992203,0.696514,2.219789,750.533082,460.026875,1.150178,5.271676,-0.958567,2.632406,168.653944,583.482425,0.400822,0.636175,0.849024,3.010453,57.086086,72.777174,-0.553202,1.030312,-0.578218,1.979108,86.247769,95.492122,-0.856228,1.841306,-0.474931,1.738822,124.891163,182.51724,-7.167345,6.309621,-0.324679,1.908401,920.196829,739.460579,-3.824228,2.427287,0.587184,2.478135,497.267206,193.986197,4.325871,2.224762,-1.04319,3.165168,558.728564,200.713574,0.7185,0.74559,-0.134528,1.938717,99.378904,74.449232,0.463692,0.481774,0.491696,2.083785,70.799426,38.998644,-0.205397,0.303138,0.388662,2.372239,39.48253,25.648927,-9.177393,5.247218,-0.386138,3.694303,1174.947598,673.326416,-0.809523,2.978861,0.358402,2.702501,105.500957,381.155893,-2.042383,8.560226,0.574284,1.880316,267.466712,1062.430093,0.747197,0.976005,-1.118058,3.807285,100.139588,112.933319,0.042226,2.174442,0.583676,2.300435,88.07272,190.15136,0.1781,0.284252,-0.285803,3.509136,34.514155,28.517088,-8.945944,9.899716,0.211418,3.730883,1147.914971,1184.320631,-0.76613,9.225007,-1.535689,9.93877,115.681735,1139.772768,-3.155678,10.92099,-0.657939,4.062181,405.373537,1401.550867,0.53374,3.038153,-0.806508,4.654364,110.172434,276.498227,-0.687058,4.801425,0.926784,2.815529,133.513938,617.790293,-0.075868,0.425591,-1.349579,4.614975,38.350112,55.061599,take-knife-counter-
43209,9.06127,1.201191,0.244045,2.804327,1159.852721,155.822626,1.703672,4.819897,0.727645,1.956475,257.010941,333.087695,-0.104722,2.941327,0.678836,2.885125,116.510685,378.233489,-0.557791,0.911972,-0.367004,1.950003,84.944461,84.967153,-0.598719,0.328727,0.838508,2.33388,78.17174,38.979326,-0.256485,0.432691,-0.310985,1.920758,51.692324,45.715251,-7.407319,2.735963,-0.346488,2.041378,950.069282,297.590941,4.35444,5.832747,-0.006484,1.529159,557.642819,753.64932,2.538679,5.466583,-0.103547,1.520196,325.548164,704.702204,0.30875,0.7464,0.588298,2.198817,70.58657,42.765203,-0.891416,0.333857,-0.053719,2.276168,123.382927,8.424092,-1.282429,0.732802,-0.326131,2.047365,178.282905,18.474221,-8.008569,6.562561,-1.109485,2.71493,1031.051429,659.012954,-3.390739,3.180306,0.747081,2.288917,436.217803,383.107802,4.29596,2.236361,-1.093301,3.215225,553.356667,229.976532,0.654101,0.651868,-0.562764,2.194539,87.615518,74.182397,0.617809,0.230579,-0.062931,2.13699,85.76442,12.490979,0.141264,0.122512,0.383689,1.92732,22.75263,14.460529,-9.20064,5.61244,-0.295345,3.352696,1181.351846,592.378146,-1.213702,3.205279,0.610178,2.570548,155.444783,416.440798,-2.580984,7.662727,0.21409,1.870807,363.956322,626.202065,0.517075,1.624884,-0.135891,3.309408,98.869893,125.657325,0.072106,2.43862,0.461896,1.960747,84.630016,248.018897,0.179129,0.294088,-0.253421,3.28985,40.030053,36.57852,-9.897383,5.179242,0.736326,7.70855,1266.87599,673.03229,-0.527815,8.460833,-1.636484,11.080211,100.429331,1079.066613,-2.195468,9.152071,-0.188986,4.713406,301.592038,999.942775,0.607426,2.148347,-2.083105,6.64157,88.083786,252.15503,-0.515871,3.725129,1.613434,4.518369,108.460757,366.902487,-0.012677,0.38447,-1.32882,4.970634,29.442803,36.275134,take-knife-counter-
43476,8.90822,1.090101,-0.018507,3.152511,1141.482547,97.184559,1.780269,4.542195,0.866362,2.447898,258.406587,355.016214,-2.10464,7.568558,0.634319,2.044642,282.96781,865.26225,-0.186305,1.014196,0.386668,1.804944,77.840714,109.018995,-0.76884,0.303435,0.475602,1.979448,99.751814,35.241044,-0.051986,0.389543,0.372452,2.107213,40.8562,34.108612,-8.397158,2.959004,-0.571678,2.563284,1082.897104,108.683988,2.220727,9.07891,-0.123985,2.203964,284.514629,1178.353552,3.43987,3.569496,0.46724,2.123434,459.231196,193.941277,0.410389,0.530392,0.512538,2.44805,58.851335,68.776711,-0.699044,0.550471,-0.009848,1.743555,89.58487,71.276779,-1.187779,0.777438,0.034914,1.520145,152.053755,101.010801,-9.212674,0.870223,-1.938871,8.902776,1179.603513,98.943424,-2.353286,4.95324,0.448532,2.577183,302.629068,630.692056,3.749491,0.422757,-0.69727,3.548221,480.730767,42.838505,0.394409,0.526489,-0.764368,2.298342,55.360748,62.217185,0.49024,0.296693,-0.394325,1.781673,63.927482,36.21428,0.310219,0.131158,0.756266,2.29454,40.827992,15.62303,-9.173975,5.608622,-0.269032,3.34029,1174.721608,712.417033,-1.493592,4.206554,0.633332,3.295747,193.43706,533.205785,-2.514145,7.894866,0.254315,1.782619,322.388749,1020.67247,0.417411,1.745362,-0.304505,2.958868,78.251658,204.083914,-0.250057,2.131158,0.008124,2.160464,89.316508,254.693306,0.250996,0.295564,0.129845,3.228165,42.217334,26.526056,-9.816077,1.208206,3.402356,24.48385,1256.466942,156.742073,-0.434548,1.954484,-2.735175,22.499504,60.770524,245.189409,-1.256064,2.947755,0.89286,4.143798,176.390082,299.824683,0.071787,0.15513,-1.49889,5.908941,23.371245,12.844634,0.150621,0.371483,-1.301194,4.605759,42.091248,42.374601,-0.066106,0.133176,0.507621,3.708791,26.00959,17.202054,take-knife-counter-
43743,8.524654,0.586623,0.401579,3.553851,1091.319324,70.6108,0.593513,6.754022,-0.067132,1.323447,223.816133,872.190763,-3.645096,7.546694,-0.271529,1.479389,471.236861,911.906083,0.244603,0.31262,0.229217,2.489989,53.793531,10.278694,-0.559487,0.527476,0.279354,1.78649,89.1779,23.762457,0.123096,0.181647,-0.091168,1.951556,35.925138,7.074681,-9.07019,5.354251,-0.189639,2.169715,1161.294895,684.801166,0.799562,4.191323,0.316209,1.903633,139.599607,401.963272,4.140349,1.803203,0.308849,2.353444,530.235479,229.934474,0.320733,0.536702,0.018801,2.97947,64.224053,31.069161,-0.221757,0.386692,0.500073,2.349984,42.003252,46.141588,-0.424616,1.037315,-0.198639,2.640941,71.13778,134.608353,-9.272393,0.269311,-0.487108,2.557686,1186.901691,33.684455,-0.620402,2.614971,-0.134393,1.479177,124.907899,337.66799,3.685607,0.14016,0.668284,3.48715,471.955225,15.270024,0.02299,0.095831,-0.274127,2.993792,14.802452,10.653083,0.172002,0.107502,-0.816461,2.157307,27.425853,9.734275,0.309121,0.102346,0.621971,2.477341,46.552742,3.759864,-9.421251,1.835502,-0.841108,4.806582,1206.394943,220.55575,-1.247569,3.63922,1.180898,4.473502,162.860774,456.976729,-1.324919,4.666049,0.905946,2.789525,176.739282,567.491319,-0.112121,0.68167,0.373047,4.292695,42.180614,75.866249,-0.436016,1.346911,0.462793,2.892881,70.768214,145.093474,0.07142,0.135156,1.403423,4.207469,18.220486,14.205601,-9.965359,0.681875,1.802278,6.725157,1275.736369,81.767621,-0.059849,1.961141,-0.808649,3.670331,63.759426,226.109082,-0.352564,2.943656,-1.260362,4.961714,76.725349,333.992779,-0.200554,0.2323,1.603933,6.205399,29.987811,26.392914,0.237081,0.383221,-0.504447,2.188301,38.149822,41.349416,0.000991,0.074013,-0.537926,2.198808,17.77096,4.611647,take-knife-counter-
44009,8.607389,0.535201,0.670217,4.258427,1101.79008,68.068756,-0.659549,3.476483,-0.989448,2.770671,144.451456,234.06419,-4.693606,3.234285,-0.702934,3.050372,616.708391,112.776727,0.291865,0.237477,-0.173828,2.186786,37.444171,30.781168,-0.318636,0.828125,0.324005,1.523512,76.70601,105.359058,0.029645,0.244689,-0.172222,1.676696,42.228494,31.720661,-9.123625,5.512838,-0.317573,2.183217,1182.89888,154.361484,1.305201,7.039147,-0.111186,1.879288,242.388734,425.767375,3.573002,2.030963,0.098149,2.304086,457.37689,263.634536,-0.119599,0.71294,-0.518014,2.97421,41.009447,78.325114,0.401888,0.453637,-0.368043,2.124224,52.593748,57.925421,0.435283,0.953122,-0.228596,1.612941,74.067271,122.5318,-8.997761,0.341665,-0.15447,1.766898,1151.799912,41.26355,0.244745,1.952173,0.694701,2.063143,101.586718,192.431849,3.802082,0.071725,0.08163,2.543345,486.725626,8.412778,-0.011644,0.085951,-0.150322,2.582573,14.429494,7.908158,-0.005793,0.026169,-0.423702,2.874578,13.476429,3.297358,0.255117,0.127201,0.368072,1.944617,36.327702,12.520192,-9.755908,0.43516,1.417471,9.736983,1248.764748,56.258823,-0.667945,3.234454,2.06016,7.484159,86.097621,418.945937,-0.627058,1.56651,1.460777,4.235944,88.817391,180.738751,-0.237928,0.429824,1.492324,6.049842,33.552633,53.895253,0.04396,0.346019,-1.575259,5.045631,29.986833,36.641263,0.133768,0.045656,0.31058,2.262256,19.381307,4.628097,-9.635259,1.563048,-0.159946,4.394653,1233.800834,184.156829,-0.052308,2.25083,-0.607806,2.951788,67.658472,220.731457,-1.12472,4.05655,-1.245471,4.73459,173.749924,377.315532,-0.197553,0.459057,0.364724,3.13066,36.350473,57.284359,-0.093451,1.157802,0.690735,2.866596,62.752581,100.826754,0.067651,0.095142,-0.0808,1.622641,23.106483,12.363542,take-knife-counter-
44276,8.656177,0.179569,0.481255,2.690643,1107.995607,23.178432,-0.969551,1.914726,-0.776675,2.543792,145.443503,157.668327,-4.738007,2.622298,-0.136133,1.762935,607.439911,322.216062,0.042972,0.159791,-0.528828,3.461174,23.868633,17.696176,0.159275,0.385235,1.393726,4.183484,40.893261,30.149555,-0.187867,0.098166,-0.22824,1.796063,31.742532,5.95028,-8.871122,6.232108,-0.127984,1.844237,1137.79564,727.673188,2.305707,10.733908,0.202978,1.605476,298.526853,1363.770238,2.833252,2.483171,0.279895,3.432576,362.689851,322.536186,-0.33619,0.87268,-0.453658,3.392665,58.040892,102.612277,0.680047,0.266634,-0.39913,1.719112,88.944964,29.366657,0.844575,0.604025,0.113065,1.494883,116.935842,47.000708,-9.014703,0.605886,0.52247,2.644913,1153.895764,78.282905,0.759243,0.586746,0.719465,3.341438,111.173785,30.032078,3.886489,0.125644,-0.609568,3.399975,497.610232,14.140529,0.225068,0.400107,-1.198957,3.709919,41.869519,43.918492,-0.015887,0.031043,0.12284,2.467844,14.0814,4.036581,-0.061372,0.324407,0.143843,1.820965,47.651292,42.103536,-9.748935,0.114547,-1.599443,12.313502,1247.874641,14.459685,-0.480448,2.008893,2.944565,15.044384,84.791622,207.167588,0.038047,0.361893,-0.165222,2.165678,42.637885,42.652944,0.033488,0.085944,-1.260086,6.443095,15.064848,11.138663,0.067456,0.146497,-0.779597,3.341537,24.185468,18.009433,0.006179,0.078957,0.044921,1.762644,23.600029,10.265718,-9.739443,2.141723,0.391974,4.377322,1246.75415,274.325188,0.678644,7.276928,-1.490791,8.146704,101.666763,946.231764,-0.499448,5.386587,-0.659109,3.027494,119.820197,674.121283,-0.023805,0.747859,-0.013933,2.755148,34.879084,78.082456,-0.106943,1.161141,0.659098,2.816537,88.426995,150.694237,-0.023228,0.139144,-0.040057,1.731303,27.72943,18.039123,cut-carrot--
44543,8.793562,0.252652,0.237906,2.826518,1125.595995,32.139379,0.031501,3.667422,-0.183876,1.389865,158.153207,474.841243,-3.809558,2.260554,0.513325,1.824429,489.545238,264.191121,-0.168102,0.069603,0.170369,2.007976,23.289191,7.790765,0.285478,0.136544,0.382226,1.705319,44.255363,7.861981,-0.231725,0.065648,0.084446,1.667296,32.882571,5.338214,-8.43358,5.592792,0.332125,2.28436,1091.791429,303.554938,4.072218,5.896144,1.121291,3.701114,531.463257,596.086483,2.474893,2.074443,-0.103051,4.379323,318.650316,250.950814,-0.375611,0.902278,-0.51884,3.330582,68.59526,79.329087,0.672563,0.2737,-0.395154,1.687447,93.780237,13.628351,0.839756,0.616475,0.134596,1.508655,119.801317,35.740915,-8.968088,0.736729,0.150298,2.566275,1147.927318,95.361375,0.64036,0.671387,0.436083,2.669126,82.024041,87.162489,4.073033,0.316315,-0.848964,3.013938,521.648936,36.155407,0.665402,0.57811,-0.379516,1.712211,85.318074,74.77724,-0.002691,0.032647,0.303359,2.352732,15.216353,4.200293,-0.358762,0.16976,-0.117271,2.084232,49.745074,16.269251,-9.709741,0.362705,-0.744991,5.406125,1242.942464,43.388006,-0.183544,0.994049,0.064828,3.009473,52.665381,118.804729,-0.712151,2.024115,1.018642,3.217324,128.718168,132.118375,0.115795,0.241681,0.535064,6.661651,22.808816,30.132708,0.12783,0.27463,0.678549,4.231559,27.475454,30.051978,-0.017494,0.0813,-0.415467,2.463046,22.303085,2.755526,-9.809843,2.068626,0.291865,4.598482,1255.997601,255.528368,0.474435,7.552178,-1.606143,8.02342,117.412439,975.805202,-0.162285,5.218118,-0.287047,2.907684,119.729376,624.892247,-0.063035,0.725333,-0.137512,2.933003,34.403309,76.562975,-0.071433,1.035611,0.986888,3.508924,59.855945,80.767292,-0.186767,0.090013,-0.83841,3.185899,24.925424,10.914566,cut-carrot--
44809,8.924949,0.182903,0.500472,3.918912,1142.394279,23.756044,1.076931,2.285872,0.620817,1.760888,155.502399,215.064006,-3.07778,0.637328,1.028008,4.239507,397.266514,41.351259,-0.23396,0.04622,0.133888,2.436448,29.977673,5.981956,0.185489,0.159016,-0.179897,1.338062,31.677848,18.871601,-0.141093,0.075063,0.520262,1.877373,21.872441,9.20093,-7.408167,1.711744,-0.524086,2.736751,948.445388,216.566556,5.313801,1.045478,0.046505,4.215454,680.214265,135.014694,2.149036,1.003906,1.447477,6.878592,275.360406,128.085884,-0.539437,0.49014,0.372126,3.024007,70.286556,60.997243,0.62022,0.303495,-0.487618,1.665622,80.017448,37.873939,0.612545,0.669472,-0.36222,1.448624,80.667212,81.348007,-8.918345,0.698112,0.285113,2.844117,1141.548524,90.76146,0.143388,0.866942,0.481616,3.16669,57.494596,105.106243,4.032949,0.377306,-0.62933,2.576274,517.393487,29.766986,0.778853,0.486494,-0.208587,1.868653,114.7869,11.874134,0.027049,0.03217,0.619365,2.627244,10.548041,4.132971,-0.446213,0.094705,0.479358,1.750872,62.034271,3.011587,-9.67126,0.455156,-0.566954,3.954323,1237.921324,59.184719,-0.92605,4.726992,1.917606,7.370309,118.546429,614.617787,-0.77239,2.768771,0.541743,2.182606,128.071936,321.915377,0.327626,0.649388,-1.316016,7.5231,41.936207,84.441051,0.02092,0.376088,0.430002,2.806725,32.952041,37.249998,-0.063909,0.076946,-0.899652,3.167198,22.896893,10.005446,-9.543479,1.389524,0.346112,8.259592,1222.259017,153.785805,-0.128253,6.966754,-2.361097,11.179326,95.085571,892.760484,-0.207394,3.502617,0.292574,3.544611,86.150261,364.206605,0.146249,0.484074,-0.176545,3.897071,28.520912,59.323194,-0.293248,0.678105,1.748913,4.704015,56.944919,75.178451,-0.154411,0.083477,-0.622824,3.29906,26.374751,6.01443,cut-carrot--
45076,9.052603,0.172966,1.236812,5.240104,1158.750082,21.869758,1.723729,0.548495,0.813083,3.821956,227.12889,25.205517,-2.892865,0.24702,-0.282173,2.236781,370.412616,30.649631,-0.214103,0.031516,0.386119,3.034069,27.423089,4.082801,0.000473,0.077272,-1.092641,3.221784,17.86016,4.985744,0.024406,0.023158,1.127338,4.004783,8.891306,2.490159,-7.502086,1.399392,-1.099301,3.812634,962.279432,120.559444,5.659133,0.86886,0.191157,4.119393,724.45475,111.071559,2.030508,0.717439,2.229703,11.043466,260.293339,90.086881,-0.300526,0.409303,1.452251,5.051902,40.745544,50.36059,0.250245,0.129499,-1.219255,3.408192,33.083835,15.754284,0.187809,0.290241,-1.575929,4.421414,38.943935,22.842958,-9.127191,0.585513,-0.290861,3.766506,1168.41113,71.290447,-0.160297,0.518413,0.890248,3.909136,35.009719,54.640122,4.027557,0.406602,-0.518268,2.351364,515.817114,48.129442,0.797225,0.437242,-0.436477,1.692136,103.851302,50.952934,0.064152,0.021998,1.355746,4.750271,8.248102,2.850931,-0.410628,0.109324,0.52562,1.697646,52.864794,13.706668,-9.62693,0.450285,-0.382368,3.912839,1232.39381,52.810456,-1.349445,4.318688,1.628851,7.228822,174.341466,552.69128,-0.744179,2.805663,0.575708,2.162539,145.929147,170.834355,0.29182,0.664802,-1.390489,7.416307,45.760757,81.934381,0.021955,0.375756,0.435551,2.814583,33.914318,32.850945,-0.047783,0.072531,-0.835721,3.31152,16.808295,5.540706,-9.884508,0.563667,4.218289,25.190917,1265.302232,69.873853,-0.293081,6.849909,-2.600623,12.182572,111.923404,817.88998,0.552458,0.844364,-3.008641,14.920451,72.249654,106.334267,0.169489,0.250374,-1.666629,8.027472,24.051594,30.846454,0.076359,0.02581,3.067297,16.020093,10.097367,3.2548,-0.204792,0.037067,0.912805,2.812342,26.213821,4.819692,cut-carrot--
45343,9.166122,0.057281,-0.424233,3.86371,1173.264785,7.406475,1.765764,0.329033,-0.462667,1.726517,226.328045,40.557039,-3.046574,0.182335,-0.821593,3.339939,390.422269,18.005693,-0.17485,0.02131,0.767515,3.879219,22.396149,2.760153,-0.094465,0.015934,0.373116,2.138339,12.091962,2.071796,0.06152,0.007887,-0.234718,2.286082,10.498043,0.260544,-7.76964,0.530176,0.087852,2.318383,994.519592,68.761848,5.899402,0.747889,0.540008,3.742181,755.123994,97.257392,2.084656,0.148589,0.329593,4.265026,266.842942,19.268742,-0.130024,0.162161,1.474363,6.04855,25.493019,15.168887,0.081442,0.024989,-1.303741,5.35805,13.331185,2.153504,-0.059909,0.016065,-0.044427,3.250382,7.772949,2.085183,-9.059399,0.279734,-2.059876,6.834361,1159.737068,31.446736,-0.254883,0.444965,0.817339,4.526487,32.686627,57.796756,3.879819,0.416305,-0.898725,2.910207,496.918211,49.380885,0.532187,0.407197,-1.087853,2.679397,72.829362,42.419836,0.078335,0.005908,0.956662,5.27307,10.679953,0.553836,-0.208897,0.052028,1.574026,4.514017,27.92109,5.740849,-9.590831,0.401461,-0.458836,4.507887,1227.626995,52.182928,-1.468231,4.109945,1.603967,7.565637,190.718455,517.685405,-0.814196,2.512325,0.713285,2.349149,116.711085,282.868656,0.262006,0.670622,-1.478404,7.496464,36.695543,87.183026,-0.124126,0.247117,0.598105,4.13878,27.785681,29.561164,0.042456,0.040401,-1.586632,4.877106,10.632545,4.469403,-9.746157,0.003839,-0.435271,6.663685,1247.508185,0.494217,-1.037384,0.068731,-0.506437,2.848575,132.969731,8.160701,0.277321,0.099526,-0.622192,2.236936,35.930517,12.45019,0.063777,0.004609,-1.233601,3.926971,8.170196,0.597603,0.076708,0.001357,-0.900793,3.333991,10.03464,0.108385,-0.108251,0.016224,1.34804,3.991431,14.527191,1.807543,cut-carrot--
45609,9.095476,0.041539,0.593331,3.285949,1164.249528,4.345056,1.452227,0.150081,-1.183655,4.3283,186.931473,13.323557,-3.167286,0.071313,0.028617,2.895308,405.626629,6.5201,-0.052076,0.025987,-0.450916,2.477735,12.189662,3.103142,-0.021194,0.00939,0.524321,2.148943,6.862555,1.124756,0.035588,0.01516,0.431635,2.502268,10.265915,1.971304,-7.511461,0.429803,-1.445532,8.196341,961.533998,53.847398,5.814823,1.252166,1.465338,9.21141,745.648433,130.91392,2.019326,0.349861,-1.237679,12.1141,258.528993,45.041888,-0.141858,0.09887,1.162837,4.360239,19.926596,12.559733,0.110308,0.028834,-0.430833,2.098675,17.500814,2.052205,-0.072684,0.018283,1.246555,4.787357,11.645709,1.598809,-9.21789,0.061695,-0.005385,6.798806,1179.889961,8.107187,-0.222611,0.566324,0.039033,5.424273,34.757445,69.067854,3.50139,0.163638,-0.487001,3.429094,448.20232,20.936902,0.134526,0.083452,-1.116701,4.634033,18.777786,9.961322,0.088363,0.003305,-0.236617,2.561615,11.317685,0.427257,-0.078228,0.008467,0.270806,2.762663,10.321052,1.002298,-9.67167,0.102163,-1.598913,12.495355,1237.978531,13.097937,-1.876777,2.687761,3.120634,12.578877,246.212279,303.285153,-0.094814,0.949126,1.677035,6.863982,51.753257,108.061105,0.194905,0.471334,-3.264698,14.374011,30.842132,56.072838,-0.116255,0.07437,2.853953,10.875369,20.201444,6.713353,-0.029201,0.005175,-0.743717,7.588736,3.748203,0.672406,-9.746714,0.002002,-0.311265,4.471318,1247.579363,0.260022,-1.121442,0.049009,-0.808467,3.413443,143.621849,6.020409,0.114972,0.055879,-1.130364,3.219394,16.913681,6.163305,0.077444,0.004969,-0.681579,2.79891,10.023273,0.611191,0.061243,0.002558,-0.203652,2.684587,7.843171,0.331692,-0.038382,0.002229,1.191484,3.139866,5.430978,0.204792,cut-carrot--
45876,9.11183,0.052019,0.35486,3.057066,1166.320069,6.548789,1.273821,0.043636,-0.262979,3.580527,163.058574,5.625178,-3.248724,0.078881,0.139496,2.989687,416.179725,5.726797,0.013669,0.022586,0.186976,2.303654,9.598887,2.282299,-0.009384,0.006612,0.469229,2.398928,5.381152,0.423269,0.050768,0.019764,0.13237,2.378977,13.125524,0.50571,-7.632996,0.519577,-1.141933,7.0982,977.947404,38.916358,5.576994,1.715851,0.905215,5.079496,714.169876,215.984199,1.974551,0.472398,-1.017562,7.621488,252.751249,61.361543,-0.191251,0.114365,0.630877,3.208895,29.868732,10.222958,0.158175,0.038513,-0.039215,1.50014,21.128192,4.428853,-0.122896,0.02556,0.429414,2.313006,15.78908,3.294387,-9.272827,0.052197,-0.221475,8.752034,1186.924591,6.739835,-0.197883,0.358286,-1.260505,7.684089,26.472539,45.728636,3.419969,0.147536,-0.533579,3.57478,437.931802,16.741116,-0.017759,0.022952,0.663367,3.476175,7.743087,2.922105,0.076609,0.00259,-0.621123,3.16636,9.874036,0.315596,-0.045179,0.00368,-0.385113,4.044283,6.46773,0.346968,-9.676354,0.005627,-0.940873,4.972824,1238.575449,0.64729,-1.506247,0.029321,-0.185091,5.383554,192.873858,3.358481,0.140723,0.037817,1.423506,5.296426,18.221494,4.797646,0.013804,0.00221,-1.280915,5.403829,2.566399,0.287212,-0.012927,0.001079,-0.246204,2.000712,2.485351,0.11686,-0.02605,0.000637,0.226814,2.91397,3.755404,0.035493,-9.738102,0.001695,0.026796,3.758188,1246.477337,0.206825,-1.183919,0.028579,-1.077655,4.698685,151.548699,3.683129,0.078333,0.029782,-0.62869,2.762824,14.765571,2.008256,0.059659,0.00395,0.088251,3.387681,8.0399,0.41323,0.021933,0.002305,0.179023,1.975459,4.014421,0.299823,-0.022512,0.000453,0.375366,2.138815,3.228291,0.025323,cut-carrot--
46143,9.119944,0.099789,-0.586633,3.870049,1167.426364,10.254267,1.038532,0.209527,1.308788,4.93342,135.260804,17.335054,-3.280639,0.128372,0.669716,3.107083,420.0796,14.589489,0.096801,0.010981,0.300406,2.851097,12.831833,1.251198,-0.016561,0.006781,0.405028,2.610426,5.267511,0.881101,0.103238,0.03669,-0.07783,1.897035,15.917052,4.616797,-7.916771,1.336517,0.742482,4.918007,1013.543434,167.49257,5.192129,2.033934,0.444703,3.80909,665.305896,249.456182,1.843148,0.684891,-0.612468,4.874101,236.13891,87.4417,-0.21682,0.124201,0.052572,3.524955,29.812705,14.268689,0.176774,0.039289,0.609197,2.916381,27.177807,1.511498,-0.165827,0.025837,-0.251256,2.284594,23.070827,2.062655,-9.319877,0.047774,-0.530824,10.355239,1192.944201,6.259543,-0.35455,0.369449,-1.379683,8.321626,45.715107,47.628309,3.227732,0.096591,-0.074798,2.960291,413.149696,12.559883,-0.085983,0.021275,0.363244,2.825866,11.493335,2.593133,0.063084,0.001497,-0.519718,3.661464,8.074942,0.19462,-0.004181,0.005386,-0.044838,2.42715,4.261688,0.541096,-9.674833,0.006039,-0.31365,2.836513,1238.379204,0.760916,-1.561872,0.022288,0.309198,2.457875,199.92575,2.859213,0.217781,0.026571,0.663262,2.749861,27.949335,3.389986,0.015812,0.000998,-0.57254,2.365194,2.7099,0.078285,-0.018441,0.001207,-0.500746,1.950728,2.636195,0.135023,-0.015508,0.000334,-0.226222,2.054304,2.364711,0.017386,-9.729302,0.002055,0.026997,3.121357,1245.350831,0.262493,-1.260867,0.02022,-0.053785,2.373505,161.412716,2.517998,0.100252,0.035078,-0.49891,2.31892,12.953769,4.511893,0.069293,0.004235,0.414472,3.168109,8.874568,0.549214,0.005901,0.001327,0.202035,2.220771,2.461123,0.085451,-0.020182,0.000313,0.160191,2.219474,2.693429,0.031456,cut-carrot--
46409,9.131503,0.141196,-0.553265,3.13474,1168.832709,18.346857,0.613308,0.628144,0.467105,1.842843,81.009801,75.334396,-3.4019,0.214249,0.589111,2.529631,435.562502,26.209232,0.072162,0.021782,1.187258,4.590205,10.274608,2.510934,-0.021221,0.007889,-0.143719,2.97887,5.526273,0.65824,0.129343,0.035579,0.339157,2.160027,21.869842,1.385481,-8.507362,1.310304,0.085637,4.471452,1088.944255,170.429666,4.612937,2.047476,0.608855,4.01834,590.563279,264.465092,1.727482,1.260938,0.134077,3.523285,221.138795,163.970441,-0.066195,0.177062,0.317059,2.730622,25.844234,22.987468,0.18061,0.042838,0.724105,2.811488,23.256748,5.469963,-0.186177,0.022826,-0.522525,2.892041,24.216401,2.674143,-9.381487,0.075773,-0.482265,5.795632,1200.830756,9.89048,-0.355261,0.466615,-1.227053,5.904027,48.734055,55.847903,3.095157,0.148333,0.926138,4.453513,396.230894,18.64945,-0.121374,0.018734,0.189298,2.885312,15.674257,2.367471,0.060833,0.002624,0.586014,4.356242,7.795512,0.338986,0.027139,0.007755,0.179785,2.475675,6.66361,0.986018,-9.669434,0.005991,-0.111322,2.908927,1237.688524,0.739775,-1.640871,0.024201,-0.168291,2.216038,210.071286,2.881562,0.334587,0.04941,0.412529,2.744214,42.832864,6.417868,0.01859,0.000899,-0.375976,2.334211,2.38565,0.116427,-0.030065,0.000477,-0.227786,2.375038,3.896915,0.056014,-0.016854,0.000275,-0.079159,1.984636,2.239927,0.030025,-9.719238,0.002952,0.021609,2.70346,1244.062992,0.364143,-1.345851,0.024704,-0.370029,2.830496,172.271457,3.199164,0.152384,0.045748,-0.053702,1.940492,21.490428,4.656788,0.058883,0.006793,0.65588,2.465373,7.541969,0.88222,0.014823,0.002412,-0.43467,2.426556,3.304581,0.242945,-0.025601,0.000186,0.234851,2.79808,3.341184,0.017367,cut-carrot--
46676,9.150513,0.134024,-0.495906,3.267821,1171.305372,15.948742,0.270483,0.517739,-0.294379,1.865723,50.446559,49.96956,-3.541432,0.210959,0.332541,2.53176,453.472656,24.998624,-0.029414,0.034085,0.496984,2.17195,13.785085,4.20494,-0.038211,0.00769,-0.502465,3.517162,5.113442,0.964816,0.113097,0.0428,0.383673,2.134913,16.732645,4.447743,-8.558047,2.485857,-0.461059,3.194543,1098.630463,211.779653,4.720632,2.047305,0.571892,2.956459,605.610907,239.94033,1.725246,1.510304,0.173509,3.030359,222.492207,184.724819,0.22644,0.292347,-0.66052,3.089768,35.704892,37.867522,-0.064949,0.162336,0.889613,2.904098,31.102915,20.468846,0.029925,0.172734,-1.549654,4.8548,29.945611,20.440589,-9.404552,0.054394,-0.241039,3.361232,1203.783886,7.026377,-0.391393,0.244071,-0.522356,3.793246,50.140337,31.688126,3.041455,0.146091,0.753808,3.901073,389.426524,17.511702,-0.129223,0.013115,-0.208897,2.613799,16.545347,1.702947,0.015458,0.006639,0.496184,2.203398,5.18726,0.633317,0.029533,0.006997,0.077156,2.269105,7.433744,0.259648,-9.660298,0.005428,-0.135252,2.970422,1236.51876,0.683345,-1.725711,0.013392,-0.16328,2.485547,220.892351,1.731647,0.462036,0.028263,-0.062667,1.896392,59.208753,3.547075,0.02137,0.00117,0.00896,2.102079,3.51323,0.075003,-0.020523,0.000454,-0.073201,2.09389,2.792353,0.044763,-0.012656,0.000262,0.381684,2.221956,1.800216,0.024336,-9.702034,0.002493,0.2235,2.510539,1241.860607,0.315663,-1.437613,0.016493,-0.135545,2.93867,184.016298,2.134538,0.15474,0.051383,0.321367,2.413858,22.02035,5.211793,0.007678,0.007481,-0.005566,1.55783,4.73188,0.632736,0.02103,0.002424,-0.143937,2.273135,3.740114,0.208176,-0.027318,0.000146,0.545485,2.687059,3.520805,0.01626,cut-carrot--
46943,9.150974,0.117914,-0.592196,4.051676,1171.32608,15.280028,0.055754,0.230237,0.126345,1.91466,37.024839,8.987837,-3.589703,0.208582,0.048104,2.497487,459.487502,27.044975,-0.052497,0.030903,0.287275,2.303637,14.175487,1.54569,-0.031875,0.007952,-0.374937,3.224364,4.966025,0.906881,0.037119,0.043944,-0.452378,2.071331,14.482004,4.717197,-8.364304,2.809389,-0.206602,2.558622,1071.373308,340.069602,4.969929,2.078621,0.903449,3.349509,636.185929,269.764384,1.640774,1.460486,-0.018531,3.251902,210.28374,188.172285,0.220097,0.285849,-0.807435,3.049063,43.289606,20.021953,-0.144675,0.121578,1.059234,3.394108,23.696702,12.931539,0.137998,0.145411,-1.307724,4.768841,23.583098,15.381231,-9.393505,0.059753,-0.280621,3.449797,1202.370956,7.694887,-0.401624,0.246665,-0.539855,3.771498,52.778133,29.808253,3.044523,0.145449,0.81139,3.877477,389.910762,16.299051,-0.10173,0.015401,0.106162,2.228091,13.035549,1.996874,-0.022352,0.00829,-0.281786,1.84371,7.329198,1.021077,0.042444,0.004752,-0.208865,2.661966,5.466968,0.612143,-9.640664,0.005686,0.108594,2.914409,1234.006531,0.681525,-1.768992,0.016926,0.296441,2.774989,226.436381,2.16201,0.581498,0.031551,-0.416581,2.953134,74.433452,4.098956,0.019016,0.001537,0.377394,2.279176,2.704186,0.177785,-0.013809,0.000783,-0.729073,3.901323,1.817612,0.098982,-0.006816,0.000139,0.230504,2.321204,1.007859,0.014059,-9.686994,0.002235,0.602246,2.933512,1239.935402,0.284719,-1.520572,0.016954,0.120378,2.515695,194.636596,2.184118,0.132779,0.04351,0.152474,2.949154,17.523439,5.368968,-0.018788,0.008797,-0.418581,1.691223,6.610013,1.094672,0.042158,0.001434,-0.169805,2.249119,5.468622,0.174052,-0.021889,0.000074,0.043725,2.623913,2.801808,0.009789,cut-carrot--
47209,9.120383,0.070278,-0.510465,6.030804,1167.410775,9.078029,0.142514,0.272463,0.275629,1.758232,42.125117,35.388196,-3.561415,0.177569,0.255786,3.093699,455.878332,22.855393,-0.090848,0.019049,0.741902,2.897869,11.912059,2.371347,0.004562,0.007405,-0.085159,2.384518,3.788042,0.740708,-0.075399,0.014899,-0.744581,3.667917,10.785978,1.569165,-8.009573,2.406345,0.002886,2.788998,1026.611123,267.769355,5.384436,2.213219,0.938403,4.173927,689.728103,276.408816,1.862371,1.545524,0.320412,3.210099,238.475652,200.455331,0.148694,0.31843,-0.866337,3.048244,36.853087,40.808578,-0.149657,0.112381,1.217497,3.810062,24.508648,10.903563,0.18872,0.118904,-1.581833,5.754072,29.867008,10.564249,-9.354086,0.078939,0.055258,3.239583,1197.324826,10.206314,-0.402536,0.29481,-0.218683,4.260489,51.534091,38.407797,3.152534,0.173373,0.900155,4.155388,403.524572,22.540772,-0.041106,0.018635,-0.256469,3.790933,5.933434,2.305406,-0.04186,0.005629,-0.52326,2.55445,8.005108,0.170511,0.014704,0.005106,-0.768852,3.45606,3.406876,0.576215,-9.642301,0.004125,-0.0655,2.812558,1234.215255,0.505522,-1.810935,0.01488,0.096689,2.461437,231.812695,1.838656,0.598829,0.03005,-0.363485,2.857768,76.844343,3.434561,0.000775,0.001597,-0.278272,1.781832,2.709462,0.204917,0.013087,0.001541,-0.925662,3.050055,2.620014,0.193479,-0.00401,0.00013,0.46423,2.510199,0.62627,0.014861,-9.681536,0.002237,0.66119,3.145238,1239.236634,0.290525,-1.587931,0.013856,-0.30195,2.807643,203.255922,1.79777,-0.004688,0.065245,0.030761,2.433005,14.372058,8.443363,-0.044557,0.005785,-0.987584,3.131582,7.368963,0.406561,0.04986,0.00122,0.059378,2.509538,6.536879,0.126977,-0.016523,0.00013,-0.051068,2.469736,2.15802,0.014068,cut-carrot--
47476,9.042927,0.042172,0.707611,2.72479,1157.510453,4.90358,0.490482,0.186366,0.55508,2.505282,63.717569,22.358754,-3.51974,0.105154,0.197444,4.816806,450.532637,13.595522,-0.00947,0.034114,-0.091829,3.115247,13.028501,4.419538,0.009867,0.006631,0.25051,2.081634,3.81911,0.86082,-0.081747,0.013059,-0.706956,4.003782,10.884326,1.555905,-7.452409,1.945082,0.581281,4.231228,953.999032,250.183577,5.506042,1.421995,0.298591,3.69584,705.679706,165.024476,1.982241,1.149727,0.19068,3.642054,253.727474,149.63846,-0.009777,0.328711,-1.484004,4.1604,30.962158,34.341713,-0.114531,0.128556,1.108894,3.530971,27.472849,15.6119,0.142656,0.147305,-1.188478,4.724848,26.445673,18.55416,-9.299357,0.054924,0.499807,5.13711,1190.31778,7.137947,-0.45772,0.348617,-0.263529,5.527831,59.4227,43.77913,3.275997,0.126751,-0.167651,3.357435,419.413099,15.347142,-0.048342,0.024244,0.202761,4.456906,9.189181,2.420795,-0.044352,0.00445,-0.119662,1.97438,5.688084,0.576695,-0.01388,0.002768,0.015155,3.118997,3.064817,0.334537,-9.625542,0.004264,-0.415333,2.702245,1232.069688,0.540396,-1.847922,0.017481,-0.073653,2.869182,236.535605,2.261475,0.585609,0.036881,-0.397652,2.235473,74.964228,4.780812,-0.012151,0.001081,-0.98973,3.426676,2.212921,0.101233,0.015263,0.001518,-0.893508,2.810418,2.761478,0.136929,-0.004363,0.000119,0.582019,2.614018,0.565654,0.015357,-9.669299,0.00166,0.934889,3.753093,1237.670236,0.215927,-1.643214,0.011688,-0.234017,2.752229,210.348617,1.405006,-0.077667,0.045676,0.507306,2.146094,13.587509,5.765921,-0.046689,0.003752,-0.602572,3.182264,6.244167,0.436058,0.02971,0.001197,0.199781,2.489552,3.996863,0.131696,-0.009001,0.000225,-0.017203,2.4806,1.166945,0.028724,cut-carrot--
47743,9.079094,0.076463,-0.359861,4.432839,1162.168698,8.296173,0.548399,0.145214,0.748417,3.382947,75.159379,7.429202,-3.530431,0.053872,0.001968,2.492479,451.927946,6.536295,0.107749,0.019925,-0.297384,2.127921,13.8184,2.579245,0.016704,0.005979,0.202437,1.997229,4.166837,0.663614,0.025606,0.03071,-0.624534,2.056929,13.22788,3.418533,-7.752458,1.188034,0.352661,3.887207,993.405059,120.441756,5.335778,1.512507,-0.28418,3.795468,682.98176,198.714708,2.012725,0.73854,0.549678,3.778966,258.565019,88.462488,-0.226023,0.104595,-1.710574,7.762975,30.27225,12.341542,0.130246,0.03756,-0.313321,1.991236,16.781856,4.827148,-0.100588,0.061049,0.018085,1.740638,17.269037,7.901858,-9.282831,0.064761,1.085223,7.454038,1188.207729,8.219785,-0.576679,0.418761,-0.436291,4.648165,73.816324,54.566546,3.350703,0.100546,-0.316694,5.085329,428.935971,12.453073,-0.018722,0.023798,0.47836,5.125249,6.878296,3.093013,0.002656,0.006313,-0.1092,3.142581,4.969405,0.809324,0.003925,0.004611,-0.771414,4.660693,3.447798,0.416668,-9.60322,0.005592,-0.802026,3.396338,1229.212679,0.704681,-1.868913,0.021757,-0.291575,2.580344,239.255524,2.566419,0.509129,0.067563,0.096113,2.486698,65.170286,8.781709,-0.015117,0.000705,-0.530703,2.780785,2.241159,0.071345,0.022573,0.002527,-0.223221,1.96473,3.129357,0.316085,0.001826,0.000243,-0.472627,3.981927,1.093528,0.031546,-9.662177,0.001659,0.577708,3.349685,1236.758682,0.214567,-1.682292,0.015692,-0.844197,5.082091,215.333829,2.03807,-0.112884,0.044562,0.374961,1.964822,17.128997,4.451244,-0.018173,0.005174,-0.461941,3.375137,4.880155,0.648949,0.029588,0.001049,0.121464,2.850896,3.857082,0.128001,-0.004731,0.000223,0.215148,2.48364,0.914829,0.021519,cut-carrot--
48009,9.095859,0.09897,-0.374971,3.238632,1164.288151,12.198269,0.361747,0.330711,0.639214,2.397339,48.571739,39.587583,-3.579202,0.177646,1.022517,6.247523,458.152735,22.88309,0.045194,0.048655,0.581975,2.874692,16.809777,2.378523,0.021963,0.009134,0.222541,4.482956,3.802086,1.185731,0.035521,0.032352,-0.346681,1.884587,13.458136,1.659996,-8.344986,2.199392,0.479768,3.104675,1068.387824,278.435502,5.02117,2.485934,0.289035,3.589666,644.416873,290.89136,2.057076,1.580121,0.65745,3.827815,263.529689,203.759994,-0.085869,0.191941,-1.105888,3.976679,21.495055,20.284747,0.163727,0.052337,0.534176,3.181407,24.611773,4.166377,-0.138982,0.065953,-0.947963,4.238006,23.610576,4.761945,-9.300084,0.135329,0.324674,4.220325,1190.414548,17.467646,-0.534274,0.483471,-0.301153,3.758446,68.795278,62.051221,3.334632,0.230735,0.337246,4.070787,426.843657,29.883556,-0.045063,0.027568,0.099909,3.860179,7.382981,3.529247,0.011364,0.00962,1.112008,5.604059,5.073816,0.875878,0.000802,0.007575,-0.210184,2.943503,4.537333,0.843482,-9.618924,0.010806,0.26373,3.692742,1231.224945,1.301283,-1.923586,0.034237,-0.42785,4.893363,246.22332,4.419399,0.469179,0.063235,-0.163805,2.556697,60.055865,8.221599,-0.002774,0.001126,-0.911264,3.265415,2.098397,0.139099,0.02932,0.002477,0.200965,2.168139,3.968879,0.295562,0.018515,0.000748,-1.331932,4.019913,2.544192,0.083648,-9.660993,0.002147,0.348288,2.689154,1236.607145,0.275525,-1.695454,0.020709,-0.422658,4.189166,217.018068,2.692963,-0.190602,0.03706,0.272093,2.079257,24.983561,4.360186,-0.005389,0.003765,-0.897553,3.907476,3.298072,0.32451,0.038776,0.001549,-0.050361,2.674027,5.395033,0.130639,0.006267,0.000243,-0.084665,2.628008,0.88076,0.029499,cut-carrot--
48276,9.075311,0.11709,-0.422727,2.664445,1161.715114,12.448945,0.220394,0.283666,0.124943,2.630991,41.88377,21.677846,-3.601612,0.181044,0.89325,5.822484,461.11235,21.992209,-0.001299,0.062855,0.230155,1.997965,20.961081,8.144065,-0.004996,0.010919,0.074606,4.468743,4.76452,1.42041,0.023186,0.0379,-0.189912,1.852222,15.110428,4.089475,-8.175642,2.998848,0.128555,2.554689,1054.095427,136.272011,4.839457,1.956655,0.572937,4.162864,620.219876,241.195317,1.9148,1.642177,0.458924,3.383374,245.20165,212.700885,0.085168,0.278891,-0.791146,2.682006,34.873215,35.091448,0.070544,0.12043,0.657368,2.240461,24.697359,12.874784,0.017172,0.199193,-0.770511,2.273368,33.891091,22.298514,-9.283744,0.147554,0.123667,3.864851,1188.324656,18.985214,-0.582816,0.576696,-0.066181,3.248858,74.726708,74.699966,3.359505,0.282597,0.26415,3.270562,430.126311,35.251537,-0.035098,0.03027,0.170465,3.178841,8.514575,3.796274,-0.012781,0.012895,0.613703,3.310941,7.07575,1.510293,0.010855,0.00772,0.030584,2.823245,4.378808,0.886665,-9.61899,0.012427,0.24256,3.018822,1231.23072,1.615947,-1.869431,0.060748,-0.647262,3.515477,239.349113,7.428498,0.451917,0.0613,-0.264804,2.707272,57.848008,7.966207,0.007272,0.001269,-0.493708,2.509708,1.63874,0.14751,0.010747,0.002218,-0.272969,2.222976,3.667161,0.266232,0.023405,0.00075,-0.997332,3.26304,3.154715,0.08209,-9.659257,0.00169,0.037007,2.477684,1236.384945,0.216345,-1.684706,0.024073,-0.350891,3.316446,215.656428,3.034636,-0.243577,0.057228,0.228372,1.806047,31.846759,6.7725,-0.000584,0.003062,-1.04018,5.012779,2.986968,0.398322,0.029917,0.00186,-0.267401,2.311432,4.521443,0.150447,0.011664,0.000235,0.537148,3.066242,1.499586,0.030245,cut-carrot--
48543,9.114834,0.097805,-0.368792,3.241949,1166.69967,12.686774,0.149015,0.195571,0.680066,2.893001,28.784343,18.055856,-3.659224,0.173979,0.584988,5.852505,468.380991,22.622149,-0.051876,0.045752,0.157934,2.438596,17.078456,2.023654,-0.023291,0.009884,-0.302897,5.373182,3.831757,1.233862,-0.008749,0.035348,-0.668105,2.347992,10.87509,2.739308,-8.382516,2.550831,0.030608,2.991578,1072.962337,331.682258,5.142722,2.007383,0.983288,4.516758,658.330802,261.05887,1.837443,1.566045,0.316003,3.708931,235.476878,201.721576,0.131728,0.249268,-0.787959,2.870625,34.728568,17.781483,0.001816,0.111511,0.200106,2.152693,18.326862,10.702131,0.101147,0.173511,-0.44453,2.292014,27.158979,13.518372,-9.257166,0.144032,0.224228,3.939601,1184.918091,18.71227,-0.613171,0.453807,0.235299,3.418623,78.524447,59.287483,3.441249,0.281432,0.647541,3.464356,440.568957,35.357222,-0.008007,0.021215,-0.200686,2.545072,6.545791,2.758633,-0.024537,0.012179,0.378984,3.460522,6.727742,1.021799,0.020421,0.00655,0.197573,3.516501,3.817767,0.729697,-9.620551,0.011472,0.31175,3.365056,1231.432188,1.425097,-1.819531,0.061398,-0.161687,3.082092,232.90028,7.981854,0.463473,0.057796,-0.024327,2.803151,59.373535,7.423105,0.006144,0.001696,-0.135587,2.159829,2.17997,0.154999,0.012294,0.002226,-0.136391,2.208052,3.306037,0.283351,0.024616,0.000707,-1.029541,3.385669,3.447142,0.060935,-9.663027,0.001734,-0.202602,2.411434,1236.867398,0.22543,-1.661205,0.024202,-0.054509,3.174054,212.634313,3.146911,-0.3036,0.048223,-0.149199,1.964662,39.111488,5.960476,-0.008106,0.002735,-1.285487,6.073447,2.394232,0.325689,0.030439,0.001699,-0.470452,2.360591,4.271441,0.172557,0.009616,0.000271,0.324179,2.469734,1.619123,0.017744,cut-carrot--
48809,9.068547,0.055705,-0.677155,3.625116,1160.775238,7.196514,0.373256,0.328926,0.364991,2.742393,47.80788,42.72498,-3.68973,0.163339,0.439955,6.417955,472.324478,20.658494,-0.11169,0.022562,1.030144,3.589032,14.512927,2.836039,-0.028219,0.008508,-0.283864,6.808239,4.284105,1.085669,-0.117952,0.009053,-0.762571,3.694795,15.099645,1.176372,-7.925171,2.509526,0.571011,3.376166,1016.183442,269.657853,5.453258,1.654705,1.933445,6.985811,699.326732,186.235133,1.88801,1.624119,0.312429,3.517819,241.733792,210.797294,0.113527,0.2026,-1.247264,3.407815,27.552118,26.33732,-0.100104,0.06959,-0.009433,3.3555,16.433267,7.368484,0.198408,0.109527,-0.797307,2.949593,29.348004,10.808522,-9.200042,0.130388,0.395534,3.933677,1177.60786,16.90269,-0.567442,0.366594,0.445062,4.570477,73.076194,46.793078,3.532293,0.261913,1.055636,4.286463,452.192002,33.21823,0.020113,0.020343,0.097015,2.207568,6.893001,2.578596,-0.040819,0.008992,0.756525,4.153775,5.892693,1.051356,-0.010253,0.00483,0.062002,3.28014,3.018654,0.591328,-9.644451,0.009059,0.311733,3.497808,1234.490436,1.149279,-1.812723,0.054166,-0.16501,3.776591,232.199662,5.781995,0.513924,0.031751,-0.719618,3.553428,65.85479,3.977278,-0.0029,0.00204,-0.211234,2.279578,2.885144,0.265127,0.010701,0.001086,0.509229,2.222544,2.108472,0.100526,0.020722,0.000757,-1.228322,3.633554,2.731735,0.0917,-9.663412,0.001297,-0.241888,2.859026,1236.9167,0.168061,-1.660127,0.014473,0.50461,3.961597,212.523716,1.697592,-0.342312,0.033032,-0.104017,2.361818,44.181182,3.785618,-0.014858,0.001588,-0.093724,2.241883,2.155359,0.205306,0.025292,0.001741,-0.759468,2.576471,3.657341,0.180501,0.012816,0.000175,0.13889,2.749384,1.664187,0.021475,cut-carrot--
49076,8.950019,0.054835,-0.290185,2.910974,1145.624583,6.325662,0.714268,0.156208,0.1507,2.102083,91.860189,19.050961,-3.658714,0.045938,0.047528,3.21396,468.322834,5.870824,-0.003733,0.024605,0.40591,3.705558,9.43272,3.199916,-0.024458,0.004976,0.610616,6.234472,3.466712,0.612269,-0.084453,0.015927,-0.872265,3.408779,11.401518,1.863221,-7.282334,1.172919,-0.14166,3.001549,932.152427,152.228526,5.621037,0.767758,0.524436,3.403039,720.38947,79.339028,1.830157,0.947402,0.778059,4.576859,234.471121,121.670543,-0.041472,0.178774,-1.7167,5.532148,21.998493,21.520016,-0.054401,0.075336,0.154593,3.00266,19.461478,9.796899,0.12175,0.135211,-0.660327,2.935339,27.155729,17.134982,-9.14577,0.046233,-0.08498,5.371383,1170.659192,5.987279,-0.64983,0.500189,-0.542792,7.05407,83.707433,63.658516,3.645221,0.119659,0.626834,4.661367,466.624488,15.04205,0.020554,0.028953,0.8776,4.432844,8.148978,3.641957,-0.011905,0.005348,0.957212,4.166997,4.492549,0.674762,-0.010137,0.00254,-0.054389,2.958232,2.394318,0.329531,-9.633921,0.006474,-0.022996,2.643737,1233.142512,0.818968,-1.755938,0.027164,-1.097533,4.851733,224.809472,3.181753,0.490742,0.013435,0.398976,3.01769,63.047755,1.28234,-0.012899,0.001768,-0.373308,2.45653,2.262661,0.192156,0.002735,0.000633,0.357003,2.217173,1.486877,0.072688,0.004568,0.000295,-1.216801,5.739596,0.685902,0.037516,-9.667046,0.000839,-0.196593,2.708778,1237.38189,0.107117,-1.635362,0.008029,-0.406037,2.411116,209.342624,0.935776,-0.348341,0.025499,0.178351,2.467774,44.620225,3.270687,0.011934,0.00256,-0.734231,2.610857,2.746746,0.279239,-0.00083,0.000572,-1.088406,4.786729,1.562245,0.074424,0.00702,0.000194,0.220551,2.419737,0.905089,0.025078,cut-carrot--
49343,8.956547,0.08766,-0.760419,3.719386,1146.51316,8.669741,0.733705,0.179305,0.89112,3.86355,98.637219,8.880998,-3.804668,0.112391,1.35421,4.471523,487.190667,11.636695,0.113565,0.021316,-0.342854,1.841397,14.731601,2.681418,-0.013641,0.005074,-0.416364,3.11895,3.206256,0.653893,0.047317,0.045703,-0.647102,2.031419,16.564198,4.910518,-7.891882,2.24484,1.194004,4.095448,1014.060983,166.587473,5.413501,1.479568,0.575797,3.218634,692.988355,191.069067,1.80529,1.020511,1.43906,7.045059,231.534694,129.415345,-0.177471,0.076592,-0.542609,3.56724,23.375545,9.478762,0.122858,0.05967,-0.470354,1.867828,18.366963,7.758762,-0.139764,0.071244,0.520946,1.980625,20.789442,9.264181,-9.159184,0.029901,0.298462,2.765784,1172.377343,3.824438,-0.623668,0.381174,-1.184382,10.17824,79.873554,49.483518,3.634632,0.074643,0.00263,3.618539,465.244614,9.536545,-0.056928,0.034148,0.677338,3.665583,8.878727,4.105462,0.028641,0.002669,-0.460902,2.433077,3.768909,0.33494,0.013086,0.005658,-0.949745,3.852096,5.042776,0.377507,-9.614157,0.010398,-0.921666,4.473333,1230.613866,1.283174,-1.807901,0.01618,0.375242,3.344259,231.415346,2.075119,0.522686,0.006996,-0.169399,3.067811,66.974111,0.760539,-0.016769,0.001496,-0.194185,2.401474,2.582281,0.193227,0.010263,0.000416,0.681695,3.063548,1.332069,0.053382,-0.002396,0.00012,0.152686,3.448771,0.548625,0.01545,-9.660158,0.001222,-0.364994,3.025721,1236.500288,0.157013,-1.663363,0.014311,1.315789,6.166765,212.917889,1.810537,-0.285588,0.026268,-0.208306,2.106988,36.576598,3.390795,-0.00533,0.003773,-0.610239,2.494221,4.216408,0.215771,0.009052,0.000893,-0.849392,3.229086,1.895901,0.080421,-0.004225,0.000325,0.248563,2.454246,1.057341,0.029214,cut-carrot--
49609,8.965503,0.196678,-0.91013,3.947229,1147.613614,24.511155,0.533213,0.377923,0.491556,1.951194,69.298905,46.85468,-3.895454,0.172491,0.631403,2.205608,498.62406,22.36101,0.040459,0.05945,0.622265,2.607912,18.064825,2.978581,0.016774,0.01288,-0.273503,3.45943,4.958689,1.554785,0.024315,0.057121,-0.386608,2.015747,18.923469,1.897711,-8.326626,3.491217,0.576379,2.132727,1065.818854,453.61399,5.095222,3.045565,0.022744,2.956896,653.558028,367.637585,1.950047,4.749612,-1.229961,9.230543,253.029162,590.373527,-0.05714,0.174205,-1.066994,4.551296,21.767366,15.987366,0.128861,0.119088,0.459968,2.368566,27.190006,8.070361,-0.134174,0.113037,-0.856048,4.317566,29.570353,5.504552,-9.182981,0.044389,0.364953,2.462957,1175.422474,5.748711,-0.698546,0.427325,-1.25101,8.307722,89.483963,55.38625,3.569729,0.108143,0.040402,2.913203,456.926564,14.044964,-0.068341,0.032771,0.603741,3.749478,11.027559,3.546868,0.024899,0.004432,0.514877,2.847067,4.553707,0.408351,0.003726,0.007236,-0.745398,3.067855,4.901266,0.834471,-9.619043,0.017597,-0.489256,3.1101,1231.2383,2.255851,-1.86662,0.08615,-1.030015,6.05429,238.928412,11.194817,0.467424,0.016994,1.965983,7.421882,59.953734,1.975034,0.007887,0.004469,-1.416205,5.136042,3.29268,0.516877,0.008951,0.000505,1.522224,6.702467,1.154794,0.065345,0.009422,0.000927,-1.605852,4.780685,2.148251,0.070339,-9.656834,0.002473,-0.466915,4.080942,1236.074886,0.317954,-1.705988,0.021785,1.15923,4.05995,218.379401,2.743404,-0.287668,0.042896,0.274483,2.586629,37.601229,4.656823,0.00367,0.003739,-0.269336,2.27643,4.668919,0.478171,0.01676,0.001228,-0.638465,2.411289,2.159541,0.158773,0.0057,0.000735,-0.166157,2.140294,1.924382,0.045311,cut-carrot--
49876,8.94446,0.208782,-0.929885,3.728454,1145.031973,22.034613,0.405381,0.28969,0.364477,2.142089,62.887276,17.632478,-3.879239,0.207333,0.343099,1.983587,497.105229,18.144919,0.002938,0.072,0.304308,1.863014,22.538743,9.29512,0.004722,0.014527,-0.339937,3.052388,4.716547,1.759887,0.031324,0.057473,-0.23912,2.076149,20.40178,7.061608,-8.122178,4.873531,0.114214,2.067758,1051.523783,239.218996,5.026357,3.09163,-0.158187,3.016492,644.525714,378.460732,1.716219,5.053002,-1.351643,8.74816,219.690007,657.111657,0.072485,0.246247,-0.822476,3.525961,34.577406,31.04656,0.050626,0.173683,0.245412,1.575775,30.067111,21.103062,0.012957,0.25209,-0.629951,2.193827,39.405522,30.336682,-9.209619,0.044404,0.108734,2.294713,1178.83337,5.709369,-0.758464,0.417903,-1.524554,9.1872,97.084589,54.361336,3.570382,0.105934,0.105869,2.903368,457.074428,12.825966,-0.06655,0.032017,0.705047,3.874282,9.787975,3.795726,0.003219,0.005689,-0.01865,1.965497,4.79654,0.71096,0.01652,0.006699,-0.46284,3.07959,4.199039,0.76633,-9.614921,0.020504,-0.09498,2.741623,1230.710027,2.662866,-1.860341,0.099774,-0.766992,4.620645,238.286814,11.740738,0.522225,0.033877,0.182878,5.125248,67.020416,4.032597,0.020027,0.004489,-1.183043,4.255438,3.744283,0.570686,-0.006307,0.001004,1.02753,3.407636,1.639346,0.11232,0.014394,0.000995,-1.06425,3.417773,2.218756,0.126752,-9.655942,0.002458,-0.439829,4.098678,1235.960782,0.31216,-1.691087,0.030947,0.619698,2.954751,216.606118,3.013692,-0.286296,0.049327,0.181845,2.112198,36.699793,6.352084,0.011033,0.003883,-0.007766,2.108479,4.212194,0.255017,0.004368,0.002047,-0.342666,2.153587,3.178362,0.110856,0.009388,0.000845,0.072977,1.772436,2.274255,0.105672,cut-carrot--
50143,9.01805,0.188342,-0.655496,3.90052,1154.310613,24.506741,0.349584,0.225432,0.686085,2.214334,47.815235,24.80561,-3.912044,0.182674,0.299329,2.278542,500.775014,23.260451,-0.033305,0.062029,0.08676,2.184124,18.227026,3.080909,0.003992,0.013615,-0.397438,3.423178,4.11047,1.750181,-0.002105,0.05474,-0.637605,2.500943,15.094989,3.502314,-8.325099,4.377795,-0.051389,2.411249,1065.759075,564.299862,5.276164,3.040669,0.186018,3.099936,675.38006,394.81991,1.715277,4.815619,-1.493755,9.554461,220.268693,621.233382,0.087966,0.235278,-0.84861,3.667876,34.572859,13.633297,-0.028161,0.149532,-0.19198,1.917684,22.230745,11.80574,0.092519,0.218503,-0.37127,2.399562,33.487581,12.839126,-9.181761,0.044043,0.203778,2.670375,1175.267667,5.648161,-0.753907,0.249168,-1.210723,7.121501,96.500385,32.563261,3.587288,0.089913,0.350101,2.723672,459.1857,11.507935,-0.043958,0.020298,1.177587,5.651194,7.010612,2.36306,-0.016067,0.004648,-0.651123,2.955194,4.036498,0.412966,0.029751,0.005758,-0.350345,3.449357,4.572346,0.648226,-9.616049,0.01835,-0.220108,3.23061,1230.85491,2.362036,-1.860932,0.097748,-0.792697,4.805102,238.205352,12.664595,0.593779,0.048424,0.380803,3.641833,76.097221,6.070802,0.010673,0.004862,-1.353684,4.315282,4.072713,0.398551,-0.004172,0.001238,0.795261,2.654746,2.102534,0.095367,0.018107,0.000853,-1.148618,3.717105,2.870104,0.065476,-9.653773,0.002287,-0.385443,4.575888,1235.683111,0.291451,-1.705492,0.029038,0.489442,3.082247,218.303421,3.772552,-0.265458,0.049744,0.437691,2.172312,35.490571,4.801132,-0.011856,0.002316,-0.100252,2.211692,3.367548,0.157724,0.00946,0.001878,-0.096864,2.382672,2.850872,0.22276,0.008801,0.000801,-0.011309,1.910329,2.23205,0.04528,cut-carrot--
50409,8.96307,0.147037,-1.024768,6.026569,1147.276503,18.995891,0.520257,0.242399,1.015444,2.953134,68.035431,28.437838,-3.799397,0.133068,0.445527,2.82516,486.365283,16.663832,-0.092465,0.034261,0.670363,2.697374,12.532495,4.186121,0.00559,0.012367,-0.406916,3.861363,5.750709,1.483958,-0.104854,0.011633,0.937319,3.543265,13.432705,1.507847,-7.637124,3.519691,0.259197,2.878417,978.990683,413.103244,5.5734,2.416928,0.540989,4.380155,713.955238,301.793481,1.894266,4.748036,-1.400263,9.196992,243.118206,612.387365,0.09139,0.202676,-1.218411,4.471165,28.200012,26.25218,-0.112639,0.095205,-0.374328,3.158272,17.678927,10.718315,0.188133,0.135471,-0.994241,2.852431,27.148404,15.121353,-9.157015,0.044079,0.43141,2.846831,1172.102268,5.579968,-0.758175,0.333129,-0.614401,7.683666,97.100338,43.304122,3.635492,0.090695,0.558724,3.016692,465.369186,11.407654,-0.026724,0.023632,1.889248,9.105048,6.751978,2.536724,-0.018095,0.004065,-0.405825,2.399418,3.936465,0.393364,-0.013039,0.0049,0.70869,3.268338,4.017122,0.425569,-9.635007,0.012958,0.039246,3.91922,1233.282207,1.633235,-1.851657,0.094054,-0.774353,5.065739,237.18601,10.921341,0.627643,0.046934,0.809264,4.225656,80.917608,4.620232,-0.000219,0.005371,-1.493939,4.411685,5.007269,0.686662,-0.003687,0.001281,0.752663,2.57451,2.198399,0.1495,0.020532,0.00075,-1.298772,4.072573,2.644518,0.096207,-9.659667,0.001888,-0.759374,6.249012,1236.437334,0.244904,-1.686564,0.021688,0.571751,4.087227,215.93026,2.477033,-0.248017,0.039089,0.842765,3.27133,31.764613,5.064884,0.025148,0.003054,-0.558014,2.458647,3.702778,0.362628,-0.004006,0.001312,-0.555336,3.729878,2.214011,0.136355,0.018252,0.000388,-0.328904,2.017407,2.389133,0.046975,cut-carrot--
50676,8.854725,0.049524,0.15084,2.809052,1133.428719,5.582765,0.761211,0.058976,0.159707,2.45183,98.117721,5.54954,-3.815036,0.121593,0.424867,3.316591,488.372044,15.079656,0.041091,0.027905,0.617625,3.182205,10.98494,3.615141,-0.044553,0.006947,0.190322,2.093592,6.58238,0.732236,-0.003494,0.02679,-0.575998,2.88909,10.308109,3.129748,-7.179711,1.704138,-0.638661,3.440273,919.035174,220.812551,5.554952,0.998456,-0.077563,3.1557,712.091155,105.946818,1.750946,1.154715,0.483896,3.582454,225.124562,143.112459,-0.141792,0.192268,-1.39829,5.909327,21.025764,24.180423,-0.025434,0.071616,0.301922,2.610991,20.309933,9.298749,0.080283,0.147571,-1.054467,3.314773,25.673864,17.962926,-9.126706,0.029613,-0.068038,3.793541,1168.223047,3.692443,-0.830926,0.496867,-0.922666,11.176634,106.522212,64.540463,3.689738,0.050745,0.567741,4.215046,472.293575,6.49894,-0.050391,0.027208,1.423215,6.584192,9.038452,3.539351,-0.00578,0.002691,-0.403616,2.961662,3.464514,0.291126,-0.003702,0.00432,1.037406,4.598096,3.822681,0.548112,-9.629188,0.007474,0.515688,4.301891,1232.536311,0.960187,-1.831183,0.025631,0.227044,3.444225,234.4071,3.217135,0.725427,0.020707,-0.104394,2.188408,92.89413,2.576625,-0.028989,0.001631,-2.230581,8.855766,4.058411,0.16928,0.001495,0.001499,0.307686,2.603943,2.116536,0.170682,0.00535,0.000273,-0.519864,2.749639,1.102724,0.035533,-9.655557,0.000706,-0.197882,2.738516,1235.911534,0.082389,-1.65964,0.01442,-0.091826,3.62446,212.433974,1.875223,-0.158494,0.027824,0.097994,2.422566,20.340717,3.583933,0.002228,0.005645,-0.101554,2.302345,5.788874,0.639494,-0.001598,0.001465,-0.472313,3.151761,2.609051,0.189573,0.003081,0.0004,0.000656,2.708572,1.532638,0.051267,cut-carrot--
50943,8.946291,0.097849,-0.441716,2.894129,1145.265233,7.635363,0.559485,0.306533,1.145998,3.075472,76.96341,27.246635,-4.014304,0.176813,0.65274,2.605916,513.951863,21.018667,0.108401,0.015865,0.246566,2.227059,14.442032,1.808314,-0.007105,0.011358,-0.140914,2.521366,6.014866,0.989802,0.084752,0.032508,-0.488937,1.976744,14.943558,4.163582,-8.110342,2.065811,0.591873,3.967178,1041.417649,159.933632,5.226863,1.493495,0.85645,4.244993,669.111281,192.654797,1.76385,1.464142,0.875456,4.135591,227.53113,177.854487,-0.191034,0.101483,-0.040311,2.594086,29.054999,9.286833,0.126354,0.033886,-0.639156,2.542002,16.240969,4.372403,-0.146079,0.030819,0.241504,1.730677,18.932367,3.867686,-9.123613,0.032223,0.252117,3.995452,1167.822554,4.195234,-0.919272,0.588355,-0.798806,8.775956,117.742766,76.924332,3.648304,0.071865,0.580837,3.43684,466.996024,9.159803,-0.09398,0.023814,1.33198,6.55202,12.706692,2.831425,0.035184,0.003907,-1.050162,3.434334,4.516288,0.506351,0.029695,0.009975,-0.136311,3.294373,6.652695,0.827352,-9.615726,0.01344,0.210623,4.130923,1230.813485,1.727523,-1.84931,0.111391,1.32218,8.411243,236.715492,14.458305,0.612324,0.07594,1.293832,4.369257,78.648153,9.202987,-0.07001,0.008103,2.035072,7.274325,9.278869,0.961806,0.054912,0.008714,-1.583215,4.581177,7.649066,0.988518,0.019246,0.001909,-1.951986,6.030516,3.221689,0.179803,-9.660355,0.001037,0.104943,2.963817,1236.525473,0.132063,-1.715421,0.019213,1.114612,4.26502,219.640763,2.032535,-0.167918,0.032013,0.340052,3.04828,22.314751,3.591725,0.004851,0.005988,-0.071265,2.134822,6.380779,0.777778,0.007877,0.001228,-0.644373,2.910446,2.110462,0.146284,0.001365,0.000555,-1.176581,5.104014,1.309859,0.064234,cut-carrot--
51209,8.948342,0.182954,-0.535627,3.369518,1145.389963,23.717484,0.39796,0.384006,0.433617,1.714915,53.637272,45.454614,-4.020139,0.228106,0.179513,2.18354,515.304896,17.788319,0.013462,0.057439,0.653926,2.158759,14.157663,4.351517,0.02648,0.018905,-0.191768,2.209432,9.139213,2.312319,0.010354,0.071967,0.197995,1.972639,21.376091,2.133366,-8.364628,2.91266,0.099225,2.632248,1071.660059,345.289925,5.02098,1.786724,-0.006177,3.932417,643.930191,206.949743,2.0317,2.570012,-0.157351,4.291491,260.380165,331.675594,0.022335,0.292777,-0.998722,3.992145,27.92995,29.35787,0.117708,0.084515,0.347989,2.583023,22.330758,6.677509,-0.053772,0.165783,-1.571139,4.701138,26.714916,10.980921,-9.199012,0.059487,0.551369,2.887163,1177.475413,7.668848,-0.962152,0.558834,-0.788954,8.938862,123.583428,71.305426,3.536573,0.150506,1.333204,5.414281,452.730729,18.867329,-0.086365,0.030503,0.774989,4.856388,11.846203,3.679063,0.044437,0.00384,-0.538092,3.49581,5.725978,0.492474,0.032064,0.011526,-0.011142,2.712971,5.58359,1.272277,-9.63777,0.022575,0.285073,2.864791,1233.637785,2.808492,-1.7444,0.293631,-1.035559,6.740987,223.788846,34.597909,0.388132,0.194806,1.223609,4.348116,50.943942,23.321388,-0.02375,0.019692,0.090612,3.918302,7.721147,1.958333,0.074564,0.022505,-2.196663,8.713012,9.607526,2.908396,0.066707,0.014787,-2.841747,11.658034,9.324351,1.700816,-9.662275,0.003623,0.613291,4.523315,1236.771637,0.455124,-1.71877,0.022348,0.78273,3.39928,220.043685,2.618369,-0.172386,0.061008,0.59437,2.560008,22.072355,7.928401,-0.002217,0.00695,-0.094968,1.883692,6.594448,0.890598,0.006828,0.00147,-0.291605,2.663991,2.028459,0.157829,0.030042,0.002917,-0.790417,2.325576,4.930543,0.228353,cut-carrot--
51476,8.888021,0.233252,-0.223672,3.285469,1137.888133,22.340176,0.352444,0.344882,0.404728,1.814376,62.340072,15.467006,-3.974068,0.309776,-0.080525,2.034356,508.856522,37.441451,0.058647,0.085359,0.223662,2.11865,20.172115,5.534985,-0.015621,0.027748,-0.126626,2.328234,12.637429,1.13789,0.017187,0.077027,0.328704,1.866734,22.680962,8.591963,-8.094609,4.34401,-0.305649,2.478018,1043.023754,336.730334,5.055804,1.825214,0.052346,3.779886,647.463878,230.787024,1.903916,2.653805,-0.377453,4.188558,245.022241,334.880463,0.021933,0.290658,-1.01229,4.043455,27.741394,25.70436,0.110113,0.095672,0.358762,2.176275,19.048511,12.440566,0.085191,0.238755,-0.587272,1.924512,38.669989,30.731972,-9.212903,0.066612,0.230459,2.655987,1179.260957,8.314313,-0.930727,0.475678,-0.857036,10.434751,119.134516,62.036426,3.511105,0.210923,0.327491,4.109557,449.525973,25.934491,-0.029058,0.02962,-0.170731,2.822724,8.977624,3.822754,0.034436,0.007706,0.065798,2.778299,4.834887,0.978653,0.09058,0.015381,-0.243109,2.429371,11.677693,1.970786,-9.71097,0.292846,3.01541,15.558347,1243.024865,37.261112,-1.487881,0.960136,-0.724327,3.372877,190.737572,123.102658,-0.029199,1.068849,0.508639,4.093767,60.79572,138.948392,-0.059198,0.032088,0.218314,2.840539,12.084964,3.834475,0.172787,0.1703,-1.032298,3.975886,23.699079,22.130969,0.167048,0.074377,-1.454517,4.01717,21.382194,9.671581,-9.676223,0.006729,0.916229,5.22087,1238.557444,0.840176,-1.611275,0.071877,-0.397082,2.797141,206.83399,5.472236,-0.091215,0.099504,0.160916,2.683343,18.574249,11.073501,-0.065625,0.009868,0.498567,2.890117,10.392025,0.688992,0.002058,0.002853,0.370474,2.334116,3.277693,0.347016,0.06208,0.004855,0.054631,1.386328,7.965578,0.626664,cut-carrot--
51743,8.918738,0.244605,-0.011093,3.037472,1141.638194,30.37057,0.16665,0.315346,-0.019892,1.630256,36.966831,26.536384,-4.095203,0.414417,-0.076818,1.978408,525.888529,25.510971,0.07557,0.093601,0.242467,1.942742,22.209194,9.277224,-0.01028,0.028702,0.067258,2.466229,11.456391,3.7327,-0.033066,0.062473,0.072182,2.2521,16.279608,4.202179,-8.074907,4.513194,-0.282447,2.309929,1036.24875,499.450555,5.585857,2.09663,0.544334,3.673673,714.991654,272.589074,1.765423,2.658438,-0.601346,4.276157,226.936863,338.824543,0.129622,0.209029,-1.499891,5.158092,22.041933,23.838389,0.047548,0.082292,-0.077161,2.607647,15.359004,8.151932,0.207835,0.185577,-0.211013,2.224049,38.823251,11.44046,-9.261215,0.066738,-0.00217,2.337211,1185.435493,8.682592,-0.639174,0.439394,0.057195,3.079392,82.334917,55.780267,3.380183,0.237333,-0.112454,3.540354,432.691675,30.487476,-0.009366,0.026342,-0.092013,2.911942,6.724335,2.888036,0.061673,0.009618,0.498431,2.41825,8.903393,0.981599,0.148466,0.016071,0.566023,2.428498,19.658636,1.687782,-9.736673,0.297981,2.787306,14.505885,1246.295309,38.702096,-1.053361,1.212678,0.164344,2.227174,135.120838,156.444297,-0.401449,0.98033,-0.190684,4.507486,58.104427,115.796814,-0.093204,0.034935,-0.254119,2.477112,13.594654,3.86834,0.07019,0.234332,-0.881648,3.070593,23.771834,22.782475,0.187492,0.068512,-1.474063,4.190101,27.748667,5.829169,-9.815994,0.115509,2.476617,8.32608,1256.519582,12.136258,-1.167582,0.806686,-1.550808,4.392524,152.710613,89.264099,0.015389,0.326583,-0.124379,4.239445,27.318917,42.42656,-0.107323,0.024342,-0.066214,3.109777,13.751,3.160243,0.12411,0.11238,-2.482368,8.276754,22.789152,10.37806,0.069159,0.008429,1.340689,4.336191,10.975998,0.427661,cut-carrot--
52009,8.91207,0.261207,-0.171385,2.923971,1140.825177,31.067863,0.080777,0.389425,-0.032891,1.712739,39.612448,33.212707,-3.998803,0.37031,0.18749,2.238425,511.927941,46.854672,0.01015,0.110275,-0.112533,1.632519,26.571342,3.165345,0.012011,0.037234,-0.170348,2.538679,13.632775,1.929369,-0.110585,0.033081,0.460363,2.320368,17.988357,2.345704,-7.170244,3.387261,0.211306,2.457301,918.334997,424.647612,6.180647,1.546382,0.272331,2.602463,791.255857,197.818657,1.895168,1.929713,-1.227662,5.940394,249.832003,194.263804,-0.011709,0.274289,-1.308281,4.754916,34.129754,35.41962,-0.020645,0.068355,-0.439028,3.211527,16.674605,8.88763,0.198026,0.216934,0.163661,2.485517,31.900535,22.254912,-9.299721,0.060171,-0.28609,2.726173,1190.371872,7.540321,-0.238125,0.612135,-1.456566,9.893159,45.309838,78.618288,3.28576,0.230772,-0.513085,3.893502,420.65015,29.049807,0.017757,0.027546,-0.110578,2.926549,5.707894,3.579851,0.054806,0.009954,0.411278,2.140373,7.298118,1.230122,0.105739,0.023503,0.252555,1.818668,17.439933,1.136064,-9.783086,0.283196,2.772859,15.029777,1252.255849,35.998285,-0.491749,1.162072,0.821695,3.014839,62.952769,151.092443,-0.302496,1.1352,-0.066395,3.534645,61.505772,111.36531,-0.021879,0.040585,0.094591,2.118969,14.648451,1.995967,-0.013801,0.237387,-1.333481,3.758178,33.381142,30.696594,0.136533,0.091622,-1.049722,3.47773,18.997919,11.032793,-9.552573,0.791189,-1.133621,5.048113,1222.980539,93.14824,-0.972692,0.921549,-0.90485,3.05527,127.518701,107.775862,-0.842556,3.395145,1.067639,2.724019,138.496681,321.633853,0.100428,0.352077,-1.777767,4.896685,28.163815,35.813695,0.099572,0.398046,-0.120002,3.491979,31.4824,45.915945,0.27628,0.155212,-1.512269,4.019954,39.577299,15.170477,cut-carrot--
52276,8.775234,0.267272,0.053067,2.640004,1123.427101,27.725151,0.126066,0.445111,-0.12345,2.031708,45.180107,29.612415,-3.952773,0.398898,0.236722,2.244285,507.310129,30.074296,0.061928,0.090412,0.097357,1.943985,23.805783,11.648419,0.019182,0.037495,-0.067469,2.47577,13.685095,4.868047,0.065274,0.047072,-0.806732,3.410039,12.435468,4.775412,-6.877115,1.952412,-0.394211,2.557835,880.504827,247.367168,5.907121,2.97436,1.2408,4.640005,759.737732,299.561676,1.550235,1.64057,1.854552,11.836567,198.642962,212.098953,-0.202276,0.149649,-0.184029,4.72901,26.527644,18.931017,0.055678,0.042143,-0.31329,2.44337,10.257473,5.168327,-0.06855,0.253256,0.073805,1.645965,39.934753,32.937304,-9.31249,0.085696,0.212969,3.349279,1192.000528,11.078588,-0.055233,0.635514,-1.699947,10.423176,28.814806,70.269629,3.171712,0.25815,-0.584045,4.050788,406.034561,32.85458,0.032421,0.032944,-0.586987,3.456399,6.982069,4.1124,0.060141,0.009223,0.49373,2.394658,8.266569,1.055225,0.035432,0.046913,0.171874,1.539106,17.398795,5.167204,-9.787568,0.279113,2.81728,15.369968,1252.811571,36.178842,-0.363832,0.908362,1.118864,4.606164,59.577582,96.210865,-0.118236,1.292162,0.242873,2.941665,63.402316,160.4853,-0.0228,0.039349,0.145181,2.157566,14.199839,5.096118,-0.006195,0.225154,-1.303387,3.953789,30.042179,14.961959,0.01085,0.117038,-1.243672,3.761808,19.686015,14.654401,-9.653064,1.332554,0.76835,7.845104,1235.71447,168.47953,-0.474341,1.119388,-0.180777,2.182156,61.385779,144.261408,-0.542631,4.323883,0.764965,2.845554,124.936288,418.232695,0.087388,0.456446,-0.945562,3.687628,33.543287,55.790749,-0.002639,0.488929,-0.22102,2.811254,45.219804,51.710996,0.176539,0.222742,-1.013908,3.321935,30.144061,24.201447,cut-carrot--
52543,8.98688,0.349587,0.057137,2.47435,1150.431395,41.411534,-0.105932,0.341627,-0.776975,3.449452,36.817306,43.64216,-4.088732,0.3128,0.091678,2.551195,523.983986,30.278545,-0.065714,0.091717,0.075594,1.780898,16.711369,10.76884,0.059944,0.025576,-0.148793,3.08428,12.161094,1.912808,0.123915,0.059815,-0.684995,2.104458,18.990498,7.758177,-8.170042,3.324571,0.477382,2.556093,1050.739871,266.778199,5.317929,4.044208,0.442956,2.357051,680.70114,525.887184,1.344114,2.422284,1.480174,6.475588,175.658748,295.038112,-0.115598,0.193401,0.029095,3.35875,23.338765,19.977762,0.123804,0.041581,-0.111362,2.124393,16.006447,5.326214,-0.300348,0.132184,-0.242076,1.551079,43.661639,10.393025,-9.381213,0.074691,0.200041,3.338,1200.796222,9.676789,-0.003896,0.636411,-1.567747,10.116966,23.55307,78.073522,2.962759,0.178232,0.347346,2.850064,379.240584,23.086865,0.038012,0.029961,-0.515049,3.651467,6.074718,3.757022,0.056736,0.006683,0.110559,2.140647,7.273174,0.866584,-0.03783,0.037942,-0.411868,1.777201,12.597214,3.525823,-9.736954,0.018562,-1.309965,7.090955,1246.331263,2.367725,-0.576823,0.741599,0.042071,1.94267,79.716509,82.100428,0.130569,0.514999,0.63786,2.594747,50.031648,31.669646,0.05411,0.025459,0.437758,2.083842,9.917354,2.510776,-0.115609,0.042011,0.228726,1.797516,17.393326,4.136775,-0.136597,0.024503,-0.330429,1.53945,19.573245,1.957562,-9.667987,1.335354,0.727751,7.77375,1237.561001,171.339849,-0.336994,0.985202,0.088614,2.660216,49.162557,127.099102,-0.515757,4.355189,0.791584,2.846526,145.320974,504.135216,0.154353,0.434573,-0.733291,3.697458,38.529024,53.108471,0.005927,0.48807,-0.18514,2.811151,41.601601,47.772567,0.098798,0.248027,-1.237528,3.382004,33.319962,28.832424,cut-carrot--
52809,9.042246,0.333788,0.220616,2.681971,1157.421099,42.901946,-0.100998,0.331361,-0.805467,3.625373,30.059681,39.124942,-3.778384,0.251075,-0.028817,2.545947,483.641149,32.528775,-0.263258,0.066912,-0.214285,2.233963,34.112926,8.257111,0.091282,0.019503,-0.118497,3.579809,11.684369,2.536709,0.042111,0.093581,-0.529108,1.91672,24.633131,2.998649,-8.360217,3.85626,0.170339,2.024456,1073.651287,380.862938,5.007836,3.701544,0.1668,2.411997,648.539257,327.229966,1.851825,3.219865,1.095501,5.681568,240.470689,392.660185,0.114779,0.402665,-0.271217,2.772987,45.067608,51.858706,-0.032838,0.147952,0.655339,2.469598,25.649033,9.077032,-0.206379,0.288477,-0.994588,2.874214,42.173695,20.355856,-9.389048,0.129183,-0.093732,2.974905,1201.816138,16.112442,-0.266154,1.033941,-0.539089,6.221974,42.063334,134.689467,2.969652,0.351043,-0.496824,3.768078,380.458247,41.526973,0.038873,0.037253,-0.211657,2.797169,7.075288,4.493453,-0.018096,0.01646,0.859486,3.318222,8.104691,1.861918,-0.147912,0.013432,-0.672057,3.314452,19.283382,1.533932,-9.709921,0.012602,0.018519,3.22767,1242.870003,1.63189,-0.999332,0.883036,-0.708897,2.161453,130.907896,102.531949,0.422304,0.188519,0.364556,2.672651,56.718566,19.831219,0.137495,0.009153,0.313731,2.611169,17.61423,1.18197,-0.018064,0.015558,0.503985,3.038076,7.727464,1.160298,-0.160064,0.016365,-0.239506,1.724828,22.197946,0.969488,-9.569952,1.199447,1.009732,9.82077,1225.361504,140.112125,-0.527069,0.722122,-0.108543,3.82238,73.165201,81.176577,-0.628822,4.010164,0.787919,3.099871,132.04423,347.525878,0.241255,0.379239,-0.570642,4.334591,35.151307,44.846062,-0.111232,0.35124,-0.255179,4.110407,33.855335,43.150154,0.091744,0.244901,-1.31396,3.535978,28.345893,21.540467,cut-carrot--
53076,9.003494,0.279496,0.21158,3.436609,1152.669806,28.198537,0.229271,0.320585,-0.205161,2.482865,39.661187,30.392011,-3.673205,0.225141,0.126163,2.828518,470.250633,28.075396,-0.238599,0.064013,0.237525,1.919068,33.956313,4.827097,0.030526,0.017116,0.137398,3.076295,6.238134,2.224062,0.031634,0.096792,-0.574359,1.887856,25.01492,11.640933,-8.494093,3.572626,0.038367,2.285498,1091.767659,308.102444,4.574507,2.418685,0.212532,3.652978,585.547805,314.329777,1.906695,3.329748,1.075182,5.501216,244.405268,430.302814,0.134657,0.376856,-0.320603,2.925663,40.752331,27.357691,-0.081543,0.180725,0.453187,1.876327,32.094379,22.354174,-0.041415,0.328748,-0.3704,1.84258,46.092103,40.548921,-9.355803,0.144056,0.084209,2.5037,1197.555661,18.243334,-0.667913,0.846713,-0.527549,4.872781,85.494172,110.250356,3.067973,0.499905,-0.33316,2.823296,392.809453,63.645379,0.074462,0.038279,0.047825,2.583366,10.101422,4.799992,-0.05777,0.0134,0.76263,2.967469,8.10171,1.568517,-0.141312,0.012301,-0.016086,1.895527,18.181081,1.54654,-9.67169,0.010808,0.494578,3.920755,1237.976393,1.402908,-1.521555,0.245459,-1.678958,5.86524,196.447409,21.438414,0.404967,0.184936,0.337281,2.566144,54.707226,19.191936,0.105936,0.009619,0.208755,2.884047,14.373748,0.890266,0.014575,0.007098,-0.451623,2.390446,5.896257,0.791697,-0.127151,0.017082,0.353777,1.523801,16.499348,2.104731,-9.863181,0.507667,5.234934,33.658671,1262.528553,64.368584,-0.41747,0.364101,-1.763441,5.85421,59.057585,37.307264,0.320733,0.486704,-3.750102,21.366338,45.717804,56.902269,0.019705,0.110726,1.958714,9.725568,14.233858,12.79537,-0.086998,0.075529,2.787046,10.272694,18.000759,6.648497,-0.118248,0.020686,1.604098,7.245995,15.412442,2.55579,cut-carrot--
53343,9.127704,0.130515,-1.174836,4.175559,1168.3788,15.760218,0.443644,0.384864,0.231878,1.902645,56.970638,49.713434,-3.686658,0.166883,-0.023285,3.572777,472.144846,17.916973,-0.193721,0.069234,0.552974,1.979643,25.8441,8.161447,-0.008056,0.009361,0.73586,3.956598,4.337827,1.195775,-0.088571,0.054766,-1.698557,5.141906,17.732164,4.171319,-8.45666,3.549759,0.111527,2.299855,1085.394871,360.35402,4.930965,1.398026,0.164499,3.711319,631.539248,174.258309,2.240241,2.437142,0.963464,4.858985,287.595736,309.475448,0.100732,0.320263,-0.841172,3.153819,40.722862,39.265461,-0.137725,0.143608,0.513476,2.103808,31.047511,8.306413,0.131243,0.194748,-0.404253,2.39837,36.563065,8.583836,-9.269246,0.118019,0.295467,3.32348,1186.465954,15.259761,-0.887867,0.596175,-0.275585,3.336955,114.752235,73.516904,3.29195,0.489533,0.300978,2.772847,421.45213,62.551846,0.060878,0.030047,0.283924,2.336109,9.554207,3.902454,-0.072483,0.011063,0.851248,3.413065,11.429734,0.731414,-0.07955,0.010294,0.728996,2.441279,10.317739,1.294747,-9.652714,0.005247,0.491745,4.040828,1235.548966,0.622626,-1.749061,0.037185,-1.163424,4.853077,223.930657,4.473758,0.362715,0.1391,0.729259,2.824934,48.5536,14.88267,0.067592,0.01008,-0.220241,2.494829,8.758836,1.281398,-0.009954,0.003207,-0.252396,3.990168,2.592525,0.391289,-0.047224,0.007206,1.211589,2.908827,7.285668,0.674501,-9.793845,0.003028,0.408916,6.128039,1253.612149,0.392468,-0.665113,0.027557,-0.7681,9.150338,85.141808,3.56594,0.086918,0.035225,-0.9582,4.260207,12.759873,3.960737,0.045631,0.006291,-0.199185,2.279394,5.844862,0.81747,0.01258,0.001779,-0.707674,2.191943,2.95175,0.192435,-0.046028,0.006918,1.663311,4.475916,7.21517,0.624518,cut-carrot--
53609,8.964902,0.052085,-0.627832,3.802851,1147.511611,6.620071,0.811639,0.319294,0.657237,2.403074,105.08635,37.549188,-3.592939,0.096252,-0.88442,4.131202,459.898704,12.481289,-0.095181,0.066657,1.099597,3.061439,16.536842,7.039006,-0.012099,0.008606,0.753806,4.375293,3.405049,0.973356,-0.149758,0.010412,0.283412,2.892601,19.191324,1.340689,-7.601653,1.714421,0.283105,3.465906,973.42029,210.302875,5.182377,0.804571,-0.655337,4.682519,663.552467,100.245959,2.712278,1.016973,-0.52687,3.374507,348.36674,119.058836,-0.025624,0.331728,-1.309097,3.870423,37.000989,32.605104,-0.159375,0.121742,0.791409,2.164343,26.108689,15.189874,0.197903,0.134848,-0.939995,2.642928,27.744415,17.51369,-9.174719,0.104957,0.847842,4.577485,1174.383671,12.917412,-1.042314,0.683997,-0.361851,3.512014,133.586911,88.230356,3.528757,0.36543,1.045985,4.808072,451.817401,45.561852,0.03728,0.031298,0.016173,2.376811,8.75744,3.90619,-0.070854,0.010116,1.237649,3.738455,9.155914,1.290746,-0.04916,0.010011,1.376486,3.80089,7.659403,0.999554,-9.634091,0.002168,-0.72646,3.725569,1233.163735,0.281021,-1.780978,0.011187,0.504364,3.807415,227.977258,1.367507,0.51445,0.033811,-0.325185,2.819109,65.909476,4.271943,0.035659,0.008949,-0.89359,3.462735,6.861779,0.747055,-0.006697,0.000855,0.397983,3.50231,1.565103,0.110355,-0.001794,0.000381,1.182729,5.37828,1.173668,0.028515,-9.79166,0.001001,0.151266,4.083099,1253.332433,0.130654,-0.658342,0.005123,-0.082067,2.934161,84.2678,0.666311,0.080637,0.016888,0.645457,3.101565,10.530429,2.127117,0.035595,0.00451,-0.113209,2.74408,6.856981,0.169637,0.008738,0.00131,-1.213807,3.304147,2.34034,0.103251,-0.003586,0.000218,1.151856,4.693504,0.914294,0.018477,cut-carrot--
53876,8.859235,0.058024,0.257739,3.476739,1133.982139,7.544595,1.044913,0.123806,0.805422,3.54125,135.555139,8.379476,-3.761412,0.102039,0.27254,4.027806,481.556497,11.806325,0.093508,0.020847,0.540673,3.920308,11.999052,2.699457,-0.06637,0.008578,0.398734,2.235674,9.717959,0.761901,-0.002551,0.035797,-1.190356,3.094534,12.136676,3.6831,-7.454983,0.858955,-1.095656,4.631291,954.245565,111.491398,4.812138,1.019796,0.086523,5.053745,616.852188,115.029732,2.658908,0.817971,0.704306,7.016749,340.604955,103.611853,-0.322374,0.048685,-0.302158,3.21323,41.266175,6.327729,0.051827,0.070081,1.660432,5.754495,12.988853,8.753211,0.006814,0.068076,-1.506607,4.940763,13.841183,8.095805,-9.119112,0.036392,0.11802,6.173462,1167.252665,4.506585,-1.067209,0.640924,-0.578055,6.00743,136.610193,83.322691,3.676285,0.141354,1.557247,12.157906,470.566053,18.357802,0.068146,0.02504,-0.082928,3.426267,10.015556,2.871406,-0.023369,0.003586,1.184685,5.41447,3.624254,0.400343,0.000286,0.001828,1.075624,6.074727,1.230638,0.238126,-9.635776,0.001823,-0.546932,3.457119,1233.379308,0.236299,-1.790529,0.01041,0.54006,4.088014,229.195496,1.297734,0.545202,0.023643,-0.291082,3.948689,69.787547,3.070703,-0.00585,0.002209,0.138265,4.061814,2.85478,0.263399,-0.01256,0.000905,0.074222,3.168283,2.129547,0.086772,-0.003005,0.000325,0.348066,2.384785,1.113768,0.037761,-9.788902,0.000836,-0.069472,3.334026,1252.979479,0.108945,-0.676243,0.007083,0.664605,3.69701,86.576036,0.874911,0.14402,0.014006,-0.994928,3.846234,18.435177,1.821576,0.027339,0.003488,0.215345,2.386249,4.187958,0.452087,-0.019894,0.000543,0.908365,2.924496,2.659855,0.061293,-0.007887,0.000397,0.991222,3.057762,1.354021,0.044088,cut-carrot--
54143,8.876253,0.077536,-0.236155,3.32941,1136.295522,5.206062,0.797621,0.529033,1.189615,3.198992,108.099161,48.764282,-4.035961,0.245891,0.745828,2.426201,516.817858,28.454687,0.119873,0.018576,0.80513,4.249611,17.132322,1.493765,-0.042725,0.011343,0.05422,2.758014,7.630844,1.02545,0.115392,0.053782,-0.457806,1.73244,19.870931,6.890425,-8.25194,1.938184,1.118859,4.254101,1057.931804,195.543086,4.498058,1.7376,0.633019,4.946662,575.95679,222.266987,2.69285,1.26616,1.183727,5.4288,345.435063,156.555531,-0.194708,0.111691,-1.041237,4.005218,29.231076,10.820796,0.121443,0.036324,1.155432,5.138018,18.253234,3.270682,-0.112292,0.019795,-0.193191,2.45388,15.769159,1.90704,-9.107877,0.039138,-0.66773,5.197059,1165.808236,5.102379,-0.951204,0.675539,-0.303326,5.346558,122.299581,85.753852,3.699074,0.131638,0.059916,6.207676,473.484955,17.095948,0.031137,0.024409,-0.186836,3.422117,7.081794,3.167146,0.030083,0.005542,-1.277579,4.274823,5.089272,0.689247,0.03395,0.00615,-1.061528,5.354491,5.32876,0.649803,-9.621797,0.002443,-0.661257,2.924112,1231.59011,0.313778,-1.850297,0.012559,0.39993,2.363207,236.856485,1.494836,0.611946,0.025084,-0.727166,2.808129,78.416656,3.043955,0.003365,0.001163,0.20735,3.19506,1.89734,0.149131,-0.012695,0.000617,-0.520482,3.51185,1.751004,0.073431,-0.003706,0.000322,0.275699,2.338621,1.255407,0.02046,-9.777149,0.001085,0.355946,2.834522,1251.475413,0.128507,-0.748313,0.017576,0.789125,2.789516,95.945367,1.794824,0.274803,0.034375,-0.620481,1.901466,35.503724,4.101091,0.039256,0.002293,0.079821,2.812516,5.724202,0.179037,-0.015477,0.00094,0.06276,2.578765,2.323401,0.098923,-0.010818,0.000413,0.511212,2.647918,1.676849,0.039541,cut-carrot--
54409,8.836591,0.08623,-0.408602,3.085004,1131.093176,10.872186,0.404668,0.705382,0.144515,1.573707,68.880653,91.290937,-4.136421,0.243805,0.441468,2.368791,530.175122,19.713726,0.030517,0.057937,0.691007,2.259991,15.947699,4.882096,-0.020419,0.015253,0.109749,2.189607,8.491652,1.665455,0.089325,0.069024,-0.201941,1.740379,24.548153,1.485087,-8.476065,2.238765,0.728392,3.095499,1086.376766,241.491423,4.322818,1.975606,0.507848,4.08394,554.801557,230.875743,2.859224,2.635153,-0.35199,4.462285,366.417297,337.832438,0.081809,0.352332,-1.03992,3.48661,36.356241,39.860695,0.075086,0.105118,1.316625,3.901409,16.259461,11.121385,-0.049425,0.100884,-1.855,6.110582,16.633563,9.361774,-9.112424,0.062894,-0.559497,3.366147,1166.398761,7.866744,-0.908576,0.676867,-0.145284,5.208939,116.314551,87.99594,3.69394,0.155341,-0.141485,4.96249,472.824371,20.199892,-0.006584,0.029548,-0.435167,2.945984,8.090618,3.476561,-0.019632,0.021481,0.885423,3.811209,9.127451,1.716806,0.006479,0.01321,0.26082,3.580595,6.316817,1.225183,-9.611207,0.002667,-0.381143,2.427159,1230.235422,0.312055,-1.881048,0.017496,0.479632,2.535244,240.83701,1.79428,0.694521,0.023293,-0.563559,1.800142,88.915736,2.980691,0.040834,0.003983,-0.831218,2.665755,5.442471,0.481352,-0.01364,0.000732,-0.824494,3.480192,2.110391,0.072939,0.00394,0.000741,-0.411277,2.3071,1.770254,0.065054,-9.769475,0.001236,0.488809,2.411574,1250.49277,0.159509,-0.781088,0.017068,0.378829,2.421802,100.104378,1.822241,0.346344,0.027473,-0.079482,1.665158,44.745744,2.987385,0.045986,0.001581,-0.498012,2.562566,5.936747,0.196212,0.003908,0.002134,0.043578,1.810431,2.789334,0.187172,-0.002959,0.000813,0.007611,2.058861,1.82048,0.055412,cut-carrot--
54676,8.842441,0.087332,-0.366378,2.979206,1131.910547,8.550998,0.152441,0.429187,-0.089905,2.140764,53.367758,16.643127,-4.23554,0.178723,0.457404,2.943574,542.445149,18.151661,-0.020793,0.058856,0.134713,1.863464,17.48103,5.61781,-0.028381,0.015355,-0.060964,2.159396,9.063187,0.902217,0.066986,0.075856,-0.319296,1.604825,23.71494,9.718949,-8.26231,2.915484,0.449234,2.643521,1062.91043,199.561781,4.543831,2.249955,0.658163,3.650444,581.783906,289.405501,2.912351,2.661289,-0.265136,4.337297,372.891199,344.964877,0.136879,0.333269,-0.91783,3.448479,37.543368,25.835108,-0.045021,0.140041,0.417836,1.860327,25.523757,18.189601,0.081837,0.138037,-0.689041,2.483554,27.433693,17.917745,-9.085701,0.070911,-0.304377,2.746423,1162.982217,8.768509,-0.894631,0.469791,-0.289001,7.432438,115.358487,58.087484,3.788827,0.212391,0.08234,3.237802,485.158781,24.71172,-0.00712,0.031201,-0.487859,2.745461,7.867363,3.647441,-0.02488,0.02193,0.774342,3.557354,12.550127,2.748292,0.012624,0.012901,0.394866,3.781438,8.636846,1.677761,-9.59872,0.002453,-0.242994,2.20026,1228.636435,0.30742,-1.872719,0.019342,0.458722,2.334433,239.818014,1.678209,0.785124,0.029994,-0.259148,2.165483,100.607042,3.545239,0.046506,0.003683,-0.798559,2.602532,6.973932,0.269524,-0.008477,0.000927,-0.427124,2.27832,1.66692,0.11928,0.008306,0.000743,0.004584,2.173154,1.784895,0.06471,-9.771042,0.001208,0.381273,2.337047,1250.694233,0.123141,-0.800115,0.013225,0.458199,2.945007,102.661852,0.915578,0.345764,0.0292,0.0502,1.70303,45.490369,2.041069,0.023398,0.002071,-0.225321,2.611296,3.024619,0.266461,0.010647,0.002157,0.416646,1.927947,3.131367,0.185037,-0.000252,0.000849,0.245238,1.953257,2.034824,0.077583,cut-carrot--
54943,8.910221,0.060252,-0.551257,3.520482,1140.542233,6.607859,0.08788,0.315498,0.292607,2.130606,40.41075,36.869721,-4.276636,0.151561,0.527685,3.332376,547.761424,13.590421,-0.073956,0.035875,0.409142,2.335493,16.163985,1.940033,0.016788,0.007904,-0.183097,3.265424,5.153404,1.024149,-0.038002,0.057963,-1.360407,3.548098,14.553125,4.551338,-8.235101,2.769975,0.614373,2.811351,1056.135128,291.781752,4.963296,2.027376,1.32772,5.321388,635.776729,254.08481,2.938323,2.423677,-0.447603,4.510673,376.513472,310.279168,0.193399,0.284727,-1.076641,3.846596,32.634111,29.929804,-0.110599,0.108657,0.291095,2.291132,22.936487,8.959602,0.134215,0.11614,-0.588313,2.847631,28.714491,6.698873,-9.031294,0.078132,0.067136,2.451628,1156.006546,10.151681,-0.859885,0.237076,-0.562591,4.28963,110.125852,30.61766,3.873343,0.221495,0.405072,3.239337,495.787967,28.803645,0.002145,0.025831,-0.273562,2.298064,7.147209,2.700122,-0.033371,0.021172,0.664433,3.621229,9.370218,1.649042,0.006652,0.012434,0.218972,3.921681,7.52648,1.312641,-9.5932,0.001872,-0.364753,2.400427,1227.929915,0.232379,-1.864956,0.016366,0.676911,2.994394,238.766254,1.735253,0.86984,0.017576,0.174998,3.184078,111.340879,2.280377,0.037677,0.004754,-0.557513,2.293665,5.739659,0.464481,0.007664,0.001138,0.113756,1.755003,1.826604,0.147874,0.015245,0.000389,-0.576817,2.689875,2.287615,0.028104,-9.767254,0.000826,0.344963,2.509147,1250.208643,0.101486,-0.813985,0.009318,1.018508,3.611602,104.259024,0.983601,0.35828,0.022459,-0.105903,2.012972,46.352943,2.199183,-0.004789,0.001847,-0.199032,1.897921,3.172204,0.238278,0.027518,0.000887,0.528314,3.38334,3.812729,0.081506,0.008159,0.000401,-0.107112,2.246753,1.64245,0.026647,cut-carrot--
55209,8.805166,0.026641,0.278315,3.002468,1127.063669,3.377448,0.423205,0.331845,0.568809,2.490263,54.575695,42.46312,-4.130089,0.065516,0.564346,7.922862,528.651483,8.518709,-0.09096,0.024525,0.96779,3.251449,13.488572,2.453293,0.016643,0.004806,-0.522354,2.946794,4.522671,0.372329,-0.147912,0.004122,0.792999,2.811842,19.071653,0.452155,-7.547372,1.233523,1.017811,5.104749,967.096053,128.72453,5.37784,1.098305,1.469317,7.691513,688.421309,141.558229,3.115062,1.693557,-1.144544,6.52588,399.005645,216.727078,0.11142,0.291102,-1.334287,4.439544,34.619913,32.125015,-0.106011,0.090435,0.588753,2.842742,16.91418,10.938368,0.152399,0.098526,-0.877792,3.257083,20.411667,12.23845,-8.968378,0.063236,0.488981,3.160396,1147.959324,7.988456,-0.928313,0.130659,-0.369912,3.791653,118.958948,16.483053,4.028792,0.133052,0.421056,2.425833,515.757089,16.141177,0.019866,0.021044,0.034508,2.633234,8.685274,2.269622,-0.068088,0.012527,1.701124,5.103991,9.712893,1.33715,-0.037802,0.005821,1.419157,4.710115,6.093304,0.539467,-9.600794,0.001355,-0.508852,3.033053,1228.901672,0.176195,-1.837707,0.012496,1.333695,5.452373,235.282624,1.2059,0.842763,0.019269,-0.276363,2.741207,108.042915,1.927064,0.021591,0.005243,-1.024137,2.602044,5.196993,0.520616,0.028464,0.0008,0.76008,2.450835,3.719655,0.095059,0.013466,0.000416,-0.726107,2.569198,1.832694,0.048054,-9.772914,0.00072,0.111482,2.610372,1250.933088,0.090183,-0.791175,0.004119,0.533264,3.238566,101.30674,0.418804,0.283095,0.010976,-0.383966,2.781794,36.321461,1.329596,-0.027873,0.00125,-0.898573,3.268851,3.778977,0.137857,0.033767,0.000519,-0.180697,1.974418,4.592139,0.029288,0.007529,0.000344,-0.515449,2.322023,1.295497,0.03984,cut-carrot--
55476,8.766668,0.023496,0.414245,3.443911,1122.137805,2.899806,0.825876,0.146277,0.422234,1.838489,105.937832,18.265764,-4.119511,0.035781,-0.22222,3.456974,527.328647,4.130061,-0.008685,0.006793,0.648319,2.987314,4.062211,0.771662,-0.012521,0.002597,-0.299859,2.617265,3.564207,0.176932,-0.106256,0.001828,0.444089,2.742017,13.638435,0.221549,-7.174148,0.524145,-0.678628,3.234328,918.852486,51.781384,5.408289,0.459418,0.453456,3.380704,692.288735,59.273006,3.22784,0.473611,-0.397026,2.556324,413.826481,52.882803,-0.150819,0.093937,-0.458839,2.940988,19.380423,12.168832,-0.035923,0.047199,1.107669,3.498991,14.792946,5.420606,0.063848,0.050288,-1.171389,3.322053,14.990492,5.385249,-8.905326,0.027967,0.604331,5.127078,1139.881682,3.672599,-0.989167,0.203045,-1.110291,9.67465,126.68275,26.19769,4.147505,0.081288,0.609798,3.792205,530.895045,10.328227,0.06327,0.014792,0.135906,3.619431,8.884135,1.71176,0.000624,0.00234,0.508102,4.373489,1.687515,0.27075,-0.026878,0.001644,-0.331309,3.03051,3.453675,0.212365,-9.603282,0.001005,-0.699687,3.334713,1229.220063,0.130713,-1.84271,0.005366,-0.333681,2.682996,235.867994,0.689249,0.782617,0.033849,0.020285,2.487397,100.21503,4.275042,-0.016335,0.000701,-1.999626,9.073786,2.516214,0.060032,0.034243,0.000645,0.586704,2.266191,4.580722,0.055787,0.001495,0.000124,-0.546704,3.247685,0.50279,0.014925,-9.778009,0.000543,0.940508,4.780813,1251.585207,0.06658,-0.807553,0.004653,0.674575,4.266591,103.366957,0.604481,0.20598,0.012546,0.743086,2.969733,27.114449,0.995575,-0.025691,0.001645,-1.198278,3.837432,3.755619,0.161622,0.024837,0.00043,0.253447,2.594917,3.193116,0.054494,-0.002007,0.000107,-0.220141,2.428965,0.473082,0.011442,cut-carrot--
55743,8.680747,0.037734,0.831104,3.392582,1111.138488,4.804567,1.042271,0.060179,0.83023,2.853382,133.944624,5.559455,-4.201849,0.044698,0.101969,3.695279,537.938631,4.073831,0.094567,0.023985,-1.433551,4.248637,15.303382,1.727316,-0.014999,0.003097,-0.116047,2.476431,3.29272,0.369605,-0.038316,0.017258,-1.867513,5.828901,7.45481,1.830592,-7.519873,0.478823,-1.006666,6.40004,963.04953,46.842856,4.963699,1.272318,1.473177,6.947227,636.26059,148.082534,3.060201,0.791751,1.540408,11.203403,392.737524,90.284906,-0.203359,0.093335,-0.498401,3.258608,26.055913,12.116553,0.128255,0.025895,-0.959619,2.863471,16.937561,3.09451,-0.098235,0.017527,0.966767,3.101126,12.908936,2.148815,-8.892905,0.027893,0.370242,4.533285,1138.292956,3.617685,-1.03053,0.394084,-0.816646,15.236591,131.997469,51.170726,4.17157,0.066244,-0.187426,2.831997,533.970315,8.46822,0.035108,0.014764,0.387079,3.261309,5.1165,1.900946,0.003095,0.001713,-0.409774,2.755644,2.078126,0.198685,-0.034117,0.002092,-0.707106,4.631954,4.997625,0.179356,-9.599643,0.001205,-0.982724,4.574292,1228.754776,0.139076,-1.890752,0.00402,0.258471,3.466316,242.016332,0.522299,0.717241,0.022479,-0.09416,2.455075,92.043348,2.233613,-0.024416,0.00033,0.721508,3.236314,3.195229,0.036012,0.038412,0.000488,0.641833,2.336532,4.969713,0.055101,-0.006629,0.000106,0.41322,2.595719,0.889782,0.012602,-9.772563,0.00059,0.867332,5.336347,1250.888085,0.075326,-0.846169,0.004692,1.157588,4.628562,108.309701,0.610153,0.200939,0.011775,0.725523,3.13454,25.880699,1.399757,-0.024893,0.00186,-0.881433,3.177617,3.62697,0.194233,0.021895,0.000436,0.037714,2.401461,3.058451,0.033003,-0.010601,0.000151,0.656627,2.912825,1.423847,0.016739,cut-carrot--
56009,8.714106,0.069224,-0.488754,3.716697,1115.475866,6.51254,0.883248,0.280097,1.516661,4.139623,117.266498,21.028967,-4.326084,0.109847,0.643774,3.360683,553.809328,13.041983,0.10306,0.033772,-0.330263,3.343097,14.835947,3.660211,0.018033,0.01176,-1.72834,6.563781,6.690031,0.903314,0.067915,0.040604,-0.826517,2.118256,16.018295,5.226094,-8.094773,2.227888,0.999591,3.898819,1037.988664,228.54332,4.428283,1.829784,0.874552,3.802305,566.869146,237.443001,2.729095,2.054985,1.577407,5.55811,352.967989,226.746702,-0.150147,0.115612,-0.249714,2.410329,21.038416,13.870478,0.19229,0.035032,-0.772083,3.168141,24.684171,4.503531,-0.163905,0.020533,0.517647,2.146584,21.003481,2.656961,-8.890896,0.031752,0.207538,2.492326,1138.034832,4.122569,-1.052462,0.416546,-0.83941,13.874664,134.821941,53.89796,4.145626,0.112671,0.541501,3.473975,530.665176,14.248081,0.008341,0.018211,0.432455,3.200944,5.6768,2.288536,0.038965,0.004137,-0.596896,2.763978,5.105463,0.519,0.000638,0.008413,-0.987535,2.915387,6.346264,0.922152,-9.600022,0.001421,-0.77846,3.633168,1228.802782,0.184739,-1.95501,0.012212,0.988975,3.311687,250.248089,1.533648,0.609942,0.018459,0.695959,2.330344,78.097783,2.33825,-0.016288,0.000336,0.879972,4.415265,2.084985,0.043719,0.029052,0.000877,0.53334,2.149402,3.718632,0.114087,-0.007824,0.000101,0.25013,2.616884,1.061526,0.011182,-9.767986,0.000863,-0.265662,6.006753,1250.302311,0.110135,-0.922655,0.016644,1.172015,3.833744,118.171042,1.897587,0.16345,0.013194,0.30758,2.456322,21.060103,1.6234,-0.010731,0.001701,-0.211876,2.800502,2.699109,0.204569,0.021466,0.000457,0.074313,2.346865,2.775162,0.057033,-0.01348,0.000188,0.129283,2.359225,1.735521,0.023861,cut-carrot--
56276,8.743747,0.087992,-0.526282,3.226534,1119.200843,11.399326,0.622615,0.405109,0.372191,1.608366,79.727025,52.598566,-4.370327,0.155006,0.405489,3.84393,559.755106,13.882524,0.02296,0.075613,0.246391,2.334601,17.972397,4.842926,0.017555,0.013724,-1.383488,5.019513,6.801781,1.764957,0.065543,0.041424,-0.811565,2.1011,17.760482,1.496828,-8.567473,2.457488,0.261928,2.725929,1097.058611,304.886554,4.308821,2.021868,0.461485,3.34815,553.865118,222.29708,2.981351,3.108281,0.623142,4.10801,384.54904,368.654303,0.084286,0.288162,-0.49096,2.578806,27.201926,30.949371,0.100247,0.162216,1.088169,3.716394,25.696711,13.225758,-0.089123,0.105235,-1.536648,4.927864,22.59899,7.643253,-8.933333,0.052398,0.985534,4.307691,1143.466714,6.811705,-1.107872,0.442792,-0.857782,12.698608,141.80764,57.787347,4.0599,0.124062,0.194185,2.813155,519.69094,15.758667,-0.043164,0.02089,0.293978,2.672445,5.567921,2.713031,0.034967,0.004935,-0.282881,2.702235,5.076176,0.550683,0.008153,0.008795,-0.732486,2.475382,4.717719,0.808618,-9.593329,0.00195,-0.561673,2.830266,1227.946285,0.245328,-1.99639,0.026367,0.658709,3.312982,255.569249,3.174332,0.560968,0.021377,0.481001,2.108215,71.803922,2.779677,0.016088,0.004185,-1.550524,4.656532,4.070752,0.443467,0.015542,0.001193,0.328517,2.200865,2.29454,0.154128,0.001402,0.000535,-1.245772,3.942134,1.411253,0.053481,-9.764837,0.001361,-1.047554,5.977793,1249.899369,0.170058,-0.965132,0.018636,0.731173,3.048988,123.575082,2.273683,0.123201,0.026549,-0.321461,2.761879,16.617381,3.016503,0.023529,0.003018,-0.558196,3.23574,4.301253,0.24284,0.024395,0.000815,-0.550887,2.63869,3.297599,0.088123,-0.005571,0.000472,-0.348245,2.258777,1.539079,0.031861,cut-carrot--
56543,8.785909,0.083564,-0.26435,3.198514,1124.652413,8.866316,0.429782,0.305711,-0.066062,1.917449,67.218603,16.069748,-4.378227,0.14748,0.46687,4.015446,560.577443,16.252023,-0.045598,0.095976,-0.150649,1.753154,24.583644,11.160772,0.014023,0.014633,-1.265985,4.652511,6.098358,1.363643,0.050889,0.04743,-0.668398,2.024864,17.886515,6.070576,-8.333511,3.643462,-0.24733,2.642017,1073.812099,231.800255,4.384158,2.16369,0.455964,3.166121,561.561427,274.564315,2.734843,3.102539,0.354344,3.884303,350.060483,403.485999,0.180159,0.290878,-0.57642,2.589217,34.9913,29.746095,-0.033437,0.212805,0.278097,1.934777,35.241438,27.263957,0.060542,0.182634,-0.560878,1.935893,34.598534,22.928976,-8.975263,0.050846,0.647751,3.858379,1148.833685,6.613782,-1.082702,0.358133,-0.483188,16.121377,138.59038,46.553594,4.056638,0.119533,0.251891,2.876956,519.389851,13.240439,0.000194,0.037608,-0.418749,2.909294,9.74238,4.01751,0.017015,0.005207,-0.805152,3.024186,5.004489,0.585127,0.028279,0.007599,-0.437311,2.436786,4.682573,0.944452,-9.583822,0.001793,-0.267049,2.766983,1226.72922,0.232745,-2.003822,0.02946,0.288363,2.876333,256.592522,2.989726,0.619002,0.027709,0.846913,2.438795,79.623165,2.617618,0.033921,0.004172,-0.895475,3.347695,4.68268,0.493693,0.004459,0.000947,-0.009512,2.192575,1.821212,0.122254,0.008444,0.000597,-0.445683,2.431292,1.594991,0.069833,-9.758209,0.001459,-1.111016,4.196346,1249.050898,0.185714,-0.984796,0.018662,0.513152,2.750769,126.299163,1.444306,0.149113,0.034706,-0.225014,2.214824,19.128317,4.487511,0.023769,0.002873,-0.562818,3.494085,3.711062,0.301997,0.02197,0.000882,-0.431669,2.937397,2.861749,0.110328,0.00151,0.00067,0.065057,1.625939,2.069897,0.0843,cut-carrot--
56809,8.850339,0.049895,-1.04635,3.916184,1132.846078,6.390705,0.35831,0.214935,0.254995,1.933427,48.544891,23.930759,-4.316862,0.154166,0.781301,4.097602,552.72546,17.113751,-0.120219,0.054023,0.022965,1.953988,22.839822,2.503352,0.024563,0.013249,-1.301819,5.024239,5.288656,1.591636,-0.004435,0.041464,-1.349844,3.387751,11.520793,3.290094,-8.323625,3.47705,-0.154807,2.707436,1066.2192,425.222718,4.772217,1.745688,0.817176,3.406678,611.045567,223.131501,2.809638,2.790232,0.328785,4.229439,359.996973,358.703237,0.209487,0.247281,-0.863894,2.799192,40.026878,18.137536,-0.099485,0.172924,0.140677,2.407185,31.132688,9.675815,0.124227,0.151096,-0.446033,2.156045,31.970816,7.436991,-8.973388,0.045264,0.902507,4.477477,1148.595221,5.83099,-0.979123,0.172021,0.554124,3.33635,125.527783,21.600591,4.020742,0.09861,0.333025,3.09397,514.669906,12.579473,0.017141,0.034275,-0.301723,3.155868,12.028722,4.445014,0.014925,0.005155,-0.914998,3.162305,4.007882,0.486717,0.04014,0.006252,-0.472406,2.554565,6.114216,0.638787,-9.586276,0.001484,-0.147353,2.755775,1227.04338,0.190249,-2.011123,0.029589,0.162218,2.816438,257.439089,3.722245,0.631982,0.031972,0.731034,2.229903,80.990583,3.908873,0.034035,0.004143,-0.929922,3.30036,5.813587,0.303551,0.005082,0.000914,0.144503,2.161593,1.558991,0.08708,0.014411,0.000393,-0.665958,3.035315,2.105203,0.034811,-9.756999,0.001358,-1.15988,4.621708,1248.895854,0.176485,-1.007887,0.015238,0.37125,3.317531,129.026461,1.911939,0.12369,0.035074,-0.541021,2.384801,15.842459,4.555679,0.020269,0.003181,-0.5138,3.184461,3.849035,0.28536,0.025049,0.00084,-0.192495,3.059417,3.206971,0.109315,0.007464,0.00045,0.251538,2.177239,1.734033,0.025506,cut-carrot--
57076,8.794281,0.029383,-1.430145,7.466933,1125.670494,3.728138,0.614882,0.22505,0.48042,2.064052,79.000084,28.525808,-4.156911,0.099391,1.298267,8.96488,532.121287,12.304617,-0.112775,0.049564,0.208433,2.099925,16.024194,6.414681,0.01737,0.007592,-0.272717,2.331688,4.631123,0.725426,-0.097464,0.002907,0.675841,3.290864,12.503201,0.36696,-7.653812,2.073004,-0.203534,3.153675,981.367816,217.286003,5.279079,0.936906,0.488474,4.111729,675.72211,122.07102,3.18074,1.482636,-0.781722,4.939168,409.545808,161.535254,0.178019,0.258214,-0.96421,2.800762,32.132486,28.776274,-0.146119,0.134436,0.335196,2.71077,24.78932,16.885741,0.172385,0.118892,-0.612288,2.417613,23.666903,14.46218,-8.971093,0.045732,0.825313,7.945832,1148.301532,5.939149,-0.944186,0.18542,-0.942444,11.717712,120.915432,23.968505,4.046674,0.056594,0.239768,2.784697,517.979542,7.2843,0.009305,0.031851,-0.617014,3.394694,9.222933,2.81404,-0.016425,0.001051,0.575922,3.909013,2.122355,0.135617,0.003214,0.00296,-0.342672,2.201704,2.980298,0.247209,-9.581516,0.001262,-0.161782,3.116742,1226.434006,0.164177,-1.983778,0.024773,0.555346,3.959976,253.962724,2.906092,0.682238,0.020031,1.525157,5.018833,87.575052,1.91449,0.033188,0.004161,-0.973112,3.297658,4.712165,0.47507,0.011274,0.000774,0.768821,2.925561,1.756357,0.099425,0.015926,0.000336,-0.89528,3.260714,2.070416,0.041755,-9.757333,0.00121,-1.075715,4.909987,1248.938756,0.152453,-0.978178,0.0108,0.474191,4.099595,125.242073,1.264407,0.109831,0.031942,-0.743585,2.902235,14.074416,4.146708,0.021462,0.00339,-0.425679,2.819107,4.14922,0.28735,0.02308,0.000839,-0.395901,3.11919,2.964406,0.108303,0.010791,0.000279,-0.246603,2.011113,1.393588,0.035984,cut-carrot--
57343,8.789143,0.013165,0.136559,2.831725,1125.012832,1.620388,0.918694,0.126467,1.048054,4.085352,117.940771,15.145718,-4.066846,0.049527,-0.490281,3.276612,520.574284,6.142651,-0.003783,0.034094,0.943961,3.427957,8.833179,3.687399,0.029023,0.006447,-0.099109,2.493957,4.901899,0.813999,-0.086866,0.002887,0.994755,4.09891,11.199625,0.346986,-7.135746,1.08799,-1.082458,3.783814,914.374114,112.502172,5.372121,0.559392,-0.001331,3.805103,687.635063,72.939106,2.907762,0.558288,0.955195,4.737943,372.390336,70.302917,-0.067667,0.12564,-2.236468,9.002934,12.377175,15.60863,-0.027172,0.060268,1.248274,3.352763,15.485574,6.497881,0.093805,0.075533,-1.433493,4.093593,17.041312,7.50071,-8.938285,0.027463,-0.234645,11.949475,1144.103044,3.547234,-0.919792,0.222777,-1.155087,9.401705,118.021426,28.455339,4.110086,0.03947,0.118513,3.078214,526.099521,5.033766,0.041587,0.024762,-0.987703,3.431142,9.844644,2.975935,-0.001054,0.000861,-0.081505,2.609783,1.424634,0.106563,-0.004355,0.00278,-0.356133,2.325361,3.508783,0.354999,-9.582465,0.000928,-0.346003,2.431065,1226.555569,0.116632,-1.983327,0.009317,-0.700811,3.290932,253.871428,1.166777,0.718902,0.01488,0.390959,3.22663,92.081017,1.755161,0.006219,0.001324,-0.787879,3.141472,1.982184,0.119822,0.015275,0.000567,0.045224,2.908685,2.183362,0.058789,0.008994,0.000167,-0.336069,2.257468,1.228984,0.018975,-9.754471,0.001354,0.435566,4.295521,1248.572635,0.16104,-0.983448,0.007359,-0.255178,3.370224,125.888993,0.926293,0.135108,0.030545,-0.607276,2.851693,18.656851,3.19433,0.007677,0.002242,-0.328202,3.041202,2.344766,0.219621,0.013116,0.000781,0.243689,2.773163,1.679569,0.101541,0.00714,0.000214,-0.585105,2.744561,1.260756,0.015951,cut-carrot--
57609,8.731341,0.019834,0.412601,2.975206,1117.622852,2.183574,1.019486,0.048774,0.073274,2.380882,131.071405,3.945625,-4.049602,0.096006,-0.496605,3.230265,518.372524,12.097414,0.13192,0.014567,-0.341833,1.762785,17.012767,1.825877,0.020137,0.0105,0.394296,2.457081,7.238314,0.639227,0.00016,0.019406,-1.29199,3.166066,8.781605,1.704992,-7.637069,0.659362,0.110427,3.520586,977.973331,72.449757,5.01808,1.064762,0.867045,5.034927,642.984186,124.843045,2.826048,0.580451,0.703833,5.498305,362.524014,66.402711,-0.212644,0.059243,0.208556,4.978491,28.273978,6.773975,0.161802,0.017998,-0.704098,2.880244,20.953329,2.179913,-0.099121,0.015979,0.382501,2.053334,13.270087,1.837949,-8.914676,0.029194,-0.226466,11.140246,1141.078501,3.811179,-0.942945,0.600514,-0.178642,13.032123,120.70157,78.15248,4.081214,0.042915,-0.03541,3.243108,522.420048,5.173265,-0.015141,0.017027,-1.380475,9.570276,4.750506,2.213702,0.009487,0.000769,0.063355,2.269539,1.768727,0.097157,-0.003368,0.002611,-0.124094,2.360571,3.328262,0.167673,-9.586662,0.001749,0.39681,3.458611,1227.092731,0.227102,-1.997175,0.008628,0.008355,2.607698,255.638458,1.121362,0.652732,0.028375,0.610638,3.49707,83.550119,3.688524,-0.020106,0.001315,1.51283,5.065606,2.979884,0.135211,0.019052,0.00087,0.192821,2.778626,2.453547,0.111975,0.004018,0.000144,-0.57289,3.283563,0.557377,0.018734,-9.759061,0.001737,0.756749,3.803727,1249.159794,0.224545,-0.983647,0.00825,-1.958684,8.320081,125.909445,1.062336,0.097644,0.038234,0.119803,3.130869,12.529635,4.959989,-0.002458,0.00419,-1.046484,4.640299,2.925213,0.434274,0.004665,0.001184,0.34767,2.645334,1.940786,0.152698,0.000043,0.000148,-0.37533,3.004519,0.459552,0.017252,cut-carrot--
57876,8.82954,0.059904,-0.632478,3.12212,1130.230579,6.01645,0.759086,0.352266,1.074503,2.905715,100.632124,34.917847,-4.180361,0.201375,0.230841,2.745867,535.489664,19.328892,0.115187,0.026102,0.789455,3.395773,17.123568,2.190582,0.023424,0.011068,0.460538,2.323927,7.148113,1.398986,0.070138,0.031993,-0.580519,1.716161,14.557788,4.112984,-8.163444,1.82797,0.444819,2.421694,1046.367717,189.67144,4.591441,1.652334,0.424789,2.880579,587.887289,211.453369,2.614423,1.503303,1.01846,3.726816,334.879021,193.015856,-0.159146,0.074344,0.378894,3.779668,24.882902,6.426546,0.168462,0.027473,0.415211,3.750319,23.07155,2.503647,-0.138503,0.017767,-0.210374,2.338913,17.962472,2.178351,-8.947086,0.04036,-0.036046,7.017989,1145.227464,5.251404,-0.961586,0.633816,-0.257115,11.809176,123.468055,81.124877,4.068385,0.062365,0.270759,3.321937,520.774196,7.771276,-0.031141,0.019452,-1.114075,8.440567,5.017196,2.490544,0.031355,0.002057,-0.746629,3.225981,4.013501,0.267517,0.01329,0.005346,-0.645643,2.61818,5.00387,0.653611,-9.584332,0.002048,0.26762,3.219204,1226.794479,0.266292,-2.020763,0.011463,0.66419,4.856044,258.66182,1.456596,0.64625,0.027664,0.553198,3.548817,82.827115,3.315921,-0.010015,0.001523,1.591478,5.56334,2.098426,0.16725,0.004721,0.00121,-0.382433,2.221976,1.857504,0.145111,0.001889,0.000143,-0.76943,3.679843,0.589983,0.016899,-9.755466,0.002051,0.613468,3.241931,1248.699644,0.265652,-1.014328,0.017115,0.373402,6.57532,129.882035,2.027484,0.131718,0.044772,0.332439,2.67693,16.912488,5.795268,0.012294,0.003572,-0.811269,5.001979,3.271238,0.459743,0.000293,0.00114,0.054359,2.701044,2.563749,0.14736,-0.001982,0.000191,-0.252739,2.687665,0.55437,0.021886,cut-carrot--
58143,8.864609,0.096151,-0.187413,2.274358,1134.674954,12.324145,0.502432,0.369254,0.112713,1.759288,65.238443,46.108642,-4.171999,0.215065,0.127794,2.680912,534.302901,23.09766,0.001445,0.061907,0.330528,1.655031,18.398041,6.111188,0.029744,0.011984,0.474583,2.22544,7.658139,0.857463,0.044197,0.042401,-0.309661,1.800688,17.835438,0.972284,-8.589629,2.020311,-0.034275,2.120187,1100.117982,240.207299,4.464953,1.621624,0.193688,2.970444,573.415415,176.426811,2.739128,2.213813,0.059875,3.722965,352.233613,269.74839,0.064107,0.314257,-1.013745,3.461342,30.681773,30.166306,0.073068,0.134052,1.394463,4.028941,18.914128,13.142847,-0.059425,0.102845,-1.545217,4.566676,19.171434,8.460119,-9.000121,0.058236,-0.216092,3.106875,1152.015461,7.572457,-0.946512,0.600121,0.015602,12.270505,121.255206,77.707668,3.957493,0.138577,1.102678,4.429863,506.617377,17.08532,-0.052609,0.019647,-1.379491,9.047526,6.744443,2.552444,0.026268,0.003642,0.644252,4.431932,3.812447,0.422387,0.019916,0.004797,-0.545002,2.898327,4.950991,0.338256,-9.578718,0.002456,0.229141,2.829907,1226.07593,0.319309,-2.039234,0.014595,0.494063,3.752944,261.022375,1.894355,0.652565,0.031388,0.368692,3.121349,83.557724,4.003576,0.007452,0.002501,1.016589,4.098059,3.015917,0.273144,0.005418,0.001281,-0.369806,2.050699,1.673375,0.12973,0.007242,0.000239,-0.368218,2.353619,1.092419,0.02574,-9.752938,0.002191,0.657141,3.085935,1248.376007,0.284986,-1.03204,0.016627,0.039003,6.838071,132.102741,2.155422,0.168428,0.048631,0.565313,2.783397,21.570003,6.316413,0.016365,0.003387,-0.645443,5.289588,3.05415,0.415717,0.007587,0.001418,0.344889,2.128731,2.532211,0.1643,0.00219,0.000234,0.216705,2.15848,0.935771,0.017789,cut-carrot--
58409,8.866142,0.096313,-0.166458,2.268356,1134.972166,8.704885,0.403745,0.260465,0.268858,1.970236,65.430248,8.307651,-4.088719,0.291526,0.055687,2.208825,524.12154,25.181103,-0.045396,0.062087,-0.111501,1.575913,16.26519,4.410114,0.012648,0.012314,0.102603,2.011245,5.554119,1.265613,0.035544,0.047746,-0.182849,1.732061,18.445186,5.979753,-8.330978,3.17352,-0.451493,2.410642,1071.296148,245.386764,4.448173,1.601737,0.270352,2.982957,569.736918,201.654058,2.682502,2.443853,-0.057265,3.25944,343.449716,316.824341,0.138086,0.320683,-0.795435,3.025856,34.799814,31.608053,-0.04907,0.17021,0.527811,2.03277,29.333936,21.964218,0.03475,0.134939,-0.703263,2.275253,26.432631,17.527609,-8.98246,0.148501,-0.588952,3.64803,1149.774559,18.597061,-0.997724,0.613494,0.074392,12.072707,128.182421,77.934024,3.995247,0.251563,-0.680834,5.745026,511.52287,30.598725,-0.053105,0.024455,-0.827108,6.664592,8.34695,2.807533,0.009034,0.00494,0.099812,2.637921,3.656708,0.629538,0.030906,0.003818,-0.717255,3.079479,4.13129,0.474106,-9.576611,0.002465,0.334989,2.867273,1225.806371,0.312754,-2.027507,0.014787,0.718761,3.889293,259.571458,1.506694,0.663107,0.025751,0.822244,3.996634,85.098043,2.754088,0.0089,0.002526,1.091361,4.152302,3.13403,0.193099,0.000168,0.001038,-0.62092,2.582174,1.91138,0.134863,0.009468,0.000224,-0.089337,2.329263,1.212023,0.029156,-9.754341,0.001593,0.54057,3.362208,1248.556202,0.183854,-1.025264,0.016905,0.18517,6.642774,131.376172,1.604864,0.163671,0.035183,0.907572,4.072526,22.306978,3.64318,0.008181,0.002783,-0.910311,7.578219,2.075181,0.350722,0.008251,0.001038,0.628778,3.100398,1.902946,0.129359,0.002521,0.000243,0.204863,2.190943,1.028717,0.031556,cut-carrot--
58676,8.956277,0.068221,0.268389,3.452402,1146.446363,7.310562,0.441011,0.293515,0.265974,1.820331,56.451799,38.162171,-4.056677,0.247011,0.38121,2.7607,519.606643,26.315874,-0.102499,0.033759,0.241151,1.601844,17.248563,2.399594,0.022733,0.008023,-0.309574,2.180888,4.955086,0.843285,-0.035832,0.034264,-1.060036,3.527282,12.65785,2.246516,-8.246595,3.024596,-0.306634,2.517341,1057.410156,331.610583,4.793423,1.4789,0.408629,3.363811,613.778503,188.054174,2.793556,2.238571,0.10693,3.665339,358.193652,284.279123,0.182772,0.27655,-1.025238,3.113912,36.825638,23.123098,-0.118501,0.128177,0.593828,2.415611,26.817758,8.903283,0.118311,0.107569,-0.439127,2.524332,25.140875,7.595541,-8.979273,0.149474,-0.551864,3.579385,1149.348386,19.398624,-0.978834,0.274744,0.568499,5.499347,125.333398,35.578275,3.994756,0.251803,-0.642832,5.73215,511.337287,32.613689,-0.035642,0.017529,0.512028,3.50668,6.789525,2.201691,0.001411,0.004886,-0.195684,2.715333,3.66823,0.535872,0.024624,0.003851,-0.981375,3.260978,4.154867,0.38442,-9.572114,0.00153,-0.216815,2.63362,1225.23062,0.198849,-2.041164,0.01076,1.136338,5.290746,261.269567,1.394577,0.727005,0.013829,-0.137937,1.836408,93.056602,1.798376,0.014223,0.001427,0.159762,2.706606,2.489968,0.154208,0.001353,0.00063,0.034858,2.099325,1.708492,0.067904,0.011376,0.000174,-0.000385,2.538553,1.575571,0.016987,-9.747467,0.000789,-0.235863,2.933177,1247.67577,0.101632,-1.055318,0.010331,1.750738,7.27795,135.082658,1.335001,0.209633,0.011945,-0.575427,3.816619,26.974727,1.432174,0.003726,0.00078,0.366781,2.725975,1.563704,0.09553,0.011681,0.000364,-0.362444,2.524417,1.667023,0.03871,0.00521,0.00018,0.706133,3.048051,0.933372,0.016666,cut-carrot--
58943,8.883022,0.056284,0.250848,3.944936,1137.026949,7.316867,0.75115,0.18173,0.757803,2.184224,97.253083,20.238992,-3.867442,0.103012,-0.298381,2.894834,495.12822,11.893095,-0.080394,0.030572,0.667143,1.916361,12.277481,3.263991,0.032406,0.007055,-0.158965,2.449075,6.490473,0.521889,-0.106791,0.006873,0.922129,3.442264,13.937813,0.776269,-7.580111,2.082754,0.0484,3.330395,971.357533,236.952357,5.19363,0.761926,-0.019098,4.884872,664.943266,95.732316,3.153953,1.283891,-0.604472,4.959312,405.43403,144.913973,0.108781,0.323631,-0.988777,2.969659,39.392054,37.925524,-0.113501,0.120722,0.789276,2.595171,22.26874,15.508354,0.140665,0.094802,-0.492241,2.824948,19.553259,11.40474,-8.94936,0.140513,-0.41179,3.814671,1145.527077,17.976941,-1.017943,0.25964,0.664363,5.833291,130.440771,33.30511,4.017515,0.231829,-0.605441,6.52713,514.292162,29.325458,-0.008627,0.015667,0.606761,4.258905,5.708244,1.774284,-0.007756,0.00301,0.523241,3.201986,2.859615,0.368803,-0.00882,0.001082,-0.401925,3.527525,1.411138,0.129316,-9.571623,0.001164,-0.32775,2.754775,1225.167805,0.149806,-2.033963,0.007382,0.634892,5.089853,260.352468,0.916959,0.727358,0.013567,-0.266679,1.772315,93.127402,1.689459,0.010826,0.001448,-0.060427,2.601681,2.717648,0.101544,0.0156,0.000404,0.158562,2.170067,2.260978,0.034726,0.013359,0.000126,-0.238303,2.919591,1.713313,0.016463,-9.750594,0.000653,0.318294,3.337583,1248.076017,0.084792,-1.042987,0.003224,-0.1353,2.462158,133.503468,0.414717,0.199289,0.009156,-0.971249,4.60515,25.527196,1.176432,0.008904,0.001085,0.070243,2.580614,2.602338,0.054179,0.014759,0.00034,-0.260625,2.225494,2.103772,0.030616,0.009683,0.000079,0.142173,3.373913,1.251265,0.009949,cut-carrot--
59209,8.836304,0.024533,0.471229,2.643333,1131.065326,2.530118,0.989255,0.039066,0.331768,3.376592,126.844182,4.197874,-3.830798,0.072783,-0.541895,3.475699,490.381464,8.852211,0.06047,0.01925,0.238915,3.729661,8.338645,2.503711,-0.009007,0.004407,-0.141952,2.457624,3.078155,0.555147,-0.042336,0.010046,-0.008296,3.878711,5.717374,1.253958,-7.183995,1.120819,-0.832647,3.948061,920.265956,124.890944,5.094501,0.784709,0.807014,5.238302,652.69542,89.655627,2.915425,0.830709,0.803302,5.380712,373.646729,102.42244,-0.147628,0.097938,-1.312588,7.134182,20.526582,11.721855,-0.006384,0.055264,1.318906,4.244911,11.538792,6.206011,0.041354,0.046732,-0.837207,3.633034,13.232273,5.73612,-8.915812,0.106782,-0.434282,5.678882,1141.224135,13.945528,-1.0955,0.296901,-0.229661,6.938483,140.501182,37.390588,4.115397,0.138778,-2.148426,10.85406,526.824228,17.152939,0.017508,0.012912,1.1949,6.782199,3.804078,1.572684,0.004852,0.001815,0.562596,2.872768,2.675648,0.229242,-0.011205,0.00132,-0.583262,3.21312,1.493611,0.169166,-9.572453,0.001143,-0.875311,4.644669,1225.274062,0.144752,-2.032642,0.004512,-0.387803,3.281475,260.178498,0.584617,0.736478,0.013459,-0.13631,1.796368,94.274972,1.732733,-0.006717,0.000626,0.46474,3.255028,1.392519,0.079554,0.003692,0.00053,-0.136214,2.172235,1.413303,0.040761,0.005238,0.000151,0.069565,2.205957,0.706123,0.019104,-9.750035,0.00046,0.521358,4.001639,1248.004442,0.059838,-1.033925,0.003861,-0.453481,2.887348,132.356566,0.442681,0.210243,0.00673,-0.064664,3.37164,26.911085,0.875109,0.000253,0.001001,-0.480617,3.070229,2.240573,0.12918,0.000358,0.000321,-0.01336,2.23089,1.192592,0.033367,0.004345,0.00014,0.475441,3.374977,0.611552,0.017148,cut-carrot--
59476,8.847305,0.044422,-0.683055,4.583714,1132.483449,4.756411,0.87334,0.15632,1.340791,3.97783,113.659547,13.632838,-4.009148,0.069686,0.465949,3.043041,513.288739,7.145278,0.141688,0.015419,-0.668219,2.263567,18.139911,2.002697,-0.022241,0.003444,-0.131471,2.098164,3.742644,0.354392,0.067968,0.029012,-0.733385,2.006554,13.08078,3.201651,-7.882585,1.067344,0.909662,4.93733,1010.227558,98.6222,4.917064,1.003394,0.260707,3.675285,629.409177,130.356291,3.052846,0.71422,0.701853,6.526656,390.766198,93.09285,-0.194099,0.060567,-0.249065,2.947907,24.853553,7.868997,0.13859,0.01496,-0.594994,2.301624,17.822693,1.899359,-0.088743,0.020459,-0.411866,2.6462,11.660108,2.553491,-8.937939,0.020128,-0.157982,3.543924,1144.056223,2.671094,-1.039288,0.239844,-0.659535,6.64508,133.075234,30.991563,4.038485,0.042411,0.546185,6.001461,516.927077,5.508431,0.018597,0.007069,0.501383,4.629714,3.129577,0.918858,0.02781,0.001374,-0.789048,3.980343,3.559907,0.17869,0.011394,0.003127,-0.682371,2.516186,3.458647,0.251222,-9.565656,0.002129,-1.852148,7.071905,1224.404113,0.273296,-2.082272,0.007324,0.802114,3.656612,266.55228,0.771825,0.7175,0.019445,0.29129,2.339587,91.8407,2.526675,-0.011746,0.000914,-0.14801,2.791759,1.731697,0.107103,0.005986,0.000742,0.476512,2.592808,1.514909,0.096232,-0.001578,0.000159,-0.255463,2.306448,0.912481,0.020657,-9.747564,0.00052,0.923242,4.357051,1247.688295,0.064044,-1.073325,0.008275,0.8991,5.257638,137.433017,0.869143,0.257755,0.010147,0.031145,2.799144,33.192378,1.109802,0.011568,0.001857,-0.739243,2.732393,2.424331,0.241173,-0.005846,0.000332,-0.64134,2.657285,1.444218,0.042633,-0.004494,0.000296,0.653207,2.733769,1.214675,0.035704,cut-carrot--
59743,8.873312,0.071347,-1.106665,4.405288,1135.807319,8.436918,0.518017,0.470322,0.656672,2.232278,67.817579,57.945346,-4.147508,0.115305,0.239908,2.596196,530.885117,14.923648,0.086367,0.034275,0.064142,2.016608,17.889137,1.317089,0.022815,0.008005,-0.4827,2.511009,6.868478,0.427768,0.083368,0.029663,-0.387786,1.935412,15.992358,1.60507,-8.270859,1.600484,0.328873,2.708164,1058.699292,207.345509,4.495785,1.811595,0.707921,3.206904,575.648744,232.811058,2.733631,1.757191,1.117436,4.295583,350.340459,224.269838,-0.112009,0.066135,0.164837,2.654807,14.783713,8.393728,0.181142,0.056946,-0.502159,3.21594,23.186163,7.404844,-0.155072,0.022039,0.095747,2.437924,19.900676,2.83453,-8.978535,0.022367,0.852478,5.000232,1149.252961,2.891354,-0.975958,0.25304,-0.792016,5.267319,125.325079,31.429461,3.960062,0.066961,0.854961,4.921019,506.93381,7.973602,-0.02013,0.009925,0.100365,3.234051,4.66963,1.236696,0.052653,0.001993,-0.774095,2.540825,6.815662,0.242919,0.03326,0.003951,-0.088435,1.695445,4.952679,0.510606,-9.551639,0.003111,-0.961857,3.201984,1222.609733,0.404486,-2.123523,0.01028,0.290174,2.157988,271.812736,1.322094,0.789543,0.048453,-0.650279,3.002584,101.24829,5.700863,0.003428,0.001308,-0.415744,2.627686,2.454398,0.147757,0.005982,0.001999,-0.36594,3.039727,2.525483,0.213764,-0.001295,0.000242,-1.368524,5.459763,1.066815,0.013807,-9.738249,0.000937,0.261017,3.363641,1246.496054,0.11579,-1.109466,0.011712,0.204827,2.835556,142.033791,1.423268,0.331211,0.021153,-0.092441,2.542303,42.42825,2.705829,0.02344,0.001709,-0.511911,2.081821,3.024595,0.219856,0.002385,0.000748,-0.745341,2.542382,2.126251,0.027032,-0.004517,0.000299,0.623596,2.691444,1.298046,0.017481,cut-carrot--
60009,8.992327,0.136122,-0.59906,2.201875,1151.022741,17.521315,0.293321,0.395093,0.129639,2.178983,52.703297,29.664539,-4.095639,0.207407,-0.851616,4.069215,525.139657,12.015608,0.00375,0.063243,-0.059159,1.587699,20.69784,8.153016,0.09922,0.030436,-0.719583,2.397812,13.939264,3.434905,0.032973,0.058948,0.445345,2.597263,15.027433,4.914657,-8.617663,1.94914,-0.174208,2.513134,1104.86672,190.344184,4.280826,1.87102,0.344839,2.840353,548.219932,239.014025,2.73597,1.946628,0.866014,3.733488,350.784834,247.35702,0.182649,0.295363,-1.41001,4.670507,35.602785,34.262953,0.104459,0.115528,0.277944,2.79712,22.050023,13.100088,-0.114839,0.050765,-1.365402,5.33899,16.396557,5.765274,-9.058044,0.042355,0.878824,3.629181,1159.430147,5.491488,-1.001998,0.253631,-0.851599,5.343173,128.632298,31.556271,3.848339,0.148339,0.745552,3.274532,492.654993,18.234363,-0.144497,0.077765,1.739599,5.107391,20.383343,8.949018,0.015948,0.009622,1.387144,5.189427,6.367827,0.673724,0.032543,0.005872,0.849793,3.256127,6.91653,0.281029,-9.545573,0.003111,-0.673732,2.876098,1221.833627,0.392631,-2.153137,0.011766,-0.394351,2.388806,275.63733,1.216706,0.785106,0.049986,-0.606742,2.979969,100.595883,6.173421,0.015922,0.002025,-0.283322,2.28384,2.79447,0.262806,0.019982,0.00319,-0.099904,1.752942,3.538684,0.366117,0.015344,0.001295,-0.815323,2.069385,2.657569,0.135296,-9.729945,0.001066,-0.240795,3.198189,1245.433017,0.138423,-1.147128,0.012941,-0.34634,2.70831,146.869889,1.50771,0.390049,0.022811,-0.587957,2.652166,50.021257,2.816084,0.024012,0.00188,-0.595349,2.050848,3.273689,0.224355,0.007976,0.001158,-0.947178,3.274098,2.281445,0.149696,0.00699,0.001118,-0.876063,3.307861,2.014528,0.105765,cut-carrot--
[truncated: 1,175,594 more chars]
