# Supplementary material for: Computational State Space Models for Activity and Intention Recognition. A Feasibility Study
Source: PLoS One. 2014 Nov 5;9(11):e109381. doi: 10.1371/journal.pone.0109381 (PMC4220990; doi:10.1371/journal.pone.0109381)
Supplement: Data S1 — Observation model and pre-processed sensor data. (ZIP) [file pone.0109381.s022.zip › Data/Original/features_6.arff]

@relation s6

@attribute time numeric
@attribute Sensor_T8_Acceleration_X_mean numeric
@attribute Sensor_T8_Acceleration_X_variance numeric
@attribute Sensor_T8_Acceleration_X_skewness numeric
@attribute Sensor_T8_Acceleration_X_kurtosis numeric
@attribute Sensor_T8_Acceleration_X_peak numeric
@attribute Sensor_T8_Acceleration_X_energy numeric
@attribute Sensor_T8_Acceleration_Y_mean numeric
@attribute Sensor_T8_Acceleration_Y_variance numeric
@attribute Sensor_T8_Acceleration_Y_skewness numeric
@attribute Sensor_T8_Acceleration_Y_kurtosis numeric
@attribute Sensor_T8_Acceleration_Y_peak numeric
@attribute Sensor_T8_Acceleration_Y_energy numeric
@attribute Sensor_T8_Acceleration_Z_mean numeric
@attribute Sensor_T8_Acceleration_Z_variance numeric
@attribute Sensor_T8_Acceleration_Z_skewness numeric
@attribute Sensor_T8_Acceleration_Z_kurtosis numeric
@attribute Sensor_T8_Acceleration_Z_peak numeric
@attribute Sensor_T8_Acceleration_Z_energy numeric
@attribute Sensor_T8_AngularVelocity_X_mean numeric
@attribute Sensor_T8_AngularVelocity_X_variance numeric
@attribute Sensor_T8_AngularVelocity_X_skewness numeric
@attribute Sensor_T8_AngularVelocity_X_kurtosis numeric
@attribute Sensor_T8_AngularVelocity_X_peak numeric
@attribute Sensor_T8_AngularVelocity_X_energy numeric
@attribute Sensor_T8_AngularVelocity_Y_mean numeric
@attribute Sensor_T8_AngularVelocity_Y_variance numeric
@attribute Sensor_T8_AngularVelocity_Y_skewness numeric
@attribute Sensor_T8_AngularVelocity_Y_kurtosis numeric
@attribute Sensor_T8_AngularVelocity_Y_peak numeric
@attribute Sensor_T8_AngularVelocity_Y_energy numeric
@attribute Sensor_T8_AngularVelocity_Z_mean numeric
@attribute Sensor_T8_AngularVelocity_Z_variance numeric
@attribute Sensor_T8_AngularVelocity_Z_skewness numeric
@attribute Sensor_T8_AngularVelocity_Z_kurtosis numeric
@attribute Sensor_T8_AngularVelocity_Z_peak numeric
@attribute Sensor_T8_AngularVelocity_Z_energy numeric
@attribute Sensor_RightForeArm_Acceleration_X_mean numeric
@attribute Sensor_RightForeArm_Acceleration_X_variance numeric
@attribute Sensor_RightForeArm_Acceleration_X_skewness numeric
@attribute Sensor_RightForeArm_Acceleration_X_kurtosis numeric
@attribute Sensor_RightForeArm_Acceleration_X_peak numeric
@attribute Sensor_RightForeArm_Acceleration_X_energy numeric
@attribute Sensor_RightForeArm_Acceleration_Y_mean numeric
@attribute Sensor_RightForeArm_Acceleration_Y_variance numeric
@attribute Sensor_RightForeArm_Acceleration_Y_skewness numeric
@attribute Sensor_RightForeArm_Acceleration_Y_kurtosis numeric
@attribute Sensor_RightForeArm_Acceleration_Y_peak numeric
@attribute Sensor_RightForeArm_Acceleration_Y_energy numeric
@attribute Sensor_RightForeArm_Acceleration_Z_mean numeric
@attribute Sensor_RightForeArm_Acceleration_Z_variance numeric
@attribute Sensor_RightForeArm_Acceleration_Z_skewness numeric
@attribute Sensor_RightForeArm_Acceleration_Z_kurtosis numeric
@attribute Sensor_RightForeArm_Acceleration_Z_peak numeric
@attribute Sensor_RightForeArm_Acceleration_Z_energy numeric
@attribute Sensor_RightForeArm_AngularVelocity_X_mean numeric
@attribute Sensor_RightForeArm_AngularVelocity_X_variance numeric
@attribute Sensor_RightForeArm_AngularVelocity_X_skewness numeric
@attribute Sensor_RightForeArm_AngularVelocity_X_kurtosis numeric
@attribute Sensor_RightForeArm_AngularVelocity_X_peak numeric
@attribute Sensor_RightForeArm_AngularVelocity_X_energy numeric
@attribute Sensor_RightForeArm_AngularVelocity_Y_mean numeric
@attribute Sensor_RightForeArm_AngularVelocity_Y_variance numeric
@attribute Sensor_RightForeArm_AngularVelocity_Y_skewness numeric
@attribute Sensor_RightForeArm_AngularVelocity_Y_kurtosis numeric
@attribute Sensor_RightForeArm_AngularVelocity_Y_peak numeric
@attribute Sensor_RightForeArm_AngularVelocity_Y_energy numeric
@attribute Sensor_RightForeArm_AngularVelocity_Z_mean numeric
@attribute Sensor_RightForeArm_AngularVelocity_Z_variance numeric
@attribute Sensor_RightForeArm_AngularVelocity_Z_skewness numeric
@attribute Sensor_RightForeArm_AngularVelocity_Z_kurtosis numeric
@attribute Sensor_RightForeArm_AngularVelocity_Z_peak numeric
@attribute Sensor_RightForeArm_AngularVelocity_Z_energy numeric
@attribute Sensor_LeftForeArm_Acceleration_X_mean numeric
@attribute Sensor_LeftForeArm_Acceleration_X_variance numeric
@attribute Sensor_LeftForeArm_Acceleration_X_skewness numeric
@attribute Sensor_LeftForeArm_Acceleration_X_kurtosis numeric
@attribute Sensor_LeftForeArm_Acceleration_X_peak numeric
@attribute Sensor_LeftForeArm_Acceleration_X_energy numeric
@attribute Sensor_LeftForeArm_Acceleration_Y_mean numeric
@attribute Sensor_LeftForeArm_Acceleration_Y_variance numeric
@attribute Sensor_LeftForeArm_Acceleration_Y_skewness numeric
@attribute Sensor_LeftForeArm_Acceleration_Y_kurtosis numeric
@attribute Sensor_LeftForeArm_Acceleration_Y_peak numeric
@attribute Sensor_LeftForeArm_Acceleration_Y_energy numeric
@attribute Sensor_LeftForeArm_Acceleration_Z_mean numeric
@attribute Sensor_LeftForeArm_Acceleration_Z_variance numeric
@attribute Sensor_LeftForeArm_Acceleration_Z_skewness numeric
@attribute Sensor_LeftForeArm_Acceleration_Z_kurtosis numeric
@attribute Sensor_LeftForeArm_Acceleration_Z_peak numeric
@attribute Sensor_LeftForeArm_Acceleration_Z_energy numeric
@attribute Sensor_LeftForeArm_AngularVelocity_X_mean numeric
@attribute Sensor_LeftForeArm_AngularVelocity_X_variance numeric
@attribute Sensor_LeftForeArm_AngularVelocity_X_skewness numeric
@attribute Sensor_LeftForeArm_AngularVelocity_X_kurtosis numeric
@attribute Sensor_LeftForeArm_AngularVelocity_X_peak numeric
@attribute Sensor_LeftForeArm_AngularVelocity_X_energy numeric
@attribute Sensor_LeftForeArm_AngularVelocity_Y_mean numeric
@attribute Sensor_LeftForeArm_AngularVelocity_Y_variance numeric
@attribute Sensor_LeftForeArm_AngularVelocity_Y_skewness numeric
@attribute Sensor_LeftForeArm_AngularVelocity_Y_kurtosis numeric
@attribute Sensor_LeftForeArm_AngularVelocity_Y_peak numeric
@attribute Sensor_LeftForeArm_AngularVelocity_Y_energy numeric
@attribute Sensor_LeftForeArm_AngularVelocity_Z_mean numeric
@attribute Sensor_LeftForeArm_AngularVelocity_Z_variance numeric
@attribute Sensor_LeftForeArm_AngularVelocity_Z_skewness numeric
@attribute Sensor_LeftForeArm_AngularVelocity_Z_kurtosis numeric
@attribute Sensor_LeftForeArm_AngularVelocity_Z_peak numeric
@attribute Sensor_LeftForeArm_AngularVelocity_Z_energy numeric
@attribute Sensor_RightLowerLeg_Acceleration_X_mean numeric
@attribute Sensor_RightLowerLeg_Acceleration_X_variance numeric
@attribute Sensor_RightLowerLeg_Acceleration_X_skewness numeric
@attribute Sensor_RightLowerLeg_Acceleration_X_kurtosis numeric
@attribute Sensor_RightLowerLeg_Acceleration_X_peak numeric
@attribute Sensor_RightLowerLeg_Acceleration_X_energy numeric
@attribute Sensor_RightLowerLeg_Acceleration_Y_mean numeric
@attribute Sensor_RightLowerLeg_Acceleration_Y_variance numeric
@attribute Sensor_RightLowerLeg_Acceleration_Y_skewness numeric
@attribute Sensor_RightLowerLeg_Acceleration_Y_kurtosis numeric
@attribute Sensor_RightLowerLeg_Acceleration_Y_peak numeric
@attribute Sensor_RightLowerLeg_Acceleration_Y_energy numeric
@attribute Sensor_RightLowerLeg_Acceleration_Z_mean numeric
@attribute Sensor_RightLowerLeg_Acceleration_Z_variance numeric
@attribute Sensor_RightLowerLeg_Acceleration_Z_skewness numeric
@attribute Sensor_RightLowerLeg_Acceleration_Z_kurtosis numeric
@attribute Sensor_RightLowerLeg_Acceleration_Z_peak numeric
@attribute Sensor_RightLowerLeg_Acceleration_Z_energy numeric
@attribute Sensor_RightLowerLeg_AngularVelocity_X_mean numeric
@attribute Sensor_RightLowerLeg_AngularVelocity_X_variance numeric
@attribute Sensor_RightLowerLeg_AngularVelocity_X_skewness numeric
@attribute Sensor_RightLowerLeg_AngularVelocity_X_kurtosis numeric
@attribute Sensor_RightLowerLeg_AngularVelocity_X_peak numeric
@attribute Sensor_RightLowerLeg_AngularVelocity_X_energy numeric
@attribute Sensor_RightLowerLeg_AngularVelocity_Y_mean numeric
@attribute Sensor_RightLowerLeg_AngularVelocity_Y_variance numeric
@attribute Sensor_RightLowerLeg_AngularVelocity_Y_skewness numeric
@attribute Sensor_RightLowerLeg_AngularVelocity_Y_kurtosis numeric
@attribute Sensor_RightLowerLeg_AngularVelocity_Y_peak numeric
@attribute Sensor_RightLowerLeg_AngularVelocity_Y_energy numeric
@attribute Sensor_RightLowerLeg_AngularVelocity_Z_mean numeric
@attribute Sensor_RightLowerLeg_AngularVelocity_Z_variance numeric
@attribute Sensor_RightLowerLeg_AngularVelocity_Z_skewness numeric
@attribute Sensor_RightLowerLeg_AngularVelocity_Z_kurtosis numeric
@attribute Sensor_RightLowerLeg_AngularVelocity_Z_peak numeric
@attribute Sensor_RightLowerLeg_AngularVelocity_Z_energy numeric
@attribute Sensor_LeftLowerLeg_Acceleration_X_mean numeric
@attribute Sensor_LeftLowerLeg_Acceleration_X_variance numeric
@attribute Sensor_LeftLowerLeg_Acceleration_X_skewness numeric
@attribute Sensor_LeftLowerLeg_Acceleration_X_kurtosis numeric
@attribute Sensor_LeftLowerLeg_Acceleration_X_peak numeric
@attribute Sensor_LeftLowerLeg_Acceleration_X_energy numeric
@attribute Sensor_LeftLowerLeg_Acceleration_Y_mean numeric
@attribute Sensor_LeftLowerLeg_Acceleration_Y_variance numeric
@attribute Sensor_LeftLowerLeg_Acceleration_Y_skewness numeric
@attribute Sensor_LeftLowerLeg_Acceleration_Y_kurtosis numeric
@attribute Sensor_LeftLowerLeg_Acceleration_Y_peak numeric
@attribute Sensor_LeftLowerLeg_Acceleration_Y_energy numeric
@attribute Sensor_LeftLowerLeg_Acceleration_Z_mean numeric
@attribute Sensor_LeftLowerLeg_Acceleration_Z_variance numeric
@attribute Sensor_LeftLowerLeg_Acceleration_Z_skewness numeric
@attribute Sensor_LeftLowerLeg_Acceleration_Z_kurtosis numeric
@attribute Sensor_LeftLowerLeg_Acceleration_Z_peak numeric
@attribute Sensor_LeftLowerLeg_Acceleration_Z_energy numeric
@attribute Sensor_LeftLowerLeg_AngularVelocity_X_mean numeric
@attribute Sensor_LeftLowerLeg_AngularVelocity_X_variance numeric
@attribute Sensor_LeftLowerLeg_AngularVelocity_X_skewness numeric
@attribute Sensor_LeftLowerLeg_AngularVelocity_X_kurtosis numeric
@attribute Sensor_LeftLowerLeg_AngularVelocity_X_peak numeric
@attribute Sensor_LeftLowerLeg_AngularVelocity_X_energy numeric
@attribute Sensor_LeftLowerLeg_AngularVelocity_Y_mean numeric
@attribute Sensor_LeftLowerLeg_AngularVelocity_Y_variance numeric
@attribute Sensor_LeftLowerLeg_AngularVelocity_Y_skewness numeric
@attribute Sensor_LeftLowerLeg_AngularVelocity_Y_kurtosis numeric
@attribute Sensor_LeftLowerLeg_AngularVelocity_Y_peak numeric
@attribute Sensor_LeftLowerLeg_AngularVelocity_Y_energy numeric
@attribute Sensor_LeftLowerLeg_AngularVelocity_Z_mean numeric
@attribute Sensor_LeftLowerLeg_AngularVelocity_Z_variance numeric
@attribute Sensor_LeftLowerLeg_AngularVelocity_Z_skewness numeric
@attribute Sensor_LeftLowerLeg_AngularVelocity_Z_kurtosis numeric
@attribute Sensor_LeftLowerLeg_AngularVelocity_Z_peak numeric
@attribute Sensor_LeftLowerLeg_AngularVelocity_Z_energy numeric
@attribute class {wash-hands--,wait---,move--sink-counter,take-carrot-counter-,move--counter-sink,wash-carrot--,take-knife-counter-,put-carrot--cutting_board,cut-carrot--,put-knife--counter,take-knife&cutting_board-counter-,fill-carrot-cutting_board-pot,put-knife&cutting_board--counter,take-pot-counter-,put-pot--stove,turn_on-stove--,take-wooden_spoon-counter-,cook---,put-wooden_spoon--pot,turn_off-stove--,open-cupboard--,take-plate&glass-cupboard-,put-plate&glass--counter,take-pot-stove-,fill-carrot-pot-plate,take-bottle-counter-,open-bottle--,fill-water-bottle-glass,close-bottle--,put-bottle--counter,take-plate-counter-,take-spoon-counter-,put-spoon--plate,take-glass-counter-,move--counter-table,put-plate&glass--table,sit_down---,take-spoon-plate-,eat---,take-glass-table-,drink---,put-glass--table,take-plate&glass-table-,stand_up---,move--table-sink,put-glass--sink,put-plate--sink,take-sponge-sink-,wash-spoon--,put-spoon--sink,take-plate-sink-,wash-plate--,take-glass-sink-,wash-glass--,put-sponge--sink,put-pot--sink,take-wooden_spoon-pot-,wash-wooden_spoon--,put-wooden_spoon--sink,take-pot-sink-,wash-pot--,take-carrot-cutting_board-,take-plate-cupboard-,take-glass-cupboard-,close-cupboard--,put-glass--counter,put-plate--counter,take-plate&glass-counter-,put-spoon--table,take-spoon-table-,take-plate-table-,take-wooden_spoon-sink-,move--table-counter,put-plate&spoon--sink,take-spoon-sink-,take-cutting_board-counter-,put-cutting_board--counter,put-wooden_spoon--counter,take-cutting_board&knife-counter-,put-pot&wooden_spoon--counter,put-plate--table,put-pot--counter}

@data
544,9.71386,0.014142,-0.204562,3.875592,1243.374196,1.834736,-1.002598,0.032986,0.287537,2.202809,128.450113,3.809741,0.532523,0.029065,-1.68978,5.740304,68.269896,3.548205,0.064537,0.002163,0.004344,2.050045,8.308513,0.268752,-0.001965,0.001486,-0.00746,3.036133,2.101716,0.176495,0.014349,0.003728,0.13747,2.443822,4.225715,0.459451,-4.395547,0.046387,-0.430083,2.358159,562.634739,5.947716,-0.541212,0.074756,0.121205,2.703467,69.656628,8.881095,8.746527,0.258412,-0.299785,2.652038,1119.575797,32.885726,-0.024072,0.01108,0.361194,3.476593,4.058728,1.41428,0.059365,0.010446,0.07128,2.251753,8.278399,1.18708,0.02206,0.002985,-0.482072,2.515564,3.504105,0.320104,-9.359691,0.010773,0.505622,3.983585,1198.040623,1.395422,-1.804137,0.038272,-0.473317,2.051721,231.453672,1.130475,2.443503,0.021069,-0.429217,2.074917,312.861102,1.818731,-0.072144,0.014271,-0.499073,2.54341,10.999414,1.288812,-0.02612,0.003103,0.493147,3.523455,3.670539,0.3671,0.057525,0.096117,-0.267211,1.629543,22.449178,9.716637,-9.791669,0.000439,0.17112,3.136822,1253.333617,0.05693,0.169909,0.002048,0.107035,2.860508,21.760916,0.25775,-0.544859,0.00286,-0.274006,3.409094,69.742149,0.371478,-0.012987,0.000186,-0.250757,3.336969,1.673307,0.023662,0.018081,0.000103,-0.567877,2.699518,2.314776,0.013336,0.015064,0.000069,0.034493,3.794083,1.930838,0.008879,-9.717719,0.001983,0.63394,6.295957,1243.868205,0.253256,0.867711,0.004181,0.297878,3.747736,111.073891,0.519413,-0.962828,0.003323,0.724947,4.054242,123.244742,0.421382,-0.043205,0.002389,0.647682,2.960968,5.647771,0.289798,0.006559,0.000305,0.321644,3.989572,0.955447,0.03897,0.010333,0.000142,-0.393687,2.99644,1.339138,0.017796,wash-hands--
811,9.723307,0.01535,-0.192577,3.548671,1244.583573,1.986113,-0.98387,0.039053,0.113063,2.368646,125.942889,5.047909,0.528119,0.032337,-1.487661,4.917276,67.624191,4.151429,0.0406,0.002115,-0.650753,2.621247,5.337971,0.25141,-0.000573,0.001617,0.289406,3.036746,3.010532,0.207146,-0.007243,0.001616,1.102378,3.681082,2.338227,0.139269,-4.524516,0.035263,-0.686292,2.481892,579.165059,4.089682,-0.630288,0.064575,-0.27649,2.527501,80.676814,8.397552,8.669141,0.213246,-0.821018,3.105831,1109.673142,26.918501,-0.046209,0.008454,0.323633,4.404992,6.133598,1.057461,0.055241,0.008939,-0.19005,2.687648,7.11421,1.152661,0.019232,0.002632,-0.768429,3.182345,3.679902,0.223478,-9.395979,0.013252,0.171024,3.153258,1202.685919,1.700269,-1.869896,0.028115,-1.057591,3.407801,239.368629,3.48911,2.512704,0.018404,0.420643,2.349381,321.632322,2.329524,-0.065262,0.018045,-0.604483,2.249485,9.501854,2.020957,0.000421,0.002328,-0.750826,2.815749,2.082971,0.26746,0.063171,0.067586,-0.370652,1.979988,21.413162,2.54838,-9.792782,0.000416,0.093752,3.300435,1253.476153,0.053865,0.178239,0.002009,0.416565,3.164093,22.814735,0.261218,-0.555386,0.002808,-0.521705,3.911098,71.089562,0.364857,-0.008477,0.000187,0.049136,3.589484,1.126721,0.022858,0.019428,0.000099,-0.463268,2.509976,2.487432,0.012848,0.012846,0.00006,0.324066,2.584099,1.645822,0.007767,-9.727002,0.001217,0.030176,3.348203,1245.056293,0.158091,0.878236,0.002827,-0.200286,3.035571,112.415316,0.363834,-0.962316,0.003773,0.980156,3.921866,123.17944,0.478939,-0.017677,0.000986,0.296721,1.844548,2.703458,0.093494,0.013242,0.000146,-0.588797,3.073064,1.697191,0.018863,0.004902,0.000075,-0.039901,2.801929,0.632868,0.009658,wash-hands--
1078,9.728462,0.016384,-0.058931,3.313183,1245.243194,2.127164,-0.929752,0.030795,0.780262,3.885763,119.046459,3.860203,0.51053,0.035362,-1.418717,4.669833,65.47866,4.326683,0.0142,0.001412,-0.155676,3.600733,1.832499,0.182864,0.007017,0.001822,0.585448,2.836153,2.56237,0.193327,-0.015708,0.00148,0.888541,3.071819,2.01249,0.19234,-4.634337,0.022007,1.564677,7.323948,593.195497,2.854736,-0.746172,0.054062,-0.700246,4.174854,95.607488,6.735121,8.683286,0.194652,-0.900534,3.525,1111.55261,22.064492,-0.044375,0.00918,0.273893,3.904417,5.683672,1.193054,0.050034,0.007553,-0.211192,3.372535,7.064747,0.84166,-0.011825,0.001155,0.768554,2.907241,1.52619,0.149666,-9.375298,0.016896,0.247246,2.471415,1200.049457,1.766192,-1.891648,0.033249,-0.920403,3.173266,242.383363,2.381919,2.507219,0.018765,0.304451,2.176171,320.924113,2.438834,-0.033057,0.012661,-0.621141,2.752674,6.864839,1.365783,-0.001599,0.002676,-0.553871,2.469661,2.485171,0.303379,-0.031163,0.024167,0.243465,1.704002,12.832361,3.037654,-9.793791,0.000399,0.396977,2.68025,1253.60528,0.051859,0.18007,0.001866,0.476395,3.574047,23.049923,0.241994,-0.577559,0.003686,-0.345427,4.551615,73.931682,0.469699,-0.0021,0.00022,-0.550972,3.832742,0.683146,0.026055,0.022699,0.000144,-0.327619,2.133147,2.909358,0.018421,0.01206,0.000055,0.297953,2.586576,1.544748,0.007142,-9.72741,0.001229,-0.045278,3.28335,1245.108487,0.157937,0.870989,0.003013,-0.364837,3.000924,111.48894,0.383751,-0.961503,0.003836,1.032283,3.909436,123.075609,0.48687,-0.006696,0.000452,0.440988,2.932247,1.055067,0.052854,0.019302,0.000248,-0.232691,2.114523,2.473712,0.032136,0.002267,0.000073,-0.123928,2.365112,0.433105,0.009547,wash-hands--
1344,9.723585,0.019939,-0.059138,2.570567,1244.618963,2.590882,-0.862101,0.026035,1.065613,4.835002,110.388195,3.248349,0.479291,0.055555,0.038566,3.948562,61.412169,7.102821,-0.049468,0.011811,1.565411,4.693335,8.219426,1.100119,-0.030424,0.005666,0.783074,2.564747,5.250031,0.53993,-0.005491,0.001639,1.001391,3.308395,1.952534,0.211096,-4.702853,0.06949,0.616791,5.140826,601.967993,8.983134,-0.904163,0.176904,3.187226,17.948003,115.906444,22.366052,8.489223,0.463726,-0.082521,5.552564,1086.622604,60.229857,-0.07723,0.057329,3.487983,17.757276,12.052773,6.699957,0.052615,0.014645,-1.336216,6.767182,7.565006,1.716009,-0.035971,0.002398,0.921656,3.310987,5.142842,0.228487,-9.378044,0.017963,0.261299,2.130201,1200.389646,2.335017,-1.924739,0.038161,-0.967436,3.21248,246.371095,4.927998,2.500613,0.017451,0.354746,2.156614,320.080435,2.249106,0.042526,0.025973,-0.617306,2.643552,10.153872,2.211975,0.03012,0.00568,-0.275909,1.871168,6.237917,0.357164,-0.030823,0.02307,0.207461,1.733168,10.954496,1.342191,-9.794805,0.000428,0.315622,2.536019,1253.735053,0.055699,0.180039,0.001773,0.252591,3.003356,23.047617,0.228637,-0.620562,0.011093,0.573521,2.995994,79.443887,1.412296,-0.002947,0.000395,0.086263,3.187945,0.824899,0.047691,0.011686,0.00101,1.486965,4.15987,2.143144,0.094006,0.013759,0.000051,0.204803,2.235973,1.77117,0.006098,-9.723468,0.001284,0.164761,2.901518,1244.604015,0.164047,0.849416,0.003695,-0.596052,3.154434,108.730948,0.460623,-0.978192,0.008053,0.158568,2.790568,125.210089,1.041268,0.003988,0.000724,-1.421509,5.680609,1.34178,0.069904,0.024511,0.000207,-0.143906,2.22904,3.143384,0.026413,0.00231,0.000077,-0.234704,2.437325,0.465386,0.008032,wash-hands--
1611,9.719268,0.014841,0.135318,2.592133,1244.069847,1.789323,-0.884906,0.049279,1.815582,6.549175,113.412446,5.890411,0.328329,0.101146,0.66656,2.726324,42.955689,11.898494,-0.182496,0.049284,0.695903,1.963592,24.185484,5.785309,-0.034708,0.005091,0.879541,2.721492,5.525331,0.643358,0.009911,0.001014,0.028045,2.58737,1.630953,0.115288,-5.070491,0.583638,1.433079,4.096039,649.864379,58.543488,-1.032922,0.217689,1.654605,10.595244,132.239558,28.204038,8.502065,0.896447,0.575533,4.088598,1088.306092,115.165142,0.085902,0.213013,-1.320529,9.438953,20.489504,22.959634,-0.020604,0.064068,1.626564,6.812735,11.054934,6.773801,-0.044552,0.009217,-0.60415,4.122085,6.375282,1.069869,-9.494856,0.194669,2.100769,6.635744,1215.516073,18.578451,-2.603427,1.788429,2.090323,5.985252,338.347766,178.142203,2.472934,0.085473,2.528526,10.597606,316.56135,10.860833,0.141745,0.084673,-0.569111,3.713599,19.703616,10.665736,0.051523,0.007646,-0.041114,1.620412,7.162155,0.984778,-0.196729,0.486986,3.089294,11.869818,34.641324,54.363837,-9.791085,0.0006,-0.342007,4.263389,1253.258982,0.075251,0.194269,0.008292,-2.547013,12.200536,24.990544,0.980151,-0.597607,0.023781,-1.442942,7.741576,76.980434,1.90809,0.013691,0.001815,-1.654198,6.555877,2.079948,0.216253,-0.01798,0.002892,0.533692,1.739966,3.946974,0.308825,0.018582,0.000158,-1.094746,4.124092,2.390865,0.019671,-9.760311,0.041782,3.334044,15.372792,1249.335274,4.82215,0.947677,0.065239,-2.431209,7.974361,122.006023,5.766769,-0.873287,0.127064,-0.945245,4.712799,112.176805,15.116413,0.036378,0.010155,-0.962385,4.822693,5.702971,1.273763,0.134802,0.055754,-2.094183,5.979677,20.374865,5.387973,-0.036225,0.010314,2.683192,8.957145,6.397226,1.032825,wash-hands--
1878,9.674045,0.026489,1.375657,6.863792,1238.286485,3.104635,-0.978341,0.083366,1.243211,3.465126,125.529732,9.639137,0.254526,0.102561,0.264932,2.299589,33.825906,12.023048,-0.335408,0.083334,0.682214,3.009949,42.96425,10.79446,-0.047029,0.005051,0.460008,2.314631,6.694006,0.520724,-0.000123,0.002393,1.397471,6.022173,2.204042,0.250116,-4.586403,3.541577,-1.354069,4.659901,594.060078,329.332255,0.473078,10.516159,-2.05426,6.56484,181.153551,904.951248,7.903893,2.349811,0.563519,2.431561,1012.68958,273.699966,0.89699,2.214964,-1.192045,3.279342,132.668586,217.880406,-0.075024,0.158237,0.724215,3.102567,24.748237,20.574061,0.055485,0.051634,-0.889584,2.484419,15.162868,3.865599,-8.489664,3.929132,-1.306222,3.250549,1091.20891,354.276936,-3.499159,3.49426,0.789757,1.955542,448.436421,446.623229,1.319695,4.39837,1.502977,3.755763,201.398107,381.097429,-0.256806,1.120901,1.698249,4.920649,56.57109,114.088902,0.498485,0.720528,-1.603221,3.864459,73.65942,72.207193,-0.67829,1.48201,1.367691,3.347822,87.529359,190.749216,-9.796811,0.000916,0.134884,3.710887,1253.992044,0.108947,0.213195,0.013462,-1.719204,6.394491,27.308246,1.733765,-0.488934,0.079042,-0.984913,3.011062,63.095064,9.257676,0.052152,0.011033,-2.259876,8.178924,7.701615,1.200707,-0.019879,0.003268,0.273452,1.54501,4.802577,0.161567,0.000281,0.001839,1.558697,4.801763,2.406772,0.147205,-9.615261,0.284996,-1.208871,5.457634,1230.840495,33.654349,0.733795,0.439902,0.988611,3.973626,95.838979,51.439497,-1.427313,1.299651,1.105882,3.085143,191.334397,117.711818,0.196243,0.335939,-2.251795,7.319471,31.85538,39.069712,0.044243,0.33003,1.470386,5.415338,27.861309,34.70113,0.060415,0.181361,-1.969756,6.516196,21.338129,19.46748,wash-hands--
2144,9.688219,0.132554,-0.440837,4.606029,1240.097877,17.007085,-1.003474,0.109955,0.616936,2.486115,129.336436,10.649766,-0.047417,0.343968,0.951174,3.711884,32.550469,40.69124,-0.591964,0.137369,0.733525,2.464166,75.787411,17.824539,-0.128264,0.023273,1.590577,4.792269,17.506433,2.440542,-0.026581,0.009281,1.210362,3.315328,6.078498,1.162516,-4.320682,5.599517,-0.588338,2.71879,553.248508,724.597633,1.869352,15.573095,-0.830487,2.61981,285.469142,2022.740471,7.814171,3.610784,-0.565873,4.094172,1001.119443,440.749078,1.075709,3.09729,-0.592885,2.089759,147.507625,358.333486,-0.006208,0.387562,0.014994,2.150216,43.749202,44.910985,-0.063384,0.229039,1.042775,3.723982,27.431314,18.884648,-8.251643,4.445775,-0.730652,2.517737,1056.847031,556.883113,-3.956545,4.067133,0.167202,1.632446,518.527209,332.187806,-0.934622,15.92887,0.732517,2.166465,311.569055,1922.704211,-0.874459,3.141702,1.143479,3.322461,114.434309,408.102443,0.729317,0.735703,-1.09402,2.633614,95.328537,89.747769,-0.459387,1.987682,0.941703,2.875952,112.846855,111.217695,-9.789537,0.004051,-0.016749,5.899194,1253.061404,0.500878,0.130974,0.089242,1.278391,4.482525,22.454689,8.063817,-0.323962,0.128099,-0.169296,1.696129,41.77301,16.256581,0.234587,0.097992,-0.999568,2.405928,32.566204,10.220165,0.007667,0.010796,-1.161193,3.940499,5.609505,0.922193,-0.076475,0.018648,1.088211,2.681623,11.419191,1.87601,-9.618188,0.434723,-0.098055,4.685357,1231.150974,55.631835,0.773611,0.677971,0.160172,3.321022,99.724219,85.945091,-1.479267,1.327519,0.910611,2.817517,192.293514,154.766226,0.383678,0.455419,-1.264269,3.586555,49.422059,58.732792,-0.030939,0.413193,1.138077,3.794369,39.229328,50.619591,0.044429,0.240542,-1.483252,4.373207,31.486177,31.20953,wash-hands--
2411,9.592556,0.161216,-0.73557,3.868138,1227.857933,20.542259,-0.777533,0.412217,-0.723962,2.693411,105.172875,35.247863,-0.636646,0.86311,0.660537,2.240521,88.829486,92.398036,-0.708484,0.096697,0.738814,2.439436,91.766682,9.443807,-0.207222,0.0437,0.499751,1.602076,26.549414,5.661645,-0.038202,0.010587,0.674678,2.405888,6.749895,1.032984,-4.468946,6.022102,-0.643481,2.543772,588.394038,481.60622,3.843471,18.173866,-0.205208,2.048378,513.722618,2015.929683,6.547124,8.245182,0.213528,3.095786,838.958831,1047.540775,1.07766,3.927934,-0.12018,2.114062,157.215668,420.451784,-0.048283,0.455308,-0.085284,1.848443,50.11831,56.058078,-0.116857,0.263457,0.714053,2.709746,34.827843,31.383522,-7.233817,5.756368,0.053139,1.930693,927.056932,715.568915,-4.025015,8.35323,-0.542146,3.681833,521.241964,986.925471,-3.608072,19.407062,-0.070558,1.65624,467.601716,2438.488306,-0.903821,3.270133,0.971543,3.077591,156.887168,246.973856,0.720005,0.761893,-1.006853,2.592642,111.226103,37.520431,-0.34566,2.424716,0.635186,2.525714,118.404613,314.791641,-9.786142,0.011194,1.123179,5.67835,1252.626156,1.454279,-0.37979,0.962471,1.372096,3.88213,67.162032,96.119214,-0.244707,0.238429,1.861701,8.282087,36.359106,25.598564,0.503695,0.272055,-1.291123,4.322559,64.967043,34.366724,0.130907,0.048212,-0.702415,2.150991,17.596482,5.811639,-0.089352,0.032972,-0.288533,2.749868,14.920097,2.830549,-9.626399,0.438166,-0.130868,4.618835,1232.288854,52.681749,0.595144,0.831929,-0.205608,2.489637,76.374937,107.702551,-1.355669,1.497605,0.936992,2.658577,187.215325,116.34867,0.476236,0.417014,-1.051117,3.528481,66.596841,42.808793,-0.039328,0.414256,1.094432,3.716952,36.581442,37.552472,-0.032398,0.26398,-1.665793,4.545091,30.508946,25.717955,wash-hands--
2678,9.569913,0.166324,-0.851623,3.825921,1224.948867,21.627513,-0.341976,0.741176,-0.119331,1.63487,69.34862,96.034622,-1.37185,1.652974,0.096859,1.773927,175.675795,214.535194,-0.65261,0.128134,0.570847,2.125598,85.220666,12.144806,-0.239674,0.040756,0.209649,1.560312,32.571349,3.398929,-0.064211,0.014202,0.234307,1.751408,8.251914,1.838182,-4.601114,6.423407,-0.66701,2.440301,588.942662,835.255535,5.825875,10.197304,0.29667,3.515219,746.776785,1300.811827,5.350016,7.990313,-0.397236,3.6774,685.474828,1024.364299,1.487698,4.866541,0.054467,1.9648,211.209297,500.321065,-0.082304,0.466402,-0.190729,1.841309,48.957584,57.868835,-0.21175,0.334084,0.359162,1.828975,36.976886,33.399366,-6.145753,3.483121,0.895222,4.057239,787.51566,431.691916,-3.141915,10.356337,-0.150538,2.881576,402.281973,1345.19529,-6.151287,9.069258,-0.537618,2.2886,794.454176,1001.302764,-0.919362,3.238491,0.962132,3.115545,117.829675,420.559984,0.670484,0.839936,-0.90481,2.462722,87.225905,105.362003,0.06514,2.218581,1.156524,3.526585,74.774994,200.871727,-9.701496,0.09644,-1.964729,7.826654,1241.79286,12.485531,-0.805515,1.685001,1.016237,3.227482,103.531328,217.719098,-0.577672,1.501219,2.119819,6.700366,76.434279,189.257807,0.572223,0.343069,-0.665037,3.304294,78.829862,31.127515,0.093551,0.089578,0.595144,3.504755,21.709688,6.442994,-0.105358,0.038595,-0.709136,2.905569,15.440465,4.121173,-9.609305,0.395556,-0.249796,5.340531,1230.056347,48.882869,0.062694,0.959995,-0.89254,3.275815,49.335895,87.2177,-1.510116,1.258493,0.986558,2.892553,200.419236,119.131067,0.443742,0.442656,-1.048869,3.375306,59.129655,53.270743,-0.172963,0.315929,1.265136,4.356262,30.509187,41.059059,-0.00482,0.257863,-1.584788,4.387967,25.808001,30.628361,wash-hands--
2944,9.482408,0.18758,-1.129102,3.875598,1213.750576,24.302693,0.054053,0.550536,0.584739,2.269391,44.310784,44.460308,-2.258536,1.193705,-0.488777,2.089645,290.167776,145.352764,-0.460435,0.250755,0.032937,2.462377,58.952463,32.581834,-0.270714,0.034122,-0.03495,1.8562,34.665061,4.421962,-0.007863,0.037597,-0.692706,2.760272,11.849038,4.741796,-5.228522,3.635574,-0.944215,4.11294,674.606087,358.631087,6.635661,8.610454,0.869783,4.82143,849.399421,1118.728213,3.403483,16.667804,-0.147987,2.719306,437.032793,2148.228434,0.893198,8.337882,-0.014965,2.278196,209.793796,1062.144795,-0.052575,0.412741,-0.200225,2.098874,38.677877,48.443463,-0.339786,0.389633,-0.067904,1.979475,43.924947,50.069703,-6.520537,3.041237,0.581878,4.305451,839.136413,276.1801,-3.940634,18.674078,0.597119,3.449195,566.707391,1368.94053,-6.693003,5.320226,-0.256063,2.284525,865.092379,462.648827,1.2515,15.150564,-0.692426,2.89038,257.419856,1849.599143,0.243114,0.330946,-1.570267,5.690126,41.757324,30.729245,0.76252,0.537484,0.368697,2.703113,99.922485,62.616368,-9.66697,0.094123,-1.72274,7.364047,1237.389607,11.555602,-1.191616,1.310375,0.683893,3.529732,157.771685,144.562443,-0.68894,1.448745,1.982103,6.39925,103.869276,140.569575,0.510596,0.404179,-0.594644,2.829396,69.542978,43.592191,0.069505,0.095219,0.355241,2.986726,22.967277,12.097231,-0.065224,0.046511,-0.17766,1.862055,14.487107,5.690572,-9.762245,0.154786,1.540774,15.338029,1249.569598,20.036256,0.015495,0.768723,-1.195237,4.674487,47.055976,75.190025,-0.839205,0.274333,-0.040608,2.250099,107.428646,35.639309,0.228911,0.239205,-1.394448,5.188788,29.402667,31.018578,-0.08251,0.082283,3.618062,16.50415,13.043845,9.772646,-0.078971,0.080735,-1.504207,6.45108,14.557253,8.758362,wash-hands--
3211,9.342688,0.066651,-0.720586,2.484396,1195.866636,8.569364,0.221775,0.251744,-0.050957,1.948455,40.950975,18.907678,-2.941195,0.521228,-0.746823,2.562078,377.042574,60.969888,-0.207694,0.164458,-0.272072,2.646692,29.914358,18.399334,-0.200476,0.03525,0.36591,1.890098,25.964457,4.335767,0.011667,0.035603,-0.647724,2.663732,12.528683,4.5073,-6.213807,1.894714,0.084176,2.298282,795.88416,233.344034,7.205865,7.225459,0.258959,2.76095,922.877638,924.133333,1.307298,10.013758,-0.070027,2.415547,220.776014,1298.677827,0.42077,8.568695,-0.248761,2.352697,185.533887,860.685366,-0.090064,0.268406,-0.472444,3.138537,28.422344,33.924269,-0.224563,0.356318,0.080584,2.124039,47.095919,46.298613,-6.157731,2.460189,0.083597,2.631029,788.190477,319.977307,-3.585545,21.108165,0.683045,3.104063,466.046236,2640.549284,-4.207957,24.233235,-0.757584,2.348335,568.031902,2634.760184,2.472283,13.203715,-0.882738,2.411019,339.943717,1472.168661,0.098291,0.145645,-0.923103,3.519749,22.14457,17.426849,0.518038,0.647898,-0.088123,2.253129,67.604827,81.49332,-9.660553,0.090336,-1.810961,7.792602,1236.560279,11.377339,-1.449342,0.93222,0.804005,4.938657,185.662199,120.355729,-0.759682,1.362606,2.038549,6.681542,101.021472,165.280986,0.316276,0.427504,-1.286174,3.6528,43.663852,51.342083,0.013403,0.094004,-0.139344,2.962694,18.364714,8.998823,0.018821,0.028209,0.379113,3.006188,9.813896,3.487426,-9.775593,0.005808,-0.35682,2.925472,1251.275853,0.755243,-0.235577,0.242337,-0.030995,3.358723,41.856086,18.137012,-0.666603,0.194007,0.094179,1.877634,85.583296,24.526824,0.023604,0.067929,-0.458732,1.873008,18.505974,6.145577,-0.030721,0.00665,0.023376,2.002319,4.182328,0.862114,-0.041449,0.029503,0.617124,1.712286,12.402238,2.947021,wash-hands--
3478,9.30179,0.093529,-0.333468,2.314828,1190.649161,11.405361,0.082058,0.351153,0.055158,2.419594,41.690846,43.915946,-3.312352,0.156584,-0.588698,3.152341,424.068972,19.183487,-0.026805,0.103475,-0.509595,2.036171,19.00203,11.103814,-0.087304,0.019133,0.502637,2.888194,11.364738,2.420816,0.055513,0.040026,-0.137997,1.957533,12.696444,5.006283,-6.294418,2.469552,-0.278338,2.46311,805.762127,319.186606,7.641941,6.537346,-0.096534,3.060066,978.172867,850.08718,0.816593,10.06258,0.048915,1.917979,179.966567,967.886119,0.607739,7.885299,-0.137662,2.588424,146.41413,859.832487,-0.10121,0.253902,-0.558626,3.084773,24.269837,26.668024,-0.187707,0.39412,0.119364,1.912675,49.112603,51.155002,-6.777648,2.516549,0.035863,2.20624,867.572601,326.321647,-3.811916,26.891196,0.37412,2.729534,544.166877,2575.37195,-1.108524,28.194783,0.121834,1.428562,439.474115,3621.5972,2.511233,14.196624,-0.615935,2.301945,391.858413,1048.733805,0.057971,0.146819,-1.152631,3.939789,23.964745,15.139312,0.400412,0.545119,0.244495,2.483793,51.278861,70.840299,-9.645588,0.080709,-2.1752,8.981668,1234.658417,9.589047,-1.266283,0.744741,1.394081,8.017048,162.130772,96.602494,-0.674986,1.300792,2.347964,7.918453,95.331659,143.391754,0.020834,0.157599,-2.827381,11.820682,17.654903,18.47873,-0.088127,0.032329,1.708894,7.454157,11.300322,4.196921,0.024731,0.011598,0.601549,5.963471,5.051887,1.262337,-9.789204,0.004095,-0.336192,3.221884,1253.018373,0.520317,-0.2158,0.189477,0.985664,2.835825,34.047695,23.333191,-0.634706,0.190813,0.302102,1.953813,81.593996,23.903596,-0.089085,0.02039,-0.450566,3.553312,13.649733,1.758542,-0.040971,0.004713,-0.099714,2.866426,5.331993,0.598178,0.031169,0.007945,1.062679,3.741792,7.106404,0.484148,wash-hands--
3744,9.208888,0.065231,-0.305864,2.583665,1178.738037,8.47005,-0.258846,0.306508,-0.186811,2.999325,35.262665,37.546338,-3.391829,0.094943,-0.118298,2.653006,434.231037,11.285223,0.02348,0.103998,-0.250604,1.877638,16.684199,13.052666,-0.016344,0.019597,0.329708,2.334001,10.339544,2.548084,0.105162,0.036988,-0.071537,1.790165,14.458102,4.368561,-5.979534,3.543658,-0.0894,1.813279,767.788188,402.212688,7.645056,7.105021,-0.005649,2.770942,979.632106,891.018573,-0.024342,7.950047,-0.324374,2.405753,113.683642,976.390443,0.334355,6.636791,-0.146257,3.041449,143.225767,739.627881,-0.038608,0.237688,-0.578853,2.829264,26.024233,29.832071,0.058838,0.435096,0.44139,2.240313,37.973568,54.220603,-7.591921,2.604275,-0.5929,2.864275,971.779672,338.213751,-4.874613,26.893296,0.000987,2.599601,635.346285,3269.416619,0.139154,25.187743,0.550567,1.946847,381.0601,975.50456,0.580389,35.034042,0.167016,2.073928,481.426688,4517.649519,-0.040246,0.345843,0.548535,3.862762,31.016106,43.3912,0.231156,0.672622,0.193941,2.231648,55.645546,85.520005,-9.714842,0.005022,-0.854939,3.512558,1243.501158,0.599353,-1.21936,0.035554,1.254231,5.286146,156.184933,4.093517,-0.289593,0.10531,0.094807,3.307542,39.59302,10.621259,-0.039971,0.012765,-0.460707,1.938778,7.802653,1.550905,-0.018738,0.005069,-0.013188,1.544862,5.576045,0.655807,0.025089,0.002771,-0.296866,1.932855,3.941939,0.351106,-9.790688,0.002348,-0.619765,3.787741,1253.208168,0.298898,-0.003376,0.041088,0.738978,3.197214,8.586579,4.646841,-0.39445,0.121174,0.396361,2.889513,51.048963,14.855394,-0.060504,0.022381,0.20673,2.16449,11.672917,2.907032,-0.011196,0.004224,-0.434555,2.070596,3.741699,0.359741,0.031853,0.004085,0.037696,1.960299,4.394548,0.527088,wash-hands--
4011,9.19863,0.057436,-0.11262,2.702247,1177.427487,7.364229,-0.529591,0.20321,0.228373,2.646557,67.796378,26.405103,-3.312872,0.131671,-0.091567,2.468234,424.115663,16.207581,-0.038592,0.121714,-0.227052,1.854633,25.102332,15.826321,0.032577,0.01525,0.171833,2.210363,6.293593,1.630342,0.05296,0.033968,-0.189674,1.758459,10.837635,3.886681,-6.235339,4.511127,-0.500511,2.109966,798.317089,581.689179,7.506559,6.694628,-0.104874,3.034714,960.840736,870.479089,-0.47136,10.625227,-0.162302,2.144987,168.432335,1259.939125,0.410026,2.543994,0.269036,3.055391,81.485413,275.483575,0.028062,0.304514,-0.43161,2.12075,27.910952,30.498826,0.116557,0.276695,0.218968,2.392816,33.554006,33.512528,-6.939191,5.44607,-0.647705,2.391752,895.970242,488.61062,-4.633981,24.632229,-0.121692,2.395411,597.49235,3120.897551,-0.056667,30.845437,0.677659,1.929286,366.729349,3739.270705,-1.462303,20.944012,-0.00299,3.142482,275.643842,2073.651754,-0.035997,0.367932,0.558831,3.368732,40.346657,40.87512,-0.073694,0.51432,0.281456,1.998721,50.598169,65.191401,-9.728041,0.0035,-0.377781,2.952141,1245.189398,0.448845,-1.27082,0.039451,0.370052,2.101834,162.740349,4.740473,-0.317449,0.137943,0.473255,3.517927,42.482978,15.497755,-0.023002,0.00916,-0.32409,1.900224,5.881706,1.164676,0.024754,0.005389,0.249122,1.876784,5.812016,0.622615,-0.001744,0.00109,-0.365114,1.82514,1.978779,0.081305,-9.795566,0.001709,-0.327565,3.800274,1253.832544,0.217637,-0.045486,0.06059,0.633824,2.422702,12.615236,5.890817,-0.400313,0.065581,-0.517224,3.429498,52.745546,6.044294,-0.011654,0.012136,0.07832,2.310707,4.649464,1.304562,-0.012885,0.003342,-0.670866,2.244907,4.051607,0.407755,-0.000734,0.003464,-0.283723,1.823861,4.402352,0.351688,wash-hands--
4278,9.209817,0.067414,-0.061106,2.51771,1178.856649,8.76216,-0.584331,0.300298,0.108519,2.514446,75.634019,37.044145,-3.227971,0.155214,-0.401056,2.901411,413.27923,18.887266,-0.06887,0.127485,0.205411,2.136722,25.084737,15.862633,0.014135,0.031992,0.950108,3.637484,8.136276,3.16127,0.063543,0.03214,-0.074942,1.870454,11.491544,4.085355,-5.607743,5.817692,-0.331256,2.064311,718.150936,748.342136,7.372354,5.209518,-0.424609,3.810294,943.88681,670.65147,-1.567165,18.069863,0.434926,2.940618,283.684563,2346.250553,0.84162,1.561027,-0.380353,2.270246,115.967131,173.733021,-0.018553,0.495839,-0.191133,2.304468,50.639559,61.62175,0.116759,0.205007,-0.187907,2.682928,29.731424,24.114103,-6.944528,5.63022,-0.608209,2.388082,889.70242,709.449213,-5.276891,21.90472,-0.387429,2.904331,679.093135,2770.049284,-2.067416,36.156001,0.183002,1.526168,338.412456,3996.331096,-1.824413,15.24864,0.789506,2.535017,319.332087,1229.805522,-0.10821,0.637391,0.297871,2.731778,56.515712,81.166073,0.002757,0.524763,0.447143,2.097766,43.995218,61.182864,-9.714168,0.004311,-0.130933,2.301618,1243.41353,0.559266,-1.350833,0.057466,0.374974,2.256459,172.907846,7.466341,-0.327686,0.15792,0.419657,2.817596,43.151742,18.904711,0.012599,0.011031,0.021559,1.756196,8.113659,1.406557,0.02815,0.005595,0.675827,2.815878,5.018059,0.608968,-0.016075,0.000616,-0.542778,2.277316,2.270605,0.065489,-9.798709,0.001972,-0.369614,3.572136,1254.234762,0.254891,-0.1059,0.074597,0.329916,1.878985,14.947737,9.625943,-0.354038,0.056311,-0.582823,3.045312,45.31693,7.322389,0.027879,0.008384,0.007193,1.879689,6.479848,1.061548,0.004642,0.002596,-0.342459,2.06509,2.713532,0.226298,-0.02113,0.001359,0.134382,2.069253,3.62405,0.084357,wash-hands--
4544,9.239316,0.078758,0.447336,3.885859,1182.639503,9.979445,-0.721503,0.346542,0.69411,5.082617,92.352548,45.061987,-3.17995,0.368141,-2.175113,13.995521,407.301898,44.426387,-0.049927,0.158754,0.016234,3.339887,22.744585,20.513608,0.018365,0.044233,0.258401,3.18483,10.79172,5.611589,0.041447,0.032258,-0.498927,2.252938,10.541251,4.124315,-5.555259,5.461838,-0.405397,2.302926,711.326814,704.487358,6.824278,3.52725,0.130108,2.359389,874.605779,428.185127,-2.999641,17.379004,0.194316,2.525741,385.117691,2245.617943,0.673659,1.575814,-0.454483,2.509844,86.625518,203.817003,-0.062626,0.486295,-0.299194,2.494787,56.315008,62.607937,0.117507,0.150091,-0.918546,3.05555,22.267236,18.410612,-6.536781,6.204988,-0.190808,1.85306,838.548182,757.980276,-6.039508,11.407359,0.001237,2.335436,773.135758,1481.718427,-4.504404,27.074506,-0.280331,2.211476,586.166907,3343.619781,-1.638634,15.429072,0.903077,2.649852,277.429706,1719.990085,-0.108058,0.658359,0.288508,2.58296,59.033346,77.079563,0.014698,0.404187,0.528295,2.855595,39.162238,51.892866,-9.702459,0.005316,-0.196468,2.463875,1241.914872,0.689107,-1.441093,0.049779,0.150721,2.040351,184.462657,6.457068,-0.35787,0.141195,0.560287,2.699116,47.541231,15.790783,0.041856,0.007227,0.058391,1.924457,5.653188,0.931837,0.01159,0.005663,0.156156,2.434776,5.226777,0.707917,-0.01029,0.000798,-0.5382,2.308058,1.447655,0.100978,-9.799601,0.001927,-0.446245,3.735072,1254.348982,0.250336,-0.216441,0.064255,0.072291,1.8509,27.851668,8.226115,-0.359327,0.052988,-0.70292,3.479348,46.214286,6.567452,0.035236,0.007509,0.06938,2.014961,6.034683,0.976083,0.025059,0.00178,0.088558,2.341968,3.421043,0.208968,-0.01845,0.001434,0.155258,2.210522,2.361692,0.186502,wash-hands--
4811,9.217351,0.068888,0.396607,4.565592,1179.821415,8.944264,-0.742852,0.329293,0.670294,5.33199,95.092266,42.801429,-3.173235,0.387822,-1.951533,12.648211,406.174966,50.424848,-0.005932,0.142194,0.37456,4.072113,18.392577,18.209212,-0.017601,0.046076,-0.196795,3.047715,12.845614,5.912648,0.020453,0.023177,-0.43147,2.850104,8.317306,3.008169,-5.630685,4.667751,-0.551607,2.987545,722.157117,574.218171,7.114481,3.440066,0.363007,2.522983,911.765959,415.205042,-4.080809,14.118566,-0.152388,2.869761,523.773284,1812.122362,-0.292809,5.026791,1.148851,4.449556,138.453309,604.615444,0.022364,0.515141,-0.014192,2.231492,53.592039,66.00548,-0.081472,0.073956,-0.186867,2.40093,13.752537,9.572285,-6.133917,4.717786,-0.128014,2.293405,786.147503,588.390519,-6.483904,7.669186,-0.035759,2.393162,835.697428,845.07434,-4.213225,19.113518,0.335577,2.535718,546.038716,2369.463348,0.586893,3.481824,1.681098,8.429388,83.340593,432.321021,0.043185,0.475618,0.553081,3.885902,41.888221,57.059609,-0.006678,0.190204,1.032609,5.566038,19.215479,21.771087,-9.694259,0.004372,-0.085575,2.929203,1240.865553,0.552577,-1.474631,0.038545,0.101323,2.522517,188.776969,4.867013,-0.343981,0.128398,0.835225,3.243807,44.656895,15.812986,0.017396,0.00609,-0.539769,2.544954,4.130055,0.606723,0.006729,0.005263,0.035142,2.720207,4.117885,0.426996,0.003279,0.000852,0.13149,1.970024,1.579259,0.110906,-9.801478,0.001762,-0.576109,4.30407,1254.589187,0.228902,-0.254993,0.044916,0.332714,1.724543,32.644044,5.835824,-0.427256,0.03161,0.053002,1.911509,55.168768,3.27367,0.006188,0.004485,-0.136194,2.444858,3.682231,0.528386,0.018688,0.00102,0.673646,2.819389,2.407967,0.13149,-0.003251,0.001339,0.672228,2.887425,1.689874,0.160299,wash-hands--
5078,9.249279,0.094336,-0.133556,3.930766,1183.911269,12.138069,-0.919144,0.36615,0.304175,3.983584,118.36881,44.920007,-3.262743,0.4113,-2.046877,12.397425,417.649681,53.240243,0.044947,0.105315,0.728547,6.844944,11.759564,13.640409,0.007398,0.043318,0.144795,3.325021,10.139466,5.513446,0.053614,0.017051,-0.300434,3.560084,7.171847,2.148215,-5.96776,4.42071,-0.709027,3.307275,764.710931,554.535699,6.501642,4.667788,0.306188,2.322313,833.120068,582.907829,-2.493591,23.16178,0.074297,2.053572,370.360605,2451.739688,-0.892073,5.424888,0.872391,2.855305,140.734709,669.158051,-0.064358,0.416818,-0.247525,3.036248,41.627752,52.889189,-0.198912,0.145727,0.578923,3.520253,25.649714,18.79599,-6.793687,4.40845,-0.489819,2.453461,869.713368,570.296226,-6.262112,5.885943,-0.442201,2.108831,802.950571,729.792639,-2.019636,27.741028,0.31582,2.810874,293.261034,3303.827846,1.499008,2.199261,0.279066,4.489771,192.968264,279.286397,-0.158662,0.557736,0.280484,3.010993,51.033144,70.502464,0.080561,0.110109,-0.478757,2.404984,16.128557,13.279962,-9.685681,0.002945,-0.408562,3.426895,1239.76724,0.382311,-1.473364,0.03426,0.168467,2.950507,188.598103,4.409778,-0.209096,0.063714,0.478048,3.483794,26.770013,8.280763,0.033186,0.004213,-0.725146,2.902877,5.805332,0.299239,-0.009629,0.002832,0.93012,3.322932,3.226948,0.327371,0.006252,0.000715,0.272267,2.487223,1.744637,0.05477,-9.797348,0.001748,-0.62411,4.200656,1254.060572,0.224336,-0.218755,0.034205,0.760627,2.673519,28.246325,4.228713,-0.347058,0.039663,-0.442845,3.227956,45.271743,3.949716,0.024044,0.00374,0.025597,2.53781,5.146907,0.216199,0.035714,0.002306,-1.770402,6.327481,4.746581,0.273981,0.001497,0.00075,0.192088,2.896872,1.329297,0.070074,wash-hands--
5344,9.241244,0.087776,-0.231487,4.265196,1182.879705,11.404962,-0.988872,0.29565,0.621542,4.140393,126.833046,37.417103,-3.220165,0.367926,-2.10059,14.568992,412.312543,46.121966,-0.040243,0.140256,0.504111,4.63135,16.551794,15.583698,0.077548,0.030844,0.058549,2.990953,10.929157,3.679016,-0.046296,0.064987,1.052918,3.633535,13.36195,6.17552,-6.22523,2.052306,-0.288196,4.007385,798.061094,235.712791,6.963391,4.186463,0.786521,2.856081,892.851452,500.840496,-0.504751,20.700929,0.457572,1.806388,333.102292,2684.920297,-0.934143,4.991139,1.091202,3.032523,180.138801,360.87231,-0.133497,0.157489,-0.327973,3.076363,27.311235,13.277797,-0.123021,0.183632,0.576327,3.028695,24.063617,20.223174,-5.946916,9.349545,-0.742814,2.575741,763.968305,1148.924902,-5.839898,8.493913,-0.710876,2.883938,758.818232,834.04405,0.625744,26.707075,0.626015,3.111911,369.959752,3451.888216,1.636521,1.787546,0.158305,4.633064,214.39851,199.327692,-0.213948,0.347134,0.668475,2.440562,36.509707,43.309707,0.138422,0.274322,-1.40581,4.441451,36.69164,31.995146,-9.684554,0.002476,-0.773644,3.814559,1239.623382,0.304109,-1.473934,0.021009,-0.325355,3.608696,188.664558,2.725685,-0.244572,0.042204,-0.369707,2.645174,31.696539,5.09699,0.02217,0.003298,-0.875736,3.342855,3.840116,0.366468,0.021309,0.001329,0.366092,2.83833,2.727704,0.173203,0.013387,0.000349,-0.166738,2.757931,1.71351,0.045345,-9.783553,0.001728,-0.184733,2.397486,1252.295029,0.215597,-0.269006,0.034784,0.401739,2.011399,34.780072,4.141593,-0.470425,0.073549,-0.176658,3.094232,61.108208,7.843985,0.062611,0.014004,-1.164801,3.710118,9.504804,1.406484,0.08321,0.006879,-0.542501,1.640832,11.269538,0.679221,-0.008272,0.000992,-0.098698,2.327005,2.120308,0.118479,wash-hands--
5611,9.359816,0.097099,-0.372304,1.909173,1198.08701,11.463856,-0.614881,0.667745,-0.40643,2.059037,94.079543,44.671482,-2.975688,0.340639,-0.341751,2.93166,381.419395,37.866481,-0.048464,0.142489,0.465824,2.916226,23.476727,15.605221,0.166493,0.030187,0.254056,2.899919,21.398495,3.866338,-0.073363,0.068012,1.021068,2.881041,20.004651,8.199366,-5.652914,3.39073,-0.067535,2.229892,733.591468,209.219169,7.486527,3.604998,1.567475,4.797908,959.771368,423.223462,1.856959,14.789942,1.099551,2.901123,278.107223,1733.167781,-1.029166,4.708314,1.112346,3.152295,141.160762,571.397821,-0.216348,0.164017,-0.823994,3.126199,29.812991,20.942824,0.275838,0.667532,-0.43662,2.580171,49.098298,68.338336,-6.719731,12.091708,-0.624633,2.82351,873.681545,1199.432392,-5.440874,8.54544,-0.582948,2.489528,696.472567,1110.278332,4.009815,16.577556,0.325307,2.054603,527.251679,1924.643413,0.957987,4.006661,0.831269,3.92872,162.652166,339.831123,-0.427336,0.48567,0.125559,1.581913,55.541809,61.680736,-0.108046,0.733037,0.215425,3.119972,45.494913,74.292211,-9.65943,0.012255,-2.89014,14.488573,1236.412091,1.397395,-1.233376,0.731571,-3.481709,14.249005,160.889623,79.85987,-0.473014,0.578893,2.727067,9.648573,66.304905,63.693728,-0.171984,0.504482,3.816225,16.82095,34.065152,54.895384,0.100793,0.023824,-2.265301,7.270136,14.264486,2.511203,0.030181,0.001868,-2.1421,7.492819,4.568237,0.148576,-9.768318,0.002442,-0.565098,3.598929,1250.345171,0.299071,-0.360251,0.05674,0.874293,3.357756,46.206955,7.239034,-0.748908,0.309065,0.61011,2.577633,98.562497,31.851521,0.082514,0.024124,0.093249,3.012661,12.164472,2.559013,0.101717,0.007334,-0.004954,1.35911,13.722223,0.655519,0.00009,0.00179,-0.622537,3.222835,3.230021,0.067231,wash-hands--
5878,9.480995,0.092729,0.24924,1.685445,1213.56765,12.053523,-0.421445,0.751436,0.045205,1.767406,71.557402,85.770604,-2.351107,1.257876,-0.915755,3.073809,302.711665,146.604279,0.201199,0.397103,-0.162468,2.02536,46.102568,28.428633,0.346212,0.056962,-0.661126,2.172712,44.553538,7.072745,-0.013072,0.092501,0.816942,2.573324,22.331554,4.157176,-4.317801,8.786506,-0.258818,2.001717,553.346698,1130.945482,7.601236,3.98002,1.043502,4.762016,974.670773,464.586512,3.834267,2.436999,0.579215,2.6473,493.336385,277.118877,-0.081906,2.917345,0.721432,3.843691,96.040641,373.297851,-0.266504,0.170006,-0.988856,3.822668,40.65785,14.338748,0.789077,0.915496,0.329485,2.054019,101.067778,118.833966,-5.079739,18.863765,0.105634,1.609103,665.240184,2139.410785,-5.611005,18.259802,-0.052098,3.964062,735.15922,1983.67055,5.411904,6.933066,0.055064,2.987582,708.069781,560.322303,0.516649,5.139628,0.398748,2.58464,160.231491,588.54222,-0.639441,0.429597,-0.409515,1.957131,83.07316,52.657055,-0.45913,1.129318,-0.159847,2.15574,67.6648,132.796252,-9.690906,0.06982,1.300764,10.73855,1240.444896,8.726432,-1.339638,2.259024,1.132563,8.776098,171.474024,293.743584,-0.77763,0.86341,1.329365,3.71737,100.150428,110.32717,-0.332216,0.841095,2.529245,8.224173,45.38546,109.367279,0.061003,0.049306,-0.522845,3.668617,12.789062,4.782934,0.054722,0.004988,-0.753794,2.68607,7.104346,0.626263,-9.751675,0.003001,0.098946,3.007188,1248.214749,0.376326,-0.367522,0.108799,-0.976292,5.454782,49.79413,9.91892,-0.932996,0.3051,-0.055332,2.269375,121.401505,32.111767,-0.024895,0.084731,0.68988,2.427974,17.932337,6.863518,0.070143,0.015475,0.354545,1.645356,12.369752,0.863001,0.034248,0.007138,-0.794336,2.420522,6.039871,0.715665,wash-hands--
6144,9.521666,0.313212,0.92687,5.721637,1218.838281,38.222962,-0.423914,0.810124,0.243139,2.011131,91.082323,20.394392,-1.232105,3.218842,-1.059872,3.702916,159.948505,407.27707,0.336498,0.433377,0.368192,1.843216,50.040941,46.299638,0.417761,0.06077,-0.128001,2.096471,55.109063,5.083141,0.002612,0.10099,0.75037,2.44787,24.073137,11.587949,-1.582117,15.222068,-0.740812,3.171487,252.294852,1978.124373,7.572463,10.903326,1.439504,6.583785,972.043314,1332.527562,3.885215,4.748515,0.391335,3.965901,504.723889,499.500513,0.146441,1.938814,0.232135,4.108186,65.353681,251.227518,-0.128153,0.459384,-1.110736,3.375645,34.198608,53.627583,1.074473,0.682682,0.528603,2.626353,146.41024,48.766407,-3.39015,20.890085,0.662057,2.128715,454.410353,2427.844375,-5.436761,44.187769,0.797589,4.48209,696.461727,5733.677513,5.093262,8.295509,0.204514,2.85702,655.019113,1014.789075,-0.742384,5.271038,0.335674,2.530787,140.085264,629.484914,-0.981158,0.798614,-0.119103,2.240956,127.03366,98.049804,-0.318058,2.090301,-0.719327,2.599393,81.931804,205.58092,-9.697232,0.077493,1.049025,8.6893,1241.247744,9.999406,-1.047997,2.443491,1.493997,8.462217,134.954541,314.269892,-0.97485,0.856517,0.90357,2.836258,128.700777,95.606317,-0.398172,0.808268,2.479892,8.13913,64.279023,80.747358,0.04236,0.05369,-0.613174,3.341705,14.54581,6.538321,0.089386,0.004973,0.188083,2.220373,11.517763,0.618935,-9.739721,0.005089,0.64281,4.564601,1246.684571,0.650983,-0.231308,0.221844,-0.53162,2.213052,35.040084,23.272852,-1.079693,0.166624,0.349655,2.540927,141.262562,8.084543,-0.121713,0.101638,-0.074346,1.632872,23.597216,12.196831,0.048571,0.016218,0.02563,1.464325,10.080574,1.704257,0.073591,0.007474,0.151789,1.691347,9.722809,0.879829,wash-hands--
6411,9.519957,0.668205,0.324351,3.748981,1218.572157,86.205364,-0.521326,0.951012,0.141882,1.79669,74.85433,122.27033,-0.02903,3.824752,-0.505035,2.396298,135.123561,480.770353,0.684027,0.236021,0.922044,3.336121,89.377145,25.579828,0.346826,0.126433,0.723926,3.068741,48.480219,10.416159,0.150571,0.046276,0.917377,4.296752,21.183902,4.793297,0.160409,11.474601,-0.744933,3.146194,171.544271,1312.629259,7.551481,19.107315,0.175909,3.718093,966.851043,2476.578829,4.589323,9.532799,-0.197744,3.360615,595.57039,1086.945582,-0.517397,3.719923,0.413548,3.408204,84.570459,446.662668,0.403246,1.288203,-0.749298,2.75863,81.503475,167.072476,1.265016,1.476973,1.732251,5.664397,162.318183,190.020286,-2.792701,28.115134,0.597322,2.43767,406.547053,3061.088622,-7.531986,65.571072,0.542577,2.906388,966.767347,8444.400826,3.875144,18.41457,1.285241,6.321066,500.051553,2330.73383,-0.403159,7.649421,-0.200956,2.768323,178.217283,908.540187,-1.101449,0.878378,-0.610469,3.209533,145.765407,92.462933,-0.258,4.770378,-1.111542,3.089513,125.839106,610.412991,-9.709323,0.079017,0.903095,8.198698,1242.796616,10.145105,-0.668792,2.530595,2.05854,9.564749,85.885128,328.298656,-1.064379,0.840895,0.653902,2.640713,136.913278,106.426441,-0.489119,0.75038,2.494262,8.3079,62.668395,97.452293,0.001522,0.058147,-0.975154,3.402069,14.697322,6.511147,0.112362,0.003225,1.039427,5.201627,14.582588,0.327277,-9.749636,0.006952,0.434532,3.011662,1247.954579,0.860118,0.049583,0.339421,0.245734,1.626195,43.663106,43.86884,-1.194655,0.201862,0.031164,2.158949,154.66032,17.731653,-0.25388,0.060332,-0.882814,3.281583,34.526028,5.687582,-0.003438,0.01027,-0.178443,2.166287,5.336681,0.886733,0.115297,0.003598,0.753811,3.688525,15.157362,0.278359,wash-hands--
6678,9.515244,0.716106,0.272414,3.309803,1218.065459,88.701972,-1.076422,0.747834,-0.403494,2.300778,139.513248,89.65113,0.856866,2.212545,-0.273266,2.93401,127.559385,220.368611,0.878773,0.0822,0.137224,2.460122,112.866936,9.314991,0.182776,0.202177,0.025799,1.673969,35.103718,25.63972,0.209656,0.028222,0.092813,2.583425,26.866743,3.643579,1.07414,9.07148,-0.56551,3.440679,160.113752,1072.787592,5.587,28.587488,-0.319105,2.50769,728.710044,3406.219975,5.857009,16.130318,0.049738,2.097898,759.014475,1874.348336,-0.511872,3.872031,0.387634,3.163731,103.629059,437.675278,0.557533,1.074626,-0.756084,3.139174,90.591673,90.308101,1.124091,1.728197,1.208992,3.796425,145.351739,217.998947,-1.316985,15.882593,1.018096,4.955427,241.745676,2041.472,-7.687332,70.552694,0.378834,2.578579,988.141289,9043.806934,3.852323,17.932961,1.399208,6.439425,533.186302,1678.797835,0.097605,7.128992,0.123403,2.868095,164.771164,908.71253,-0.723049,1.533541,-0.422226,2.394634,110.434115,141.791808,0.085186,4.566826,-0.760874,2.711305,153.07686,530.954052,-9.766324,0.064976,0.896845,10.285053,1250.091786,8.36045,-0.442829,2.19787,3.263378,13.801363,68.76594,261.735315,-0.874786,0.526321,0.710693,2.734352,112.018506,68.285526,-0.381761,0.342845,3.832999,18.552965,51.123292,41.019194,-0.092228,0.018819,-1.275541,7.771977,11.808635,2.446046,0.104559,0.003289,0.802103,4.477342,13.562632,0.35112,-9.698933,0.046747,-2.809745,12.12935,1241.479595,5.445846,0.593526,0.645977,-0.82841,3.789538,75.972654,83.994206,-1.104999,0.165616,0.298708,2.569205,141.998593,19.021969,-0.734525,0.63476,1.823095,4.879432,103.297585,53.484517,-0.046088,0.04408,-1.986102,10.297425,13.0078,5.687906,0.111802,0.010294,2.313769,8.525619,14.661765,1.177333,wash-hands--
6944,9.493806,0.742378,0.225438,3.10429,1215.231361,95.600289,-1.522765,0.334964,-0.597226,3.296741,194.933806,43.442563,1.443986,1.216054,-0.526882,3.775823,184.905377,157.685854,0.676647,0.124253,-0.12491,2.409345,89.176111,8.999338,0.032629,0.116965,-0.356036,2.853078,23.53907,6.691099,0.12149,0.039503,-0.389347,2.223476,17.431389,4.152648,1.616797,9.453599,-0.152522,2.970871,222.258451,1125.007203,4.752868,27.115022,-0.728632,3.038877,616.775592,3362.299192,7.019105,19.743448,0.28709,2.170958,907.504269,2307.610285,-0.712704,3.766538,0.161912,3.303726,101.434501,458.589524,0.228597,2.005734,0.18319,3.112583,69.067212,201.351065,0.601744,2.02913,0.305821,2.120421,90.087833,229.196947,-1.054815,16.760899,1.06379,4.77402,213.392329,2098.243686,-7.114323,64.723066,0.679696,2.976927,916.856926,8235.921634,2.513681,40.433152,1.281657,4.05323,407.110959,4270.643801,-1.505815,17.198013,0.49571,2.530382,336.312073,1030.691144,-0.749552,1.585992,-0.465108,2.306355,119.823848,124.453075,-0.030794,5.208539,-0.564784,2.504077,126.894893,672.814948,-9.761758,0.011699,-1.258308,4.911166,1249.506586,1.457493,0.099285,0.10713,0.288924,2.172519,21.366273,12.000179,-0.626796,0.268817,1.19259,3.595188,80.259442,34.879662,-0.249848,0.014163,-0.307495,2.615739,32.85154,0.945383,-0.037401,0.00843,-0.041876,1.790498,6.742214,0.738576,0.058765,0.006664,0.680137,2.356306,7.778252,0.804679,-9.756618,0.144887,-0.382252,4.374092,1248.884425,17.359011,0.586732,0.731452,-0.553097,3.415977,88.08909,61.470629,-1.086437,0.449453,-0.299768,3.46555,141.561093,47.321794,-0.721226,0.722118,1.4116,4.098022,97.12306,79.446322,0.16098,0.280888,-1.168748,3.451565,30.641138,33.757395,0.033866,0.030367,0.863802,2.256457,12.124298,3.756566,wash-hands--
7211,9.528016,0.571091,0.073497,3.838159,1219.662757,71.293399,-1.38394,0.476676,-0.690801,3.067163,181.144147,39.236327,1.491752,0.774191,-0.58178,5.231475,191.398175,97.941153,0.613711,0.152387,-0.201047,2.255247,78.592444,19.72196,-0.052803,0.062522,0.335936,2.529409,14.577544,7.994753,0.005214,0.061011,-0.476999,2.361205,18.022085,7.705222,2.253119,11.863498,0.095498,2.149255,296.018708,1471.955134,4.609911,34.528924,-1.65772,7.321878,640.217647,3510.670777,6.777672,35.248077,0.855591,3.697271,904.180809,3553.019842,1.045908,16.604926,-1.148865,3.85751,274.09144,2019.211057,0.105397,2.037682,0.045172,3.023318,67.626923,213.274877,0.568677,1.996395,0.227314,2.099926,96.450466,252.546257,-0.170506,21.594208,0.914499,3.907201,236.761715,2667.86283,-7.574996,54.423509,1.170515,4.60648,986.913314,6539.164157,-0.022136,68.278361,0.382644,1.734577,467.582002,6733.806322,-0.803866,17.6303,0.806977,2.860255,249.565732,1623.73871,-0.090643,1.253362,0.010018,2.120853,59.613845,162.982009,-0.13106,4.929611,-0.675434,2.794471,131.78792,577.105282,-9.77858,0.004037,-0.795841,3.540464,1251.659288,0.482621,0.166774,0.064126,-0.026518,2.135637,26.655873,4.293391,-0.599953,0.151466,0.833839,2.705282,79.656718,12.586452,-0.179735,0.029436,-0.147851,1.763327,23.655998,3.346466,0.007247,0.011345,0.097172,1.730503,9.031901,1.475166,-0.003158,0.00807,-0.026849,1.456826,7.458173,1.045691,-9.763858,0.156177,-0.373719,3.876516,1249.786352,19.810256,0.722626,0.837292,-0.329961,2.933167,92.735007,108.172702,-1.154599,0.568473,-0.344962,2.658112,147.927711,73.270292,-0.635224,0.812742,1.345297,3.81477,97.247534,60.508208,0.132342,0.30199,-1.114828,3.31565,29.242706,30.627921,-0.017642,0.028683,0.162606,1.830774,8.905563,3.028303,wash-hands--
7478,9.602391,0.182123,0.42646,4.062237,1229.113538,23.402688,-1.095684,0.715222,-0.159494,1.734582,142.498155,82.900915,1.457724,0.264855,0.282309,3.356907,186.607751,34.377504,0.354976,0.170384,-0.408424,2.391749,45.555629,21.984949,-0.039682,0.042734,0.254806,3.358219,13.259009,3.176469,-0.058982,0.039833,-0.83666,3.682959,14.940345,2.541205,3.229877,9.257067,0.458084,2.195701,419.875689,1118.611643,4.57243,26.571407,-1.717707,10.450446,585.337012,3454.033264,4.63462,48.047614,0.19595,2.063018,595.308815,6208.546245,1.151936,15.698624,-1.295486,3.930283,263.739299,1282.324413,-0.321822,0.974175,1.078813,3.833161,62.906625,106.12422,0.171827,1.114202,-0.787326,2.195039,58.632801,144.552858,0.847716,12.43356,0.722103,2.801891,228.728181,1489.056874,-5.953324,29.884483,1.970497,11.684342,763.487951,3850.605442,-1.873755,68.286199,-0.1954,1.603703,547.5393,7300.725343,-1.322184,13.998356,1.094658,3.223214,251.136297,1273.766236,0.147511,0.786549,0.049156,2.639889,47.298971,92.928822,-0.32012,1.977282,0.235766,2.971711,73.422569,223.50773,-9.779925,0.002042,0.264509,2.149611,1251.83052,0.260596,0.067763,0.119661,0.192325,2.019738,24.119498,15.137961,-0.630932,0.102743,0.211604,1.915275,80.814387,13.221372,-0.065998,0.038433,0.481512,1.981846,16.267823,4.790148,0.048773,0.006399,0.650495,2.700893,8.196852,0.38422,-0.06429,0.005719,-0.730886,2.188159,8.546568,0.659183,-9.744499,0.155681,-0.233344,3.841343,1247.358852,17.751731,0.644184,0.862061,-0.551476,2.919917,85.559795,103.817903,-1.169392,0.512774,-0.508956,3.207992,151.387302,58.52811,-0.518115,0.931132,1.330197,3.579782,73.996079,109.623767,0.105676,0.309501,-1.206671,3.378937,33.742761,38.117898,-0.075902,0.021712,-0.651258,2.983852,10.05738,2.716047,wash-hands--
7744,9.575491,0.139493,0.204873,5.508281,1225.662982,18.139535,-0.788364,0.580603,0.433558,2.026502,105.685925,59.842204,1.558525,0.258603,0.713342,3.911178,199.505257,33.560513,0.128092,0.078708,-0.764317,2.52166,19.296612,10.188143,0.007247,0.021558,-0.854358,3.772796,7.194775,2.749404,-0.102577,0.017668,0.321432,2.300169,15.067574,1.430302,3.673382,6.680935,0.410666,2.406539,490.75322,555.261461,6.143971,21.044979,-1.799352,13.129549,790.234147,2641.700297,3.397069,41.18841,-0.182278,2.563295,571.813133,3166.972611,0.886464,19.695486,-0.984048,3.021638,305.192448,2329.385943,-0.196372,1.180625,0.974157,3.229091,63.190193,152.52639,-0.24819,0.774854,-1.54262,4.220676,50.736045,90.239312,2.627792,5.331692,1.345272,5.815599,340.515089,648.683526,-6.914198,24.92268,2.223149,14.356871,885.481633,3227.69287,-5.114075,35.52979,-1.036568,4.197699,701.353077,3613.935568,-1.435315,13.128868,1.158747,3.473505,246.670568,1277.141196,-0.082965,0.56374,0.014953,2.88022,43.550263,44.989058,-0.572812,1.799664,-0.102671,3.399792,89.10053,193.33187,-9.75715,0.002462,0.456209,2.658794,1248.915297,0.316195,-0.235381,0.203626,0.079606,1.934785,35.096395,26.441192,-0.789129,0.08227,-0.350367,1.789957,101.585432,8.84604,0.038215,0.012628,0.973985,3.283522,8.325671,0.921624,0.084549,0.00147,-0.968505,3.101304,10.834361,0.187031,-0.113204,0.001704,-1.275214,3.89311,14.531814,0.202453,-9.797749,0.110694,0.085228,4.767631,1254.115226,14.262711,0.249013,0.452675,-1.053329,5.618915,45.24284,42.497728,-1.097081,0.506672,-0.259778,3.102665,140.55622,65.305785,-0.020483,0.139725,2.028545,7.565805,16.395797,14.571548,0.099573,0.272704,-1.485578,4.231967,26.919985,26.537951,-0.117161,0.012023,-1.444904,7.306157,15.549713,1.295245,wash-hands--
8011,9.627608,0.137708,-0.39697,4.27994,1232.334348,17.901473,-0.365718,0.424072,-0.117079,4.075763,47.180606,54.604028,1.498866,0.259647,0.715403,3.913366,192.506193,29.82945,0.089655,0.06658,-1.205253,3.808693,20.320661,4.193965,-0.013321,0.015603,-0.617184,3.736663,4.970665,1.807732,-0.108294,0.018212,0.216801,2.131642,15.880784,1.415378,4.256392,12.626853,2.713384,15.109354,546.371066,1615.172521,7.084801,22.630047,-1.22516,10.426433,911.355105,2812.775889,0.447218,43.542264,-0.182658,3.583535,329.111856,5603.475762,1.594282,23.01922,-0.708424,2.334435,342.653515,1790.587662,-0.048299,0.755678,0.615531,2.482336,40.280553,91.706549,-0.043637,0.78088,-1.018259,2.879859,56.080353,52.115899,3.477523,4.133156,1.854748,13.05232,445.164146,536.859709,-6.386511,67.047566,2.322403,12.602328,818.278893,8697.504818,-6.942782,16.848015,-1.706247,12.37986,894.310118,2031.626874,-0.14024,3.837144,0.424061,3.427773,97.796989,474.104216,0.241387,0.342044,-0.395061,2.586189,39.719303,34.589512,0.124771,1.579713,-0.777971,3.312275,62.172695,182.252575,-9.715728,0.00778,-0.804192,4.13614,1243.613646,0.994118,-0.625339,0.227127,0.076358,1.975682,80.051526,29.516349,-0.849504,0.077092,-0.918856,2.827586,109.671834,6.782446,0.072739,0.003807,0.032015,3.433886,10.064456,0.263183,0.143208,0.019752,-2.493955,8.955254,20.060739,1.514944,-0.124732,0.000862,-1.896678,7.708479,16.07565,0.056241,-9.743346,0.01648,0.901722,8.528686,1247.149034,2.115041,0.203619,0.376547,-1.649951,7.368563,33.865812,48.312465,-1.025447,0.220637,0.67729,3.641477,131.916974,25.936316,0.090823,0.010842,1.590383,5.701831,12.817376,0.947364,-0.09532,0.010765,3.004211,15.467888,12.215583,1.394808,-0.116595,0.002589,-2.360421,12.815653,14.951623,0.323796,wash-hands--
8278,9.655613,0.124289,-0.280374,3.469357,1235.918492,16.162616,-0.000014,0.375656,-0.538358,2.840806,31.7683,32.828323,1.52445,0.150511,0.763767,4.221951,195.130224,19.579285,-0.010861,0.014157,-0.074341,2.23273,7.175783,1.517407,-0.051003,0.009097,-0.186041,3.787494,6.799184,1.12583,-0.025756,0.010483,0.294812,2.609668,5.402527,1.363788,3.701598,10.427341,3.12997,19.507322,475.618884,1328.640958,8.107501,5.656038,0.429326,4.493611,1038.333261,716.62665,-0.660204,26.991497,-0.042963,4.648539,254.900967,2918.240724,-0.106308,11.238962,-1.521718,5.316856,191.377352,1229.774427,-0.068185,0.540803,0.771959,3.375541,33.469524,68.921601,-0.22124,0.390945,-1.021088,3.198253,41.212013,48.976569,3.827969,1.925129,-0.679352,7.676523,489.983558,250.730266,-6.282887,49.879175,2.749616,19.175832,806.303058,6432.374887,-5.796114,10.899156,0.59893,4.052674,749.994098,1225.696395,0.572208,5.455162,0.077868,3.616495,132.041163,517.76349,0.13067,0.178939,-0.594486,3.172175,26.524402,23.076801,0.224351,1.037476,-0.644434,4.56522,51.903295,132.84534,-9.763755,0.040736,2.095159,8.351039,1249.776596,4.663575,-0.591804,1.032496,-2.483305,11.209905,87.10375,104.910292,-1.281231,0.852856,1.589371,4.459391,169.173532,83.527857,-0.12284,0.308503,2.543814,8.595692,25.182549,34.52217,0.126857,0.207064,1.363319,6.623358,25.745454,24.88096,-0.045728,0.027707,-1.670188,4.42684,11.230826,2.687667,-9.739429,0.002804,-0.417178,3.626385,1246.648461,0.3055,-0.298957,0.314219,0.323746,1.905978,46.015526,40.553111,-0.866696,0.122411,0.232996,2.690965,110.984005,15.754936,0.088672,0.006874,1.046099,3.976447,11.429527,0.865287,-0.056802,0.004052,-1.023358,3.475566,7.393741,0.498317,-0.114954,0.002576,-1.436448,4.71671,15.091075,0.156812,wash-hands--
8544,9.741072,0.242296,-0.987588,4.84221,1246.866005,31.158402,0.039142,0.427167,-0.27813,2.272579,36.595839,46.312332,1.344677,0.272414,1.68571,6.902475,172.194846,35.009045,0.067318,0.022157,-0.680332,3.060088,9.498657,2.877277,-0.082299,0.014411,0.003275,2.921308,10.902086,1.748785,0.083147,0.0373,-0.519761,2.26321,14.228123,3.435024,3.096976,10.320957,2.701676,17.66715,397.781949,1324.841545,8.44606,5.866185,0.699516,4.539099,1081.099739,762.697786,-0.276437,26.214401,0.116036,4.884921,228.867691,2597.192587,-0.455161,12.585668,-1.424671,4.92211,170.710071,1227.84489,-0.013699,0.747553,0.162604,2.821809,44.11228,72.61132,-0.126884,0.362523,-0.741701,3.058751,33.76304,33.232152,3.498679,3.795712,0.240312,3.81798,452.412835,428.108867,-7.374962,50.297787,2.299057,17.306836,950.019107,6359.375697,-4.762891,12.341024,0.920294,4.300198,616.723935,1467.026615,0.00831,6.731731,-0.234703,2.759537,160.236495,697.263723,-0.04318,0.214747,-1.024589,3.642571,28.210788,15.77633,0.296797,1.042117,-0.451236,4.365522,56.413766,107.904372,-9.6591,0.422157,-1.968433,10.004076,1236.402061,53.430226,-0.810907,1.660122,-0.974811,6.673546,104.677558,212.952089,-1.586213,1.387866,0.957632,2.803293,203.063751,180.284741,-0.358908,0.409341,1.339604,3.703425,46.061177,53.052041,-0.060713,0.472105,1.112166,3.522669,38.005796,53.221765,-0.01771,0.026961,-1.291139,3.638606,10.982401,3.012981,-9.749365,0.005535,0.178393,4.776992,1247.918691,0.718541,-0.553915,0.203983,0.250253,1.92763,73.726525,20.039297,-0.61827,0.161458,-1.52691,5.829436,79.202476,20.838485,-0.038588,0.036042,0.876356,2.189161,14.399139,4.05972,0.035333,0.02678,-1.868378,6.608204,8.966485,3.014573,-0.093529,0.004882,-0.806261,2.371714,12.038126,0.60945,wash-hands--
8811,9.680502,0.340638,-0.325142,3.707447,1239.120888,43.64318,-0.286764,1.113552,0.476954,2.389524,70.260263,87.838227,1.149901,0.265564,1.225175,5.004518,147.247989,34.258498,0.105026,0.027336,-0.512602,2.571326,13.495659,3.532216,-0.059439,0.015062,0.403786,2.833611,10.941675,0.977101,0.120562,0.035761,-0.065467,2.1686,16.819333,3.940065,2.739617,10.68528,2.275568,15.425025,350.692743,1389.18339,8.344348,5.794103,0.626251,4.641623,1070.872038,658.535414,0.138553,28.654775,0.333137,3.829512,336.34426,3206.644935,-0.644174,10.039292,-1.891951,7.081196,146.857771,1093.073945,-0.059463,0.650654,0.008886,3.539833,47.358484,82.985516,0.114494,0.22197,-0.903553,3.490568,25.677726,21.806885,2.730977,5.089321,-0.350123,2.676277,353.956566,612.776644,-6.90392,49.679886,2.523804,18.382641,911.641703,5663.827855,-5.031486,12.703604,0.687012,3.844975,686.741416,749.706266,0.033874,7.532327,-0.216541,2.319775,187.155574,931.406702,-0.030564,0.226069,-0.749327,3.463236,25.232129,27.322444,0.469375,0.764507,-1.082521,4.788524,60.421979,98.763478,-9.694498,0.429724,-2.071928,10.087145,1240.940243,54.124664,-0.670772,1.780118,-0.617932,5.521028,85.8865,231.402229,-1.472723,1.565824,0.943011,2.621699,206.61056,90.07856,-0.436882,0.366769,1.277946,3.790671,66.626278,26.867709,-0.09726,0.466746,0.972936,3.378202,45.668211,46.935352,0.049571,0.023146,-0.578864,2.773053,11.440454,2.740723,-9.776723,0.035787,1.282638,9.139459,1251.424752,4.484601,-0.588987,0.263755,0.080774,2.320348,78.957382,25.560932,-0.936504,0.850926,1.290855,4.910183,129.082483,74.275945,-0.21535,0.074384,0.37655,1.835005,27.786383,9.478585,0.285181,0.15438,-0.847515,2.060908,38.725124,17.423405,-0.145002,0.022315,1.072431,3.572418,21.394557,1.104129,wash-hands--
9078,9.661242,0.330858,-0.377927,3.933472,1236.642123,42.906609,-0.785231,1.489787,-0.0954,1.47598,100.748605,192.987723,0.933341,0.301088,0.633702,2.953943,119.482146,39.096836,-0.037404,0.086789,0.282168,2.369667,17.554647,6.757721,-0.037742,0.021786,-0.174164,3.230661,8.286014,2.550862,0.110816,0.044187,0.261225,2.293285,20.114688,2.517031,2.427432,1.983073,-0.148827,1.908888,320.561533,159.164015,7.150514,6.153102,0.124708,1.859702,917.328426,740.112715,2.915571,22.877699,-0.038196,1.31499,403.877757,2950.538309,-0.943793,6.733529,-1.628361,6.615758,220.364016,336.638969,-0.008983,0.436131,-1.135249,3.696113,40.515751,30.677215,-0.186014,0.182895,0.558146,2.614596,28.209088,21.408784,2.361776,5.590857,-0.719172,2.541876,326.506584,485.908456,-8.570637,4.460952,-0.485412,2.994606,1097.042992,580.026761,-3.116395,8.61745,-0.056955,2.350091,405.508818,1036.147978,1.178682,8.604664,-0.134917,1.813108,241.069454,557.785632,-0.439331,0.365023,0.587881,2.809331,56.298898,47.351526,0.335904,0.294212,0.260477,1.850448,45.410443,34.870064,-9.737802,0.42698,-2.287295,10.796788,1246.485935,53.651999,-0.330876,1.739446,0.065459,5.47197,54.854724,206.89656,-1.277791,1.999173,0.727139,2.382036,163.568808,259.897543,-0.411402,0.392055,1.19669,3.593364,54.478714,47.88567,-0.168101,0.417388,0.925377,3.637639,37.615962,48.668822,0.087852,0.01532,-0.700129,4.057245,11.509332,1.896842,-9.525767,0.42329,-1.428389,4.422685,1219.428875,49.983587,-0.736827,0.653613,-0.089067,3.310986,97.815782,74.333576,-1.692294,2.507104,0.524592,1.894367,220.165155,301.384882,-0.109876,0.578755,-2.353432,7.795476,41.688145,50.819812,0.110162,0.636299,1.241533,3.908344,52.089281,42.832273,0.113323,0.408728,-1.887771,5.456677,34.459452,37.646134,wash-hands--
9344,9.660511,0.33559,-0.331827,3.792805,1236.573224,42.552883,-1.303579,0.834317,-0.828354,2.726908,175.061332,63.974085,0.882859,0.289196,0.419207,3.153617,114.91774,30.69759,-0.225684,0.19449,0.235545,2.178857,31.456467,24.960092,0.016085,0.025987,0.000806,2.856263,8.33915,3.300178,0.015204,0.083453,0.039973,1.530667,23.520569,10.832482,2.237017,2.7402,0.056855,2.495547,287.392124,346.808935,7.256302,8.454897,-0.472009,2.720912,949.803432,473.297577,2.998086,24.119163,0.208726,1.688947,555.340005,578.657675,-0.139965,13.379488,-1.026074,2.915521,289.608689,1739.624877,-0.152433,0.623452,-0.561311,3.268784,49.531095,77.648319,-0.173038,0.222003,0.255144,2.360603,26.329709,27.979618,1.235886,8.251873,-0.612012,3.792886,159.410614,1067.252586,-9.003795,6.120034,-0.076476,3.24032,1154.180167,733.768078,-3.141816,10.714833,0.234853,3.09589,403.46135,1376.540274,-0.228841,8.967079,-0.610179,2.618656,178.537943,673.673574,-0.011381,1.472532,-0.765655,2.616014,77.425401,126.74101,0.1926,0.396712,0.145695,1.911122,36.850458,49.120963,-9.690487,0.391792,-2.46266,11.943383,1240.48554,46.883267,-0.311043,0.999608,2.190961,7.336298,53.168919,115.785678,-0.670666,1.292325,1.934579,6.446401,99.223622,128.746747,-0.153783,0.256162,1.188455,4.297615,33.083705,31.825659,-0.123144,0.259574,2.243494,7.063284,23.112246,31.176941,0.009294,0.01085,0.642021,2.421175,7.372805,0.570542,-9.493862,0.585612,-0.415734,3.21594,1215.444314,67.2751,-0.324417,1.03144,0.011391,3.098458,49.895737,121.989817,-1.989233,2.086367,0.232866,2.144176,270.502779,138.931566,0.159407,0.959817,-1.089012,2.692838,67.611823,116.625473,-0.003549,0.832862,0.874065,2.501733,70.499619,106.780949,0.201352,0.522549,-1.175544,3.179818,50.717347,67.76075,wash-hands--
9611,9.52555,0.258277,0.402078,2.214259,1219.353924,30.352685,-1.270016,0.979515,-1.069482,3.454978,168.968357,93.665457,0.903962,0.330287,-0.411526,2.3662,115.814196,42.554586,-0.58508,0.281494,-0.111278,2.034617,74.896732,36.594028,-0.007922,0.042099,0.55136,2.88444,11.797324,3.281546,-0.178311,0.060303,-0.383089,1.908565,23.904588,7.040281,1.192542,5.950313,0.283421,2.494569,223.96092,347.414894,7.02389,10.14717,-0.670797,2.533398,899.116821,1317.855779,3.852854,21.670104,0.61302,2.25333,505.512977,2622.071913,-0.156154,19.193395,-0.370725,2.584149,263.990428,1396.201061,-0.376772,0.490372,0.01214,2.986697,53.541762,55.193672,-0.524045,0.684043,0.716018,2.947556,70.972049,80.42067,0.769316,8.65142,-0.624801,4.052119,203.155489,1061.797939,-8.708128,9.623669,-0.381078,3.269327,1117.907,1136.084185,-3.498826,13.492344,-0.094425,2.816862,472.728622,1390.946802,-0.624893,11.238629,-0.315953,2.704701,217.894532,1328.053997,0.121379,1.475147,-0.453153,2.34116,97.783253,180.80918,0.118058,0.426807,0.0493,1.83435,33.034789,55.361933,-9.792422,0.01553,1.580295,10.822705,1253.430071,2.020246,-0.270588,0.473187,1.322765,3.75873,57.643704,27.831896,-0.353639,0.196968,-0.423231,3.216289,53.121136,13.346556,0.202688,0.122621,0.007833,2.631044,25.955074,15.941721,0.202538,0.078072,-0.651706,2.315921,26.763094,9.451909,-0.019416,0.018146,0.420159,1.908093,10.808557,2.318555,-9.467663,0.585992,-0.319293,3.162367,1212.076789,67.89065,-0.079135,1.071349,0.52776,3.181423,55.694652,137.820026,-2.33434,1.259308,0.671993,2.221363,300.735189,145.299237,0.40496,0.903986,-0.487949,2.142395,70.336151,81.671462,-0.050836,0.809807,0.768625,2.458877,59.592507,49.603869,0.127992,0.57069,-1.249524,3.147544,53.248694,33.461488,wash-hands--
9878,9.697869,0.252122,0.215395,2.636557,1241.4024,29.82152,-0.442799,2.182726,-0.310479,1.540943,122.313691,278.727406,0.574905,0.653823,-0.112744,2.354825,89.470961,43.910329,-0.882942,0.130904,-0.182833,1.684677,113.656969,14.72192,-0.086293,0.06684,0.13714,1.850012,20.036058,8.570493,-0.262595,0.025596,-0.325409,3.224804,35.616288,1.126157,0.759743,7.347136,0.049586,1.982043,192.264518,949.288553,8.004353,15.24656,-0.309906,1.745098,1029.57882,1819.883348,1.319567,27.95107,-0.153525,1.815658,368.40019,3362.513038,1.38595,25.521584,-0.06467,2.34307,307.044808,3123.680331,-0.857182,0.488853,0.010605,1.986382,110.055836,62.392867,-0.550342,0.725205,0.438688,2.871674,73.113831,88.215814,0.204546,10.48468,-0.727654,3.434903,207.51135,1341.301915,-7.533652,30.346775,-1.127799,3.628052,968.42516,3819.73857,-4.302469,21.074481,0.163098,2.234588,554.68837,2670.680063,-0.259167,12.55853,-0.129832,2.331861,238.29497,749.136335,0.380307,1.469398,0.105362,2.196776,82.255903,146.822494,0.739617,1.855454,-1.243647,4.059645,107.137482,201.339948,-9.688479,0.202013,-0.454409,4.708203,1240.180588,24.094909,-0.251368,1.187048,-0.138015,5.028558,54.811496,148.629671,-1.057106,2.21875,1.274978,3.526374,143.405254,252.694885,0.409977,0.858417,0.496179,4.989729,56.379202,104.883558,0.144027,0.293582,1.630779,5.48139,36.365526,22.581804,-0.006871,0.063052,-0.6925,3.424479,15.371508,7.081421,-9.429672,0.532904,-0.33106,3.58478,1207.253476,59.503379,-0.220568,1.088354,0.102938,2.832593,68.141545,80.474839,-2.166804,1.245109,0.976759,2.668506,281.198792,127.797037,0.650603,0.607545,-0.437283,2.895989,86.773597,69.563707,-0.247801,0.545527,1.135873,3.014226,46.014391,70.584398,0.17604,0.528442,-1.273277,3.247947,49.929889,64.733318,wash-hands--
10144,9.715027,0.309853,0.168632,2.097335,1243.523454,40.289545,0.250631,1.513453,0.278111,1.764374,82.99096,126.625946,0.375408,0.873527,-0.265977,1.951189,70.103025,112.348268,-0.828008,0.19918,-0.60044,2.424268,110.845928,9.170376,-0.054894,0.086133,-0.075256,2.020456,23.81036,2.984797,-0.17248,0.081442,-1.116949,3.738704,24.635154,8.694119,-0.026799,5.816473,-0.503865,2.830608,115.413831,545.247922,9.501428,10.895419,0.190742,2.20336,1216.740977,1395.795637,-1.255116,13.750065,-0.536037,2.778299,182.659336,1668.037676,0.573129,24.960151,-0.389302,2.470875,278.775261,3243.322675,-0.790335,0.564317,0.059725,1.800729,106.559609,55.592414,-0.379167,0.754673,0.872727,3.220373,64.738053,68.997448,-0.54184,8.786662,-0.802064,3.360744,215.29349,1109.8806,-6.91609,28.947453,-0.949233,3.457483,905.349132,3193.243801,-5.669104,17.107245,-0.274108,2.715367,734.636907,2016.073941,-0.895961,8.692023,0.143764,2.702789,180.215541,1128.629392,0.532764,1.046001,-0.191192,2.397666,78.24177,132.626601,0.795374,1.773866,-1.24552,4.18658,111.546973,197.681627,-9.638695,0.333681,-0.352188,3.624462,1233.756819,43.236374,-0.759773,2.270008,0.341597,3.949034,98.572844,291.065175,-1.414526,1.799371,1.166561,3.456185,190.771329,176.654837,0.418853,0.930283,0.52357,4.380679,63.065256,103.460996,0.073083,0.352124,1.21238,3.833318,39.271475,42.839542,-0.001217,0.067165,-0.560783,3.029833,14.938506,8.310668,-9.643429,0.198537,0.992948,7.21176,1234.386777,24.72475,-0.13865,0.64658,-0.748056,3.031393,53.447339,82.698511,-1.603467,0.255811,0.160565,2.119732,205.247198,33.241762,0.509152,0.305191,-0.94322,3.289336,65.286636,39.457211,-0.051166,0.192316,2.6483,9.334316,19.87154,20.273337,-0.032491,0.175442,-1.929548,6.760129,23.882309,14.039538,wash-hands--
10411,9.685186,0.274827,-0.069863,2.29593,1239.882844,28.694671,0.56102,0.767977,-0.073008,1.616681,94.865864,38.868008,0.151668,0.637468,-0.753789,3.188179,56.020745,39.073328,-0.531519,0.52379,-0.499882,2.039891,69.618583,64.650287,-0.097998,0.075305,-0.38568,2.52923,22.28451,9.363658,-0.076862,0.077316,-0.361165,3.011814,18.468338,8.955746,-1.011092,4.424129,1.478656,5.819419,130.404347,571.224891,9.062296,13.852357,0.678022,3.064835,1161.984976,1727.124114,0.488158,30.999803,-1.404249,5.795989,266.586929,2964.89924,-0.998902,22.196222,-0.977175,3.728667,221.106472,2548.067791,-0.716577,0.904534,-0.647446,2.840719,91.948276,116.958703,-0.326008,0.768402,1.032464,3.304808,63.966359,89.687301,-1.784619,11.409571,0.801986,4.227771,233.94104,1443.190817,-6.378642,28.802071,-0.759514,3.114797,817.900481,3708.382156,-6.170338,19.144426,-0.772437,4.156922,805.232936,2098.786872,-0.191233,8.921086,0.540138,2.764495,178.65388,1002.14314,0.073822,0.840503,0.101328,2.753874,61.524712,106.955655,0.757317,1.834729,-1.220804,4.117037,119.449265,161.250861,-9.629511,0.337693,-0.294845,3.522289,1232.708551,38.779763,-1.003919,1.98797,-0.024444,4.924814,129.743929,253.406751,-1.461699,1.755029,1.098882,3.515758,201.248931,140.980837,0.313226,0.978008,0.20323,3.830367,51.697645,126.040246,-0.015976,0.345288,0.813329,3.354659,29.669449,30.993209,0.047946,0.062785,-0.086897,3.135474,15.65261,7.912304,-9.646309,0.025908,-1.157788,5.600468,1234.729649,3.285306,-0.404827,0.350227,-0.572681,3.014574,62.157531,26.841627,-1.68652,0.290692,0.136329,1.967661,215.891636,37.685084,0.19965,0.142801,-0.274293,2.172085,29.356543,17.870412,0.048954,0.009321,-0.136075,2.182771,6.664116,1.130634,-0.086124,0.027731,0.27014,1.586382,12.979642,3.462499,wash-hands--
10678,9.811853,0.195681,-0.071735,2.382212,1255.961564,23.675189,0.362208,0.943859,-0.246986,1.673263,74.076496,120.45051,-0.1572,0.261535,-0.218432,2.422505,24.13491,32.682347,0.0571,0.712992,0.112326,1.679977,69.996496,92.561347,-0.056493,0.058144,-0.318056,3.384998,17.72495,3.403655,0.104197,0.054857,-0.095865,2.30308,15.73904,6.806863,-1.822792,18.291016,1.925886,6.197297,265.784236,2122.355505,7.478927,20.507776,0.163602,1.855065,963.488664,2478.206417,1.213929,39.793491,-1.193986,4.299366,301.959445,5173.256694,-0.71623,15.274328,-1.639219,5.666806,199.040359,1490.958156,-0.004758,3.274466,-1.049904,3.064353,115.172782,415.147095,-0.289044,0.659958,0.856056,2.715158,54.078309,62.777009,-3.214597,12.558758,0.137283,3.011104,416.588175,1566.001477,-5.930995,23.97809,-0.851277,3.834372,781.996182,2559.503839,-6.600354,14.169487,-0.851654,5.94305,846.089488,1809.23687,0.581499,4.899779,0.470429,3.496766,125.262097,622.515655,-0.508386,1.770834,-0.035563,1.865403,103.763254,219.944324,1.096335,1.581917,-0.872567,4.001121,158.537335,119.336426,-9.642462,0.329568,-0.415271,3.675024,1234.235582,42.84044,-0.85797,1.903321,0.261334,5.389004,112.875181,236.700116,-1.259599,2.118755,1.032495,3.099351,166.115463,250.121274,0.07843,0.990028,-0.445556,3.85311,59.82566,121.455115,-0.18272,0.215279,1.228067,5.013566,28.336458,27.456613,0.105487,0.046216,0.326501,5.216815,14.440659,5.593341,-9.657884,0.01117,-1.156543,4.654035,1236.21616,1.179481,-0.505258,0.180276,0.408491,2.040652,65.295719,22.159402,-1.674652,0.241661,0.012754,2.257621,214.762135,28.653502,-0.033129,0.090308,-0.909567,3.283548,18.259618,9.95884,0.021754,0.00823,-0.368076,1.913109,5.672718,1.057424,0.010523,0.011778,1.048544,2.789329,6.868183,1.127061,wash-hands--
10944,9.727087,0.142746,-0.040195,2.554228,1245.067211,18.561996,-0.34844,0.790199,-0.607149,3.016141,54.025531,101.766569,-0.035726,0.254584,-0.000107,2.365809,21.965317,32.593992,0.594806,0.35192,0.590291,1.775469,78.5187,39.91504,-0.007534,0.033682,-1.424126,4.544293,12.132945,4.024741,0.187291,0.02757,-0.433579,2.561607,24.041579,3.533198,-3.643078,26.146494,0.82435,2.797963,477.404082,3233.981605,5.287031,18.83637,-0.343588,1.706622,678.956156,2402.357167,4.553773,43.550648,-0.519521,2.930987,585.225348,5619.745319,-1.726748,3.304391,0.785424,4.122537,230.322712,363.057604,0.15571,2.846707,-1.184608,3.341141,100.218218,333.961528,-0.12251,0.778267,0.941688,2.767541,60.814388,74.940516,-5.153077,16.354526,-0.467532,2.499583,659.685452,2124.873012,-6.555744,6.642722,0.633744,4.809297,839.16585,863.079732,-4.823453,12.383606,-0.356272,5.533476,618.923534,1580.413123,0.046363,3.441651,0.549264,3.953021,93.003334,446.415283,-1.127157,1.339903,-1.12153,3.708629,145.262191,169.701472,0.803362,0.536431,1.233444,3.691435,104.668205,63.699598,-9.738859,0.152098,-1.638476,10.717172,1246.583417,19.402144,-0.884285,1.094046,2.318046,8.163322,117.431917,126.76626,-0.460218,0.411855,0.993242,2.9209,63.203271,45.234044,-0.154162,0.119011,-1.992564,9.226318,20.796463,14.79357,-0.099533,0.041766,3.930031,21.125556,12.895461,5.37162,0.075026,0.004059,3.828597,28.203462,9.739032,0.486743,-9.662242,0.0127,-0.960184,4.0498,1236.769046,1.570085,-0.269167,0.225571,0.56902,2.982807,34.456371,29.331757,-1.694004,0.200206,0.109034,2.764071,216.857471,25.865271,-0.22439,0.02468,-0.277029,2.059776,28.725127,3.206805,-0.04735,0.008301,-0.4638,2.851467,6.146042,1.062853,0.070291,0.001538,0.971129,3.026053,9.060851,0.181779,wash-hands--
11211,9.697679,0.073399,-0.049306,3.084325,1241.322186,8.789601,-1.019169,0.623296,0.099967,2.415856,130.633641,80.30502,-0.055325,0.20294,-0.272946,2.311346,24.788949,26.239879,0.839863,0.116266,1.074351,3.249718,110.424597,5.011431,-0.114692,0.008891,-0.667277,3.207224,14.683599,1.154802,0.138902,0.01792,-0.31492,2.21229,20.432143,0.721501,-3.585109,27.813518,0.672284,2.67674,557.605013,2024.036049,2.466352,17.01231,-0.673535,3.029671,319.591229,2173.897031,6.558519,28.137432,-0.580469,4.150332,856.810594,3192.407523,-1.58565,2.826581,1.525085,5.453434,209.808286,322.715756,0.176131,3.346784,-0.894778,2.544522,107.059176,418.881475,-0.047409,0.932053,0.795082,2.374418,74.339414,113.327614,-7.163873,8.804684,-1.162294,4.586336,918.843117,1090.756302,-5.695288,6.162859,1.525942,6.789582,729.037255,800.466887,-3.310011,12.805625,0.366512,5.003495,424.30635,1657.015205,-0.380787,2.218518,0.031494,5.007946,73.288168,284.43632,-1.12164,1.324408,-1.096034,3.721647,167.105675,56.152315,0.768929,0.521653,1.130116,3.638798,109.959767,29.671595,-9.793718,0.01116,-1.407935,5.930023,1253.596741,1.420311,-0.468056,0.080363,-0.08504,2.970272,60.181626,9.93463,-0.159485,0.112328,1.260896,4.769991,20.633911,14.462903,-0.250472,0.011672,-0.122372,1.829547,32.851193,0.702952,-0.022066,0.006572,0.555106,3.027182,5.181345,0.849626,0.046335,0.003731,1.074105,3.210495,6.353675,0.402673,-9.663677,0.011219,-0.594327,3.651909,1236.955688,1.261806,0.213224,0.681928,-1.284776,4.704128,61.671367,87.535461,-1.600301,0.19452,0.557106,3.009822,204.902579,24.879471,-0.793554,1.134017,1.77426,4.587478,112.567825,110.107868,-0.06337,0.00639,-0.536524,3.214915,8.868891,0.626768,0.009142,0.023405,1.972004,5.561928,7.686807,2.15815,wash-hands--
11478,9.770693,0.048688,0.191399,2.373355,1250.678502,5.150493,-1.366908,0.397996,-0.178686,2.239079,177.183887,39.345714,-0.134195,0.194398,-0.513679,2.348573,21.547282,25.297776,0.882459,0.055977,0.095868,1.532653,113.044829,6.955655,-0.037007,0.037446,-1.091895,2.95449,13.063382,2.516775,0.091659,0.034723,0.220305,2.295202,14.668291,4.498721,-6.167185,35.527353,0.027496,1.894027,803.310958,4268.460735,0.58302,5.208543,0.5537,2.212419,132.312538,665.851322,7.947741,20.705114,-0.425331,3.557679,1017.338497,2691.504412,-0.89508,0.877093,0.853593,3.210205,120.305288,92.672383,0.589722,4.298123,-0.394863,1.735383,144.252064,451.883263,-0.300072,1.081687,0.13609,1.541876,81.821284,57.80735,-8.354626,3.148012,-1.312543,4.202646,1072.240742,312.578596,-4.849572,1.764376,0.718009,2.183533,621.410455,216.309637,-1.649692,7.053985,0.430727,2.209521,213.965594,898.390359,-0.515461,0.415065,-0.02301,2.673421,77.015374,28.922451,-1.097087,0.931744,-0.096057,1.41862,140.439867,121.110616,0.720269,0.507145,0.637572,2.267026,94.273473,59.795579,-9.772868,0.010587,-1.153175,5.301661,1250.940951,0.82804,-0.42811,0.073752,0.221431,3.622842,56.932274,5.805368,-0.123434,0.031949,-0.017102,2.24735,16.065288,4.021784,-0.236093,0.01634,-0.410079,2.146739,30.506392,1.848611,0.102714,0.034722,-1.484235,4.380201,14.590893,3.880682,-0.028203,0.014027,0.642785,1.960531,9.465234,1.704026,-9.701211,0.026218,1.865445,13.152599,1241.756965,3.333668,0.141705,1.335681,0.811687,6.286548,56.843365,127.615161,-1.375073,0.249125,-0.521473,3.383066,176.173527,31.477147,-0.917207,1.535019,0.916868,2.711858,124.849945,170.965568,-0.028074,0.012656,-0.728606,3.193253,6.822971,1.186356,-0.07452,0.038094,0.875181,2.219556,15.318451,4.922198,wash-hands--
11744,9.640647,0.075873,0.093479,1.8495,1234.061796,7.558708,-1.363223,0.415507,-0.356241,2.764186,180.114869,22.412138,0.204602,0.497411,-0.51264,2.211965,48.815921,37.754038,0.73327,0.060015,-0.441802,2.092001,94.064989,7.188449,0.041561,0.050639,-0.247033,1.58176,19.993021,6.580866,-0.083621,0.048567,0.41662,2.072309,18.347145,6.310678,-5.574825,31.606892,0.131586,1.93631,713.684397,4107.95484,0.23127,4.498826,0.414505,2.24053,126.481411,444.456677,7.69978,18.628071,-0.533938,3.532093,985.765837,2416.677435,-0.230052,0.950741,-1.578416,5.678666,57.808202,84.382056,-0.599879,4.509959,-0.386464,2.501448,133.535059,396.984492,0.819623,2.682391,-0.909312,3.310091,151.979196,156.920161,-9.10891,0.678187,0.05452,1.607598,1165.959671,87.490095,-4.221221,0.75485,0.544624,2.82993,542.113078,67.284186,-0.276525,2.184144,0.117916,2.234893,96.515142,183.3715,-0.681929,0.216006,0.632888,2.692109,87.355191,27.898545,-0.579558,0.560716,0.67244,1.802009,82.335363,52.669106,0.262747,0.594423,-0.216303,1.791506,62.021427,74.282144,-9.972972,0.390418,2.376113,7.676608,1276.756921,41.993714,-0.42753,0.469013,-0.309879,4.055876,55.168528,60.213075,-0.431139,1.454111,3.782416,16.81776,66.833355,166.640968,-0.22515,0.025885,0.642587,2.867594,30.031027,2.234079,0.468237,0.359589,-1.269798,3.247591,64.657196,37.421711,-0.112884,0.01823,0.357322,2.265362,14.483731,2.355407,-9.71252,0.026104,1.681088,12.767243,1243.204009,3.335563,0.037744,1.487801,0.549567,4.969064,68.036263,189.671832,-1.179817,0.261038,0.292826,3.019512,151.165607,33.234289,-0.771822,1.791107,0.880146,2.487306,126.902596,132.200571,-0.019923,0.012702,-0.516144,2.992053,6.500942,1.084066,-0.154424,0.033623,0.027885,1.736681,21.694602,3.103042,move--sink-counter
12011,9.593432,0.120878,0.48986,2.55528,1227.964057,15.53571,-0.890293,1.120873,-0.281379,1.769739,115.534186,140.044162,0.563524,0.83829,-0.145978,1.679458,80.598535,108.285809,0.836645,0.176693,-1.101814,2.971991,110.6771,10.581369,0.029575,0.057403,-0.150735,1.568287,21.583159,0.297449,-0.081014,0.057972,-0.11291,2.540667,21.398028,1.977265,-5.172108,29.62489,0.198375,1.927355,688.932466,3275.291892,-0.149487,4.221165,0.222772,1.990137,88.630684,501.896454,6.97744,14.468968,-0.406711,2.676434,896.523383,1784.530473,-0.168042,1.353293,-1.318827,3.957366,61.306208,173.579684,0.282365,6.222821,0.314925,1.738645,149.236774,662.711745,1.106509,3.577307,-0.555104,2.153884,161.52885,464.760647,-8.73422,1.760795,-0.682445,2.734363,1119.125708,188.304367,-3.966568,0.835898,0.347699,3.298228,507.744008,108.325886,0.174738,1.138935,-0.273018,2.035891,64.123555,90.778164,-0.335521,0.590262,-0.293038,2.73818,57.973669,76.066397,-0.078592,0.191073,0.846112,3.807383,26.178613,23.286477,-0.160404,0.440954,-0.228457,2.61411,38.642218,40.329919,-9.660283,1.235286,-0.745926,5.315748,1236.904836,145.368807,0.043463,3.123799,-2.923147,12.887539,65.338409,375.084693,-1.577138,4.930073,0.959925,2.210208,217.922827,534.166245,-0.899517,2.159229,2.014624,5.891956,130.412305,221.304182,-0.044282,2.287671,1.268095,3.837069,91.81475,164.191301,-0.438312,0.276443,1.488192,3.722908,59.78954,29.170899,-9.69165,0.027476,1.794435,12.540087,1240.548034,2.909353,-0.255511,1.645239,-0.080318,3.942359,73.845705,198.003394,-0.950374,0.285275,0.363277,3.724272,121.719039,36.825649,-0.870154,1.772603,0.674553,2.308514,130.273992,158.020932,0.069906,0.014932,-0.633059,2.53257,9.235712,1.859538,-0.209186,0.016863,0.274696,2.483,27.065758,1.944941,move--sink-counter
12278,9.724381,0.227478,-0.310429,3.422973,1245.000651,18.516833,-0.407435,1.162187,0.102593,1.802787,71.885971,112.267633,0.90467,0.662045,0.10067,2.167336,123.890715,55.31408,1.051372,0.276569,-0.134782,1.306398,134.654001,35.628044,0.104833,0.046931,0.346591,2.023011,15.364833,5.528666,-0.007749,0.092295,-0.045885,1.85077,25.135002,11.003669,-7.659049,21.389153,-0.469864,2.378565,1024.321581,1382.429537,0.82684,3.085985,0.347368,1.917767,109.318114,389.410933,6.968341,13.046643,-0.57043,3.17647,898.611863,1507.080272,-0.022763,1.227808,-1.190952,4.038203,68.805833,123.150759,0.749976,5.930442,0.846445,2.318049,183.153235,718.240786,0.974351,3.716108,-0.711479,2.16423,196.876689,114.865424,-9.365767,3.595819,0.091488,2.78041,1200.630466,398.548609,-3.808679,1.131766,0.222028,2.662117,488.684001,128.989323,0.290055,1.036278,-0.127469,2.152261,56.870165,106.426411,-0.772048,2.211139,1.132325,3.667763,119.900087,214.347416,-0.183594,0.275656,0.528599,2.408463,37.303264,27.275995,0.126506,1.356284,-1.152248,3.434008,77.61209,142.810156,-9.543621,2.559472,0.242338,4.706801,1221.626686,331.162635,-0.19688,5.25828,-1.219619,6.668015,93.987154,611.887812,-2.380459,5.458177,0.271939,1.383516,311.071001,647.457031,-1.367529,3.155677,1.395689,3.715874,179.886769,383.056816,-0.077287,2.705864,1.059912,2.932007,127.842548,349.407652,-0.359838,0.507335,0.206851,2.689686,58.608252,45.121428,-10.162973,2.07598,2.741272,9.367823,1302.093522,219.001879,-0.157178,2.928469,-1.401312,5.741329,85.953885,313.597677,-0.9578,2.267322,1.964898,10.967521,127.947504,273.637729,-0.641673,1.272858,1.149164,4.530837,97.406265,121.993336,0.504853,0.588291,-1.520704,3.720423,75.787865,51.615079,-0.372083,0.167856,2.405676,8.034216,51.954239,14.989819,move--sink-counter
12544,9.50239,0.352462,-0.174899,3.39975,1216.630007,33.316977,-0.365177,1.086065,0.174619,2.118255,79.854911,74.686341,1.273706,0.349223,0.309593,2.724693,163.368742,43.709305,1.161984,0.221384,0.314752,1.785395,153.500645,5.919949,0.010159,0.043134,-0.274103,2.074961,13.859122,5.156312,0.062242,0.093376,0.441736,2.034164,21.975654,5.483884,-7.034581,14.556397,-1.035028,2.903505,904.45118,1777.493868,1.625982,2.814633,0.873211,2.653683,213.670232,328.870263,5.348605,5.348949,-0.236427,3.048302,688.221932,617.177776,-0.134642,1.320747,-1.281074,4.004373,65.05107,169.833218,0.543183,4.525238,1.016511,2.969332,165.690768,229.403551,1.233866,2.9044,-0.921373,2.381962,163.528454,349.122803,-9.038395,3.7694,0.525796,2.760062,1157.210604,479.269784,-3.72245,1.136669,0.455105,2.745683,476.571603,146.322165,-0.052281,0.702152,-0.130082,1.925193,67.500382,86.66239,-1.090562,2.198905,0.574206,2.985721,139.611845,285.839627,-0.248223,0.269375,0.213834,2.323037,42.663933,32.247602,0.222395,1.268598,-1.062225,3.486328,60.763156,119.217404,-9.561968,2.590048,0.20607,4.58749,1225.013411,294.775578,-0.063811,5.343203,-1.012687,6.215849,86.220911,694.448676,-2.446017,5.71029,-0.023366,1.731049,344.817972,411.190085,-1.337595,3.265429,1.330492,3.608096,207.474897,206.637516,-0.145958,2.668878,0.959792,2.840458,97.570818,201.467075,-0.227932,0.602163,0.496281,2.242381,55.413536,65.423541,-9.14463,6.44655,0.095582,3.503931,1174.987358,671.683641,-0.220675,2.547057,-2.138087,7.004806,94.889354,320.061205,-2.24595,8.459327,1.122089,3.645271,306.473373,920.943814,-0.771403,1.770609,1.429502,4.915215,107.756312,200.682406,0.043469,2.475639,1.081825,4.177226,89.345441,195.733984,-0.608846,0.600669,1.012948,2.949661,78.087846,77.723703,move--sink-counter
12811,9.833361,0.633517,-0.063559,2.763741,1258.843097,75.473434,-0.496814,1.205816,-0.078466,1.803178,77.541897,135.030249,1.485778,0.489438,0.201136,2.996729,192.119945,51.878504,1.088447,0.337248,0.591023,2.044007,141.234968,35.339536,-0.001387,0.044731,-0.3965,2.055189,14.564338,5.707059,0.084987,0.079978,0.521281,2.430269,18.684874,6.736457,-8.89487,4.107559,-1.456709,6.601179,1140.979855,446.056296,1.906781,2.227616,1.503402,4.632662,255.642605,197.853785,4.877158,3.458291,-0.307482,2.076676,624.283442,449.544778,-0.142359,0.935298,-1.256918,3.946656,54.625761,79.530202,1.037545,1.515175,-0.106107,1.767483,132.855918,196.814932,0.490646,1.41715,-2.226365,7.182457,80.580608,143.869506,-9.331658,4.150129,0.221718,2.31411,1194.515942,537.230543,-3.718456,0.98332,0.423419,3.120615,477.172516,109.572229,0.547957,1.961067,-0.770677,3.163915,85.153388,223.929394,-0.980983,2.58766,0.447517,2.554762,169.378737,131.361085,-0.206006,0.277729,0.422068,2.293668,42.062629,19.067494,0.448784,1.079634,-0.806882,3.722228,65.989324,123.646898,-9.629534,2.902893,0.334206,4.225917,1232.582066,377.503035,-0.291739,6.05065,-0.79603,5.708452,111.369283,777.064464,-1.98944,6.494842,0.004469,1.851244,254.839384,843.36995,-1.224162,3.552934,1.259666,3.424838,160.406291,443.303463,-0.076106,3.009353,0.677283,2.805252,131.588332,391.135306,-0.1082,0.637759,0.85985,2.407183,53.153326,60.361697,-9.210575,8.151256,0.294028,2.935118,1179.523716,1038.580346,0.040527,4.51634,-1.244664,4.114527,102.229965,580.788493,-2.265029,10.892017,0.482067,2.824152,343.91271,873.13269,-0.800725,1.908206,1.049481,4.465334,126.469631,160.987808,-0.304393,4.480116,0.873035,2.561933,148.525902,575.416107,-0.460279,0.92075,0.277611,2.656169,80.743572,71.338707,move--sink-counter
13078,9.637435,1.246276,0.599149,3.010762,1233.597119,161.851587,-0.4316,1.394836,-0.156062,1.727996,97.844911,77.860938,1.485783,0.480218,0.107949,2.948479,191.248618,55.976873,0.677852,0.503284,-0.118684,1.492982,86.973085,64.888109,0.011845,0.05852,0.073785,2.163647,15.288268,7.529194,-0.000615,0.082823,-0.027075,2.00002,21.514846,9.686351,-9.323238,1.612586,0.37709,2.796702,1193.548649,203.090061,2.174845,0.812577,0.348964,1.975457,280.3409,88.272507,3.759716,1.694835,-0.527963,2.222399,482.697292,198.171735,-0.048882,0.628209,-0.640667,2.653245,54.094674,72.443954,0.445394,0.704234,-0.515885,2.103644,75.514801,52.650763,-0.141755,0.163329,0.226072,1.736963,35.126061,6.879377,-9.719693,2.596463,0.78095,2.551329,1245.491027,283.487009,-3.504711,0.622358,0.671201,4.64164,449.588271,66.880222,0.778208,1.704572,-0.706435,3.174154,116.634987,163.213005,-1.046676,2.338922,0.580233,2.712973,134.679419,301.130736,-0.31796,0.178031,0.869499,2.672365,47.936973,12.966672,0.379195,0.974985,-1.345127,4.310603,61.224688,121.131561,-9.587794,5.072288,-0.16824,2.936381,1230.212384,543.524741,-0.101567,5.98131,-0.094883,3.449021,109.681658,769.400292,-2.163489,9.786578,0.483771,2.547415,333.527268,724.125031,-0.533907,1.976755,2.57529,9.85931,101.61048,167.34861,0.376814,3.480362,0.845375,3.871457,115.12573,366.702948,0.039726,0.413551,1.181711,3.738653,32.554844,41.43255,-9.211026,8.206492,0.293829,2.896927,1183.22124,909.24937,-0.004251,5.798676,-0.676048,3.140265,103.667886,743.842866,-2.073377,13.660298,0.053939,2.730112,307.940507,1389.068391,-0.580592,2.267455,1.003945,3.983799,95.183281,290.078224,-0.166265,4.695845,0.973113,2.575099,152.277673,249.727825,-0.539324,0.896953,0.046407,2.738988,71.942203,110.123723,move--sink-counter
13344,9.681934,2.120215,-0.465281,3.4032,1239.45013,269.331444,-0.268535,1.231633,0.033159,1.58161,84.090057,152.504871,1.724265,0.2612,-0.256175,3.182677,220.728426,33.824463,0.231761,0.276644,-0.729769,2.183618,38.706051,28.33634,-0.030579,0.058437,-0.190471,2.121741,12.554733,6.98104,-0.013975,0.071557,0.170167,1.907178,22.158922,1.561649,-9.127485,1.084001,0.18537,2.764945,1168.330974,140.481531,2.096621,1.010349,0.066823,1.692229,275.397178,70.703995,3.354982,0.662018,-0.016768,2.053845,434.899127,11.156717,0.127176,0.699656,-0.121888,2.024635,49.674151,66.679844,0.08815,0.175325,0.365685,3.046848,27.377367,12.921798,-0.219052,0.185326,0.027291,1.55589,36.143576,22.473335,-9.438328,1.684577,0.90089,3.212289,1208.219255,214.756287,-3.207794,0.841753,0.442496,4.186238,412.928833,78.992818,0.892025,1.493636,-0.759689,3.564831,129.244982,136.016803,-0.110505,1.213325,0.328415,1.978221,75.311855,142.849639,-0.026429,0.055146,0.242785,2.649932,15.195175,7.128674,-0.087721,0.211485,0.30983,1.633335,36.864971,27.187196,-9.606616,7.006622,0.610496,5.498114,1229.927163,900.159511,0.089697,6.421139,0.873436,5.711137,99.438139,808.750745,-2.261203,10.721609,0.458623,2.322778,289.981683,1389.21154,-0.223966,0.596362,1.568329,6.083969,34.621736,71.565546,-0.225995,7.521461,0.90161,2.754129,156.08767,864.670393,-0.153832,0.616042,0.84931,2.51629,49.874611,78.154798,-9.008265,6.542683,0.053499,3.124079,1154.887529,783.763375,-0.434824,4.242339,-0.88592,4.51437,81.466447,547.66597,-1.844161,12.357447,0.214495,3.127523,278.161487,1263.29074,-0.351693,1.717899,1.321607,5.717345,85.03179,140.802612,-0.167563,4.717342,0.942773,2.604915,153.290665,611.650105,-0.4761,0.795009,0.117661,3.283525,73.148261,77.395313,move--sink-counter
13611,9.676685,2.629477,-0.375697,2.644848,1238.641225,340.913089,-0.396389,1.745521,0.518279,2.570039,110.297324,74.732229,1.521498,0.555737,0.596785,3.993943,195.651063,66.714075,0.189028,0.238133,-0.88143,2.666731,42.881916,11.069191,-0.018792,0.078819,0.131642,1.835683,17.332102,9.575928,0.027178,0.085327,0.291186,1.778188,25.193494,11.058859,-9.294406,1.23116,0.056059,2.539932,1190.492118,129.55704,2.18959,1.275597,-0.142064,1.791972,284.460193,128.286669,3.27215,0.701296,-0.487664,2.609614,418.873825,90.676685,0.005338,1.058374,0.396121,2.371627,61.570322,87.268286,-0.017609,0.180507,0.550244,2.324622,25.816969,12.974577,-0.040388,0.484104,-0.733123,2.381788,54.374934,16.445549,-9.674866,1.943425,0.317508,3.05962,1238.497162,248.225811,-2.786679,1.311707,0.516823,3.18253,356.752385,169.923251,1.263862,1.150932,-0.655794,3.666016,180.103851,50.192346,-0.013664,1.122797,0.630942,2.638116,71.9863,63.796713,-0.06465,0.064606,0.358159,3.184169,15.754821,7.049586,-0.08558,0.288106,-0.223825,1.734328,30.393753,24.705531,-9.645604,7.11463,0.561774,5.307669,1237.818634,800.304756,0.236983,8.210592,0.47849,4.509859,102.495512,998.856331,-2.799349,10.170234,0.23072,2.243217,404.384469,764.865878,-0.310774,0.762536,0.850461,4.099581,47.222615,88.8748,0.004777,7.863787,1.060651,2.847404,178.564857,614.754463,-0.069629,0.729339,0.725714,2.33926,55.923346,46.456586,-10.022448,9.150147,-0.042941,3.727665,1283.840063,1150.451875,-0.169837,6.831838,-0.748211,3.973554,94.997813,886.503891,-1.581863,13.44242,0.24388,2.709405,265.035601,1283.802632,-0.385695,1.247244,0.372254,3.652774,73.557912,160.990027,0.276009,5.290187,1.050091,3.119018,154.343083,448.784917,-0.367049,0.403368,-1.412222,4.387309,51.42594,45.509647,move--sink-counter
13878,9.637377,3.503169,-0.554371,2.241494,1233.652177,452.89244,-0.307014,1.738272,0.660608,2.767346,93.519502,202.045356,1.499908,0.547315,0.669593,3.759697,192.919724,65.490219,0.224781,0.29525,-0.678453,2.002425,43.781222,34.986266,-0.044818,0.072095,0.018603,1.943187,17.681436,9.338192,0.040521,0.082339,0.445043,2.068442,24.900537,1.29188,-9.384898,1.575839,0.413584,2.834374,1201.31627,203.031922,2.419943,1.269738,0.360969,1.8901,314.526825,117.799153,3.085541,1.067728,-0.055412,2.473841,403.287728,33.187273,-0.134979,0.939271,0.466922,2.082576,73.416481,105.90882,-0.202135,0.466059,0.810737,2.247446,48.943815,44.654676,0.190947,0.724459,-0.211056,1.412101,75.471719,93.680825,-9.557048,3.358732,0.633971,3.154382,1223.357,434.640182,-2.651074,1.880056,1.347185,4.777756,349.332286,135.252567,1.03199,0.582574,0.316243,1.913267,132.293301,74.919716,-0.34786,1.464177,0.348122,1.91242,99.919767,185.236225,-0.145766,0.103312,0.336146,2.44811,22.255297,12.997997,0.151736,0.855029,-1.002148,2.875495,56.084898,106.734631,-9.838252,8.5165,0.649765,4.473628,1260.043242,1077.653583,0.08985,10.043868,0.836023,4.77119,107.980006,1305.715744,-2.525546,13.843977,-0.389232,3.061869,331.297681,1716.948077,-0.313293,0.819456,0.497144,4.305521,50.670538,91.340499,0.086133,8.278058,0.992934,2.77739,176.054825,1001.658169,0.024441,0.820198,0.801146,2.23679,61.515858,104.980948,-9.679644,19.238786,0.440497,4.060471,1240.539993,2440.823292,-0.215226,11.1697,-1.725942,6.85077,109.277329,1451.079935,-2.636122,17.191817,0.087236,2.206986,337.813887,2231.31084,-0.079105,2.047229,-0.06494,3.210532,85.194273,152.660045,-0.121431,8.715608,1.088796,2.917606,173.47909,1017.614218,-0.223963,1.26957,-1.812178,5.472268,59.405912,149.583879,move--sink-counter
14144,9.660264,3.467392,-0.532306,2.29499,1236.52697,450.360634,-0.058835,2.632843,0.079723,2.58349,107.019388,161.457645,1.111077,1.075605,0.619513,2.964276,142.72409,137.673171,-0.033527,0.721331,0.223743,2.121586,65.265837,26.48276,-0.013598,0.059927,0.143803,2.125973,12.897947,7.766405,0.015112,0.095551,0.36601,1.799023,26.807974,12.375972,-9.22155,2.068885,0.055399,2.839244,1182.554583,186.652808,2.492203,1.454733,0.830393,2.807305,327.060466,106.523061,3.489507,1.372368,0.426615,2.25853,450.702836,120.828874,-0.136039,1.204424,-0.188184,2.527454,72.622205,77.723399,-0.287306,0.523013,0.419259,1.738018,47.007191,54.407662,0.273432,0.638314,-0.078928,1.582567,78.851442,3.753594,-9.640687,3.654331,0.574715,2.828797,1234.551926,453.862852,-2.926161,2.928191,1.105904,3.336169,376.381233,358.9328,1.079553,0.476272,0.142311,1.962261,145.835969,27.42826,-0.005874,2.364696,0.143853,1.674553,129.508347,41.275738,-0.145445,0.1102,0.316413,2.191434,26.324411,8.832132,0.198418,0.966984,-0.617236,2.442566,60.768281,93.350882,-9.565835,14.500501,0.16574,3.367878,1232.280225,1579.299018,-0.615417,8.767336,0.53338,5.167681,126.340506,1140.052875,-3.051959,18.112244,-0.05554,3.135403,447.954408,1592.440542,-0.105699,1.541311,-0.867918,5.62797,57.529158,197.247745,-0.177011,9.701525,0.799312,2.336281,194.280086,670.533544,0.361474,0.689933,1.525257,4.140402,56.101047,73.737518,-9.703262,19.416569,0.420099,3.978584,1246.888994,2332.317698,-0.335023,16.552107,-0.171105,5.881115,171.103074,2143.603941,-3.004045,15.873161,0.214445,1.812164,463.27838,1004.134332,-0.092329,2.185999,0.037384,3.279905,89.276566,279.026487,-0.022194,8.94206,1.129672,2.926413,173.238526,700.309401,-0.25127,1.305469,-1.781476,5.368292,54.03254,143.416358,move--sink-counter
14411,9.652123,3.233604,-0.343587,2.039324,1235.517907,418.660823,-0.104933,2.686648,0.00214,2.495207,106.357857,270.315037,1.237109,1.554926,-0.015503,2.735607,160.582541,190.929069,-0.121083,0.798929,0.028384,1.826787,73.655832,90.933507,0.085797,0.079766,0.267472,2.426394,17.053736,9.797873,-0.013619,0.090644,0.158381,1.844389,25.602291,1.430657,-8.342667,4.504997,-0.148897,2.04323,1069.934345,515.454183,3.114477,2.442587,0.061018,3.38403,408.811802,187.431138,3.877315,2.352242,-0.01763,2.60359,503.599895,189.972143,0.005301,1.721231,-0.337484,2.106569,102.232279,215.411526,-0.351407,0.715142,-0.322435,2.066348,57.100809,73.352509,0.090058,1.012892,0.119882,1.509064,85.875086,124.939576,-9.943019,3.954029,0.244612,2.400268,1272.737412,512.903679,-2.817104,3.210261,1.0416,3.132011,381.449021,171.745793,0.651347,1.686299,0.851878,2.521673,97.609732,178.372387,-0.070742,2.455169,-0.082219,1.739854,134.580229,312.83887,-0.329497,0.129673,0.185851,2.060481,42.849275,15.952917,-0.132984,1.585005,-0.348773,2.064876,68.097321,150.587595,-9.735934,19.477418,0.404034,4.072138,1246.293407,2528.96931,-0.469244,9.205965,0.204144,5.023276,97.438679,1120.256747,-3.155125,22.195291,-0.063942,2.486284,404.171623,2882.107016,0.090659,1.330321,-1.0159,5.698787,51.855613,141.788836,-0.058267,10.535219,0.97753,2.698648,201.07142,1351.39788,0.416253,0.672682,1.816725,5.572887,54.405264,85.547252,-10.011469,21.170581,0.292663,3.423096,1285.023779,2608.000598,-0.034504,18.643961,-0.007317,4.849925,210.602492,2363.332015,-2.688149,19.855805,-0.078692,2.055293,351.858196,2495.999721,-0.052987,2.195741,0.133716,3.28701,74.707479,197.657868,0.168546,9.781458,1.060713,2.812309,189.028838,1137.328806,-0.24257,1.293402,-1.790956,5.408574,65.034945,157.815906,move--sink-counter
14678,9.606257,3.281137,-0.079621,2.249044,1229.621841,425.864636,0.326716,1.609559,-0.274737,2.522178,77.342734,142.123089,1.374922,1.413359,0.19054,3.082573,176.427501,181.455091,-0.371287,0.456589,-0.003103,2.774455,68.921214,19.826837,0.084422,0.066924,0.017814,2.473332,13.592305,7.676451,-0.110095,0.065494,-0.16103,2.012535,19.565006,8.235722,-8.422426,6.395777,0.277702,1.941905,1085.820101,565.488979,3.176695,3.251579,-0.317187,2.97243,406.791139,420.566089,4.442297,3.991344,-0.222999,2.428176,571.328084,469.891219,0.24685,1.607401,0.02983,2.270732,66.798466,156.290157,-0.56004,0.888899,-0.641788,2.149286,80.349262,94.676209,0.019413,1.129467,-0.164566,1.539686,84.037579,34.864757,-9.856666,4.004522,0.207024,2.559616,1263.91451,430.065747,-3.469256,4.267121,0.632898,2.392759,446.828496,515.84148,0.717288,2.211268,0.319,2.256755,130.995988,148.963399,0.117421,2.190565,0.077069,1.822901,112.4454,87.731668,-0.039696,0.407459,-0.467591,2.384274,38.835424,42.643851,-0.408852,1.649248,-0.796854,2.443475,86.552498,179.038235,-9.738664,19.524045,0.399082,4.051794,1253.398527,2266.946649,-0.330677,9.534429,0.263239,4.71558,136.048967,1236.270809,-2.902316,24.006788,0.053194,2.219305,452.517904,2061.927852,0.242985,1.35538,-0.680261,5.146268,66.114817,173.723811,-0.083396,10.476926,0.965928,2.696116,211.714746,811.947758,0.392938,0.656708,1.82062,5.608731,57.001654,73.972375,-9.111683,27.664143,0.197101,3.088092,1185.529909,2879.185129,-0.975371,19.15412,-0.302241,4.669654,162.118152,2320.916093,-3.447563,21.316532,-0.242551,1.930945,532.823623,1356.642837,0.3869,1.745275,0.058701,3.444537,73.217214,180.780617,-0.278088,11.036784,0.79665,2.162484,228.797331,624.324608,0.151073,1.401545,-1.019095,3.221533,78.362748,90.717141,move--sink-counter
14944,9.594913,3.003086,-0.058725,2.52937,1228.150654,390.446143,0.593963,1.659502,-0.167719,2.353623,100.314064,147.83008,1.470852,1.592802,0.20617,2.721502,191.461481,188.03267,-0.530732,0.251826,0.852143,2.556766,70.475478,27.162294,0.083016,0.067971,0.053297,2.45496,16.282099,8.608716,-0.110323,0.055483,-0.509947,2.21346,22.036277,2.672062,-7.75527,5.273008,0.865572,2.961542,992.681593,685.440787,2.824215,3.957472,-0.537206,2.461488,383.908527,249.459917,4.671523,2.925554,-0.667304,2.668985,610.050566,148.486575,0.293702,1.549027,0.086244,2.389259,69.736252,198.217111,-0.236901,0.932365,-0.215607,1.879796,72.900667,117.775249,-0.403833,1.142976,-0.460278,2.294126,77.968398,147.069844,-8.156883,11.872747,-0.66796,2.240046,1057.981189,1080.328101,-5.52915,16.82665,0.707688,2.118383,751.950112,1163.484208,-0.062628,4.800697,1.071822,4.681049,135.153118,601.92818,0.24865,1.752591,-0.079705,1.82367,102.338594,226.830808,0.375646,0.877157,-0.794135,3.545485,54.826344,106.877717,-1.383686,0.939481,-0.553737,3.538764,177.236345,121.500209,-9.882521,21.043857,0.369582,3.592715,1265.425992,2717.788443,-0.124203,9.971546,0.214146,3.980016,105.647106,1239.811256,-3.089715,23.729848,0.128481,1.96828,397.228716,3064.327911,0.476146,1.623612,-0.352161,3.900653,83.064808,160.561425,0.077329,11.206078,0.935599,2.620306,204.137337,1416.474315,0.414391,0.668778,1.83853,5.604157,55.299967,83.079496,-9.454255,26.647198,0.344653,3.975063,1210.390061,3455.717829,-1.397243,25.288068,-0.161864,4.400532,179.952025,3282.991523,-3.414368,21.612473,-0.220941,1.963096,437.132524,2809.025091,0.37512,2.600235,-0.725377,4.304886,62.185787,313.483579,0.111923,10.114939,1.061289,2.773674,203.202628,1310.950191,-0.029517,1.222832,-1.013916,3.531461,62.852531,150.712401,move--sink-counter
15211,9.555356,3.293713,0.115968,2.524362,1223.099074,427.773388,0.436392,1.505385,-0.507369,3.114557,72.509634,180.488499,1.767796,0.883578,-0.419936,2.450881,226.280079,114.878776,-0.422831,0.119852,0.60531,2.688339,58.191686,8.331596,0.035697,0.083932,0.090238,2.53675,19.18069,10.686206,-0.07605,0.051388,-0.263498,2.167741,14.676049,5.496771,-8.379256,6.719324,0.365021,1.946282,1072.702078,868.375352,2.688859,4.087515,-0.692498,2.435241,345.174273,520.561469,4.473457,3.055706,-0.931102,2.806067,572.864268,392.583249,0.51444,1.63649,0.375034,2.439981,98.351184,128.082228,0.113215,1.325062,0.05884,1.671803,75.146294,141.815738,-0.736076,1.390109,-0.892717,2.418886,122.248856,84.44418,-5.515844,24.549975,-0.058754,1.468733,706.404149,3184.011877,-6.535628,19.059404,0.185311,1.52346,852.407381,2053.555145,-1.777236,12.200642,0.56761,2.359062,283.217314,1134.699014,-0.287587,0.960764,-0.685798,3.663378,59.045645,91.122818,1.463867,3.25496,-0.483245,1.903196,190.39055,405.195943,-1.904085,0.573954,-0.475519,2.128634,243.817287,73.902048,-9.390143,21.042476,0.390573,3.814819,1211.751325,2360.289263,0.070719,8.858236,0.604528,4.766235,107.421981,1148.189875,-3.304811,23.805488,0.028092,1.77118,510.779815,1794.622082,0.450191,1.363487,0.387536,3.22346,63.25938,166.484732,-0.343408,12.218953,0.812938,2.222068,234.474915,746.84739,0.248037,0.859719,1.46402,3.893057,63.676693,75.706811,-9.544923,26.72591,0.293103,3.93045,1231.909621,3079.664039,-1.063882,24.289519,-0.431984,4.458911,200.79298,3019.803689,-3.525787,19.978087,-0.256845,2.187251,514.500583,1629.008218,0.340195,2.694321,-0.95665,4.025134,75.888241,289.032165,0.012445,9.916496,1.008391,2.747277,191.835153,727.517923,-0.034423,1.220301,-1.035859,3.558227,59.468242,104.335803,move--sink-counter
15478,9.597145,3.440762,0.05669,2.572229,1228.439166,447.234529,0.49399,1.712114,-0.365172,2.523336,83.895503,174.372948,1.616733,0.770716,0.037344,2.580159,207.276135,98.019501,-0.322872,0.100281,0.493692,2.748037,45.122794,7.831937,-0.016606,0.069822,0.118808,2.56886,13.897945,8.811252,-0.106694,0.03494,0.05755,2.192484,17.118283,2.852512,-9.497032,4.769368,0.070559,1.871784,1216.720551,577.687449,1.999739,2.2853,-1.655345,6.522002,268.597534,192.09338,4.192943,2.748995,-1.355213,3.802038,547.766126,166.969593,0.369276,1.440381,0.272064,2.542839,64.209776,157.318138,0.300914,1.184082,0.440997,2.034101,74.094853,130.195514,-0.643249,1.387883,-0.689565,2.188099,98.282216,134.758322,-1.317191,29.360102,0.143064,2.041819,422.931999,3792.316589,-7.253174,13.63836,0.266242,1.738847,971.964763,459.504276,-1.033831,14.600061,0.816892,2.269316,308.871793,662.145601,-0.485088,0.462785,0.464736,2.659129,68.116432,47.72809,1.909645,2.299516,-0.549629,1.785365,260.193301,172.782934,-1.700009,0.881975,-0.319038,1.690569,232.680944,6.90732,-9.456388,19.351305,0.146999,3.302351,1210.581069,2510.213512,-0.005424,13.881578,0.238769,4.11702,113.337775,1783.200662,-3.00059,21.813951,0.123786,1.959192,388.666975,2780.189893,0.264357,2.444802,1.204552,5.226829,73.685619,249.902075,0.038941,10.238982,1.015146,2.734605,222.712827,1328.40798,0.382765,0.752596,1.763841,5.442045,51.756873,97.721413,-9.718861,28.180817,0.238355,3.578269,1244.470087,3646.60734,-1.277778,24.456619,-0.534221,4.490754,233.309776,3122.252816,-3.786557,19.683714,-0.14357,1.739071,486.073477,2538.107214,0.226346,3.006317,-0.836821,3.709072,69.524512,345.857018,0.04692,10.086818,0.995251,2.719691,204.749539,1298.74396,-0.025759,1.216847,-1.016296,3.547849,63.045715,148.473235,move--sink-counter
15744,9.689563,3.145825,-0.004187,2.631932,1240.271741,408.764881,0.600032,1.564201,-0.303846,2.659092,84.26123,184.714512,1.591889,0.807583,0.01667,2.402286,203.837065,104.527694,-0.343237,0.108485,0.230655,2.484605,44.590764,13.185055,-0.019239,0.068132,0.07466,2.612358,13.904334,8.81337,-0.074275,0.029774,0.612935,2.910155,11.848256,3.69909,-9.770821,3.714028,-0.18818,2.072349,1250.995467,469.836818,1.085787,0.822779,-0.196883,1.67992,144.42887,82.480216,3.220897,1.350774,-0.189749,3.639738,417.312895,109.313485,0.482121,0.898751,-0.426438,2.324418,81.504571,71.875626,0.107873,1.60506,0.441711,1.924205,83.912509,99.969602,-0.342536,2.24061,-0.606779,1.881941,102.727792,154.356403,2.834047,18.243073,0.173181,1.654901,364.581305,2351.387415,-7.443479,11.455662,0.531607,1.689825,957.917475,1333.441793,-1.086131,13.972594,0.902922,2.328042,297.06108,1646.673779,-0.503714,0.259771,1.183622,4.130663,67.022634,28.46229,1.689639,2.889965,-0.480105,1.658046,237.985773,219.233898,-1.431922,1.430597,-0.206022,1.341391,184.436949,179.311735,-9.460632,19.241069,0.144962,3.33872,1217.951166,2232.511261,0.044393,13.541278,0.286321,4.327948,136.845989,1754.727617,-3.104043,20.073664,0.093669,2.160138,454.896046,1831.397953,0.246983,2.297529,1.2387,5.747958,64.788353,277.056526,-0.007854,10.149047,0.989112,2.721457,184.428774,779.810939,0.376591,0.749641,1.755208,5.433054,61.537923,79.856118,-9.353436,23.838759,0.53677,4.24301,1207.465924,2709.498286,-0.955091,22.667293,-0.486627,4.953849,224.038892,2837.128369,-3.858806,20.226878,-0.151265,1.693898,565.324514,1429.695542,0.289719,3.101657,-0.791854,3.356294,82.639472,316.741584,-0.34022,11.256064,0.862212,2.31738,222.97462,704.57838,-0.020073,1.372487,-1.189071,3.705095,68.138643,118.116871,move--sink-counter
16011,9.603818,2.756996,0.062507,2.749628,1229.363526,355.578922,0.623984,1.436854,-0.342079,2.929874,92.130698,153.363109,1.534965,0.893367,-0.385729,3.332406,196.934347,113.301627,-0.595817,0.30073,0.693377,3.289633,87.031746,11.198216,-0.017533,0.05942,0.199937,3.141831,12.463458,7.259442,-0.057159,0.02436,0.673043,3.438054,12.613902,1.491656,-10.046554,2.398134,0.284014,1.878643,1286.949538,271.379061,0.910417,0.996719,-0.494097,1.678859,116.533917,129.603301,2.87763,2.235958,-0.010287,2.351865,370.207397,268.814285,0.662331,0.719287,-0.371329,2.471853,95.022069,64.295707,-0.06314,1.74561,0.237824,1.618102,99.758862,195.463328,-0.262368,2.375591,-0.474012,1.673083,108.513601,206.585117,5.27006,8.260855,0.647307,1.80147,689.122688,759.146632,-5.650565,5.247814,1.604717,4.86961,728.610251,559.717605,-0.256656,13.171822,1.404559,3.405042,223.365141,1140.160711,-0.590532,0.304284,0.578684,2.173774,80.138526,28.318599,1.372609,3.264754,-0.711992,1.862528,190.281782,339.824349,-0.826609,1.145127,0.757963,1.913955,116.484284,111.248158,-9.216698,17.075932,0.114041,3.819346,1180.777743,2181.437379,-0.024293,12.876105,0.252071,4.591316,145.928102,1636.051216,-3.797865,17.617744,0.334636,2.217132,506.075844,1976.760255,0.476707,3.342866,0.281699,4.671923,109.710625,302.724182,-0.112663,9.496358,1.096359,2.801171,213.891908,1227.680575,0.490023,0.909476,1.395749,4.666791,63.440852,116.82422,-9.38865,19.056848,-0.009101,2.826121,1202.180046,2461.502111,-0.63173,13.185483,-0.702107,4.665673,121.425384,1687.454289,-3.44023,17.720867,-0.013392,1.790142,444.143968,2251.030795,0.369183,2.538404,-0.478614,2.470879,86.656348,293.556148,-0.013132,8.828644,1.036462,2.851023,221.719239,1140.856078,-0.141077,1.067949,-1.493469,4.756965,56.813541,126.909317,move--sink-counter
16278,9.767566,2.409196,-0.09761,2.463673,1250.34111,309.598841,0.702116,1.402973,-0.026843,2.501952,98.984713,155.115048,1.356502,1.15665,-0.249181,3.054887,174.1545,147.524338,-0.876858,0.645598,0.30427,1.644073,112.699186,82.301527,-0.031727,0.069788,0.488653,3.504642,15.615843,8.884519,-0.128292,0.045598,0.538993,2.537894,17.017605,5.61281,-9.9677,3.314469,-0.067095,2.209435,1276.032522,424.238353,1.125507,1.207793,-0.325978,1.610861,164.463891,57.156821,3.034967,2.554243,0.12479,1.98947,404.378475,131.998331,0.801059,1.216718,-0.786519,2.777762,113.127936,121.952071,-0.297698,1.298888,0.241653,1.633229,87.566969,70.231561,-0.285025,2.445336,-0.454336,1.661671,108.843955,151.051065,5.152175,10.853397,1.158536,3.256267,695.816723,629.615768,-5.105469,8.112138,1.886153,8.21207,657.307836,975.933505,-0.171886,12.895077,1.43286,3.344385,222.044446,1101.882264,-0.544245,0.382,0.180738,2.395236,78.486864,28.928668,-0.294898,2.407715,0.375582,3.097694,111.908107,307.23843,0.799257,4.343687,-1.415607,3.645299,133.046364,469.647455,-9.245513,13.530738,0.493801,4.708785,1186.629738,1638.977405,-0.237057,12.711134,0.087161,4.663839,135.661824,1651.943778,-3.594337,15.63581,0.282283,2.243859,490.51274,1573.890076,0.736508,3.561881,0.406759,4.436486,103.895928,456.852381,-0.233491,8.77943,0.942625,2.461873,180.998274,635.779062,0.749405,0.811101,1.149689,5.232496,97.812984,99.664822,-9.305207,18.827054,0.041299,2.892158,1199.70583,2120.276887,-0.767735,8.287904,-1.320516,6.203061,117.643347,1032.885217,-3.612633,16.161851,-0.081899,2.074182,506.144431,1429.332927,0.461598,2.071793,-0.397787,2.852386,96.153147,178.058666,-0.045675,8.768235,1.017665,2.843244,172.878141,666.297095,-0.054724,0.999642,-1.44636,4.825582,54.336725,103.447014,move--sink-counter
16544,9.664203,2.227747,-0.072564,2.401283,1237.052418,288.333762,0.652356,1.316744,-0.188705,2.559366,99.89686,123.503362,1.282403,0.981823,-0.491255,3.859868,164.153514,127.644958,-0.906576,0.611,0.297551,1.656088,133.790059,9.066964,-0.01518,0.059451,1.13327,3.896525,13.846396,6.809302,-0.052644,0.102652,-0.445011,2.592728,25.171944,4.011195,-9.550874,4.779204,-0.313809,2.33653,1222.721678,613.30536,1.429152,2.008701,-0.318697,1.46218,183.301031,259.051379,3.018284,2.303976,0.417663,1.715438,386.60481,296.346259,0.759781,1.193006,-0.82799,3.066925,111.647473,107.395323,-0.298683,1.296127,0.236463,1.655075,85.169426,161.365583,-0.253228,2.407737,-0.417647,1.669703,104.712916,195.759895,2.709252,26.434297,0.351327,1.42,422.500264,3303.429048,-7.171107,20.557689,0.691186,2.321812,934.011357,2199.613847,-1.397563,13.422238,0.644989,1.922357,304.504809,1711.552324,-0.146532,1.335761,-1.063028,4.29108,65.177888,117.127693,-0.6478,1.471933,1.198876,3.193125,97.137594,150.75901,1.279796,4.036923,-1.190908,2.857088,173.652711,472.225561,-9.170373,9.836106,-0.148365,2.909102,1176.260959,1187.495246,-0.28186,7.009564,0.6714,5.477768,92.399199,829.398058,-3.04772,14.659677,0.624381,2.635539,423.084024,1480.596729,0.902705,3.073527,-0.120639,3.205198,152.288442,243.463201,-0.195992,6.773638,0.945677,2.599319,203.787456,866.43166,0.721516,0.493146,-0.393388,2.490456,100.718593,38.490897,-9.183017,18.140177,0.07715,3.050044,1176.035336,2336.06915,-0.831615,10.19187,-0.366149,6.141008,121.846846,1301.441898,-3.633309,15.683949,-0.078265,2.032107,468.279244,1991.774451,0.621249,1.806661,-0.395573,2.874542,90.500381,205.2902,-0.167331,8.281996,1.047844,2.923472,204.514933,1064.905244,0.069674,0.949904,-1.230564,4.607005,43.361581,108.309011,move--sink-counter
16811,9.693204,2.120703,-0.163534,2.447019,1240.731504,275.771313,0.543462,1.35539,-0.505399,2.344562,84.659194,139.289945,1.367647,0.98691,-0.311205,3.68224,178.071899,111.441302,-0.937562,0.574497,0.282089,1.717645,120.514731,72.768388,-0.056545,0.067754,0.721548,2.797436,17.891792,8.579595,-0.083229,0.110774,-0.613507,2.461291,28.055119,14.162563,-9.526919,4.581894,-0.362524,2.432664,1221.023691,534.665333,1.714992,1.532903,-0.098095,1.712349,232.816738,103.856493,3.151735,1.960802,0.543304,2.11259,416.02612,91.028424,0.733497,1.236561,-0.794607,3.038794,104.804653,126.362387,-0.112489,0.861098,0.089673,1.746161,60.479229,57.203523,-0.322388,2.084776,-0.300392,1.509202,100.795146,136.85226,-0.105298,21.710587,-0.623903,1.771494,349.25136,2281.41085,-7.728142,19.405991,0.411622,2.280327,1011.942661,1801.116396,-1.563115,12.87586,0.556882,2.016593,348.922837,377.197618,0.10392,1.622353,-0.650128,3.120414,86.687959,167.287481,-0.559462,1.622763,1.130825,3.03786,95.660065,147.158294,1.267172,4.06653,-1.190267,2.850259,211.022413,239.536298,-9.101846,9.891691,-0.081042,2.869306,1168.740758,1149.004721,-0.419223,5.508954,1.513883,6.242452,91.437508,715.28613,-2.382695,19.541558,0.223165,2.945903,344.668024,2131.813643,0.949758,2.99167,-0.085546,3.288733,121.80963,388.082677,-0.240651,6.694787,0.918387,2.590372,167.874441,438.265464,0.636198,0.539981,-0.606171,2.347265,82.13784,68.385571,-9.108434,17.21976,0.281732,3.021201,1172.822519,1981.433676,-1.040242,12.1498,-0.078547,5.242712,144.374551,1536.696235,-3.37873,14.770512,0.195148,2.867698,464.789426,1460.465659,0.878094,1.549773,-0.103303,3.255844,131.861081,126.057305,0.138995,6.217315,1.110309,3.353498,135.304469,527.260336,0.303299,1.312265,-0.649672,2.40248,76.165638,134.071427,move--sink-counter
17078,9.742511,2.054481,-0.168346,2.608184,1247.194864,261.100287,0.396859,1.597882,-0.27914,2.118383,72.845185,164.506606,1.03262,0.6045,0.056887,3.328775,138.639618,50.817255,-0.746578,0.512346,0.89342,2.451176,105.096547,36.254814,-0.110334,0.060471,0.338271,2.822398,16.781099,6.559557,-0.190414,0.167339,-0.519727,2.144779,40.357963,5.335177,-9.488066,4.652674,-0.312798,2.343766,1214.854543,590.270049,2.023173,1.036729,-0.214437,1.748115,259.191502,132.956489,3.695317,1.009425,0.166595,2.301981,473.508033,123.647015,0.467028,1.398816,-1.162748,3.286743,85.598858,165.088654,-0.098158,0.634962,-0.322386,1.885563,56.440296,82.544307,-0.22015,1.809376,-0.296203,1.539766,97.218367,159.916722,-3.341472,9.834723,-0.101681,4.154139,430.421503,1242.401657,-8.237584,18.988816,0.214765,2.22356,1066.508057,2062.262592,-2.016235,11.477803,0.385535,2.112102,269.343479,1402.458902,0.196145,1.759132,0.063147,3.869453,91.766934,105.080243,-0.638237,1.486372,1.173573,3.220512,101.846746,134.5666,1.516441,3.655974,-1.085274,2.7942,211.862294,360.964485,-9.236863,11.776234,0.287688,3.210545,1183.358904,1492.216095,-0.58457,6.036667,1.50617,6.047207,109.21929,684.497979,-1.815646,17.328728,0.153127,2.752954,292.534814,1752.317377,0.644873,2.130239,0.167368,3.817974,104.895021,210.499527,-0.257254,6.669199,0.898726,2.609057,200.235967,859.381037,0.5526,0.459654,-0.809811,2.97824,81.933415,32.627742,-9.06132,15.092687,-0.139237,2.652055,1160.88388,1924.46013,-1.06841,14.726477,-0.489736,5.982676,156.486487,1823.177907,-3.07491,15.348711,0.221959,2.784572,401.687969,1893.579161,0.76969,1.337391,0.02447,3.071095,99.288476,171.491436,-0.015484,6.817291,0.99744,2.967075,172.257308,886.191031,0.383251,1.014032,-0.761894,2.441825,67.738832,99.992488,move--sink-counter
17344,9.62029,1.950123,-0.368828,2.996816,1231.435319,252.094567,0.55655,1.883733,-0.063995,1.584917,106.899439,144.110535,0.981782,0.660515,0.140524,3.463574,125.963309,84.710674,-0.339379,0.077512,-0.327,2.427512,44.72473,8.285115,-0.061395,0.040268,0.00139,2.366045,13.903708,3.147904,-0.114041,0.156414,-0.105493,2.10149,26.540857,13.911357,-8.814021,4.352731,-0.152204,2.328235,1133.500273,375.529739,2.211432,0.915293,-0.011058,1.710493,289.676231,58.899004,4.248724,2.333434,-0.097417,1.770016,553.786916,130.076334,0.03303,0.402436,-0.522492,3.258099,32.003131,40.523244,-0.366502,0.593293,-0.842349,2.529265,56.128693,62.07465,0.161976,1.115295,-0.285903,1.628616,66.654781,81.332076,-5.111477,5.683462,1.345427,3.854798,654.856293,726.835993,-9.013619,11.361083,0.60226,2.476498,1168.896047,918.812353,-1.4563,6.063319,-0.257849,2.27607,266.883392,209.394716,0.408325,1.727476,0.491352,4.175192,71.755796,187.089888,0.155999,0.359532,-0.398688,2.527877,33.668777,43.58195,0.467963,1.110424,-1.693655,6.169561,61.162639,142.025295,-9.425897,9.952057,0.591673,3.542652,1209.757094,1169.747003,-0.536708,6.438874,1.455993,5.483728,108.920811,837.207172,-1.69133,16.361105,0.220389,3.287733,279.94528,1627.442601,0.458401,2.088082,-0.080569,4.019956,69.016648,266.739577,0.140754,4.834322,0.886382,2.837809,132.901603,353.405218,0.047793,1.207773,1.759228,5.847926,54.202615,113.807844,-8.979288,14.982324,-0.080282,2.680493,1156.427724,1689.117339,-0.842966,17.381574,-0.366644,4.589477,157.110236,2194.432901,-3.110194,15.47444,0.193837,2.73364,426.903884,1635.037271,0.620904,1.764353,0.029423,2.304554,98.423991,175.91582,0.045319,6.902515,1.042908,2.989791,157.681437,503.422711,0.37502,1.038486,-0.716166,2.417223,70.922713,91.769786,move--sink-counter
17611,9.610587,2.005829,-0.335075,3.049632,1230.163452,260.526524,1.012271,2.398218,0.177853,1.671868,131.100851,305.513077,0.686403,0.56808,0.387741,3.459492,89.800012,68.40071,-0.073238,0.328455,-0.72897,2.093351,40.825887,29.10955,-0.186431,0.03921,1.161035,4.909675,25.274983,3.998745,-0.250661,0.079353,0.223325,2.057638,34.148042,8.150424,-7.837902,6.991283,-0.311858,2.117278,1003.274548,908.353129,2.435805,2.174222,-1.894764,8.290922,312.698606,273.748898,4.896844,3.770064,0.224876,1.51185,626.936176,487.475701,-0.28194,0.403749,-0.113098,2.321219,42.134289,44.993775,-0.442488,0.5186,-1.159511,3.605049,60.391678,60.464469,0.738791,1.051532,0.415094,1.799333,127.385247,21.107529,-5.753794,5.893821,0.658764,2.605631,742.52166,624.705676,-7.120509,5.882285,1.080166,4.423432,916.770691,609.775379,-1.64146,6.333645,-0.49075,1.962114,211.067529,817.207512,-0.371148,1.955591,0.196543,2.290618,83.526153,254.364822,0.190095,0.463832,-0.134837,2.374551,43.735748,59.612215,-0.176759,0.969628,0.077756,2.589065,58.014017,85.078127,-9.524126,10.507275,0.944128,3.844448,1219.531466,1349.125052,-0.723935,17.22902,2.662829,15.986219,137.049528,2177.022865,-2.124369,19.317472,0.258889,2.917259,301.809927,2239.794725,0.379713,1.985186,0.02334,3.692538,72.456356,229.642113,-0.041617,5.448566,0.7216,2.391329,167.587475,700.348361,-0.060566,2.260331,1.026735,3.167371,91.117071,293.837197,-8.582141,11.723198,-0.364549,2.783282,1101.40262,1423.55917,-0.796011,12.813982,-0.864207,6.486714,150.092875,1575.994464,-3.604387,12.185833,-0.181457,4.310375,471.340389,1437.771621,0.512974,1.813686,-0.230341,2.123331,75.648601,235.612957,-0.237949,5.676441,1.330059,3.294145,149.358893,722.076243,0.460373,0.975937,-0.565323,2.468133,79.046638,82.844288,move--sink-counter
17878,9.423322,2.918823,-0.284624,2.466245,1206.189548,379.38136,0.844473,2.983001,0.201851,1.58623,166.127819,135.274655,-0.275523,1.958001,0.933452,2.540523,85.485901,203.941099,0.332715,0.601984,-0.066276,1.390436,61.862719,78.27447,-0.353585,0.153546,0.979429,2.781794,48.568783,15.038183,-0.220119,0.102351,-0.053727,2.247438,28.558529,12.963861,-6.569975,5.239494,-0.051018,1.550387,843.946013,601.387003,3.483693,3.253764,-1.02382,3.624767,446.047663,421.242761,5.150015,3.406609,0.408574,1.740571,675.127333,105.673639,-0.385927,0.422147,-0.301661,2.587475,49.540441,54.670033,-0.045672,0.580888,-0.282357,1.912438,53.619502,72.624654,0.643799,0.96098,0.288061,1.875507,83.735802,124.949691,-5.891661,8.115243,-0.439102,3.236032,760.864668,893.374719,-7.821143,8.40891,0.646275,2.716576,1001.796395,1071.502716,-2.524925,6.96177,-0.803349,3.436064,356.696397,543.660292,0.032107,7.377723,-0.785821,3.020174,141.912783,836.297881,0.0007,0.550133,-0.392814,2.497185,47.793529,52.238315,-0.108208,1.094409,0.119659,2.209358,58.9446,90.203668,-9.509107,10.508242,0.951704,3.870477,1220.650732,1231.580566,-0.986965,17.586901,2.306001,14.951411,187.262455,2283.519213,-2.444689,16.375432,0.672843,2.482211,369.355912,1518.142558,0.09411,2.142467,-0.399866,3.460399,83.898729,273.138437,-0.228615,5.315091,0.512792,2.304418,139.257217,396.906222,0.036937,2.351044,1.132777,3.208679,104.168943,198.818719,-9.562179,7.305516,0.011878,3.332651,1224.673682,922.262369,0.527719,13.42194,-0.810743,4.756158,140.824974,1643.951319,-3.250862,12.086282,-0.767535,3.631181,424.624597,1457.98006,-0.294423,2.227891,-0.264478,3.380994,85.756641,285.963131,0.144452,3.625929,1.76076,5.591798,118.334676,311.412761,-0.339001,0.78459,0.125813,2.954627,51.418377,89.956025,move--sink-counter
18144,9.009705,2.359121,-0.755009,3.345536,1153.89655,282.800096,0.981482,2.220787,0.185165,2.129037,130.354258,269.592379,-1.761739,5.785513,0.567734,2.024381,236.268069,673.468267,0.385909,0.608344,0.211241,1.636513,80.462439,15.069969,-0.535835,0.185858,0.055131,1.656495,69.011693,23.240658,-0.053946,0.054259,0.281666,2.811053,14.764127,6.771418,-6.034635,3.721483,0.261587,2.152461,774.212647,440.239704,4.512867,3.433243,-0.435763,2.288465,579.884689,405.317221,5.707685,2.570757,1.090781,3.233893,731.285199,318.001232,-0.413769,0.418917,-0.418417,2.683289,59.751493,42.326074,0.034077,0.521935,-0.1166,2.134224,51.456436,26.14319,0.700108,0.679956,-0.098088,1.915836,113.076262,12.932273,-5.787343,9.417604,-0.139209,3.661999,742.599111,1181.802829,-7.650874,7.90585,0.324969,3.468631,979.365564,1026.743344,-1.648357,12.666011,-0.572296,1.985652,265.983024,1230.848627,1.195246,8.63797,0.065782,1.93451,187.8023,934.927313,0.109692,0.679778,-0.228273,1.985046,43.232052,61.857841,-0.295182,0.801213,0.227331,2.314978,53.547623,95.291064,-9.023026,6.621074,0.989582,6.032832,1158.700424,723.12825,-0.507585,14.948223,3.053245,21.634046,151.991651,1940.784128,-2.512265,14.939086,0.816292,2.751958,330.41941,1851.066914,-0.127449,1.766063,-0.63584,4.436433,65.251941,202.269085,-0.811877,3.36423,0.792914,2.856421,105.744791,431.408274,-0.11106,2.14773,1.061991,3.297227,84.114422,265.900975,-9.287747,4.307085,0.425286,2.923235,1189.246666,544.399606,1.247799,11.331988,-0.705207,3.205819,163.066061,1456.381775,-3.285986,12.414076,-0.78164,3.456572,424.923406,1556.326357,-0.402338,1.848769,-0.070472,3.485404,77.496286,187.169339,0.015545,1.828964,0.74437,2.242388,96.975741,231.934106,-0.239025,0.703117,0.775544,2.768855,62.437228,81.015183,move--sink-counter
18411,8.816386,2.307819,-1.177837,3.914052,1128.644085,294.839026,0.4567,1.797737,-0.612576,3.125317,85.286292,172.578171,-3.44605,7.507583,-0.243329,1.62665,442.391485,958.15792,0.431074,0.557929,0.320436,1.887911,60.896087,71.534346,-0.658764,0.110413,-0.077437,2.3583,88.036828,4.193485,0.077397,0.08195,0.322504,2.458214,22.24891,10.646354,-5.685908,2.909407,0.726149,3.491583,729.19283,346.016825,5.05719,2.197707,-0.601307,2.462193,650.773454,214.638876,6.03643,3.327189,0.971196,2.80875,782.669058,185.616953,-0.376321,0.383242,0.029998,2.119864,48.608635,49.158425,-0.021086,0.591395,-0.115061,1.985617,58.502729,65.377784,0.692493,0.665527,-0.222894,1.772712,88.739288,86.260468,-5.802416,14.47218,0.41881,3.284317,748.195101,1752.030317,-7.257976,7.222686,0.256987,3.279259,931.012658,880.376976,0.770696,21.854688,0.090269,1.704683,384.555225,2830.22282,0.561917,11.188232,-0.149096,1.634246,233.665573,670.280917,-0.386084,0.830523,-0.33109,2.552893,51.157123,105.234773,-0.519969,0.965297,-0.064023,1.764778,90.541934,65.708061,-9.905529,3.576479,2.225111,12.834548,1267.908021,465.081928,-0.524449,14.423017,3.197486,23.167659,155.419368,1873.935838,-0.457927,7.801364,2.299786,8.666604,115.713863,1005.605301,-0.283478,0.938819,0.537298,5.402097,42.154639,121.891236,-0.365704,1.558718,2.175592,8.044675,66.772055,183.544173,0.109578,1.196999,1.560107,6.889901,57.352534,129.204395,-9.364646,4.262422,0.314737,2.923526,1201.494294,446.827006,1.562118,8.384781,-1.150471,3.722694,230.054231,884.819676,-2.626888,14.377589,-0.272101,2.374505,371.600022,1472.280093,-0.346792,1.694575,0.150019,3.8405,64.71981,218.42559,-0.182867,1.604934,0.513859,2.383291,85.348193,101.766982,-0.20265,0.686711,0.914791,3.037289,63.567322,79.802954,take-carrot-counter-
18678,8.164488,1.288622,-2.131684,8.934287,1045.076335,166.865293,-0.057793,0.465307,1.333622,5.230088,35.106879,51.099331,-5.261106,3.588763,-0.794102,2.163385,676.511582,400.523666,0.195336,0.536151,-0.487262,2.089376,47.650083,46.525374,-0.610167,0.136082,-0.01276,1.982099,78.6105,16.430021,0.172256,0.046509,0.739005,4.196746,23.840387,4.744386,-5.397269,3.231805,0.500325,3.479224,692.948521,374.310012,5.699758,1.619484,-0.093233,1.873401,731.248608,171.680098,5.896248,3.294926,0.778571,2.5921,758.955069,326.705862,-0.067856,0.263659,0.782702,3.310933,30.440022,34.071603,-0.304297,0.478502,-0.337631,2.033809,50.286945,46.166166,0.3584,0.42642,-0.653165,2.605435,58.817212,33.94248,-4.39648,17.295213,1.021573,3.357619,593.836187,1678.24196,-7.865349,5.87707,-0.164424,4.487323,1014.300039,522.480109,2.616554,14.411068,1.109766,3.953485,405.952777,1038.759653,1.045829,9.519393,0.150381,2.082899,195.330312,1237.25011,-0.425755,0.671505,-0.193492,2.973189,54.673756,87.015309,-0.342057,0.680201,-0.046813,2.233086,47.665876,86.484028,-9.731981,0.213989,-3.199083,35.338258,1245.699202,27.624611,-0.462431,1.379587,-4.461968,32.487004,59.882824,178.30774,0.329401,2.11512,3.334565,16.51158,62.488216,245.549152,-0.150513,0.190787,2.133876,8.55372,26.407293,19.636154,-0.078427,0.030853,-1.032129,7.50522,10.830335,3.751913,0.168751,0.089431,-1.294732,4.639394,24.32944,9.643952,-9.176509,3.07954,-0.021875,3.527533,1174.59478,400.418047,1.687579,7.628174,-1.275926,4.165521,223.579797,939.086903,-2.06899,13.326937,0.433637,2.061635,281.39348,1589.52423,-0.168128,1.618652,0.502839,4.277248,62.447017,182.389012,-0.426265,1.20254,0.453875,3.126863,63.872183,152.404649,-0.298949,0.601529,0.857136,3.330357,54.633481,54.082321,take-carrot-counter-
18944,7.778239,0.461008,-0.398063,2.035616,995.631387,59.416085,0.147165,0.129533,-0.076937,3.153786,18.840562,16.850471,-6.346594,0.795229,-1.861244,5.71817,813.483665,74.607384,-0.095317,0.145615,0.302992,3.841721,21.697793,18.646872,-0.371285,0.143863,0.49013,1.949847,47.917438,18.11448,0.193939,0.020279,-1.019014,3.040162,25.836283,1.823295,-4.473678,3.945394,-0.276565,1.897031,572.643494,512.799085,5.620534,2.936696,0.558169,3.374934,719.530296,379.561374,6.602754,1.165803,0.364354,2.136272,846.367323,118.977046,0.287862,0.333282,-0.38011,2.729502,45.046029,42.502068,-0.323776,0.436786,-0.224607,1.821827,62.968793,21.121334,-0.088959,0.411012,0.619309,2.859073,34.956845,52.60525,-3.577244,17.214179,1.5184,4.379904,458.109958,2235.151836,-7.436198,3.615778,-1.348202,5.481321,951.963754,466.260508,4.727202,4.37772,-1.302026,4.167033,605.80642,555.380873,0.149109,5.671786,-0.181061,2.437678,165.916854,667.726034,-0.092531,0.952232,0.26403,2.034441,52.068586,83.014042,-0.439852,0.516464,0.129216,2.461354,71.94389,35.314519,-9.772866,0.005996,1.528283,7.93354,1250.928204,0.726331,-0.587292,0.141195,-1.231799,3.701192,75.242678,18.194347,0.589503,0.207461,0.546176,3.134403,81.368893,12.260729,0.033482,0.022308,1.540793,6.65053,8.111687,2.383856,-0.004703,0.016228,0.667708,1.873045,10.612394,2.021268,0.019604,0.017766,-1.572905,4.311178,8.929208,1.144995,-9.544212,0.583614,-2.174483,6.913483,1221.973157,63.742434,1.321285,4.44893,-2.613124,9.714605,173.298914,555.829798,-0.589124,4.347112,1.594046,5.122686,111.17362,462.352099,0.224295,0.544839,-1.898848,7.469242,36.123592,63.21749,-0.264064,0.629744,2.370567,7.01716,48.288877,63.017229,0.039826,0.09856,-2.277161,7.948096,16.561645,10.741261,take-carrot-counter-
19211,7.40339,0.225487,-1.452859,5.680848,947.854861,22.675172,-0.002367,0.08901,-0.016005,2.782334,13.201868,10.496071,-6.70962,0.092762,-1.06178,4.039988,858.944984,8.966576,-0.040645,0.036284,0.164975,3.750767,10.906127,4.471621,-0.157411,0.058281,1.038077,2.883349,22.826523,5.752534,0.198806,0.01879,-1.165922,3.170377,26.009625,1.984002,-3.774029,2.544122,-0.155218,1.821714,492.203162,189.548508,6.106142,3.900786,0.566162,3.006298,781.814089,501.611961,6.65675,0.913717,0.05208,1.846673,852.541488,105.925534,0.322975,0.29673,-0.455919,2.981416,52.196264,22.467533,-0.258135,0.452861,0.044407,1.685439,52.610923,49.257911,-0.158294,0.411596,0.360692,2.672198,46.251352,53.26543,-1.896924,15.855711,1.968014,6.716002,272.782033,1816.68341,-8.035052,2.525336,-0.924728,4.448785,1028.510171,327.715003,4.985295,5.807138,-0.376147,3.080214,639.148168,734.325586,-0.712078,2.502054,0.76797,2.810296,98.229915,322.807896,-0.418148,1.019889,-0.063483,1.585713,91.477848,45.267046,-0.215971,0.894666,-0.166326,2.224468,72.935636,109.946376,-9.770258,0.00272,-0.163044,3.552298,1250.593303,0.343834,-0.763072,0.059463,-1.774227,5.561273,98.173738,6.179017,0.61255,0.135911,-0.446429,2.217689,78.565471,17.278822,0.061726,0.004921,-1.555959,5.229201,8.138031,0.579462,0.03526,0.007349,1.116269,3.390266,7.953966,0.274717,-0.036438,0.001199,0.415685,1.733412,4.677014,0.154023,-9.786648,0.006921,-1.753051,9.039237,1252.691143,0.892847,0.709993,0.33404,-2.963267,13.08972,91.564,41.456356,-0.158766,0.158135,-2.058376,11.151764,21.722249,19.642287,0.037226,0.081479,1.412824,9.804144,14.41406,10.20554,0.051746,0.004839,0.216413,1.896206,6.759909,0.600288,-0.069301,0.005826,1.321201,7.310506,8.904832,0.748148,take-carrot-counter-
19478,7.195693,0.046187,-0.405483,3.230267,921.113895,4.099157,-0.126249,0.088049,0.316784,2.180285,22.368465,11.357446,-6.734991,0.048741,-0.118774,1.971495,862.090886,6.008719,-0.020277,0.022825,-0.47521,2.664057,10.264984,2.847737,-0.024187,0.007986,0.944479,3.892806,4.631784,0.890577,0.10167,0.005028,0.496672,3.692846,13.049159,0.639144,-3.757925,3.73693,0.808769,3.251852,486.100181,407.850296,6.054348,4.253218,0.594542,2.778167,778.226486,472.443107,6.319509,0.996428,-0.741499,2.889944,808.950804,128.226282,-0.14939,1.055379,0.674485,3.224528,74.329965,114.634255,0.145167,0.373891,0.683627,2.860978,43.062205,44.308074,-0.113995,0.398294,0.562672,2.971447,38.054845,44.771037,-1.854935,9.727382,0.782805,2.81148,295.680885,771.970552,-8.148281,2.464267,-0.206174,3.158456,1043.34811,308.243098,4.269721,7.310195,-0.077011,3.086003,554.408701,812.782369,-0.062912,1.871337,0.562323,2.558799,71.806695,199.377138,-0.040141,0.774103,0.392964,2.010573,68.077974,100.284758,0.250463,0.63859,-0.122536,2.296546,57.716553,73.164981,-9.774105,0.001664,-0.208437,2.706898,1251.085977,0.19525,-0.891519,0.006308,0.041642,4.279156,114.114567,0.8203,0.469925,0.044784,0.236013,2.253028,62.177093,1.888693,0.036417,0.001113,0.038667,3.267627,4.661652,0.144774,0.042985,0.003903,0.221595,1.422027,5.577572,0.494352,-0.016989,0.000632,0.944945,2.828681,2.396753,0.066212,-9.797714,0.00112,-0.2679,2.640696,1254.107651,0.135163,0.493495,0.031289,-0.203142,3.345932,63.649945,3.097026,-0.187515,0.062502,0.509539,2.480863,28.351473,4.512762,0.052945,0.003658,-0.505524,3.969158,6.852079,0.459449,0.023492,0.004745,-0.272992,1.729768,4.811508,0.393025,-0.032916,0.002402,-0.341258,1.418461,4.277504,0.304168,take-carrot-counter-
19744,7.136407,0.022874,0.360777,3.790346,913.470905,2.659385,-0.28472,0.056723,0.018736,2.355687,36.691735,7.091057,-6.6677,0.036198,0.2702,2.365311,853.485341,4.17165,0.028944,0.020209,0.087802,2.749052,8.22288,1.77279,0.010151,0.004188,0.34895,2.496742,4.526571,0.531038,0.069872,0.003681,0.298874,3.306838,8.988132,0.465922,-4.109418,4.419768,0.489517,2.46785,527.14991,555.69273,5.260987,5.589948,0.006441,2.080603,681.045693,562.646288,6.684422,1.350652,-0.527254,2.310531,856.749394,144.557837,-0.353459,1.046567,0.150512,2.959935,70.144521,90.483407,0.320084,0.145834,-0.248954,2.162988,41.194084,18.6718,-0.137296,0.330035,0.959924,3.537654,33.481684,42.682463,-2.604322,10.444132,0.099767,2.095352,334.554012,1345.349732,-8.14977,2.337363,-0.210658,3.467512,1043.765119,284.254849,4.621129,7.078184,0.29048,3.333347,598.010957,797.539714,-0.201334,1.854233,0.272903,2.434189,76.756519,161.702553,-0.074186,0.737341,0.266185,2.115908,59.540171,79.891089,0.51892,0.307251,-0.642713,2.95715,77.187299,15.414806,-9.77367,0.001696,-0.258064,2.591772,1251.030215,0.200522,-0.908964,0.004915,0.60451,3.80453,116.351353,0.624464,0.396732,0.031947,0.157658,2.30803,50.829521,4.07713,0.026918,0.000602,0.526963,2.882608,3.447033,0.078093,0.027152,0.003519,-0.381682,1.687898,5.119294,0.233291,0.001221,0.000219,-0.735079,3.697164,0.814568,0.028372,-9.802073,0.000838,-0.372021,2.916721,1254.665364,0.105757,0.420954,0.012421,0.858051,4.132767,54.029496,1.362681,-0.260194,0.037833,0.898057,2.676564,34.116525,4.050906,0.031924,0.001581,0.218758,2.272367,4.177543,0.193583,0.032326,0.004389,0.060139,1.899639,6.162294,0.239659,-0.016694,0.001881,0.374424,1.792631,3.508444,0.121847,take-carrot-counter-
20011,7.181752,0.013925,0.049754,3.560113,919.26431,1.810672,-0.409732,0.051071,-0.24126,2.312449,52.453101,6.628588,-6.642103,0.024654,0.713298,3.56666,850.189226,3.205708,-0.013768,0.014798,0.273316,2.139243,5.178742,1.547905,-0.008035,0.004147,-0.112242,2.314912,3.738343,0.504284,0.038119,0.002534,0.34798,2.623536,5.058388,0.301219,-5.076157,3.300693,0.147983,2.212397,649.933472,425.389163,4.409294,6.547539,-0.33896,1.969468,566.042422,821.815752,7.025664,1.629156,-0.193095,1.782788,899.462015,206.789737,-0.722943,0.434478,1.483307,4.852673,96.049292,45.982401,0.190797,0.130075,-0.931584,3.236706,25.897553,15.735466,0.002185,0.060244,1.157117,5.004931,10.778689,7.57304,-3.538974,9.37012,-0.662923,2.778872,479.548342,825.365562,-7.91033,2.1129,0.209988,3.943646,1012.526992,274.609855,4.274948,4.872413,0.956102,3.735173,547.605537,626.424492,0.168635,1.198813,0.619021,3.988578,61.365845,155.846784,-0.249933,0.497003,0.401172,2.816684,48.645555,63.495445,0.556904,0.258121,-0.990679,3.130972,71.287656,33.554896,-9.777268,0.001124,0.101978,2.306149,1251.491047,0.118496,-0.922932,0.004598,0.462742,3.600977,118.139213,0.583346,0.403775,0.030773,0.268903,2.394213,52.35287,2.89589,0.021794,0.000603,0.286983,2.522614,2.84298,0.073761,0.007463,0.001312,-0.025067,1.841153,2.06582,0.165667,0.008975,0.000226,-0.292145,2.10634,1.16111,0.028992,-9.804456,0.000717,-0.505769,3.508262,1254.970591,0.08505,0.388338,0.008216,1.225003,5.645499,49.897944,0.767016,-0.297863,0.032981,0.654796,2.593541,40.174274,1.743674,0.022607,0.001247,-0.129624,2.925094,3.569676,0.093031,0.021698,0.002938,0.41325,1.956992,3.763702,0.333914,0.000366,0.000616,0.112704,2.851891,1.3334,0.06968,take-carrot-counter-
20278,7.182761,0.011723,-0.287869,3.807082,919.393426,1.524503,-0.447827,0.036602,-0.179206,2.558195,57.673559,4.117428,-6.654122,0.016002,0.230684,3.503338,851.728752,2.0492,-0.027984,0.01632,0.022235,1.784651,6.177428,1.720064,-0.005211,0.002606,-0.433251,2.533735,2.942097,0.335008,0.023512,0.001641,0.378765,3.274698,3.036236,0.210873,-5.658604,2.604403,-0.431386,2.85289,724.308034,338.592205,2.637259,3.177457,-0.503063,2.171104,338.298542,405.345018,7.445445,1.394319,0.496825,2.390859,953.864336,155.681267,-0.716005,0.446541,1.384954,4.808172,92.653067,55.131348,0.221858,0.117372,-0.901037,3.508775,31.128398,12.682227,0.002352,0.027326,0.046719,2.569789,7.794137,3.226238,-4.897682,1.707665,1.954633,5.494642,629.245041,175.358964,-7.725695,1.287956,1.335172,5.655371,989.40347,151.343057,4.232494,3.092898,1.763578,5.959178,545.340972,340.423179,0.051678,0.597983,-1.194344,3.699757,38.444607,69.662399,0.091282,0.166339,-0.515409,2.675284,21.507327,16.456555,0.240182,0.221083,-1.392765,5.464389,30.966158,28.534978,-9.773403,0.000997,0.183725,2.734508,1250.995689,0.126345,-0.92546,0.003896,0.46797,4.436121,118.459499,0.504472,0.462122,0.017012,0.193602,3.072458,59.153339,2.208864,0.022322,0.000963,-0.533658,3.127924,3.060046,0.106213,0.026874,0.001748,0.13089,2.176364,3.440761,0.227257,0.015983,0.000193,0.251756,2.336358,2.061721,0.024126,-9.794374,0.000734,-0.179497,2.838598,1253.679964,0.090342,0.389453,0.009021,1.384861,6.474206,49.869275,1.14397,-0.255201,0.020897,1.188553,5.612512,32.732792,2.649242,0.022016,0.001485,-0.858458,4.445335,2.859933,0.18932,0.059238,0.005786,-0.344161,2.918666,7.591009,0.750358,-0.011676,0.000821,0.162269,2.793588,2.039629,0.106464,take-carrot-counter-
20544,7.143027,0.008808,0.240214,2.086246,914.310286,1.062385,-0.368427,0.046564,-0.060023,2.444407,48.524455,3.980661,-6.673881,0.008111,0.614559,4.955418,854.256911,1.052144,-0.105044,0.02434,-0.145456,1.986248,13.539135,3.125119,-0.000069,0.002435,-0.162178,2.43209,3.102886,0.289703,0.039544,0.001436,-0.267157,2.664264,5.40941,0.128937,-5.669645,1.469868,-0.653508,3.639334,727.294982,154.680817,1.949503,1.768144,-1.198207,4.317161,259.983942,145.42476,7.876155,0.560692,0.392845,3.637459,1008.201841,71.182817,-0.030573,0.618174,-0.939009,2.759739,55.689079,61.335205,-0.100898,0.141422,0.571861,2.099571,25.315908,10.866811,-0.063817,0.06033,1.170481,4.815382,13.584868,7.40678,-4.46358,0.185362,0.794169,3.524423,571.35495,23.812186,-7.683384,0.444426,0.692234,3.525666,983.741012,49.427355,4.151606,1.213058,0.675047,2.490795,533.062116,129.759997,-0.453547,0.422169,1.081872,3.544768,65.365154,40.573811,0.029662,0.087018,0.142562,1.575364,20.274915,5.019036,0.079266,0.061834,0.185232,1.708667,18.975457,3.959048,-9.78169,0.000908,0.062409,2.863001,1252.056317,0.118115,-0.902009,0.004568,-0.424556,3.027763,115.467683,0.555534,0.344543,0.037304,0.894102,3.130503,45.285672,3.17149,0.038613,0.001575,-0.385818,2.056754,5.150378,0.171558,0.062313,0.001914,-0.111698,1.898267,8.026657,0.236063,0.019248,0.00011,-0.096918,2.837446,2.476675,0.013548,-9.786425,0.0009,-0.189256,2.854272,1252.662492,0.112987,0.2902,0.030765,1.087377,3.138616,37.629843,3.427817,-0.48978,0.131237,0.882211,2.144139,64.03294,14.371763,0.054599,0.002902,-0.632279,2.424045,7.122443,0.347443,0.111249,0.003846,-0.361421,1.63699,14.241095,0.499598,-0.034475,0.000798,0.261933,1.628575,4.419936,0.102772,take-carrot-counter-
20811,7.118994,0.008628,0.034255,2.153189,911.232394,1.089213,-0.244188,0.078192,0.189157,1.953069,31.308797,10.116205,-6.696057,0.012839,0.843008,3.964344,857.096115,1.64731,-0.188143,0.015398,-0.637042,3.00118,24.367007,1.783292,0.001874,0.001827,-0.125658,3.221365,2.212433,0.213319,0.045837,0.002543,0.290247,2.318874,5.991007,0.30745,-5.499784,1.177747,-0.255525,2.404756,705.821542,111.787951,2.246503,2.74168,-1.063487,3.125634,300.706073,233.753012,7.635506,0.652875,0.310732,2.681798,977.785656,71.212303,0.543392,1.009161,-0.24924,1.651256,84.636481,131.14474,-0.281468,0.191824,0.111889,1.464963,37.548865,24.924685,-0.285197,0.132363,0.7383,2.250693,37.361739,16.207242,-4.95157,0.671062,0.609421,2.150384,634.929145,64.554282,-7.761763,0.494025,0.441346,2.841088,993.505771,64.234466,2.836556,4.888239,0.738034,2.343356,370.986256,543.565067,-0.62913,0.540065,0.465958,2.115078,82.571449,64.938949,-0.056175,0.175855,0.605243,2.031729,32.278743,18.277008,0.020369,0.046019,-0.03921,1.97612,14.878265,4.99317,-9.77894,0.002293,-1.884044,9.791223,1251.705486,0.25377,-0.865246,0.01274,-1.571704,6.183617,110.76241,1.618426,0.255346,0.055606,0.460102,2.14318,32.70227,7.212134,0.071304,0.006939,-2.381866,9.773121,9.168851,0.89039,0.062259,0.002176,0.268925,2.482417,8.716304,0.085122,0.02844,0.0014,-3.182973,12.816977,3.847445,0.157455,-9.767231,0.001911,-0.595701,2.815998,1250.205747,0.242199,0.136328,0.064454,0.328333,1.738233,19.833894,8.156991,-0.818573,0.275059,0.253349,1.582414,104.974579,35.113656,0.070816,0.003281,-0.142847,1.999886,9.38377,0.333552,0.120301,0.00373,0.126677,2.023569,16.192969,0.086705,-0.035001,0.000997,-0.440242,2.553999,5.143272,0.028463,take-carrot-counter-
21078,7.142203,0.017545,-1.394581,6.077563,914.221719,1.708769,-0.031382,0.063845,0.21639,2.000709,19.425477,7.990872,-6.772374,0.023749,0.22524,2.032975,866.875901,2.756405,-0.122873,0.049379,-1.036784,2.842565,21.74941,2.83908,0.050035,0.005898,-1.399641,4.849748,6.843792,0.674591,-0.015083,0.019731,1.118634,2.933625,8.753356,1.408952,-5.033425,1.129679,0.191187,1.800505,644.414363,144.114086,3.456821,5.639961,-0.190197,1.393252,443.083944,724.937447,7.226034,0.766417,0.35077,2.852795,925.284443,89.322847,0.889906,0.627408,0.210921,2.514661,126.675383,32.831054,-0.301168,0.170534,0.209477,1.445687,51.966344,2.898218,-0.30121,0.117482,0.944775,2.371185,46.363594,4.750947,-5.639984,1.486108,0.183521,1.878386,722.02424,190.834906,-7.675213,0.695811,0.100739,2.497858,982.996738,72.71143,1.132172,8.030185,0.092335,1.826827,212.366587,1043.529257,-0.796789,0.822807,-0.391556,2.75735,112.541058,71.062364,-0.045282,0.190425,0.493335,1.959091,30.845533,10.19233,-0.163885,0.116765,0.390302,2.001947,34.102586,3.708328,-9.769458,0.006017,-1.352797,5.895201,1250.490814,0.775209,-0.82214,0.041418,-1.4219,6.328504,105.250209,5.333816,0.097394,0.071942,-0.066756,1.947548,16.955585,8.616863,0.044536,0.021281,0.080562,3.77875,9.251442,1.924713,0.074938,0.002313,0.907655,2.983813,9.594703,0.299904,0.061834,0.004385,-0.813799,1.906671,8.38084,0.449657,-9.739884,0.002938,-0.774594,3.316743,1246.705232,0.380192,0.025344,0.055918,-0.325404,1.97791,15.072631,5.183464,-1.079448,0.214762,-0.575309,2.225416,139.428839,22.377932,0.039251,0.009765,0.665213,2.510985,8.171179,0.610874,0.125561,0.003844,0.559499,2.501465,16.075814,0.497855,-0.017286,0.002819,-0.560995,1.844375,4.143674,0.296081,take-carrot-counter-
21344,7.264757,0.093953,-1.693915,5.250519,929.945925,10.532321,0.004472,0.061921,1.044032,4.452815,14.943093,4.512757,-6.745025,0.045901,-0.399951,2.595726,863.430955,4.113248,-0.029573,0.134348,-0.614406,2.388777,27.55519,17.043378,0.129199,0.016473,-0.686057,2.135345,16.978848,1.907325,-0.082691,0.02776,0.078606,1.355695,14.454881,3.602617,-4.877667,0.976114,0.5885,2.523163,629.878017,16.701442,5.191799,5.815878,0.39928,1.819879,666.0037,725.658931,6.246266,2.577759,0.514419,2.081593,799.895279,325.795313,1.191127,0.228919,-0.976395,3.378872,152.684032,28.704199,-0.2935,0.190137,-0.008742,1.623374,37.598326,24.687617,-0.324937,0.109943,0.879328,2.38539,42.177961,13.516795,-5.411162,3.490113,-0.845086,2.736226,704.651604,187.171302,-8.023204,1.441035,0.359918,2.351074,1028.127226,149.658066,-0.82153,7.900109,-0.112647,2.295151,220.615846,935.724302,-0.802221,0.807585,-0.398937,2.852117,102.90033,104.307275,0.255259,0.700496,-0.664776,2.446422,55.276902,59.537009,-0.0313,0.213192,0.110757,2.187132,28.953233,18.439605,-9.798751,0.011143,-0.315659,3.852945,1254.250172,1.052114,-0.59875,0.153079,-0.693333,2.312784,77.935955,16.726152,-0.147421,0.131256,0.972472,3.198334,21.295292,15.525999,-0.012471,0.055562,0.724175,3.149996,14.60598,7.166508,0.079164,0.003835,0.558929,2.502475,10.395279,0.413294,0.039885,0.010421,0.697081,3.587947,8.578225,0.600829,-9.52097,0.4788,-2.497468,8.666689,1218.936774,52.504546,0.150323,0.349653,-1.516026,4.620936,29.721211,37.326779,-1.792463,1.615704,2.273287,6.900237,234.033009,176.336257,0.233523,0.381836,-2.486739,7.994713,41.22085,36.863824,0.286424,0.145451,-1.993397,5.528819,42.591515,11.45817,0.066873,0.063388,-2.391787,7.656582,12.502232,7.615986,take-carrot-counter-
21611,7.533656,0.244241,-1.022907,3.217961,964.359822,30.17281,0.114801,0.375748,-2.597104,11.374179,26.001023,44.46912,-6.385834,0.952026,-2.712932,10.092067,818.526044,94.296409,-0.230201,0.373402,0.322558,2.107021,53.560132,16.805012,0.245128,0.039709,-0.719839,2.717221,31.389079,5.150819,-0.099527,0.024031,-0.046538,1.536055,18.552357,0.237507,-5.01284,1.312344,0.470145,1.883367,641.907945,165.258936,6.783774,2.712024,0.397877,2.920987,869.86471,310.123125,4.811907,3.626843,0.127896,1.486464,615.979492,470.561839,0.748302,0.943603,0.692711,2.849289,96.866116,119.394378,-0.274331,0.174581,0.010776,1.768633,49.102316,4.003636,-0.279177,0.125203,0.863581,2.404437,41.478464,9.240754,-4.853753,5.031623,-0.226596,1.37556,623.99788,600.573972,-8.634858,2.29818,-0.040834,1.694867,1106.775153,245.701746,-1.833978,3.264973,0.622276,2.81316,261.818087,211.222294,-0.269703,1.10954,-0.000677,2.235584,58.184671,144.301971,0.735503,1.10692,0.167729,1.460708,94.942022,141.552533,0.0485,0.295188,0.000774,1.871699,38.279906,30.691477,-9.830923,0.048571,0.771047,10.004792,1258.359298,6.273002,-0.524975,0.319455,1.032719,5.067778,70.581187,34.137854,-0.500394,0.553095,1.742102,5.868102,67.553653,64.602073,0.128622,0.175723,-0.839172,4.138298,33.03685,9.830383,-0.035431,0.049367,1.940897,6.111123,13.58051,3.819914,-0.134467,0.128527,1.342457,3.643708,25.169127,11.360389,-9.496056,4.148237,1.676128,9.479904,1215.82962,526.564326,0.40763,4.033283,-4.239123,24.782208,67.765358,521.318242,-2.453671,3.86342,0.775249,2.59344,314.154586,501.560836,0.636615,1.350468,-1.187113,3.405092,84.926426,166.517727,0.291224,0.33053,-0.123138,3.290454,40.773042,38.64804,0.253732,0.254289,-1.014916,2.991745,32.780692,32.752099,take-carrot-counter-
21878,7.972288,0.516101,-0.772703,2.636904,1020.45553,67.024593,1.2022,4.220185,-1.233596,3.260892,180.162534,409.412813,-5.609395,2.898472,-1.028819,2.555784,719.417258,344.783958,-0.65789,0.999248,0.307633,1.908888,86.148586,124.70779,0.350753,0.061978,0.42947,3.718985,45.069554,7.812965,-0.013341,0.078614,-0.798751,2.323779,21.207275,8.866025,-5.189234,1.134472,0.358204,1.759382,667.872006,70.346056,6.959179,1.97146,0.11517,3.290858,897.073537,77.635871,4.650074,3.737007,-0.232852,1.727436,615.161335,102.6111,0.214221,0.748722,0.354858,1.773865,63.970605,97.337905,-0.293253,0.224123,0.701365,3.366334,38.759493,27.666144,-0.369784,0.234987,0.940613,2.385974,52.556324,22.274702,-3.352724,7.946509,0.376735,1.718617,431.413404,1002.426373,-8.989247,2.397966,-0.52067,1.839506,1152.650268,237.731527,-2.726336,3.10569,0.042732,1.879945,354.000781,347.727554,0.250447,1.12374,0.583005,2.964204,60.317518,143.66138,1.254081,0.485364,0.71972,2.290367,165.867529,35.433328,0.106738,0.326228,0.187509,1.678602,33.273673,30.149003,-9.69632,0.216886,-0.701801,4.364293,1241.284406,22.07835,-0.81189,2.042269,2.137858,7.375003,109.268604,247.466677,-1.095004,3.100209,0.731497,3.371891,145.657908,378.210287,0.964367,3.04269,-1.649004,4.548031,137.166941,338.859195,0.374235,0.945288,-1.431467,3.697108,68.101924,85.729798,-0.043248,0.27927,-0.090307,2.863671,31.078658,21.46908,-9.320704,4.336943,1.755511,9.335011,1193.504699,546.724573,-0.027476,5.324673,-3.003533,16.746892,91.273077,644.612834,-2.993227,3.895424,0.08324,2.119856,391.781974,400.147686,0.720738,1.288496,-1.076752,3.374721,112.389873,102.14161,0.162309,0.435009,-0.34273,2.320138,44.109057,32.534031,0.274222,0.26313,-0.773658,2.76981,42.696999,24.835145,take-carrot-counter-
22144,8.222593,0.393018,-0.535797,2.671824,1052.860622,38.784763,1.935613,4.493734,-0.299952,1.962564,254.384597,531.51383,-4.110857,5.697121,-0.226701,1.500906,526.937675,728.60079,-1.321931,1.150242,-0.55318,2.151525,170.546362,142.371735,0.369375,0.063975,0.683414,3.82636,47.865417,7.434625,0.235546,0.152405,-0.155491,1.534142,32.179024,19.811148,-5.212421,1.079412,0.408502,1.757306,667.613994,131.372676,6.416161,3.626167,0.171689,2.254044,821.389758,468.362964,4.550224,3.416919,-0.312808,1.982082,583.510849,424.284772,0.328628,0.962643,0.214081,1.669238,83.786525,41.828587,-0.796177,0.707936,0.361738,1.8911,102.522445,90.074644,-0.74311,0.433526,0.049087,1.369157,95.359205,55.647845,-1.805041,3.075762,1.488006,5.703581,237.281163,353.687169,-9.473972,1.196196,-0.850844,3.119858,1213.576766,120.571601,-2.806158,2.801873,-0.066103,2.16376,360.366467,350.891845,0.703525,0.572802,0.220753,1.905747,94.106409,62.629738,1.790426,0.236159,0.512042,2.62107,229.406262,29.031665,0.342923,0.134439,0.477229,3.211981,44.149508,17.128368,-9.738259,0.341296,-0.214026,2.806324,1246.631358,39.071049,-0.768698,2.558287,1.485726,5.147231,123.465353,244.368768,-1.551126,3.089691,0.095835,2.981838,199.624826,394.928297,1.598905,3.072663,-0.827775,2.747309,209.503196,367.726749,0.45416,1.117029,-0.943979,2.531363,77.360059,140.850688,-0.043622,0.281581,-0.102386,2.827695,38.426154,33.836758,-9.242588,4.299784,1.889885,9.773027,1183.1928,553.798436,-0.127957,5.388629,-3.073434,16.87605,104.429803,696.248214,-3.218514,3.349188,-0.118513,2.692863,414.514113,402.123752,1.018883,1.071166,-0.675124,3.508002,130.552038,138.727542,0.069379,0.474361,-0.639476,2.23294,48.339011,55.344143,0.399475,0.256907,-0.114252,2.444757,51.503475,32.803431,move--counter-sink
22411,8.681574,0.672959,-1.381581,5.803588,1111.347836,83.789347,2.35567,3.38193,-0.124547,2.568699,328.740832,167.501874,-2.494785,5.540316,0.583336,2.019826,321.810952,695.519653,-1.967368,0.357138,-0.623412,1.822048,253.266112,34.873708,0.309918,0.084253,0.209163,2.292394,39.85464,10.721966,0.382634,0.085599,0.121952,1.82002,52.787781,4.975278,-4.501596,2.292797,-0.279047,2.85249,576.246563,297.400881,6.048211,3.174868,-0.297031,2.838449,785.225731,139.205845,5.235093,3.823595,0.502753,1.847564,675.293985,386.144791,0.312364,0.926065,0.246839,1.674925,75.533669,117.287785,-1.198999,0.409059,0.091212,1.534083,155.297082,44.245118,-1.119892,0.40268,-0.865089,2.425516,145.615299,41.956589,-1.593102,1.545655,0.15974,2.47906,225.228379,55.827401,-9.465279,0.96881,-0.504054,2.252267,1211.561777,125.757049,-2.147383,2.593242,-0.2588,2.516795,302.476231,84.177126,1.060986,0.215816,0.297249,2.91143,135.983572,27.298653,1.966162,0.193586,0.505733,2.31678,251.675506,25.118459,0.292059,0.103579,-0.010617,2.860792,37.473874,13.362643,-9.699485,0.424653,0.085088,2.492889,1241.6538,50.503428,-0.893308,2.97241,0.984532,3.78459,116.897004,377.148054,-1.447362,3.413215,0.125308,2.604708,208.459923,298.854054,2.025942,2.718198,-0.479791,2.592711,273.747311,231.384953,0.485452,1.14016,-0.794428,2.368829,84.069765,97.359379,0.207321,0.467741,0.262937,1.930644,54.745431,59.89633,-9.680824,5.468905,1.363707,5.910957,1239.607834,692.99972,-0.42445,7.730143,-1.50501,10.923138,128.570429,994.444372,-2.461617,4.845764,-0.170267,2.431142,315.813252,622.923085,1.077925,1.078514,-0.730899,3.510677,144.081988,112.907033,0.143739,0.702974,-1.000726,2.929577,58.817072,41.871172,0.638529,0.424926,-0.478046,3.282457,88.972753,35.637677,move--counter-sink
22678,9.10696,0.965173,-0.914217,3.228304,1165.765178,122.763005,1.715011,6.998561,0.403928,2.175205,224.358476,875.980749,-1.15011,3.171476,1.610718,5.719494,162.89125,335.362945,-1.881482,0.579283,-1.020311,2.741258,246.493849,31.511449,0.159761,0.094644,-0.428098,2.277377,21.681355,12.205222,0.426071,0.070426,0.537783,3.051475,55.454325,7.556242,-3.332531,2.055402,-0.198059,1.766686,427.092283,260.112834,6.034511,3.101748,-0.301925,2.914699,773.806145,369.245246,6.364153,0.997387,0.960003,4.140984,814.614895,129.634116,0.447535,0.616943,0.189564,2.042726,84.391524,19.263458,-1.099893,0.578054,-0.126966,1.58486,153.026776,18.079762,-1.142459,0.412971,-1.120482,3.078063,153.665684,18.328453,-2.534605,6.293446,0.745034,2.221801,330.066964,759.787232,-8.892456,1.362087,-0.767425,2.9078,1138.596877,164.049483,-1.207659,7.180293,-0.49953,1.942648,220.995149,876.034151,0.916881,0.267186,-0.103495,2.15852,118.711664,29.685119,1.597401,0.685309,0.523509,1.945843,214.463001,22.650837,0.204972,0.062947,0.318965,3.235385,26.254,8.171841,-9.641212,0.447955,0.204394,2.285847,1234.33787,47.956944,-0.449314,3.873946,0.84533,3.530772,92.031541,485.19152,-1.692804,3.583191,-0.122148,2.508762,219.524368,446.226895,2.140811,2.445012,-0.467408,2.89467,274.048342,317.71648,0.653464,0.936632,-0.736968,2.604916,89.865334,104.660586,0.527421,0.194787,0.62373,3.470044,67.73022,24.859509,-9.543994,3.140779,0.807143,4.07817,1222.486348,375.225815,-1.536972,6.075544,0.785256,4.498168,222.66842,617.356025,-2.851948,5.224321,-0.12252,2.599081,395.923754,306.415374,1.271564,1.331289,-1.248329,3.669477,163.291263,170.36855,-0.076494,1.850592,0.639045,4.051293,64.165476,194.311725,0.579672,0.410469,-1.146658,4.060322,79.727608,39.865295,move--counter-sink
22944,9.399074,1.236124,-0.682295,2.681979,1203.470509,145.905634,0.345959,4.985984,-0.064289,1.521571,175.411402,550.350029,-0.002735,0.898311,-0.616757,4.227502,46.546116,116.721391,-1.41818,1.108835,-0.269959,1.398914,182.123323,140.754178,0.139069,0.057329,-0.342939,2.281825,23.276964,3.88538,0.250782,0.181885,0.490244,2.206854,32.104495,23.649718,-2.823312,1.338162,-0.054679,1.508107,367.219511,106.539748,6.243483,2.787409,-0.158307,3.14671,806.719299,169.92874,6.616616,0.383081,0.479536,2.406683,846.969797,48.658976,0.537313,0.500499,0.107451,1.834553,69.962542,62.468045,-1.00464,0.627191,0.108195,1.480874,129.904168,76.186301,-0.840585,0.696537,-0.235914,1.295227,107.919304,89.46726,-3.477387,4.528751,0.3998,2.011388,455.751254,436.704047,-8.660559,1.935242,-0.369796,2.686006,1108.808684,242.597304,0.317037,5.418091,0.186976,1.48437,187.678433,636.831108,0.617403,0.39671,0.128377,1.647018,79.252626,51.021105,1.17406,1.354379,0.099291,1.263224,150.46757,175.226672,0.243403,0.061482,0.764741,3.334953,34.809549,4.168707,-10.221825,2.572225,2.751614,11.305174,1309.344088,294.988453,-0.082465,4.038561,-0.467657,5.515113,82.453182,490.147538,-1.279034,3.391366,-0.347039,4.651716,163.753965,440.818552,1.434095,1.321084,-0.315769,2.390945,184.782487,164.660538,0.666151,0.791248,-0.919244,3.565705,95.69439,72.937849,0.499087,0.115943,-0.509424,2.44817,68.822335,4.672803,-9.572963,7.828697,2.302085,11.250249,1226.188647,984.928092,-0.808983,8.400765,0.611142,3.919056,159.89193,856.765131,-3.501349,9.713209,0.418533,2.784139,452.840982,1196.277868,1.304457,2.280745,0.138597,3.342893,175.629107,249.486772,-0.296607,3.40794,0.73001,2.566487,114.157474,407.766338,0.554428,0.496574,-0.571784,3.685919,78.850177,45.82678,move--counter-sink
23211,9.620528,0.960803,-0.754646,2.872773,1231.542693,120.451281,-0.583236,2.323199,-0.427886,2.336135,123.344623,149.073823,0.468558,0.640657,-0.633998,3.842788,60.235939,82.812232,-0.501691,1.788928,0.110908,1.869792,108.484512,231.524952,0.051012,0.062668,-0.566575,2.675355,18.072447,7.142144,0.107016,0.109226,0.766903,2.350227,18.569107,11.709182,-2.057875,1.080683,0.249339,2.580038,263.408058,140.539272,6.830897,1.509581,-0.984988,2.83036,874.559523,190.613597,6.728909,0.191148,-0.376962,1.890149,861.607266,16.462939,0.24415,0.345584,0.004896,1.585598,42.994298,31.100313,-0.258282,0.783031,-0.058093,2.070162,72.856374,101.808206,-0.250878,0.884204,0.511956,1.8264,72.714678,106.470685,-4.526964,3.03616,-0.032583,2.18666,582.210113,343.941726,-8.474934,2.344781,-0.067944,2.011989,1085.401764,283.883183,1.431276,2.656195,1.079066,3.362927,208.049554,191.12588,0.154929,0.458701,-0.092365,2.318911,48.534805,59.448674,0.376694,1.345941,-0.693205,2.133708,86.923319,158.486689,0.089134,0.124548,0.244609,1.918161,20.040152,11.886827,-9.561896,5.366852,0.52491,5.407229,1225.246606,646.398876,1.099339,7.730236,-0.594153,4.125497,165.774186,949.444427,-2.20919,7.976792,0.450358,3.631375,287.080446,998.317715,0.361114,2.740654,0.394437,2.940569,76.815752,332.16344,0.030321,3.688073,1.242466,4.219611,100.039326,320.993522,-0.107353,1.800993,1.248416,2.978812,96.834528,191.741056,-9.671368,7.907666,2.166305,10.717876,1239.326007,973.70094,-1.195679,8.831261,0.258046,3.425217,170.491225,1145.092746,-3.190502,10.915116,0.511487,2.46543,476.138703,468.041281,0.876618,3.037495,-0.291073,2.254884,121.659936,359.881245,-0.177542,3.456344,0.901772,2.703155,125.000995,289.204943,0.369281,0.599344,-0.935565,3.306514,53.941496,75.104394,move--counter-sink
23478,9.787072,0.892585,-0.447345,2.500726,1252.932933,108.603016,-0.980022,1.241262,0.07037,2.158726,129.305741,145.790287,0.670463,0.530243,-0.665278,4.101016,89.610349,58.414165,0.540444,1.161088,0.20279,1.718365,82.241391,150.453884,0.008143,0.069812,-0.75878,2.695718,18.144835,7.387754,0.071209,0.088624,0.947011,2.665981,16.08212,8.73749,-1.849206,0.712663,0.211712,3.259941,236.69879,92.669981,7.329105,1.881805,-0.643048,2.404049,943.040168,97.943443,6.334426,0.88946,1.000182,3.348111,811.823953,89.487445,0.039153,0.194536,-0.282924,2.128758,28.15342,24.884417,0.478267,0.69379,-0.187414,1.65827,63.253183,86.210537,0.465191,0.438634,0.601647,3.050371,59.545402,57.047118,-5.020631,1.581954,0.454371,2.132287,643.456197,189.058071,-8.378832,2.226192,0.07499,2.197668,1072.565467,286.936858,1.59543,2.195524,1.50818,5.574004,208.384791,258.221404,-0.569138,0.807761,1.420765,4.997131,76.671432,95.99714,-0.608813,0.7372,0.272035,2.480588,78.32147,94.908697,0.090372,0.104234,0.216315,2.410521,26.75758,13.543855,-9.531301,7.404376,0.548049,3.710034,1220.064618,960.578989,1.157165,9.946004,0.177745,4.471902,166.089953,1203.680163,-3.10036,8.175592,-0.072288,3.552482,396.90189,1062.49996,-0.500212,2.592944,0.406678,1.710543,127.351193,337.038657,-0.186262,5.239476,0.863022,2.619567,155.479937,681.26973,-0.292511,1.729725,1.025814,2.57541,91.877087,161.588784,-9.998755,11.404068,1.958191,7.208879,1281.99097,1395.62922,-0.591878,10.560141,-0.388045,3.557272,172.930927,1373.209482,-3.134557,12.6206,0.254694,2.389111,402.085369,1630.446771,0.221366,4.023926,-0.467373,2.562579,105.981558,513.207785,0.016472,4.142615,0.683517,2.556856,119.372548,492.546912,-0.150354,0.494854,-0.28815,5.260161,28.37706,64.325356,move--counter-sink
23744,9.671074,0.798024,-0.468176,3.253204,1237.898084,103.755718,-0.88947,1.128742,0.351661,3.126474,123.876275,108.97888,0.568792,0.664723,-0.278152,3.893534,77.386961,75.556497,1.175539,0.672246,0.841604,2.20888,154.461261,68.102429,-0.05286,0.101432,-0.370325,2.520175,25.808522,12.55072,0.028285,0.076482,0.824214,2.740522,14.395673,6.876246,-2.116238,0.805255,-0.397758,2.84487,275.341902,66.011175,7.596305,2.345522,-0.534988,2.136992,972.333149,304.806808,5.26829,3.39121,0.610012,2.074063,675.502336,416.137359,0.07245,0.216112,-0.418771,2.130065,33.190304,28.082346,0.925792,0.699498,0.64964,2.098524,122.037341,77.460215,0.771345,0.20861,0.666104,2.571354,100.821641,20.50736,-4.220699,1.396915,-0.011543,3.133977,543.739412,121.61657,-8.60281,1.934355,0.001408,2.459121,1101.188032,250.542682,0.202426,4.880733,0.592161,1.742759,161.690517,568.465949,-1.069667,1.022427,0.799328,2.608183,138.074099,127.901687,-1.042659,0.42101,0.357982,2.089438,135.361033,46.635093,-0.111753,0.226473,0.038868,1.743641,39.153854,29.446508,-9.537756,7.359944,0.545953,3.749396,1222.581518,889.222328,0.805591,11.189289,-0.017124,3.694348,153.567637,1327.492649,-3.200253,8.034091,-0.170285,3.688844,423.360534,863.225758,-0.908517,1.894471,0.257945,1.829048,150.852975,99.782296,-0.174186,5.255548,0.873461,2.622399,136.199599,396.830455,-0.37953,1.595273,1.02527,2.650934,84.314542,138.87858,-8.831891,17.95758,1.008006,4.991891,1140.577702,1971.150255,0.10471,7.262401,-0.930359,3.736949,144.683543,937.143125,-3.973866,19.264428,0.390755,2.372225,593.591634,1018.934931,-0.855619,3.608661,0.524041,4.879529,114.268195,452.385002,-0.52444,6.360087,0.689289,2.371621,177.126188,400.54794,-0.466406,1.009305,0.22605,3.334231,62.14358,128.238599,move--counter-sink
24011,9.622079,0.847594,-0.241393,2.469605,1231.719614,106.566178,-0.650861,1.7259,-0.318061,3.564188,101.640857,170.649589,0.155873,1.238842,1.573688,6.551588,48.3843,158.520965,1.301535,0.401108,0.752057,2.40553,173.473127,15.037371,-0.260455,0.071706,0.618347,3.230092,33.509652,9.142891,0.042079,0.058808,0.53684,2.374672,17.235147,6.577402,-2.651527,2.623154,0.867854,3.29686,340.736494,326.732914,8.081352,1.755799,-0.105648,2.471537,1037.018648,142.64914,3.982264,3.294232,-0.084302,1.395337,510.332988,418.607265,0.200811,0.213378,-0.204453,2.181423,30.346032,23.617334,1.150334,0.271372,0.098008,2.064551,153.150372,7.118533,0.644962,0.492398,1.268404,3.452704,94.125592,31.580201,-3.92972,3.076148,-0.513809,2.504024,503.700137,388.876111,-8.232083,1.570431,0.277574,2.068002,1054.857217,165.769031,-1.589522,8.702943,0.315261,2.178596,217.657901,1131.285051,-1.370246,0.811157,0.527172,2.587106,182.022716,67.858183,-1.093421,0.355573,0.49871,2.257542,147.187689,13.283412,-0.215433,0.206604,-0.367574,2.222498,31.668833,23.955078,-9.467782,6.790359,0.259625,2.954781,1212.071187,875.602013,0.72712,11.478243,0.07333,3.470371,151.404062,1316.053286,-3.364807,9.886516,0.369787,3.027136,431.549505,1274.035739,-1.001791,1.749411,0.081162,2.332365,131.478411,214.08993,-0.118571,5.510344,0.809539,2.575045,164.698933,716.292357,-0.461027,1.508633,0.952734,2.66028,86.263361,133.328776,-9.128837,16.218541,0.274796,3.464736,1169.586651,2068.325316,-0.002295,8.118734,-1.342938,4.932399,120.931286,935.116999,-2.594323,20.005852,0.438412,3.41544,373.913917,2132.555552,-1.089019,2.914583,0.988155,5.176985,160.481215,278.61774,-0.303759,5.967856,0.980486,2.999167,176.648648,775.880023,-0.452099,1.121511,-0.076168,3.451955,72.596902,115.331714,move--counter-sink
24278,9.613068,0.852844,-0.266765,2.436511,1230.472857,110.901667,-0.419693,2.009977,-0.041326,2.931951,83.306984,211.973389,-0.970396,3.48242,0.775129,2.503064,133.089356,416.735009,1.03513,0.645828,0.14151,1.365741,132.54653,83.769421,-0.322355,0.082836,0.464198,2.561529,41.772303,10.097991,0.02427,0.045285,0.78179,2.948569,12.054177,3.736239,-3.867262,3.855525,0.544388,2.014282,495.011602,501.337312,8.362388,1.261409,-0.123767,2.792513,1070.725791,152.470805,3.563595,2.741738,-0.666788,2.517849,475.72934,66.770689,-0.22789,1.247844,1.8259,5.792121,64.553969,109.622477,0.922448,0.529628,0.20234,2.094417,118.937252,65.627587,0.380067,0.625649,0.257854,1.611755,67.265698,80.538699,-4.305168,4.204203,-0.394704,2.178127,569.428304,220.043558,-7.289648,3.702713,-0.353951,2.157676,934.887252,427.75598,-3.708232,7.774842,-0.177303,2.170338,476.168115,988.191609,-1.234814,1.104913,0.184814,2.377664,159.95319,134.10375,-0.998309,0.424951,0.614816,2.04196,128.219283,53.48635,-0.062836,0.246827,0.23018,1.865876,31.788501,22.62935,-9.140533,9.131681,-0.061083,2.756761,1173.58438,1053.634651,0.034095,7.291931,0.624013,4.105956,98.363208,882.392306,-3.713153,11.746419,0.21721,2.314733,503.449356,1089.870962,-0.968904,1.581418,0.140599,2.722295,146.669142,108.320402,-0.283572,5.804725,0.743528,2.44985,153.84255,400.037281,-0.137736,0.534332,0.497084,3.075337,45.242978,54.700797,-9.136225,16.180573,0.268976,3.478393,1174.851229,1902.515172,0.350242,8.180645,-0.84996,4.777543,110.680648,1054.888044,-2.068813,23.441206,0.450672,2.935704,338.476579,2342.699759,-0.931105,3.19244,1.018197,4.76467,119.332419,414.548538,-0.335456,5.951045,0.946135,2.965859,144.226872,472.909103,-0.390206,1.16577,0.076063,3.20597,75.531495,147.902944,move--counter-sink
24544,9.422869,0.678531,-0.58562,3.242741,1206.147204,87.465343,-0.479926,1.862018,-0.210674,3.279864,103.029607,133.548075,-2.072019,3.590837,-0.014389,1.686612,265.909132,461.198374,0.77243,0.461019,-0.4975,2.151996,109.231104,25.726457,-0.367892,0.082095,0.370525,2.085711,47.848094,9.532883,-0.035599,0.034249,0.61339,3.301446,11.373725,4.31412,-4.546766,2.852431,0.407805,1.891224,588.737179,245.505488,7.81092,3.045633,1.236077,4.706955,1000.342438,378.896294,3.472859,2.732604,-0.935012,3.117768,444.96455,349.141552,-0.788543,1.94393,0.547328,1.964686,107.808242,229.997879,0.539218,0.634992,0.024103,2.428635,75.594119,67.480483,0.037943,0.387899,-0.404653,2.19744,39.535757,26.005218,-4.796829,5.307176,-0.616951,2.016467,614.162205,686.831131,-6.410346,3.610551,0.400241,2.176909,823.738723,385.650933,-5.203516,3.463047,-0.242,1.684528,671.260016,339.720313,-0.928079,0.911099,0.528229,2.584838,121.017589,110.026963,-0.808169,0.199225,0.807141,3.160909,108.365927,9.36811,-0.099811,0.238859,0.032042,1.939211,33.014671,16.348948,-9.151852,7.761835,-0.423291,3.099479,1172.895896,955.025996,-0.322668,10.900252,2.044529,10.619065,101.344349,1400.41933,-3.348997,11.761799,0.504547,2.416668,439.877541,1374.977164,-0.578571,1.193958,0.40704,3.613888,74.058485,155.249483,-0.145903,4.412607,0.978432,3.51186,158.333394,573.574453,-0.123037,0.35002,1.167869,3.389901,34.466845,30.594137,-8.601584,10.253343,-0.556509,3.370247,1107.67082,1099.495986,-0.038578,4.90762,-0.749692,8.665083,75.727299,637.059144,-1.935613,22.145341,0.601627,3.239875,315.036368,2279.00936,-0.653428,2.868104,1.495786,6.362455,107.979708,298.951219,-0.681129,4.547539,1.345635,3.434271,143.283655,571.92693,-0.160781,1.031143,0.587121,4.09916,59.426609,122.951212,move--counter-sink
24811,9.325065,0.591758,-1.225104,4.434272,1193.621065,76.46206,-0.241215,1.20128,-0.959481,3.561971,58.585845,137.803652,-2.902999,2.6241,-1.02679,3.297435,379.097479,251.788264,0.3294,0.150555,-0.279177,2.086147,43.96277,17.116751,-0.300303,0.090051,0.748316,2.350445,38.662519,11.435813,-0.046853,0.029494,0.853102,3.701847,9.136306,3.103871,-5.729385,3.002451,0.209443,2.340334,734.502597,363.89014,5.713089,11.931553,0.973092,2.601931,741.818122,1305.077903,4.640153,5.138597,-0.359978,1.878932,594.1238,664.84503,-0.923227,1.904428,0.390991,1.784284,151.152022,106.651868,0.230943,0.291422,0.553303,3.062097,38.619667,28.092517,-0.219964,0.103385,0.767942,4.127517,28.191849,13.410696,-5.482781,4.202433,-1.569094,4.242808,712.925771,296.583218,-5.52091,1.148441,0.201253,2.401697,709.80943,78.907001,-5.831407,1.636503,-0.522488,3.239705,748.447185,164.708721,-0.530242,0.448975,0.682945,3.577829,70.802783,51.927897,-0.531736,0.115695,0.439285,2.32745,70.826294,8.951434,0.050133,0.118355,-0.168018,3.100512,19.794711,14.696916,-9.159934,7.764396,-0.432452,3.101796,1176.148522,872.546107,-0.411159,9.815598,2.315532,12.683087,101.583242,1272.630916,-2.533956,15.354294,0.557352,2.275802,392.355853,1222.88042,-0.449964,1.108316,0.683102,4.237388,75.538394,106.198606,-0.300817,4.333702,0.787559,3.371582,117.400848,370.594817,-0.175586,0.314122,1.196009,3.602272,37.293765,34.556934,-9.918471,2.860017,0.519456,12.655553,1269.665601,367.807736,0.166023,4.297646,-0.720138,10.76338,66.310702,557.318021,-0.14837,6.116792,-1.01022,4.76674,98.370991,690.052319,-0.29959,1.112367,-0.252961,3.906804,61.285559,144.645725,0.042961,1.198851,3.283499,14.742225,53.319183,136.97917,0.044864,0.186799,-2.271878,11.858639,24.848094,24.025789,move--counter-sink
25078,9.158019,0.189893,-0.704573,3.999194,1172.235157,24.367949,-0.351192,0.576077,-1.074341,4.485635,58.976491,51.779528,-3.621564,0.458715,0.485179,3.947729,463.561698,59.640398,0.190886,0.165481,-0.72553,2.275485,29.748739,16.950219,-0.193751,0.06972,1.163907,3.56151,25.17411,8.76942,0.009555,0.009222,-0.553774,3.703378,4.739204,1.05081,-6.081932,2.701087,-0.06936,2.310378,778.51854,350.462672,4.041379,12.321813,0.017968,1.667351,524.971938,1475.288931,6.003226,4.167273,0.054975,2.171871,768.413038,542.042496,-0.981195,1.741916,0.469555,1.793713,134.651004,189.088909,0.115024,0.252488,0.200782,3.319598,34.617964,30.217843,-0.128728,0.029486,0.070464,2.352321,17.504586,3.280578,-6.550185,0.435473,-0.11944,2.113826,839.129454,37.833703,-5.084796,0.374866,-1.042238,3.514681,651.385977,37.750873,-5.834025,0.730349,0.996361,3.162115,746.82182,93.414493,-0.160119,0.167297,0.197135,2.453651,25.172575,18.367855,-0.396074,0.177218,0.531532,2.06755,53.95292,17.637235,-0.024362,0.052571,-1.397892,4.540611,12.046315,5.940272,-8.79105,5.227326,-1.260125,3.6616,1129.618217,523.547184,-0.392705,7.55556,3.485663,20.559715,75.525917,957.925947,-2.112102,12.334568,0.716472,2.511515,293.725199,1395.078389,-0.525661,0.862383,1.433825,4.846487,71.848898,102.059233,-0.771913,2.683926,1.684502,4.553367,106.733731,332.237462,-0.173143,0.304704,1.278461,3.839064,32.766522,30.799247,-9.786013,0.099633,0.401105,3.949738,1252.616234,12.698894,0.14588,1.77117,3.149937,16.752115,49.788017,222.308865,0.053822,2.401339,-1.218285,5.891077,77.169874,267.451852,-0.214928,0.309283,-0.447098,4.468917,37.340286,30.099402,0.118788,0.081892,-0.225761,1.624137,20.866029,7.407193,0.045012,0.011114,0.446737,3.466399,5.897567,1.420171,move--counter-sink
25344,9.13136,0.090157,-0.989902,5.137536,1168.84199,10.695603,-0.570905,0.263413,-0.646778,3.668023,74.851694,30.085728,-3.649483,0.249182,0.274837,4.487842,467.18337,31.667353,0.129331,0.168611,-0.979952,2.770349,27.383356,14.374696,-0.098604,0.040329,1.798583,6.363378,13.822252,4.740984,-0.00363,0.005325,0.167529,3.616697,3.302423,0.643658,-6.120603,2.387502,-0.057119,2.661297,786.231719,240.850922,2.127338,9.414601,-0.70173,2.775318,293.414037,1034.760677,6.776237,3.525211,-0.003764,2.833403,870.074068,383.496444,-0.714975,1.317059,0.507385,1.802316,109.913852,112.438441,0.141251,0.24614,0.120216,3.256072,28.697379,31.236529,-0.085518,0.03117,0.786446,3.774803,12.156923,3.609343,-6.570652,0.410311,-0.244964,2.327267,841.188148,49.491593,-5.206278,0.254377,-1.235992,4.387478,666.567401,29.614453,-5.417256,0.351109,0.499748,2.61103,693.471305,44.280752,-0.052751,0.165963,0.438714,2.357954,31.794687,21.407371,-0.245094,0.233191,0.885505,2.212136,37.082398,25.127895,-0.051532,0.029144,-0.608674,2.510026,10.485276,2.735118,-9.749823,0.782227,-2.881859,24.455018,1247.982133,101.550908,-0.911516,6.206366,4.239464,26.45466,124.183796,778.330663,-0.297101,3.350981,1.662859,9.936457,86.478954,340.050494,-0.08783,0.204335,2.276584,13.718051,18.197621,25.336872,-0.060529,0.221932,4.091093,27.880648,13.742687,28.885845,0.065572,0.042466,0.597989,11.021699,10.246124,5.211999,-9.787382,0.056423,-0.394098,5.502492,1252.784991,7.335077,0.390273,0.199284,-0.171247,3.592015,50.033313,25.789634,-0.296638,0.921896,0.243341,3.031571,59.987271,95.529261,-0.202062,0.230851,0.552554,4.021135,26.198751,29.741418,0.108404,0.068636,-0.543881,2.083903,20.517278,5.299085,0.018621,0.010201,-0.203662,3.294379,4.779168,1.310878,move--counter-sink
25611,9.051786,0.042361,0.243544,2.810947,1158.632675,5.36129,-0.462372,0.230595,-0.533725,2.817289,59.26021,29.841119,-3.669826,0.121306,0.671967,3.301114,469.748811,15.612349,-0.089948,0.022217,-0.378569,3.798161,12.636582,2.459874,-0.036958,0.011033,0.260535,2.675032,5.002856,1.393668,-0.015369,0.009208,0.660869,3.374983,6.030791,1.159164,-6.489317,1.432169,0.26081,3.697909,831.598396,160.746707,1.110954,7.499273,-2.27935,10.989818,142.595237,973.367977,7.565107,2.495503,-0.333629,3.223922,968.78929,310.501762,-0.130045,0.696257,0.844938,3.059276,37.398199,88.942139,0.122444,0.166143,-0.369217,3.479637,20.766941,21.334769,-0.034454,0.079732,0.827583,4.905192,14.791776,9.922596,-6.544193,0.280337,-0.534357,2.868569,838.389852,16.94783,-5.289242,0.150043,-1.340321,4.481221,677.317571,13.176812,-5.084149,0.164002,-0.742347,2.943417,650.819409,20.328307,0.09802,0.056633,-0.196725,2.741137,20.509895,3.185928,0.021502,0.032002,1.630817,5.386715,11.174708,2.300571,0.003873,0.036032,0.028584,1.703246,12.843925,4.615353,-9.780126,0.022186,-2.085647,10.73863,1251.856338,2.879294,-0.695746,0.05343,-0.865793,3.868264,89.056724,6.945579,0.275951,0.856189,-2.310401,10.077348,45.735427,111.334988,0.015412,0.00702,0.520048,3.298344,4.166679,0.912757,-0.029636,0.034787,2.045811,5.658957,10.052548,3.14791,0.001522,0.000966,-1.401417,4.511356,1.566103,0.087329,-9.781549,0.045823,-0.622373,7.567113,1252.041239,5.841491,0.319981,0.157157,-0.39838,4.761061,42.831579,17.943788,-0.460349,0.591317,0.913028,3.909749,68.77718,56.919057,-0.082956,0.206737,1.288539,5.852883,21.595518,24.548859,-0.009378,0.018358,-0.772929,7.152331,7.402686,2.1706,-0.003768,0.008342,-0.829064,5.158148,4.043622,1.084064,move--counter-sink
25878,9.06678,0.033473,-0.024062,2.56095,1160.548684,4.32138,-0.264007,0.152299,-0.365042,2.62043,34.308021,19.248223,-3.684893,0.103606,0.673372,3.632443,471.673316,13.370883,-0.116234,0.012206,0.629427,4.21287,15.10808,1.479444,-0.013455,0.008509,0.634753,3.596214,3.532128,1.101595,-0.018888,0.009101,0.569739,3.367833,6.921727,1.176611,-6.317614,0.941275,-0.611691,2.802161,808.732944,120.383318,0.965109,7.540528,-2.132442,11.22372,125.468772,972.863461,7.687836,1.992421,-0.758625,3.441051,984.043548,259.066806,-0.115091,0.586218,0.612454,2.599845,39.24716,70.992475,0.031937,0.104019,0.088159,3.644228,20.588631,13.09665,0.034289,0.087392,1.220539,5.051198,14.19349,10.535562,-6.736378,0.142804,0.18037,2.434082,862.296907,17.46343,-5.413399,0.238965,-0.717137,3.321522,693.031727,28.507987,-4.87012,0.178394,-0.049633,1.996523,623.382724,23.054487,0.152126,0.038069,-0.572153,2.876436,20.22662,4.47488,0.060284,0.01024,0.392603,2.746032,9.396974,0.874997,0.01979,0.034845,0.171808,1.752795,12.886778,1.996784,-9.792566,0.001391,-0.197285,3.051813,1253.44849,0.180587,-0.765235,0.015893,-0.643266,3.271482,97.991963,1.936895,0.155867,0.025848,-0.636504,2.804115,20.523754,2.994276,0.020473,0.004301,-0.178431,2.487975,5.466795,0.554701,0.029447,0.000828,-0.369321,2.426699,3.839543,0.0992,-0.000936,0.000501,-0.421212,2.557549,1.244672,0.04918,-9.80433,0.002845,0.129613,4.814387,1254.954285,0.37017,0.317552,0.033558,-0.6574,3.148039,40.792947,4.175171,-0.165136,0.144023,-0.783917,5.692646,21.140722,18.726393,0.013709,0.007634,-0.241996,2.926752,6.337278,0.931214,-0.011451,0.00905,1.996352,5.56094,4.217675,0.934671,0.001142,0.001453,-0.765569,3.347215,2.67198,0.076008,wash-carrot--
26144,9.042612,0.020237,0.239475,3.484058,1157.454629,2.619721,-0.138716,0.088285,0.492892,3.83067,19.363748,10.532666,-3.713017,0.074314,1.260693,4.904716,475.268518,9.630921,-0.056991,0.015101,0.896195,4.087232,8.094072,1.772108,-0.004864,0.004233,0.965163,5.245817,2.70948,0.549642,-0.019985,0.008574,0.605261,3.709461,6.498263,1.06467,-6.281246,0.648416,-0.346149,3.656281,804.218653,78.724733,0.696777,7.163326,-2.566435,13.373745,129.318038,931.496889,7.604199,1.738379,-0.865049,4.098512,973.46013,222.289827,-0.184986,0.525721,0.522827,2.890868,39.266147,68.357506,-0.018402,0.105136,-0.32949,3.645272,17.864214,13.642914,0.07815,0.075456,1.787698,7.481077,11.641983,9.248708,-6.725672,0.150602,0.261913,2.257025,861.010617,16.175937,-5.447868,0.2269,-0.863525,3.735323,697.791896,19.213001,-4.652379,0.199129,0.597921,2.036728,595.558841,24.865492,0.184217,0.041307,-0.145655,2.33241,26.99616,2.629651,0.033061,0.012368,-0.028536,2.168463,8.30298,1.415136,0.070715,0.018254,-0.021348,1.850381,9.369775,2.371266,-9.793352,0.0012,-0.190723,3.732158,1253.54907,0.155927,-0.770086,0.010398,0.040598,2.184316,98.771018,0.725716,0.116182,0.010313,-0.086711,2.460776,15.06016,1.251401,0.012221,0.004829,-0.380144,2.192921,4.117032,0.585282,0.017039,0.000693,-0.894242,3.548356,2.289538,0.082381,0.011216,0.0007,0.289526,1.900948,2.243163,0.089126,-9.805649,0.000904,0.237831,3.717762,1255.123095,0.117035,0.28855,0.013842,-0.436243,3.309991,37.554466,1.066943,-0.245457,0.012139,-1.067128,3.607552,31.592039,1.404897,0.009724,0.006798,-0.783659,2.853853,4.449465,0.870054,0.024408,0.00036,-0.27889,2.232187,3.164411,0.042924,0.001635,0.000922,0.322048,1.847696,2.524518,0.115635,wash-carrot--
26411,9.035167,0.014736,-0.061048,3.275164,1156.501533,1.912289,-0.020952,0.032628,-0.770849,4.909384,7.631214,4.110419,-3.672842,0.063304,0.675317,4.189194,470.130656,8.131442,-0.011905,0.013902,0.037514,2.328402,7.815792,1.805405,-0.022766,0.004423,0.98543,4.017369,4.183338,0.432143,-0.035904,0.006539,0.964273,4.113742,6.094443,0.84277,-6.376768,0.498062,0.292391,4.25993,816.231115,64.643548,1.02495,7.323521,-2.374934,11.836836,157.244899,833.167819,7.370361,1.613838,-0.200085,4.193688,943.408775,209.777333,-0.123884,0.539852,0.592832,4.396487,24.521796,70.13788,-0.133047,0.091545,-0.259389,4.057504,17.524482,11.640398,0.15264,0.123177,-1.144226,11.657286,19.539842,16.028118,-6.694156,0.144652,0.461993,2.518201,856.990613,15.038298,-5.692936,0.111623,-0.193676,1.749313,728.697685,14.471011,-4.442094,0.17544,0.938985,3.072159,568.588656,22.800755,0.092647,0.022108,-0.443668,2.688003,13.002913,2.423766,0.000885,0.005897,0.601106,2.981003,5.96746,0.201838,0.039505,0.010741,-0.01617,2.472868,7.804339,0.835776,-9.798109,0.000771,0.30526,2.739528,1254.158091,0.096521,-0.759496,0.010042,0.441663,2.057002,97.216387,1.30312,0.129969,0.007488,0.547396,2.791927,16.661352,0.960358,0.003857,0.003366,-0.93963,3.681218,3.489923,0.415368,0.007722,0.000271,-0.493894,3.297004,1.433861,0.018128,0.023486,0.000278,0.507129,2.640841,3.20016,0.017048,-9.809821,0.00071,0.238094,2.617672,1255.65719,0.089932,0.297064,0.012893,0.067986,2.541849,38.025701,1.674646,-0.265432,0.014414,-0.964424,3.598009,34.044517,1.799592,-0.046656,0.009736,0.478081,3.672687,6.418855,1.178106,0.018931,0.000395,-0.277471,3.111779,2.50343,0.045305,0.015451,0.000373,0.844582,3.91294,2.309065,0.026018,wash-carrot--
26678,8.94971,0.071816,2.379176,8.708177,1145.584674,8.544036,-0.101376,0.035079,1.710114,6.879042,16.687439,2.814098,-3.640911,0.039827,-0.518669,3.368864,466.036943,5.180032,0.097869,0.032871,-1.021116,4.314372,12.772709,4.177411,-0.033164,0.004164,0.834054,3.020849,4.248169,0.541058,0.021847,0.011135,-1.661153,5.359872,5.464163,1.109781,-5.760716,3.928346,-1.786298,5.459728,737.812192,500.49451,1.418015,6.450499,-0.833259,3.727834,190.166806,787.795159,7.104858,1.593958,0.087807,3.873851,909.42268,207.285958,0.743242,3.778571,-1.27307,3.816433,124.780924,387.88811,0.03788,0.288633,-1.70286,5.850131,23.98338,29.651496,0.304934,0.307473,-1.923732,5.646247,39.695384,39.151786,-6.71561,0.146573,0.292711,2.44538,859.66387,17.265562,-5.585142,0.216845,-0.630102,2.470102,714.991238,26.089418,-4.473846,0.270972,1.262588,3.85221,573.501985,19.776306,-0.068579,0.137269,1.243732,3.91309,22.868266,12.814616,0.008229,0.010627,-0.890239,4.72589,6.220065,1.336734,0.048067,0.014439,-0.57398,3.305326,7.552873,1.762476,-9.803546,0.0007,0.368321,2.308094,1254.853954,0.089459,-0.694659,0.008803,0.500349,3.363075,88.925587,1.118785,0.139986,0.009982,0.471347,2.497178,18.522746,0.94827,-0.016745,0.000882,-0.738727,4.146477,2.224406,0.109084,0.002327,0.000351,0.873226,4.832513,0.834223,0.044098,0.026838,0.000204,0.779684,3.630535,3.490333,0.020505,-9.807989,0.000834,-0.056869,4.374363,1255.422611,0.108495,0.341555,0.009984,0.328336,3.072543,43.85524,1.109304,-0.281544,0.017095,-1.73716,6.112648,36.077618,2.177284,-0.085852,0.007636,0.755991,3.091748,11.229917,0.908034,0.010825,0.000542,0.653934,4.229088,1.389177,0.070481,0.021559,0.000161,-0.171798,2.321512,2.777827,0.019278,wash-carrot--
26944,8.933197,0.082696,1.74287,6.369436,1143.461525,10.30785,-0.340378,0.221563,0.890142,2.28527,46.950782,23.951916,-3.819146,0.235059,1.542241,5.199396,489.356647,22.72409,0.126771,0.054351,0.183524,3.641078,18.356985,5.899344,-0.069613,0.008754,1.04565,3.812938,8.910978,1.138104,0.039677,0.011879,-1.44478,4.078058,6.96545,1.405669,-6.303948,5.975608,-0.97579,4.057268,814.736392,575.445059,3.035965,9.860915,-0.550381,1.927695,391.351223,1248.421997,5.702008,7.134432,1.26729,4.781684,736.171906,781.051826,1.325746,3.716315,-0.722512,2.743336,170.746391,477.562901,-0.031884,0.32934,-1.557588,5.476665,33.355705,39.078306,0.174288,0.396998,-1.578786,4.970368,36.078428,38.860987,-6.908867,0.362482,1.417157,6.682012,884.840664,32.936188,-5.256234,0.848497,-1.512151,6.045417,673.333219,98.951656,-4.644644,1.778,0.527388,5.57387,595.057893,220.939123,-0.156516,0.187497,0.49845,2.462618,25.98796,21.846765,0.049416,0.032866,-0.274481,4.174527,9.509081,4.272584,0.089344,0.018222,-0.571572,2.995041,11.712764,2.267719,-9.803697,0.000907,0.029005,2.373384,1254.873422,0.10997,-0.667246,0.005565,0.22098,3.669723,85.487808,0.505592,0.204116,0.014981,0.388093,3.029787,26.451866,1.676825,-0.022296,0.000813,-0.785211,3.398749,2.854167,0.105838,-0.005597,0.000691,0.827463,3.158086,1.438768,0.07365,0.01479,0.000568,0.555363,1.954282,1.946593,0.070613,-9.80405,0.001001,-0.269632,4.075429,1254.918444,0.126689,0.388636,0.005799,0.177627,3.737861,49.749618,0.747394,-0.199327,0.045005,-0.784435,2.180171,26.328288,5.182641,-0.0932,0.00668,0.830951,3.458322,13.165706,0.376451,-0.01266,0.00119,1.006373,2.892562,2.620599,0.14992,0.018048,0.000185,0.080361,2.625154,2.310206,0.024075,wash-carrot--
27211,8.849053,0.090741,0.900981,4.075834,1132.67919,11.783775,-0.472089,0.193696,0.328736,2.025789,63.948162,18.237988,-4.072242,0.367459,0.324438,1.868276,521.296485,46.9717,0.04189,0.090258,-0.007365,2.151372,15.75179,8.254494,-0.097071,0.007239,0.655903,3.922966,12.445706,0.933159,0.030311,0.013378,-1.315683,3.748163,8.082264,0.941716,-6.350343,6.700223,-0.925072,3.387344,813.383441,857.321084,4.794931,10.954461,0.160403,1.995548,615.820902,1384.074512,3.287386,17.919818,0.429548,1.870396,431.857308,2180.345285,1.353,4.170516,-0.312324,2.665754,225.913145,208.267153,0.038567,0.352701,-1.15748,4.281039,35.833416,44.685892,0.240651,0.404838,-1.234699,4.206301,33.221163,50.587714,-6.681785,0.721928,0.451597,4.599681,855.414046,89.962591,-5.257457,1.462909,-1.162373,4.687797,674.053945,166.727816,-4.84626,2.75666,0.257079,3.41517,620.97501,345.577875,0.21959,1.432057,-1.376666,3.767626,75.172714,109.059911,0.147373,0.07961,-0.637718,3.241876,18.89291,10.334469,0.162666,0.050033,-1.130502,4.562623,20.980855,6.400231,-9.802932,0.00129,-0.566593,3.010372,1254.775356,0.167313,-0.683923,0.009907,0.399783,2.415996,87.619696,1.07253,0.22386,0.019636,0.177163,2.77655,28.656923,2.550836,-0.001099,0.001731,-1.151897,4.238515,2.274593,0.143317,0.001403,0.000918,0.791953,2.882029,1.786701,0.069177,0.002549,0.000459,-0.099966,1.627176,1.553196,0.052814,-9.804421,0.001221,-0.154783,3.228806,1254.965939,0.15825,0.392893,0.012004,-0.607466,3.967802,50.328702,1.499725,-0.116286,0.054172,0.114845,1.383907,14.884578,7.044286,-0.066383,0.011249,0.272268,2.866845,8.606073,1.433258,-0.013625,0.001165,0.958234,2.92154,2.819328,0.073647,0.005551,0.000331,0.438113,2.438079,1.302115,0.038938,wash-carrot--
27478,8.734874,0.105752,0.18097,2.775218,1118.105404,12.279444,-0.64536,0.130379,-0.05281,2.479562,84.377502,12.259059,-4.356747,0.305107,-0.425513,2.117205,557.92973,34.97681,0.02116,0.095225,-0.114148,2.068107,14.73927,10.156166,-0.086756,0.012976,-0.194638,3.238883,11.364912,1.594502,0.05292,0.01665,-0.611501,2.39218,8.312988,1.79643,-6.356371,6.983994,-0.881498,3.146366,822.818525,669.098892,6.193346,7.057896,0.713146,3.511828,796.72925,817.355393,1.081104,21.691009,0.132648,2.479354,261.940922,2687.624227,1.83146,3.910648,0.189788,2.892023,236.709871,491.493776,-0.033762,0.476757,-0.632705,3.282588,48.003828,60.683672,0.149311,0.377125,-1.408383,4.923485,30.298045,46.755727,-6.785814,1.596021,-0.051088,2.75438,868.627894,206.335194,-5.230439,2.471404,0.281999,4.968297,670.038967,309.848482,-4.715237,3.271502,0.110855,3.01888,607.578655,347.971973,0.221172,1.944943,-0.617618,2.631684,87.749824,224.04238,0.217348,0.096101,-0.118924,2.353389,28.341879,12.031487,0.155744,0.065218,-0.700999,3.168996,20.194242,8.315541,-9.794114,0.001335,-0.264617,2.604134,1253.646623,0.173282,-0.728975,0.015415,0.168211,2.375531,93.30923,2.003621,0.262445,0.024062,0.521216,2.534897,33.751745,2.959272,0.007538,0.002959,-0.934717,2.814361,3.485835,0.353551,-0.000121,0.000952,0.58963,2.589037,2.04659,0.122063,-0.007796,0.000338,-0.807464,2.828172,1.298025,0.033092,-9.801393,0.001223,-0.098864,3.121585,1254.578316,0.15909,0.370674,0.013504,-0.582351,3.964531,47.55314,1.594949,-0.024768,0.033904,0.842862,2.676442,10.699717,4.027371,-0.019053,0.009234,0.046778,3.049261,5.434201,0.989416,-0.01412,0.001132,0.973697,3.021908,2.595714,0.140477,-0.003116,0.000369,-0.293875,2.231726,1.245188,0.044126,wash-carrot--
27744,8.704865,0.072815,-0.417335,2.82693,1114.235884,9.006711,-0.721883,0.093105,-0.071089,3.006492,93.01027,10.313618,-4.616678,0.170348,-1.162978,4.966676,590.973986,21.422966,-0.049666,0.089368,-0.139055,1.960114,15.630944,9.778793,-0.087666,0.019621,-0.256388,2.645668,11.361818,2.501061,0.029418,0.018444,0.038792,2.394104,8.025986,2.275517,-6.851914,3.224553,-0.118167,2.602409,879.322457,355.811136,6.803744,3.785963,-0.082888,2.869961,872.084189,458.958188,-0.781475,12.007949,0.356624,3.049022,213.967901,1343.291053,0.723432,6.170695,0.723399,2.6345,133.184487,795.643942,-0.098763,0.341414,-0.175297,2.538169,32.624879,43.720776,0.02381,0.126762,0.27794,2.266728,23.936282,13.962416,-7.211211,2.174643,-0.448468,2.185654,923.625749,265.473526,-5.676462,3.290115,-0.091942,3.262722,726.657012,426.269824,-4.07255,4.485947,0.382201,2.510992,521.959352,572.224203,0.609942,1.875789,-0.012365,2.443174,87.897842,218.031959,0.080886,0.226323,0.684514,3.217245,26.709616,25.167316,0.11762,0.085152,-0.361999,3.001689,17.833971,9.623234,-9.784763,0.001249,0.038767,2.494852,1252.449676,0.161895,-0.797988,0.013513,-0.147645,2.587125,102.148036,1.739859,0.323235,0.018078,0.307887,2.069166,41.548365,2.122124,0.024413,0.002954,-0.426441,2.062105,3.98049,0.287571,-0.005408,0.000835,0.174626,2.512753,1.884524,0.059807,-0.010061,0.00019,-0.072817,1.956947,1.314016,0.023665,-9.806956,0.001064,-0.406473,2.763356,1255.290356,0.138604,0.349803,0.015575,-0.541699,3.885504,44.809405,1.976154,0.034872,0.017897,1.595823,6.168916,5.849305,2.327837,0.012364,0.005243,-0.562392,2.392664,4.435933,0.448926,-0.013816,0.001007,1.161369,3.681186,2.682672,0.066467,-0.003982,0.000322,-0.13633,2.027972,1.324987,0.018094,wash-carrot--
28011,8.558407,0.045914,-0.406433,2.815904,1095.477241,5.931265,-0.713864,0.103997,0.377933,3.620088,92.170653,11.204649,-4.751371,0.074336,-0.037254,2.58483,608.176604,9.645994,-0.014384,0.068439,0.430881,2.161904,14.620946,8.898679,-0.048318,0.017882,0.026999,2.461583,7.040921,2.241673,0.032932,0.017047,0.209237,2.626198,9.400721,2.153106,-6.353231,1.78599,-0.687112,2.676294,813.83318,216.237495,6.84489,4.455511,0.176059,3.263917,876.265891,576.030261,-2.285922,11.276375,0.09611,2.943325,292.691948,1465.487126,-0.020026,7.210387,0.147901,1.820328,175.852507,937.579722,0.075707,0.429086,0.115095,2.020445,39.224773,53.516765,0.111242,0.106641,0.331612,1.796542,17.80833,12.051226,-6.786327,2.803705,-0.161649,1.815619,870.424834,315.573215,-6.18456,3.045978,-0.259352,3.569523,791.696919,394.525181,-3.532874,3.39566,0.320208,3.373397,456.139736,384.875155,0.545482,2.326762,0.254619,2.242107,93.095356,302.434903,-0.054766,0.266911,0.161571,2.329014,33.884199,34.215844,0.088781,0.101197,-0.191545,2.86781,19.505033,12.996929,-9.779556,0.000961,0.132074,3.097671,1251.783114,0.12482,-0.839841,0.009531,-0.45435,3.335541,107.534662,1.119863,0.342966,0.020261,0.370358,2.108865,43.961919,2.547864,0.023174,0.002806,-0.602156,2.192934,3.188256,0.349708,-0.000131,0.000512,-0.367542,2.27556,1.20397,0.061857,0.000875,0.000349,-0.113536,2.424232,1.164139,0.042833,-9.814262,0.000877,-0.337656,2.692856,1256.225518,0.113938,0.318414,0.014238,-1.154905,5.374413,40.89271,1.675571,0.052625,0.006498,0.546803,2.972048,6.825363,0.825912,-0.001867,0.006563,-0.548612,2.271599,4.938311,0.803357,0.000186,0.000198,-0.164204,2.704025,0.851769,0.024616,0.000592,0.000471,-0.117165,1.881339,1.413646,0.060821,wash-carrot--
28278,8.499296,0.034681,-0.512883,2.494274,1087.915773,4.306579,-0.873684,0.145098,-0.013645,2.852932,112.006699,18.245222,-4.788696,0.104091,0.185817,2.696319,612.97593,13.091328,0.05559,0.048723,0.943826,3.726988,10.771253,5.477889,-0.009124,0.018076,0.724599,2.881227,6.164827,2.250415,0.044144,0.017789,0.645586,3.045757,6.929807,2.200786,-6.473361,1.170786,-0.775722,3.333941,828.594753,152.137527,6.639517,4.38003,0.175061,3.063979,849.885321,569.252008,-2.295401,12.623087,-0.008062,2.537184,294.881698,1631.572265,0.431185,8.128621,0.349507,1.777705,209.523576,993.238284,-0.077202,0.475885,-0.31763,1.831522,47.499914,48.068418,0.002337,0.088308,-0.24275,2.08446,21.520797,11.241479,-7.089766,2.484675,-0.628171,2.412446,907.710217,316.765011,-6.080539,4.040814,-0.253783,2.664902,780.713025,466.002007,-3.004951,2.883233,-0.843752,2.799706,387.25422,342.81026,-0.174352,3.563992,0.526491,2.66715,115.304282,407.354938,-0.052984,0.235496,0.517606,2.37443,29.586323,17.4582,0.017949,0.068162,0.23929,2.481981,19.352963,8.234232,-9.776121,0.000592,0.582827,3.399182,1251.343485,0.076826,-0.849151,0.006882,0.147758,2.339227,108.73543,0.742851,0.40322,0.016955,0.786579,3.279043,51.627184,2.180196,0.010491,0.002488,-0.952845,2.890442,3.042104,0.306763,-0.007006,0.000269,-0.355986,3.017492,1.113266,0.028071,0.008085,0.000335,0.493951,2.792755,1.244119,0.036106,-9.813316,0.000809,-0.396897,2.88806,1256.104598,0.100643,0.314136,0.008093,0.304644,2.539917,40.267266,0.978499,0.109908,0.019198,-0.644817,3.213955,14.261438,2.409607,-0.031386,0.007264,-0.588705,2.569838,5.335619,0.851962,-0.002202,0.000202,-0.409489,2.568647,0.944959,0.02442,0.01002,0.000388,0.48176,2.376405,1.523333,0.039756,wash-carrot--
28544,8.46723,0.038237,-0.452257,2.504545,1083.812829,4.715976,-0.934073,0.141079,-0.289978,3.013153,121.176072,12.174734,-4.815709,0.112674,0.04002,2.309624,616.427215,14.329184,-0.026392,0.07257,0.345903,2.079005,15.919514,7.100302,-0.021728,0.01602,0.741851,3.076727,6.20404,1.595049,0.012124,0.01674,0.374423,2.764875,6.36382,2.135283,-6.43544,1.033968,-0.856712,3.301204,825.195207,96.264153,6.585057,4.031218,0.267111,3.27287,843.135589,517.678844,-2.687171,8.242551,-0.488749,2.725024,344.122484,1070.041366,-0.087348,6.861852,-0.023544,2.081574,171.802961,809.090807,0.014371,0.3371,-0.604313,2.052092,38.13057,43.079904,0.072322,0.07974,0.178068,2.144276,17.051539,9.700649,-6.924986,1.730543,-0.334826,2.952003,886.635867,218.338275,-6.409439,3.746759,-0.518175,2.801232,820.88803,474.706709,-3.346455,3.465767,-0.836401,2.77105,430.393062,422.779045,-0.0614,4.085188,0.579718,2.538362,107.198904,460.515069,-0.068695,0.209737,0.742719,2.499035,27.477742,26.986172,0.031558,0.059209,0.685349,2.831828,12.932882,7.289463,-9.779693,0.001066,1.070681,5.03894,1251.800811,0.132549,-0.850664,0.005441,0.088589,2.367735,108.892538,0.681684,0.427035,0.015175,1.116747,4.449215,54.798731,1.733082,0.013724,0.001618,-0.293683,2.100533,3.40177,0.075674,-0.005992,0.000275,0.004818,2.227272,1.096333,0.035809,0.012173,0.000157,-0.420934,2.819214,1.7721,0.009078,-9.81384,0.000722,-0.197512,2.843342,1256.171509,0.093884,0.31789,0.00788,0.078459,2.852456,40.725871,0.978192,0.146254,0.016888,-0.787548,2.684552,18.831264,2.13019,-0.032369,0.005445,0.077334,1.738498,6.487923,0.312448,-0.002336,0.000241,-0.597517,2.720251,1.111979,0.031256,0.015047,0.000189,0.124908,2.800863,2.031233,0.018051,wash-carrot--
28811,8.436048,0.026809,-0.410315,2.690841,1079.814161,3.485408,-0.983784,0.095591,0.309461,2.358016,126.296086,10.942297,-4.848688,0.098573,-0.010038,2.520917,620.65486,12.368717,-0.036762,0.04673,0.470324,2.44593,12.559501,3.924524,0.006892,0.007584,1.234874,4.709045,4.551289,0.924156,-0.005363,0.007599,0.505886,3.784478,4.557646,0.854457,-6.374077,0.895506,-0.256639,2.172632,816.310242,105.349651,6.812845,3.092997,0.590164,4.827567,872.322878,394.623388,-3.292929,5.452923,-0.937427,4.952897,421.927302,703.266828,0.138327,3.521529,-0.301995,3.093291,102.520504,451.949326,-0.052832,0.221099,-0.741889,3.172862,26.486373,22.406963,0.044255,0.057097,0.322521,2.567065,14.534841,7.419073,-6.727972,1.097328,-1.015513,4.36174,861.237802,141.121711,-6.193521,3.454229,-0.321672,2.988914,792.793681,448.589857,-3.183848,4.594449,-0.937988,2.626597,418.162664,458.129797,0.314636,5.26537,0.53199,2.231116,106.553639,531.552428,0.085725,0.136587,1.024611,2.942884,22.433555,11.683711,0.059053,0.043894,0.85714,3.789217,11.574572,5.709066,-9.778122,0.000902,1.275771,6.64535,1251.599676,0.117184,-0.84104,0.003548,0.051043,2.664539,107.666855,0.414438,0.483407,0.00903,0.193198,2.102324,61.87613,1.174386,0.015196,0.001317,-0.103898,2.261964,2.87092,0.166756,-0.000779,0.000209,0.117323,2.24411,0.721848,0.0242,0.011207,0.000173,-0.42593,2.660721,1.449089,0.021853,-9.811181,0.000615,0.076555,3.267477,1255.831195,0.078261,0.332466,0.005713,-0.326334,2.561371,42.584816,0.703545,0.194721,0.017381,-0.065318,2.050704,24.976449,2.218861,-0.022175,0.005554,0.350979,1.809956,5.458935,0.712373,0.00189,0.000234,-0.135092,2.359327,1.073701,0.030296,0.012202,0.000213,-0.225944,2.46325,1.57475,0.02725,wash-carrot--
29078,8.456913,0.02581,-0.222047,2.641233,1082.485268,3.342729,-0.96789,0.096622,0.269609,2.287702,124.546233,9.979376,-4.831805,0.082614,0.036733,3.130534,618.475385,10.658287,-0.027822,0.050611,0.403394,2.359122,14.195346,3.583822,0.016088,0.007377,1.366455,5.480781,4.266577,0.73772,0.001651,0.007431,0.958456,3.614105,3.482565,0.838936,-6.103276,0.818144,0.059845,1.728617,781.764608,92.859095,7.025732,1.981975,0.023281,4.132106,899.324176,256.976683,-2.999004,2.892858,-2.046957,8.563561,388.966554,313.743059,0.379868,1.6531,-1.701234,4.822576,79.388438,152.443069,-0.116323,0.099997,0.452582,2.640149,20.833095,12.363427,0.046302,0.030499,0.48267,2.280513,8.374696,3.410743,-7.222586,0.49506,0.189751,2.068538,924.854291,53.723102,-5.922998,3.475086,-0.097764,2.744337,758.91007,433.430452,-3.122749,7.304927,-0.568261,2.579344,399.92767,947.15609,-0.36522,7.786167,0.17138,1.47515,159.536596,643.147417,0.032728,0.218061,1.153113,2.951498,35.049028,25.291774,0.055011,0.05588,0.976238,3.835435,14.37475,5.76861,-9.7733,0.000972,1.353183,6.671951,1250.982592,0.118847,-0.840609,0.003777,0.065234,2.792008,107.598112,0.490777,0.525051,0.006864,0.412467,2.473578,67.210923,0.883254,0.015339,0.001634,0.511321,3.088637,3.635251,0.06393,0.005041,0.000188,0.090002,2.619682,0.725451,0.024107,0.004024,0.00013,-0.649693,3.462015,0.632134,0.015295,-9.809215,0.000495,-0.098441,3.636253,1255.579531,0.064331,0.342049,0.004532,-0.418267,2.862754,43.782949,0.588392,0.221421,0.013036,0.165709,2.768546,28.342028,1.695108,-0.002269,0.004552,1.088152,3.181585,3.938861,0.347024,0.004455,0.000199,-0.02761,2.450522,0.839133,0.025842,0.003513,0.000195,-0.481792,2.849916,0.675762,0.025543,wash-carrot--
29344,8.472865,0.025319,-0.03935,2.658022,1084.526782,3.292283,-0.919038,0.065012,0.108742,2.664725,117.885075,7.52761,-4.87159,0.063656,-0.697691,2.871772,623.564068,8.266131,-0.024937,0.051921,0.36936,2.355747,14.26262,4.856474,-0.001636,0.006744,1.07546,5.266194,4.258994,0.589833,-0.003653,0.005404,0.33819,3.384918,3.264921,0.576312,-6.462706,1.770363,0.48504,2.077274,832.421323,93.353048,7.020505,1.253679,-0.483462,2.956377,899.094344,149.616855,-3.084795,0.782775,0.328416,2.538378,394.984412,100.157612,-0.181105,0.623638,1.853625,9.099934,35.495894,70.707843,0.021483,0.05837,-0.366965,2.326332,12.320581,6.696407,0.088607,0.028075,0.333936,2.296383,11.789076,3.486854,-6.840943,0.828353,0.037376,2.147144,878.126465,38.514041,-6.088467,2.369334,0.349972,2.593894,780.68829,274.384702,-3.765171,7.318288,-0.847506,3.059173,509.562028,516.920004,-0.051214,6.350121,0.420533,1.737035,200.393492,812.7927,0.018879,0.213137,1.116038,2.945461,26.567196,16.60394,0.038957,0.075699,0.988853,3.43086,15.332984,9.582344,-9.771518,0.000918,1.494344,7.628077,1250.754361,0.119016,-0.870732,0.004642,0.061802,2.930638,111.458445,0.586782,0.532567,0.005772,0.722536,3.429959,68.262366,0.547615,0.005102,0.002851,0.716463,2.613307,4.259118,0.369284,0.015322,0.000382,-0.322408,3.176282,2.143516,0.037924,0.000991,0.000063,0.081585,2.989074,0.325087,0.00759,-9.810797,0.000512,0.093306,4.989542,1255.781964,0.066432,0.32019,0.005725,-0.182822,2.711846,41.002326,0.721087,0.226216,0.011809,0.505914,2.902657,28.968987,1.523716,0.003562,0.00258,0.577529,2.416276,3.197669,0.323873,0.009462,0.000245,-0.50173,3.578179,1.270409,0.029571,-0.003824,0.000103,-0.014748,2.389452,0.592331,0.013623,wash-carrot--
29611,8.518499,0.015475,-0.209133,2.639773,1090.36787,2.011841,-0.808227,0.127457,-0.789475,3.488045,105.501915,9.788778,-4.895086,0.043258,-0.53014,2.679292,626.574695,5.551678,-0.080528,0.090102,0.567761,2.083553,21.75943,5.888328,0.031648,0.004384,-0.280179,1.978754,4.273069,0.54071,-0.04163,0.012252,0.905439,3.031203,7.585269,1.130785,-6.330398,1.97709,0.507589,2.202037,813.140718,183.654517,7.3838,1.906837,-0.727687,3.000493,946.409493,209.428865,-1.780759,5.309224,-1.509662,5.133865,243.714375,572.418603,-0.965036,2.95766,0.886044,2.357244,145.583906,290.389184,-0.062896,0.15636,0.750822,2.664298,19.761327,17.16466,-0.070155,0.131864,1.288234,3.805222,17.980461,14.548018,-7.085087,0.837332,-0.588697,2.427336,907.551209,89.870879,-5.525486,1.659377,0.470452,2.664081,707.358892,213.621127,-3.554336,6.90311,-0.726179,3.137487,460.163344,821.970603,-0.283545,5.389099,0.219586,1.979946,148.554022,464.150681,-0.058344,0.198437,0.774977,2.654731,34.539101,25.046766,0.087891,0.091454,0.943422,3.194908,20.128508,8.616552,-9.770274,0.000534,0.357785,3.57258,1250.595282,0.062317,-0.901113,0.005603,0.069279,2.613986,115.342529,0.728455,0.512443,0.015216,1.597929,4.730168,65.779304,1.589635,0.029554,0.008193,-0.789189,3.362091,7.730028,0.344392,0.036026,0.001352,-0.628334,2.256828,4.673009,0.166695,-0.004453,0.000179,0.756552,3.277685,0.797974,0.018665,-9.804569,0.000502,0.077283,4.931779,1254.984908,0.059855,0.263921,0.014795,1.009863,3.360491,33.940764,1.753047,0.277848,0.006748,-0.088035,2.002496,35.650034,0.781492,0.058621,0.019325,-1.622423,5.231248,11.80175,1.196271,0.030958,0.001436,-1.278404,3.499927,4.351889,0.135394,-0.016028,0.000408,0.906708,2.864788,2.128356,0.047979,wash-carrot--
29878,8.551784,0.013736,-0.110086,2.511806,1094.629914,1.730374,-0.614553,0.256279,-0.242349,1.692032,80.176091,29.513356,-4.769989,0.11132,-1.012359,3.596818,610.775872,10.268208,-0.121329,0.106864,0.33518,1.660339,24.800219,10.617128,0.07208,0.00966,-0.261854,1.833626,10.45008,0.873875,-0.013402,0.022466,0.070022,2.463047,9.719891,1.46834,-5.889966,4.234283,-0.437143,2.497403,760.82494,384.474872,6.461544,6.002495,0.534299,2.860638,831.89837,653.637463,0.61035,15.974794,-0.584716,1.746806,319.137539,1924.962283,-1.43581,2.75273,0.343894,1.93245,192.466588,306.086372,-0.184923,0.22971,0.194452,1.641479,28.978491,29.056191,-0.134862,0.153942,0.801957,2.493437,20.528936,20.017591,-7.153319,0.901734,-0.643794,2.369442,916.732031,85.063219,-5.126223,1.656662,1.069981,3.469859,656.379506,210.773726,-4.444561,4.92611,-1.559624,6.205623,571.752654,589.044188,-0.950501,3.019921,0.50575,2.374031,142.72027,304.321969,-0.117564,0.165644,0.736774,3.044439,27.63057,13.015967,0.050903,0.110558,0.484271,2.151383,24.757681,14.24104,-9.764645,0.000723,0.428125,3.166607,1249.874682,0.087464,-0.938864,0.006549,0.027075,2.844225,120.175558,0.848021,0.457676,0.017926,0.641992,2.308806,58.582684,2.331305,0.097371,0.028152,-0.762444,2.371402,13.712142,3.418158,0.059084,0.001448,-0.032779,1.919376,7.593406,0.180889,-0.023374,0.001047,0.850142,2.387729,3.339447,0.101249,-9.805837,0.000819,-0.230309,3.641061,1255.147341,0.097232,0.19723,0.023189,1.027982,3.945281,25.255057,3.007813,0.152032,0.077423,1.520564,4.098579,25.896431,5.436278,0.141012,0.043371,-0.707884,2.098245,18.331091,5.476955,0.065684,0.003541,-0.434097,1.70966,8.461728,0.445951,-0.046473,0.002237,1.028332,2.769975,6.202315,0.241931,wash-carrot--
30144,8.639121,0.046688,-2.408862,10.403263,1105.829126,5.313702,-0.438712,0.203374,0.228467,1.658217,60.064072,19.239552,-4.611176,0.19093,-0.41101,2.051085,590.230714,24.824841,-0.132664,0.101265,0.336762,1.673317,27.744423,5.526517,0.087405,0.009341,0.113222,1.894683,11.886725,0.958668,0.011897,0.030409,0.032379,1.93191,12.582161,3.425131,-6.358206,6.852127,0.021165,2.489923,830.008571,469.479395,5.012335,11.074422,0.106314,2.175011,648.017692,1308.767404,3.023086,25.15772,-1.094201,5.424755,396.314415,3154.939368,-1.383979,3.158726,0.144669,1.874391,218.621299,150.204551,-0.035294,0.507194,-0.980073,4.239929,43.782448,35.851182,-0.239488,0.173134,0.323149,1.812955,31.663733,21.514948,-6.840741,0.757893,-0.131416,2.054763,878.362903,22.043357,-4.995763,0.953515,1.355738,5.057187,640.284721,107.192655,-5.045745,0.694719,-0.016309,3.743308,646.492798,77.274712,-0.088549,0.921626,0.376949,3.647609,55.685475,115.520065,0.041823,0.039244,-1.066366,3.471737,12.390163,3.121286,0.111542,0.0816,0.758001,2.933656,16.528065,10.557569,-9.764744,0.001453,0.87416,6.866095,1249.887296,0.189085,-1.097123,0.084394,2.263516,8.663916,140.930774,8.748698,0.348059,0.044559,0.803393,2.748375,44.608585,5.713552,0.074997,0.035375,-0.583279,2.129739,17.293899,1.315468,0.094072,0.002545,-1.737595,8.47155,12.044835,0.329809,-0.032836,0.001334,-0.132049,2.217404,4.468795,0.136917,-9.800253,0.001217,-0.250494,3.080442,1254.432349,0.158225,-0.022257,0.127699,1.204943,3.734085,24.233135,14.346604,-0.025338,0.15802,0.331232,1.329108,32.280999,19.383447,0.167917,0.040767,-0.47466,1.970407,25.758614,2.102503,0.071328,0.003305,-0.188074,1.931801,10.246166,0.086601,-0.068601,0.002555,0.275284,1.686479,8.910951,0.295716,wash-carrot--
30411,8.798576,0.09873,-0.882637,2.664458,1126.273195,10.857515,-0.20949,0.139101,0.28084,3.431439,29.443703,15.744433,-4.396938,0.214225,-0.396761,2.788997,562.916177,25.925519,-0.077021,0.160045,-0.194172,2.082732,24.16558,20.397482,0.172642,0.016344,-0.634697,3.566084,22.172031,2.073981,0.017233,0.033143,0.200986,1.766244,11.101382,2.430741,-6.283927,6.632287,0.085608,2.657192,806.741573,801.176619,3.630528,12.319571,-0.638818,2.385047,478.386694,1397.401909,5.568439,15.158757,-1.402516,7.810385,716.18627,1893.428492,-1.25853,3.082377,0.293362,2.039797,165.836929,376.277904,-0.12753,0.528916,-1.13892,4.574046,46.50327,53.504523,-0.233335,0.184894,0.170219,1.982081,31.769743,22.183418,-7.388223,0.617741,0.385105,2.42319,946.343487,60.780591,-4.802799,0.315673,0.519489,4.061846,614.901352,38.255309,-5.161769,0.661636,-0.282122,3.834011,660.76844,84.73748,0.021277,0.33162,0.521297,2.345204,38.458996,42.98463,0.042726,0.042585,-1.432348,5.051367,10.741514,4.180723,0.02169,0.148518,1.23032,4.42362,18.291929,16.720296,-9.604515,0.133085,-2.168562,6.870729,1229.481537,13.263589,-0.990095,0.476035,-1.376937,5.986648,129.692724,49.849502,-0.426127,2.511689,1.957254,5.189514,88.4998,249.552273,-0.21666,0.658384,2.021611,5.831107,44.973899,65.726738,0.331235,0.188831,-1.753608,4.539595,47.136836,17.821141,-0.031409,0.006043,0.042272,4.3623,4.425151,0.741275,-9.802434,0.001604,-0.159532,2.931121,1254.711518,0.208168,-0.240902,0.156026,0.319329,2.167131,30.835561,20.290259,-0.177593,0.126949,-0.522218,1.724088,30.082945,10.345511,0.206662,0.042202,0.239246,2.584899,26.712442,5.268568,0.059763,0.004892,0.013181,1.746938,8.092523,0.525569,-0.050445,0.005891,-0.552261,2.325116,8.629409,0.245784,wash-carrot--
30678,8.946429,0.112027,-0.13446,1.638704,1145.163498,13.823057,-0.231197,0.273895,1.863853,7.882833,31.734202,33.533796,-3.784734,0.848285,-1.081643,3.424838,486.180486,83.607426,0.273429,0.232521,-0.296439,2.548822,35.361267,29.831288,0.271675,0.024583,-0.583374,2.204991,35.094325,2.841833,0.074781,0.017633,0.340353,2.48935,9.572274,2.292795,-6.082012,7.213251,0.234402,2.413292,796.610044,485.192134,3.116518,8.28153,-0.638133,3.076737,431.69596,644.715322,6.387345,13.837005,-1.015554,8.575843,819.509242,1749.157868,-0.086219,2.558979,-0.443995,3.497598,83.705036,309.842071,0.078278,0.89429,-0.293558,2.8249,52.086035,114.75956,0.423646,1.105121,-0.934235,2.52531,74.794182,101.59415,-7.107486,1.71706,-0.535366,3.549313,909.825258,221.366098,-5.403521,5.263433,1.820962,5.546176,695.04568,609.731137,-5.303234,1.218403,-0.7048,5.370464,678.965701,155.173567,0.400474,0.470699,-0.440594,3.588318,51.305289,61.156037,0.051165,0.150303,0.111404,4.058304,17.62253,19.03172,-0.205946,0.427151,1.404723,4.848573,32.049708,50.276705,-9.604585,0.935569,2.569933,14.747799,1229.477641,118.112578,-1.089641,0.920341,-0.368264,3.860345,139.570544,119.249225,-1.158336,3.364487,0.834875,2.074535,148.278632,437.44193,-0.388129,0.817214,1.306524,3.458734,54.828618,99.419848,0.226944,0.336533,-0.449986,3.121629,40.885272,30.620848,-0.033078,0.017582,0.139547,2.716278,7.448701,2.263134,-9.80283,0.008446,-0.537546,8.779505,1254.762371,1.09247,-0.348027,0.200113,-0.585641,3.149927,51.511802,15.402209,-0.300306,0.094271,-0.911151,3.331558,40.842881,9.233336,0.012371,0.136305,0.405199,1.92986,26.46455,16.470116,0.024289,0.007052,-0.296371,2.253682,6.406104,0.831382,0.027157,0.026468,-0.736204,2.380003,12.431456,3.138572,wash-carrot--
30944,9.158655,0.463952,-0.562067,4.430586,1172.310441,60.258343,-0.746771,0.949915,0.973719,2.939181,103.375229,98.929196,-2.993988,2.418144,-1.099415,3.755099,383.782643,307.715255,0.494128,0.179926,-0.01507,2.140554,64.393742,21.078147,0.183913,0.076158,0.787483,3.528913,30.995354,3.452249,0.045507,0.015709,0.374364,3.007643,6.791364,1.965645,-5.776651,16.952131,-1.364023,5.478182,746.326075,2042.389954,2.970126,17.890459,0.024471,4.063672,388.903631,2220.188491,6.138591,22.451875,0.09311,5.265815,787.461635,2876.797925,0.223975,1.727717,-0.964558,4.570963,55.001915,189.687919,0.099693,1.032596,-0.27094,2.665867,48.29802,124.311141,0.707579,1.146393,-0.378868,1.791197,99.023342,123.630042,-5.998154,9.283482,-1.339003,4.703271,773.72436,1061.587249,-5.731,31.011563,1.07598,6.731397,733.649309,4030.617842,-3.940208,8.928768,-1.330064,3.856949,514.156582,1002.486829,0.846488,1.987031,-0.283189,5.650821,108.582839,257.577014,0.003207,0.233299,0.160404,2.56918,25.870396,27.742365,-0.455423,0.867292,0.825154,2.622596,58.637255,112.141051,-9.586955,0.938728,2.612136,14.837445,1227.242087,117.705577,-0.839372,1.179934,0.130465,2.533022,107.739288,152.406613,-1.701899,2.622529,0.398191,2.012,237.312613,200.356008,-0.584022,0.654951,1.261016,3.639702,84.482926,60.57583,0.128169,0.39234,-0.684524,2.709313,44.354637,43.950507,0.011927,0.020201,0.817913,2.772713,9.015752,2.424347,-9.820988,0.018015,0.260835,4.224318,1257.087428,2.302437,-0.113108,0.733742,-1.48121,4.681426,46.346769,72.357478,-0.23693,0.143472,-0.843837,3.004433,30.395616,18.59131,-0.240478,0.14839,-0.025935,1.940899,30.795222,19.284684,-0.014521,0.003901,-1.021527,6.922086,3.158764,0.403762,0.118415,0.026483,0.079211,1.755077,15.803553,3.125878,wash-carrot--
31211,9.262971,1.052286,-0.317258,3.986121,1185.664155,136.686673,-1.11434,1.190728,0.406418,2.317585,144.602145,145.871625,-2.345676,3.58444,-0.924531,3.494053,308.21308,389.220178,0.447642,0.261771,0.615554,3.315008,65.467044,18.130281,0.134293,0.128263,0.653679,2.424015,26.54038,16.661477,-0.017635,0.012213,0.643751,2.434965,4.448286,1.44075,-5.227513,52.476541,0.221113,4.568515,673.360097,6733.895951,4.310624,58.813063,-1.209694,5.737952,562.094215,7466.291716,5.683618,30.827374,0.841712,3.680524,729.89808,3953.174176,0.241489,2.2606,-0.99484,4.142182,63.500122,293.260631,0.221968,2.710844,-0.763968,3.02829,86.257469,349.975327,0.619051,2.164579,0.759733,2.976953,115.782287,168.347379,-5.717247,37.660295,-0.063965,4.007249,732.51247,4881.39598,-6.159035,73.539028,0.933797,4.739466,795.79299,9376.028378,-2.426386,20.934509,-0.919014,3.003333,310.691171,2721.029171,0.83542,3.427041,0.305129,3.799198,116.517951,411.639622,0.060184,0.465751,0.160035,2.487864,37.659486,57.96657,-0.231283,3.113511,-0.824836,3.465281,104.715137,355.929179,-9.579686,0.942997,2.619055,14.782543,1226.26706,120.00051,-0.402602,1.168551,0.993174,3.445792,53.018677,149.48711,-1.943851,2.048358,0.438559,2.284517,250.025741,256.74847,-0.565908,0.682398,1.201699,3.507394,72.436251,88.733232,0.061944,0.405364,-0.939012,2.879337,39.291136,35.940138,0.014429,0.02007,0.884165,2.876122,6.309349,2.451489,-9.795865,0.25365,0.522922,9.577078,1253.879637,32.62742,-0.002681,1.038254,-0.642544,2.893265,49.303893,122.295654,-0.520155,1.026613,1.349974,3.930787,72.699071,119.96425,-0.274517,0.373385,-0.359977,2.801153,50.677548,27.384916,0.134379,0.290399,-1.509093,5.139958,30.180079,36.641707,0.115028,0.077999,1.332016,4.817559,17.745529,8.584962,wait---
31478,9.31978,1.481316,-0.178791,2.651994,1192.943482,192.194545,-1.557836,0.881118,-0.109855,2.691052,203.932444,85.585303,-1.965407,3.397049,-0.785354,3.274922,256.965288,398.189923,0.417363,0.257983,0.422253,3.185255,54.584218,31.572938,0.035787,0.130635,0.118966,2.032563,19.332764,11.392556,-0.010374,0.010057,0.70062,3.030906,4.752426,1.129826,-5.239664,81.92033,0.538761,3.146257,681.553305,10418.970095,6.182501,84.716566,-0.627037,3.548448,796.602297,10883.784356,5.320799,37.648536,0.468845,2.640146,681.062426,4895.782137,0.281445,2.912756,-0.563046,3.021785,85.051716,338.609288,0.19829,3.502835,-0.419076,2.201365,101.894033,445.8568,0.560124,3.077657,0.853643,2.454737,99.267803,385.492442,-5.566671,44.373451,0.308803,3.583451,714.779186,5719.107829,-7.451483,87.670139,0.581838,3.42571,953.98686,11393.945136,-0.926659,18.243886,-0.372062,2.819159,196.345192,2174.486725,0.576498,4.20262,0.099086,2.714633,94.543022,537.107833,-0.075658,0.493663,-0.254766,2.346187,38.432614,64.192994,-0.158205,3.284746,-0.660481,3.030419,102.683049,426.523767,-9.718514,0.824223,2.87962,17.285711,1243.970329,107.160714,-0.308971,0.863153,1.774194,6.004004,59.699978,80.490937,-1.577483,1.136584,0.653455,3.470789,203.795845,135.716109,-0.246324,0.278399,1.809257,7.321632,31.783083,35.960519,-0.153126,0.103784,-0.125392,3.869327,20.606019,12.853836,0.005891,0.016055,0.730284,3.436892,5.946291,1.843177,-9.779351,0.285258,0.55913,7.835393,1251.775645,36.349692,0.419769,1.406576,-0.381187,2.762596,57.319485,176.573161,-0.548956,1.041209,1.218615,3.702413,76.011176,122.055636,-0.320179,0.3366,-0.534713,3.440753,42.109323,42.282973,0.093108,0.318306,-1.42861,4.790691,30.004082,32.641976,0.097787,0.081097,1.101206,4.184568,15.482412,9.967413,wait---
31744,9.352454,1.745833,-0.101398,2.080423,1197.187927,224.244148,-1.9196,0.573634,0.591339,3.382986,245.965085,72.610655,-1.827292,3.75171,-0.532873,2.717809,239.159517,448.302925,0.301885,0.268531,-0.026262,3.101373,48.810626,20.80465,-0.042199,0.105015,-0.212596,2.66212,20.359247,13.61402,-0.031123,0.01479,0.374902,2.620059,6.213613,1.922512,-5.185126,96.944239,0.490803,2.46978,691.155485,12601.215314,5.894686,96.885053,-0.594039,2.938649,754.913923,12589.161402,5.00708,38.840783,0.344768,2.496566,643.198186,5004.181038,-0.109458,2.386042,-0.744581,3.679654,74.782557,281.880508,0.155869,3.536522,-0.508151,2.224978,154.824206,451.401903,0.046401,2.945975,0.551389,1.902432,129.38989,343.435942,-5.685791,48.591287,0.256558,3.049866,727.934132,6314.89837,-7.480166,92.371081,0.543255,3.127733,957.654536,12005.429909,0.274294,13.571439,-0.05416,3.677517,217.748613,1760.157875,0.273486,4.493698,-0.159037,2.548702,116.42539,547.722254,-0.119697,0.410494,-0.400153,3.054724,29.527133,52.781774,-0.001154,3.556992,-0.468387,2.493973,135.455907,420.817154,-9.680711,0.027019,-0.152996,2.290636,1239.137482,3.256962,0.065941,0.169402,-0.170229,3.500009,15.292783,21.97987,-1.388046,0.509516,-0.740144,2.578054,180.752178,48.717747,-0.086618,0.070412,0.490374,2.044155,18.642891,7.278839,-0.03528,0.040029,0.354672,1.643773,15.449413,4.896615,0.019908,0.00489,-0.074018,2.021503,5.344213,0.28563,-9.827208,0.309525,0.378867,6.678727,1257.885579,40.129614,0.717931,1.312995,0.015936,2.852686,93.349871,166.456324,-0.728011,1.07163,0.867379,2.906007,94.190798,136.381167,-0.194148,0.335901,0.047182,3.250006,31.319511,37.91038,0.131237,0.316346,-1.246881,4.484671,33.42583,41.123687,0.01598,0.072849,0.53535,3.939847,15.416586,9.323623,wait---
32011,9.364223,1.440249,-0.10826,2.655822,1198.630039,186.919683,-2.231671,0.863453,0.26766,2.160131,288.031169,90.655409,-1.888766,3.205951,-0.541983,3.293764,246.071717,383.566306,0.344478,0.310166,-0.068225,2.808873,45.6656,38.091169,0.006392,0.087396,-0.03119,3.138939,17.24817,10.341939,-0.074031,0.031006,0.936616,3.524395,11.321387,3.422613,-6.182195,97.332787,0.347762,2.259259,793.580602,12599.751136,6.839568,104.834129,-0.544395,2.612998,880.303801,13496.941332,4.149153,41.839304,0.122292,2.713642,531.437445,5434.606168,0.307696,6.080501,-1.466515,6.442943,86.649984,786.292279,0.386807,3.347834,-0.2116,2.238592,135.868995,422.096006,-0.312323,3.134498,0.292092,1.628669,125.536589,407.589745,-6.518143,42.271532,0.069523,3.710603,834.487548,5492.599444,-7.688222,66.810607,0.744649,4.637254,984.197117,8684.27256,0.77952,12.066274,0.214767,4.361321,181.710981,1492.625488,-0.335043,2.52583,-0.467418,3.71552,75.670502,326.890215,-0.387697,0.680468,-0.126013,2.610762,54.910231,79.727191,0.368173,2.941732,-0.252518,2.827679,104.514829,379.298411,-9.691666,0.024787,-0.052719,2.325066,1240.534689,3.16881,0.059864,0.164752,-0.345019,3.680487,15.164858,20.43969,-1.30691,0.606387,-0.102442,2.267852,168.203134,73.958219,0.008367,0.023837,0.223891,4.0861,7.584255,2.204855,0.044452,0.021489,0.700304,2.973248,9.565552,1.856817,-0.077501,0.017185,0.910734,2.664135,12.232245,1.422407,-9.656478,0.422926,0.400363,4.793815,1236.206319,48.045093,1.115735,2.019129,0.028051,2.431786,145.128098,251.977344,-1.517179,1.95671,0.467903,2.188308,208.494818,163.05664,-0.400312,0.707153,0.512834,2.557677,64.485635,67.625018,0.183023,0.311311,-1.006022,4.204399,34.107138,30.727517,0.018581,0.102564,-0.223468,3.211608,24.742433,13.113796,wait---
32278,9.386419,0.997241,-0.179121,2.36633,1201.514581,127.702356,-2.483956,0.782905,-0.080546,1.74569,318.679631,94.409059,-1.535721,2.335996,0.276491,2.485535,196.63373,303.378971,0.650484,0.317085,0.302912,1.829217,83.334749,41.045117,0.083835,0.057341,0.014565,3.087299,11.121093,7.453638,-0.154438,0.049667,0.264225,1.827702,20.375795,6.071261,-5.70407,59.909998,0.765054,3.105089,730.577418,7780.565193,7.271176,64.545317,-0.399679,3.460408,934.569428,8280.017071,3.214526,26.309669,-0.164495,3.539874,412.153125,3412.12414,0.120474,5.428824,-1.903853,8.360837,88.701006,699.387764,0.317833,1.668786,0.560285,2.500877,82.513387,216.728227,0.071265,2.433664,0.921998,2.5609,78.993864,305.872764,-6.304437,14.69585,1.395462,6.13752,807.983394,1885.525287,-8.147466,24.266182,1.061042,5.272162,1047.940588,2987.594259,0.56763,3.21307,0.482892,4.68693,85.628585,385.354493,-0.667099,1.181612,-0.402475,2.171394,87.502053,147.850643,-0.739712,0.513953,0.301494,2.156411,94.77736,66.550604,0.009161,1.015974,-0.204901,2.586203,46.655114,129.045067,-9.774416,0.248908,3.195322,13.913845,1251.197853,29.501385,-0.222434,0.433805,1.188109,5.852427,42.49646,40.61101,-1.16463,1.532241,-2.38196,11.059,160.460473,143.324367,-0.037033,0.026549,-0.329626,3.213651,10.260839,3.307218,0.237942,0.121631,-2.492937,9.981258,34.864165,11.253307,-0.264872,0.115575,1.017528,2.869786,36.461178,12.174566,-9.708475,1.277988,2.576679,13.117862,1242.846281,159.817345,0.942941,3.773403,1.114893,4.940972,144.544074,390.281109,-1.337085,2.050921,0.567215,2.976757,182.53836,202.75311,-0.919216,2.139169,0.746513,3.217093,117.663524,278.158937,0.069011,0.069547,0.083276,3.367114,14.332068,8.168763,-0.062105,0.151745,0.569287,3.782877,19.314617,16.71317,wait---
32544,9.377005,0.81616,-0.147713,2.124498,1200.258815,106.046391,-1.794986,3.29521,-0.849711,2.524309,257.875759,210.849788,-0.917187,1.391532,0.721245,3.373395,118.005481,178.760428,0.759248,0.240088,0.627172,2.643707,101.567382,17.390136,0.041847,0.077477,0.358536,3.463047,14.860626,9.201413,-0.252177,0.046704,-0.551728,2.215328,32.515965,5.829042,-5.154283,28.931818,0.784462,4.015719,661.329515,3728.916853,6.929988,37.494475,-0.411928,4.764214,900.776045,4485.651739,2.590116,16.181364,0.150544,6.309956,342.095888,1991.172737,-0.222156,5.012309,-2.53717,11.065739,84.292914,628.407313,0.616927,0.722916,0.900965,4.149561,79.551209,92.556156,0.370636,1.748389,1.525805,4.150426,68.318307,227.218499,-5.215138,8.953629,0.729423,3.27846,670.156808,1108.641886,-8.024642,11.530479,-0.264335,3.925861,1027.487735,1488.509235,0.289898,2.534315,0.247798,2.990081,83.284952,251.957251,-0.608277,0.828492,-0.143811,2.6044,87.333237,82.89073,-0.682343,0.559028,0.372241,2.079797,106.992742,12.069373,-0.107385,0.874007,-0.640223,3.28545,58.82824,113.192273,-9.990437,3.316966,0.55869,5.267155,1278.852502,428.229419,0.259945,4.232152,-1.831135,8.122668,87.514539,534.418392,-2.015407,6.909169,0.446245,4.284636,277.585955,731.71208,-0.585544,1.565513,2.694115,9.781398,82.121553,185.687941,0.322879,1.234819,0.77017,6.439257,64.41978,156.432082,-0.313112,0.179366,0.062554,2.602797,45.386684,16.123151,-9.676907,1.355322,2.390437,11.992737,1238.746454,172.211419,0.566912,4.707572,0.856459,3.523741,128.225406,587.024242,-1.326791,4.398908,-1.141575,4.907261,184.343943,490.40053,-0.938567,2.318038,0.43714,3.116345,149.195534,177.188499,0.152572,0.068217,-0.394147,2.719172,19.531075,8.869768,-0.185164,0.201884,0.068268,2.563411,27.741599,24.152931,move--sink-counter
32811,9.557424,0.852728,-0.294304,2.726805,1223.360651,110.52543,-0.995759,4.793308,-0.087696,1.326514,179.766405,621.07296,-0.642554,0.705252,0.475773,2.974881,91.662645,65.716348,0.853572,0.120035,0.370367,2.39683,109.269565,15.565501,0.052481,0.106531,0.041878,2.982392,20.856102,12.553035,-0.209961,0.09578,-1.118335,3.345315,33.023152,6.610489,-4.670404,14.819748,1.38771,6.806499,599.286377,1899.016225,7.485029,25.426788,-0.697375,7.561233,960.940239,3219.505572,2.488498,11.478316,0.415163,10.664847,318.531017,1492.518402,-0.020704,4.525468,-2.61365,12.315011,89.407988,499.402615,0.727478,0.172367,0.118425,2.758501,94.111299,19.467351,0.409305,1.04414,2.220673,7.735478,75.46151,88.95357,-4.542825,3.375881,0.73998,3.464411,584.855252,376.51517,-8.323479,3.085359,-1.375767,4.834814,1068.696061,289.772208,0.193205,1.789079,-0.728619,2.95072,78.799653,157.799125,-0.613814,0.41711,0.032783,2.084465,79.617936,51.602332,-0.790854,0.487827,0.193002,2.224282,103.187833,57.078947,-0.143977,0.312034,-1.061482,3.750959,38.193564,22.814528,-9.712577,10.333394,0.97909,6.003571,1244.579437,1289.613665,0.049316,7.491997,-0.459818,7.909766,102.457461,948.57662,-2.497747,13.357205,-0.41533,3.661443,319.724329,1737.275635,-1.019239,1.631817,1.836082,6.293233,131.755441,206.815591,-0.406574,5.374462,1.216529,3.59688,127.08744,604.617501,-0.465698,0.386616,-0.405647,3.364519,61.454089,46.731534,-9.787096,2.466634,2.854161,12.709149,1252.752674,320.749875,0.592484,5.397007,0.586053,3.018101,149.253691,439.488526,-1.169138,4.766662,-0.890734,3.991115,150.994335,613.468571,-1.076037,2.128864,0.272376,3.496395,138.431508,273.757765,0.518326,0.592868,-1.825192,6.222673,75.309943,56.952717,-0.334013,0.253431,-0.36144,2.412754,44.356316,30.741055,move--sink-counter
33078,9.599103,1.286382,-0.678773,2.897839,1228.848733,160.89362,-0.569523,3.655759,0.1955,1.693435,157.309582,166.935812,-0.476876,0.795241,0.545368,3.518483,61.529617,102.456255,0.794732,0.140755,0.261703,1.981644,102.170478,16.863278,-0.00381,0.148329,0.050141,2.272445,23.748779,19.020222,-0.125227,0.120116,-0.753119,2.418442,25.753634,15.578421,-4.283065,2.471705,-0.215659,2.232959,549.245288,303.75781,8.243171,4.724507,0.608364,3.122909,1060.009396,450.378615,2.546216,1.238606,-0.031317,2.324159,335.581913,59.563264,-0.490111,0.497716,-0.278405,2.442921,63.402034,63.400663,0.811044,0.102329,0.325008,2.042998,104.406286,11.347117,0.631457,0.168474,0.347687,2.326968,80.827909,21.905914,-3.918559,1.63667,-0.465991,1.917063,503.066953,189.069961,-9.032149,1.213121,0.665734,3.521303,1156.239089,153.205122,-0.568459,0.596265,0.65485,3.279749,74.232363,74.115161,-0.467412,0.394617,0.423006,2.454382,65.582741,39.861636,-0.728603,0.409564,0.187526,2.519043,102.959761,23.054013,-0.171666,0.22288,-0.556515,2.740881,32.022165,23.729369,-9.728217,10.756726,0.911221,5.5499,1247.115704,1323.395307,-0.05087,11.967701,0.774764,7.922738,97.331164,1555.997497,-2.861657,14.687305,-0.538554,3.32323,405.334013,1431.894205,-1.039385,1.734677,1.529039,5.646093,150.24561,148.201868,-0.18329,5.824861,1.276898,3.564339,143.115198,547.160467,-0.295743,0.555714,-0.069445,2.087472,48.17905,70.228808,-9.303841,14.478616,0.113983,4.216816,1196.740598,1661.130486,-0.157939,5.810251,-0.361126,3.579573,82.948978,744.155476,-2.113982,13.946404,0.754621,3.446017,319.537169,1354.989785,-1.010762,2.973191,0.308558,2.544809,140.896729,337.225746,0.514617,2.077384,0.284126,4.064741,81.398964,233.850781,-0.555324,0.233757,-0.785641,3.767364,71.374631,29.733563,move--sink-counter
33344,9.576332,1.171283,-0.891865,3.488452,1225.982785,144.056034,-0.249889,2.578277,0.186132,2.015625,110.173069,334.864361,-0.57926,0.750225,0.385522,3.52916,74.974578,95.666906,0.363739,0.384452,0.702337,2.531067,59.118118,28.924123,-0.090007,0.14587,-0.364065,2.658427,17.52669,16.198934,-0.079253,0.10721,-0.573179,2.500833,25.311564,5.404825,-4.434856,2.530656,-0.441272,2.275572,570.963778,269.390472,7.611949,5.562539,0.015913,2.289753,979.429385,565.195188,3.100122,1.729639,-0.572633,2.721594,400.922643,172.92668,-0.671281,0.807964,0.010127,1.984642,93.219921,84.31651,0.638685,0.137329,0.047004,2.393404,82.484185,15.950069,0.331242,0.35734,0.236991,2.463393,44.29544,46.437503,-3.499834,1.921216,0.060919,1.425,450.442126,214.690311,-8.922852,1.418028,0.497476,3.211957,1142.257908,179.581737,-0.524598,1.435109,-1.152959,5.358375,70.195237,180.009442,0.112712,0.663311,-1.119783,3.88004,46.053154,72.64011,-0.201694,0.721624,-0.520396,2.300277,66.612349,33.985452,-0.138318,0.213266,-0.472849,2.785852,30.080463,18.345979,-9.696447,11.317523,0.992055,5.319407,1242.243584,1428.400506,0.031972,11.955638,0.851429,8.022173,95.206407,1492.989419,-2.799422,14.82206,-0.45961,3.128098,361.661798,1890.047753,-0.923472,1.976574,1.345805,4.935266,118.262795,256.798854,-0.071885,6.098071,1.282574,3.51518,147.768806,730.109272,-0.076415,0.477389,0.714503,3.023469,40.446724,60.071125,-8.931985,19.720867,0.183376,2.900908,1143.356865,2562.063499,0.168961,11.459042,-1.366644,7.360001,142.353612,1489.225564,-2.606477,20.669024,0.021856,2.341589,345.980827,2554.52933,-0.051991,3.014317,-0.343691,4.037427,85.309466,277.499909,-0.210585,5.856084,0.738878,2.709787,134.263671,608.471124,-0.166185,1.594086,-1.536068,4.514334,73.907016,189.669576,move--sink-counter
33611,9.615224,1.075589,-1.05369,3.80249,1230.954905,131.800651,-0.081685,2.902744,0.217291,2.065903,117.805166,158.9022,-1.280304,2.119657,0.886483,3.433566,171.681388,234.102054,0.060463,0.534743,-0.051121,1.599856,62.968263,69.520099,-0.187864,0.206694,-0.247388,2.410546,33.033405,26.826803,0.020033,0.086221,-0.045972,2.937297,17.027279,11.006603,-4.620302,3.01254,-0.388304,2.123903,592.793712,365.527515,7.153318,5.941269,-0.355068,2.296303,918.677824,683.662447,3.486433,2.426735,-0.114819,1.678029,452.394713,228.113234,-0.333306,0.903042,0.394687,2.328825,75.685895,55.391784,0.439397,0.184955,-0.449871,2.340009,57.800172,21.231516,-0.286163,0.549505,0.491406,1.854846,54.358135,57.501352,-3.984308,1.737836,-0.424896,1.946955,513.696732,165.790635,-8.754911,1.318777,0.768854,3.87365,1120.636781,171.193641,-0.158127,1.974647,-1.110874,4.594783,68.541678,250.570191,0.312819,0.664534,-0.784188,3.085194,51.870668,85.562766,0.024207,0.93508,0.013188,1.461789,84.134851,119.193882,0.199218,0.248784,0.065393,2.064928,29.286666,29.883484,-8.941782,12.112449,1.064512,5.61081,1151.990811,1303.694455,-0.26607,9.478249,1.62561,10.53166,83.166268,1232.362943,-3.277835,15.302463,-0.471804,3.204141,473.323256,1228.390503,-0.120023,1.475343,0.027122,3.206157,90.648694,185.599162,-0.197653,6.276993,1.146183,3.150905,150.610022,518.414722,0.170503,0.527107,1.084257,3.756005,39.690493,66.77848,-8.882391,20.421269,0.206883,2.735476,1150.648463,2157.947578,0.161097,14.493294,-1.10403,6.29145,133.577968,1873.528352,-3.343021,17.767134,-0.121135,2.579875,468.837716,1727.694119,0.127332,2.947234,-0.065623,4.10007,113.065102,361.690436,-0.108496,6.064299,0.789888,2.683538,141.293562,521.10978,-0.175426,1.598696,-1.549442,4.535279,62.364704,165.968203,move--sink-counter
33878,9.324127,1.016413,-1.116702,5.100979,1193.500477,131.729963,-0.323954,2.450065,0.029771,2.489824,105.169221,283.354656,-2.15503,3.62427,0.206216,1.862202,278.270361,450.030139,-0.163337,0.344636,-0.612447,2.835434,46.671201,17.179228,-0.365956,0.123487,-0.280846,2.408405,47.060452,15.732299,0.041821,0.06117,0.429892,3.7407,15.387364,4.651116,-5.909103,3.392388,0.106577,2.415344,757.865703,405.103445,6.387154,5.972322,-0.780311,2.923567,821.531504,673.380193,3.811765,2.448913,0.250194,1.724478,491.828801,257.440983,-0.553813,0.716086,0.035044,2.936578,72.158667,90.233367,0.302695,0.206882,-0.864315,2.787915,42.939307,21.463267,-0.433367,0.465674,0.263679,1.789979,70.183034,31.211014,-4.970979,4.96466,0.213084,2.127839,643.354051,501.985289,-8.044851,3.015674,-0.080501,2.809344,1030.134367,379.287238,0.394965,2.769422,-0.200384,2.150965,95.493257,355.923598,0.672752,0.715998,-0.105644,2.149719,89.879775,82.579629,0.247111,0.781287,0.568022,2.082618,71.27797,36.837487,0.357381,0.187646,0.35734,2.068815,46.132444,23.834705,-9.235036,6.524835,-0.048404,3.656999,1182.141283,846.330792,-0.551372,14.006883,1.513663,7.16709,114.431151,1813.343315,-3.082016,11.629435,0.369492,2.138668,394.520128,1512.011954,0.371192,0.909447,-0.258531,3.610737,60.220859,96.533684,0.251217,2.903005,1.062426,3.802684,105.273837,361.371091,0.314228,0.13638,-0.801135,2.4768,40.865729,16.90633,-8.707786,19.000518,0.21665,2.933733,1114.596611,2471.089146,-0.186724,13.523087,-1.442291,7.645725,125.541922,1737.513015,-3.580636,16.237964,-0.206051,2.994034,462.676781,2047.856501,0.300961,2.78338,0.217751,4.609881,93.020425,248.139933,-0.492751,5.056143,0.706471,2.97539,129.569099,625.214377,-0.025898,1.501722,-1.370442,4.355067,69.817769,190.995709,move--sink-counter
34144,9.200678,0.500715,-0.272448,4.963049,1177.71284,64.135326,-0.081951,1.709031,-0.288776,2.582551,86.845753,104.257738,-3.178623,3.579771,-0.430922,1.686763,408.688751,441.935061,-0.360266,0.116632,0.521242,2.165353,46.125768,15.149079,-0.303578,0.128271,0.159591,2.017736,44.60757,9.062985,0.041732,0.04735,1.317345,4.281501,13.424514,5.379986,-6.80359,3.709857,-0.313374,2.655353,872.609174,434.115907,4.80753,2.79579,-0.607426,2.492708,615.410654,362.770221,4.713584,2.324717,0.503074,3.909719,603.842085,292.701686,-0.389393,0.753994,0.466828,2.876029,57.104604,85.718951,0.116559,0.078423,-0.720177,2.689842,17.22496,9.02157,-0.558641,0.309553,0.579325,1.936159,78.922888,22.542327,-6.098931,6.536192,-0.235239,1.895324,782.271599,810.097178,-7.098501,3.544089,-0.055883,1.857654,909.020819,448.997593,1.484823,3.398628,0.286683,2.150911,191.346818,434.157123,0.758823,0.558195,-0.379205,2.079049,100.278006,62.716977,0.595288,0.204847,-0.268744,2.105556,76.365935,26.228174,0.340813,0.18547,0.273663,2.055958,53.004295,9.730017,-9.230904,6.104446,-0.096692,4.071379,1184.143527,696.598372,-0.493806,9.621635,1.470936,8.754262,117.185648,1243.674114,-2.62997,10.55305,0.728865,2.709995,386.948387,794.372267,0.401231,0.74129,-0.753301,4.120177,55.723625,88.970404,0.008934,2.643872,0.870694,3.810389,103.285438,271.285141,0.207872,0.131869,-1.287609,3.417063,30.899313,13.229787,-9.311303,7.566836,-0.379117,4.810623,1193.450701,923.221128,-0.113109,11.631121,-1.574816,9.752602,117.264152,1511.495069,-2.142656,9.831799,-0.126043,4.188651,278.707481,1239.409069,0.582606,1.225368,-2.171676,7.929547,81.374473,142.509152,-0.50522,3.555051,1.597715,4.585145,104.798517,354.349242,0.115011,1.266674,-1.521028,5.105471,57.730762,128.624798,put-carrot--cutting_board
34411,9.125723,0.443839,-0.138877,4.715021,1168.097882,57.536391,0.166941,1.090088,-0.819419,3.268317,68.060145,116.619779,-4.060727,1.439584,-1.333054,4.87274,523.296042,128.876584,-0.479523,0.231336,1.323754,4.913407,70.186901,11.688681,-0.223446,0.163887,0.237929,1.846376,28.605181,21.310057,0.181163,0.02896,1.819154,10.009692,23.196921,3.762533,-8.035188,2.131507,0.598404,2.638627,1029.260418,252.466951,4.152175,1.647011,-1.025915,4.13118,532.686204,193.764915,4.57966,1.816148,-0.34837,3.750814,587.773354,206.781166,0.378392,0.961417,-0.528926,1.888555,76.993805,68.154935,-0.119262,0.164576,0.35383,3.652061,23.238966,16.703797,-0.431527,0.416991,0.414238,2.065701,58.787992,47.792394,-7.538959,3.57742,-0.228741,2.038541,969.134522,337.839126,-6.267833,3.529226,0.716853,2.201488,803.990322,415.417289,1.871533,2.070325,0.321301,3.026701,246.990035,211.810761,0.524639,0.413893,-0.557123,2.363287,67.545569,52.98476,0.525104,0.181749,-0.721151,2.909785,71.807816,13.496247,0.249129,0.307725,0.579662,2.233958,41.866739,36.042685,-9.179954,5.261254,-0.567543,3.748173,1175.146769,680.029412,-0.481077,9.41736,1.518099,9.151572,96.348018,1221.808347,-2.744518,9.349404,1.03136,2.788958,358.663325,1132.737469,0.391774,0.742351,-0.777478,4.142906,59.339755,80.553567,-0.275892,2.166413,0.812913,4.509648,86.908865,267.802485,0.140482,0.159827,-1.262426,3.219209,29.825325,18.383063,-9.485843,1.450535,-0.964747,5.892257,1214.469098,177.808649,-0.519747,4.537923,-1.287698,19.136224,73.760666,578.646247,-2.094192,2.682972,1.707802,5.12114,285.222146,198.225489,0.581012,1.083109,-2.033685,6.356902,94.185581,87.821166,0.323098,0.257013,-2.161951,8.439237,48.633503,23.042338,-0.068209,0.1885,-0.794531,4.907946,26.346894,24.498996,put-carrot--cutting_board
34678,8.999075,0.243759,0.975246,4.494522,1151.93761,29.64855,0.040303,0.690876,-0.244057,1.8505,57.656664,37.497849,-4.185289,0.71299,-0.369965,2.266439,537.003477,70.825424,-0.799621,0.65625,0.624107,1.846027,103.760237,80.731248,0.027268,0.131333,0.748552,2.420469,28.455168,15.79201,0.203519,0.015025,-0.155298,2.262508,26.196512,1.834299,-8.231432,1.659181,0.852108,2.905774,1055.45262,154.508784,4.284276,1.446302,-0.14907,2.077977,553.343664,101.391958,4.187166,1.913931,-0.970027,4.163274,536.072984,246.909647,0.782475,1.284721,0.056807,1.36428,100.77566,165.087685,-0.38843,0.338155,0.194765,2.423352,50.83969,42.186726,-0.507753,0.57839,0.600488,2.106882,81.491777,36.845966,-7.967338,1.900527,0.250756,2.231322,1021.32103,198.475354,-5.85997,2.248578,1.027922,3.207153,754.241973,192.928248,2.243123,1.577057,0.848976,4.799302,290.208075,176.781648,0.151,0.823131,0.156083,2.80881,67.505264,105.867042,0.684153,0.511921,-1.124506,2.907485,89.578879,60.922134,0.095797,0.232198,0.374085,2.449807,31.643183,22.918031,-9.688825,1.071529,-0.230405,13.664735,1240.202297,138.096629,-1.309996,9.105648,1.082359,8.302778,199.239179,1000.219882,-1.270101,4.409505,1.803583,8.13399,166.924426,550.884293,0.878009,2.536627,-1.417395,4.177113,139.503393,221.436711,-0.269715,0.851089,3.219974,13.243821,41.849484,101.837046,-0.058761,0.023262,-1.289515,4.433901,9.319432,2.544096,-9.579621,0.812752,-0.271843,4.937606,1226.210583,104.938608,-0.517384,0.846492,0.522539,4.603824,66.7843,108.894514,-1.748523,1.298874,1.692779,4.968356,224.345437,165.103844,0.610613,1.072775,-1.969404,6.243053,79.107787,137.126446,0.165562,0.142773,-0.992539,4.73135,25.876162,15.065435,0.093568,0.102043,-2.075513,6.750731,17.153679,13.000223,put-carrot--cutting_board
34944,9.124514,0.122947,-0.273384,1.933364,1167.992542,13.964989,0.266632,0.955457,-0.290447,2.023282,77.0365,123.300306,-3.340838,3.039713,-1.224122,3.85008,429.757321,366.278194,-0.92525,0.629877,0.257466,1.73379,132.260881,26.876167,0.281593,0.046512,-0.309108,3.478416,36.04542,6.04835,0.298993,0.051027,-0.837848,2.823029,39.165452,5.53828,-7.561986,3.083353,0.174609,2.94728,969.294281,359.115854,4.47968,1.572901,0.137387,1.933572,575.007511,175.2086,4.187971,1.915532,-1.040118,4.248502,543.571268,120.380263,1.11235,0.794128,0.461765,2.132592,158.497341,26.292859,-0.600389,0.411864,-0.241775,2.223343,80.7333,43.841477,-0.579607,0.586159,0.387171,1.912487,77.340499,68.641084,-8.020506,1.819427,0.162356,2.332253,1028.682977,169.446073,-5.64691,2.632659,0.872695,3.16625,723.67881,322.27642,1.084146,6.318967,0.57939,1.911683,203.079508,737.665685,-0.091659,0.428425,1.08905,3.656206,41.507719,45.932004,0.500185,0.774902,-0.604395,2.530035,88.782839,40.711244,0.081942,0.230781,0.28185,2.470168,32.630577,14.854475,-9.564884,0.18589,-0.291076,2.674162,1224.365688,21.817871,-1.173297,2.406664,1.11701,3.456145,155.67118,286.301371,-0.909112,1.243013,-0.452874,3.90165,117.718236,156.608557,0.666591,2.970812,-1.31758,3.888183,113.40465,297.732371,0.111226,0.278273,-1.04577,3.424715,28.984113,35.520024,-0.271525,0.162657,1.072268,3.175066,37.593263,17.892745,-9.529398,0.751263,-0.182562,5.57045,1219.776428,97.167279,-0.611236,0.841751,0.284244,4.46818,78.951983,107.674014,-2.145482,1.386519,0.868694,2.868993,276.009764,168.159842,0.623804,1.106145,-1.811346,5.811885,99.693814,87.27315,0.144163,0.153126,-0.989321,4.374411,20.268261,18.960856,0.169511,0.094876,-1.691937,5.752742,23.524719,11.025441,wait---
35211,9.313734,0.372034,-1.289589,4.794133,1192.181972,47.470488,0.19765,1.574897,0.773873,3.362436,97.768729,63.252424,-2.303296,3.290259,-0.423586,2.008801,295.259046,423.75667,-0.759684,0.966951,-0.022276,1.644182,108.585861,88.667415,0.299497,0.040518,-0.432231,3.587742,40.10346,3.067598,0.310997,0.057606,-0.491147,2.368027,40.019749,7.221828,-7.312672,3.321813,0.227649,2.560899,941.712931,262.325657,4.793074,0.997422,0.22537,2.35563,617.985823,42.277464,4.330119,2.269177,-0.641195,2.291638,555.105305,280.101341,1.207721,0.730432,0.437754,1.889065,154.896275,93.476993,-0.590948,0.472554,-0.429093,2.158264,82.975311,42.982892,-0.571159,0.59032,0.413981,1.901211,91.703,28.116018,-8.278761,2.207715,-0.095615,1.979618,1063.024125,174.445244,-4.896219,3.921036,0.403015,2.583396,637.798363,287.424432,-0.009166,4.933432,-0.044377,1.588616,179.943623,591.034432,-0.203727,0.552839,0.663422,2.314071,52.45326,71.73983,0.240186,1.079373,-0.688566,2.179331,87.151272,131.643815,0.382186,0.627962,-0.348413,2.272093,66.37843,79.233799,-9.635504,1.645642,2.612327,18.407346,1233.504992,207.782318,-1.537827,5.203175,1.826643,7.289977,206.285972,616.209328,-1.018861,2.421622,-0.106857,2.86041,133.772811,300.80859,0.485042,3.504756,-1.116833,3.425873,114.047453,356.742848,0.112919,0.330188,-0.643585,2.718282,34.052321,36.091484,-0.129379,0.398486,-0.407573,3.001944,37.958039,40.759076,-9.572949,0.837307,-0.136764,4.76028,1225.340006,108.779394,-0.415348,1.351759,-0.242129,3.352078,63.530454,156.571774,-2.177456,1.679241,0.218537,2.653975,278.816909,217.450601,0.450868,1.457205,-1.250289,4.461095,86.906921,188.222391,0.262283,0.214755,-0.314992,2.241449,43.561765,15.694738,0.304501,0.086156,-0.917832,4.178987,39.865299,10.090875,wait---
35478,9.448528,0.318599,-1.083722,5.022111,1209.498569,38.088799,-0.218408,2.598584,0.305064,1.636012,132.075929,323.817723,-1.563364,2.128227,0.033217,2.337436,216.788724,166.375654,-0.221328,1.511245,0.391158,1.631508,97.759883,187.964141,0.218137,0.072276,-0.144896,2.494709,28.883365,8.531017,0.247308,0.071726,-0.631019,2.510176,34.717282,6.101576,-7.120408,2.167986,-0.563582,2.083422,915.400826,166.250721,5.165271,0.712205,0.218076,2.135585,662.254217,69.546932,3.742346,5.071011,0.316343,2.413389,505.991076,237.703506,1.221009,1.846431,0.008058,2.768067,163.892929,201.478523,-0.612835,0.485,-0.504538,2.12152,83.434853,50.238979,-0.682912,0.43236,0.710957,1.955432,92.748023,40.963234,-8.664063,2.1404,-0.418397,2.111861,1109.49352,260.96123,-4.246623,5.273681,0.717916,2.263673,545.943019,644.684079,-0.024458,4.959058,-0.080899,1.598443,180.440487,128.184916,-0.293499,0.475596,0.600335,2.521156,48.627476,46.711097,0.046246,0.954491,-1.251545,3.33139,65.746595,56.066944,0.388211,0.739118,0.096507,2.438035,74.822087,46.440174,-9.615733,1.64384,2.661607,18.610159,1230.814054,213.815283,-1.435678,5.430533,1.810126,7.023939,184.315942,702.956989,-1.351766,2.345595,-0.704738,3.37025,173.438062,302.738004,0.351804,3.62173,-1.255678,3.538686,117.446367,367.846651,0.08514,0.335942,-0.761755,2.762358,40.032355,42.618335,0.002506,0.44461,0.129632,2.393893,47.094289,54.133438,-9.431241,0.842629,-0.091442,4.509242,1207.41556,101.296491,0.467334,3.3436,-1.513701,5.419045,90.752147,361.011482,-2.578327,2.417298,0.340618,2.814015,337.909222,230.768126,-0.339893,0.939178,0.18619,2.902085,76.504128,122.131556,0.171312,0.150877,-0.252752,2.36351,24.374822,17.820425,0.055301,0.22494,1.348198,3.703633,29.724336,16.020353,wait---
35744,9.502714,0.259071,-1.516781,6.302558,1216.409137,31.302909,-0.949612,2.286819,-0.676663,2.118782,139.603998,222.536888,-0.834768,0.89521,0.025934,3.923127,107.073504,115.656096,0.504755,0.589631,1.300373,3.843519,73.256697,57.760531,0.11187,0.074506,-0.890866,3.171062,17.057279,8.324567,0.280895,0.064146,-0.443083,2.709422,38.298233,5.578775,-7.498977,2.733872,-0.780501,2.081454,960.641612,331.954801,4.382074,1.386154,0.156007,2.126765,561.662311,166.824527,3.463475,5.598173,0.009644,1.971526,443.362837,727.405713,0.516956,2.428532,-0.630438,2.708032,90.834849,254.324719,-0.320274,0.444356,0.285788,1.931898,44.256388,57.570911,-0.407824,0.124041,0.985806,3.457806,55.335562,10.783328,-9.281522,0.720374,-0.285971,2.973968,1189.413902,41.633059,-2.765188,2.471513,1.098964,3.575063,356.403456,293.68693,0.150595,4.929645,0.172647,1.501216,190.14647,630.812036,-0.183384,0.425072,0.623339,2.267246,38.6839,54.822021,-0.473729,0.090681,-0.271533,1.815015,60.685036,11.700633,0.337253,0.81263,0.040807,2.161872,74.135362,100.676206,-9.617025,1.587538,2.804276,19.929676,1231.067934,203.047844,-0.713669,4.409229,3.042952,13.554355,91.412839,573.198972,-1.522064,1.403351,-0.737695,5.703434,195.86263,176.084178,-0.473132,0.587287,-1.340855,9.272634,61.086117,75.3889,0.12696,0.280905,-0.789104,3.278123,29.247731,27.141723,0.045777,0.4359,0.331171,2.546928,37.63213,34.747241,-9.220917,0.668439,-0.621608,3.294153,1180.289084,86.482211,1.029631,3.371944,-1.226586,4.612901,138.607605,409.225366,-2.83715,2.396247,0.119063,2.819154,363.208025,310.981359,-0.668947,0.586916,0.450856,3.552589,97.562805,41.609079,0.113988,0.172167,-0.49964,2.017476,31.845269,9.669442,0.007348,0.229738,1.044981,3.097931,38.890935,29.531462,wait---
36011,9.624688,0.268656,-1.19629,4.572152,1232.129251,28.315249,-1.846623,0.899613,-1.563549,5.040636,237.686098,107.07274,-0.68281,0.417224,0.609683,4.326105,90.089632,46.684552,0.711904,0.164185,0.202651,1.935805,96.949762,3.957581,-0.002019,0.020845,-0.438841,2.732701,7.441353,2.014934,0.124292,0.044232,0.362459,2.620644,17.005794,5.179909,-8.775073,2.214177,-0.694604,4.109849,1123.217819,287.65403,3.753672,3.245591,-0.106166,3.953007,480.587911,420.230973,3.137019,5.659844,-0.208287,2.055577,428.307672,383.478581,0.70266,3.698331,-0.615764,1.95737,115.252445,438.534915,-0.061575,0.282711,0.415629,2.467843,32.260568,28.234037,-0.014533,0.621864,-2.315871,8.782702,47.072071,45.771707,-9.476716,0.350042,0.835456,2.760571,1213.106543,42.169991,-2.153586,0.490315,-0.343654,3.355174,277.853891,44.47248,1.311175,2.322741,1.018897,2.75001,189.403166,179.731558,-0.439051,0.343415,-0.013977,2.166809,56.823721,43.535326,-0.407247,0.089117,0.102753,1.837451,52.392643,11.149707,0.450255,0.853233,0.360188,2.075355,90.877101,32.580461,-9.744409,1.468047,2.868107,22.003251,1247.35257,188.268085,-0.283323,3.869365,4.177784,20.771239,71.0802,479.601824,-1.718687,1.493137,-1.037485,5.58767,220.262629,192.271728,-0.358155,0.249715,1.167117,7.499271,46.402829,31.65743,-0.024028,0.077066,0.196915,3.96212,12.463832,9.799555,0.272105,0.148956,-0.79037,5.15447,34.829456,19.370308,-9.231303,0.700279,-0.56101,3.088002,1182.524004,56.637211,1.621893,2.237027,-1.594592,6.227009,217.782346,222.151739,-2.627083,2.43799,0.50913,2.864735,354.295603,119.399184,-0.757515,0.416161,1.273343,4.098868,100.515212,42.976132,0.106818,0.171309,-0.566415,2.062263,30.318645,19.084272,-0.051641,0.211205,0.844478,3.100946,28.673842,15.106224,take-knife-counter-
36278,9.512326,0.120224,-0.713514,2.635559,1217.598827,14.816612,-2.054767,0.148882,0.436852,3.179737,263.1606,18.103897,-0.562149,0.223951,0.425995,2.634273,72.939178,26.86825,0.486945,0.40332,0.265874,1.57966,62.979438,51.151578,0.002023,0.017872,0.187902,1.753475,7.783727,2.249138,-0.012032,0.072348,0.265088,1.515293,19.635101,6.808807,-7.917488,9.87568,-1.402588,3.860039,1028.516607,795.605103,4.603815,6.843674,-0.163825,2.091585,615.69486,384.844761,0.834574,6.873317,0.541198,2.297571,209.529193,378.148943,0.759816,4.136209,-0.38735,1.691788,114.933471,493.163714,0.373377,1.052355,-0.683822,2.522637,75.091769,131.015413,0.285633,1.152937,-1.264116,3.514189,81.359582,149.489084,-9.381439,0.248202,0.959867,2.667545,1201.06876,22.948375,-2.20817,0.442101,-1.057953,3.290423,283.723661,47.798479,2.087794,0.331337,0.775478,5.111359,267.726912,38.930901,-0.363745,0.246295,0.310757,2.489278,55.232274,18.013853,-0.162471,0.098257,0.156286,1.882937,29.460578,5.865343,0.121767,0.494352,0.497454,2.000238,48.506475,52.741433,-9.643096,0.009511,-0.458627,4.054683,1234.316617,1.223385,0.248859,0.123091,1.944565,10.387822,32.689936,15.157799,-1.645896,0.425716,-0.324331,2.611878,211.437177,50.247632,-0.116455,0.046991,-0.286448,2.187561,15.808143,5.840039,-0.018336,0.025847,-0.971082,2.73373,8.572902,2.596009,0.152667,0.021259,-1.761292,5.510494,20.469606,2.175376,-9.086112,0.518012,-0.930575,3.129561,1163.076007,65.377215,1.820217,1.899857,-1.940914,7.057279,233.005788,246.933664,-2.773795,1.759981,1.301033,3.204475,356.263239,215.107809,-0.564611,0.504071,1.480914,4.291116,74.464823,60.433964,-0.086287,0.069609,-1.17156,4.34729,15.518128,7.168303,-0.155468,0.136058,1.490102,4.241774,26.254735,16.472594,take-knife-counter-
36544,9.519695,0.116575,-0.712163,2.694396,1218.574804,13.074551,-2.121347,0.222355,0.343675,2.097027,271.647132,27.928714,-0.163743,0.213432,-0.338654,2.514991,32.576139,27.63645,0.463584,0.429485,-0.019165,1.732154,79.713995,10.87508,-0.003099,0.019232,0.162321,1.629292,8.731942,1.293131,0.026004,0.081235,0.419582,1.580425,21.855868,3.156816,-6.775425,13.076439,-0.386465,1.684655,868.980771,1652.838868,5.034145,8.328981,0.019957,1.756754,645.010925,1069.926053,0.158439,9.122417,0.1496,1.579854,257.374176,1186.159972,-0.112468,3.886662,-0.77836,2.687261,123.917922,265.000319,1.104943,1.021423,-0.111989,1.276213,141.458816,132.709116,0.317822,1.116533,-1.264605,3.559128,89.503524,44.299386,-9.521207,0.779483,1.441703,3.71542,1218.94567,92.416512,-2.078606,0.447318,-0.706756,2.456904,271.367288,12.904492,2.283647,0.142029,-1.193897,3.27665,293.35482,8.725649,-0.4115,0.258838,0.020534,2.260059,52.85639,33.350652,-0.207603,0.119581,-0.050902,1.539917,34.853944,7.475644,-0.109097,0.842769,0.57784,2.00621,63.920249,47.828105,-9.645979,0.005298,0.247878,3.346631,1234.68775,0.592111,0.490929,0.108899,-0.330099,3.137335,62.855256,14.12767,-1.629853,0.418692,-0.26454,2.667012,209.385264,49.374557,-0.098954,0.053355,0.137706,2.209165,20.890503,2.557732,0.044514,0.021797,-0.235435,2.30482,9.723911,1.848881,0.014291,0.020557,1.288267,3.579356,9.982727,2.425292,-9.350037,0.201015,-0.933821,5.497765,1196.827313,25.285591,2.10911,1.656993,-1.182981,3.429968,273.856644,181.926143,-1.998302,0.752276,2.099361,7.989878,256.144452,94.892857,-0.108303,0.277425,0.684106,6.209821,23.177216,36.087568,-0.128056,0.035089,-0.629771,3.243805,16.410368,4.553213,-0.008808,0.016167,0.729687,4.476819,5.106071,1.908945,take-knife-counter-
36811,9.526184,0.115477,-0.67106,2.682095,1219.358545,14.74606,-2.269543,0.207261,-0.413871,2.353786,291.162071,20.854615,0.144273,0.26487,-0.002227,1.999484,28.208057,34.455324,0.310007,0.421634,-0.48381,2.08521,53.563081,54.744219,-0.025256,0.021392,-0.131033,1.508508,11.479313,2.50452,-0.057946,0.074967,-0.169321,1.551013,22.140867,9.745415,-5.943193,11.745232,0.20817,1.903431,790.774312,787.43699,6.601054,9.790347,0.482987,2.921156,851.34299,1100.544778,-1.110651,8.990521,-0.655923,2.12758,203.104529,835.205816,-0.065576,4.679619,-0.499471,2.140376,136.78048,592.610611,1.227564,0.943232,0.183656,1.458189,177.241217,15.901797,0.403585,0.975271,-1.466352,3.889343,71.302911,126.716978,-8.863272,2.655996,-0.238395,2.456037,1139.235909,174.42159,-2.943092,2.294622,2.020943,6.565253,383.622101,215.086177,2.449474,0.379051,-1.346994,3.603687,313.649633,48.124972,-0.50052,0.164886,-0.253849,2.731261,70.441554,7.829987,-0.138219,0.097994,0.129065,1.679993,22.454554,11.025362,-0.085197,0.8427,0.661147,2.072001,62.85987,66.918753,-9.650188,0.004573,0.33461,4.187691,1235.224052,0.593361,0.362295,0.235172,0.352829,2.512106,55.232146,16.296875,-1.856183,0.202879,0.089769,2.101006,239.763114,9.929236,-0.063514,0.071077,0.470878,2.590116,18.273042,9.12684,0.029981,0.011345,0.728748,2.076011,8.407824,1.451562,-0.117649,0.038073,0.440817,1.519904,15.834579,4.570858,-9.34573,0.147382,0.338111,2.259202,1196.293101,17.658763,1.981281,1.685483,-0.750073,2.602645,261.611594,153.68538,-1.466379,0.345365,-1.015646,3.042491,188.018622,42.988236,0.127678,0.4246,-0.755931,3.718793,34.882031,54.907341,-0.11652,0.050344,0.241751,3.078937,15.003721,6.504174,0.073515,0.024144,-0.300266,2.449072,10.5699,2.771688,take-knife-counter-
37078,9.49852,0.128117,-1.869963,8.14167,1215.839034,15.562086,-1.740425,1.179569,-1.391604,4.061947,234.581426,67.682441,-0.005603,0.806906,0.704196,3.060257,51.981977,62.049953,0.025519,0.717682,-0.421512,1.945328,66.625251,23.034006,-0.164353,0.06432,0.461412,2.491598,21.109645,8.316424,-0.143053,0.085596,-0.435373,1.893945,26.811973,5.041537,-4.609848,4.828689,0.36798,4.40088,590.286865,623.752627,7.992691,3.058846,-0.633932,4.059808,1023.066339,397.697567,-1.659081,5.099782,-0.357302,1.837163,225.248467,573.636008,-0.596712,3.16478,-0.528175,2.220805,105.091126,381.564303,1.119362,1.204092,0.257705,1.491837,146.637232,141.117545,0.044724,0.738358,-2.03845,6.43582,38.461076,80.161836,-8.540806,3.236607,0.056802,1.993036,1093.301557,418.143108,-4.177086,5.92636,0.565827,1.718871,542.746943,632.465679,1.74015,3.280963,1.436837,4.293702,249.690197,224.553204,-0.108668,1.393396,-2.19818,7.246284,57.482558,131.830212,0.127775,0.272882,-0.222933,1.947914,43.608135,9.544883,-0.318746,0.597602,0.708888,2.141282,55.321629,55.557139,-9.709952,0.052266,2.26677,8.60652,1242.904972,5.571028,-0.139184,1.053221,0.742331,2.454679,70.954783,114.768101,-1.664936,0.417573,-0.648895,4.278832,214.613565,44.103919,0.247156,0.434046,-1.316478,5.228186,53.914879,26.198539,0.046537,0.012594,0.864361,2.653408,9.435996,0.787595,-0.252522,0.06006,-0.006605,1.718877,32.773955,7.343645,-9.486074,1.451709,3.500403,19.666548,1214.244911,187.710401,1.895137,3.51024,-0.373557,2.489686,249.794296,400.041128,-1.535721,0.990347,0.335746,3.728441,202.803803,89.276124,0.369269,0.552459,-0.095893,2.48202,47.792185,71.51723,-0.057534,0.081785,-0.073061,2.513696,17.727555,10.556443,-0.0957,0.146135,0.999347,3.212113,24.878083,13.955732,take-knife-counter-
37344,9.49879,0.123876,-1.931959,8.628138,1215.845538,16.092189,-0.914218,3.215973,-0.408005,1.408633,146.749185,376.199327,-0.581316,2.059235,0.29505,1.492368,101.861224,235.155912,-0.124231,0.91475,-0.456028,1.724065,83.434301,114.45587,-0.312785,0.040105,0.360855,1.953506,40.143207,5.079164,-0.11088,0.076346,-0.311381,1.990213,19.654321,6.993624,-5.187499,1.299693,-0.782693,2.56483,664.323408,162.192106,7.39123,4.529062,-0.471006,3.27504,949.964773,471.951771,0.054812,9.931081,-0.132904,1.833873,206.425596,1180.036483,-1.146404,2.41837,-0.952174,3.34498,149.245744,302.701976,0.600475,1.115767,-0.657331,1.800607,88.294111,115.122123,-0.364795,0.069594,0.328468,2.397861,46.712336,9.022322,-8.33925,3.11359,0.363616,2.215656,1075.276655,137.786909,-4.737273,5.638835,0.020038,1.580514,623.439249,400.041255,0.945682,4.581913,0.309193,1.754322,184.969768,587.278224,0.419574,2.347221,-0.802154,2.19587,110.217162,268.984008,0.266582,0.363788,0.193008,1.39283,53.506347,47.127546,-0.537711,0.571135,0.227783,1.604357,82.12359,42.408916,-9.701182,0.076935,0.562882,6.56855,1241.753216,9.927332,-0.403882,1.894587,-0.392155,2.581157,64.592665,222.55856,-1.946175,0.584852,-0.842457,3.993088,249.204882,75.30494,0.22158,1.216268,-0.804922,3.282578,60.757882,134.424708,0.016507,0.064939,1.913703,6.768117,13.434575,7.638379,-0.097285,0.234296,-0.843129,2.223893,33.079847,15.558424,-9.586785,1.429306,3.335848,19.120043,1227.109435,185.819702,1.414669,4.468009,-0.61056,2.16226,182.179595,574.653802,-1.388567,0.983597,0.75062,4.106226,177.758922,127.774273,0.4494,0.519038,0.197138,2.805497,60.783331,61.369458,-0.060558,0.082067,-0.115711,2.475648,17.544003,10.401132,-0.167738,0.138879,0.552462,2.901688,30.490278,17.505074,wait---
37611,9.414024,0.159042,-1.452583,7.144066,1205.044747,18.781646,-0.001273,2.9614,0.535856,1.519277,132.990711,313.673753,-1.467432,2.651432,-0.516454,1.739898,190.00937,331.743028,-0.403205,0.438844,-0.636937,2.67757,76.01165,7.637137,-0.326778,0.036299,0.373309,1.920132,44.227715,1.441593,-0.135383,0.057903,-0.082156,1.990243,23.155816,3.785033,-6.006315,0.726481,-0.288447,1.993286,769.0863,87.681281,6.817914,5.475134,-0.705254,3.037379,872.697059,711.832949,1.834297,10.97942,0.580435,2.024773,263.456493,1361.828701,-0.763225,1.971239,-0.409333,3.204219,109.107606,218.871616,0.05038,0.258775,-1.804336,6.287503,30.452477,19.593455,-0.339647,0.073686,0.519891,2.306827,47.294807,4.077775,-7.93732,1.520514,-0.37715,1.911865,1016.191242,190.804938,-5.522873,3.109503,-0.116566,2.074823,711.052692,311.542239,0.864449,4.530038,0.196253,1.774462,211.249061,75.03644,0.413646,2.385446,-0.770239,2.168556,117.839334,134.269834,0.36233,0.27727,0.334527,1.591161,65.082815,2.961954,-0.080697,0.345859,0.825266,2.342734,34.584279,33.127683,-9.651995,0.210047,0.570383,5.739629,1235.478376,26.408232,-1.469757,7.209084,1.539327,7.401808,189.499516,929.201064,-1.640525,1.371375,-1.15057,4.197291,211.581076,167.656703,0.074444,1.858532,-0.11326,2.623465,65.205041,196.510627,-0.05862,0.08441,1.21449,4.050378,16.728411,10.954854,-0.027677,0.241345,-0.456966,1.780926,41.068626,28.459415,-9.616689,1.407446,3.340519,19.374862,1231.016445,179.875198,0.284762,3.101096,-1.807851,5.978406,85.05918,399.536634,-1.426751,1.014744,0.590056,3.776877,186.411144,109.766986,0.329948,0.511485,-0.26897,2.860766,50.268078,54.713185,-0.132187,0.069616,-0.670965,3.502367,19.299338,7.684852,-0.174155,0.134551,0.563692,3.00379,33.124181,7.967629,wait---
37878,9.40176,0.160117,-1.517645,7.243115,1203.465887,19.270142,0.685387,1.030151,1.416343,4.904597,114.819284,46.872564,-2.539757,1.481794,-1.702558,6.171926,326.678429,176.271193,-0.474026,0.265262,0.178635,1.490212,60.783273,34.285163,-0.314718,0.040922,0.304395,1.847426,40.283965,5.321063,-0.079034,0.06286,0.40917,1.929056,18.898631,7.705736,-6.360195,0.679649,-1.051197,3.072714,814.679631,73.521665,5.825747,2.81325,-0.936747,2.765626,749.410059,277.703328,3.755263,3.725833,1.404557,4.435027,488.44571,365.034281,-0.590069,1.145504,0.544635,3.052351,77.255694,144.774159,-0.089334,0.042394,1.882602,5.529202,13.619911,5.504641,-0.288048,0.084946,0.727401,2.29542,36.891145,11.021129,-8.351466,0.770556,-0.997543,4.650378,1070.236456,57.824428,-5.686738,2.001381,0.019141,2.854763,732.398077,156.04141,0.407246,2.900985,0.373753,2.129833,136.741752,377.169207,0.600534,2.001449,-0.797086,2.344092,97.636646,248.318766,0.412873,0.204618,0.088114,1.286865,52.885679,26.54341,-0.081578,0.291282,0.983788,2.977577,38.18609,37.813799,-9.6973,0.211759,0.279681,5.482407,1241.333126,24.433516,-1.609641,6.964942,1.478108,7.591753,214.907575,846.376064,-1.141135,1.820528,-0.30582,2.299376,148.237499,226.587208,0.09086,1.828127,-0.086015,2.702746,68.116533,177.366058,-0.110812,0.078148,0.874517,3.84382,18.484594,7.931667,0.066335,0.20126,-0.09233,2.108112,29.80075,13.218481,-9.815463,1.249829,3.52123,21.825912,1256.471889,158.826929,-0.172705,2.499696,-3.000271,11.596981,66.150443,273.191446,-1.249949,1.222188,0.64855,3.262606,160.4059,156.826579,0.244424,0.235879,-1.328567,4.274318,33.509189,28.389783,-0.095348,0.045743,-1.483091,4.836855,16.232293,4.130309,-0.222939,0.094242,1.238387,3.870897,29.838847,11.048049,wait---
38144,9.241273,0.060325,-0.372037,3.717124,1182.884908,7.777611,0.777641,0.47181,-0.093602,1.377416,99.577824,61.229742,-3.230424,0.251076,-0.414775,1.926161,413.717056,29.724013,-0.236567,0.209812,1.194277,2.888202,38.742376,18.013742,-0.189124,0.032226,0.87705,2.52005,24.501199,3.964045,0.020112,0.027699,0.808019,2.927547,12.31578,1.299527,-6.749379,0.128731,-1.02612,3.951013,864.20729,8.872579,5.111816,0.674327,-1.384833,8.825549,654.903005,75.438268,4.73164,0.68653,3.104865,12.585994,606.312095,76.544978,-0.433433,0.763136,1.880952,5.116073,67.53299,75.707621,-0.026416,0.010899,3.563761,17.812151,5.979874,1.032159,-0.149981,0.061699,1.721798,5.196526,22.009422,6.184907,-8.473302,0.286458,0.894503,2.894173,1084.636571,35.394864,-5.095945,0.82752,-0.765225,3.49542,652.292515,107.364255,1.063502,1.810629,0.745719,2.542365,151.387202,165.832212,0.398931,1.086973,-1.143856,3.232595,78.277253,85.484276,0.192313,0.144643,-0.886259,2.150691,32.012864,12.160686,-0.046225,0.253329,1.263463,3.924257,25.32886,23.31741,-9.657472,0.165596,0.260435,8.105821,1236.156548,21.529643,-1.409184,6.970173,1.703461,8.060224,189.266273,854.188672,-0.770455,1.648283,0.238234,2.424068,107.226801,186.203264,-0.207946,1.370844,-0.523399,4.277798,59.79771,170.475477,-0.116227,0.070656,1.084611,4.455444,15.740849,8.767814,0.199027,0.093836,-0.970648,2.362156,29.963861,8.251851,-9.72891,0.007546,-0.988109,5.481755,1245.300579,0.979347,-0.606718,0.075461,1.011121,5.474633,78.695524,7.243294,-0.778885,0.419635,0.40672,2.081542,100.230517,52.884192,0.044958,0.035614,-1.403187,3.750379,12.622397,2.628212,-0.133171,0.013846,0.400083,1.635121,17.541236,1.52858,-0.044504,0.016285,1.041721,3.049124,8.011388,1.616454,wait---
38411,9.14237,0.027817,0.212828,4.366154,1170.229707,3.38065,0.382684,0.310195,-1.139606,2.927878,54.693495,30.942673,-3.49815,0.090382,-1.223515,5.145965,447.958894,8.971009,0.013659,0.012344,1.981442,9.465612,4.320162,1.370475,-0.086726,0.008093,1.290557,3.98014,11.33025,0.970674,0.072739,0.007356,-0.915399,3.033181,9.342624,0.94705,-6.823118,0.061842,-0.334209,2.885904,873.364173,7.9098,5.066774,0.151057,1.686673,7.472723,648.653451,17.453933,4.93674,0.055363,0.456807,5.793202,631.905362,7.169349,-0.039887,0.015728,0.13442,2.184677,7.059978,1.668328,0.004383,0.001125,-0.550052,2.194397,2.174219,0.143762,-0.003432,0.006349,1.400351,4.789758,4.192912,0.80221,-8.428266,0.212689,1.669149,4.753063,1079.045976,19.85037,-5.112622,0.439173,-1.240603,6.797377,654.629223,52.695638,1.812838,0.314266,-0.224266,4.232768,232.623094,36.603634,-0.092931,0.097477,1.864358,7.089746,14.395757,11.876009,-0.013029,0.021249,-2.286895,9.24862,7.309254,2.522477,0.126045,0.036054,-1.889194,5.868323,17.675423,3.861015,-9.705934,0.144748,0.191209,9.857223,1242.394524,17.441877,-1.439726,5.949715,2.409335,10.436697,196.678447,698.711989,-0.160336,0.610824,0.052011,4.352871,39.247333,77.617009,-0.234019,0.579064,1.799223,6.28674,40.096643,64.022904,-0.08419,0.024123,2.833506,11.565447,11.614882,2.840471,0.035389,0.011441,-2.177752,9.887544,5.386386,1.392645,-9.759166,0.00428,-0.489006,3.893596,1249.17333,0.554625,-0.591125,0.064817,1.765872,6.519254,75.824758,8.041662,-0.520416,0.312963,1.247662,3.509587,71.88482,29.110935,-0.038092,0.002425,1.981982,7.391164,4.907956,0.310412,-0.092372,0.013285,1.099585,2.645139,12.183049,1.5905,0.021344,0.003272,1.774344,5.005724,4.025207,0.287056,wait---
38678,9.125566,0.007605,-1.260871,4.282991,1168.074911,0.89756,0.054791,0.037368,-1.486714,3.851653,10.606738,3.854396,-3.628985,0.022663,0.513093,3.698952,464.510252,2.945018,0.02985,0.002509,-1.763514,6.359877,3.901996,0.316271,-0.039351,0.002116,1.287585,3.575868,5.28302,0.234808,0.029673,0.00479,-1.146077,3.429581,4.661473,0.507147,-6.727484,0.053811,-0.637514,3.629993,861.125328,6.803059,5.169198,0.061272,0.436924,4.56109,661.722605,6.599358,4.925759,0.05972,-0.106394,6.456585,630.498328,7.781848,-0.038599,0.013708,-0.070535,2.129351,6.327342,1.534681,0.007996,0.002252,-0.566302,3.17322,2.557093,0.205902,0.01632,0.001794,-0.480647,2.622742,3.620711,0.094419,-8.216895,0.022169,0.223141,5.009081,1051.76924,2.663083,-5.178363,0.100224,0.81783,3.930428,662.906943,11.42957,1.793701,0.131505,0.231998,3.79097,229.809237,15.527937,-0.051754,0.048012,1.464694,5.318578,11.819052,4.722355,-0.044642,0.002631,1.089241,3.594976,6.124346,0.264996,0.021737,0.003579,-0.041108,2.165046,3.675946,0.429605,-9.790296,0.002918,-1.756026,7.733379,1253.15827,0.364974,-0.760613,0.036215,-0.287681,12.599735,97.396047,4.59606,-0.002872,0.197791,1.159199,9.234394,21.038306,25.718191,-0.02574,0.004008,3.786461,19.838062,3.576239,0.490439,-0.03695,0.004294,2.595401,8.632619,5.246584,0.47656,0.020498,0.000593,1.686852,5.619103,2.970847,0.04635,-9.780412,0.002125,-2.102537,7.84339,1251.893367,0.24997,-0.433805,0.010193,0.456352,2.336706,55.527018,1.325428,-0.232257,0.026846,-1.637464,6.477795,30.586206,2.670393,-0.010519,0.000668,0.187607,2.127453,1.907116,0.086896,-0.032889,0.004544,2.800736,10.317373,4.93977,0.485033,0.038252,0.000257,-0.763628,4.676986,4.896251,0.033478,cut-carrot--
38944,9.084795,0.006009,0.78537,4.303193,1162.854381,0.7592,-0.003731,0.00598,-1.046295,3.657835,4.397171,0.474309,-3.617926,0.014565,0.080928,3.328381,463.09512,1.885579,0.017882,0.001128,0.048341,3.638433,2.516333,0.129282,0.000124,0.001693,-0.781472,3.133337,2.283336,0.175249,-0.006572,0.000738,-0.302805,2.356035,1.496868,0.071703,-6.453532,0.241552,-1.815838,5.70423,826.251393,26.191023,5.241103,0.087651,0.217624,3.887172,670.864005,11.350151,5.229473,0.343569,-1.164406,3.794146,669.8081,35.456273,-0.149553,0.06193,1.230502,3.826478,20.36078,7.290434,-0.034353,0.010042,1.741809,6.673782,5.89807,1.060499,0.04137,0.003756,-1.214586,4.435704,5.468434,0.45891,-8.224436,0.019597,0.561261,4.944121,1052.727955,2.54531,-5.100057,0.061104,0.426079,3.632255,652.808373,7.938197,1.895015,0.067768,-0.905032,4.328137,242.76212,7.277632,-0.011882,0.045272,1.932116,7.133365,10.238226,5.019181,-0.015843,0.002769,0.533537,3.651726,3.64793,0.214174,0.02192,0.003222,0.161968,2.054531,4.765729,0.183493,-9.799329,0.001041,0.606043,4.765545,1254.314171,0.133097,-0.699937,0.005527,1.525652,6.313639,89.605973,0.679796,0.042686,0.011237,0.164564,2.659136,6.045286,1.354935,-0.013871,0.000179,0.321658,3.313562,1.798963,0.021942,-0.007455,0.000239,-0.714947,2.791177,1.020675,0.029007,0.023803,0.000187,0.00354,3.110772,3.046849,0.024402,-9.797006,0.000363,-0.070788,3.87841,1254.016776,0.045146,-0.380576,0.005363,0.727776,2.481911,48.800465,0.563128,-0.251612,0.007316,0.606304,2.695717,32.250276,0.906393,0.007344,0.000689,0.090171,2.9312,1.553587,0.08942,-0.003507,0.000148,0.413696,2.973678,0.714489,0.018804,0.025491,0.000299,0.304552,1.985612,3.267075,0.038526,cut-carrot--
39211,9.095904,0.036733,-0.104798,4.78051,1164.275868,4.771961,-0.00545,0.021245,1.502796,7.846325,6.174627,2.696137,-3.600993,0.043468,0.101465,5.216917,460.927119,5.652123,0.01994,0.004066,-0.185305,4.408356,2.975039,0.518572,0.001004,0.002773,0.468959,4.025811,2.506793,0.290927,-0.022177,0.001677,0.845444,5.319839,2.92455,0.210223,-6.394734,1.809478,0.114366,4.897131,818.61966,232.855405,4.892804,0.681289,1.512017,4.463762,626.635733,81.50911,5.408546,0.623394,-0.767262,3.189004,692.303373,80.913346,-0.210711,0.053284,1.175837,3.561379,27.930538,6.092388,-0.013758,0.026623,-0.118532,3.548134,9.434699,3.211627,0.047875,0.005755,-0.348426,2.516657,6.242421,0.725853,-8.227993,0.02124,0.543564,4.371501,1053.189368,2.552334,-5.116501,0.152772,0.030783,3.663622,654.923859,19.631187,1.937712,0.125178,-0.763912,4.077703,248.053708,16.080923,-0.006754,0.059632,0.823669,5.461781,10.059448,6.719718,0.000436,0.00395,0.460405,2.975978,4.173196,0.490923,0.001166,0.001977,0.091506,2.443894,2.496824,0.256708,-9.803511,0.001229,0.393943,4.040743,1254.849445,0.159603,-0.680955,0.001828,-0.151245,3.10315,87.183382,0.179648,0.084195,0.015214,0.482746,4.257531,11.109315,1.86311,-0.023271,0.000833,1.910723,6.436285,3.162197,0.090492,0.0044,0.000721,-1.077311,3.573478,1.459368,0.092749,0.016489,0.000145,0.219457,2.633708,2.126679,0.018052,-9.802865,0.000277,0.367348,3.688777,1254.766765,0.035792,-0.347225,0.001676,0.453768,3.066368,44.503968,0.134619,-0.205328,0.008078,-0.186286,3.441919,26.287074,1.046591,0.009391,0.000786,0.558562,3.351808,1.992929,0.06204,-0.002621,0.000165,0.449723,2.937864,0.690591,0.015672,0.01372,0.00028,-0.152337,1.906994,1.768726,0.035671,cut-carrot--
39478,9.101613,0.06363,-0.048974,3.15349,1165.006607,8.269085,0.003801,0.064951,1.349158,6.46647,9.481988,8.308546,-3.594494,0.099203,0.611873,4.458544,460.111514,12.672674,0.031617,0.010443,-0.015958,3.669099,4.325803,1.345472,0.01255,0.002856,0.945362,4.645543,2.942331,0.351297,-0.008111,0.002938,0.230605,3.312097,2.785548,0.373354,-6.751226,4.710107,1.036253,4.336883,865.755566,568.570474,4.550754,0.895862,0.723973,2.400932,582.500161,116.443862,5.579178,0.871536,0.043489,2.461154,714.584839,103.127395,-0.201351,0.059401,0.939865,3.318749,29.102739,4.824126,0.003384,0.031503,0.044706,2.701682,12.374235,3.786857,0.039337,0.005961,-0.653673,2.691034,6.094106,0.588193,-8.215121,0.024839,0.294871,3.649244,1051.535768,3.221839,-5.129869,0.240902,-0.36348,3.558195,656.630504,31.174492,1.981529,0.15662,-0.65996,3.279505,253.864395,18.526515,0.139288,0.153628,-0.10123,2.704017,28.041519,19.32054,0.030643,0.005076,0.794234,3.389963,4.704196,0.63032,0.002574,0.001568,-0.058687,2.40047,2.187985,0.12965,-9.799826,0.00172,0.095064,3.13774,1254.377841,0.220776,-0.683219,0.001943,-0.085497,3.182071,87.455026,0.2444,0.100754,0.021931,0.478475,3.651221,12.897027,2.851552,-0.019634,0.001735,1.093341,4.347297,2.660818,0.213503,0.013112,0.000597,-0.987041,3.494513,1.709512,0.075994,0.011334,0.000109,-0.000708,2.816863,1.486241,0.012857,-9.804679,0.000509,0.830841,4.450799,1254.998862,0.066174,-0.349231,0.002462,0.730052,2.959265,44.705942,0.314131,-0.187392,0.008365,-0.097997,3.286805,24.010342,1.069602,0.014324,0.001393,0.816245,4.200704,2.071422,0.178432,0.005217,0.000189,-0.19443,2.911469,0.773867,0.023268,0.005484,0.000141,-0.528503,2.935004,0.890002,0.013612,cut-carrot--
39744,9.125937,0.10555,-0.26384,2.493791,1168.120722,13.698097,0.004481,0.101695,1.550579,5.248728,15.207105,12.650733,-3.54536,0.162673,0.123056,3.389243,453.813582,21.051975,0.053562,0.014854,0.108261,2.828335,7.293584,1.928395,0.027096,0.005469,1.51708,5.49356,4.445919,0.5883,0.002756,0.005176,0.467003,2.828436,4.42292,0.660725,-6.553145,10.545158,0.729737,3.051657,839.014175,1365.611049,4.372255,1.155146,0.5267,2.299302,560.163828,141.095559,5.942023,1.599993,-0.064883,3.606365,760.580171,208.034931,-0.213036,0.059636,0.79881,3.130372,28.34293,6.806233,0.020949,0.035912,0.084436,2.445201,9.372985,3.985376,0.05298,0.006516,-0.003113,2.537859,6.9148,0.81852,-8.265226,0.02746,0.274016,3.183343,1057.949871,3.538705,-4.915569,0.424245,-0.590393,3.707784,629.456239,49.917413,2.194376,0.399075,-1.03009,3.816291,281.28252,48.309463,0.250608,0.138887,-0.313763,1.878218,35.202955,14.72436,0.065101,0.00257,-0.467327,2.672392,8.436123,0.306949,0.027368,0.002444,-0.516487,2.978978,4.130608,0.241963,-9.800372,0.002008,-0.003668,2.585692,1254.447632,0.26117,-0.686542,0.004239,-0.021717,3.874117,87.911625,0.455752,0.038752,0.047656,0.616313,2.803933,12.89866,5.98168,-0.015265,0.003753,0.321301,2.941297,4.034605,0.462675,0.021948,0.00117,-0.628173,2.579275,2.894675,0.144407,0.013829,0.000197,-0.671882,3.140077,1.803731,0.024071,-9.804714,0.000704,1.072233,4.217456,1255.003382,0.091544,-0.370219,0.003984,0.299333,2.447726,47.396231,0.505737,-0.1701,0.015875,0.253626,3.823678,21.995761,1.909375,0.012076,0.002377,0.401857,2.673163,2.718443,0.296388,0.013385,0.000406,-0.274611,2.362101,1.788963,0.048533,0.002671,0.000084,-0.169255,2.944758,0.520107,0.008531,cut-carrot--
40011,9.111339,0.141378,-0.092696,2.047533,1166.251458,18.38074,-0.006862,0.108133,1.342186,4.557976,14.817325,14.035924,-3.567286,0.239883,0.18281,2.842941,456.615823,31.147509,0.042058,0.02196,0.355627,2.515547,9.146587,2.85574,0.001389,0.010844,1.358762,4.515839,6.185284,1.380699,-0.02996,0.011592,0.819833,3.27989,6.459805,1.254519,-6.390233,13.81904,0.468862,2.275803,818.391137,1785.506224,4.044665,1.15553,0.274982,2.410185,517.858976,147.942006,5.939008,2.175063,-0.156496,2.589895,760.286266,280.583273,-0.082655,0.026158,0.656369,4.098893,10.589978,3.398554,0.096215,0.028547,0.343164,2.467302,12.327116,3.708147,0.028698,0.005917,-0.053069,2.098326,3.73433,0.767848,-8.319909,0.042856,0.089744,3.464345,1064.950315,5.518425,-4.704723,0.721427,-0.41843,3.346445,602.207381,93.901408,2.374866,0.462357,-0.666809,3.255125,304.029675,59.668658,0.25739,0.150663,-0.085793,1.854269,38.693369,13.056007,0.068889,0.002711,-0.151252,2.534875,9.149452,0.257977,0.023644,0.002925,-0.503688,2.658516,3.217651,0.380752,-9.80114,0.002335,0.008421,2.256595,1254.54605,0.297327,-0.682473,0.007163,-0.710092,4.083389,87.394388,0.826396,-0.011002,0.073521,0.49115,2.148749,19.025105,9.527396,-0.02704,0.005694,0.298101,2.114474,5.857789,0.723257,0.032975,0.001544,-0.263222,1.910739,4.221428,0.200668,0.023861,0.000465,-0.649368,2.539967,3.070999,0.059183,-9.802163,0.000918,0.587366,3.485967,1254.676846,0.119415,-0.383024,0.004369,-0.000212,2.332104,49.077405,0.489704,-0.156302,0.023826,0.681382,3.998585,20.0081,3.097212,-0.000152,0.003629,0.326555,2.475847,4.174128,0.467796,0.01572,0.000493,0.089209,2.070242,2.074227,0.060105,0.009513,0.000232,-0.556997,2.693049,1.285971,0.027403,cut-carrot--
40278,9.126738,0.149818,-0.169937,2.135311,1168.227089,19.310944,0.024317,0.113332,1.258835,4.693512,13.300615,14.047369,-3.546131,0.233698,0.154402,3.037244,453.925376,30.092256,0.047109,0.021953,0.383806,2.544606,9.962657,2.829603,0.014037,0.01324,1.1062,4.170339,6.449404,1.712877,-0.045854,0.013177,0.598056,2.677959,6.58704,1.712141,-6.720293,17.776842,0.334132,2.103812,860.317381,2308.468473,4.057188,1.043521,0.349586,2.749841,519.32276,135.673437,5.789098,2.562811,0.048426,2.758677,741.463447,322.471354,-0.054237,0.020266,0.108074,2.652349,7.014235,2.619329,0.067432,0.042752,0.687825,3.63337,10.114194,5.393753,0.033304,0.00603,-0.432766,2.833235,4.370372,0.769495,-8.367344,0.057831,-0.396771,3.24572,1071.021316,7.490747,-4.506851,0.834906,-0.082455,2.994359,577.144561,103.758308,2.544952,0.414714,-0.494604,3.173472,325.970823,51.681899,0.241456,0.159494,-0.052768,1.873718,32.721894,18.905576,0.064405,0.003193,-0.033261,2.547691,8.245741,0.414684,0.032798,0.003197,-0.155518,2.179397,4.373087,0.39254,-9.800166,0.002358,0.209776,2.574429,1254.421284,0.306343,-0.642919,0.011618,-0.353546,2.715934,82.30181,1.489317,-0.045389,0.06101,0.414645,2.451304,13.258985,7.687632,-0.020795,0.006342,0.440891,1.978061,6.423108,0.822407,0.027055,0.001636,-0.483503,2.0146,3.535002,0.204727,0.030212,0.000392,-0.292771,2.448443,3.916465,0.045031,-9.803353,0.001156,0.195797,2.840034,1254.829265,0.147816,-0.372687,0.005484,-0.033173,2.174347,47.736637,0.663624,-0.192482,0.03219,0.362824,3.116013,24.690219,4.144613,-0.010814,0.004362,0.102994,2.040144,4.845323,0.564108,0.018828,0.000682,0.725151,2.700629,2.466983,0.084225,0.016004,0.000195,-0.070043,2.461501,2.075257,0.023597,cut-carrot--
40544,9.118863,0.192437,-0.299771,2.234317,1167.217556,24.909748,0.106788,0.146015,-0.008484,4.34466,16.186046,18.839864,-3.49943,0.21793,-0.097931,3.375335,447.972821,27.688584,0.052156,0.020373,0.481072,2.702659,9.126683,2.638175,0.049026,0.023216,0.733007,3.373485,9.081802,2.959628,-0.044805,0.014551,0.347417,2.636563,8.037259,1.388847,-6.858983,21.200117,0.359896,1.941859,878.285782,2747.328767,4.049322,1.308221,0.739345,3.154289,518.316325,170.07548,5.887562,3.599188,0.328252,2.715004,753.637504,467.304289,-0.030468,0.020937,0.040541,2.94578,5.865971,2.720138,0.053785,0.066395,0.357334,2.598278,15.797497,8.47609,0.033706,0.008659,-0.608227,2.754106,4.634106,1.088679,-8.442581,0.072526,-0.249825,3.893658,1080.651189,9.417936,-4.298997,0.856747,0.041538,3.173277,550.273734,111.469532,2.676282,0.502951,-0.059189,3.04989,342.57262,65.3079,0.059367,0.113513,-0.538635,3.084495,14.019057,14.45977,0.040043,0.00358,-0.490752,2.712771,5.170025,0.458263,0.042221,0.003106,0.17591,2.312848,5.407414,0.404321,-9.804962,0.002095,0.236574,2.603692,1255.035131,0.270392,-0.572777,0.018439,0.158091,2.223449,73.315521,2.397745,-0.121133,0.05186,0.076906,2.227207,15.506755,6.743357,-0.009361,0.007229,0.407914,1.990653,6.590767,0.912875,0.03406,0.001588,-0.059659,1.926463,4.448052,0.194091,0.035464,0.000289,-0.489904,2.695469,4.578029,0.032053,-9.803161,0.001435,0.135591,2.891393,1254.804546,0.186539,-0.335202,0.010157,-0.467447,3.110196,42.906157,1.320434,-0.207978,0.05571,0.287864,2.705274,26.632732,7.236008,-0.012988,0.00376,0.149193,2.312521,3.926722,0.485884,0.030016,0.001191,0.174085,2.754753,3.976702,0.13822,0.017657,0.000191,0.130986,2.614096,2.433667,0.011978,cut-carrot--
40811,9.101589,0.204265,-0.233858,2.181274,1165.008761,26.365584,0.190511,0.118925,-0.441141,3.231436,24.77559,15.161222,-3.468881,0.197865,-0.079016,3.923175,444.028047,25.570403,0.044043,0.022863,0.579899,2.445343,10.314751,2.911167,0.032644,0.036919,1.081902,4.058522,11.268618,4.408066,-0.032525,0.023147,-0.270919,2.650187,8.732412,2.959329,-6.545028,20.400583,0.238334,2.242731,838.884913,2622.899577,4.000115,1.631447,0.46457,3.300284,512.032973,212.018007,5.75641,5.130919,0.24505,2.595524,737.336993,655.30829,0.008804,0.024445,0.513896,5.035913,4.75665,3.038944,0.105516,0.103775,-0.083893,2.707904,19.732544,12.792524,-0.004475,0.014003,-0.006579,3.636104,6.066477,1.622781,-8.483549,0.096401,-0.326942,4.166249,1085.896114,12.534719,-4.281603,0.959137,0.01229,2.819156,548.064124,124.402147,2.627286,0.47512,-0.237979,3.410173,336.389846,60.744322,0.008616,0.057632,0.191535,2.688554,11.17691,7.285772,0.016905,0.002951,-0.06123,2.221021,3.02095,0.383747,0.031755,0.002988,0.277585,2.232103,4.065867,0.388324,-9.810732,0.002171,0.154496,2.445719,1255.773739,0.282278,-0.513997,0.015997,0.35112,2.393414,65.815974,2.02966,-0.191731,0.057303,0.083158,2.171721,24.912665,7.16023,-0.012437,0.007747,0.301532,1.879484,6.830582,0.993938,0.032917,0.001528,0.185299,2.271178,4.213772,0.198671,0.03645,0.000268,-0.524199,2.76748,4.669058,0.034375,-9.801015,0.001569,-0.140542,2.599078,1254.529987,0.201649,-0.310322,0.012797,0.046521,2.841575,39.786742,1.582224,-0.244855,0.066562,0.051612,2.418407,31.348302,8.648342,-0.009651,0.004175,0.19808,2.280076,3.908101,0.516607,0.022484,0.001577,0.128445,2.425968,2.957482,0.197678,0.021117,0.0002,0.319399,2.71874,2.724014,0.024229,cut-carrot--
41078,9.128567,0.22073,-0.259552,2.16861,1168.462257,28.488897,0.12254,0.161227,-0.253031,2.771824,20.84929,19.016883,-3.372887,0.138469,-0.607891,3.028299,431.788796,17.197492,0.060523,0.024066,0.39403,2.225201,10.047887,3.036861,0.011723,0.045325,0.969533,3.321258,12.938749,5.833188,0.007699,0.020293,-0.125791,2.375775,7.817272,2.552939,-6.980361,24.341504,0.198658,2.117788,893.486187,3165.242263,4.031787,2.921404,0.282148,5.252995,516.320911,376.17762,5.438488,8.559085,-0.353878,3.245549,696.201424,1113.821673,0.023803,0.0379,-0.236775,4.716694,7.064164,4.712646,0.123076,0.143785,-0.228583,2.120504,25.855677,18.662551,-0.019026,0.027567,0.81269,4.699596,9.142361,3.583479,-8.511564,0.10545,-0.302517,4.504467,1089.480294,13.820089,-4.252543,0.818782,0.03661,3.033194,544.329548,106.597549,2.668178,0.428188,-0.176997,3.518769,341.537893,55.573258,-0.030769,0.046083,0.184829,3.073845,10.354921,5.978102,-0.010159,0.002827,-0.319186,2.957541,2.737988,0.365659,0.031055,0.003364,0.303475,2.214792,3.994371,0.437014,-9.813818,0.001922,0.159792,2.650807,1256.168713,0.248777,-0.452631,0.012725,0.043297,2.557536,57.941553,1.646318,-0.216691,0.034912,0.359168,2.819048,28.32394,4.016949,-0.005734,0.006879,0.281481,1.924028,5.941455,0.884262,0.010437,0.001861,-0.030449,1.756857,2.873744,0.139264,0.03135,0.000179,-0.228273,3.570485,4.015262,0.022929,-9.805178,0.001726,-0.134721,2.585069,1255.062748,0.224372,-0.273813,0.01553,0.244579,2.713531,35.079412,1.984951,-0.275495,0.076399,-0.210349,2.178458,35.486745,9.683423,-0.014633,0.003585,0.147218,2.529512,3.688319,0.418228,0.010456,0.002347,0.081575,2.143217,2.673305,0.272073,0.02388,0.00031,-0.257633,3.046233,3.167177,0.029387,cut-carrot--
41344,9.101798,0.216176,-0.368218,2.28518,1165.032975,28.006751,-0.008103,0.226787,-0.257348,2.568166,26.165948,29.484665,-3.445408,0.153621,-0.644394,3.20052,441.287946,16.114032,0.056342,0.037485,0.141601,2.087572,13.316863,4.837383,-0.058715,0.058987,0.383486,2.050494,15.4108,7.669649,0.0426,0.024391,0.105932,2.073629,9.498976,2.992301,-7.503641,21.690539,-0.057113,2.222141,961.41855,2791.719704,3.85639,3.373609,0.090697,4.112783,493.692829,438.26854,5.117819,9.636031,-0.446272,2.902374,655.09958,1254.610926,0.07592,0.034707,0.118984,5.258227,9.739738,4.506255,0.168822,0.123447,-0.230517,2.197548,25.609195,16.05425,-0.075514,0.02954,0.409718,3.758816,9.810955,3.80273,-8.515642,0.097167,-0.149122,4.646476,1090.002488,12.717896,-4.18223,0.636697,-0.1157,3.199237,535.325505,83.234819,2.693718,0.428797,-0.155536,3.256012,344.797259,55.753627,-0.096763,0.050851,0.666248,2.408441,14.624619,5.652861,-0.067669,0.010085,1.428996,4.377444,9.348792,1.114978,-0.016569,0.015392,1.601064,4.871577,5.807829,1.548471,-9.817949,0.002153,0.05328,2.675652,1256.697608,0.274786,-0.409071,0.010378,0.141787,2.753196,52.362027,1.348065,-0.183846,0.070646,-0.972758,4.229495,26.801878,6.573972,0.005857,0.005895,0.530282,2.406355,5.184818,0.741584,-0.005162,0.003221,0.245183,1.959619,4.149042,0.400734,0.030947,0.000199,-0.208351,2.989066,3.974276,0.024289,-9.805484,0.001751,0.049933,2.584563,1255.102022,0.22737,-0.214026,0.023087,0.310301,2.82776,27.784415,2.661305,-0.228735,0.086468,0.018197,1.879399,31.209002,9.389686,-0.019628,0.004308,0.243052,2.509843,3.906236,0.517211,-0.001623,0.002532,-0.402651,2.137849,3.06667,0.319019,0.032086,0.000515,0.066886,2.117978,4.107923,0.066883,cut-carrot--
41611,9.084478,0.164338,-0.362773,2.595885,1162.813489,21.357875,-0.146783,0.132771,-0.152644,2.803551,22.095069,15.118549,-3.645115,0.219013,-0.447374,2.505965,466.622759,27.774792,0.015911,0.036554,-0.391376,2.228354,11.431581,4.26024,-0.100946,0.042108,0.553527,2.349295,13.974501,5.0264,0.025084,0.024874,-0.127739,2.051589,8.587089,3.101566,-7.095906,16.01154,-0.059603,3.078813,913.611833,1927.761437,4.231819,3.548458,0.366244,3.889881,543.263333,434.758153,4.919868,8.243288,-0.714181,3.883074,630.025919,1068.439587,0.204322,0.085516,-0.389438,3.183325,27.52622,9.950064,0.090825,0.15313,-0.263438,2.224422,26.470028,18.694352,-0.04217,0.047902,-0.243355,3.183637,12.440026,5.220422,-8.406463,0.110646,0.099584,3.772393,1076.065594,13.177283,-4.396997,0.625314,-0.278737,2.74927,563.378232,71.799219,2.747613,0.271408,-0.323147,3.437762,351.694521,35.3055,-0.141838,0.059495,0.635307,2.02396,18.218986,7.700207,-0.091506,0.012656,0.983459,2.756059,12.194634,1.463118,-0.025338,0.017476,1.339738,3.788093,7.48577,2.147956,-9.82172,0.00188,-0.020237,3.179291,1257.180189,0.2433,-0.364311,0.015976,0.154575,2.524064,46.642426,2.061671,-0.138349,0.075383,-0.503336,3.298695,18.523687,9.333397,0.018766,0.006408,0.721764,2.50654,4.857794,0.807004,-0.004537,0.003239,0.285812,1.917935,4.273119,0.136693,0.033104,0.000158,0.322432,2.660619,4.241415,0.020021,-9.806319,0.001388,-0.072413,2.715377,1255.208826,0.179751,-0.150937,0.030819,0.666096,2.658771,19.32909,4.002076,-0.183103,0.071617,0.238581,1.998124,23.461849,9.294843,-0.010136,0.005164,0.347417,2.118123,3.997791,0.509609,-0.002758,0.002251,-0.209189,1.889045,2.709458,0.178334,0.03501,0.000387,-0.122737,2.188817,4.666377,0.023419,cut-carrot--
41878,9.028437,0.115511,-0.932065,4.038682,1155.640489,15.004909,-0.318577,0.062548,-0.003407,3.556788,40.844084,8.047687,-3.826093,0.177859,-0.820039,2.950679,490.10268,17.486617,0.004276,0.029048,-0.736937,3.244739,9.315733,3.587568,-0.071441,0.034514,0.834756,2.523007,10.555735,4.046648,0.012415,0.015815,-0.272761,2.934776,8.609715,1.988612,-7.70522,10.129195,0.231867,4.42391,986.409783,1312.685044,4.320243,2.93898,0.529562,5.198039,553.194053,379.680799,4.522347,5.616909,-1.33768,7.522917,579.217729,724.821558,0.150963,0.10412,-0.556064,2.493674,25.209995,9.378992,-0.014638,0.12167,-0.607179,2.819353,20.679658,15.737234,0.034077,0.066922,-0.056213,2.488958,17.015718,8.526184,-8.264711,0.106219,0.467576,3.220684,1057.885495,13.767953,-4.547884,0.473468,-0.438423,3.073389,582.155572,61.161612,2.812481,0.187525,0.472593,3.646196,360.000118,24.361308,-0.158842,0.051298,0.754768,2.169846,23.551409,4.428198,-0.087731,0.012759,1.092714,2.79341,13.305085,0.85114,0.00316,0.02208,1.197874,3.4904,8.614441,1.69585,-9.817067,0.001753,0.164939,3.408145,1256.58457,0.227989,-0.303955,0.01357,0.509308,2.352969,38.909394,1.760724,-0.051596,0.049415,-0.81661,3.779716,13.126505,4.382968,0.022505,0.003922,0.689686,3.345254,4.192713,0.362719,0.000839,0.003166,0.58631,2.063935,4.142459,0.411642,0.028163,0.000222,0.205381,2.426717,3.701921,0.017622,-9.807823,0.001136,0.176863,2.788133,1255.401306,0.147734,-0.070383,0.019082,1.234699,4.110871,10.169759,2.128241,-0.173043,0.051691,0.095421,2.285704,25.935195,3.831985,-0.01108,0.003881,0.767413,2.688583,3.674697,0.499837,0.008849,0.002492,0.205539,1.6747,3.957924,0.323975,0.026627,0.000764,0.150635,1.978096,3.583176,0.079869,cut-carrot--
42144,9.012818,0.072227,-0.55876,3.903858,1153.65439,8.892946,-0.308061,0.053237,0.1464,4.421295,39.502857,6.833782,-3.945692,0.070363,-0.285459,2.834908,505.327243,4.680834,-0.017742,0.019709,-1.30898,6.004941,7.518209,2.43652,-0.013903,0.030499,1.123019,3.62939,11.357913,3.678578,-0.000048,0.012589,-0.64551,4.232256,7.144087,1.619405,-7.662761,2.964317,1.387248,5.124228,982.443947,335.270983,4.5464,1.458164,0.86549,3.622146,583.53041,160.175325,4.596858,1.797748,0.624192,4.093981,588.467656,232.542334,0.08112,0.118357,-0.721496,2.58784,24.71953,14.248462,-0.070654,0.062809,-0.040427,3.036165,16.153696,5.323534,0.054807,0.051589,-0.36786,2.502931,15.729849,3.561947,-8.218926,0.072324,0.066602,2.05571,1052.155921,4.949875,-4.665989,0.345164,-0.591156,2.821194,598.057433,29.520691,2.855133,0.177035,0.582815,3.988073,365.485544,22.689865,-0.103589,0.077125,0.203946,2.513158,18.069392,9.85594,-0.04667,0.021672,0.504079,2.567213,11.821214,2.818574,0.015217,0.022222,1.401192,3.872326,9.659499,2.594827,-9.816999,0.001536,-0.025299,3.715023,1256.575881,0.19875,-0.271743,0.009941,0.744115,2.687525,35.096412,0.945108,-0.04243,0.045818,-0.937108,3.92448,13.759348,5.931625,0.024712,0.002617,-0.182069,2.115895,4.030613,0.241211,0.020638,0.002783,1.600966,4.193924,3.748175,0.249825,0.019504,0.000401,0.055525,2.047868,2.557713,0.047257,-9.808616,0.000858,0.314258,3.229145,1255.502931,0.110274,-0.029543,0.006211,0.48816,2.908475,6.119814,0.44023,-0.173775,0.030947,-0.710875,2.370077,22.322749,3.967978,0.00274,0.003114,1.297396,4.16772,3.425031,0.318467,0.02295,0.001624,0.60915,2.334931,4.045912,0.088382,0.011114,0.000995,-0.45902,1.895996,2.526463,0.124038,cut-carrot--
42411,8.965545,0.081955,-0.68734,4.449606,1147.589799,10.65725,-0.232507,0.050655,-0.9,5.447734,31.651015,4.746767,-3.924131,0.094222,-0.779039,3.836566,502.309306,11.924495,-0.026179,0.007642,0.302764,4.503974,4.878697,0.958682,0.058106,0.014016,0.666105,3.284576,7.927618,1.703163,-0.010978,0.003752,0.669114,3.652668,2.735084,0.483509,-6.601102,4.814951,-0.332875,4.476786,847.675275,552.657315,4.857142,0.630412,-0.036058,3.0954,621.819393,79.911368,4.980211,0.800718,-0.482455,3.075242,638.419477,84.839912,-0.017567,0.14871,-0.821896,2.846195,26.295111,15.927962,-0.109409,0.055023,0.363457,2.10579,15.192974,6.983322,0.100506,0.036073,-0.68103,2.524656,12.871056,4.688018,-8.214436,0.072228,0.005801,1.914998,1051.474404,8.504189,-4.672182,0.494433,-1.497551,5.668111,598.225752,60.789358,2.869199,0.264759,-0.01589,5.09973,367.258748,34.412217,0.121191,0.183867,-0.751821,3.738336,24.570681,23.777409,0.033015,0.014347,1.0592,4.570217,6.169405,1.688054,0.061365,0.006789,1.848094,8.631278,8.85252,0.618385,-9.820798,0.001072,-0.045993,2.864985,1257.062385,0.132331,-0.2648,0.013251,1.390554,4.36602,34.199818,1.39301,-0.159036,0.034828,0.618627,3.860714,20.400099,4.502722,0.010444,0.005514,0.416451,2.948507,5.097501,0.654858,0.043593,0.000242,0.691413,4.718472,5.589376,0.0299,0.008724,0.000469,-0.140549,2.466301,1.552904,0.05628,-9.805353,0.00088,0.216069,3.00513,1255.085271,0.111243,-0.058348,0.014615,1.12977,3.415647,8.281245,1.697485,-0.216667,0.047467,0.54396,4.12339,28.841867,5.176925,0.020058,0.00271,0.36536,4.537094,2.571916,0.352045,0.034078,0.000866,0.804925,3.607184,4.376414,0.110648,-0.009398,0.000468,-0.374308,2.865906,1.481409,0.050491,cut-carrot--
42678,8.987949,0.207181,-0.98832,5.142021,1150.460557,26.828,-0.214502,0.110908,0.166878,5.491557,27.667971,14.236634,-3.772558,0.195636,-0.683823,4.05404,482.938005,24.664348,-0.018383,0.01417,0.250055,2.99557,7.233142,1.83764,0.067314,0.013501,0.620826,2.839557,8.61639,1.755616,-0.030529,0.008396,0.962561,4.051369,4.437774,1.061672,-6.75545,14.223117,0.310297,3.685819,865.037034,1840.305115,4.546207,1.445285,0.596759,3.994568,581.91677,188.074395,4.943201,1.920502,-0.44953,4.04559,632.848007,247.367765,-0.172944,0.038675,0.125055,3.685366,22.840555,4.526747,-0.020906,0.054916,-0.12717,2.800225,15.076336,7.128652,0.048887,0.030164,-1.086819,3.772809,11.402948,3.683128,-8.328394,0.092786,-0.006944,2.816942,1066.042818,11.781564,-4.309634,0.689298,-0.889523,3.116621,551.676626,88.873629,2.954194,0.502049,-0.722332,4.479711,378.393127,62.215195,0.198605,0.138124,-1.09972,4.430938,30.998683,12.966484,0.066026,0.005108,-0.580706,2.541478,9.651216,0.319563,0.057885,0.005232,0.39637,2.921779,7.415859,0.679007,-9.8144,0.001674,-0.210368,2.712672,1256.243463,0.208678,-0.305624,0.026799,1.163146,3.741413,39.205727,3.378533,-0.183831,0.048485,0.007572,3.319315,24.974004,5.193894,-0.019848,0.006869,0.17102,3.158277,4.630458,0.869304,0.036101,0.00147,0.599195,3.806399,4.621507,0.191093,-0.001094,0.000372,-0.504855,3.619654,0.885058,0.036215,-9.804924,0.001418,0.874324,4.48557,1255.030342,0.179739,-0.115128,0.022094,0.644304,2.382754,14.736884,2.873164,-0.265963,0.080158,0.40861,3.493168,34.418741,10.015533,0.019079,0.004787,-0.859404,4.700903,3.672453,0.618057,0.022325,0.001232,1.002246,3.223002,2.90287,0.156066,-0.015523,0.000218,0.413365,2.972826,2.183027,0.015338,cut-carrot--
42944,9.073685,0.31828,-0.822679,3.720943,1161.436156,41.223077,-0.092399,0.150487,0.385366,4.414188,14.258771,19.457463,-3.585929,0.272782,-0.742062,4.000198,459.0494,34.736563,-0.015753,0.020713,0.113796,2.294017,7.586268,2.683357,0.043369,0.017795,0.152562,1.930836,6.997156,2.286692,-0.037053,0.013198,0.213887,3.050353,5.017422,1.716424,-7.085238,22.388979,0.273225,2.45707,907.181147,2903.81764,4.355079,2.044763,0.513357,2.958216,557.501733,264.981948,4.983215,4.222672,0.049372,2.983078,638.51272,535.696862,-0.11765,0.048369,0.316941,3.33436,15.428664,6.110728,0.019829,0.09056,-0.606585,3.421995,18.787195,11.682374,0.000465,0.014433,-0.212648,2.604354,6.388051,1.872901,-8.438977,0.062794,-0.31467,4.563267,1080.203259,7.692251,-4.112631,0.809719,-0.166233,2.552557,526.951571,96.352607,2.952614,0.585859,-0.437595,3.737714,378.02993,75.040026,0.171238,0.16844,-0.666358,3.765238,25.431924,19.262208,0.070958,0.00487,-0.439401,2.66887,9.083699,0.632944,0.02388,0.003357,0.453313,2.986004,3.067966,0.43596,-9.816729,0.001832,-0.251686,2.613162,1256.541317,0.23853,-0.336037,0.031321,0.79469,2.832219,43.081549,3.979259,-0.259187,0.054178,-0.196728,3.164365,33.228075,6.989976,-0.026361,0.012741,-0.112801,2.137875,6.614301,1.616693,0.029954,0.0016,0.1604,3.186336,3.905492,0.199303,-0.002344,0.000399,-0.783717,3.811957,0.961426,0.049211,-9.80752,0.002136,0.423313,3.069882,1255.362537,0.277264,-0.181852,0.023722,0.263953,2.239943,23.337899,3.039755,-0.321348,0.145678,0.321024,2.825207,41.304706,18.719878,0.010584,0.006664,-0.465159,3.252697,4.263799,0.803654,0.013315,0.0027,0.489132,2.8495,2.919591,0.350242,-0.013493,0.000315,-0.103997,2.981139,1.732306,0.040626,cut-carrot--
43211,9.085695,0.445205,-0.610468,2.698788,1162.968947,57.890791,-0.016619,0.252713,0.509012,3.782805,17.333052,32.430058,-3.578682,0.366095,-0.462429,3.143585,458.098437,47.211641,0.018838,0.028378,0.379027,1.976094,9.637109,3.642703,0.027206,0.017127,0.020484,1.965237,5.650919,2.219851,-0.017535,0.017666,0.188562,2.340761,7.90937,2.178459,-7.56123,30.89601,0.146355,1.995878,970.144147,3946.50516,4.107562,2.795993,0.189009,2.233296,525.869037,361.914362,5.075216,8.563533,0.064105,2.39158,650.292626,1099.846502,-0.087424,0.045459,0.622915,3.903396,14.460391,4.579697,-0.019381,0.144286,-0.481579,2.327173,21.01655,17.19142,0.020092,0.022168,-0.332626,2.510633,7.387694,2.479584,-8.49008,0.099991,0.1221,6.752484,1086.733929,12.882083,-3.952726,0.99126,-0.094985,3.019157,506.104047,126.404686,3.030682,0.743385,-0.418477,3.493404,388.133231,94.127517,0.142503,0.174695,-0.772526,3.788246,26.670625,16.706314,0.048833,0.004329,-0.582956,3.075002,6.753169,0.459173,0.016058,0.002945,0.537638,2.909344,3.401051,0.322668,-9.819143,0.001949,-0.24601,2.555719,1256.850536,0.246265,-0.350555,0.032532,0.643055,2.548226,45.059351,3.961405,-0.333791,0.065572,-0.523699,3.05536,42.966181,8.198675,-0.006844,0.017248,0.105111,1.640291,9.133971,2.238498,0.019865,0.002288,-0.128054,2.214256,2.718728,0.282875,0.002319,0.000534,-0.422689,2.474747,1.150454,0.06416,-9.808232,0.002369,0.354006,2.798645,1255.453789,0.305624,-0.216719,0.021648,-0.097748,2.5584,27.863018,2.706888,-0.348176,0.194621,0.123741,2.182598,44.905427,24.826556,0.014109,0.008554,-0.216344,2.359416,5.077048,1.111679,0.016745,0.003246,0.483799,2.292628,4.090682,0.421226,-0.006702,0.000372,0.407255,2.938332,1.037111,0.045434,cut-carrot--
43478,9.154168,0.502736,-0.436217,2.480065,1171.745294,64.932766,-0.009848,0.301391,0.647487,3.401912,19.125654,38.15435,-3.500984,0.52647,-0.109833,2.817708,448.130756,68.389746,0.047023,0.036544,0.269513,2.004504,11.981069,4.718354,0.021467,0.014422,0.404595,2.731864,7.127784,1.838066,-0.012123,0.021685,0.281916,2.054737,8.084896,2.81969,-7.570148,34.74211,0.108989,1.954278,970.943165,4457.398611,4.14208,3.467073,0.079683,2.014613,530.239777,450.029422,5.340792,12.185328,0.0871,2.073009,683.623034,1584.680005,-0.012872,0.024892,-0.086984,3.980503,9.118986,3.236264,0.012555,0.186531,-0.559921,2.101964,30.778921,23.899406,0.007642,0.025789,-0.180756,2.324474,10.546395,3.35318,-8.529221,0.104582,0.224513,6.485282,1091.740983,13.576403,-3.892761,0.9603,-0.292172,3.783181,498.321414,124.179859,3.148411,0.688003,-0.597166,3.840797,403.09778,88.176639,-0.021562,0.074459,0.27729,3.049604,14.130624,9.603226,0.019234,0.002611,-0.524713,3.90624,2.674367,0.335098,0.010042,0.003171,0.270338,2.463045,3.877024,0.409568,-9.813939,0.00251,-0.103157,2.278371,1256.184282,0.325321,-0.365813,0.033038,0.557209,2.442931,46.841251,4.270481,-0.330584,0.085733,-0.36775,2.363153,42.539939,10.845454,0.001408,0.019038,0.375175,1.719031,9.825261,2.461388,0.006449,0.002858,-0.361644,2.24161,3.349297,0.330724,0.007355,0.000516,-0.225826,2.097626,1.369424,0.060592,-9.807265,0.002486,0.27268,2.80113,1255.329931,0.321754,-0.23165,0.022698,0.420605,2.890877,29.791435,2.819432,-0.314724,0.204391,0.055352,2.378867,40.32035,26.53247,0.024748,0.007795,0.077872,2.565379,5.214861,0.918827,0.014477,0.004091,0.66098,2.288728,4.18119,0.530677,0.005472,0.000286,0.183276,2.404921,0.851003,0.037236,cut-carrot--
43744,9.122763,0.42604,-0.59676,2.84858,1167.714691,55.363448,0.006353,0.271495,0.552234,3.31223,22.258018,35.107447,-3.515164,0.506814,-0.286787,2.829873,449.960568,65.626061,0.063743,0.033567,0.410621,2.409495,12.304094,4.363806,0.011031,0.02321,0.459163,2.726685,10.817901,2.987039,-0.008396,0.019493,0.269907,2.24728,8.926941,2.521701,-7.034348,33.00615,0.209115,2.065489,900.705854,4283.036111,4.146217,4.365573,0.996775,6.574062,530.74495,567.659521,5.397082,13.943958,0.129133,2.0228,691.033857,1808.741041,-0.007263,0.028646,1.53093,9.004191,5.400193,3.69809,0.057572,0.187174,-0.33102,1.925004,33.331202,24.004994,-0.001421,0.033223,0.402997,4.132653,12.814356,4.097247,-8.514494,0.111146,0.223165,5.887786,1089.857879,14.397599,-3.960855,1.040118,-0.403774,3.607588,507.000638,135.083264,3.044501,0.6243,-0.48401,4.218163,389.698064,81.159596,-0.041659,0.072217,0.098691,3.041042,9.642207,8.59094,0.018361,0.002623,-0.665992,3.958081,2.611732,0.338572,0.011256,0.002495,-0.066271,2.329977,3.07113,0.314574,-9.815327,0.00252,-0.168366,2.180769,1256.361826,0.327854,-0.374622,0.026598,0.507495,2.234853,47.952457,3.457944,-0.33644,0.096628,-0.508874,2.388845,43.065696,12.562941,-0.009064,0.020966,0.28421,1.606639,12.060462,2.715978,0.012409,0.00291,-0.105277,2.055967,3.751279,0.301547,0.013163,0.000473,-0.139587,1.843986,1.761323,0.05732,-9.801738,0.002626,0.003287,2.4188,1254.622488,0.339406,-0.240768,0.017032,0.749219,3.394463,30.829785,2.20367,-0.276759,0.227087,0.039383,2.218482,35.664493,29.258798,0.001679,0.008224,0.292134,1.799071,7.312603,1.042157,0.008246,0.004998,0.442476,1.894878,5.51146,0.633517,0.010178,0.000247,0.605999,3.079221,1.365651,0.029502,cut-carrot--
44011,9.095767,0.390623,-0.670195,3.038018,1164.26548,50.526039,-0.048358,0.279929,0.343203,2.973915,25.574132,36.173269,-3.578956,0.434152,-0.290852,3.198861,458.160472,55.666868,0.04045,0.043445,0.253154,2.27731,13.455137,5.423566,-0.017335,0.025444,0.244592,2.233385,10.367914,3.282491,0.00134,0.017483,0.21017,2.515723,8.301655,2.23652,-7.470623,30.751779,0.059518,2.092548,956.457292,3992.110616,4.040067,5.205619,0.464156,5.395578,517.129923,676.959424,5.008734,15.865199,0.077049,2.0245,641.149523,2062.680855,0.046696,0.054174,-0.405046,8.064201,10.711104,6.897044,0.13694,0.235546,-0.455828,2.251316,33.416586,29.333791,-0.06223,0.07489,1.407903,5.17504,16.400743,8.913699,-8.545366,0.103963,0.20773,6.237857,1093.807659,13.552497,-3.908779,0.85428,-0.607698,4.379503,500.32439,111.073479,3.036212,0.559902,-0.794457,4.722441,388.641671,72.724852,-0.022296,0.053823,-0.087358,4.048311,11.590604,6.987551,0.010315,0.002527,-0.976221,4.618157,2.249432,0.326341,0.012775,0.002698,-0.016816,2.150034,3.08448,0.349569,-9.812714,0.003304,0.082459,2.433188,1256.027367,0.429221,-0.377762,0.023598,0.298372,2.320447,48.367646,3.047041,-0.304635,0.096508,-0.319383,2.245448,39.539238,11.868542,-0.00164,0.01803,0.308955,1.86336,11.23863,2.25295,0.022926,0.003885,-0.155462,2.102492,4.014805,0.420842,0.016989,0.000459,0.046723,1.848389,2.24855,0.05448,-9.80536,0.003117,0.321804,2.985773,1255.086099,0.405373,-0.228749,0.022591,0.494826,3.087717,29.284055,2.933724,-0.246542,0.176998,-0.040124,2.385915,31.615222,23.012721,0.007108,0.007476,0.365422,2.032535,6.332709,0.93579,0.011249,0.004121,0.378383,2.381847,5.194687,0.506562,0.01289,0.000255,0.472964,3.606514,1.659284,0.032629,cut-carrot--
44278,9.094133,0.26973,-0.930207,4.141692,1164.049078,35.075041,-0.077338,0.203392,0.398336,2.584765,24.920255,26.416377,-3.572986,0.363151,-0.304284,3.679857,457.385396,46.603693,0.018229,0.038705,0.020235,2.580114,10.834966,4.990194,-0.006754,0.026808,0.378453,2.101092,10.820935,3.351461,0.030165,0.025061,-0.027081,2.334655,9.175804,2.999638,-6.98775,22.872911,0.114079,2.430363,898.880548,2847.58264,4.301304,5.749168,0.187102,5.499096,551.870468,725.182736,5.259191,14.402973,-0.081732,2.640903,676.273288,1806.602393,0.049254,0.052836,-0.473414,8.322049,10.027271,6.464413,0.056886,0.287984,-0.332808,2.325376,33.009211,34.170029,-0.050057,0.083101,1.296724,4.597695,17.174582,10.01042,-8.53855,0.05742,0.558748,4.486521,1092.934414,7.47577,-3.992322,0.625769,-0.811971,5.083809,511.092941,80.140833,2.980044,0.349524,-1.007902,6.469989,381.449247,45.41384,-0.086066,0.057306,-0.023761,3.258034,11.021066,7.450249,-0.008566,0.002797,-0.02563,2.696729,3.14257,0.362488,0.007531,0.002978,-0.013094,1.949629,2.559217,0.386895,-9.806916,0.003389,0.23239,2.372517,1255.285445,0.43053,-0.364005,0.02378,0.238884,2.666621,46.600011,3.081353,-0.340479,0.120779,-0.116293,2.211787,44.11992,14.955383,0.005208,0.015503,0.606617,2.212924,9.458771,2.015596,0.027763,0.003777,-0.149002,2.185192,4.138521,0.419845,0.015336,0.000466,-0.165643,1.755773,2.122042,0.050319,-9.803362,0.003109,0.381603,2.932489,1254.830486,0.400691,-0.219514,0.021725,0.60178,3.371567,28.125789,2.800585,-0.230303,0.127671,-0.340058,2.761022,29.513814,16.568964,0.008393,0.005901,0.586571,2.433755,4.817766,0.720807,0.011531,0.003694,0.507174,2.804902,4.595803,0.470679,0.009758,0.000319,0.293643,2.754402,1.249755,0.041495,cut-carrot--
44544,9.059116,0.182701,-0.94761,4.419338,1159.568834,23.683252,-0.188885,0.188828,0.025437,2.199524,25.702763,23.350008,-3.616762,0.18368,-0.430949,2.764103,462.986867,23.296131,-0.077746,0.042142,-0.02184,2.498926,10.897072,5.322426,-0.020067,0.027282,0.135258,1.987927,7.816371,3.531605,0.02443,0.021317,-0.423479,2.570339,9.35216,2.397902,-7.703515,17.663847,-0.04681,2.527033,986.226838,2292.211772,4.181776,6.962331,0.033286,4.108168,535.28243,905.385691,4.698708,13.730838,-0.223518,2.631225,601.633926,1782.11407,0.113861,0.099569,-0.962292,5.254216,15.686218,12.641904,0.056477,0.267192,-0.277728,2.465469,33.163555,34.53192,-0.06597,0.093104,1.071847,3.667033,17.752796,11.974231,-8.47358,0.107726,-0.688344,3.717968,1084.659229,12.62609,-4.093802,0.827638,0.321567,3.577206,524.08937,106.252865,2.820919,0.23813,-0.202179,5.625824,361.354792,27.792219,-0.154923,0.05956,0.040574,2.416758,20.051734,7.604434,-0.014912,0.003353,0.110452,2.47959,2.903138,0.36026,0.00911,0.004014,0.507175,2.465279,3.128252,0.521806,-9.807708,0.00327,0.535792,3.143252,1255.386749,0.419772,-0.372184,0.020342,-0.0075,3.031793,47.946145,2.179925,-0.372031,0.107907,-0.27956,2.613206,48.619261,12.505704,0.010765,0.011609,0.583251,2.66623,6.199697,1.35955,0.041756,0.002814,-0.156305,2.234074,5.424166,0.352318,0.010526,0.000524,-0.420953,1.864485,1.507674,0.06083,-9.805089,0.002796,0.436449,3.293483,1255.051405,0.363696,-0.23169,0.018691,0.191936,3.029916,29.816489,2.27952,-0.257771,0.097333,-0.257956,3.40588,33.027195,12.623694,0.000051,0.004995,0.428121,2.614523,3.030828,0.561067,0.015166,0.002677,0.267795,3.415394,3.491133,0.31783,-0.001353,0.000403,-0.290975,2.452778,1.136493,0.049859,cut-carrot--
44811,9.105047,0.132527,-1.186472,5.949275,1165.447098,17.19691,-0.255435,0.150809,-0.297164,2.988875,33.390867,18.880836,-3.61742,0.097412,0.114512,2.522025,463.033019,12.620199,-0.101029,0.03275,-0.07684,3.340954,13.189459,4.151926,-0.004921,0.016562,0.470989,2.295677,7.84917,2.089605,0.044863,0.015676,-0.842962,2.575,6.68156,1.853143,-8.103233,9.800392,0.764359,2.674102,1037.542928,1263.553758,4.244026,5.19138,-0.605807,3.276603,543.236464,675.03099,4.572149,10.575461,-0.306796,3.561407,585.402227,1372.081943,0.11561,0.103819,-1.073015,4.129067,17.936988,13.499197,-0.068701,0.263887,-0.849067,3.042679,30.631921,33.366728,0.010978,0.103527,1.289583,3.990696,19.579919,13.462208,-8.48653,0.110583,-1.007893,3.801085,1086.280188,14.232084,-4.189656,0.650691,0.51296,3.877119,536.288327,84.408839,2.798795,0.112263,0.268391,2.537564,358.245775,14.599964,-0.084933,0.081473,0.150286,1.989731,18.51945,7.02622,-0.004099,0.004455,0.038407,2.206934,3.091834,0.453441,-0.001069,0.006471,0.768485,2.664241,5.238798,0.822019,-9.803716,0.003085,0.767459,3.603339,1254.875708,0.399009,-0.367273,0.017573,-0.264816,2.891536,47.050253,2.226759,-0.459739,0.067702,0.189021,2.503443,59.253883,8.040082,0.039958,0.005589,0.250533,2.449368,5.126452,0.724809,0.038296,0.002245,-0.614558,2.499688,5.007589,0.275306,0.000658,0.000466,-0.702063,2.747031,1.440704,0.058925,-9.808277,0.002137,0.800615,4.134949,1255.459675,0.271374,-0.25151,0.019783,-0.09414,2.767393,32.214164,2.551185,-0.30448,0.030809,0.917737,4.609342,39.0104,3.960775,0.026832,0.002912,0.00202,3.157667,3.441474,0.377972,0.026665,0.001091,-0.757071,4.563611,3.490867,0.133487,-0.011362,0.000404,-0.951643,3.714853,1.461317,0.052167,cut-carrot--
45078,9.11752,0.066304,0.154015,2.568613,1167.043054,8.604884,-0.227051,0.111323,0.276996,3.432841,33.78863,9.76275,-3.569025,0.09254,-0.050006,3.664299,456.837714,11.997358,-0.085728,0.022086,0.925953,3.317566,13.176513,2.029169,0.04399,0.009704,1.356187,5.074454,6.566044,1.081577,0.002848,0.019136,-0.891237,2.93724,11.133065,2.487383,-7.283851,5.299861,1.056168,4.549405,932.851665,673.798547,4.548043,3.794965,-0.447131,3.857822,582.25691,491.585174,5.151818,6.611968,-0.598579,5.31705,661.640555,813.705752,-0.072144,0.144762,-0.872941,3.824138,23.172383,11.654408,-0.153134,0.136521,-0.298407,2.77411,23.970966,17.524811,0.072183,0.048696,0.960061,3.687433,13.020647,6.319957,-8.464692,0.103316,-0.996133,3.95,1083.503064,12.65973,-4.29945,0.60024,0.220194,4.232202,550.40681,76.729511,2.720801,0.098495,0.125337,2.483661,348.325694,12.109733,-0.053403,0.085371,0.385015,1.987432,18.592874,10.564048,0.021192,0.005936,0.528392,1.986468,4.76097,0.768104,-0.009941,0.005932,0.596158,2.718655,5.071962,0.747013,-9.795488,0.002205,1.122173,4.596206,1253.822431,0.28656,-0.412354,0.016907,-0.567861,3.083636,52.795253,2.175354,-0.582868,0.050784,-0.042721,1.780982,75.167816,5.270965,0.028866,0.003364,-0.226687,1.78091,3.834464,0.420809,0.046291,0.002254,0.014728,1.669848,6.046013,0.270183,-0.006419,0.000248,-1.288344,5.742757,1.076079,0.02464,-9.799493,0.000904,0.614372,3.040049,1254.335175,0.115825,-0.320777,0.017551,0.030044,2.005182,41.064654,2.275943,-0.318429,0.01496,-0.455064,3.309937,40.835503,1.84598,0.027561,0.002015,-0.728546,3.58041,3.639734,0.249487,0.027762,0.000314,0.589784,2.941689,3.573055,0.038635,-0.022091,0.000191,-0.295694,2.718623,2.834988,0.02432,cut-carrot--
45344,9.150998,0.097063,0.126259,2.996232,1171.32854,12.591402,-0.107102,0.184191,-0.190388,2.991692,26.385093,23.479589,-3.438333,0.1514,-1.069547,5.061588,440.248792,17.699861,-0.077289,0.024332,0.754952,3.255784,11.833805,3.020814,0.045105,0.010722,0.707257,4.537149,6.33484,1.286339,-0.074569,0.007857,-0.199122,2.743351,9.544967,1.021704,-7.346235,9.149857,0.313665,3.832415,941.267192,1161.766961,4.085438,2.752425,-0.232504,3.631441,525.467861,315.799915,4.89011,4.038015,0.747556,4.128419,627.292348,498.069366,-0.084731,0.155304,-0.858689,3.483816,23.434686,16.006179,-0.060509,0.083253,-0.594893,2.773132,15.115269,10.595374,0.040146,0.040636,0.653974,3.570577,10.032335,4.902922,-8.457814,0.105986,-0.978814,3.748307,1082.600806,13.758582,-4.309683,0.687558,0.333242,3.637095,551.671605,88.846526,2.610308,0.145027,1.793605,8.558692,334.142815,18.610163,0.0255,0.077859,0.359651,3.575887,14.269357,8.217303,0.050323,0.003681,1.361749,4.639131,7.025242,0.353875,-0.018581,0.004922,0.580277,3.245925,4.162901,0.617532,-9.784413,0.002289,1.094266,5.439931,1252.405056,0.290156,-0.492039,0.014985,0.941987,5.548126,62.981894,1.947937,-0.64084,0.053309,-0.397826,2.054909,82.129805,6.666975,-0.007613,0.005137,0.269863,3.434691,3.409677,0.613077,0.069168,0.002053,0.382313,2.011518,8.854822,0.266646,-0.009353,0.000117,0.275149,2.827584,1.198806,0.015235,-9.795704,0.000888,0.44496,3.86652,1253.850063,0.115421,-0.418244,0.019342,0.205219,2.506462,53.537481,2.513152,-0.342303,0.025272,0.580426,4.578921,43.816485,3.285441,0.013495,0.00281,-0.416018,3.517944,2.612998,0.328257,0.020316,0.000451,0.6442,2.933667,2.918154,0.030823,-0.027363,0.000095,-0.139311,2.943686,3.516546,0.011052,cut-carrot--
45611,9.168594,0.139904,-0.133853,3.575023,1173.580078,18.192418,0.15196,0.178153,-0.371271,1.943315,31.428575,22.529569,-3.341734,0.206334,-0.821953,3.925477,427.742577,26.827357,0.023603,0.013739,-0.725489,3.057849,6.162551,1.770448,0.068739,0.006551,0.370236,5.061512,9.375655,0.685751,-0.076236,0.008347,-0.015509,1.910815,11.109806,0.637742,-7.232616,11.914603,0.499475,3.918002,926.26455,1534.974674,3.885442,1.267274,0.740405,4.141592,497.341542,164.719938,5.137362,2.147312,0.155592,4.7624,658.555493,258.888904,-0.183989,0.072359,-0.251417,2.313873,26.870876,6.751575,-0.070996,0.063524,-0.202099,2.079066,14.470151,7.7199,0.064275,0.022312,-0.453659,2.426454,10.078418,2.363486,-8.497136,0.059189,-1.087787,4.763106,1087.634081,7.675731,-4.316529,0.504689,0.44127,3.256976,552.515709,65.671793,2.622874,0.291373,0.890602,7.511647,335.729371,37.874336,0.090931,0.051757,-0.581524,4.231419,11.703638,6.706158,0.065313,0.001572,-0.192739,2.907437,8.430332,0.185702,-0.021963,0.003325,0.952529,5.127322,3.004343,0.425646,-9.767824,0.00168,0.263108,2.745369,1250.281487,0.216474,-0.520251,0.021191,0.829496,4.043258,66.720954,2.483057,-0.838395,0.096437,0.197178,2.553006,107.366741,12.362546,-0.00993,0.008071,0.063656,2.621295,5.409438,0.956662,0.079251,0.001863,0.626776,2.770286,10.416303,0.15341,-0.004884,0.000254,-0.724792,3.817535,0.95452,0.032353,-9.791951,0.001216,0.46561,3.632071,1253.36976,0.156461,-0.50668,0.021829,0.140246,2.302824,64.897043,2.752513,-0.395247,0.038534,0.859492,3.858664,50.594322,5.006726,0.019775,0.005552,0.085477,2.786108,4.807608,0.696102,0.020622,0.00081,1.18232,4.088497,2.650573,0.10438,-0.024381,0.00015,-0.208709,2.493452,3.169962,0.01485,cut-carrot--
45878,9.204994,0.199458,-0.148866,2.817339,1178.240994,25.87107,0.366987,0.203123,-0.073524,2.80345,48.526604,24.060216,-3.231785,0.240058,-0.564086,3.176204,413.723155,30.497039,0.076081,0.016652,-0.497724,2.444368,9.886419,2.119377,0.069477,0.007993,0.765759,4.983969,8.893743,1.039227,-0.077839,0.009103,-0.160867,1.870413,9.977361,1.179363,-7.554501,19.518571,0.261219,2.784233,969.737991,2453.135089,3.644808,1.949758,0.737798,3.82707,466.739321,250.522203,5.427991,4.639145,0.169835,3.31103,694.911201,600.41507,-0.185583,0.054934,0.276345,2.253999,24.984227,6.192336,-0.001903,0.085372,-0.391365,2.302957,17.048054,10.921685,0.015553,0.01308,-0.560141,3.479907,5.586831,1.692915,-8.474884,0.055045,-0.430565,3.941026,1084.787166,7.089754,-4.33209,0.667458,0.145792,3.422184,554.50855,86.790853,2.61049,0.468943,0.399556,4.996493,334.142701,60.977649,0.033414,0.068263,-0.691343,4.731909,10.561405,8.6252,0.046899,0.002782,0.286235,3.500304,6.006744,0.361162,-0.008299,0.00116,-0.862974,3.995041,1.512521,0.150167,-9.747084,0.002116,-0.244319,3.506393,1247.626915,0.27086,-0.555044,0.031075,0.333031,3.357073,71.147567,3.810667,-1.053934,0.094725,0.427917,2.267936,134.957826,12.085955,-0.013271,0.009659,-0.151859,2.275098,7.373389,1.225296,0.088968,0.001147,0.405641,2.658453,11.44888,0.12702,0.007006,0.00043,-0.779686,2.62042,1.127209,0.054791,-9.786428,0.001397,0.30318,3.458721,1252.662781,0.179699,-0.591724,0.016609,0.513902,2.500116,75.813012,1.986694,-0.413523,0.058999,0.64649,3.018854,52.957864,7.626945,0.015001,0.005814,0.062046,2.521601,5.733511,0.755358,0.015503,0.000979,0.841862,2.840853,2.05496,0.122795,-0.015857,0.000339,-0.392015,2.379904,2.03776,0.043657,cut-carrot--
46144,9.232865,0.258467,-0.063859,2.271397,1181.806853,33.605737,0.487107,0.198112,0.647012,3.969451,62.384785,25.698436,-3.133427,0.346581,-0.424665,2.726056,401.107154,44.704138,0.099308,0.034267,0.56877,3.255541,12.719227,4.452633,0.045571,0.017525,1.333337,5.255564,7.393677,2.170163,-0.025582,0.019399,-0.329885,2.829055,5.782627,2.515749,-7.128712,27.05092,0.095804,2.331787,912.606823,3513.939744,3.502645,2.456441,0.077781,3.441596,448.341505,319.480068,5.779535,7.776843,-0.127074,2.722405,740.514946,994.022901,-0.041417,0.028943,0.02503,3.375604,11.090498,3.727376,0.022559,0.13506,-0.520684,2.199613,23.526078,17.126701,0.011137,0.015417,-0.341894,3.049131,7.457527,2.003481,-8.489976,0.069118,-0.149461,3.373691,1086.716991,8.988314,-4.334572,0.824828,-0.079251,2.927461,554.830272,107.17272,2.65291,0.655649,-0.028326,3.943866,339.677695,84.120834,0.025476,0.08906,-0.435518,3.476059,12.268034,11.5316,0.022648,0.002846,-0.021971,4.292835,2.943292,0.366072,0.004106,0.002624,-0.433584,3.033523,2.295024,0.33439,-9.730806,0.002184,0.044872,3.117861,1245.543219,0.282552,-0.560771,0.044208,0.016693,2.549141,71.814861,5.666971,-1.272344,0.126516,0.569726,2.581629,162.88987,16.296795,-0.001549,0.014188,0.060637,1.660858,7.472512,1.839683,0.075958,0.002639,0.859704,3.16911,9.734796,0.33961,0.017621,0.000602,-0.228753,1.961618,2.25797,0.078125,-9.783965,0.001785,0.263641,2.762673,1252.347658,0.228114,-0.643501,0.015924,0.076889,2.385025,82.433977,1.898873,-0.359936,0.07812,0.656686,2.608795,46.221058,9.939597,0.024338,0.006485,0.293369,2.251551,4.413642,0.836872,0.005126,0.001518,0.562425,2.173059,2.756566,0.194592,-0.001242,0.000454,-0.087913,1.854434,1.585038,0.059042,cut-carrot--
46411,9.228471,0.285185,-0.324788,2.469423,1181.264814,36.311755,0.408383,0.256048,0.544133,3.255573,52.420295,33.049705,-3.109924,0.359941,-0.400259,2.439826,398.142293,45.893143,0.077187,0.051673,0.866035,3.513045,12.072903,6.70893,0.027587,0.023588,1.095279,3.651968,8.441211,2.893606,-0.006082,0.018994,0.138795,3.325303,6.481535,2.419599,-6.952228,32.221679,0.127142,2.294613,891.301212,4149.818904,3.664577,2.960308,0.234647,2.882179,469.475782,378.894512,5.743524,10.741595,-0.071461,2.140179,735.446973,1390.448925,-0.007284,0.018488,-0.264698,3.307115,6.531098,2.358893,0.092768,0.146123,-0.340857,1.861024,28.847923,18.214645,0.008555,0.018219,-0.318493,2.791074,8.597357,2.265921,-8.494453,0.074608,-0.069393,3.048176,1087.291964,9.635522,-4.27953,0.982416,-0.297325,2.922127,547.814626,127.141695,2.635785,0.777901,-0.078875,3.70747,337.421148,100.720423,0.004277,0.091325,-0.162014,2.974928,14.328839,11.851452,0.013147,0.00317,-0.258546,4.562269,3.348334,0.400798,0.019569,0.003194,-0.176643,2.763758,2.836001,0.41414,-9.717167,0.00174,-0.054571,3.269149,1243.797557,0.216909,-0.549072,0.04829,-0.001635,2.171769,70.304626,6.229214,-1.453013,0.126706,0.537793,2.169333,186.013336,16.313801,0.005204,0.015637,0.189502,1.60504,8.504011,2.028351,0.06269,0.002788,0.533825,2.4909,8.038804,0.358837,0.027371,0.000624,-0.153024,2.373964,3.503735,0.081128,-9.779701,0.001894,0.230486,2.575788,1251.80186,0.242823,-0.666175,0.013318,0.029423,2.268297,85.270355,1.731739,-0.308237,0.103032,0.468571,2.406358,39.665221,13.132556,0.024153,0.007399,0.442757,2.243723,5.742456,0.962002,0.005411,0.002047,0.263625,1.937838,2.52745,0.239269,0.012173,0.000308,0.100932,2.086182,1.576275,0.039355,cut-carrot--
46678,9.267027,0.260112,-0.48049,2.811469,1186.181588,33.741352,0.293404,0.319624,0.292218,2.567749,37.614048,41.49201,-3.076549,0.357607,-0.317033,2.163431,393.812436,46.326521,0.057762,0.064248,0.479935,2.644962,15.751951,8.349461,-0.01662,0.03211,0.814938,2.727888,10.934478,3.994348,0.015878,0.020768,0.203603,3.181665,7.215,2.690998,-7.396872,31.22442,-0.070082,2.320636,946.906835,4056.941829,3.396182,4.432745,0.609918,4.779826,435.029853,572.54062,5.244416,12.481145,-0.151163,2.057316,671.759365,1612.847393,0.038981,0.037302,1.301543,9.983771,7.227853,4.847051,0.129848,0.1732,-0.361288,1.794132,32.329681,21.46458,-0.024558,0.042762,1.076976,4.755375,12.840162,5.103926,-8.510036,0.062358,0.116966,3.045033,1089.285262,8.083804,-4.245589,0.822925,-0.501743,3.412221,543.442115,106.896799,2.646278,0.687553,-0.174657,3.89763,338.745632,89.167198,0.00046,0.075515,-0.10723,3.4144,11.404783,9.798629,-0.006251,0.002931,-0.489846,4.201989,2.265652,0.309859,0.022138,0.003684,-0.03409,2.280874,3.545234,0.407057,-9.701861,0.002212,-0.674152,3.675474,1241.838233,0.286681,-0.484281,0.058282,0.027039,2.42937,61.991443,7.572258,-1.490696,0.133926,0.169805,1.953554,190.860237,17.105063,-0.006872,0.015288,-0.035025,1.568669,10.356191,1.97609,0.051253,0.003843,0.515743,1.97112,6.687449,0.472969,0.034391,0.00048,-0.235769,2.33012,4.402064,0.062463,-9.786324,0.002225,0.375785,3.021056,1252.649448,0.289013,-0.628379,0.019912,-0.22228,2.734826,80.435346,2.58211,-0.302093,0.121759,0.638797,2.556932,38.742446,15.741253,0.00135,0.006737,0.347261,2.077849,5.255074,0.847802,0.002734,0.002725,-0.062007,1.979624,3.649801,0.351241,0.023493,0.000238,-0.131386,2.589073,3.007199,0.031198,cut-carrot--
46944,9.232712,0.229352,-0.564611,3.263836,1181.787232,29.823379,0.205183,0.222391,0.374934,2.904722,26.693529,28.557084,-3.080955,0.317948,-0.347853,2.4259,394.382334,41.092398,0.028928,0.057317,0.313632,2.951561,13.756677,7.369291,-0.037297,0.031906,0.540658,2.455623,10.55086,4.056767,0.044323,0.024499,0.305753,2.789531,10.420906,3.088067,-7.047788,23.92603,-0.043063,2.983297,905.40286,3016.896855,3.665735,4.366791,0.577609,5.304687,470.393432,550.978177,5.373672,11.024274,-0.151202,2.385149,689.479907,1397.435528,0.064388,0.035098,1.717678,12.020636,8.256504,4.560093,0.109295,0.173203,-0.533558,1.958427,31.805248,21.68555,-0.056292,0.048358,0.825211,3.557723,13.668545,6.255652,-8.555488,0.043292,-0.099566,3.557099,1095.103218,5.603268,-4.169064,0.599177,-0.532776,4.100217,533.640512,77.920431,2.60231,0.525654,-0.459922,5.081704,333.149698,67.781943,-0.069239,0.06418,-0.236575,3.090987,10.021753,8.027427,-0.039662,0.006614,0.600387,3.592165,5.41077,0.804361,0.003791,0.005394,-0.025955,2.052056,4.333503,0.609233,-9.694511,0.002387,-0.491823,3.152067,1240.897371,0.309391,-0.408873,0.053451,0.254224,2.551556,52.335834,6.950534,-1.614359,0.139257,-0.424728,2.025062,206.721905,17.557391,-0.005181,0.013037,0.138322,1.813212,8.764303,1.684396,0.039276,0.004317,0.190792,1.532393,5.02865,0.561183,0.036092,0.000472,-0.179728,2.1876,4.634379,0.059301,-9.789836,0.002035,0.316738,3.22344,1253.099043,0.263023,-0.575755,0.021096,0.006706,2.192587,73.696696,2.743285,-0.280336,0.09972,0.683563,3.083331,35.96317,12.876914,-0.008486,0.005973,0.371666,2.069623,5.272361,0.727542,0.003923,0.002573,-0.010201,2.169836,3.734307,0.310252,0.028891,0.00016,-0.152145,2.606783,3.708344,0.019636,cut-carrot--
47211,9.223118,0.168006,-0.801377,4.715876,1180.562037,21.739168,-0.052898,0.246478,-0.195501,2.099871,27.331297,29.293367,-3.201915,0.220404,-0.588341,2.441149,409.846401,28.643675,-0.005859,0.037387,0.142151,4.698474,9.155847,4.67325,-0.042569,0.023252,0.521914,3.311856,7.212521,2.905201,0.065819,0.019348,0.50928,3.44221,8.477362,2.501807,-7.831305,16.041237,-0.146184,4.279095,1002.572241,2080.91577,3.428415,3.667716,0.60036,6.56768,439.233904,471.913024,4.88117,7.479894,-0.166166,3.211155,625.420296,960.134299,0.070727,0.032299,2.12102,14.258617,9.363317,4.109684,0.026235,0.147216,-0.958903,2.638082,22.867419,17.82664,-0.073106,0.052613,0.584039,2.946664,13.210855,6.410512,-8.48517,0.046595,-0.143843,2.275814,1086.141861,4.680548,-4.277283,0.493404,-0.829268,4.954423,547.673683,61.063069,2.591257,0.336472,0.217112,6.960086,331.717162,43.370564,-0.08973,0.044983,-0.12187,3.558526,13.784803,4.927074,-0.02481,0.008538,0.451711,2.942594,7.646559,0.342255,0.025068,0.006684,-0.002312,2.177663,5.608462,0.533247,-9.69183,0.002199,-0.535282,3.303427,1240.55427,0.282518,-0.350542,0.035325,0.461911,3.470178,45.015684,4.384695,-1.609667,0.108512,-0.537724,2.781121,206.170295,13.24074,-0.003984,0.008604,0.444467,2.531715,5.56746,1.118844,0.024614,0.003615,-0.216066,1.65122,4.125697,0.45762,0.025421,0.000693,-0.353999,2.140468,3.464039,0.067655,-9.795124,0.001625,0.29375,4.025927,1253.775873,0.211245,-0.514206,0.016339,0.414077,2.29751,65.843041,2.073239,-0.294829,0.088434,0.699821,3.565766,37.73912,11.498038,-0.00906,0.005302,0.642411,2.160133,3.867198,0.606666,0.01177,0.001969,0.1661,2.905276,2.991704,0.251476,0.023236,0.000302,0.065317,2.243723,3.133091,0.023897,cut-carrot--
47478,9.22198,0.091299,-0.90565,7.556168,1180.41348,11.870893,-0.214585,0.221402,-0.7896,2.824353,28.601945,28.549244,-3.340158,0.155165,-1.108656,3.25177,427.543767,20.12881,-0.037674,0.028881,-0.873616,4.634737,9.957202,3.740308,-0.045911,0.013592,1.606978,5.710338,5.935548,1.756527,0.050093,0.022626,0.236139,2.190628,10.646681,1.795496,-8.256155,5.498562,1.057738,4.878431,1058.057889,672.361197,3.602705,3.28862,0.996067,8.124563,461.146737,428.320779,4.700714,4.143109,0.19373,4.925326,603.840894,497.918244,0.19995,0.08011,-0.099734,6.080322,26.808468,9.407289,-0.061643,0.114762,-1.651395,4.799089,16.389666,13.46099,-0.02172,0.0666,0.569929,2.782419,16.95032,8.314637,-8.346029,0.1102,-0.604684,2.575168,1068.310632,13.685927,-4.499644,0.388641,-0.052823,2.881122,576.018502,49.398281,2.651403,0.152876,-0.178648,3.340704,339.394504,19.718115,-0.115481,0.037469,-0.264042,3.309264,16.21871,4.165163,-0.02612,0.008365,0.452479,2.879547,7.309569,1.067778,-0.016349,0.012671,0.25962,2.261052,8.39781,1.409333,-9.683224,0.002081,-0.263248,3.226688,1239.452672,0.269208,-0.30385,0.015836,-0.861637,3.305571,38.934992,2.007543,-1.612839,0.056518,-0.884168,4.628651,206.651745,5.982901,0.013507,0.004497,0.859725,4.088615,3.983448,0.567049,0.017648,0.0027,-0.299531,2.152754,2.922863,0.312067,0.020293,0.000528,-0.364318,2.253014,2.682077,0.061641,-9.796142,0.00119,0.830124,5.061754,1253.906229,0.154719,-0.473648,0.00778,0.390706,3.489167,60.670037,0.928552,-0.318261,0.051076,1.612568,6.866711,41.267246,5.951918,-0.001007,0.003828,1.135533,3.268568,3.546239,0.458657,0.017991,0.00138,0.662117,4.588326,2.357949,0.175446,0.017826,0.000337,-0.404352,2.18728,2.289454,0.043248,cut-carrot--
47744,9.170033,0.043708,0.843955,5.069901,1173.77328,5.348156,-0.253745,0.126026,-0.424352,2.321841,42.834031,4.008908,-3.42772,0.061494,-1.236793,4.750777,438.837473,6.752896,-0.074608,0.009009,0.355101,2.620374,10.235992,0.956123,0.001123,0.005472,0.728807,4.239134,4.179338,0.678822,0.028174,0.021418,0.03132,2.252716,12.141916,2.773115,-7.452081,1.486502,-0.622469,2.786179,956.356242,117.806556,4.096654,1.214229,-0.721411,4.242201,525.298593,142.453584,5.197609,1.508338,-2.719595,10.258191,668.006227,138.77472,0.170045,0.070312,-1.254473,4.244909,26.01134,5.923355,-0.117223,0.049815,-2.02894,9.216125,17.271821,5.317586,0.01711,0.04502,0.203038,2.35748,14.739103,5.620082,-8.401785,0.239449,0.783254,3.506874,1075.637454,23.998646,-4.50552,0.399728,0.115684,2.455179,577.462333,38.13795,2.579511,0.072811,-0.049982,2.155993,330.345727,7.70387,-0.074496,0.047436,0.046845,2.330984,14.328255,6.16574,-0.000675,0.010276,0.700463,2.865347,6.411985,0.981291,-0.011883,0.013192,0.29714,2.208632,8.849559,1.701269,-9.677563,0.001601,-0.181108,2.620101,1238.728173,0.203058,-0.297977,0.012514,-0.460105,2.568276,38.179114,1.5813,-1.679796,0.027555,0.475868,2.583551,215.125978,2.818078,0.034889,0.000633,0.207018,3.090754,4.492056,0.078641,0.003304,0.001577,-0.513338,2.591608,2.056588,0.203984,0.003931,0.000909,0.264109,2.847812,2.021421,0.118145,-9.791917,0.000638,-0.356536,3.124031,1253.365425,0.082741,-0.463586,0.004104,0.208017,2.590035,59.339077,0.533593,-0.320723,0.012395,0.170271,2.23505,41.146522,1.489517,0.025828,0.001458,1.945285,7.793288,3.3593,0.184026,0.022514,0.000218,0.651784,2.80678,2.932775,0.023903,0.001317,0.000585,0.47563,2.929,1.665384,0.07559,cut-carrot--
48011,9.190117,0.014415,0.230229,4.177307,1176.349279,1.339986,-0.288399,0.088284,0.035466,1.825628,36.926171,11.467866,-3.455472,0.022081,0.342158,2.546858,442.334669,2.390921,-0.114322,0.005162,0.34403,3.045796,14.856545,0.566665,0.016624,0.002478,-0.11868,3.250557,2.783474,0.27116,-0.008407,0.015733,-0.224747,2.887055,7.300846,1.218344,-7.564038,0.805176,0.11045,2.019382,968.858744,84.347902,4.024781,0.625873,0.967247,3.191049,516.494079,59.752037,4.848937,0.19998,0.427254,3.305636,620.663951,26.011684,0.110511,0.094413,-0.982158,3.470654,20.190807,10.064104,-0.105393,0.01462,0.608191,2.253442,13.967591,1.693136,0.009767,0.035749,-0.325626,2.290792,9.884627,3.123399,-8.320142,0.23196,1.245241,4.427608,1065.020438,28.732863,-4.657802,0.34672,-0.026138,2.730306,596.246635,44.180731,2.568525,0.054796,0.02138,2.167391,328.801993,6.804976,0.03092,0.03789,0.658174,2.779853,10.881477,4.81527,0.050316,0.002966,0.371199,2.724164,6.44266,0.385221,-0.01136,0.012561,0.281855,2.380121,7.575064,1.434035,-9.679633,0.001453,-0.0465,2.734747,1238.993396,0.17424,-0.37951,0.022919,0.452453,2.945931,49.044753,2.256073,-1.593872,0.015126,0.594937,2.833725,204.097135,1.43905,0.03978,0.000443,-0.259577,2.918414,5.093803,0.057411,0.003308,0.000899,0.285052,2.274131,2.041717,0.112657,-0.017121,0.000797,0.09805,1.784961,2.418711,0.087269,-9.789759,0.000524,-0.089144,2.769749,1253.089238,0.067313,-0.515509,0.010773,0.818319,3.122551,66.10053,1.159775,-0.321754,0.008501,0.390792,2.868034,41.481423,0.715889,0.039879,0.000447,0.341726,2.487444,5.123176,0.055194,0.017532,0.000341,0.549258,2.284399,2.421008,0.031314,-0.020214,0.000737,0.353796,1.57519,2.677609,0.088408,cut-carrot--
48278,9.173133,0.010615,0.931935,3.697308,1174.161932,1.344346,-0.04704,0.121521,0.286983,2.638558,24.345517,15.744096,-3.380664,0.035037,0.324676,2.264368,432.728495,4.50754,-0.121813,0.004272,0.598284,2.998682,15.600681,0.551279,0.027959,0.0016,-0.777897,2.539267,3.853173,0.175747,-0.070095,0.005797,0.481121,2.473431,9.572678,0.577118,-7.310201,0.579019,0.546882,2.963436,936.117261,63.066092,4.183776,0.26545,0.219446,2.495214,535.548742,34.115259,4.982011,0.221112,0.750934,3.812948,637.726725,28.166985,0.026312,0.118565,-1.120025,3.329788,24.710615,12.717207,-0.03185,0.010228,0.755309,3.045233,6.194581,1.307422,0.002695,0.028558,-1.003946,2.683228,12.726219,3.534758,-8.339341,0.229601,1.148015,4.324057,1067.507411,27.422249,-4.629759,0.339125,0.107612,2.833974,592.760824,41.253105,2.522499,0.049115,-0.345557,2.61691,322.975805,5.405901,0.085404,0.031554,1.151461,4.150158,12.841817,3.382272,0.056988,0.002425,0.604659,3.650642,7.297907,0.314616,-0.05376,0.007193,0.165532,3.335776,7.345679,0.830516,-9.672767,0.002185,-0.108485,3.306375,1238.114121,0.284148,-0.481048,0.039763,-0.061919,1.91507,61.739496,4.847023,-1.608537,0.019399,0.281572,2.008445,205.917764,2.359005,0.042615,0.000488,-0.175746,2.631545,5.54517,0.047726,0.021744,0.001263,0.428029,2.568147,3.452295,0.097975,-0.02142,0.000754,-0.315259,2.027516,3.203712,0.054742,-9.782612,0.000548,-0.031251,3.189719,1252.174433,0.067845,-0.616947,0.02744,0.517025,1.966647,79.134457,3.154615,-0.329266,0.008652,0.406659,2.553867,42.358684,0.839897,0.037051,0.001161,-0.115879,3.545048,5.023437,0.107474,0.013279,0.000369,0.104447,1.970086,1.815703,0.041674,-0.032153,0.000656,-0.419631,1.771543,4.289629,0.06214,cut-carrot--
48544,9.18009,0.010381,1.14001,3.999952,1175.056498,1.16217,0.250939,0.105774,-0.177718,1.56838,32.221059,13.653274,-3.261788,0.019637,0.173058,2.476501,417.51323,2.497319,-0.081233,0.003031,-0.184467,1.8693,10.757847,0.273336,0.031945,0.001425,-0.777221,2.571981,4.175619,0.17399,-0.060889,0.002332,-0.490418,2.502551,7.800681,0.301679,-7.175962,0.244637,-0.686862,2.879828,918.6782,27.318224,3.86941,0.323375,0.286286,2.553543,495.379488,40.556965,5.167552,0.179039,0.646427,4.783131,661.447428,23.292211,-0.129526,0.022946,-0.240721,2.315357,18.270403,2.048279,0.009634,0.003807,0.02343,2.226295,3.53973,0.490019,-0.050864,0.009857,-1.331916,4.900574,8.872494,0.705298,-8.424193,0.160849,1.84749,6.027013,1078.376201,18.194276,-4.538371,0.205617,-0.166568,4.076169,581.032288,24.519189,2.498347,0.031138,0.120208,2.162371,319.791578,4.017469,0.125773,0.014685,0.044752,2.640006,16.289228,1.811945,0.064162,0.001154,-0.613354,4.021834,8.2333,0.144737,-0.037248,0.002786,-1.88668,5.954946,5.237407,0.287711,-9.666213,0.002261,0.189139,3.151328,1237.275557,0.284096,-0.589624,0.045854,-0.854486,2.576198,75.758439,5.274948,-1.64121,0.021004,-0.272493,1.795202,210.211087,1.822487,0.036494,0.00087,0.413144,2.82077,4.841371,0.087425,0.022632,0.001218,0.539212,2.789531,3.216857,0.127312,-0.026349,0.000447,0.077884,1.964952,3.497853,0.045114,-9.779145,0.000532,0.18504,3.3352,1251.730631,0.068315,-0.730991,0.038117,-0.262344,1.702341,93.610401,4.827717,-0.319535,0.009753,0.468879,2.391057,40.972012,1.175294,0.035664,0.001374,0.119656,3.128835,4.6712,0.16315,0.010193,0.000279,0.061599,2.464152,1.596193,0.023013,-0.037753,0.000354,-0.23937,1.946991,5.031136,0.014999,cut-carrot--
48811,9.217556,0.003296,0.503017,2.742703,1179.84739,0.420431,0.495664,0.111812,0.403215,1.868529,63.652743,14.121481,-3.224157,0.012831,0.196263,2.950332,412.733489,1.125766,-0.061309,0.003977,-0.113753,1.912738,7.950958,0.491185,0.014156,0.000607,-0.827651,3.343535,1.814782,0.078782,-0.072999,0.000697,-0.379911,2.725047,9.516937,0.038858,-7.407962,0.119746,0.142632,2.365704,948.229851,15.255168,3.613562,0.327103,-0.050553,2.043931,462.577755,41.951568,5.21744,0.192054,0.917513,5.384356,667.929081,22.923906,-0.130932,0.020382,-0.068338,2.29498,16.841703,2.606997,0.025446,0.003907,0.303515,2.320758,3.621638,0.468282,-0.067041,0.004051,-0.023934,2.630083,8.583597,0.526381,-8.285889,0.01802,-0.046617,4.616106,1060.596011,2.269144,-4.704316,0.08593,0.808404,5.066557,602.174831,10.74673,2.528317,0.030395,0.063389,2.459305,323.643014,3.764605,0.088819,0.015283,-0.312272,2.456715,11.40667,1.973593,0.061591,0.000402,-0.473836,2.696765,7.883805,0.05224,-0.056917,0.000245,0.93001,3.936291,7.291685,0.030466,-9.656741,0.00231,0.509967,3.326351,1236.06284,0.299984,-0.724818,0.010813,-0.921646,2.873369,92.835831,1.232008,-1.67055,0.017786,-0.651114,2.067046,213.841537,2.237492,0.026107,0.000935,-0.269603,2.43961,3.386021,0.116915,0.041212,0.000451,0.125171,2.434759,5.298499,0.054693,-0.017326,0.000478,0.368142,2.152263,2.244594,0.060388,-9.768587,0.000489,-0.191102,3.108143,1250.379186,0.063517,-0.86028,0.018468,-0.721489,2.32108,110.204823,2.090982,-0.282932,0.004417,0.635443,3.83887,36.251007,0.533361,0.021148,0.001578,-0.605513,2.96323,2.732451,0.203016,0.011837,0.000258,0.410534,2.45584,1.520495,0.033271,-0.032101,0.000471,0.076485,1.62607,4.109791,0.061147,cut-carrot--
49078,9.213367,0.02819,-0.572653,14.596128,1179.311087,3.663465,0.760153,0.084351,-0.156198,3.355465,97.320258,10.905687,-3.174164,0.059861,0.398014,12.073442,406.296958,7.733418,-0.040295,0.008471,2.935167,16.36572,6.315791,0.890605,0.026168,0.002178,-2.483893,9.788377,4.031491,0.203462,-0.084856,0.000801,2.327563,11.225086,10.892633,0.09347,-7.337244,0.35063,-1.89859,7.52253,939.364802,39.704349,3.457057,0.237049,-0.190659,2.477791,442.875182,25.612835,5.384715,0.198761,0.148954,4.692099,689.311882,24.35041,-0.130374,0.020075,-0.104614,2.313828,18.213697,1.76513,0.051188,0.003161,0.861532,3.38375,6.639073,0.392869,-0.016362,0.009336,-0.869752,3.669554,5.632948,1.176851,-8.258878,0.006548,0.615979,3.680756,1057.136871,0.837455,-4.766129,0.049887,-0.401639,2.250344,610.064604,6.486983,2.487543,0.045993,0.967523,5.109738,318.486187,5.166522,0.074603,0.018886,-0.927382,3.118535,11.742573,1.714514,0.060633,0.000434,-0.786868,3.109588,7.850634,0.03435,-0.045889,0.000426,-0.396881,2.763831,5.905823,0.049435,-9.639081,0.002233,0.87822,4.301756,1233.802389,0.288621,-0.783682,0.004479,-0.148851,4.178302,100.323992,0.541962,-1.783803,0.022889,-0.083086,3.921465,228.334839,2.918982,0.017711,0.000565,-0.501242,3.870088,2.735995,0.036272,0.051883,0.000272,0.150798,2.082861,6.678413,0.027505,-0.000542,0.000291,0.155468,2.112528,1.22879,0.037686,-9.75882,0.000556,-0.325139,2.857189,1249.128945,0.072255,-0.954001,0.006825,-0.591043,3.01216,122.119324,0.859846,-0.304992,0.006948,0.476378,2.815251,39.135059,0.784129,0.012989,0.001296,-1.269886,4.960387,2.388475,0.121829,0.021803,0.000201,0.557616,3.422446,2.797649,0.025595,-0.019165,0.000344,0.900909,2.890628,2.538916,0.03791,cut-carrot--
49344,9.201807,0.060393,0.239655,5.934668,1177.831337,7.852816,0.957804,0.071339,-0.590569,2.637396,122.616719,9.207214,-3.120151,0.144703,-0.325631,5.086953,399.416049,18.351184,-0.002684,0.010698,2.242561,14.568985,3.350425,1.351041,0.034712,0.004151,-1.02894,4.115028,4.449781,0.538945,-0.064279,0.00203,0.02545,5.688397,8.262636,0.254949,-7.308553,5.561758,0.060801,6.631072,935.989302,708.605284,3.29611,1.183167,0.994949,6.691551,421.902182,153.850785,5.408541,0.656527,0.912272,6.243316,692.30222,85.181901,-0.099918,0.026445,-0.016361,3.185289,12.79131,3.437982,-0.042471,0.029673,1.16931,2.975452,10.627414,2.739886,0.055451,0.016239,-1.518573,5.428318,8.03374,1.990596,-8.254597,0.099602,-0.072557,19.248575,1056.600933,12.55102,-4.78391,0.342536,-1.555431,13.742212,612.480355,41.893116,2.50557,0.581011,-1.007066,9.669609,320.765489,75.057494,0.091233,0.051886,-1.307949,5.021273,13.712154,5.928596,0.063785,0.002762,-1.909617,7.340755,8.236306,0.340502,-0.016889,0.002418,-1.296261,3.953005,3.28788,0.282722,-9.617653,0.006781,-1.454808,6.657521,1231.059981,0.86799,-0.805808,0.025164,1.2124,6.98771,103.143927,3.270572,-1.867916,0.022813,1.296125,4.707119,239.093272,2.969797,0.003747,0.003062,1.883095,7.334395,3.498296,0.360932,0.052355,0.000353,-0.08816,2.133301,6.707516,0.044587,0.008485,0.000371,-0.156129,3.187655,1.251709,0.04216,-9.752456,0.001233,0.394854,4.448086,1248.314537,0.155055,-1.003035,0.006714,0.477195,3.336769,128.389639,0.868352,-0.339051,0.029815,1.742164,7.357841,43.400902,3.873552,-0.00002,0.002312,1.021414,5.116866,3.209703,0.288867,0.020478,0.000601,1.541401,5.068291,2.904855,0.053287,-0.008178,0.000103,0.379796,2.884718,1.073879,0.012474,cut-carrot--
49611,9.220852,0.12332,-0.526738,3.809275,1180.277023,15.739165,1.011486,0.097872,0.248994,3.482596,130.045715,10.356398,-3.060937,0.263817,-0.014337,3.087906,391.80338,34.267211,0.03984,0.022967,0.24387,6.210021,6.800516,2.90824,0.023411,0.009264,0.17298,2.849901,5.845598,0.804725,-0.030083,0.008029,-0.964985,4.369538,4.800985,1.034955,-7.46761,16.368639,0.360514,3.99017,955.879453,2127.816474,3.108537,1.798706,0.72922,4.147732,397.971705,232.908827,5.176264,1.286869,1.288872,5.48208,663.703791,143.294322,-0.038059,0.053983,-1.145558,4.863215,9.920333,5.834182,0.000882,0.060762,-0.849546,6.56683,11.327249,5.947634,0.049409,0.021549,-0.653607,4.153727,10.088318,1.82147,-8.238918,0.122721,-0.00736,13.083476,1054.581608,15.960762,-4.822957,0.433066,-0.900607,9.868103,617.346162,56.210823,2.449264,0.775779,-0.567893,6.636081,313.508501,100.84971,0.003017,0.102903,0.069266,4.267084,12.195189,11.335032,0.040595,0.005438,-0.561066,4.153277,5.791121,0.603664,-0.003755,0.002121,-1.089137,3.490435,2.724705,0.230129,-9.59876,0.014241,-1.086079,4.117265,1228.64281,1.794515,-0.787929,0.076567,-0.209148,3.785155,100.855552,9.955047,-1.964054,0.042949,1.344514,4.017375,251.422517,5.397682,0.000418,0.010565,0.648553,3.761314,6.403574,1.287129,0.047721,0.000814,1.030955,3.479189,6.157451,0.096335,0.014777,0.001045,-0.149637,3.428614,2.069393,0.124728,-9.747574,0.002455,1.06188,4.504839,1247.68951,0.317566,-1.037037,0.015869,0.351602,3.781206,132.741692,2.059596,-0.372466,0.062161,1.227084,4.206841,47.763235,7.950188,0.001745,0.006298,0.046737,3.844135,4.75576,0.791238,0.016874,0.001239,0.931797,2.70068,2.247486,0.154975,0.000862,0.000167,-0.809002,3.41717,0.764289,0.020769,cut-carrot--
49878,9.213268,0.201133,-0.453479,2.786963,1179.298326,26.153474,1.001392,0.147507,0.848416,3.944903,128.337785,18.532645,-3.050149,0.339701,0.137343,2.458067,390.510189,43.042179,0.060532,0.028618,0.546352,4.696903,9.427212,3.264075,0.02416,0.012814,0.314202,2.342694,5.937867,1.66389,0.005471,0.011413,-0.337256,2.652427,5.262088,1.417193,-7.933407,25.830422,0.331711,2.772961,1018.581262,3258.593474,3.059229,2.867081,0.567803,2.84318,391.586152,372.751439,5.12065,6.215117,0.300114,3.84972,655.988696,796.822221,-0.032691,0.068744,-0.441312,4.239078,10.232682,8.324992,-0.011262,0.112395,-0.92712,4.366917,18.473497,14.590674,0.063475,0.031673,-0.234258,2.845205,8.918656,4.10652,-8.265043,0.151635,-0.009672,9.015191,1057.928869,19.619804,-4.792115,0.669343,-0.532448,5.54991,613.459014,85.748047,2.41315,0.927175,-0.593997,5.020349,308.967815,119.73189,-0.008559,0.147134,-0.07435,3.149772,18.356429,19.124628,0.02061,0.00679,-0.77939,3.625749,4.283954,0.876901,0.022941,0.002559,-0.433559,2.205157,2.96327,0.330631,-9.578993,0.026841,-0.381934,2.872373,1226.111497,3.47605,-0.750694,0.137955,-0.287145,2.653313,96.143192,17.772752,-2.04312,0.059866,0.668018,2.347777,261.596446,7.144858,-0.00121,0.016977,0.441616,2.439967,9.519254,2.20542,0.036286,0.001479,0.617418,2.236167,4.654462,0.19086,0.021596,0.001703,0.04888,2.25737,2.992489,0.221212,-9.74988,0.003511,0.699339,3.27792,1247.984647,0.454097,-1.034004,0.020026,-0.012196,3.028305,132.3784,2.495025,-0.406603,0.104576,0.854238,3.045291,52.135395,13.449137,0.005015,0.008205,0.226063,2.724295,6.38338,1.066568,0.012724,0.001877,0.710303,2.296993,2.948406,0.239013,0.010112,0.0003,-0.584871,2.688309,1.296119,0.038888,cut-carrot--
50144,9.228742,0.224281,-0.429011,2.409442,1181.280616,29.106597,0.875773,0.267957,1.194636,4.541371,112.098909,34.852772,-3.067132,0.383635,0.055093,2.552143,392.59405,49.872078,0.096753,0.028992,0.527219,2.916997,12.385532,3.769517,0.004858,0.015266,0.210876,1.993358,7.936912,1.841008,0.064044,0.02006,-0.331025,2.727074,8.617867,2.50679,-7.736788,35.222048,0.2586,2.074839,990.591045,4571.865889,3.133883,4.187734,0.063215,2.38228,401.279967,542.722341,5.245842,9.376295,-0.093876,3.101398,671.468212,1219.379446,0.048834,0.06699,0.225782,4.311896,10.256374,8.5724,0.02117,0.174674,-1.025678,3.299809,16.896691,19.552692,0.012922,0.039834,-0.3101,2.843139,8.490753,4.88709,-8.302741,0.171151,-0.182354,7.267885,1062.751016,22.273332,-4.736018,0.768543,-0.351703,4.396839,606.210481,99.968163,2.512354,0.964582,-0.333842,4.517829,321.710589,124.108852,0.001014,0.162189,-0.088474,2.761099,22.141134,19.873956,0.002091,0.006407,-1.43057,5.060405,3.27066,0.737002,0.044838,0.003623,-0.062522,2.121689,6.046423,0.414469,-9.553588,0.029544,0.001726,2.35871,1222.860628,3.788967,-0.711137,0.186773,-0.00169,1.838662,91.145346,23.940454,-2.120292,0.121183,0.005942,2.637095,271.410926,15.642521,0.003307,0.021974,0.277999,1.870938,11.279674,2.761748,0.010894,0.004332,1.027578,3.437617,3.371232,0.543388,0.026574,0.002087,0.170233,1.81086,3.778332,0.270109,-9.74904,0.004131,0.488637,2.766265,1247.877121,0.536965,-1.008163,0.028154,-0.084368,2.369626,129.079568,3.519203,-0.361166,0.125506,0.781796,2.791482,46.230379,16.318153,0.011832,0.01051,0.150096,2.077232,6.628206,1.330022,0.003157,0.002043,0.331187,1.929799,3.087508,0.265339,0.020857,0.000365,-0.061217,2.172023,2.684807,0.04622,cut-carrot--
50411,9.225832,0.207631,-0.57498,2.647487,1180.907071,26.97921,0.633817,0.296401,0.467519,2.84934,81.223611,38.298092,-3.119171,0.342667,-0.103572,2.847787,399.309291,43.85533,0.046773,0.045223,0.506097,2.632564,11.204013,5.881786,-0.022859,0.013747,-0.157888,2.159088,8.770558,1.781717,0.072344,0.020401,-0.125326,2.648863,9.921666,2.649765,-7.758059,31.954472,0.313778,2.352536,993.042373,4155.421356,3.36203,4.866706,-0.036559,2.351202,430.348695,632.752564,5.226911,13.822021,0.01511,2.591498,669.545723,1786.655287,0.101841,0.050459,0.315114,6.428641,13.318682,6.443011,0.159937,0.186787,-0.543239,2.292348,28.237678,24.214586,-0.057403,0.039284,-0.119462,2.780336,13.939308,5.055487,-8.322267,0.081458,-0.038323,3.089107,1065.250186,10.594901,-4.672059,0.575723,0.080791,3.772113,598.061896,74.151775,2.502416,0.483218,0.289791,4.306212,320.344577,62.496471,-0.016312,0.137961,0.118516,2.908129,19.600431,17.531705,-0.022206,0.001817,-0.116819,3.463791,2.885299,0.232403,0.046258,0.003959,-0.083414,2.010179,6.044263,0.491492,-9.567263,0.027888,-0.100068,2.63737,1224.60963,3.626471,-0.701286,0.169465,-0.070322,1.989412,89.766664,22.030556,-2.165878,0.189525,-0.701401,2.978387,277.259302,24.407047,0.005211,0.023236,0.202577,1.702451,11.991039,2.935475,-0.005242,0.005284,0.701242,2.715807,4.259786,0.686291,0.026785,0.002044,0.141961,1.812752,3.430091,0.265565,-9.75034,0.003909,0.410677,2.98733,1248.043593,0.507868,-0.977015,0.027315,0.222734,2.576296,125.06094,3.539871,-0.308073,0.12549,0.889212,3.193917,39.513129,16.217845,0.036507,0.011378,0.279002,2.127154,6.925681,1.302156,-0.004623,0.002084,0.112404,1.916613,3.275073,0.268814,0.026279,0.000222,-0.260531,2.133176,3.402257,0.024758,cut-carrot--
50678,9.210134,0.169208,-0.58166,3.082086,1178.898092,21.967877,0.376444,0.372802,0.266935,2.228462,48.198443,48.463469,-3.231905,0.245091,-0.459995,4.007669,413.697393,31.695421,-0.017283,0.045514,0.439654,2.282455,9.649767,5.919075,-0.035503,0.015857,0.31268,2.911188,8.376643,2.039981,0.096601,0.01732,-0.004384,2.92396,12.367501,2.251285,-8.211405,23.930528,0.135626,2.740355,1051.995786,3082.73845,3.285671,5.526347,-0.155735,2.254938,421.471005,707.581666,4.768585,17.934077,-0.018119,2.031522,610.691424,2326.372044,0.094083,0.046183,0.737139,6.550403,12.098369,5.98461,0.076361,0.234255,-0.390802,2.088681,29.742188,30.218291,-0.049692,0.049256,-0.024461,2.291365,14.466556,6.391639,-8.38576,0.066196,0.069552,3.25061,1073.377889,8.606978,-4.448666,0.598198,0.249925,3.201359,569.502561,76.489783,2.616654,0.366915,-0.259257,3.059465,334.943439,47.591376,0.042149,0.0992,-0.128493,3.17199,13.083836,12.169869,-0.017169,0.001284,-0.082169,4.039852,2.323952,0.158428,0.060156,0.003328,0.256118,2.342724,7.83231,0.400274,-9.586647,0.022596,-0.234389,3.253918,1227.090844,2.938154,-0.669384,0.126269,0.071145,2.586443,85.685495,16.407244,-1.989907,0.319432,-0.370394,1.88895,255.033657,38.903344,0.014166,0.019681,0.313101,1.765513,10.250752,2.558177,-0.028503,0.009239,0.469496,2.029722,5.986915,1.191303,0.019331,0.001652,-0.321404,1.923743,2.598157,0.214438,-9.761607,0.003445,-0.126022,2.905615,1249.485678,0.446589,-0.902351,0.018999,0.177584,1.889151,115.503004,2.463381,-0.231685,0.105112,1.018191,4.28098,29.736765,13.592006,0.041889,0.012054,0.275424,1.911797,6.763027,1.493495,-0.012274,0.001763,0.075362,2.117446,3.188847,0.225261,0.025538,0.000261,0.158912,2.900802,3.274876,0.033521,cut-carrot--
50944,9.228838,0.095027,-0.675982,3.595243,1181.291685,12.342842,0.174225,0.26893,-0.161379,2.800717,26.040781,33.280829,-3.308906,0.180045,-0.896183,5.838704,423.57312,22.965672,-0.049479,0.037593,0.296696,2.628256,7.922921,4.528592,-0.046934,0.014807,0.408276,2.733727,6.279695,1.910328,0.072134,0.019507,-0.227636,2.69667,9.497615,2.457943,-7.483839,15.177945,0.212439,3.474905,965.881022,1731.546738,3.772256,5.193253,0.083935,2.190645,484.486404,651.176795,4.980274,14.446806,0.09831,2.551393,639.528133,1837.084779,0.30722,0.146007,-1.19711,3.979143,43.127165,14.009777,-0.036264,0.281956,-0.255228,2.194732,31.103956,36.654307,-0.034914,0.051119,0.242619,2.025682,14.116282,6.647547,-8.430388,0.045592,-0.23675,3.380234,1079.091817,5.859353,-4.382327,0.365185,0.07564,3.111393,561.158588,43.599807,2.705019,0.19513,-0.540886,3.562066,346.267868,25.100899,-0.01434,0.083304,-0.245337,2.436395,14.011022,10.437129,-0.026048,0.002711,1.12828,4.556076,3.351976,0.350919,0.025175,0.008095,0.711427,3.041904,6.311259,0.953737,-9.609513,0.010181,-0.433716,2.999189,1230.019153,1.267522,-0.697383,0.075751,0.166458,2.897415,89.38222,9.517575,-1.943955,0.299645,-0.223274,1.978666,249.028969,37.362395,0.017082,0.014322,0.267906,1.889298,8.449231,1.839677,-0.020659,0.010437,0.439028,1.950224,5.729868,1.175973,0.011967,0.001019,-0.738,2.869407,1.746001,0.1272,-9.764055,0.002471,-0.269069,3.454727,1249.799649,0.299631,-0.879723,0.014693,0.342083,2.275826,112.65793,1.719848,-0.107044,0.059216,0.650751,2.924957,14.213264,7.47334,0.023123,0.014579,0.257388,2.22965,7.066198,1.580332,-0.011306,0.001343,0.290436,2.030513,2.176902,0.158551,0.01828,0.000332,-0.184484,2.36182,2.33979,0.043222,cut-carrot--
51211,9.192,0.049403,-0.815015,4.671023,1176.585348,6.075052,0.038978,0.104837,0.530041,4.177723,13.982771,12.249362,-3.367331,0.088971,-1.504704,5.902567,431.058179,11.024943,-0.084812,0.020797,0.970132,4.323364,10.856944,2.704646,-0.025175,0.013863,0.8945,3.11459,6.913807,1.45571,0.033913,0.008767,-0.217894,2.609674,5.281123,1.086955,-7.772347,5.57237,0.450969,3.454802,995.804382,694.837077,3.912808,4.036488,0.365347,2.88692,501.049748,522.694205,4.596928,10.999652,0.140729,3.157422,588.408168,1430.336887,0.228778,0.19398,-0.916126,3.297855,37.971899,15.953617,-0.122719,0.21649,-0.293743,2.42604,31.839104,25.510177,-0.012405,0.043846,0.422339,2.562629,14.707493,5.650133,-8.387061,0.041469,-0.021975,2.927047,1073.581849,4.104635,-4.38404,0.30035,-0.036651,3.22442,561.325494,36.061542,2.691362,0.154219,-0.549891,4.567303,344.58918,19.01927,-0.0768,0.073093,0.141264,3.38759,13.37312,8.20141,-0.008612,0.004019,0.793322,3.621542,3.77966,0.315147,0.023697,0.00734,0.891624,3.41313,4.780662,0.737925,-9.637761,0.004397,0.399029,4.126587,1233.633419,0.57146,-0.722925,0.025349,0.14968,2.551699,92.577778,3.169395,-1.805359,0.211184,0.070737,2.514438,231.336811,25.619513,0.007032,0.009399,0.303046,2.277969,7.02763,1.216112,-0.00034,0.008767,1.007126,3.025468,6.697026,1.132551,0.001497,0.000445,-0.612067,3.29922,0.982971,0.056486,-9.771941,0.001642,-0.079794,4.295834,1250.808703,0.203729,-0.870866,0.008141,0.068481,2.599766,111.530338,0.84839,-0.083046,0.043837,1.014602,4.776016,12.967846,4.825237,0.008917,0.012601,0.021578,2.674862,7.163968,1.479192,-0.00051,0.001542,0.4466,1.996285,2.223555,0.19565,0.005198,0.000286,-0.111079,2.101257,1.218694,0.03699,cut-carrot--
51478,9.203173,0.04323,-0.955619,4.695874,1178.009122,5.511936,0.042763,0.087113,0.966985,5.515394,15.970991,11.244304,-3.414753,0.037561,-0.941605,6.692338,437.131581,4.284625,-0.055624,0.014223,1.034757,5.650533,7.119959,1.849496,0.003934,0.01386,1.46492,4.24157,7.101618,1.781307,0.012979,0.009452,-0.508342,2.716768,6.141255,1.147709,-7.707703,3.674289,1.088039,5.043606,988.512498,417.701784,4.065882,2.619744,0.867646,4.284884,522.026437,315.029787,4.539201,6.005983,0.628909,4.271949,582.091092,761.453055,0.15879,0.231611,-0.872713,3.093166,34.461644,25.157476,-0.166453,0.140704,0.348983,2.463608,23.851829,16.473388,0.053215,0.031895,0.824099,3.349261,9.623806,4.059649,-8.381897,0.062768,0.285347,2.586997,1072.90909,7.269234,-4.521278,0.312505,-0.080025,2.64932,578.754891,40.061606,2.603713,0.17133,-0.438275,3.800028,333.374963,21.228174,-0.159912,0.077538,0.590182,3.052642,21.294651,9.535716,-0.009416,0.004411,0.7418,3.101137,4.139343,0.563136,0.001028,0.006973,0.453937,2.768774,5.45449,0.906478,-9.630939,0.001942,0.254235,4.595216,1232.760271,0.251381,-0.722099,0.019941,-0.220707,2.539135,92.491458,2.408662,-1.741127,0.098469,-0.894516,3.318673,222.91336,12.459436,0.01189,0.005386,0.78509,4.398353,4.08366,0.686567,0.005778,0.007011,1.413354,4.426595,4.877224,0.731473,0.002347,0.000295,0.214639,2.889904,1.140783,0.037489,-9.774734,0.001042,0.438046,4.729832,1251.166057,0.132396,-0.877639,0.007216,-0.196443,2.852437,112.340338,0.929277,-0.069742,0.02133,-0.109472,3.417132,9.984763,2.456113,-0.009668,0.008706,0.07325,4.059712,5.28277,0.984153,0.013309,0.00109,1.202071,3.535604,2.122508,0.116321,0.002496,0.000217,-0.081178,2.283293,0.981335,0.014598,cut-carrot--
51744,9.197945,0.018411,-0.091844,2.796724,1177.346937,2.023193,0.148008,0.021655,0.751181,3.167637,18.963259,2.806011,-3.379593,0.022379,-0.179565,2.770808,432.58972,2.884202,-0.018581,0.005221,0.670364,2.98128,3.775135,0.646597,0.039485,0.005872,2.270191,7.334539,5.976478,0.602054,-0.034177,0.003162,-0.043027,2.341901,4.375494,0.411113,-7.053066,0.376182,-0.109366,3.7579,902.824185,48.004719,4.456016,0.620804,-0.42113,3.701844,570.373168,80.672783,5.230332,1.561655,-1.314988,4.6694,671.672229,156.468655,0.043717,0.2668,-1.10128,3.340878,37.285275,28.460814,-0.128547,0.095339,1.287237,4.031244,20.416504,11.310572,0.059442,0.017444,0.40366,3.942383,7.991755,2.173587,-8.36382,0.051882,0.308549,2.920504,1070.608194,5.413907,-4.676235,0.162344,0.453172,3.019147,598.684589,18.713888,2.478102,0.09225,0.336009,2.144275,317.206298,11.905038,-0.086667,0.098379,0.747529,2.767712,17.47537,11.882077,0.00792,0.004812,1.233522,3.609265,4.174167,0.580379,-0.002562,0.006228,0.543419,3.161349,4.675589,0.768256,-9.622976,0.000972,1.129076,5.333866,1231.740964,0.123885,-0.766077,0.009518,0.147995,3.110779,98.058261,1.236429,-1.865895,0.030198,-0.089624,2.235282,238.870255,3.655822,0.003848,0.001353,1.12248,7.116311,1.531939,0.173269,0.033648,0.001246,-0.259223,3.008644,4.319527,0.160399,0.008689,0.000188,0.265724,3.025695,1.112149,0.024446,-9.768434,0.000465,0.069363,2.328305,1250.359629,0.059894,-0.914897,0.003971,-0.154693,2.872247,117.114475,0.488183,-0.085761,0.011763,-0.977987,3.3955,11.955059,1.174071,-0.019131,0.003139,2.97471,11.60601,3.029605,0.357727,0.025364,0.000347,1.583081,6.537473,3.319827,0.037514,0.000038,0.000133,0.208178,2.62026,0.790413,0.016654,cut-carrot--
52011,9.185849,0.014856,0.004626,3.313218,1175.79017,1.875198,0.235418,0.019957,-0.097681,3.002118,30.275485,2.459953,-3.266717,0.030269,-0.061005,2.090769,418.144425,3.873953,-0.019232,0.003987,0.149887,2.121598,4.18908,0.3361,0.053444,0.001205,0.357201,2.042285,6.859224,0.152713,-0.041363,0.001801,0.038226,2.694275,5.365915,0.222094,-7.256077,0.149749,0.845394,3.742553,928.810045,18.567738,4.11787,0.429491,0.700771,3.135054,527.167578,54.615821,5.130343,0.281011,0.284474,2.79305,656.688087,36.699068,-0.278936,0.046435,0.198525,2.735832,35.727116,6.012273,-0.00706,0.017,1.689553,5.442896,5.258374,1.78471,0.054196,0.00698,-0.304196,1.833418,7.456253,0.789382,-8.314968,0.076753,0.244594,3.384627,1064.368304,8.210395,-4.692286,0.447865,-1.975837,11.096521,600.622428,58.059578,2.402989,0.190005,0.233981,5.364263,307.962342,21.002376,-0.012933,0.086674,1.308307,4.161165,17.121265,10.550854,0.024065,0.002457,1.276454,4.40909,3.082291,0.319397,0.002814,0.004709,0.282047,3.418844,4.340656,0.612235,-9.612307,0.000655,-0.101863,2.876815,1230.375372,0.083123,-0.757193,0.003312,-0.261586,3.3069,96.920732,0.43054,-1.866628,0.020006,-0.7142,2.905593,238.955253,2.397895,0.006089,0.000276,0.04748,2.362142,0.947587,0.031273,0.028077,0.000425,0.116417,2.136617,3.595931,0.055066,0.009616,0.000136,-0.123744,2.997232,1.407312,0.010265,-9.76545,0.000409,0.202376,2.430069,1249.977618,0.053484,-0.932784,0.002657,-0.224495,3.272117,119.398368,0.338708,-0.155774,0.003461,-0.322961,2.089535,19.94251,0.447962,0.004253,0.000383,0.044741,2.415024,1.129149,0.049182,0.026826,0.000113,-0.345885,2.484607,3.451537,0.012822,-0.000129,0.000134,0.20436,2.611682,0.675064,0.010196,cut-carrot--
52278,9.227884,0.093915,-0.7971,8.523067,1181.16982,12.187386,0.363431,0.040119,-1.790477,6.281379,46.519835,5.217752,-3.162161,0.147155,0.523032,8.884489,404.764948,19.028809,-0.013514,0.008055,0.507074,6.700353,4.101111,1.027129,0.054808,0.008215,-0.969161,5.576954,7.115112,1.046019,-0.037618,0.003828,-1.102147,4.820801,4.902525,0.484392,-7.369068,3.200418,1.94781,10.065427,943.614896,405.010659,3.853712,0.469497,0.094031,2.527101,493.422072,58.849551,5.482729,0.316597,-0.152093,4.200794,701.812044,41.005158,-0.274777,0.042672,0.5113,2.701675,36.97471,3.483673,0.05027,0.016412,1.014331,6.936538,6.821348,2.053709,0.077056,0.009318,-0.786061,4.118872,10.747217,0.922595,-8.370762,0.098156,-0.35417,3.420894,1071.459189,12.716079,-4.697014,0.622599,-1.029256,6.60699,601.314267,79.117525,2.387341,0.259298,0.043077,4.104011,305.609128,33.442157,0.091567,0.112107,0.450667,4.303655,14.057632,13.943587,0.042343,0.00536,-0.245626,3.709549,5.513327,0.680764,0.00888,0.006466,-0.228978,3.122718,5.272842,0.780017,-9.601784,0.00372,-1.272819,6.97444,1229.028524,0.477049,-0.760541,0.006358,0.278596,3.750116,97.361681,0.788289,-1.901327,0.017563,-1.143669,4.114796,243.390272,2.126629,0.012835,0.00076,-1.037938,4.378995,1.762512,0.092368,0.022732,0.00044,-0.566579,2.901972,2.912811,0.056981,0.012622,0.000126,-0.054059,2.798769,1.627078,0.01583,-9.761529,0.000744,-0.248573,4.346071,1249.475776,0.095763,-0.950933,0.002708,0.869693,4.674514,121.725267,0.329586,-0.185994,0.014175,2.555993,12.34476,23.820215,1.833755,0.015111,0.00055,-0.770522,3.869134,1.967705,0.069403,0.021325,0.000137,0.283701,3.804785,2.729555,0.017822,0.000736,0.000116,0.171072,2.794102,0.656137,0.014433,cut-carrot--
52544,9.264517,0.126156,-0.671151,5.851611,1185.858263,16.405919,0.461626,0.083213,-0.60293,4.469638,59.118826,10.763514,-3.053606,0.193435,0.656744,6.383379,390.869049,25.059751,-0.006802,0.010083,0.586586,5.299227,3.922755,1.078884,0.040847,0.009624,-0.888257,4.990401,5.323891,1.235436,-0.023128,0.005534,-0.715908,2.914921,3.770787,0.701877,-7.294684,8.523683,0.637158,4.528709,934.007466,1100.073888,3.52935,0.814002,0.939711,4.735202,451.980933,102.816589,5.708573,1.191156,-0.975504,6.895062,730.697793,154.988626,-0.239657,0.049143,0.343873,2.795364,31.143012,5.932163,-0.001847,0.044687,1.052118,3.57652,9.724905,5.124683,0.046646,0.009313,-1.450567,5.908807,6.081345,1.190445,-8.425368,0.095205,-0.761396,3.908503,1078.469603,11.62026,-4.474779,0.863298,-0.576292,4.337388,572.887321,110.174683,2.507163,0.342134,0.038122,3.850917,320.918113,44.47515,0.176155,0.083797,-0.454529,3.324097,22.548311,10.898315,0.049903,0.004693,-0.391227,4.002349,6.638317,0.558727,0.019115,0.005896,0.035059,3.599302,5.351857,0.743278,-9.594203,0.005548,-0.632218,3.949498,1228.058001,0.719997,-0.776194,0.027396,0.588909,4.642864,99.359734,3.540703,-1.931423,0.029971,-0.353668,3.394074,247.222358,3.895964,0.022149,0.003531,-0.677641,4.204906,3.871538,0.450585,0.023251,0.000634,-0.703509,3.00415,3.019659,0.07835,0.01232,0.000418,-0.459725,4.184047,1.735854,0.04602,-9.75825,0.001086,-0.21954,2.988693,1249.05604,0.141192,-0.976054,0.007912,1.169891,4.164424,124.938066,1.016201,-0.17675,0.029082,0.847279,5.185661,22.737927,3.699577,0.028198,0.003199,-1.32497,5.308889,3.70103,0.405356,0.017494,0.000481,1.046131,4.127166,2.253783,0.061453,-0.003594,0.000123,0.283148,2.741354,0.627987,0.014982,cut-carrot--
52811,9.258487,0.172038,-0.453532,3.752497,1185.088158,22.300941,0.545477,0.100464,0.046143,3.399718,69.833812,13.036264,-2.995811,0.260107,0.481865,5.062179,383.473085,33.710016,0.002236,0.016857,-0.26738,3.721024,4.415331,2.115038,0.031794,0.011746,-0.821133,3.891178,5.29219,1.527197,-0.012576,0.009296,-0.431002,2.322515,5.516485,1.209038,-6.821642,12.840269,0.271378,3.157924,874.28286,1638.809007,3.386078,1.929613,0.333306,4.055539,434.098491,241.567749,5.942109,2.824769,-0.237192,3.551417,760.890491,360.339554,-0.135504,0.065862,0.200566,3.227212,17.775548,8.323928,0.019946,0.066915,0.475016,2.734108,17.435763,8.401744,0.036762,0.01314,-0.882887,4.299441,6.240357,1.602143,-8.438675,0.12097,-0.506134,3.176373,1080.153201,15.659266,-4.39719,1.024269,-0.372996,3.326225,562.857836,132.884529,2.585396,0.446048,-0.161091,3.84384,330.931108,57.99789,0.103883,0.123257,-0.424128,2.825736,17.058369,14.215982,0.033099,0.006065,-0.500334,3.281369,5.527499,0.588698,0.008333,0.006143,-0.290431,3.417311,3.640404,0.606664,-9.590816,0.006393,-0.347339,3.150689,1227.624399,0.831232,-0.804952,0.056338,0.55141,3.057814,103.049061,7.276151,-1.991882,0.061178,0.547063,3.573068,255.032419,7.376308,0.015095,0.008394,0.623626,3.559834,5.570981,1.085931,0.025861,0.001338,-0.398533,2.705879,3.31965,0.172971,0.012191,0.000794,-0.462777,2.814929,1.776417,0.100535,-9.752423,0.00177,0.483068,3.211936,1248.310178,0.227361,-1.018224,0.011392,0.47574,2.317,130.332973,1.479986,-0.151764,0.06346,0.642983,3.377965,19.842461,7.992253,0.030999,0.004168,-0.639153,3.598078,4.384287,0.540948,0.008251,0.001146,0.801324,2.938961,2.06815,0.148724,-0.002363,0.000174,-0.201919,2.789618,0.871069,0.012024,cut-carrot--
53078,9.306145,0.295602,-0.202115,2.555746,1191.187175,38.41579,0.53173,0.156043,0.683374,3.414766,68.110904,20.184365,-2.946492,0.467776,0.494305,4.741559,377.166678,60.638535,0.022526,0.026047,0.331769,3.641551,6.027495,3.331421,0.021241,0.015814,-0.45437,3.047693,6.602431,2.019461,-0.007808,0.013521,0.142048,2.512115,7.28272,1.746736,-6.79194,22.961784,0.207153,2.300706,870.669906,2949.916207,3.270311,2.60082,0.282076,3.147073,418.921323,333.91797,5.888836,4.643093,-0.179921,2.484674,753.827543,602.531965,0.009245,0.04259,-0.599341,3.470297,8.276572,5.528978,0.028245,0.093034,0.005423,2.248924,17.504886,11.1629,0.028031,0.015204,-0.851186,3.724907,5.968268,1.976401,-8.493237,0.101778,-0.472155,3.87098,1087.13534,13.202113,-4.324842,0.869927,0.062376,3.186836,553.706219,110.915028,2.642873,0.4764,-0.450829,3.644101,338.292378,61.897233,0.104112,0.146503,-0.292924,2.341388,16.406249,17.596463,0.031467,0.00569,-0.786027,3.361525,5.103878,0.583962,0.028285,0.004476,-0.643799,2.679791,3.994716,0.537009,-9.587404,0.007966,-0.142837,2.346552,1227.187762,1.035899,-0.817305,0.112162,0.211391,2.350012,104.644929,14.487497,-2.026689,0.107756,0.301584,2.356294,259.433674,13.867879,-0.001507,0.014044,0.466454,2.31911,8.914789,1.800827,0.027817,0.00191,0.002417,1.987309,3.627537,0.240775,0.010519,0.001333,-0.0637,2.164361,2.665132,0.166478,-9.751922,0.002502,0.539118,2.507896,1248.245983,0.324387,-1.045234,0.013173,-0.225118,2.30178,133.797371,1.681443,-0.116148,0.109351,0.469226,2.441057,18.635098,14.024874,0.023141,0.005333,-0.511813,2.866096,5.57536,0.64908,0.00101,0.001712,0.315421,2.005374,3.199227,0.222486,0.000498,0.000215,0.037797,2.250955,0.995124,0.028076,cut-carrot--
53344,9.344438,0.310654,-0.334959,2.456402,1196.089512,40.338463,0.457029,0.229209,0.524264,2.581964,58.647644,29.532124,-2.829508,0.478033,0.106152,4.526197,362.290737,60.858955,0.043121,0.025605,0.289845,3.808727,5.930074,3.255634,-0.008416,0.013455,0.378417,3.571202,5.882387,1.661714,-0.004371,0.018543,0.537181,3.037636,9.039916,2.359834,-7.043176,28.701869,0.078146,2.02718,901.631776,3729.683459,3.199814,3.256623,0.299206,2.470218,409.60659,423.070531,5.519485,6.97809,-0.232791,1.906544,708.416672,864.206378,0.035734,0.042162,-0.640485,3.422691,9.365022,4.681703,-0.002439,0.101605,-0.541623,2.634919,13.522929,13.103333,0.039457,0.017587,-0.478571,2.610142,7.480348,2.141381,-8.499133,0.080641,-0.000457,3.266199,1087.889833,10.464221,-4.178686,0.724228,0.131157,3.818648,534.962677,92.651157,2.682336,0.468027,-0.42482,3.348676,343.365412,60.578584,0.041233,0.112584,-0.361187,2.632974,13.817297,13.46366,-0.001513,0.001753,-0.262299,5.484853,1.710416,0.204382,0.01271,0.002658,0.078103,1.944073,2.941226,0.342523,-9.588864,0.006044,0.099264,2.126237,1227.375317,0.75783,-0.767758,0.14664,0.216962,1.917907,98.317951,18.930229,-2.033139,0.148496,-0.034631,2.132023,260.271314,19.06688,-0.008808,0.022413,0.171546,1.764711,11.635318,2.90536,0.030525,0.00371,0.156612,2.026003,4.348568,0.464993,0.009832,0.00228,-0.017043,1.765788,3.396073,0.279455,-9.755181,0.002922,0.414636,2.194652,1248.663185,0.377272,-1.053362,0.013185,-0.526191,2.714599,134.834391,1.69691,-0.114464,0.130745,0.555838,2.25132,26.318582,16.791332,0.024422,0.008162,-0.287695,2.07993,7.227699,1.059401,-0.001555,0.002998,-0.029072,1.779041,4.250855,0.38583,0.003461,0.000207,0.167756,2.518637,0.92588,0.016676,cut-carrot--
53611,9.329277,0.423514,-0.388911,2.591078,1194.147565,55.072175,0.380545,0.257878,0.244226,2.799684,48.72031,33.516549,-2.902627,0.742623,1.221025,7.229662,371.536897,96.557318,0.041544,0.046867,0.995012,5.128498,9.50712,6.085025,0.013653,0.018272,0.074808,3.242895,7.11096,2.359918,0.020522,0.024197,0.293207,2.83563,8.34519,3.145468,-7.538866,34.335453,-0.143158,1.965708,966.349272,4422.855774,3.330807,4.104907,0.465566,2.731909,426.575904,530.651878,5.531755,10.152715,-0.023413,2.090858,708.91326,1301.270051,0.069528,0.058478,-0.271557,3.158993,10.090488,7.514175,0.0291,0.104896,-0.877414,2.706461,22.353018,13.591702,0.037067,0.020847,-0.131622,2.316736,8.147209,2.70564,-8.485614,0.087826,0.265038,3.306581,1086.158864,11.416951,-4.186029,0.586165,0.060349,4.115411,535.813298,76.205713,2.726822,0.494751,-0.433073,3.262023,349.084228,63.768665,-0.022278,0.089585,-0.378423,3.168481,10.253909,10.970273,-0.005677,0.001353,0.754408,3.857373,1.40862,0.175923,0.022394,0.003094,0.167693,1.966814,3.967659,0.40003,-9.579293,0.005883,0.225031,2.123423,1226.149742,0.757411,-0.74368,0.220024,0.126238,1.888857,95.314216,28.238643,-2.02184,0.247369,0.081821,1.918238,258.892871,31.365387,-0.003986,0.028693,0.024819,1.749447,11.230727,3.721463,0.023168,0.005448,0.091796,1.801417,4.493997,0.688324,0.011497,0.002944,-0.053626,1.726715,3.283565,0.382251,-9.754644,0.003585,0.314557,2.15078,1248.594466,0.465276,-1.05344,0.017445,-1.087846,4.340347,134.840625,2.267126,-0.098926,0.17865,0.08934,2.24881,26.603938,22.743026,0.019193,0.007523,-0.21215,2.178273,5.927572,0.970388,0.006638,0.003798,-0.003797,1.640245,4.003701,0.491275,0.004871,0.000179,0.231216,2.654684,0.714894,0.021373,cut-carrot--
53878,9.373555,0.436076,-0.231847,2.425664,1199.823049,56.401344,0.281473,0.287145,0.105101,2.688513,36.030179,37.339715,-2.860953,0.822072,1.355107,6.65602,366.228904,106.589906,0.01643,0.054161,1.158378,5.067451,8.729116,7.024731,0.016207,0.023361,0.198703,2.878225,9.328512,3.029764,0.031094,0.029216,0.480481,2.731028,9.632957,3.798658,-7.440051,38.88526,-0.139806,1.849548,952.82349,5041.302015,3.554401,3.587769,0.816371,3.364208,455.185104,463.587422,5.508082,10.817317,-0.053352,2.213792,705.099979,1405.154144,0.060045,0.053055,-0.269594,3.583406,8.160642,6.892557,0.025332,0.100646,-1.029667,2.958222,21.256619,12.900767,0.028749,0.020281,-0.211641,2.338101,7.862924,2.585107,-8.515823,0.070144,0.156915,3.446314,1090.025871,9.112418,-4.153032,0.488364,0.18322,5.028941,531.609488,63.14924,2.791248,0.482889,-0.296806,3.30794,357.282332,62.766342,0.008013,0.06517,-0.160899,3.165859,10.461467,8.474143,0.008254,0.001311,0.092486,3.721888,1.408415,0.166222,0.030661,0.003688,0.399196,2.119588,4.1486,0.470818,-9.562001,0.006772,0.204495,2.277916,1223.93654,0.867079,-0.780602,0.248606,0.039823,1.737141,99.919332,32.319602,-2.095144,0.332713,0.175716,1.87941,268.18963,43.169971,0.015096,0.034221,0.234694,1.670685,13.167378,4.416813,0.014165,0.008054,-0.231503,1.844801,6.857141,1.026747,0.015856,0.003691,0.083393,1.598928,4.531787,0.464334,-9.751609,0.003274,0.221871,2.265321,1248.205978,0.425359,-1.070683,0.021298,-0.725416,4.016569,137.053934,2.741207,-0.070423,0.169453,0.046934,2.302263,28.173438,21.851735,0.024394,0.009984,-0.027155,1.935557,6.17814,1.281563,0.020904,0.004101,0.283886,1.638215,4.767808,0.52705,0.00399,0.000236,0.26978,2.70805,0.907756,0.026137,cut-carrot--
54144,9.323279,0.388981,-0.435279,2.659476,1193.386175,50.338034,0.215483,0.262393,-0.165447,3.031746,27.650931,34.05889,-2.858347,0.747371,1.493708,7.130913,365.86845,97.184599,0.01036,0.059942,0.910259,4.222641,11.997253,7.46271,0.014334,0.028284,0.543437,2.933451,10.921684,3.673714,0.030002,0.029299,0.473073,2.70747,10.529283,3.808222,-7.14145,38.062841,-0.020045,1.837306,914.191596,4946.884777,3.747338,3.518289,0.945538,3.71857,479.675772,457.331734,5.493591,10.814261,0.062512,2.304915,703.236442,1404.971803,0.051594,0.042726,-0.09366,4.441001,6.623714,5.555787,0.044962,0.115139,-0.760395,2.505027,23.716502,14.855375,0.014831,0.025104,-0.201853,2.081944,9.831393,3.264105,-8.532599,0.054879,0.003553,3.41381,1092.172681,7.136813,-4.054017,0.450533,-0.09824,5.429066,518.925251,58.40066,2.819034,0.36665,-0.340108,3.787587,360.849897,47.521083,0.032779,0.046204,0.311215,3.131979,10.216893,5.892109,0.012413,0.00117,0.033273,3.952841,1.888322,0.135609,0.033866,0.00384,0.336997,2.172413,4.341643,0.498424,-9.558291,0.005528,0.044288,2.542049,1223.461306,0.718535,-0.797507,0.249108,-0.110584,1.715192,102.082862,32.385974,-2.14707,0.409169,0.085439,1.666135,274.836831,53.101475,0.00249,0.036526,0.136936,1.5975,15.165023,4.748777,0.019373,0.009538,-0.118483,1.579626,8.228493,1.226346,0.014005,0.00375,-0.004146,1.564282,5.071147,0.486657,-9.748185,0.003024,0.342913,2.538648,1247.767672,0.392663,-1.089148,0.021471,-0.820033,4.095423,139.416142,2.769098,-0.073359,0.178474,0.002818,2.220166,31.738025,23.207321,0.019965,0.010126,-0.100109,1.930106,6.660604,1.308366,0.014203,0.004676,0.226465,1.620955,5.147169,0.589039,0.006546,0.000331,0.001351,2.355695,1.144036,0.033443,cut-carrot--
54411,9.336946,0.405335,-0.416946,2.478612,1195.129061,52.709906,0.136139,0.254785,-0.249529,3.115924,22.444487,33.093393,-2.914323,0.701923,1.78665,7.566803,373.219325,89.071341,-0.010685,0.065661,0.72221,3.473097,14.995161,8.534224,0.001262,0.027558,0.446727,2.894955,9.836908,3.583615,0.017143,0.034108,0.186213,2.22916,12.938999,4.422041,-7.061995,37.067943,0.002495,1.824973,904.247229,4811.058966,3.878146,3.503529,0.789733,3.629607,496.519991,453.755672,5.491163,9.810412,0.065952,2.592113,703.39691,1264.018397,0.079407,0.04494,-0.018776,4.352654,10.182496,5.837641,0.04527,0.115523,-0.639574,2.211401,24.047116,14.979327,-0.003669,0.023106,-0.258038,2.058194,10.249834,2.999771,-8.573729,0.043384,-0.088489,4.262092,1097.437396,5.638158,-3.988826,0.376655,-0.708689,4.69511,510.569672,48.976972,2.833225,0.323619,-0.582543,4.306292,362.653264,42.076878,0.023491,0.040231,0.419618,3.461041,8.134017,4.849398,0.01602,0.001015,0.09062,4.820879,2.170655,0.123939,0.034454,0.003176,0.215482,2.362137,4.504726,0.399701,-9.551662,0.004894,0.009203,2.635908,1222.612737,0.634627,-0.813437,0.24128,-0.15469,1.79139,104.137802,31.315322,-2.156632,0.39346,0.116022,1.684368,276.06212,51.046855,0.000612,0.031251,0.082581,1.795703,14.544189,4.044986,0.011275,0.009444,-0.095184,1.763653,8.150971,1.223796,0.018152,0.003275,-0.016977,1.73716,4.748846,0.425854,-9.74701,0.002559,0.370665,2.943856,1247.617268,0.332787,-1.083865,0.02262,-0.696832,3.595951,138.77692,2.755743,-0.046132,0.152742,-0.108096,2.337116,30.89557,19.001616,0.017255,0.007427,-0.125986,2.541178,5.825576,0.965451,0.015134,0.003669,0.161981,1.888458,4.700155,0.473298,0.011642,0.000347,0.360555,2.663824,1.511583,0.044166,cut-carrot--
54678,9.345141,0.354805,-0.359259,2.073756,1196.178007,46.135295,0.069281,0.195914,-0.13809,2.460403,20.927053,25.324886,-2.87185,0.519441,1.083859,4.607498,367.603289,67.475327,-0.026846,0.049071,0.470989,3.323241,11.67066,5.828102,-0.011978,0.024435,0.555887,2.904331,8.81693,3.132055,-0.017582,0.032391,0.0956,2.094976,12.363368,4.046272,-7.079584,31.23468,0.045103,1.951654,906.898338,4041.071949,3.838378,3.512294,0.282664,2.43227,491.443067,454.672971,5.11311,8.01836,0.05944,2.59436,654.571488,1040.702648,0.058094,0.03638,-0.113046,3.257878,8.967845,4.331689,0.018738,0.118751,-0.389284,1.970535,26.24549,15.166434,-0.007885,0.026864,-0.416627,2.220728,10.939998,3.484687,-8.601464,0.029821,-0.113742,3.591398,1100.987628,3.871328,-3.899047,0.365163,-0.597912,3.956034,499.098176,47.163594,2.858923,0.252476,-0.622063,4.40097,365.945258,32.795118,0.024516,0.033846,-0.090865,2.825781,6.460089,4.382749,0.013451,0.000978,-0.412361,3.916776,1.809515,0.122307,0.031545,0.002723,0.231422,2.714259,4.08173,0.348374,-9.556602,0.004167,-0.211955,2.836978,1223.245152,0.538695,-0.786209,0.185945,0.045795,1.760893,100.637286,24.170546,-2.152609,0.34002,0.223486,1.812205,275.534094,44.212783,-0.003829,0.025864,0.219357,1.843812,13.737384,3.360707,0.010591,0.00893,-0.10651,1.817025,7.962605,1.121933,0.022266,0.002932,0.08553,1.736316,4.71303,0.380577,-9.751717,0.002149,0.343453,2.603126,1248.219807,0.279112,-1.060559,0.022248,-0.122031,2.283018,135.751896,2.891317,-0.067813,0.120122,0.069476,2.07263,27.875296,15.563381,0.023627,0.007142,0.14666,2.384995,6.608169,0.926972,0.014317,0.003356,0.254772,1.988517,4.651211,0.415434,0.017022,0.000293,0.657981,3.315776,2.326814,0.027688,cut-carrot--
54944,9.30669,0.343579,-0.379285,2.376077,1191.261035,44.502505,0.11499,0.170044,-0.120834,2.364412,19.689266,21.10792,-2.954965,0.420671,0.70048,4.303734,378.23615,54.69248,-0.012928,0.039291,0.126995,2.820088,9.371743,5.095309,-0.022905,0.017993,0.820732,3.534455,6.241085,2.337634,-0.015396,0.028532,0.295433,2.204157,12.806602,3.576157,-7.626785,27.000505,-0.025266,1.894735,976.785463,3493.65594,3.798295,4.290651,0.067673,2.235295,487.15398,542.91791,4.98704,7.832522,0.042284,2.681168,638.394207,1017.875989,0.067426,0.037524,0.025165,3.099813,10.944249,4.792743,0.050417,0.135387,-0.394567,2.106919,26.298063,17.520006,-0.033566,0.03597,0.061594,3.334052,11.709665,4.637294,-8.621042,0.040278,0.222821,3.597399,1103.493499,5.238321,-3.829157,0.400104,-0.714883,3.616721,490.141802,51.877892,2.888018,0.227684,-0.062185,2.86369,369.666588,29.610031,0.015798,0.031304,-0.088543,3.074072,6.615745,3.766434,0.009291,0.000775,-0.448435,5.038816,1.326995,0.095319,0.026335,0.001861,-0.165188,2.698425,3.372699,0.241824,-9.565828,0.002546,-0.271195,3.07997,1224.425982,0.330898,-0.732553,0.146524,0.095952,1.841448,93.775663,19.026384,-2.103184,0.276829,0.133938,1.880247,269.207796,35.994313,-0.002094,0.019604,0.314216,1.857154,11.895689,2.514225,0.005305,0.006662,-0.023977,1.836904,7.001892,0.858893,0.020126,0.002153,-0.020193,1.773453,3.952328,0.265139,-9.757887,0.001929,0.339216,2.463421,1249.009588,0.250006,-1.023111,0.018733,-0.260873,2.119925,130.971638,2.380226,-0.075316,0.114212,0.149093,2.126031,27.007752,14.497218,0.013135,0.005079,0.0515,2.120503,4.659442,0.560272,0.008821,0.002669,0.41718,2.246747,4.069936,0.326672,0.01707,0.000233,0.049167,2.050985,2.214487,0.028416,cut-carrot--
55211,9.30527,0.304183,-0.445795,2.777579,1191.084137,39.191905,0.099666,0.164459,-0.231911,2.471053,17.909908,20.069876,-3.010813,0.319549,0.741991,5.666786,385.384978,41.54206,0.005851,0.035076,0.260968,2.994516,7.009464,4.30862,-0.03423,0.012244,0.297297,3.464411,5.114926,1.482086,0.025972,0.029254,0.600497,2.499519,10.254019,3.214585,-8.135758,18.635537,-0.100301,2.277363,1044.378916,2324.040635,3.732782,5.456872,-0.074807,2.252264,477.872747,708.569874,4.678206,11.08743,0.044959,2.563714,598.903284,1441.350176,0.04185,0.043874,-0.155816,2.579681,8.926361,5.640208,0.165818,0.260843,-0.951544,3.090255,28.622492,32.960727,-0.179215,0.134645,1.198359,3.879045,24.92068,16.006836,-8.628941,0.035044,0.534864,3.483888,1104.505322,4.535086,-3.812986,0.295079,-0.555131,3.770831,488.07074,38.263237,2.88977,0.180929,-0.221506,3.419581,369.891987,23.519491,-0.03055,0.019647,-0.305119,4.011014,5.355992,2.550172,0.003152,0.000695,-0.878726,6.075203,1.080106,0.088119,0.015814,0.001281,0.03478,2.020201,2.025959,0.166508,-9.570703,0.004071,0.18172,3.451866,1225.050398,0.514521,-0.703914,0.104357,0.046768,1.940138,90.101893,13.567054,-2.049233,0.158642,-0.128928,1.920746,262.349803,20.228486,0.012659,0.013982,0.147449,1.615277,10.384024,1.818057,-0.004957,0.004404,0.054772,2.219359,5.433215,0.543334,0.019201,0.001905,-0.13122,1.906113,3.588416,0.24766,-9.758489,0.00158,0.308979,2.384365,1249.086576,0.204745,-0.992583,0.013913,-0.252956,2.189233,127.051541,1.805232,-0.078658,0.068355,-0.000333,2.087846,19.86384,8.844597,0.001224,0.007605,0.339938,2.112401,5.997328,0.982197,0.01653,0.001641,0.015414,1.986455,3.235302,0.21333,0.015954,0.000173,-0.032406,2.739604,2.095485,0.019147,cut-carrot--
55478,9.27113,0.201191,-0.142639,3.751678,1186.706378,26.097357,0.070866,0.117905,-0.648819,2.544341,16.077259,14.115603,-3.141241,0.231576,0.404045,6.645888,402.129989,29.484494,-0.036009,0.033446,-0.187483,2.576194,8.265255,3.601946,-0.012383,0.00921,0.069252,2.901439,3.559885,1.064542,0.038344,0.017449,0.892448,3.600212,5.832726,2.111327,-8.253726,11.646671,-0.094228,2.775482,1056.500908,1513.97093,3.507285,4.899906,-0.346688,2.680294,449.464291,629.767137,4.366296,10.391425,-0.198411,2.858277,559.40685,1343.43928,0.07533,0.043505,0.009907,2.686955,10.796992,5.283963,0.134707,0.253533,-1.177482,3.501447,26.522942,26.520402,-0.170568,0.132939,1.341658,4.014254,27.06784,13.226627,-8.63663,0.033158,0.504927,3.665333,1105.488631,4.314773,-3.825481,0.256449,-0.706666,4.641281,489.662634,33.340546,2.897798,0.152986,-0.327478,4.457277,370.920035,19.877398,-0.039411,0.018636,-0.132482,4.220237,5.064947,2.420026,0.008212,0.000924,-0.529518,3.68287,1.486888,0.11062,0.014373,0.000909,0.193754,2.706,2.205083,0.094733,-9.582953,0.003681,-0.124093,3.874088,1226.618021,0.478621,-0.729569,0.08006,-0.156539,2.448043,93.407109,10.344394,-2.03675,0.127225,0.001762,2.212257,260.728514,16.340802,0.019763,0.01019,0.306854,2.212629,7.71657,1.272582,-0.008713,0.002796,-0.515389,2.811548,3.97909,0.361745,0.015589,0.001411,-0.129471,2.446954,2.596434,0.162717,-9.757811,0.001353,0.295248,2.418034,1248.999758,0.1757,-0.985234,0.012262,-0.128448,2.510041,126.112605,1.583783,-0.052513,0.056466,0.208234,2.631356,12.433176,7.225481,-0.001085,0.007247,0.315012,2.25124,5.778833,0.689054,0.01758,0.001267,0.035083,2.554881,2.483493,0.147243,0.01277,0.000147,-0.055885,2.672873,1.640583,0.018833,cut-carrot--
55744,9.256771,0.097633,0.622428,4.847549,1184.878512,12.248294,0.022767,0.101934,-1.180071,3.550309,17.143208,12.045292,-3.149351,0.109096,-0.278163,5.074935,403.166978,13.54852,-0.062086,0.030233,-0.626058,2.791782,10.512378,3.909605,0.007575,0.009617,0.619746,2.366368,4.424445,1.095852,0.064909,0.009061,1.219507,7.931407,8.574219,1.107338,-8.214296,6.992439,-0.644088,3.955568,1053.897139,826.947234,3.285706,3.697598,-0.72825,4.080759,420.575463,480.778822,4.167755,8.206673,-0.550754,4.182388,533.961787,1059.563785,0.111222,0.0293,-0.041202,3.256914,14.333099,3.766136,0.139615,0.222128,-1.5833,4.237507,26.868857,28.477997,-0.173715,0.122112,1.635011,4.503414,23.656452,14.846477,-8.648421,0.024449,0.571748,4.922281,1107.000513,3.096605,-3.845118,0.15797,-1.085797,8.377723,492.191667,20.284925,2.847247,0.100127,-0.745054,7.526481,364.447679,13.0317,-0.010351,0.013092,-0.20013,5.918102,3.754111,1.506566,0.021477,0.000933,-0.107256,2.539036,2.910793,0.10678,0.016178,0.000856,0.596343,2.490971,2.138135,0.106849,-9.592959,0.003039,-0.559422,5.359853,1227.898712,0.394637,-0.762856,0.041945,0.056477,3.517378,97.676992,5.356585,-2.02798,0.073086,0.454992,2.907144,259.667952,8.790746,0.017699,0.006655,0.506857,3.173823,5.120651,0.850831,-0.001369,0.001717,0.085908,3.146235,2.304262,0.191432,0.008193,0.0007,0.306922,3.478352,1.432173,0.088973,-9.757525,0.000804,0.125715,2.718475,1248.963203,0.104477,-0.989421,0.007724,0.055231,3.274832,126.652782,0.976917,-0.04879,0.029291,-0.060563,3.180711,8.272018,3.779061,-0.00529,0.005392,0.779478,2.706176,4.0029,0.677232,0.017861,0.000794,0.746997,3.103044,2.386146,0.09585,0.005558,0.000168,0.167797,2.016335,0.969275,0.014968,cut-carrot--
56011,9.285462,0.046371,0.172332,6.3135,1188.540232,5.990776,-0.137047,0.028959,-0.866764,3.525254,17.611256,3.727459,-3.08294,0.071791,0.706757,3.968952,394.740608,7.783248,-0.080278,0.025348,-0.892549,3.862525,13.799496,1.949806,0.015251,0.008055,0.761263,2.833161,4.620635,0.769144,0.041777,0.006656,-0.807831,3.911051,5.458296,0.846428,-8.558553,1.701207,-0.221734,5.51339,1095.73705,212.833443,3.010688,2.166139,-1.381014,8.434698,385.410826,281.144962,3.699187,5.03498,-0.763323,7.507574,473.657544,652.2782,0.094929,0.026578,-0.415949,3.711633,15.207876,2.128703,0.076121,0.198348,-2.1561,6.182231,24.75726,20.020964,-0.135511,0.121408,1.921757,5.274814,22.500567,12.526419,-8.662282,0.007406,-0.872835,3.824215,1108.772151,0.96243,-3.809138,0.038498,0.827442,4.060452,487.611636,4.35704,2.766538,0.016727,-0.09436,2.288935,354.13989,1.916719,-0.028202,0.005399,0.962989,4.790934,5.435003,0.439989,0.017724,0.000805,-0.029588,1.819908,3.247197,0.019051,0.012631,0.000833,0.373569,2.360181,2.600998,0.042387,-9.602769,0.002484,-0.781953,6.80418,1229.154487,0.323161,-0.761801,0.022035,-1.017272,6.525167,97.511319,2.863061,-1.954592,0.019853,-0.357583,4.102955,250.22213,2.309652,0.004867,0.002902,1.468203,4.691564,3.021178,0.238586,0.003424,0.000598,0.984422,3.107366,1.653029,0.077648,0.003579,0.000335,1.425566,5.244398,1.080411,0.034375,-9.75899,0.000585,0.169703,3.061679,1249.150754,0.074384,-0.991043,0.004539,0.526717,3.5303,126.875643,0.501434,-0.088003,0.014561,-0.848462,4.604947,11.461613,1.822413,-0.005853,0.004258,1.189664,3.545622,3.904877,0.320676,0.017874,0.000464,0.926364,3.735332,2.557287,0.039553,0.004604,0.000143,0.189209,2.160659,0.777141,0.014899,cut-carrot--
56278,9.310997,0.013873,-2.099736,12.427723,1191.811707,1.649089,-0.077087,0.045533,-0.687037,2.461963,14.803893,3.987605,-3.056826,0.047425,0.899935,3.753163,391.33859,5.363455,-0.085189,0.013356,0.171922,2.131211,11.117711,1.662371,0.043045,0.003288,0.696254,4.96714,5.884822,0.360477,-0.014467,0.004318,0.041183,1.518024,5.15241,0.494894,-8.681398,0.201598,3.21525,16.270641,1111.280569,24.055687,2.816874,0.076116,-1.016504,9.679371,360.56176,9.879339,3.674474,0.103211,1.889706,7.512796,470.412152,12.234804,0.088038,0.020201,-1.37614,4.71788,11.294789,2.617511,-0.104277,0.004038,0.327305,2.24335,13.646971,0.396779,0.014001,0.00254,-1.241564,4.350698,2.683287,0.279987,-8.676297,0.00851,-0.993147,5.267391,1110.569427,0.986287,-3.830109,0.032465,1.034921,4.29904,490.300983,3.490186,2.722849,0.017946,-0.090851,2.996579,348.525325,2.327146,-0.067532,0.025538,2.192674,7.398177,11.166496,2.527547,0.001497,0.003216,1.306423,3.93946,3.579295,0.321957,-0.005607,0.002812,0.981601,3.159132,3.615002,0.286734,-9.597905,0.003864,-1.890211,7.893802,1228.532542,0.476763,-0.769537,0.00854,-0.125306,4.935474,98.524241,1.036846,-1.926338,0.006883,-0.151184,4.384075,246.572469,0.885911,0.014242,0.000802,0.456233,2.415045,1.883313,0.100751,0.001204,0.0005,1.115159,3.499076,1.458233,0.031649,0.012796,0.000177,-1.047309,4.434321,1.724758,0.018443,-9.754232,0.001133,-0.854508,4.03104,1248.542029,0.136226,-1.011893,0.008049,0.727482,3.175422,129.528533,1.021187,-0.141914,0.046384,1.203381,4.498629,18.536701,5.815373,0.00698,0.002517,0.862405,3.154298,2.868932,0.323626,0.035224,0.000816,-1.218381,4.331155,4.513796,0.105351,0.003017,0.000173,-0.445653,2.7147,0.820279,0.014168,cut-carrot--
56544,9.29517,0.004719,-0.036011,2.602725,1189.781834,0.612864,-0.026183,0.043663,-0.303654,2.052746,16.136833,5.60449,-2.915539,0.033845,-0.147283,3.221526,373.189361,4.397459,-0.00164,0.015156,0.282408,1.999178,9.756583,1.929485,0.023289,0.005626,0.465586,2.4394,5.431201,0.728674,-0.04194,0.004665,-0.668168,1.947602,5.989114,0.49469,-8.538892,0.175109,-0.589732,5.208977,1092.990153,22.352075,3.034526,0.765383,-2.944843,11.476008,388.945545,93.053909,3.809867,0.27014,0.926482,9.927594,487.664239,35.137829,0.166576,0.111435,-2.31884,7.534963,27.110241,10.040752,-0.106305,0.00696,1.143789,3.886085,14.153108,0.664372,0.063315,0.023084,-1.972299,5.491591,11.108456,2.085713,-8.647751,0.019046,-1.352247,4.807536,1106.921615,2.146885,-3.914889,0.084057,1.30409,4.085975,501.21582,9.181571,2.6717,0.019307,0.076808,2.632251,341.981946,2.467664,-0.109099,0.030113,1.519254,4.493147,14.181785,3.818672,-0.024511,0.00362,0.445556,2.154989,4.731599,0.449558,-0.033657,0.00564,0.744195,2.639462,4.315544,0.732667,-9.60939,0.004764,-1.513867,6.640581,1230.002539,0.593478,-0.770605,0.008108,0.091391,5.154346,98.674414,0.938628,-1.909043,0.006567,-1.208584,4.470306,244.384475,0.644521,0.000924,0.001032,-0.005614,1.842768,2.374434,0.131759,0.001191,0.00035,0.427501,2.117178,1.519916,0.045487,0.01635,0.000174,-0.721122,3.370569,2.093076,0.022606,-9.759932,0.001444,-0.363,4.492791,1249.271603,0.173359,-1.012723,0.009858,0.264095,2.731295,129.689027,1.033026,-0.19798,0.049245,0.924195,3.750537,25.357356,6.390554,-0.008989,0.003037,0.225742,2.094426,2.761422,0.362586,0.020281,0.002065,0.096495,2.675127,3.245921,0.208236,0.012446,0.000559,-0.621966,2.138517,1.83394,0.06728,cut-carrot--
56811,9.3153,0.004905,0.008073,3.200303,1192.358614,0.631795,0.087144,0.051521,0.504923,2.012561,17.049025,6.327522,-2.91919,0.033033,-0.427498,2.532465,373.727406,3.452127,0.072461,0.006263,0.389668,2.271819,9.689207,0.690019,-0.006902,0.002898,0.947502,2.69907,3.818842,0.354451,-0.072779,0.001269,-0.571218,2.449433,9.531278,0.1005,-8.221279,0.504559,-0.5365,2.598238,1052.557748,57.791687,3.359104,0.990302,-1.655965,5.352448,430.129895,126.526768,4.097049,0.524176,0.091584,5.715044,524.716221,63.271428,-0.027644,0.237399,-0.743098,4.24815,28.629237,23.924161,-0.128989,0.008823,0.564665,2.446103,16.535289,1.134384,0.1346,0.029966,-0.671745,2.021927,17.249791,3.885083,-8.522216,0.062796,-0.714656,2.263268,1090.854917,7.774908,-4.193193,0.287191,0.821397,2.65195,536.840472,35.443298,2.672005,0.027629,-0.811423,4.582863,342.034609,3.397035,-0.125348,0.032775,0.855232,3.90695,19.4241,2.359458,-0.035631,0.002537,0.714209,2.473923,6.08405,0.072666,-0.058588,0.004048,0.603429,2.777016,7.731728,0.470166,-9.614703,0.004778,-1.725759,7.098535,1230.682075,0.616121,-0.751912,0.009576,0.445142,4.031794,96.244783,1.245158,-1.863187,0.011262,-0.349564,2.014537,238.495231,1.408938,-0.016211,0.000641,-0.686353,2.989587,2.081215,0.083,0.003505,0.000587,-0.700784,3.597631,1.723745,0.032325,0.016212,0.000182,-0.601719,3.301262,2.267022,0.010462,-9.75896,0.001437,-0.307246,4.495692,1249.146867,0.185811,-0.984796,0.014054,0.369785,2.064306,126.128131,1.530308,-0.196867,0.049075,0.951385,3.787412,27.064173,4.833927,-0.02776,0.002023,-0.295681,3.310851,3.561126,0.262203,0.007944,0.002081,-0.597813,2.923231,3.709117,0.270525,0.019473,0.00045,-0.357382,1.983264,2.691235,0.042201,cut-carrot--
57078,9.31424,0.005556,-0.037691,2.67768,1192.224856,0.640453,0.247811,0.026817,0.661932,2.547095,32.226598,2.972676,-2.970076,0.039972,-0.738972,2.633794,380.19544,4.887711,0.091325,0.003297,0.005781,2.228264,12.341306,0.180163,-0.005581,0.00298,0.952796,2.669401,3.485032,0.20282,-0.074353,0.000923,-0.146455,2.040949,9.527959,0.116714,-8.02321,0.515749,0.123089,2.325753,1027.115047,62.365638,3.488968,0.952627,-1.386888,4.935193,448.583932,95.520623,4.37328,0.605528,0.758194,5.157873,559.780516,78.73977,-0.128952,0.261881,-1.128253,4.248172,35.417068,33.109894,-0.131763,0.009334,0.349111,2.283238,17.907225,0.638778,0.145151,0.028517,-0.56692,2.051125,23.143706,0.685332,-8.428135,0.05543,0.035049,2.130502,1078.828147,6.288322,-4.414688,0.238197,0.234368,2.315592,565.309612,26.856069,2.674525,0.030323,-0.75722,3.971034,342.340477,3.930296,-0.019005,0.091204,-0.263395,2.592992,22.161118,10.375831,-0.022676,0.00409,0.264306,2.01258,5.235135,0.509914,-0.054873,0.004442,0.560314,2.596405,7.367817,0.499067,-9.614836,0.005002,-1.636574,6.536728,1230.700245,0.601735,-0.730419,0.008834,1.096402,5.409699,93.527023,1.049735,-1.860045,0.011234,-0.226537,2.075331,238.193685,0.644905,-0.014915,0.00072,-0.545384,2.464882,2.490886,0.053005,0.014965,0.001063,-0.151379,1.761406,2.62627,0.126298,0.018016,0.000163,-0.458843,3.611516,2.312962,0.020661,-9.760326,0.001429,-0.391724,4.596035,1249.32198,0.17824,-0.958401,0.013666,0.937156,2.77633,122.747087,1.497964,-0.178889,0.052143,1.054195,3.689253,22.898093,6.780166,-0.022497,0.002262,-0.115288,2.766679,3.221083,0.27346,0.007403,0.002107,-0.631863,2.888926,3.353295,0.109791,0.016671,0.000569,-0.24893,1.820554,2.626614,0.03684,cut-carrot--
57344,9.344695,0.054969,-0.312816,8.066273,1196.121616,7.121571,0.3039,0.042052,0.259262,2.806663,39.328535,4.935004,-2.934835,0.095983,-0.114034,4.27928,375.955398,8.942886,0.080883,0.007726,0.860919,3.846071,10.353916,1.004496,0.017219,0.009692,-1.177767,4.609056,7.167477,1.246214,-0.071854,0.001729,0.972671,4.42258,9.382967,0.170129,-7.817515,2.172211,1.128933,6.856119,1001.148285,266.386697,3.587629,1.043367,-0.916695,3.935261,459.730674,128.172604,4.929299,1.150373,0.31141,3.919426,630.965174,149.293969,-0.180017,0.305854,-1.041139,3.650722,36.929335,26.551198,-0.140079,0.013005,0.806601,3.175747,17.978285,1.663804,0.184303,0.021541,-0.422861,2.275065,23.594545,2.798255,-8.347132,0.039304,0.050481,2.856187,1068.454413,4.379684,-4.502541,0.275199,-0.472587,4.296587,576.851905,26.170826,2.779632,0.105682,-1.046044,4.350065,355.893067,12.6113,0.058545,0.100908,-0.107343,2.017287,18.148786,9.967756,0.019345,0.004388,0.18884,2.637625,4.862803,0.543514,-0.011975,0.008186,0.20917,2.864694,6.396615,1.006181,-9.615523,0.003482,-1.063663,4.962541,1230.786999,0.452534,-0.717795,0.004034,1.077504,3.961675,91.897282,0.468341,-1.859178,0.020059,0.46062,3.298676,237.977948,2.584708,-0.009672,0.000828,-0.527436,2.484618,1.887257,0.102183,0.029527,0.001207,0.29043,2.366499,4.005723,0.129024,0.015512,0.000121,-0.161557,3.183565,2.074372,0.010013,-9.768626,0.000881,1.350648,6.636592,1250.384322,0.108775,-0.926038,0.004842,0.658441,3.286496,118.581345,0.447327,-0.140567,0.022482,1.932819,7.618301,18.833633,2.432113,-0.006594,0.001908,-0.247765,2.482815,3.530508,0.245827,-0.001786,0.001003,0.339172,2.111614,2.425296,0.125861,0.010925,0.000691,-0.502593,1.847038,2.000235,0.08295,cut-carrot--
57611,9.327127,0.096478,0.157914,4.437383,1193.87251,12.534103,0.483951,0.043685,-0.408515,2.468755,61.964917,5.642633,-2.914163,0.170945,-1.119617,5.097901,373.037043,21.941317,0.043243,0.016711,0.639297,2.826339,6.626566,1.962359,0.039176,0.008881,-0.911037,4.42911,5.585595,1.058914,-0.050269,0.006323,-0.731068,4.139046,6.70497,0.765847,-7.196013,6.681116,0.056264,4.394453,921.404436,859.726062,3.465379,0.706022,0.122424,3.219329,443.827753,88.176576,5.506783,1.023308,-0.834623,3.149296,704.878205,132.838335,-0.323272,0.106465,0.087878,2.095371,41.425148,13.783188,-0.095422,0.036144,-0.332801,3.201663,12.234915,4.691762,0.121632,0.015329,-0.376023,1.86217,15.871055,1.842667,-8.361142,0.082702,-0.028854,4.828792,1070.227682,10.718432,-4.40063,0.624894,-1.047627,5.114721,563.286551,81.161361,2.846149,0.24913,-0.143331,5.023168,364.368039,31.701188,0.140185,0.127363,-0.264201,3.002374,22.865721,13.373962,0.05729,0.002693,-0.780817,4.337664,7.642669,0.276762,0.013706,0.004703,-0.280767,2.811464,3.492948,0.508678,-9.592315,0.003871,-0.840248,3.044934,1227.816365,0.502763,-0.712809,0.016892,0.158555,4.813028,91.241378,2.19254,-1.973797,0.060626,0.844398,3.125668,252.648455,7.864139,0.008003,0.002416,-1.004572,3.924549,2.911748,0.313985,0.044675,0.001175,-0.313117,3.325751,5.863491,0.126226,0.012111,0.000244,0.101856,3.375444,1.551032,0.031789,-9.761967,0.000807,0.805576,5.970957,1249.531837,0.104677,-0.944057,0.008939,1.539177,5.508703,120.839634,1.160977,-0.105785,0.017295,1.705401,7.297348,13.599306,2.223651,0.015471,0.003185,-0.689237,3.409833,2.967381,0.404249,0.01288,0.000487,0.144601,2.02335,1.860155,0.051612,-0.003098,0.000301,-1.051664,3.844269,0.910115,0.028503,cut-carrot--
57878,9.333501,0.155926,-0.04137,2.806117,1194.688575,20.260721,0.561942,0.0608,0.307389,4.000452,72.001878,7.741935,-2.845894,0.268932,-0.659949,3.808145,364.389265,33.641271,0.02675,0.020481,0.052752,2.519338,7.661538,2.379202,0.049785,0.010429,-0.529153,3.216229,6.391473,1.35234,-0.04052,0.009189,-0.161383,2.921044,5.548024,1.133337,-6.928612,11.038954,0.148574,3.320712,886.931702,1433.473938,3.25513,0.887857,0.109223,2.601893,417.424626,105.296205,5.7358,1.690145,-0.238699,3.186155,734.231621,218.645421,-0.16279,0.078762,0.845697,3.050341,21.578222,9.743086,-0.001731,0.065286,-0.354505,2.751446,12.973715,7.106965,0.048933,0.009177,-0.213827,2.671764,7.03861,1.029865,-8.440546,0.088926,-0.347543,4.770918,1080.390729,11.540733,-4.231733,0.798871,-0.316785,3.653133,541.869524,100.305658,2.817728,0.388597,-0.063533,3.855544,360.781193,49.247212,0.109593,0.17996,0.271796,2.895145,20.830126,23.369315,0.058205,0.002899,-0.409514,4.411625,7.947347,0.255552,0.024023,0.00395,-0.321868,2.792092,3.922054,0.419593,-9.575886,0.004345,-0.246443,2.323166,1225.71344,0.564358,-0.734001,0.044069,0.354212,3.310345,94.018124,5.533559,-2.105409,0.083601,0.471039,2.403824,269.505411,10.759994,0.004874,0.005488,0.733572,4.235943,4.28841,0.683858,0.048362,0.001469,0.267364,3.149811,6.223615,0.184656,0.009995,0.000615,0.453488,3.322201,1.54474,0.080005,-9.758449,0.001015,0.550769,4.794145,1249.081539,0.12925,-0.999696,0.010884,0.876939,3.03954,127.964042,1.403359,-0.1094,0.031342,1.269375,4.268944,14.408988,3.892705,0.012407,0.004954,0.278884,3.180999,3.890613,0.60542,0.017249,0.000489,0.532018,2.432787,2.213853,0.0632,-0.005926,0.000177,-0.545727,2.766844,0.989841,0.016608,cut-carrot--
58144,9.329672,0.227912,-0.07366,2.056804,1194.198227,29.627721,0.602348,0.0982,0.715401,4.418136,77.257284,12.385717,-2.751942,0.398732,0.176528,4.164892,352.261866,51.699143,0.02831,0.027898,-0.048275,2.44939,9.108831,3.610982,0.036033,0.013804,-0.401215,2.444645,6.633532,1.782135,-0.038459,0.012804,0.161704,2.343561,5.624473,1.547902,-6.797181,19.687446,0.061657,2.549429,870.568036,2545.394379,3.126184,1.215751,0.031809,2.506427,400.179515,157.743247,5.802074,3.037735,0.129051,2.485276,742.66581,395.022884,-0.083465,0.061826,1.783382,6.257626,13.867867,6.800548,0.025871,0.108115,-0.451081,2.304147,19.410276,13.973602,0.052403,0.011765,-0.087049,2.39198,7.278819,1.403077,-8.494258,0.123311,-0.494015,3.676579,1087.273249,15.764481,-4.123626,1.139856,0.07642,2.835201,527.889549,147.154279,2.786828,0.641356,0.455975,4.003229,356.73194,83.194134,-0.013662,0.195527,-0.116431,2.855932,20.924613,24.811433,0.041322,0.004489,-0.164469,3.500701,5.289476,0.584123,0.018443,0.004898,-0.183492,2.294073,3.794112,0.609334,-9.562852,0.005057,-0.086694,2.333215,1224.045119,0.653341,-0.730005,0.073605,0.407769,2.385204,93.450923,9.540788,-2.174538,0.108917,0.153421,2.066362,278.343275,14.142552,-0.004604,0.008143,0.516759,2.604988,6.409485,1.048393,0.040976,0.002067,0.22906,2.461468,5.24852,0.26825,0.008577,0.00091,0.190504,2.29564,1.769417,0.118397,-9.757142,0.001224,0.456528,3.951799,1248.914177,0.159371,-1.023851,0.011566,0.708294,2.724985,131.068896,1.437666,-0.127553,0.060191,0.449774,3.08267,16.36164,7.80966,0.006527,0.006066,0.177072,2.497766,5.940092,0.786814,0.01167,0.000959,0.490828,2.421287,2.0576,0.123553,0.001004,0.000307,-0.257942,2.242728,1.179661,0.039045,cut-carrot--
58411,9.322433,0.301069,-0.246581,2.478863,1193.274953,39.021414,0.609518,0.219431,1.383001,5.526333,78.057337,28.437946,-2.688991,0.454384,0.015991,3.644379,344.248471,58.457066,0.048048,0.040485,0.162424,2.094627,12.011613,4.926518,-0.007769,0.019026,1.169711,4.89149,7.885818,2.257954,-0.009728,0.01621,0.380012,2.242481,6.744172,2.104405,-7.286542,26.556881,0.076305,2.116746,932.769332,3450.813616,3.065966,2.346116,0.215754,3.269685,392.953836,298.71006,5.474133,7.109368,0.129142,3.136743,702.184728,891.172121,-0.014924,0.030304,0.974202,9.438125,7.068227,3.91345,0.017806,0.127128,-0.269672,2.098497,24.479939,15.209443,0.037826,0.011747,-0.199212,2.437588,7.653592,1.452805,-8.502186,0.134287,-0.551592,3.268188,1088.281153,17.421969,-4.190078,1.518796,0.417553,3.109327,536.330502,197.486077,2.62996,0.784445,0.425508,3.590243,336.672634,101.610054,-0.102319,0.216925,0.059563,3.56897,23.631439,27.953513,0.011304,0.004212,-0.763827,4.342321,3.200125,0.505657,-0.006999,0.003407,0.156298,2.003102,2.710371,0.442961,-9.553647,0.00592,-0.192674,2.7422,1222.867603,0.741464,-0.681075,0.102213,0.309095,2.063674,87.367845,12.764218,-2.202199,0.121372,-0.080766,1.916514,281.915849,15.475302,-0.010708,0.014009,0.171486,1.960886,9.080753,1.819528,0.026226,0.003581,0.274178,2.052037,4.901227,0.454724,0.009267,0.001511,-0.1532,1.952604,2.738887,0.193097,-9.757259,0.001318,0.169491,2.609092,1248.929319,0.167259,-1.029841,0.014646,0.051007,2.631187,131.834671,1.841555,-0.164799,0.084121,0.586873,2.863607,21.333742,10.778079,-0.005838,0.007934,-0.005576,2.152875,6.635733,1.031632,0.00164,0.002268,0.813027,3.222331,3.454833,0.274867,0.008918,0.000302,0.288288,2.463112,1.280524,0.033872,cut-carrot--
58678,9.35468,0.36632,-0.23402,2.867113,1197.400455,47.577887,0.567514,0.276771,0.948679,3.92221,72.65171,35.966343,-2.788067,0.610358,0.40067,4.158133,356.946382,78.530278,0.09327,0.049609,0.400382,2.619077,12.011092,6.42548,-0.00345,0.021355,0.815921,4.4542,6.62924,2.776359,0.01518,0.024161,0.438673,2.902521,7.874528,3.08619,-7.751136,35.250777,-0.203946,2.235284,994.130329,4521.246127,3.132155,3.047177,0.1118,2.855272,400.938343,395.964168,5.492151,11.061789,-0.33854,2.603269,703.29047,1432.00159,0.029111,0.045561,0.446216,6.081916,8.64275,5.592317,0.058459,0.21536,-0.6675,3.010622,30.988142,27.983945,0.023475,0.023673,0.112596,3.150992,11.457451,3.078377,-8.462434,0.111125,0.069296,2.505108,1083.192892,14.444784,-4.389764,1.438185,0.20236,2.888,561.922341,186.449713,2.527361,0.780319,0.136507,3.628823,323.521737,101.271231,-0.198487,0.202632,0.392398,2.519222,25.813114,26.018834,-0.023467,0.002501,0.16399,2.969166,3.006436,0.324908,-0.004675,0.003866,0.228568,1.988486,4.19642,0.49534,-9.550968,0.006815,-0.1349,2.571693,1222.524413,0.865292,-0.680475,0.128987,0.204342,1.835446,87.134833,16.678333,-2.183141,0.184186,0.182274,2.024819,279.537292,23.105171,-0.000304,0.016768,0.063994,1.981439,9.94502,2.1763,0.005241,0.004458,0.292254,1.767505,4.836192,0.577274,0.015521,0.001857,-0.028524,1.736928,3.418368,0.2414,-9.757903,0.001586,0.332474,2.603795,1249.011676,0.202811,-1.009055,0.017345,-0.539184,3.565114,129.160805,2.248368,-0.132158,0.123621,0.03663,2.572699,26.362641,16.066308,-0.00827,0.006976,0.102968,2.238923,5.736637,0.898971,-0.001097,0.002735,0.653512,2.580794,3.885544,0.354596,0.016646,0.000202,0.223159,2.390682,2.196619,0.021722,cut-carrot--
58944,9.310347,0.3416,-0.412297,3.230677,1191.728804,44.255717,0.461913,0.290667,0.505194,3.135294,59.204887,37.650599,-2.829074,0.544107,0.414301,4.723098,362.144657,70.487022,0.080791,0.064922,0.765406,3.084867,13.622712,8.433188,-0.039455,0.026507,0.695491,3.407141,8.006387,3.443947,0.039421,0.025234,0.465654,2.947154,8.303917,3.277867,-7.518107,34.51104,-0.152188,2.245094,962.337188,4486.93894,3.186248,4.15592,0.226679,2.586904,408.169031,536.138436,5.481361,13.127656,-0.341167,2.196457,701.810846,1702.642766,0.006007,0.080019,0.225687,5.355628,9.630455,10.240712,0.130278,0.322623,-0.725331,2.559023,31.282512,41.845814,-0.024711,0.057465,0.599915,2.900772,16.027749,7.277262,-8.428325,0.101895,0.067077,3.428192,1078.825672,13.286528,-4.48898,1.234652,0.038248,3.455644,574.596196,160.559916,2.458082,0.682084,0.110748,4.046144,314.640843,88.638525,-0.098485,0.201177,0.741404,2.954437,19.943284,24.362971,-0.031533,0.001922,0.243977,3.405755,4.175895,0.2317,0.001743,0.003796,0.29464,2.182641,3.921626,0.484118,-9.5597,0.007118,-0.232564,2.758701,1223.641662,0.921793,-0.674116,0.114515,0.157993,1.988838,86.29745,14.861505,-2.168739,0.160886,0.269368,2.427353,277.619825,20.734322,0.006297,0.015254,0.092347,2.109982,8.233637,1.983311,-0.019776,0.004646,-0.139827,1.689779,4.388263,0.593865,0.016661,0.00171,-0.028223,1.801632,2.845702,0.222338,-9.759741,0.001568,0.299582,2.511818,1249.246902,0.203871,-0.972013,0.01727,-0.363868,3.236078,124.420048,2.236302,-0.077471,0.125995,0.284102,2.589416,22.711459,16.371856,0.005072,0.00658,0.206648,2.277091,4.586608,0.847288,-0.010564,0.002801,0.253947,2.205682,3.770781,0.357962,0.024841,0.000221,0.218311,2.307979,3.196621,0.027115,cut-carrot--
59211,9.343107,0.28593,-0.353018,4.077795,1195.923994,36.94003,0.220451,0.38932,0.035403,2.242318,29.472992,49.475671,-2.952954,0.431037,-0.000892,5.292536,377.994808,55.851512,0.053685,0.070886,0.525263,2.413557,13.405854,9.216629,-0.059347,0.025915,0.466249,3.20832,7.701114,3.344413,0.056201,0.025903,0.338734,2.681633,10.132987,3.231591,-8.108374,28.29706,-0.285866,2.72409,1039.698943,3619.276556,2.976837,5.047139,0.1444,2.119951,381.333489,652.722023,5.065645,14.15511,-0.423496,2.211667,648.583703,1836.88468,0.029463,0.078279,0.439414,5.697522,8.985794,10.177004,0.131057,0.374165,-0.524124,2.178335,34.778478,48.122229,-0.051046,0.087371,0.358273,2.109345,20.367982,11.362622,-8.388251,0.063198,0.12051,4.944564,1073.696545,8.251207,-4.563504,0.822247,0.27143,5.308761,584.17721,106.065092,2.481265,0.47968,0.100964,4.601726,317.735629,61.028363,-0.077788,0.158441,1.167035,4.255654,17.242233,20.380969,-0.03348,0.001185,0.957588,3.620746,4.377164,0.141522,0.013649,0.003582,0.432899,2.669551,3.724016,0.465744,-9.578726,0.007814,-0.342008,2.707408,1226.076936,1.01611,-0.671197,0.088953,-0.081251,2.300585,85.933513,11.511478,-2.04665,0.167079,0.59658,2.712773,262.093587,20.711307,0.007902,0.012957,-0.032141,2.550963,6.758197,1.680153,-0.038925,0.003791,-0.666837,2.467359,4.9826,0.492945,0.018655,0.001398,-0.047029,2.244665,2.420803,0.179415,-9.764676,0.001586,0.156943,2.259664,1249.87847,0.206217,-0.923484,0.021397,-0.203009,1.986693,118.22645,2.705547,0.008091,0.120106,0.534979,3.054025,18.209493,15.60345,-0.002227,0.006137,-0.036346,2.366476,4.204627,0.785472,-0.011401,0.002515,0.345362,2.490019,2.965149,0.315453,0.03112,0.000291,0.143987,2.948405,3.993801,0.03658,cut-carrot--
59478,9.237819,0.2026,-0.716814,5.409088,1182.456014,25.779105,0.061317,0.271369,-0.328959,2.797617,25.316584,33.265395,-3.159578,0.300773,0.117726,7.379249,404.455404,38.749171,0.060549,0.061816,0.609352,2.937672,14.200837,7.705829,-0.043544,0.016957,0.258639,4.112115,7.284425,1.855889,0.081635,0.024321,0.545753,3.022575,10.959511,3.151651,-7.558917,21.383792,-0.298554,3.617877,969.749325,2713.104464,3.16481,4.121129,0.337296,2.502064,405.530023,530.28807,5.393965,10.835636,-0.40845,2.540569,693.056466,1351.28781,0.047045,0.073869,-0.091193,5.452633,9.592403,9.357182,0.131365,0.384325,-0.472018,2.114136,37.645938,49.834043,-0.076372,0.087251,0.150947,2.025082,21.06333,11.255275,-8.386732,0.044755,0.294472,8.340273,1073.503277,5.768849,-4.53457,0.374299,-0.740134,6.321382,580.439305,48.418898,2.556741,0.29907,-0.710814,5.394854,327.283619,38.67569,-0.014415,0.094589,1.264063,5.364942,12.868825,11.537649,-0.038541,0.001051,0.782659,3.673618,5.060061,0.116558,0.01221,0.003886,0.904804,4.005913,3.839277,0.426631,-9.604842,0.006486,-0.173921,3.1257,1229.419891,0.837064,-0.700642,0.066416,0.006476,2.827175,89.741428,8.467706,-1.937382,0.17752,0.852368,3.32565,248.008219,22.901456,0.007392,0.00741,-0.605391,3.627769,4.214985,0.939745,-0.030327,0.003572,-0.24428,2.197374,4.763974,0.343375,0.019098,0.000819,-0.09743,3.175127,2.471628,0.104793,-9.76904,0.001414,-0.040046,2.329798,1250.437233,0.181331,-0.854168,0.025188,0.122631,1.864093,109.344692,3.236394,0.11337,0.068595,0.304018,3.443052,16.120946,8.816305,-0.004691,0.004963,-0.252623,2.258434,3.943607,0.645332,-0.005259,0.001299,0.430372,3.006594,1.661992,0.158338,0.029223,0.000364,0.231979,2.688755,3.898827,0.028189,cut-carrot--
59744,9.25672,0.135624,-0.10594,1.812336,1184.875098,17.072506,-0.193826,0.145503,0.016832,2.219978,25.078784,18.707497,-3.218709,0.146539,-0.191719,3.713582,412.181205,16.616323,-0.064335,0.064019,0.056746,1.952392,15.840791,7.151113,-0.068773,0.011509,1.062428,4.478701,9.0901,1.415075,0.027242,0.022376,-0.400303,1.759544,8.500487,2.722292,-7.799237,9.011736,-0.371921,3.098839,999.860758,1122.385912,3.129443,3.392411,0.474224,2.920335,400.598134,440.746986,4.901956,6.52846,-0.366958,3.120371,627.622546,845.659055,0.217561,0.177128,-0.310259,2.521812,30.84975,20.236744,-0.060015,0.378856,-0.799685,2.553244,34.982526,48.890837,-0.023636,0.093397,0.477372,2.056149,17.547065,11.792305,-8.318633,0.100136,-1.853016,7.751567,1064.827918,11.569805,-4.594373,0.27638,0.288253,2.879044,588.329306,31.384843,2.584334,0.194905,0.028509,2.453741,330.82953,24.979988,-0.005789,0.037843,-0.520409,3.70821,12.639455,4.803394,-0.021902,0.004471,-1.1579,5.004693,3.54931,0.506142,-0.026433,0.007215,0.473812,2.24356,5.788922,0.787727,-9.64918,0.007716,0.520779,2.973216,1235.095616,0.980014,-0.648419,0.042846,-0.158733,3.347619,82.998859,5.568104,-1.998054,0.177446,0.46128,2.424412,257.294163,10.507506,-0.010388,0.003675,0.301828,2.632222,4.008665,0.472799,-0.080162,0.027569,1.984702,6.380583,12.609016,2.733502,0.002714,0.001879,1.456524,4.47695,2.423785,0.17106,-9.775145,0.001302,-0.489596,3.297042,1251.218699,0.165929,-0.826406,0.019396,0.278025,2.19997,105.926032,2.031489,0.145221,0.037514,-0.146059,2.467815,18.621114,4.85857,-0.018031,0.003914,-0.313167,2.295529,3.561496,0.50895,0.011526,0.002113,-0.655617,3.164567,2.542912,0.268461,0.033807,0.000416,0.372579,2.54071,4.355085,0.050335,cut-carrot--
60011,9.165052,0.157583,-0.21468,1.847311,1173.137527,20.084602,-0.134265,0.189844,-0.052688,2.040611,27.990997,20.491186,-3.388488,0.153425,0.266651,3.544111,433.74391,19.711987,-0.100353,0.046922,-0.413255,2.276312,15.100284,6.037072,-0.08119,0.006742,-0.203667,2.387504,11.135277,0.623065,-0.00534,0.021909,-0.482022,2.074688,9.213858,2.841919,-8.028058,5.416653,0.800152,2.59053,1027.736571,699.609333,3.431267,2.335792,1.052969,3.508486,439.243246,303.157633,4.646847,3.352691,0.118023,4.336825,595.834017,416.37711,0.293523,0.130936,-0.509639,1.912185,41.343028,12.301111,-0.150812,0.216323,-0.516668,2.470058,27.475499,22.061494,0.03567,0.057855,0.903385,3.596929,16.211765,7.398805,-8.235452,0.163526,-1.260273,4.344779,1054.13939,21.233477,-4.708739,0.281896,0.30319,2.261828,602.770424,35.669862,2.630475,0.189541,0.054007,2.62355,336.712828,24.523125,-0.08011,0.021662,0.34547,2.689667,11.296278,2.46026,-0.021499,0.004687,-1.048804,4.568902,3.560831,0.592686,-0.036326,0.006626,0.348327,2.205569,6.261589,0.582415,-9.65106,0.013242,-0.401313,3.553431,1235.339114,1.58987,-0.709644,0.060618,0.18348,3.811074,91.42725,6.167202,-1.398313,1.360777,-1.630823,5.498111,187.987493,124.504335,0.000463,0.002671,0.065683,2.25088,3.371427,0.347415,-0.159919,0.060424,1.035014,2.492578,20.944164,7.545161,-0.015603,0.003362,0.885808,2.288992,4.045196,0.426229,-9.786048,0.001571,-0.232484,4.619005,1252.614299,0.199564,-0.735165,0.022513,0.330641,2.749796,94.17449,2.708459,0.077478,0.05545,-0.162103,2.164536,14.035594,6.399812,-0.016119,0.002781,0.077785,2.416432,3.455292,0.351939,0.024419,0.001596,-0.760885,3.199709,3.459153,0.172674,0.033816,0.000499,0.150004,2.123201,4.394356,0.055818,cut-carrot--
[truncated: 1,685,861 more chars]
