# Supplementary material for: Computational State Space Models for Activity and Intention Recognition. A Feasibility Study
Source: PLoS One. 2014 Nov 5;9(11):e109381. doi: 10.1371/journal.pone.0109381 (PMC4220990; doi:10.1371/journal.pone.0109381)
Supplement: Data S1 — Observation model and pre-processed sensor data. (ZIP) [file pone.0109381.s022.zip › Data/Original/features_7.arff]

@relation s7

@attribute time numeric
@attribute Sensor_T8_Acceleration_X_mean numeric
@attribute Sensor_T8_Acceleration_X_variance numeric
@attribute Sensor_T8_Acceleration_X_skewness numeric
@attribute Sensor_T8_Acceleration_X_kurtosis numeric
@attribute Sensor_T8_Acceleration_X_peak numeric
@attribute Sensor_T8_Acceleration_X_energy numeric
@attribute Sensor_T8_Acceleration_Y_mean numeric
@attribute Sensor_T8_Acceleration_Y_variance numeric
@attribute Sensor_T8_Acceleration_Y_skewness numeric
@attribute Sensor_T8_Acceleration_Y_kurtosis numeric
@attribute Sensor_T8_Acceleration_Y_peak numeric
@attribute Sensor_T8_Acceleration_Y_energy numeric
@attribute Sensor_T8_Acceleration_Z_mean numeric
@attribute Sensor_T8_Acceleration_Z_variance numeric
@attribute Sensor_T8_Acceleration_Z_skewness numeric
@attribute Sensor_T8_Acceleration_Z_kurtosis numeric
@attribute Sensor_T8_Acceleration_Z_peak numeric
@attribute Sensor_T8_Acceleration_Z_energy numeric
@attribute Sensor_T8_AngularVelocity_X_mean numeric
@attribute Sensor_T8_AngularVelocity_X_variance numeric
@attribute Sensor_T8_AngularVelocity_X_skewness numeric
@attribute Sensor_T8_AngularVelocity_X_kurtosis numeric
@attribute Sensor_T8_AngularVelocity_X_peak numeric
@attribute Sensor_T8_AngularVelocity_X_energy numeric
@attribute Sensor_T8_AngularVelocity_Y_mean numeric
@attribute Sensor_T8_AngularVelocity_Y_variance numeric
@attribute Sensor_T8_AngularVelocity_Y_skewness numeric
@attribute Sensor_T8_AngularVelocity_Y_kurtosis numeric
@attribute Sensor_T8_AngularVelocity_Y_peak numeric
@attribute Sensor_T8_AngularVelocity_Y_energy numeric
@attribute Sensor_T8_AngularVelocity_Z_mean numeric
@attribute Sensor_T8_AngularVelocity_Z_variance numeric
@attribute Sensor_T8_AngularVelocity_Z_skewness numeric
@attribute Sensor_T8_AngularVelocity_Z_kurtosis numeric
@attribute Sensor_T8_AngularVelocity_Z_peak numeric
@attribute Sensor_T8_AngularVelocity_Z_energy numeric
@attribute Sensor_RightForeArm_Acceleration_X_mean numeric
@attribute Sensor_RightForeArm_Acceleration_X_variance numeric
@attribute Sensor_RightForeArm_Acceleration_X_skewness numeric
@attribute Sensor_RightForeArm_Acceleration_X_kurtosis numeric
@attribute Sensor_RightForeArm_Acceleration_X_peak numeric
@attribute Sensor_RightForeArm_Acceleration_X_energy numeric
@attribute Sensor_RightForeArm_Acceleration_Y_mean numeric
@attribute Sensor_RightForeArm_Acceleration_Y_variance numeric
@attribute Sensor_RightForeArm_Acceleration_Y_skewness numeric
@attribute Sensor_RightForeArm_Acceleration_Y_kurtosis numeric
@attribute Sensor_RightForeArm_Acceleration_Y_peak numeric
@attribute Sensor_RightForeArm_Acceleration_Y_energy numeric
@attribute Sensor_RightForeArm_Acceleration_Z_mean numeric
@attribute Sensor_RightForeArm_Acceleration_Z_variance numeric
@attribute Sensor_RightForeArm_Acceleration_Z_skewness numeric
@attribute Sensor_RightForeArm_Acceleration_Z_kurtosis numeric
@attribute Sensor_RightForeArm_Acceleration_Z_peak numeric
@attribute Sensor_RightForeArm_Acceleration_Z_energy numeric
@attribute Sensor_RightForeArm_AngularVelocity_X_mean numeric
@attribute Sensor_RightForeArm_AngularVelocity_X_variance numeric
@attribute Sensor_RightForeArm_AngularVelocity_X_skewness numeric
@attribute Sensor_RightForeArm_AngularVelocity_X_kurtosis numeric
@attribute Sensor_RightForeArm_AngularVelocity_X_peak numeric
@attribute Sensor_RightForeArm_AngularVelocity_X_energy numeric
@attribute Sensor_RightForeArm_AngularVelocity_Y_mean numeric
@attribute Sensor_RightForeArm_AngularVelocity_Y_variance numeric
@attribute Sensor_RightForeArm_AngularVelocity_Y_skewness numeric
@attribute Sensor_RightForeArm_AngularVelocity_Y_kurtosis numeric
@attribute Sensor_RightForeArm_AngularVelocity_Y_peak numeric
@attribute Sensor_RightForeArm_AngularVelocity_Y_energy numeric
@attribute Sensor_RightForeArm_AngularVelocity_Z_mean numeric
@attribute Sensor_RightForeArm_AngularVelocity_Z_variance numeric
@attribute Sensor_RightForeArm_AngularVelocity_Z_skewness numeric
@attribute Sensor_RightForeArm_AngularVelocity_Z_kurtosis numeric
@attribute Sensor_RightForeArm_AngularVelocity_Z_peak numeric
@attribute Sensor_RightForeArm_AngularVelocity_Z_energy numeric
@attribute Sensor_LeftForeArm_Acceleration_X_mean numeric
@attribute Sensor_LeftForeArm_Acceleration_X_variance numeric
@attribute Sensor_LeftForeArm_Acceleration_X_skewness numeric
@attribute Sensor_LeftForeArm_Acceleration_X_kurtosis numeric
@attribute Sensor_LeftForeArm_Acceleration_X_peak numeric
@attribute Sensor_LeftForeArm_Acceleration_X_energy numeric
@attribute Sensor_LeftForeArm_Acceleration_Y_mean numeric
@attribute Sensor_LeftForeArm_Acceleration_Y_variance numeric
@attribute Sensor_LeftForeArm_Acceleration_Y_skewness numeric
@attribute Sensor_LeftForeArm_Acceleration_Y_kurtosis numeric
@attribute Sensor_LeftForeArm_Acceleration_Y_peak numeric
@attribute Sensor_LeftForeArm_Acceleration_Y_energy numeric
@attribute Sensor_LeftForeArm_Acceleration_Z_mean numeric
@attribute Sensor_LeftForeArm_Acceleration_Z_variance numeric
@attribute Sensor_LeftForeArm_Acceleration_Z_skewness numeric
@attribute Sensor_LeftForeArm_Acceleration_Z_kurtosis numeric
@attribute Sensor_LeftForeArm_Acceleration_Z_peak numeric
@attribute Sensor_LeftForeArm_Acceleration_Z_energy numeric
@attribute Sensor_LeftForeArm_AngularVelocity_X_mean numeric
@attribute Sensor_LeftForeArm_AngularVelocity_X_variance numeric
@attribute Sensor_LeftForeArm_AngularVelocity_X_skewness numeric
@attribute Sensor_LeftForeArm_AngularVelocity_X_kurtosis numeric
@attribute Sensor_LeftForeArm_AngularVelocity_X_peak numeric
@attribute Sensor_LeftForeArm_AngularVelocity_X_energy numeric
@attribute Sensor_LeftForeArm_AngularVelocity_Y_mean numeric
@attribute Sensor_LeftForeArm_AngularVelocity_Y_variance numeric
@attribute Sensor_LeftForeArm_AngularVelocity_Y_skewness numeric
@attribute Sensor_LeftForeArm_AngularVelocity_Y_kurtosis numeric
@attribute Sensor_LeftForeArm_AngularVelocity_Y_peak numeric
@attribute Sensor_LeftForeArm_AngularVelocity_Y_energy numeric
@attribute Sensor_LeftForeArm_AngularVelocity_Z_mean numeric
@attribute Sensor_LeftForeArm_AngularVelocity_Z_variance numeric
@attribute Sensor_LeftForeArm_AngularVelocity_Z_skewness numeric
@attribute Sensor_LeftForeArm_AngularVelocity_Z_kurtosis numeric
@attribute Sensor_LeftForeArm_AngularVelocity_Z_peak numeric
@attribute Sensor_LeftForeArm_AngularVelocity_Z_energy numeric
@attribute Sensor_RightLowerLeg_Acceleration_X_mean numeric
@attribute Sensor_RightLowerLeg_Acceleration_X_variance numeric
@attribute Sensor_RightLowerLeg_Acceleration_X_skewness numeric
@attribute Sensor_RightLowerLeg_Acceleration_X_kurtosis numeric
@attribute Sensor_RightLowerLeg_Acceleration_X_peak numeric
@attribute Sensor_RightLowerLeg_Acceleration_X_energy numeric
@attribute Sensor_RightLowerLeg_Acceleration_Y_mean numeric
@attribute Sensor_RightLowerLeg_Acceleration_Y_variance numeric
@attribute Sensor_RightLowerLeg_Acceleration_Y_skewness numeric
@attribute Sensor_RightLowerLeg_Acceleration_Y_kurtosis numeric
@attribute Sensor_RightLowerLeg_Acceleration_Y_peak numeric
@attribute Sensor_RightLowerLeg_Acceleration_Y_energy numeric
@attribute Sensor_RightLowerLeg_Acceleration_Z_mean numeric
@attribute Sensor_RightLowerLeg_Acceleration_Z_variance numeric
@attribute Sensor_RightLowerLeg_Acceleration_Z_skewness numeric
@attribute Sensor_RightLowerLeg_Acceleration_Z_kurtosis numeric
@attribute Sensor_RightLowerLeg_Acceleration_Z_peak numeric
@attribute Sensor_RightLowerLeg_Acceleration_Z_energy numeric
@attribute Sensor_RightLowerLeg_AngularVelocity_X_mean numeric
@attribute Sensor_RightLowerLeg_AngularVelocity_X_variance numeric
@attribute Sensor_RightLowerLeg_AngularVelocity_X_skewness numeric
@attribute Sensor_RightLowerLeg_AngularVelocity_X_kurtosis numeric
@attribute Sensor_RightLowerLeg_AngularVelocity_X_peak numeric
@attribute Sensor_RightLowerLeg_AngularVelocity_X_energy numeric
@attribute Sensor_RightLowerLeg_AngularVelocity_Y_mean numeric
@attribute Sensor_RightLowerLeg_AngularVelocity_Y_variance numeric
@attribute Sensor_RightLowerLeg_AngularVelocity_Y_skewness numeric
@attribute Sensor_RightLowerLeg_AngularVelocity_Y_kurtosis numeric
@attribute Sensor_RightLowerLeg_AngularVelocity_Y_peak numeric
@attribute Sensor_RightLowerLeg_AngularVelocity_Y_energy numeric
@attribute Sensor_RightLowerLeg_AngularVelocity_Z_mean numeric
@attribute Sensor_RightLowerLeg_AngularVelocity_Z_variance numeric
@attribute Sensor_RightLowerLeg_AngularVelocity_Z_skewness numeric
@attribute Sensor_RightLowerLeg_AngularVelocity_Z_kurtosis numeric
@attribute Sensor_RightLowerLeg_AngularVelocity_Z_peak numeric
@attribute Sensor_RightLowerLeg_AngularVelocity_Z_energy numeric
@attribute Sensor_LeftLowerLeg_Acceleration_X_mean numeric
@attribute Sensor_LeftLowerLeg_Acceleration_X_variance numeric
@attribute Sensor_LeftLowerLeg_Acceleration_X_skewness numeric
@attribute Sensor_LeftLowerLeg_Acceleration_X_kurtosis numeric
@attribute Sensor_LeftLowerLeg_Acceleration_X_peak numeric
@attribute Sensor_LeftLowerLeg_Acceleration_X_energy numeric
@attribute Sensor_LeftLowerLeg_Acceleration_Y_mean numeric
@attribute Sensor_LeftLowerLeg_Acceleration_Y_variance numeric
@attribute Sensor_LeftLowerLeg_Acceleration_Y_skewness numeric
@attribute Sensor_LeftLowerLeg_Acceleration_Y_kurtosis numeric
@attribute Sensor_LeftLowerLeg_Acceleration_Y_peak numeric
@attribute Sensor_LeftLowerLeg_Acceleration_Y_energy numeric
@attribute Sensor_LeftLowerLeg_Acceleration_Z_mean numeric
@attribute Sensor_LeftLowerLeg_Acceleration_Z_variance numeric
@attribute Sensor_LeftLowerLeg_Acceleration_Z_skewness numeric
@attribute Sensor_LeftLowerLeg_Acceleration_Z_kurtosis numeric
@attribute Sensor_LeftLowerLeg_Acceleration_Z_peak numeric
@attribute Sensor_LeftLowerLeg_Acceleration_Z_energy numeric
@attribute Sensor_LeftLowerLeg_AngularVelocity_X_mean numeric
@attribute Sensor_LeftLowerLeg_AngularVelocity_X_variance numeric
@attribute Sensor_LeftLowerLeg_AngularVelocity_X_skewness numeric
@attribute Sensor_LeftLowerLeg_AngularVelocity_X_kurtosis numeric
@attribute Sensor_LeftLowerLeg_AngularVelocity_X_peak numeric
@attribute Sensor_LeftLowerLeg_AngularVelocity_X_energy numeric
@attribute Sensor_LeftLowerLeg_AngularVelocity_Y_mean numeric
@attribute Sensor_LeftLowerLeg_AngularVelocity_Y_variance numeric
@attribute Sensor_LeftLowerLeg_AngularVelocity_Y_skewness numeric
@attribute Sensor_LeftLowerLeg_AngularVelocity_Y_kurtosis numeric
@attribute Sensor_LeftLowerLeg_AngularVelocity_Y_peak numeric
@attribute Sensor_LeftLowerLeg_AngularVelocity_Y_energy numeric
@attribute Sensor_LeftLowerLeg_AngularVelocity_Z_mean numeric
@attribute Sensor_LeftLowerLeg_AngularVelocity_Z_variance numeric
@attribute Sensor_LeftLowerLeg_AngularVelocity_Z_skewness numeric
@attribute Sensor_LeftLowerLeg_AngularVelocity_Z_kurtosis numeric
@attribute Sensor_LeftLowerLeg_AngularVelocity_Z_peak numeric
@attribute Sensor_LeftLowerLeg_AngularVelocity_Z_energy numeric
@attribute class {wash-hands--,wait---,move--sink-counter,take-carrot-counter-,move--counter-sink,wash-carrot--,take-knife-counter-,put-carrot--cutting_board,cut-carrot--,put-knife--counter,take-knife&cutting_board-counter-,fill-carrot-cutting_board-pot,put-knife&cutting_board--counter,take-pot-counter-,put-pot--stove,turn_on-stove--,take-wooden_spoon-counter-,cook---,put-wooden_spoon--pot,turn_off-stove--,open-cupboard--,take-plate&glass-cupboard-,put-plate&glass--counter,take-pot-stove-,fill-carrot-pot-plate,take-bottle-counter-,open-bottle--,fill-water-bottle-glass,close-bottle--,put-bottle--counter,take-plate-counter-,take-spoon-counter-,put-spoon--plate,take-glass-counter-,move--counter-table,put-plate&glass--table,sit_down---,take-spoon-plate-,eat---,take-glass-table-,drink---,put-glass--table,take-plate&glass-table-,stand_up---,move--table-sink,put-glass--sink,put-plate--sink,take-sponge-sink-,wash-spoon--,put-spoon--sink,take-plate-sink-,wash-plate--,take-glass-sink-,wash-glass--,put-sponge--sink,put-pot--sink,take-wooden_spoon-pot-,wash-wooden_spoon--,put-wooden_spoon--sink,take-pot-sink-,wash-pot--,take-carrot-cutting_board-,take-plate-cupboard-,take-glass-cupboard-,close-cupboard--,put-glass--counter,put-plate--counter,take-plate&glass-counter-,put-spoon--table,take-spoon-table-,take-plate-table-,take-wooden_spoon-sink-,move--table-counter,put-plate&spoon--sink,take-spoon-sink-,take-cutting_board-counter-,put-cutting_board--counter,put-wooden_spoon--counter,take-cutting_board&knife-counter-,put-pot&wooden_spoon--counter,put-plate--table,put-pot--counter}

@data
546,9.349332,0.095467,-0.120741,2.125147,1196.963046,2.970325,-0.909193,1.453779,-0.039512,1.726912,141.372709,86.774488,0.988014,2.176603,0.846305,2.61474,162.865751,115.869242,-0.603256,0.100481,-0.539951,1.935514,77.545077,12.261665,-0.216251,0.267644,0.128098,1.364518,45.40395,34.665616,-0.177763,0.182771,0.343228,1.752535,32.880897,14.823102,-5.702963,1.363002,0.102656,2.23908,730.172418,172.757641,7.448681,1.605671,0.033512,3.62188,953.438132,208.676801,1.243503,7.903976,1.382498,4.510367,181.521647,907.071712,0.866601,0.870121,0.28607,1.942926,112.876477,106.214535,0.045574,0.202162,-0.352305,1.850742,22.317788,18.922786,-0.022556,0.093953,-0.469305,2.385761,16.323642,8.213535,-6.547377,2.895195,0.193911,2.488797,840.273555,317.6154,-6.751215,2.903304,-0.034767,2.192974,865.478843,341.189949,1.778769,2.509559,1.217769,5.463177,228.760203,318.712853,-0.005372,1.599796,0.062759,1.548718,96.958795,201.047597,0.901925,1.352191,-0.354368,2.258794,125.534415,137.243606,-0.811137,0.423384,-0.429483,1.774998,104.695513,52.175851,-9.733417,0.010567,-0.085247,2.580571,1245.887177,0.988284,0.743904,0.178478,0.33201,2.490012,95.245906,23.133406,-0.999206,0.383377,-1.209341,3.853759,129.377939,43.809869,0.135961,0.008836,0.708298,2.966997,17.40433,1.148774,-0.083771,0.016858,1.342164,3.739248,11.561749,1.895354,-0.100577,0.002429,0.407339,2.660793,13.021341,0.25524,-9.812508,0.005384,0.760968,4.560655,1256.001079,0.699626,-0.098124,0.102353,0.052116,2.346785,23.906868,6.741837,-0.37418,0.233812,0.26862,2.278109,48.251806,29.858827,0.22845,0.069539,-0.472305,2.007449,30.422242,7.925136,-0.036625,0.008259,0.302098,2.295391,7.705923,1.073361,-0.023824,0.009869,0.29826,1.727273,8.210624,1.23922,wash-hands--
812,9.412024,0.155626,-0.588226,2.829252,1204.739365,20.223925,-0.633508,1.619941,0.388629,1.641793,99.410088,181.025954,0.05264,4.505492,0.141725,1.376894,179.186361,581.937575,-0.320783,0.164296,-0.286295,1.876731,41.18276,21.207816,-0.386457,0.160811,-0.310912,2.116561,59.002176,4.492729,-0.229625,0.146717,0.41214,1.882211,38.322635,9.479064,-5.701667,1.786386,0.043016,2.048863,730.728714,211.066154,7.206529,1.877724,0.026739,2.956116,926.016939,139.300361,-0.316931,12.799649,0.588633,2.351718,213.830367,1658.848224,1.165498,0.875223,0.889246,2.826887,151.594908,102.308721,0.167022,0.457811,0.47256,3.255551,42.687198,52.552772,0.099115,0.176509,-0.283283,1.655841,25.002342,17.926311,-6.260287,3.390369,0.536447,3.326194,802.791641,403.328478,-7.050637,3.61961,-0.203043,1.870109,904.190328,421.659441,-0.618725,12.651866,1.02387,2.617852,266.947543,1521.004741,-0.366109,1.192058,-0.251628,1.971156,86.063824,72.29232,0.990991,1.385423,0.024451,2.471251,140.473527,122.333779,-0.517273,0.437432,0.496888,1.823494,69.363001,50.099088,-9.774514,0.009137,0.234314,2.450603,1251.13781,1.187842,0.433,0.158739,-0.06451,1.766947,55.438904,20.620264,-0.762936,0.45968,-0.372566,2.170922,98.763378,56.322562,0.082365,0.013631,0.286077,1.997633,12.978542,0.863221,-0.076871,0.017945,1.303531,3.638545,11.886193,1.627664,-0.073879,0.004221,0.481158,2.329196,9.894559,0.414343,-9.809221,0.004681,1.266224,5.63938,1255.580469,0.600014,-0.113932,0.083591,0.458088,2.092952,18.606078,10.278371,-0.156523,0.269311,0.56628,2.087476,25.142745,34.039544,0.058745,0.022028,-0.564919,1.902154,8.133951,2.712457,-0.067316,0.004148,0.870265,3.171372,8.825268,0.481589,0.026598,0.003153,0.398649,2.12962,5.118654,0.178217,wash-hands--
1079,9.462005,0.196956,0.117368,2.883073,1211.490005,12.02407,0.083942,0.67122,1.210421,3.476622,48.513159,60.987407,-1.306954,3.590832,-0.711233,1.94323,178.552525,405.134294,-0.136142,0.113681,0.399459,2.499179,23.251605,11.025221,-0.411582,0.132669,-0.141838,2.108698,54.273103,14.552934,-0.214405,0.151851,0.256353,2.433607,30.878035,16.5684,-5.56487,2.026464,0.103181,1.95742,713.937666,226.514039,6.689169,3.859076,0.434117,2.544767,856.41495,496.51251,-2.733098,19.35267,0.288968,2.119034,355.608779,2451.864218,1.165107,1.019106,0.83104,2.5439,158.824763,85.146207,0.22592,0.515137,0.754745,3.123439,52.042275,66.033223,0.048333,0.353102,0.210716,2.333494,30.890607,31.380037,-6.290981,4.366354,0.112824,2.589878,805.370719,564.605631,-7.890885,5.849893,0.262369,3.767911,1010.439493,747.714261,-1.222742,11.866204,0.705748,2.297082,203.098242,1277.071097,0.176269,3.131777,-0.633415,2.114027,125.931381,343.865455,0.826187,1.7558,-0.011927,1.969789,110.464266,212.137122,0.057763,0.394344,-0.846367,3.577542,35.963695,49.14976,-9.797771,0.010468,-0.185644,2.151511,1254.116344,1.293803,0.233278,0.105637,-0.772462,1.934227,33.627594,9.941016,-0.59942,0.415301,0.131287,2.224429,81.468666,42.092862,0.055448,0.015164,-0.169469,1.761644,9.477288,1.935422,-0.048558,0.022255,1.249251,3.407652,9.831676,2.350502,-0.038997,0.006274,0.744482,2.5378,6.052671,0.713406,-9.804896,0.004753,1.243137,5.802947,1255.026735,0.618234,-0.046894,0.072509,1.066771,3.218291,16.107936,6.695183,0.064973,0.213749,1.170207,3.247148,30.727574,26.823457,0.025444,0.017454,-1.134575,3.143853,7.870168,1.879508,-0.045544,0.005784,0.816872,2.943256,7.466567,0.406685,0.037703,0.00168,-0.166803,1.853795,5.335782,0.136313,wash-hands--
1346,9.595834,0.194641,0.332317,3.465518,1228.266881,25.306761,0.241771,0.30176,0.833196,3.419477,36.771523,37.581293,-2.350384,0.936272,-1.322474,4.295773,304.001968,91.501176,0.032981,0.031837,-0.74967,2.601022,10.18274,3.436893,-0.262953,0.12797,0.492338,2.437133,36.114542,13.925412,0.046164,0.076031,-0.691496,3.147092,15.666431,9.697958,-5.750628,3.417947,-0.624755,2.582318,736.082235,444.423984,5.444492,5.598634,0.810079,3.237475,698.199664,699.202045,-5.445612,17.067361,0.0464,2.751974,698.340032,2190.537252,0.984394,1.187119,0.683556,2.406663,126.468006,152.517896,0.057732,0.623063,0.268542,2.197044,51.735335,79.113903,0.11858,0.658804,0.245993,2.382849,43.707565,80.283721,-6.175421,3.471261,-0.058358,3.189533,791.620698,422.073851,-7.335265,12.053714,-1.03632,6.164263,940.83079,1510.181946,-0.515004,16.684172,0.387373,2.22525,201.313013,1595.202856,0.377607,3.246504,-0.181472,2.158378,117.336241,240.714991,0.247988,1.246935,-0.43965,2.50232,83.76909,159.854162,0.155668,0.680726,-0.260572,2.51527,53.603813,87.44501,-9.795907,0.009768,-0.259032,2.347945,1253.878258,1.185856,0.09533,0.026296,-1.495774,5.834643,14.164843,2.599824,-0.401434,0.216318,0.232153,4.446894,52.688472,25.975021,0.009341,0.009964,-0.736633,2.861303,5.494442,0.839449,-0.030392,0.022221,1.538828,4.066069,8.26517,2.045397,-0.020068,0.006255,1.255621,3.449064,5.103186,0.504918,-9.806984,0.00454,1.160048,5.90709,1255.294248,0.577601,0.077603,0.012372,-0.07236,3.879451,10.282951,1.496535,0.217637,0.136032,2.238933,8.171474,31.596955,14.16374,-0.019659,0.006601,-2.198318,9.26806,4.74562,0.752615,-0.040952,0.005998,0.920687,2.958147,6.212597,0.603458,0.025027,0.001877,-0.61221,2.116142,3.428891,0.220309,wash-hands--
1612,9.550481,0.216416,0.123057,2.865932,1222.522959,25.756064,-0.102809,0.385287,0.361767,2.475688,40.412411,49.708198,-2.715474,0.329705,-1.683435,8.003667,347.59265,42.743144,0.056966,0.027951,-0.626696,2.719548,9.587743,3.633526,-0.071352,0.037218,0.056893,2.819139,13.298417,3.358367,0.084586,0.06156,-0.868722,3.347846,15.151141,6.611001,-5.541615,3.944952,-0.340055,2.048494,710.050481,496.66326,4.317845,6.649413,0.583253,2.940252,553.762954,845.703347,-6.838452,15.595372,-0.300798,3.198141,876.977651,1981.862657,0.603021,1.294639,0.257174,2.069087,79.695394,162.130507,-0.023661,0.735193,0.137592,1.751899,57.75023,95.069243,0.100107,0.945185,0.204788,1.869507,71.00519,122.824379,-6.17556,3.626558,-0.053145,2.949809,790.539386,469.867538,-7.213783,21.431801,-0.996403,4.43673,925.411065,2726.81627,-0.068603,20.229449,0.320752,1.970553,233.773763,2391.311444,0.690352,4.514054,0.761973,3.14637,120.292234,481.230959,0.02703,0.637667,0.083007,1.759123,60.111192,82.675333,0.097995,0.951258,-0.014001,2.090229,66.05361,116.142541,-9.825137,0.005305,-0.18374,3.218265,1257.617641,0.684979,0.089202,0.010883,-0.090859,2.737418,11.921487,1.22865,-0.472652,0.059379,-1.09231,4.053346,60.511881,7.697506,-0.015921,0.002743,1.019513,2.980964,2.374935,0.346328,0.037421,0.001726,0.591529,3.168434,5.443457,0.118343,0.018624,0.000644,-0.021753,2.386599,2.776577,0.051518,-9.806827,0.002358,-0.163215,2.757281,1255.273855,0.30633,0.047204,0.01251,0.214209,2.918997,6.248117,1.626812,0.309865,0.026954,-0.053528,2.320829,39.702681,3.454572,-0.014376,0.002223,0.054566,2.062154,3.108706,0.283457,0.004439,0.00134,0.885721,3.583901,2.162677,0.131973,0.002259,0.000575,-1.102507,3.756675,1.368502,0.04632,wash-hands--
1879,9.440999,0.203231,0.192367,3.008024,1208.448738,26.395167,-0.309012,0.362516,-0.283229,2.624451,46.771103,37.25148,-2.704617,0.322289,-1.698752,8.176549,346.200179,41.808625,0.00863,0.015778,0.117139,2.263917,7.140167,2.048479,0.025959,0.016361,-0.582714,3.518203,7.342158,2.081993,0.069593,0.061896,-0.937229,3.63209,14.478419,7.951387,-5.240627,4.25908,-0.163931,1.839555,670.8077,553.657918,3.467315,7.463641,0.62021,2.964166,445.178887,951.285991,-7.715779,10.337622,0.352403,1.957367,987.755407,1339.977709,0.21024,1.193475,0.010128,2.203757,60.432689,153.130267,-0.042168,0.542926,0.121587,1.578447,45.436562,70.448014,-0.02539,1.152679,-0.138329,1.616806,88.199144,149.876374,-6.325059,3.776858,-0.14271,2.14363,810.394733,470.882624,-7.486376,25.130186,-0.787804,3.609265,959.289588,3236.365157,1.889412,8.793316,0.224284,2.298032,245.649698,1114.069987,0.833917,5.014244,0.815316,2.875561,124.291622,587.677514,-0.034384,0.545185,0.135607,1.648527,58.536024,70.013046,0.086183,1.37479,0.078339,1.505521,79.373879,178.574034,-9.818856,0.002866,-0.109389,3.999942,1256.813513,0.372569,0.13642,0.007672,0.117588,2.639868,17.522467,0.963843,-0.569476,0.021824,-0.55729,2.923418,72.960399,2.68182,-0.005875,0.001385,1.179428,3.797503,1.733902,0.141469,0.0424,0.000884,-0.524524,2.64679,5.438887,0.113052,0.025331,0.000424,-0.01249,2.823206,3.348109,0.044152,-9.809023,0.002383,-0.335498,2.772968,1255.554949,0.309939,-0.003209,0.010119,-0.136655,2.866066,4.665311,1.285709,0.273183,0.027483,-0.436399,2.381946,34.968603,3.572422,0.002348,0.001535,0.560174,3.344255,2.36896,0.181571,0.022662,0.000396,0.013138,2.373601,2.91133,0.050546,-0.005308,0.000165,0.208673,2.544536,0.8711,0.016686,wash-hands--
2146,9.467348,0.175716,-0.076282,2.983486,1211.826786,22.612394,-0.603555,0.138395,0.56897,2.989497,77.29697,17.895865,-2.563932,0.29988,-1.37263,7.620641,328.417609,36.561518,0.008979,0.01224,0.15627,2.729942,5.540544,1.448903,0.014836,0.01212,-0.251668,3.48687,3.768659,1.491409,0.069254,0.042181,-1.281474,5.020967,13.342289,3.907075,-5.095712,4.85143,-0.012567,1.786306,652.716666,621.196987,3.473587,7.054546,0.862923,2.992699,444.622793,917.301184,-7.565852,8.748463,0.612727,2.38829,968.429428,1137.626815,0.097761,1.024696,0.096619,2.098914,66.582997,126.488948,-0.061716,0.495178,0.068444,1.644464,52.796657,63.249252,0.045405,1.182006,0.040831,1.581087,79.580708,147.458386,-6.701586,3.069803,-0.246406,2.103138,857.882027,397.02226,-7.031824,28.199979,-0.787673,3.128387,900.20224,3663.230699,2.669386,6.192033,0.430025,2.91378,344.927537,769.832574,0.360531,4.603003,0.643455,2.587256,124.245743,574.351276,-0.021911,0.426196,0.217772,1.875985,52.016552,53.406285,0.059526,1.491122,-0.056026,1.445839,80.009367,193.306617,-9.809439,0.001833,-0.975782,4.767512,1255.608283,0.23752,0.173831,0.005241,-0.127102,2.420027,22.409186,0.568957,-0.632201,0.013438,-0.161354,2.978606,80.925062,1.73892,0.000191,0.000857,1.336789,5.399653,1.277714,0.08686,0.028577,0.000391,-0.314854,2.712412,3.711307,0.044678,0.020187,0.000295,0.049444,3.324717,2.587521,0.038022,-9.811942,0.00214,-0.047385,2.49541,1255.928569,0.277736,-0.036001,0.008367,-0.577467,3.906674,5.119255,1.00919,0.237871,0.021514,-0.673402,3.163026,30.489009,2.757493,0.002382,0.000944,-0.070691,2.406961,1.653873,0.103025,0.021144,0.000268,0.296742,2.596826,2.75448,0.03092,-0.000565,0.000173,0.47491,2.81831,0.90448,0.022535,wash-hands--
2412,9.426432,0.162993,0.018118,3.018296,1206.583302,21.197037,-0.626547,0.123275,0.280096,3.062614,80.428307,15.442341,-2.56058,0.125101,0.250475,2.52832,327.759368,16.216929,-0.002173,0.009987,0.386762,2.829563,7.110021,1.270259,0.022322,0.007868,-0.026132,2.503225,4.793191,0.992587,0.001866,0.011153,0.720801,3.437531,7.239974,1.386598,-5.295384,4.656563,-0.065123,1.851884,677.968382,602.078857,3.452377,6.323927,0.919424,3.31644,441.997443,821.064104,-7.443091,6.777623,0.466025,2.134221,952.782838,879.274841,-0.033844,0.790728,0.010078,2.34245,71.688037,102.805237,-0.007529,0.436104,0.174063,1.704299,53.619614,56.696518,0.00013,0.92823,0.031738,1.777984,56.662179,119.873959,-6.998433,2.633397,-0.233945,1.846354,895.982489,337.222735,-6.873598,27.56228,-0.679927,2.852158,879.969904,3579.829778,2.724729,5.465688,0.648161,3.385201,348.935341,708.839662,0.333644,5.316273,0.483547,2.139635,170.236387,691.133002,-0.065129,0.312403,0.20443,2.040917,40.467165,40.566399,0.066306,1.538604,0.072522,1.425769,87.49225,200.00099,-9.811544,0.001338,-0.249019,2.494786,1255.877656,0.171085,0.17338,0.003471,-0.272098,2.481707,22.222279,0.430504,-0.639055,0.011838,0.055601,2.942603,81.806455,1.520111,0.003546,0.000419,0.116445,2.113293,1.068572,0.04806,0.019081,0.000441,-0.055913,2.524148,2.45586,0.056322,0.02137,0.000191,-0.260106,2.434624,2.735665,0.024908,-9.810664,0.002069,-0.129476,2.461009,1255.765045,0.265457,-0.060279,0.00457,0.148493,2.564772,7.717167,0.594148,0.229233,0.014041,-0.22188,2.411256,29.384169,1.786395,0.005309,0.00075,-0.219263,2.383579,1.254091,0.085314,0.024663,0.000207,-0.077127,2.156471,3.160939,0.026521,0.006538,0.000133,0.657818,3.427333,0.864186,0.016713,wash-hands--
2679,9.427434,0.153656,0.017867,3.313065,1206.71193,19.965576,-0.619101,0.095,0.181539,3.055491,79.323187,12.156741,-2.521347,0.092795,0.217432,2.394377,322.760457,11.781006,0.014906,0.009874,0.310029,3.043666,7.314904,1.283067,0.010769,0.008171,-0.210132,2.706223,4.398373,1.035063,0.000501,0.009046,0.619229,4.197128,6.333606,1.126513,-5.159009,5.751658,-0.14782,1.699098,660.365981,747.638532,3.428504,4.682263,1.099112,4.122778,438.885707,608.33248,-7.448297,5.035305,0.444376,2.378496,953.600978,648.147597,-0.030221,0.712189,0.163028,2.030905,71.679428,91.479583,0.000428,0.366773,-0.038139,1.574538,52.271525,47.306911,-0.008779,0.76126,-0.007277,1.790206,57.773291,98.286452,-6.98943,2.109108,-0.166853,2.008899,894.646996,274.251043,-6.472781,21.171565,-0.349012,2.4269,828.642552,2749.645884,3.155277,4.413492,0.502827,3.184498,407.101059,532.382427,0.16832,4.531724,0.142346,1.813902,163.21999,580.24728,-0.126321,0.275004,-0.062926,2.140008,30.517596,35.464437,0.085534,1.383947,0.046448,1.501417,90.899092,179.954913,-9.810559,0.001249,0.020948,2.441632,1255.751507,0.162402,0.205963,0.005148,-0.178713,2.387264,26.363727,0.669056,-0.654829,0.008613,0.204297,2.624586,83.818305,1.119709,-0.003067,0.000283,-0.091411,2.475398,1.099771,0.036847,0.010516,0.000439,0.096704,2.039467,1.376499,0.056143,0.021597,0.000226,-0.240801,2.204068,2.764646,0.029702,-9.814568,0.002201,0.058124,2.919547,1256.264746,0.286101,-0.048697,0.003697,0.071996,2.407352,6.266407,0.47421,0.197563,0.011196,-0.577558,2.412704,25.302474,1.444408,-0.003193,0.000501,-0.244897,2.863067,1.120039,0.065143,0.021491,0.000281,-0.005468,2.142522,2.750902,0.03663,0.014217,0.000115,0.304668,3.216476,1.81986,0.015077,wash-hands--
2946,9.443992,0.122278,-0.38063,3.614502,1208.833551,15.803659,-0.648018,0.084571,0.334311,3.569075,82.973786,10.924723,-2.537103,0.084273,0.198665,2.464449,324.774088,10.704241,0.013566,0.006397,-0.339532,2.370066,5.972691,0.825154,0.00044,0.005799,0.263422,2.645193,3.02516,0.664455,-0.008552,0.003286,0.554263,2.809089,2.900889,0.416284,-5.255022,5.472576,-0.201779,1.794338,673.013292,703.6948,3.569236,2.438157,0.560185,2.217533,457.76429,303.94138,-7.524749,3.373308,0.508695,2.492726,963.220773,437.025068,-0.026906,0.525009,0.000956,1.801148,61.257827,67.37459,-0.035524,0.269901,-0.052291,1.465216,45.763319,35.087923,0.022155,0.513879,0.209362,2.010746,52.060145,66.493791,-7.093487,1.427486,-0.142943,1.887548,908.010831,184.335796,-6.030799,17.694035,-0.491115,2.59018,771.942385,2300.786324,3.65175,2.305946,-0.050991,2.328328,467.846973,293.579005,0.057464,4.418001,0.261982,1.985072,173.757193,574.432487,-0.139146,0.178516,0.031324,2.068633,32.286989,23.178826,0.034487,1.329504,0.007466,1.518769,91.018596,172.780426,-9.812624,0.00149,-0.080619,2.646196,1256.015932,0.193671,0.229892,0.005453,0.206583,2.059379,29.426434,0.708952,-0.639939,0.010099,0.223002,2.627394,81.918948,1.295774,-0.001392,0.000434,-0.320135,2.689778,1.033827,0.052607,0.009433,0.000424,0.002351,2.080952,1.468362,0.053301,0.022706,0.000234,-0.165688,2.081964,2.907995,0.030363,-9.81248,0.002427,0.261448,2.683924,1255.997448,0.314954,-0.021776,0.004614,0.355768,2.374289,3.500979,0.582368,0.198456,0.010113,-0.549296,2.71648,25.466854,1.262923,-0.006572,0.000589,-0.067107,2.164839,1.328807,0.076537,0.021581,0.000287,-0.07299,2.196557,2.772356,0.036473,0.014662,0.000123,0.391436,3.023453,1.961955,0.010801,wash-hands--
3212,9.511216,0.099604,-0.27961,3.585876,1217.446493,12.535641,-0.600301,0.076781,0.271873,3.366688,76.938158,9.741893,-2.546449,0.083709,0.1573,2.542697,325.975586,10.573179,0.009099,0.009124,-0.163626,1.981181,7.411313,1.177131,0.046529,0.013692,-0.55452,2.947919,7.455946,1.461188,-0.030549,0.004023,0.186518,2.008805,3.910397,0.523053,-5.36253,4.667379,-0.394883,1.98623,686.495666,604.916466,4.044706,5.299054,-1.00091,4.789913,520.057839,650.598083,-6.742765,10.994724,-1.814873,7.772228,867.638191,1304.86192,-1.477174,9.591925,1.640009,4.476064,236.79919,924.74065,-0.200345,0.360525,0.264689,2.519779,45.366122,43.402755,-0.119616,0.376151,-0.240375,2.163978,34.657891,43.898626,-6.995815,1.25353,0.047417,1.935649,895.50877,161.73705,-6.011803,12.77643,-0.391071,2.70271,769.73366,1655.936595,3.071006,4.206328,0.267639,2.390989,396.767892,500.849308,0.007633,9.836504,-0.540779,3.032882,249.746731,1244.710512,-0.110619,0.269677,-0.403481,2.319594,36.727198,34.713282,-0.049142,1.082217,0.134796,1.548272,67.061191,140.257272,-9.808788,0.001549,-0.004228,2.664739,1255.524904,0.199924,0.259803,0.006403,-0.493462,4.305244,33.2548,0.833508,-0.632786,0.009654,0.015652,2.202357,81.014171,1.21046,0.004137,0.000688,-0.552653,3.080232,1.173078,0.082056,0.020662,0.001109,-0.478369,2.126577,2.971673,0.115155,0.032575,0.000708,-0.922394,3.146835,4.262435,0.079759,-9.813561,0.001999,0.228951,3.26198,1256.135804,0.259637,-0.013798,0.004667,0.431939,2.13869,3.530374,0.45861,0.165586,0.012209,-0.344106,2.998974,21.257278,1.545799,-0.006875,0.000565,-0.001925,2.27081,1.175794,0.069928,0.032143,0.000681,-0.368413,2.263869,4.259972,0.069218,0.009373,0.000261,0.429414,2.20792,1.346423,0.028046,wash-hands--
3479,9.519968,0.055002,-0.210601,3.088248,1218.568804,6.652833,-0.647398,0.066198,0.542859,2.87956,83.361688,7.302569,-2.33052,0.217445,-0.522014,2.51707,299.416332,17.74873,0.128088,0.052014,-0.964165,2.774333,21.137512,3.938309,0.111358,0.020142,0.055452,1.999858,14.295151,2.600454,0.021132,0.01321,-0.661042,2.273209,7.035327,1.164409,-5.245708,3.672982,-0.440352,2.085302,672.114734,463.477202,4.527169,4.632132,-0.931854,4.743176,581.238412,569.899249,-3.566162,31.919213,-0.63235,1.842565,494.926839,3569.95005,-1.690707,9.145356,1.594642,4.416986,236.660604,1043.556907,-0.340836,0.330268,0.367339,2.353421,43.62969,42.943446,-0.281718,0.422052,-0.570175,2.273003,36.77751,54.489322,-6.862882,0.82237,0.429029,2.900058,878.782195,97.637378,-6.500814,7.664033,-0.061734,2.482319,832.106135,996.549675,3.157573,3.923136,0.459161,2.66345,412.636885,400.362414,-0.249443,9.040254,-0.841125,3.722938,229.060838,1173.492269,-0.189095,0.302115,-0.520842,2.288267,35.259575,37.571572,-0.025308,0.66676,0.343992,2.105048,55.979123,85.901326,-9.79862,0.001747,0.105655,2.701288,1254.223439,0.225212,0.350382,0.01588,-0.669627,2.123291,45.1491,1.636366,-0.699066,0.019373,0.148396,2.25064,89.873699,1.401238,-0.017735,0.002328,0.481477,2.486983,3.50126,0.189965,0.034348,0.001192,0.139744,1.735074,4.419803,0.151771,0.043104,0.000709,-0.358398,2.23935,5.518424,0.092145,-9.816985,0.001661,0.667159,3.637742,1256.574325,0.207973,-0.022221,0.006703,0.678676,2.469283,4.802015,0.634232,0.077455,0.020568,0.246573,2.32942,11.846665,2.007032,-0.037824,0.003426,1.020896,3.114756,5.698576,0.302122,0.03592,0.000619,-0.170601,2.385359,4.704233,0.064726,0.00819,0.000274,0.095105,2.180109,1.470247,0.019078,wash-hands--
3746,9.53446,0.059304,0.075267,3.00138,1220.423853,7.207412,-0.732411,0.072718,-0.027785,2.002742,94.175733,8.181806,-1.912548,0.613916,-0.401697,1.990852,245.421045,75.065247,0.188853,0.063601,-0.375477,1.738501,24.899573,7.704621,0.178039,0.011521,0.430752,2.185167,23.514311,0.965186,0.023516,0.019704,-0.208859,1.853619,9.689574,2.188724,-6.105236,3.102755,-0.275144,2.068752,782.810004,370.189957,5.095284,3.601112,-1.06203,5.481041,654.618677,418.1514,-0.876573,29.404779,0.142735,1.442623,429.797633,3351.414321,-1.210757,12.317101,0.950806,3.654912,277.133074,763.81599,-0.014273,0.816884,-0.600163,3.300192,58.998613,51.028994,-0.132172,0.51352,-0.396472,1.975714,58.588695,16.837802,-6.520585,1.518956,-0.377183,3.178093,835.137491,184.200958,-7.012395,4.326987,-0.02723,3.624865,898.257693,543.53824,2.879094,2.824341,0.902082,3.102471,370.168013,347.978819,-0.129078,7.988085,-0.917054,4.43356,188.068224,1038.124966,-0.266053,0.283333,-0.810814,2.736885,34.116707,36.775317,0.07496,0.514741,0.711118,3.281304,39.994115,64.272154,-9.788053,0.001581,0.536181,3.179732,1252.870803,0.202429,0.454525,0.035263,-0.387004,2.066146,58.2246,4.502253,-0.755725,0.02652,-0.117062,1.982279,96.734006,3.447428,-0.046061,0.004358,0.095819,1.899357,5.928103,0.560631,0.047332,0.000609,0.321036,2.063121,6.257619,0.040301,0.056411,0.000535,0.06653,2.007293,7.269268,0.058383,-9.809504,0.001423,0.362203,3.362507,1255.616822,0.172415,-0.013572,0.007968,0.485111,2.374626,4.2637,0.796251,0.046498,0.019474,-0.187056,2.411463,8.525766,2.002078,-0.066835,0.005059,0.258131,1.713107,8.555929,0.657687,0.040963,0.000496,-0.356235,2.133246,5.321302,0.051477,0.010372,0.000414,-0.402489,2.307314,1.588704,0.042096,wash-hands--
4012,9.606969,0.076089,-0.253944,3.30402,1229.708618,9.24864,-0.78282,0.076297,-0.121093,2.483003,100.672242,8.418363,-1.385595,0.693081,0.258566,1.860049,178.108045,85.894635,0.082424,0.13952,0.172839,1.785315,31.307673,4.3515,0.176672,0.012112,0.514331,2.371656,23.350476,1.038565,-0.032057,0.033509,-0.159332,1.807189,12.19565,2.263745,-6.319233,3.047614,-0.415411,2.160413,811.253628,334.791618,6.270567,6.006741,-0.716343,2.634202,807.052521,668.135441,0.390539,20.014367,0.467081,2.142656,316.210811,1055.251801,-0.167979,18.575186,0.671997,2.757819,367.662137,2382.796432,0.281157,1.182089,-0.131568,1.990315,89.518343,153.38968,0.116502,0.888923,-0.259845,1.574185,78.668261,108.19618,-6.505093,3.634471,1.409852,6.155263,835.888981,386.868127,-6.993009,3.883344,-0.625281,4.614108,895.105108,504.997738,2.680595,3.596096,-0.258675,4.259169,349.58857,396.443034,-0.194771,7.415351,-1.113022,5.138035,173.284166,964.02805,-0.030798,0.603101,-0.604136,2.021219,45.185897,46.265623,-0.011721,0.283414,0.275899,2.98041,36.244521,32.242296,-9.781114,0.001337,0.03972,3.051371,1251.982798,0.16729,0.588055,0.041247,0.239271,2.011228,75.326891,5.229829,-0.8547,0.025991,-0.360263,2.812713,109.519704,2.971139,-0.025824,0.00818,-0.33635,2.046342,8.000441,0.221203,0.039926,0.001321,0.820061,2.425061,5.241412,0.150247,0.048201,0.001264,0.725849,2.384419,6.424208,0.113557,-9.808205,0.001449,0.169314,3.14188,1255.450289,0.184782,-0.016185,0.008983,0.09507,2.35372,3.850866,1.001058,-0.033216,0.020096,-0.194439,3.428458,7.892052,2.414202,-0.035446,0.012535,-0.588105,2.71524,9.902069,0.400429,0.040775,0.000535,-0.251456,2.054222,5.26282,0.062319,0.009307,0.000438,-0.353583,2.399642,1.846234,0.025601,wash-hands--
4279,9.621615,0.075204,-0.144876,3.35457,1231.567684,9.7409,-0.785424,0.093572,-0.758401,4.20663,101.307963,9.689075,-0.935383,0.316517,0.56412,2.740002,123.528147,26.488496,0.017386,0.164303,-0.149481,1.451418,34.488231,20.188035,0.119988,0.021609,0.464819,2.16796,15.40815,2.787886,-0.031642,0.033902,-0.151963,1.766476,10.91841,3.021873,-5.883289,3.561115,0.050482,1.803945,759.058629,319.112396,5.685795,5.568528,-0.926823,3.240697,735.611018,542.223702,-1.056097,33.973883,0.527713,1.972671,448.152084,4364.434231,1.083323,7.470895,-0.132513,1.960075,264.419335,166.863379,0.459812,0.989723,0.006881,2.020663,86.151842,65.875017,0.14905,0.841033,-0.262506,1.580917,77.010312,21.002881,-6.079908,3.79572,1.803434,7.120848,778.763527,480.33756,-7.037032,3.593077,-0.998509,5.067674,900.891763,462.890139,2.391902,8.63206,1.551067,6.076714,312.763368,1057.680463,-1.208644,5.260558,2.014854,6.432402,205.123163,396.209608,-0.088948,0.615048,-0.758846,2.227915,57.526433,65.25795,-0.238647,0.224403,0.728903,2.522073,32.95974,28.369543,-9.772094,0.001193,-0.213047,2.996106,1250.828282,0.146257,0.662876,0.016085,-0.354242,1.957733,85.371063,0.679172,-0.88716,0.015276,0.15382,2.841632,113.826835,1.011019,-0.016218,0.009958,-0.270457,1.715843,8.767391,1.285234,0.022627,0.00154,0.291285,1.571865,3.040264,0.186619,0.028542,0.001732,0.209869,1.584208,3.659515,0.224608,-9.813146,0.002751,1.105083,4.6036,1256.083003,0.343606,-0.012116,0.008633,0.176487,2.54995,3.612534,0.9825,-0.108354,0.026004,0.982404,3.60385,14.003665,3.321978,-0.013587,0.018338,-0.575534,2.331368,11.453579,2.339494,0.028968,0.000496,0.063614,2.52298,3.736745,0.061084,0.006523,0.000582,-0.06408,2.298916,1.669886,0.061428,wash-hands--
4546,9.720746,0.104209,-0.068604,2.932437,1244.255569,13.552199,-0.657006,0.139079,-0.151703,2.242022,84.138756,17.973301,-0.697152,0.099954,-0.064467,2.773963,89.543823,12.12957,-0.084002,0.098902,-0.36112,2.162809,27.498442,2.694312,0.065027,0.01568,0.154208,2.325778,10.686765,1.326337,-0.081262,0.020441,-0.376504,2.80729,12.559821,1.871976,-5.666842,3.457457,0.355912,1.971414,730.434001,332.237648,6.18635,6.426028,-0.41018,2.223636,792.404222,821.735103,-3.499538,26.212623,-0.018796,2.011598,491.221987,2763.47648,1.478777,9.818221,0.216719,1.756091,236.034953,1276.370853,0.564857,0.840311,0.006952,2.042557,72.545064,108.708007,0.392493,0.557826,-0.192879,1.666031,61.328309,72.530563,-5.601869,4.233556,2.038387,7.530018,721.275761,453.78555,-6.756445,4.371051,-0.601006,3.462768,865.083816,561.268153,-0.14832,21.989027,0.664518,2.4486,335.421844,2580.538735,-0.840485,10.710333,0.250375,4.446366,160.451744,1269.988599,0.160513,0.574468,-0.219983,1.724452,54.942742,66.183629,-0.263234,0.325426,-0.282355,3.041266,51.239616,18.663701,-9.771625,0.001166,-0.127418,2.979318,1250.767989,0.150439,0.688462,0.012078,-0.274306,2.240869,88.147005,1.503673,-0.898879,0.016255,0.110265,2.461389,115.056981,2.111936,0.002638,0.008197,0.112863,2.215088,7.056483,0.277375,0.013254,0.001127,0.102417,1.637828,2.722781,0.0746,0.020996,0.00139,-0.073478,1.954314,3.962761,0.046278,-9.810666,0.002796,1.132844,4.557803,1255.76531,0.36276,-0.012408,0.007017,-0.333937,2.37764,4.108294,0.818249,-0.132488,0.028161,0.547215,2.741108,17.117894,3.575699,0.017879,0.013917,-0.344045,2.898125,8.923905,0.628813,0.029143,0.000447,0.196067,2.878409,3.73708,0.057377,0.002962,0.000569,-0.392163,2.452895,1.403062,0.044993,wash-hands--
4812,9.759142,0.079612,-0.513068,2.693853,1249.175791,10.128572,-0.473054,0.117568,0.677297,3.212253,61.03087,14.361436,-0.644148,0.082095,-0.073812,3.023754,83.159307,8.817896,-0.132408,0.058116,0.293913,1.567043,19.205344,7.446844,0.024144,0.008474,0.581057,2.663163,4.311859,1.09339,-0.072063,0.015401,0.386308,2.646605,9.55934,1.902686,-4.331679,2.454846,0.517989,3.40667,554.466942,319.000327,5.913068,7.794789,-0.256343,2.155308,758.567122,973.140659,-6.069803,13.748767,-0.408958,2.42813,779.810825,1716.710885,0.999997,9.309978,-0.138571,1.853658,202.960052,816.849747,0.384202,0.609623,-0.067033,2.509059,56.915371,66.24746,0.3517,0.507635,-0.378053,1.953991,68.289184,24.157023,-5.916285,4.166288,1.728515,6.586998,758.834696,504.486862,-6.891916,6.051283,-0.120157,3.137812,883.13827,759.647151,-0.274589,25.327643,0.155068,2.45313,332.102114,1562.439425,0.624957,21.138502,-0.031038,2.686662,245.002808,1897.450928,0.324581,0.441506,0.115658,2.285573,48.88579,46.875922,0.009988,0.857515,-0.615422,2.147561,72.176971,105.307735,-9.769117,0.001384,-0.07033,2.40399,1250.446958,0.179144,0.693086,0.009622,-0.326993,2.708253,89.017209,0.398735,-0.90905,0.015996,-0.092726,2.542331,116.498081,1.564012,0.025783,0.003875,-0.830646,2.183428,4.786301,0.495508,0.009195,0.000917,0.04919,1.865255,2.021686,0.11414,0.011952,0.000723,0.518204,2.021351,2.14573,0.093594,-9.811374,0.002895,1.067239,4.355216,1255.855835,0.375741,-0.046604,0.006934,-0.627234,2.986409,6.032772,0.888874,-0.200097,0.024796,-0.147345,2.921734,25.766383,3.098952,0.047058,0.007439,-1.432815,4.094471,6.113225,0.950051,0.028209,0.000372,0.617061,3.068588,3.617035,0.047616,-0.004943,0.000214,0.553606,2.696491,0.926484,0.020596,wash-hands--
5079,9.763916,0.060299,-0.625006,3.273258,1249.781504,7.837201,-0.350757,0.052716,0.744174,5.154412,45.630522,5.801122,-0.630733,0.07444,0.341667,2.961067,80.800236,9.51688,-0.015956,0.030171,0.970603,2.766776,9.893343,2.450464,0.023066,0.008622,0.529245,2.577645,3.922975,1.015201,-0.010211,0.006611,-0.024563,1.806874,4.404121,0.785327,-3.662382,1.304958,-0.074288,2.210216,468.883153,168.265555,5.105088,4.469453,-0.226765,2.457776,655.709814,534.236877,-7.570586,7.304472,-0.596801,3.300371,973.227518,820.563997,-0.229203,5.764792,-0.833998,3.522187,136.695019,643.906879,0.103298,0.270772,0.480003,2.501145,26.972948,32.443338,0.05011,0.211011,-0.680973,2.906394,22.789267,20.455948,-5.242135,1.399515,-0.170645,2.710275,671.257475,176.353341,-6.628732,5.675965,0.172181,3.052863,848.558883,735.882522,-0.733233,25.760424,-0.066748,2.289101,385.040785,3186.356964,-1.010579,33.399798,-0.164087,1.980828,407.513114,1972.758453,-0.185791,0.548435,-0.091883,1.77959,45.4724,47.479693,-0.183625,1.242966,-0.305527,2.004537,85.765951,53.635264,-9.764798,0.001112,0.202331,2.678334,1249.894095,0.144552,0.68129,0.006189,0.416846,2.140433,87.206767,0.800154,-0.899066,0.01168,-0.601572,2.792977,115.096978,1.458544,0.001489,0.002067,-1.8607,5.83511,2.37903,0.179532,0.017299,0.000649,0.536215,3.044039,2.506595,0.062468,0.016281,0.000572,1.010842,3.293491,2.680966,0.029359,-9.813135,0.002547,1.211631,5.090032,1256.081357,0.326283,-0.077694,0.003727,-0.558503,3.053793,10.259589,0.383813,-0.230542,0.017585,-0.055387,3.588952,29.51975,2.27699,0.01714,0.004897,-2.82123,10.280178,3.50824,0.518426,0.024092,0.000356,0.399426,2.673268,3.157054,0.038985,-0.003794,0.000202,0.691714,3.046012,0.889418,0.023336,wash-hands--
5346,9.770966,0.053801,-0.694532,3.697529,1250.691428,6.688984,-0.344095,0.029285,0.305794,2.763931,44.055403,3.792432,-0.57332,0.04506,0.412815,2.526021,73.62819,5.314601,0.044681,0.006881,0.039934,1.763657,6.536476,0.735972,0.032691,0.00386,0.22917,3.863829,4.189916,0.501588,0.002622,0.00563,0.098841,2.096549,3.079384,0.661567,-3.205835,1.328721,0.400523,2.404694,412.093032,149.988124,5.7843,4.643591,0.29678,2.315705,749.003274,400.196705,-6.870392,5.860216,-0.662862,3.206181,885.904551,580.053145,-0.045309,4.65332,-1.070125,4.502302,119.965422,603.352486,0.069908,0.17509,0.272424,2.45878,22.596417,22.141413,0.171072,0.154394,-0.744423,3.018672,24.661315,18.272519,-4.701186,2.127833,-0.004422,2.385582,605.375887,207.24697,-6.04946,5.822726,0.39531,3.245696,778.45794,655.48428,-2.715999,33.343629,-0.440736,2.218472,581.9994,877.603303,-0.672772,30.331015,-0.13516,2.170584,469.125266,3931.777712,-0.185567,0.436055,0.197921,2.014615,47.831654,47.877008,-0.180485,1.233238,-0.314052,2.015766,96.733144,160.343889,-9.763663,0.000816,0.26176,2.539454,1249.748928,0.104823,0.71291,0.003719,0.806306,3.040561,91.297988,0.351894,-0.951992,0.005737,-0.303862,2.701972,121.855469,0.743959,-0.010759,0.000289,0.781693,3.851067,1.495968,0.032212,0.020973,0.00024,-0.695557,3.142243,2.686365,0.031093,0.022352,0.000195,-0.063649,2.42803,2.863884,0.025268,-9.807239,0.001202,0.110702,3.000593,1255.326566,0.15619,-0.107288,0.001858,-0.117322,2.754102,13.735803,0.240438,-0.250991,0.005264,-0.18814,2.865046,32.186746,0.623368,-0.001037,0.000582,-0.207176,2.436883,1.381723,0.07353,0.021877,0.000229,0.057261,2.071102,2.803205,0.029537,0.003226,0.000087,0.058842,2.387832,0.460651,0.010723,wash-hands--
5612,9.753414,0.028312,-0.106713,3.442107,1248.437349,3.667012,-0.375276,0.024973,0.127169,3.059506,48.233948,2.943746,-0.48197,0.031348,0.856329,3.611918,61.698675,4.0652,0.043876,0.005745,0.132726,1.877738,6.902826,0.491769,0.034166,0.002688,0.084081,3.361606,4.733961,0.297383,0.013827,0.003867,0.663004,2.828963,3.444127,0.410926,-2.528189,0.803117,0.137408,2.403345,323.665418,103.854745,5.402314,3.385921,0.434514,2.563379,693.182776,403.215711,-7.391405,2.951063,-0.180746,2.289065,946.102121,383.737535,0.09157,1.497777,-0.009967,3.409056,69.696412,119.850389,0.13104,0.113908,-0.088531,1.815939,18.539046,13.824977,0.182846,0.112709,-1.173985,4.483822,24.913077,13.500474,-4.216982,3.018119,0.178403,2.002664,540.891112,373.332088,-6.172931,6.108424,0.415543,3.130697,792.392907,737.603681,-2.950072,37.096855,-0.378958,1.978069,504.048714,4686.840821,0.684675,35.911455,0.133417,1.98189,510.240746,659.074944,-0.097128,0.579541,-0.183413,2.504076,54.67628,30.360921,-0.100293,1.215035,-0.120651,1.981197,88.966604,34.974262,-9.762249,0.000677,0.237025,2.878051,1249.567909,0.087813,0.734921,0.001613,0.447074,2.872419,94.084628,0.166001,-0.96225,0.002604,0.637635,3.206246,123.169664,0.332116,-0.00655,0.000312,1.064602,4.32614,0.98376,0.036406,0.019363,0.000154,-0.712766,3.994181,2.538919,0.015244,0.016291,0.000202,-0.615866,2.849267,2.153043,0.021839,-9.807797,0.000966,-0.087007,3.653028,1255.39798,0.12542,-0.110876,0.001506,0.002915,2.960081,14.192521,0.195604,-0.259634,0.003925,0.177436,2.57235,33.249624,0.492959,-0.003339,0.000575,-0.367692,2.583787,1.297045,0.065418,0.014426,0.000209,-0.531968,2.742297,1.874959,0.025503,0.00582,0.000072,0.045255,2.359528,0.745025,0.009478,wash-hands--
5879,9.782645,0.021577,-0.437703,3.21265,1252.181665,2.682697,-0.398993,0.017813,0.257567,2.934464,51.097682,2.274287,-0.403028,0.022225,0.832552,5.661429,51.770669,2.589831,0.01022,0.005754,-0.240247,2.261194,4.731825,0.748122,0.030648,0.001695,0.676966,3.565999,3.926944,0.219945,-0.008482,0.004379,0.188199,2.00462,3.526894,0.55164,-2.505856,0.758742,0.444751,2.959518,321.664425,89.332299,5.895942,2.230619,0.354484,2.193782,756.217179,253.253841,-7.508079,2.973758,-0.334503,2.343246,962.358386,346.255224,-0.321505,2.040968,0.301995,3.320062,80.773745,188.741715,-0.005027,0.10619,-0.733819,2.414375,18.410712,10.498281,-0.017171,0.06614,-0.124591,1.777337,15.257712,4.98282,-3.73505,1.634925,0.012854,2.230136,483.478785,130.300304,-5.794358,4.582346,-0.05316,2.694692,744.427523,530.988307,-2.096231,45.272988,-0.148703,1.431783,602.718576,1263.512404,-0.242938,28.092522,0.028462,2.461464,415.857095,3213.928372,-0.128301,0.570332,-0.320109,2.644164,51.680233,55.862776,-0.274087,0.740128,0.439408,2.034139,72.038404,91.446796,-9.761658,0.000524,0.228378,3.025406,1249.492172,0.068014,0.733716,0.001333,-0.006965,2.157365,93.915676,0.173271,-0.976592,0.002618,0.512924,2.936389,125.008719,0.320774,0.004124,0.000283,0.605635,5.713182,0.725781,0.036748,0.017876,0.000105,0.017243,2.674318,2.303877,0.012544,0.007959,0.000095,-0.424621,3.217267,1.018937,0.012543,-9.808889,0.000671,0.00905,2.845359,1255.537742,0.087278,-0.111467,0.001425,0.01346,3.357205,14.267906,0.185319,-0.247713,0.0029,0.030292,2.237569,31.710996,0.373363,0.002643,0.00052,-0.164376,2.487702,1.324103,0.062865,0.008432,0.000094,-0.161637,2.746317,1.084529,0.01206,0.00391,0.000097,0.0465,2.201576,0.561738,0.011738,wash-hands--
6146,9.791741,0.025877,-0.376134,2.959034,1253.343699,3.329744,-0.36534,0.02253,0.342543,2.738065,46.763684,2.929605,-0.304448,0.035224,-0.702579,2.989228,39.206648,4.286439,-0.026512,0.006011,-0.016521,2.00413,5.281912,0.521571,0.048381,0.00171,0.013283,2.456267,6.199148,0.221105,-0.020508,0.00329,-0.145046,2.580413,3.779225,0.414819,-2.384739,0.976769,0.375603,2.61893,305.353034,125.990628,6.513767,4.70978,-0.957953,4.98807,834.271783,598.969488,-5.890866,15.488644,-1.75446,5.487475,778.335657,1423.381887,-1.798042,10.070558,0.847788,2.663046,273.322053,964.479099,0.110359,0.160126,-0.431726,1.98275,22.442365,15.994332,0.049478,0.121949,-0.41191,2.035993,19.476639,12.588728,-3.486646,1.266901,0.105034,2.638597,446.458727,162.356877,-5.832337,6.975238,0.054622,4.132649,747.666135,880.272288,-1.225314,49.825566,0.126463,1.271981,597.797985,6298.088881,1.029984,15.99403,-0.464708,2.911064,334.776494,576.658773,0.142619,0.267895,-1.110098,4.210421,33.736849,22.06027,0.019015,0.324584,0.348257,2.211224,43.808062,11.841778,-9.761058,0.000497,-0.085984,2.454486,1249.415389,0.064407,0.708104,0.001882,0.0804,2.506376,90.639476,0.23836,-0.991987,0.002687,0.58372,2.218363,126.982776,0.31571,0.013483,0.000245,-0.480264,2.69888,1.794103,0.028114,0.017147,0.000106,-0.132919,2.663672,2.24169,0.010419,0.004231,0.000071,-0.013045,2.342154,0.546087,0.009389,-9.809454,0.000541,0.075586,2.867929,1255.61008,0.070206,-0.127561,0.001745,0.482303,2.874265,16.385468,0.197185,-0.231192,0.003338,-0.162147,2.37705,29.606556,0.420884,0.013081,0.00081,-0.21975,2.466393,2.168407,0.075257,0.00903,0.000096,-0.013454,2.715183,1.211859,0.010419,0.001387,0.000104,0.005683,2.393479,0.5091,0.013503,wash-hands--
6412,9.791193,0.032375,-0.228901,2.917571,1253.273865,4.163101,-0.32718,0.021172,0.387089,2.659304,41.994653,2.599444,-0.143918,0.061141,-0.299473,1.790536,18.688476,7.795482,-0.034779,0.007411,-0.201216,1.576331,5.713518,0.797343,0.069738,0.001591,-0.211524,3.42152,8.944985,0.201708,-0.019763,0.002358,-0.057461,2.739017,3.385921,0.226307,-2.489631,1.098832,0.378782,2.56047,318.679418,142.870633,5.528353,9.136922,-0.148635,3.657392,716.247822,993.300089,-2.321914,47.648859,-0.566977,1.607633,524.852289,5395.544486,-1.525166,12.968388,0.363921,2.563261,318.193526,684.247926,0.135734,0.154001,-0.397022,1.936004,24.268636,18.154601,-0.128638,0.262865,0.318189,2.726795,35.420071,33.428649,-3.500718,1.3496,0.034099,2.466227,450.95484,134.643348,-7.078531,8.852859,0.039037,3.632519,906.567575,1136.362794,-0.390707,41.076358,0.275103,1.503852,553.771817,513.367533,0.229304,22.184256,-0.309365,2.332475,405.111024,2870.570478,0.240099,0.222926,-1.281606,3.955579,36.204232,23.174262,0.086546,0.285873,0.515359,2.401875,30.365078,35.769501,-9.758739,0.000464,-0.281326,2.271496,1249.118535,0.060118,0.679451,0.002523,-0.18928,2.443064,86.969795,0.327886,-1.003756,0.003173,0.58241,2.407394,128.481333,0.410302,0.016544,0.000221,-0.24032,2.610226,2.18145,0.024368,0.020877,0.000107,-0.041235,2.40809,2.675456,0.013691,0.003132,0.000069,-0.155092,2.46095,0.486539,0.007942,-9.811233,0.000509,0.002095,2.864687,1255.837831,0.064772,-0.148598,0.003915,0.795088,3.320027,19.02895,0.50418,-0.219484,0.002344,-0.313669,2.735278,28.156691,0.248993,0.018844,0.000663,-0.290606,2.574631,2.55806,0.074692,0.01142,0.000123,-0.106855,2.51165,1.461967,0.015963,-0.003991,0.000126,-0.167021,2.216484,0.778448,0.016378,wash-hands--
6679,9.760306,0.038631,-0.080176,2.548984,1249.319299,5.018439,-0.263338,0.047971,-1.178474,6.177539,33.744259,6.198174,0.02192,0.065378,0.061035,2.384337,18.265444,8.145083,-0.041784,0.006637,-0.44403,2.304784,6.731932,0.597687,0.049629,0.004594,0.513779,3.2492,7.660503,0.306557,-0.017563,0.004821,-1.328805,4.560812,3.394237,0.608564,-2.84749,1.078028,0.159621,2.57837,364.479093,140.178063,6.204862,11.066364,0.212925,2.789334,803.088324,1214.195836,-0.745951,44.931973,-0.102935,1.433892,440.383203,2908.937335,-0.171834,26.717817,-0.187866,2.070673,385.187876,2593.920279,0.074142,0.133957,-0.687319,2.58371,23.024004,10.43405,0.044175,0.516349,-0.234227,2.273179,53.578744,65.63137,-3.657898,0.971054,0.022355,3.234184,468.211685,126.301984,-7.177507,8.236335,-0.069396,4.092823,920.128661,1029.896745,-0.273233,36.618729,0.112254,1.372738,503.461166,4759.831409,-0.653138,14.830793,-0.165456,2.465054,300.231859,608.636017,0.048257,0.069449,-0.592995,2.931319,16.026733,9.026963,-0.021435,0.265573,0.409012,1.997719,23.84322,26.80744,-9.758081,0.000553,-0.014806,2.275002,1249.03439,0.071854,0.653404,0.001753,-0.39033,2.466495,83.647121,0.19775,-1.040136,0.005216,0.720548,3.295907,133.144908,0.647086,0.014752,0.000475,0.840298,3.346153,1.990373,0.055541,0.018875,0.000239,1.068974,4.127951,2.426202,0.030398,0.004414,0.000081,-0.105188,2.411344,0.619201,0.009554,-9.807306,0.000757,-0.628386,5.487843,1255.33523,0.095934,-0.188396,0.00548,0.204194,2.137831,24.116228,0.711684,-0.207056,0.006247,-0.987871,5.42212,26.521354,0.797113,0.024504,0.000924,-0.133353,3.005957,3.262347,0.10737,0.013133,0.000116,-0.080421,2.331944,1.716865,0.013244,-0.002937,0.000156,-0.319171,2.354885,0.72213,0.014348,wash-hands--
6946,9.738773,0.048614,-0.054634,2.478723,1246.563087,6.315126,-0.240447,0.045349,-1.139478,6.215475,30.996498,5.681882,0.115002,0.053382,0.378772,3.436453,19.626268,4.267111,-0.036899,0.006098,-0.332717,2.522699,5.485017,0.669502,-0.014505,0.019287,0.696189,2.364212,9.854299,2.10203,-0.013513,0.004773,-1.214236,4.390943,3.950994,0.575069,-2.836144,1.128258,-0.099562,2.664625,364.705957,127.313158,6.267897,11.401388,0.252477,2.663993,803.560107,1450.189792,-0.616853,43.453813,-0.089846,1.488285,420.107234,3220.528491,0.168032,26.06533,-0.013033,2.134452,357.074849,1372.818791,0.062451,0.174391,-0.082066,2.437301,25.64252,21.291932,0.11049,0.531463,0.053343,2.172377,46.881385,69.102033,-3.98986,2.653941,0.983934,3.566733,515.943572,259.693702,-7.16228,7.977963,0.080311,4.041179,918.725528,980.477498,-1.129645,31.876845,-0.142422,1.616471,487.616724,702.857077,0.127106,21.816447,-0.213854,1.952075,365.187044,2419.350248,0.242409,0.169789,-0.557835,2.046973,32.926852,20.150631,0.200674,0.724081,-0.662298,2.478619,57.366817,76.333684,-9.763383,0.000886,0.043776,3.098894,1249.713224,0.105722,0.622285,0.002598,0.755072,3.577565,79.65404,0.333868,-1.050218,0.005703,0.211185,3.063606,134.451515,0.64098,0.011361,0.000518,0.585538,2.679055,1.579936,0.061341,0.004846,0.000718,0.800651,2.690786,1.541764,0.061895,0.000437,0.000157,0.311929,2.573446,0.692898,0.012901,-9.812667,0.001449,0.094537,5.009925,1256.021463,0.187138,-0.215361,0.005911,0.129975,2.409428,27.703238,0.648441,-0.212436,0.017335,1.031442,5.643514,27.331613,2.133215,0.012579,0.002413,0.690786,2.709508,2.560738,0.304239,0.003941,0.000544,1.017152,2.999762,1.299225,0.055761,0.008694,0.000555,-0.692192,2.626074,1.506847,0.055796,wash-hands--
7212,9.763741,0.048635,0.134149,2.513892,1249.768468,5.944513,-0.240964,0.057399,-0.820906,4.279732,30.848025,7.459294,-0.056593,0.207893,0.785411,2.314635,31.234915,19.496003,0.015804,0.007413,-0.241454,2.420692,5.019518,0.961103,-0.062654,0.017938,0.132973,2.143028,9.879841,1.803941,0.000338,0.005371,-0.669487,2.937139,4.356594,0.695257,-2.744059,1.089423,0.068494,2.556227,351.258442,141.449491,6.710225,10.508203,0.754611,2.919835,861.430174,1297.617569,-0.934267,38.189246,-0.289346,1.763889,387.230724,2944.148994,1.153338,16.571154,-0.335288,2.433865,298.25841,1730.834342,-0.247583,0.238338,0.178402,2.01122,36.281198,29.593527,0.024647,0.506999,-0.200078,2.386576,45.666141,59.95362,-4.596075,3.289426,0.212478,2.05143,589.421716,406.719695,-6.897474,6.102698,0.697585,3.316601,883.657572,771.680719,-1.243208,32.138105,-0.300881,1.914275,465.750028,4049.138508,-0.23704,22.128523,-0.444764,1.970775,381.885002,577.171075,0.074215,0.345687,0.054174,2.10323,38.798863,32.528524,0.286379,0.64965,-0.608743,2.563197,50.510081,65.307432,-9.764713,0.000893,0.057832,3.04077,1249.883222,0.115671,0.582857,0.004411,0.21988,2.103636,74.645731,0.478631,-1.009558,0.01348,-0.250576,2.22987,129.381973,1.102281,0.008679,0.000592,0.041066,2.427823,1.187932,0.075072,-0.003642,0.000826,0.1222,1.891106,2.277467,0.09759,0.002787,0.000188,0.339615,2.580785,0.874051,0.021204,-9.810285,0.00204,0.115925,3.515903,1255.716518,0.263339,-0.201252,0.008775,-0.212014,2.363021,26.047589,0.904834,-0.16947,0.027059,0.639709,3.696037,22.248044,3.13079,0.005425,0.002112,0.546423,2.867499,3.213549,0.267347,-0.000764,0.000567,0.636559,2.355257,1.533246,0.065689,0.017144,0.000569,0.027124,2.122422,2.339328,0.063647,wash-hands--
7479,9.763654,0.04418,0.2794,2.741438,1249.755784,5.427039,-0.252303,0.054916,-1.148271,4.541195,32.673907,6.750045,-0.241251,0.230727,-0.087229,1.630692,38.855877,27.398851,0.105314,0.017126,-0.756348,2.40691,14.632938,1.712497,-0.08154,0.013271,0.290453,2.54522,13.171237,0.701302,0.020626,0.005759,-0.065098,2.277552,4.559953,0.65179,-3.560145,3.421275,0.685283,2.940846,469.734916,238.695056,7.605543,3.663503,-0.168367,2.71245,973.585244,474.037544,-3.406577,14.271654,-0.343835,3.276249,474.726731,1296.961387,1.067731,14.848072,-0.460189,2.907306,296.100805,835.561704,-0.312336,0.196717,0.101939,2.254551,50.03515,11.211339,0.093702,0.368375,-0.705603,2.635151,33.228404,44.278956,-5.146633,2.780799,-0.205168,2.097109,664.181969,247.934586,-6.830809,4.104299,-0.197914,2.36428,878.288907,423.941958,0.204667,25.368992,0.157331,2.373989,327.769203,1604.419267,0.928263,14.199425,-0.641114,2.194385,313.390225,1843.368635,-0.031928,0.344273,-0.404957,2.227104,46.765246,44.487595,0.378805,0.523918,-0.855352,2.737813,56.475057,54.817712,-9.769745,0.001037,0.257987,3.273433,1250.527439,0.133993,0.564937,0.005713,-0.356633,2.442902,72.375617,0.597127,-0.964858,0.017245,0.234389,1.947978,123.522312,2.162562,-0.00736,0.001264,0.261046,2.737925,2.296941,0.094783,-0.003801,0.000905,-0.157941,2.145256,2.488747,0.023139,0.015751,0.000804,-0.674235,2.509327,2.638125,0.058701,-9.808103,0.00222,0.270125,3.167653,1255.437218,0.287095,-0.160437,0.012801,0.054814,2.093588,20.560274,1.648756,-0.144976,0.028521,0.966368,3.833025,19.14995,3.353674,-0.020719,0.003271,0.199074,2.518428,3.188063,0.40933,0.005733,0.000948,0.11506,2.135941,2.218899,0.053705,0.024958,0.000267,-0.481683,2.801147,3.372228,0.016182,wash-hands--
7746,9.671613,0.107042,1.026776,3.298228,1238.013868,12.057245,-0.207773,0.054356,-0.542673,2.683022,28.252443,5.625435,-0.470504,0.200409,-0.151604,3.285088,62.556067,21.521277,0.021049,0.05273,0.430507,2.483232,15.752904,3.03286,-0.186215,0.039986,0.652744,2.570235,27.620278,2.108474,-0.041974,0.021999,1.051045,3.541949,8.417049,2.269155,-3.608622,3.50343,0.647582,2.793729,464.642987,415.320325,8.053831,5.136077,-0.233246,2.449509,1030.985809,664.73327,-4.040462,8.479553,0.378727,2.369899,532.9224,840.578893,0.018805,5.602264,1.025577,4.00866,153.835991,610.077521,-0.138142,0.48526,-0.569186,2.320848,48.556757,50.160039,-0.175783,0.358911,-0.208715,3.135389,39.912176,46.420049,-5.75039,4.812713,0.288318,3.245929,736.050266,625.898689,-7.119149,4.301621,-0.59039,2.722943,911.390812,555.488886,1.883867,10.411184,-0.73462,3.387579,245.167109,1322.867482,0.429074,11.067626,-0.97407,3.227458,220.177528,717.66955,0.166818,0.472592,0.099252,1.626223,57.664776,15.907847,0.374606,0.486418,-1.09344,2.970442,54.66058,52.323315,-9.785126,0.002471,1.254764,5.218015,1252.497011,0.284751,0.607211,0.017335,-0.715125,2.186719,78.083711,1.362013,-0.960886,0.019978,0.620981,2.493857,123.46628,0.748271,0.026586,0.007414,-1.505311,4.648251,5.649881,0.641177,-0.018642,0.002705,1.42894,5.625051,3.349269,0.264139,0.008707,0.001639,0.368677,3.009833,2.775977,0.110535,-9.817184,0.002732,0.388351,2.714204,1256.600647,0.310495,-0.112788,0.013763,-0.303329,4.709309,14.737721,1.650723,-0.143589,0.027099,1.159676,4.318711,20.194499,2.412441,-0.004414,0.009604,-0.67219,3.044151,5.058547,1.039253,0.000685,0.001291,0.120787,1.923817,2.15569,0.105576,0.032313,0.000223,0.07452,2.813254,4.206213,0.019724,wash-hands--
8012,9.685702,0.121541,0.822484,2.984238,1239.901042,10.63821,-0.178806,0.104255,-0.989979,5.078446,22.893821,13.551645,-1.122206,0.809148,1.152979,3.083976,151.916405,66.418693,-0.020042,0.066515,0.154732,1.822893,20.270738,8.606829,-0.214844,0.04951,0.376145,1.870453,27.511874,6.427577,-0.040927,0.040217,0.646919,2.453853,12.085512,5.197286,-4.641242,5.594644,0.42317,2.355895,594.158365,726.065332,7.305257,10.093662,0.519865,3.162106,937.102984,1252.16939,-4.204399,13.180489,1.011931,3.149708,546.978528,1562.160964,0.031258,6.225115,0.866719,3.351922,160.100942,402.865239,-0.153397,0.799634,-0.169329,1.884258,51.476412,84.334685,-0.305822,0.771151,0.220147,2.825905,50.685383,99.937771,-5.848687,4.68739,0.42108,3.264935,750.445292,566.362716,-7.164763,5.311955,-0.870863,2.941022,925.692979,439.155805,1.570632,6.081726,-1.570392,5.812959,240.382176,515.329296,-0.753125,2.359132,0.835167,2.673827,118.245837,261.879474,-0.083537,0.508743,-0.200448,1.837294,40.757801,41.677129,0.02125,0.187443,-0.46833,3.01768,24.033436,23.527854,-9.785304,0.010933,1.12134,5.610905,1252.518983,1.42136,0.546612,0.037306,0.211019,2.75495,71.122136,2.262617,-0.817712,0.117781,-1.704248,5.918616,105.037984,14.081702,0.022559,0.009511,-0.866999,3.572617,6.699426,1.232586,-0.019584,0.004528,1.356488,4.137487,3.546591,0.572592,-0.001312,0.002842,0.502592,2.220055,3.759568,0.30694,-9.811367,0.004722,0.353105,4.747839,1255.855251,0.60053,-0.037013,0.027774,-0.966195,4.448031,6.987362,3.563024,-0.068991,0.024562,-0.271376,3.625569,12.646161,1.893319,0.011587,0.009308,-0.368116,2.881044,6.032559,1.159388,-0.004124,0.001751,0.325951,2.016822,2.767413,0.159717,0.022078,0.00037,0.721715,3.294784,2.878052,0.043395,wash-hands--
8279,9.575407,0.120516,0.260663,2.362821,1225.652886,15.643423,-0.062619,0.130031,-0.532244,3.369769,17.04519,16.906596,-1.66332,1.31169,0.112555,1.386671,212.938705,170.359575,-0.005352,0.077141,0.097129,1.608644,19.838638,3.791314,-0.197149,0.054558,0.414003,1.816982,31.503556,1.448724,-0.036525,0.044055,0.576433,2.208893,15.660047,5.398098,-5.418867,4.100932,0.393725,2.083444,694.602409,511.551994,5.644488,13.000949,0.09324,2.674979,727.650979,1571.862787,-5.279385,16.229363,0.644218,2.338481,675.826796,2108.974673,0.93528,2.312037,0.319452,2.408687,125.714618,277.268629,-0.062024,0.815057,0.165298,1.951566,63.974425,103.96922,-0.185041,1.00849,0.115305,2.254889,77.929447,131.010453,-5.977288,5.293218,0.285433,2.61682,765.743862,672.486208,-7.720152,9.223432,-0.605161,3.335356,988.197079,1198.80667,1.22835,5.313886,-1.280529,4.718978,167.421857,638.450891,0.414067,3.518184,-1.351923,5.680074,105.715773,455.609371,0.095913,0.509488,0.134901,1.844945,38.567707,54.544055,-0.044149,0.361647,-0.340586,2.649391,44.017301,47.018387,-9.785327,0.011416,1.031316,5.174665,1252.522116,1.474627,0.534394,0.04069,0.115895,2.415908,68.47776,5.127544,-0.763414,0.131502,-1.147758,4.114901,97.739351,17.030234,0.005242,0.010687,-1.091112,3.532886,5.3742,0.938421,-0.005837,0.005136,1.54247,4.343901,4.067501,0.414417,0.009349,0.003409,0.724076,2.099531,4.611426,0.128589,-9.812556,0.004623,0.221843,5.010315,1256.007865,0.573174,-0.00885,0.026143,-0.639249,4.351755,7.407009,3.280441,-0.051896,0.029499,-0.315276,3.123692,11.630447,3.801896,-0.003872,0.010104,-0.704728,2.80852,6.128843,0.721546,0.004435,0.001926,0.70982,2.121099,3.374714,0.074757,0.015785,0.00038,0.10014,2.561834,2.090904,0.044798,wash-hands--
8546,9.494802,0.120617,-0.161236,2.353451,1215.424492,12.217517,0.055153,0.113489,-0.102733,3.80236,15.911949,14.701679,-2.214597,1.013908,-0.891149,2.437448,287.911743,91.576393,-0.070167,0.058106,-0.161107,1.898661,12.755499,7.357387,-0.203717,0.053172,0.357489,1.873435,26.129305,6.869668,-0.046783,0.046401,0.359922,1.969058,13.063799,6.013009,-5.197173,4.560521,0.537403,1.997816,672.175827,445.743424,4.905736,17.722062,0.125708,2.490097,638.045372,2101.400575,-6.271131,14.240747,0.252755,2.299083,806.329553,1759.171968,0.810396,2.367446,0.158662,2.256261,116.279049,264.030097,-0.003599,0.982447,0.246044,1.571154,63.0623,121.503251,-0.025132,1.200187,0.322795,1.929582,92.170156,155.759924,-6.259018,5.639121,0.076937,2.272065,802.440612,700.529646,-7.413806,11.279101,-0.251704,2.520907,949.657507,1445.837623,1.901285,7.164404,-0.81843,3.278384,243.87009,927.895133,0.666336,4.307129,-0.661511,3.817145,140.49559,545.214678,0.175726,0.531691,0.406422,1.856609,40.686588,56.329089,-0.01588,0.573557,-0.259448,1.938552,60.975895,72.551534,-9.792648,0.01311,0.728393,3.903468,1253.458997,1.704553,0.532127,0.039401,0.111976,2.537326,69.527482,2.031503,-0.73451,0.130132,-0.939266,3.860467,94.864784,14.380286,0.017661,0.009769,-0.936288,3.608077,5.2645,1.092055,-0.005649,0.005142,1.547736,4.351317,4.369116,0.664182,0.000458,0.002791,0.691526,2.24145,4.173407,0.363007,-9.81399,0.004785,0.119533,4.705728,1256.191261,0.602297,-0.000491,0.026482,-0.519905,4.121313,6.533663,3.269049,-0.02614,0.026948,-0.153601,3.196764,9.73336,2.178148,0.009823,0.008554,-0.676007,3.07777,5.555524,1.102551,-0.000395,0.00163,0.771854,2.223047,3.173755,0.203313,0.012139,0.000416,-0.225767,2.378202,1.70491,0.046277,wash-hands--
8812,9.516017,0.095762,-0.393991,2.707324,1218.057595,12.167376,0.052104,0.125744,0.017887,3.373967,16.956471,12.494238,-2.741022,0.160586,-0.585543,3.674045,351.063606,18.528526,-0.003809,0.039594,0.014561,2.314104,9.884586,4.248542,-0.088347,0.031574,1.156614,3.629481,13.866788,3.084036,0.013653,0.029017,1.009068,3.897367,9.502464,3.745808,-5.880637,4.627015,0.067636,1.703307,752.734408,601.370315,3.470755,9.778756,0.61616,2.872952,444.47296,1268.505557,-7.381275,11.650464,0.260183,1.781428,944.847843,1513.781105,0.1545,1.386686,-0.053924,2.41541,71.599829,179.523181,-0.1076,0.828946,0.201776,1.705071,64.216989,107.052847,-0.002599,1.140979,0.411413,2.072289,89.065686,147.870623,-6.512465,2.874561,-0.119194,1.690698,833.753074,369.625685,-6.907164,14.869686,-0.222973,2.245233,884.36973,1926.437689,2.564717,6.225236,-0.783039,3.135305,333.08,759.132829,0.374049,5.674507,-0.319151,3.241498,168.358835,735.1619,-0.064542,0.439358,-0.10472,1.857424,52.033823,56.83638,0.07637,0.782843,-0.029174,1.476171,77.439573,101.358651,-9.785356,0.011967,0.922341,4.74657,1252.52583,1.54336,0.460862,0.016917,1.091323,3.724615,59.030038,2.125266,-0.63885,0.085714,-1.401342,5.337818,82.158286,10.143384,-0.014188,0.002909,0.350705,4.163965,3.036544,0.366927,0.010483,0.002912,2.528198,9.846835,2.605804,0.307034,0.008855,0.002136,1.155432,3.57271,2.883111,0.166241,-9.806445,0.004302,0.184806,5.466096,1255.224982,0.55857,0.010287,0.021489,-0.529428,5.513126,5.794127,2.730831,0.037769,0.016828,-0.31715,2.769154,6.091677,2.12493,-0.007643,0.002324,-0.531018,3.146265,2.757799,0.196652,0.00609,0.001423,1.046449,3.063812,2.120713,0.123406,0.003342,0.000153,0.419097,3.392184,0.614065,0.019951,wash-hands--
9079,9.426166,0.055486,-0.136043,2.568858,1206.549914,7.191775,0.059485,0.079453,0.049301,3.089135,15.709769,10.325793,-2.800561,0.07441,0.373599,2.81051,358.485214,9.523838,0.042527,0.027563,-0.072596,2.079302,9.937128,3.573481,-0.002359,0.005593,0.533026,2.45913,3.450493,0.709328,0.018232,0.014647,0.785177,3.235173,7.531846,1.699415,-5.537997,4.072913,0.035789,1.728622,709.017327,526.162187,3.653167,9.668454,0.623504,2.986235,468.874675,1238.337349,-7.274933,7.754731,0.37066,2.446205,931.589909,996.583509,-0.357028,2.085597,1.192282,4.439335,78.368961,250.626924,0.023585,0.608156,0.140009,1.930877,53.817898,79.07749,0.124572,0.731448,0.0432,1.611824,70.398784,94.384962,-6.249987,2.625407,0.091624,1.645272,800.189987,336.519865,-7.087869,16.56267,-0.248929,2.163814,908.407736,2120.228831,2.169324,8.899626,-0.063139,3.329475,306.528917,889.672618,-0.738418,9.563765,-0.364134,2.433458,201.398285,1230.03014,-0.068891,0.368225,-0.147272,1.986641,45.782214,47.465427,-0.130126,0.966134,-0.087657,1.58694,83.627034,123.521224,-9.786452,0.003263,0.472277,3.615779,1252.666174,0.411868,0.507125,0.005025,1.213231,6.022836,64.947311,0.581493,-0.703967,0.016731,-0.98493,4.315777,90.193142,1.933098,-0.009802,0.001346,0.501893,2.955369,2.33911,0.141811,0.021407,0.000483,-0.036904,2.656592,2.761552,0.06105,0.02511,0.000436,-0.404394,2.421203,3.323489,0.045405,-9.810321,0.002053,-0.482125,2.852504,1255.721078,0.267249,-0.020972,0.003988,-0.682597,3.385643,2.697236,0.517569,0.008058,0.012649,-0.252591,2.876802,5.722599,1.643609,-0.01157,0.001989,-0.24934,2.321959,2.604219,0.253763,0.022727,0.000311,0.489937,2.200926,2.916392,0.039711,0.004664,0.000111,-0.0681,2.810495,0.63575,0.013654,wash-hands--
9346,9.417093,0.050868,-0.033653,2.744914,1205.390066,6.534131,-0.012483,0.067427,0.026561,2.946597,10.458039,7.489537,-2.752654,0.052992,0.192716,2.847938,352.348446,6.792453,-0.002247,0.018276,0.012615,2.111547,9.21724,2.376373,0.007938,0.00359,0.600489,3.584293,2.662581,0.464127,0.004719,0.015595,0.789766,2.780512,7.95308,2.013916,-5.404293,3.466822,0.299269,2.097796,691.75834,450.609782,4.728053,9.966754,0.918608,3.677327,610.037463,1202.520363,-5.979591,11.267943,-0.345117,2.558695,775.898244,1208.069707,-0.641386,2.283834,0.489185,3.886574,91.223742,271.884142,0.08654,0.711088,0.314343,2.022158,66.90543,91.120002,0.017682,0.615694,-0.023289,1.729914,57.179684,80.030281,-6.139163,2.443533,0.150681,1.776487,785.812871,317.737324,-6.714276,11.069183,-0.262023,2.951484,860.159484,1419.397437,-0.401818,23.822283,0.49244,2.191147,386.657251,2712.686729,-1.251233,6.154545,0.076773,2.053618,185.046311,663.981887,-0.008268,0.479938,-0.17324,2.11724,40.203511,59.987919,-0.049273,0.785423,0.228611,2.043998,64.019678,91.586845,-9.794439,0.002807,0.382392,4.081339,1253.688178,0.364538,0.529458,0.002199,-0.067719,2.830848,67.772151,0.282822,-0.731579,0.00832,0.43152,2.088529,93.649479,1.060906,0.007494,0.000697,-0.120028,2.464254,1.49656,0.090165,0.014442,0.000372,-0.027177,2.23336,1.869638,0.047097,0.014977,0.000197,-0.323994,2.278893,1.92142,0.025304,-9.812703,0.001648,-0.258722,2.711724,1256.02596,0.214458,-0.032145,0.003284,-0.931333,4.393716,4.255161,0.40841,-0.016463,0.009443,0.142333,2.179346,4.825042,1.195771,0.005341,0.001565,0.129049,2.502811,2.539216,0.187695,0.01943,0.000281,0.164336,2.207031,2.489227,0.036401,0.004627,0.000104,0.101353,2.780522,0.63035,0.013603,wash-hands--
9612,9.405172,0.044815,0.169108,2.50898,1203.86256,5.807942,-0.032521,0.061121,0.362918,2.346849,8.932995,7.53408,-2.751431,0.040262,0.088659,3.322916,352.197192,5.079402,-0.026332,0.013649,0.109922,2.021691,8.779593,1.774146,0.012839,0.002786,-0.132343,2.370114,2.262677,0.339991,-0.015592,0.016805,0.6624,2.36555,9.204866,2.095854,-5.447643,2.913749,0.362897,2.402664,697.675148,370.543563,5.259105,5.243194,0.597349,3.257117,674.919148,644.302436,-6.194491,11.932458,-0.498495,2.441071,801.905464,1323.542786,-0.089294,4.161992,-0.02079,2.838145,104.082357,378.848266,0.179963,0.619994,0.539813,2.561383,65.251064,80.367461,-0.053994,0.454957,0.008796,2.004236,41.765517,58.926272,-6.066243,2.360399,0.232565,1.96749,777.374291,284.872994,-6.634588,10.898573,-0.007422,3.431346,849.449503,1411.187686,-2.032134,19.242043,0.088268,2.004909,309.790701,2052.792156,-0.708028,7.927949,0.166244,1.919886,159.598238,756.97362,-0.082434,0.541376,-0.25528,2.021409,58.296134,70.335163,0.033537,0.676257,0.54013,2.512776,52.682586,79.205198,-9.793032,0.00112,-0.058941,2.473173,1253.50815,0.145712,0.519328,0.001986,0.021579,2.727575,66.491044,0.222147,-0.737546,0.006188,0.31063,2.281565,94.406631,0.802843,0.012065,0.000894,-0.180215,2.080842,1.919878,0.111449,0.010747,0.00023,0.245752,2.264055,1.375645,0.029892,0.013586,0.000156,-0.279563,2.342068,1.744653,0.019937,-9.810696,0.001477,-0.345219,3.232511,1255.769159,0.186852,-0.035698,0.001382,-0.424217,3.526733,4.603725,0.174724,-0.000004,0.009536,-0.035582,2.087156,5.442147,0.989058,0.009895,0.001309,-0.055387,2.055218,2.132574,0.170021,0.018475,0.000381,-0.086579,2.107484,2.379038,0.048433,0.006496,0.000086,0.138882,2.836056,0.832251,0.011208,wash-hands--
9879,9.44763,0.058489,-0.832401,4.233047,1209.296922,7.597535,0.001536,0.06412,0.015696,2.716836,11.139372,8.227018,-2.704775,0.042167,-1.279647,7.238786,346.245371,5.107117,0.01177,0.016462,0.32007,2.204316,6.583277,1.911968,0.056572,0.009347,-0.984298,3.204146,8.613152,0.870192,-0.019499,0.0185,0.43033,2.052085,9.646041,2.395494,-5.082152,1.766667,0.534024,3.047483,650.547875,229.057511,4.827831,5.148945,-0.087977,1.996721,632.068898,389.628371,-6.491205,12.800903,-0.575406,2.463123,842.807285,1347.537434,-0.032655,4.524877,0.035735,2.441967,116.463137,399.332787,0.131602,0.72008,0.309563,2.045457,59.811351,91.677026,-0.091083,0.435683,0.014585,1.837573,48.038382,54.537361,-5.658128,2.122427,0.540298,2.78585,724.722772,264.900894,-6.890446,7.854299,0.517885,3.797198,883.26806,985.137695,-2.74994,13.90255,0.230466,2.038534,417.863776,1002.83284,-0.301015,8.709563,0.251166,1.888474,163.992752,860.634023,-0.045798,0.577614,-0.141148,1.802205,50.250268,71.020274,-0.054436,0.73561,0.221129,2.517811,55.531471,79.567639,-9.788901,0.001227,0.035291,2.51092,1252.979324,0.157685,0.532221,0.001633,0.002994,2.88519,68.136224,0.186782,-0.745773,0.011416,-0.332218,2.535423,95.474605,1.43725,-0.000414,0.001818,0.228683,2.096989,2.309123,0.213884,0.018784,0.000546,-0.813768,3.403688,2.50672,0.063089,0.019612,0.000269,-0.457405,2.30637,2.594605,0.028187,-9.816382,0.001253,-0.312061,4.075949,1256.496963,0.159548,-0.035358,0.002325,0.341051,3.809002,4.588997,0.2932,-0.041114,0.009808,-0.285972,2.558888,5.797657,1.181648,-0.016177,0.00379,0.600881,2.543005,3.580181,0.453309,0.021523,0.000322,0.052817,2.415092,2.806041,0.037599,0.006084,0.000077,0.092971,3.228438,0.8026,0.009453,wash-hands--
10146,9.481945,0.108145,-0.522357,3.165241,1213.689424,14.046642,0.014634,0.090296,-0.01086,2.750576,14.554497,10.844892,-2.500982,0.145293,-0.718959,2.386667,320.513225,14.952771,0.04086,0.01818,0.096208,2.613457,7.560211,2.341587,0.085904,0.011164,-0.383952,2.225409,11.199194,1.379996,0.006628,0.016752,0.563385,2.28591,8.633058,2.178315,-4.824464,1.702546,0.184172,2.710759,617.551852,220.983208,4.659459,5.648794,0.086077,2.389785,598.6851,691.389946,-6.513472,15.235921,-0.276232,2.108952,839.540612,1826.765136,0.525597,2.799829,-0.259475,2.311894,94.943223,308.705435,0.028836,0.731091,0.280285,1.879585,59.383774,94.432007,-0.044159,0.41587,0.100351,1.991879,51.573473,53.083513,-5.917773,3.000015,0.584098,2.895683,757.483346,389.899495,-7.090217,9.066843,0.689754,3.191556,909.774102,1114.760569,-2.628019,13.926535,0.282812,2.133823,340.427026,1767.549262,0.542325,5.192883,0.248231,2.143295,116.856168,535.096824,-0.027983,0.546632,-0.185942,1.865073,53.94907,70.596678,0.06076,0.723227,0.245972,2.522181,49.361728,93.22235,-9.78548,0.001496,0.049243,2.134617,1252.54145,0.194604,0.575223,0.007027,-0.79691,2.823728,73.756529,0.614473,-0.773161,0.011478,-0.768236,3.085293,99.012912,1.340787,-0.008134,0.00164,-0.091421,2.264973,2.241796,0.213199,0.021258,0.000455,-1.036924,3.848006,2.809659,0.051389,0.024459,0.000301,-0.028644,1.859071,3.167403,0.035539,-9.81502,0.001342,0.240737,3.986339,1256.322507,0.174439,-0.035351,0.003419,0.689075,3.491389,4.550041,0.44104,-0.064675,0.016196,0.123606,2.230532,8.787429,1.969107,-0.027098,0.002965,0.723121,2.774267,3.79772,0.347523,0.024943,0.000341,0.23702,2.310538,3.21785,0.041903,0.007504,0.000056,-0.016233,4.230105,0.968394,0.007046,wash-hands--
10412,9.576445,0.130066,-0.090166,2.270973,1225.808514,15.997764,-0.09152,0.178781,0.50742,2.599001,24.680138,20.642524,-2.232114,0.237375,-0.06388,1.546244,285.716254,30.815476,0.048517,0.015061,0.049763,3.309052,8.787165,1.345106,0.14949,0.014449,0.060277,2.33054,19.242546,1.813655,0.042714,0.016185,0.464692,2.641085,8.313943,2.103193,-5.013378,1.662622,-0.158182,2.792484,644.035467,168.788023,4.173467,5.098077,-0.475659,3.504997,546.112084,458.802935,-7.340136,8.716869,0.094414,2.145066,942.271127,1051.825098,-0.122883,4.854086,0.395285,3.269002,136.238525,629.903634,0.075348,0.605054,0.248198,1.775209,50.528411,78.656106,-0.157772,0.382862,-0.326347,2.309761,44.936951,49.327631,-6.319317,3.663297,0.316495,2.253298,810.020877,446.857516,-7.201217,10.943069,0.415427,2.547447,925.952629,1299.880723,-0.024523,9.488704,-0.160922,3.258974,197.463941,1224.807272,1.356046,7.659399,-0.029626,2.364507,197.002579,858.209688,-0.106125,0.390689,-0.174283,1.795046,46.298489,50.807349,0.283114,1.100905,0.079397,2.160034,66.510324,130.027566,-9.783345,0.001528,0.442742,2.305284,1252.268178,0.197681,0.60074,0.007355,-0.057814,2.168703,76.925057,0.882506,-0.787615,0.010485,-1.05391,4.010221,100.849779,1.251297,-0.00553,0.001959,-0.241882,2.216656,2.76297,0.141477,0.022588,0.000453,-1.024577,3.524334,3.004,0.048373,0.027018,0.000256,0.155763,2.102431,3.575758,0.020289,-9.812708,0.001393,0.182122,3.805985,1256.026695,0.180847,-0.019207,0.005137,0.313159,3.022202,3.747297,0.541333,-0.076321,0.016509,-0.026842,2.18283,10.149597,2.026757,-0.036061,0.002316,0.872511,3.066474,5.167124,0.215559,0.026962,0.000439,0.389893,2.093492,3.478743,0.05413,0.007342,0.000095,0.848623,4.937465,0.946699,0.012197,wash-hands--
10679,9.667787,0.121378,0.309643,2.469868,1237.478889,15.698404,-0.312354,0.266722,-0.111051,1.847433,40.42887,34.112873,-1.722498,0.525492,-0.566899,2.824346,220.667468,67.027806,0.122711,0.029601,-1.612536,5.553174,17.776605,2.749125,0.276829,0.030174,-0.490264,2.309731,36.207338,3.045185,0.03796,0.014076,0.114255,2.334007,8.080914,1.536263,-4.748753,1.608837,-0.090632,2.36487,608.872566,189.270587,4.953873,9.818365,-0.507915,2.235402,636.904282,1220.03887,-6.005225,13.481637,0.20581,2.253096,771.914019,1673.68387,-0.484136,5.298664,0.415336,2.947206,120.854841,556.788974,-0.38432,0.819213,-0.287507,1.766994,58.765214,90.120387,-0.066922,0.464756,-0.10544,1.799904,36.067147,53.027724,-6.457089,3.177274,0.138355,2.570822,827.039548,399.181911,-7.051443,8.851506,0.322589,2.820284,902.650099,1149.105546,1.192084,5.377216,-0.444333,3.09106,159.105693,666.997708,0.123845,9.487364,-0.585776,2.523812,159.061964,1062.675246,-0.232172,0.347501,-0.608798,2.005607,32.962745,44.762226,0.133478,1.046462,-0.312912,2.421429,56.400492,119.687879,-9.768535,0.001644,0.64136,2.667766,1250.373039,0.190811,0.656247,0.007205,-0.380801,2.809701,84.005056,0.922478,-0.823724,0.021733,-0.137742,2.919992,105.436881,2.825485,-0.015833,0.002451,-0.380235,2.555042,2.711608,0.277202,0.047871,0.002009,-0.750645,2.257675,6.780623,0.127484,0.043802,0.000817,-0.686417,2.779627,5.901834,0.052356,-9.807845,0.001743,0.52131,3.362808,1255.404221,0.225032,-0.036287,0.007893,0.146881,2.029883,5.147875,0.948152,-0.127447,0.014052,-0.085832,1.919518,16.31605,1.825923,-0.042447,0.001973,0.977205,3.079059,5.569711,0.232688,0.040061,0.000762,-0.38668,2.89459,5.330186,0.065531,0.000348,0.000218,0.379318,2.205516,0.806829,0.019511,wash-hands--
10946,9.638366,0.103529,0.164604,2.899504,1233.814844,9.389754,-0.430056,0.193063,-0.409885,2.535464,60.352171,15.38873,-0.832497,1.427551,-0.715348,2.02705,111.69564,167.858708,0.307448,0.131834,-0.679066,1.809656,43.06893,12.282016,0.328729,0.031357,-0.011298,1.91176,42.589414,3.389319,0.037813,0.011454,0.04056,3.085763,6.589241,1.450723,-5.007079,1.862912,-0.357887,2.1628,640.950912,241.328366,5.74235,8.26473,-0.088088,2.436575,746.970429,793.579928,-5.301811,9.531026,0.346757,3.172686,694.452663,894.524391,-0.403639,7.475182,-0.136808,2.676712,150.904328,917.864379,-0.487668,0.64595,-0.280054,1.917065,70.090402,67.863478,-0.02392,0.288349,-0.684121,2.181078,34.343857,36.51284,-6.752593,2.289554,0.223519,3.390752,865.667403,261.072068,-7.08995,7.877753,0.387332,3.416449,912.313594,885.716572,1.928478,4.130595,-0.063531,3.746168,254.980671,472.359898,-0.099823,8.094811,-0.890161,3.45377,184.146776,1052.636745,-0.420939,0.302723,-1.207081,3.319631,53.900429,39.329224,0.098401,0.773151,-0.644921,3.554435,44.320941,88.510656,-9.755907,0.002053,0.140329,3.462785,1248.75618,0.265808,0.779326,0.030726,-0.962859,2.59708,100.123018,2.82394,-0.933576,0.03282,0.158259,1.78259,119.806032,3.097235,-0.04307,0.006197,0.316484,2.210776,7.098163,0.488473,0.060735,0.002356,-0.091339,1.428305,7.779081,0.30524,0.057056,0.001265,0.027339,1.556351,7.318072,0.161073,-9.807981,0.002524,0.622083,3.735368,1255.421647,0.323525,-0.062983,0.010721,-0.105429,2.031421,8.556836,1.263596,-0.230914,0.041471,0.554562,2.538676,30.678716,4.320172,-0.039184,0.001506,1.10083,4.590776,5.240876,0.15928,0.048348,0.000919,-0.059161,2.520235,6.19476,0.118403,0.003755,0.000366,-0.109624,2.297107,1.283582,0.025173,wash-hands--
11212,9.638736,0.050804,-0.758622,2.282325,1233.758554,6.594867,-0.340022,0.244179,-0.054309,1.652587,51.119385,20.339035,0.044728,1.769331,0.133271,1.34876,111.140966,227.618905,0.334663,0.148036,-0.23878,1.653622,48.979642,10.29705,0.289737,0.051629,0.356912,2.064504,40.896932,1.996603,0.007571,0.010521,-0.531029,3.605951,7.228007,1.240872,-5.52791,1.312945,-0.556876,2.471276,709.363552,130.446536,5.972271,9.498528,0.602515,3.632113,775.128853,974.192826,-3.046619,17.691206,-1.451683,4.670786,412.366889,2015.446825,-1.859345,17.540101,0.655083,3.610992,330.289719,1448.25495,-0.383352,0.644405,0.025092,1.842331,65.401405,54.117577,-0.160444,0.25408,-0.415005,3.083959,35.192022,20.076304,-6.343077,2.189447,0.262813,2.642974,812.098535,279.945747,-7.150305,3.585977,-0.224282,4.506215,915.772454,450.813826,2.360699,2.209705,-1.181743,5.446542,302.220073,286.865581,0.073815,7.002803,-0.963995,4.103228,133.972195,627.116422,-0.436163,0.247558,-1.385576,4.079025,63.961512,16.730354,0.213072,0.437156,-2.060141,5.883453,45.638161,35.594028,-9.728845,0.003289,0.095055,2.677616,1245.292264,0.425587,0.921113,0.067778,-0.202954,1.491548,117.92089,8.744578,-1.095415,0.085047,0.162728,2.017408,140.244769,10.918766,-0.058132,0.006423,-0.185861,2.036443,8.102345,0.672077,0.061064,0.003365,0.625114,2.290155,9.031493,0.112713,0.055594,0.001641,0.37907,1.838034,7.896343,0.027459,-9.798791,0.003514,0.063637,3.816778,1254.245306,0.454761,-0.075122,0.013779,-0.059701,2.01487,10.536477,1.497251,-0.297272,0.041593,0.034562,2.06148,38.283999,5.125839,-0.042679,0.003876,-0.104819,4.097869,5.632862,0.47425,0.047144,0.000937,-0.207063,2.32171,6.450025,0.039473,0.004392,0.000461,-0.274135,1.94521,1.546893,0.055435,wash-hands--
11479,9.598348,0.032111,-1.018641,3.25014,1228.633584,2.417769,-0.106211,0.290035,0.458085,1.756482,45.340303,36.370108,0.699171,0.863543,0.887161,2.467344,107.936515,54.498609,0.053048,0.59004,0.702938,2.255154,48.479156,40.154449,0.139619,0.128456,0.204702,1.613166,29.901651,16.439368,-0.117673,0.029893,1.285426,3.579555,18.263871,2.194278,-5.844197,1.850021,-0.493326,2.227088,748.674673,225.899235,6.054708,8.482241,0.826283,4.385118,780.572889,965.45364,-0.677469,23.894646,-0.307225,1.872739,353.096165,2497.838417,-0.637237,19.175619,1.200767,4.047816,222.993898,1862.334284,-0.327849,0.512591,0.540603,2.094326,52.275915,51.241021,0.120175,0.318793,0.373527,2.447305,35.357545,25.367604,-5.404108,1.757903,0.244531,1.869522,691.830941,226.279581,-7.558416,1.545415,-0.63436,3.079141,967.561012,198.391638,2.827193,1.554809,-0.95935,3.716426,364.220839,175.275888,-0.277847,2.667189,0.940248,3.426595,103.312529,345.088048,-0.316804,0.300223,-0.555425,1.669336,43.976986,34.442131,-0.119565,0.033847,0.20768,2.38038,15.592518,4.259808,-9.713712,0.002128,-0.15548,2.364996,1243.356857,0.209745,1.046592,0.047931,0.595909,2.202603,134.47505,4.054244,-1.170543,0.061056,-0.14701,2.896342,150.735019,3.619182,-0.024553,0.016899,-0.8354,2.603239,9.629325,0.882342,0.035823,0.007758,0.526148,1.572892,7.225765,0.923441,0.032371,0.004916,0.593907,1.762446,5.481974,0.529238,-9.802759,0.003775,-0.044695,3.387191,1254.753251,0.489032,-0.104977,0.010236,-0.341552,2.642104,13.437083,1.331023,-0.413335,0.032295,-0.626389,3.041195,53.232986,3.65001,0.03355,0.02557,-0.793748,2.229894,10.044623,2.016535,0.041354,0.001305,0.068696,2.484702,5.302571,0.168155,-0.001666,0.000537,-0.644708,2.170965,1.73159,0.023041,wash-hands--
11746,9.624525,0.033106,-0.466265,1.932134,1231.946702,4.013141,0.360774,0.278273,-0.208985,2.769746,46.185906,36.181109,0.848884,0.463904,0.484179,1.730026,116.342729,32.874158,-0.248211,0.767482,-0.038031,1.44353,74.640935,92.680882,-0.061997,0.093684,-0.653801,2.241741,22.331475,9.747495,-0.212714,0.055511,0.522032,1.746479,27.227556,7.218205,-5.805031,1.595184,-0.050479,1.722718,747.561717,100.534636,5.905654,6.817552,1.467639,5.470696,764.591517,677.335483,0.616206,25.484242,0.356406,1.719695,328.359948,2434.822017,-0.671885,16.979922,1.452459,4.972508,290.004185,2007.755319,-0.038134,0.163626,0.312552,2.768346,27.095381,15.219229,0.022605,0.231191,0.307492,3.384294,37.250136,29.223842,-5.604988,2.610964,0.500493,2.009961,729.713747,57.549129,-6.869281,3.275876,-0.789642,2.815765,888.209183,175.151472,3.45183,1.625145,-0.906885,3.438951,442.024726,208.693664,0.48861,0.783837,-0.07311,2.038565,69.036235,93.41902,-0.121098,0.27655,0.133,1.471137,32.103714,28.193756,-0.022634,0.072433,-0.008605,1.866374,21.085276,8.506928,-9.711436,0.002519,0.236682,2.443686,1243.063964,0.319477,1.053968,0.045237,0.682327,2.526865,135.720834,2.390643,-1.165154,0.070088,-0.462082,3.294237,149.780512,6.073449,0.040627,0.031231,-0.274547,1.512482,15.12584,4.057541,-0.006201,0.006713,-0.270382,1.369517,6.138935,0.695922,-0.007191,0.005505,-0.344729,1.438658,6.073033,0.658621,-9.806156,0.003594,-0.300312,3.669783,1255.187991,0.466574,-0.111119,0.011529,-0.324095,2.410886,14.505127,1.370599,-0.472442,0.013118,0.214248,2.195051,60.508039,1.637797,0.078947,0.027653,-0.106798,1.607831,13.963208,3.223665,0.018962,0.001272,-0.487459,2.744193,2.464517,0.162507,0.001882,0.0005,-0.356426,2.067094,1.325445,0.063256,wash-hands--
12012,9.710667,0.03027,0.343562,1.873871,1242.973386,3.62053,0.834548,0.305067,-0.347648,1.440102,107.241055,38.247062,0.551789,0.60774,-0.230122,1.327591,72.429275,74.940551,-0.402976,0.507492,0.093912,1.54851,82.186679,1.005007,-0.145816,0.035815,0.004004,1.79055,24.967961,0.291345,-0.194482,0.06808,0.223684,1.835906,33.300193,1.08741,-5.407816,1.787096,0.567499,1.800965,692.202917,232.338788,6.53491,7.353673,1.832886,6.204349,836.672702,950.842998,2.651144,9.55737,0.717994,3.759636,366.734838,935.81184,-0.71227,14.453223,2.030717,6.403769,210.817737,1305.881694,0.069279,0.086808,-0.374989,2.143639,19.879105,10.155046,0.056439,0.216038,0.521843,3.95858,28.353892,19.190759,-5.895237,3.329261,0.19503,1.405165,754.628239,432.008647,-6.641243,4.241387,-0.307406,1.807451,851.484284,513.581001,4.177295,2.731969,-0.375401,2.222467,536.179811,329.982451,0.142112,2.025939,0.96758,3.378316,104.124751,96.603034,-0.000616,0.166989,0.10416,1.64939,24.368686,13.114188,-0.073643,0.164905,1.447058,5.776007,24.597125,19.131897,-9.717746,0.002954,0.285553,2.338062,1243.87229,0.350156,0.937888,0.084775,0.06963,1.403428,120.050342,11.020772,-1.126253,0.07776,-0.116773,2.682877,144.582992,8.175135,0.067743,0.023705,-0.296362,1.642143,15.345481,0.538109,-0.014338,0.005267,-0.251376,1.471817,5.577946,0.244573,-0.028251,0.002651,-0.416976,1.956366,5.750401,0.02744,-9.802335,0.002911,-0.583623,3.789402,1254.699042,0.374663,-0.139438,0.013676,-0.188941,2.30281,17.920449,1.737408,-0.445526,0.01023,0.527369,2.746241,57.121929,1.158747,0.081198,0.027157,-0.094218,1.617958,17.240051,0.528132,0.000616,0.000544,-0.32641,2.258051,1.321643,0.061463,-0.001024,0.000422,-0.372698,2.152756,1.269826,0.037093,wash-hands--
12279,9.791263,0.020567,0.969276,3.85683,1253.290891,2.306369,1.024012,0.205389,0.114165,1.584206,134.131639,13.83359,0.159131,0.283095,-1.288214,3.524761,39.892256,18.138321,-0.225565,0.802207,-0.056715,1.502005,76.721028,101.821374,-0.064456,0.074012,-0.179353,1.630283,22.894244,9.282427,-0.054912,0.17327,-0.250848,1.763716,33.607294,20.379125,-4.770046,1.726828,1.337045,3.645082,612.544316,186.175287,7.876275,3.8006,0.760049,3.807411,1008.834839,472.726751,1.564829,12.225813,1.718587,5.711694,230.206748,1385.937771,1.367772,1.456255,-0.431778,1.821882,198.421661,50.950815,0.306566,0.381214,-1.642878,5.943989,52.678333,29.982044,0.396613,0.229814,-0.806263,2.698568,63.397622,6.994648,-5.53693,7.345596,-0.883829,2.900885,739.670132,243.819295,-6.629406,5.863789,0.147648,1.987193,858.971218,480.490985,3.794952,6.451362,1.232126,4.840635,500.762969,603.858056,0.104162,4.424225,-0.034421,2.446097,131.562157,507.046201,0.144972,0.202454,-0.266896,2.368832,30.073827,17.435062,-0.442542,0.779408,1.130554,3.197285,63.722016,87.828939,-9.734015,0.002352,0.206649,2.190129,1245.953962,0.305364,0.808517,0.052104,-0.67694,2.282886,104.47478,3.525204,-1.011919,0.033563,-0.900164,4.001534,129.803063,3.222295,0.049977,0.032172,0.080286,1.862922,13.170772,3.899804,0.004539,0.006981,-0.080921,1.557918,5.974147,0.906298,-0.019899,0.003406,-0.216223,1.460934,4.843103,0.419662,-9.804077,0.001617,-0.097154,2.566179,1254.921938,0.209158,-0.151245,0.012185,-0.207612,2.410871,19.799215,1.311054,-0.410888,0.01462,0.405807,2.460026,52.603155,1.885492,0.029597,0.045438,0.018745,1.540767,18.117988,5.900654,-0.008239,0.000297,-0.61676,3.235162,1.178289,0.034188,-0.001341,0.000353,-0.008007,1.788287,1.116585,0.045985,wash-hands--
12546,9.796529,0.020231,0.960207,3.737686,1253.959096,2.498054,0.877435,0.466636,0.728888,2.203158,119.897277,32.720319,0.195722,0.330011,-1.125743,2.855379,38.921231,30.555954,0.228375,0.595543,0.903007,2.472554,52.359639,56.752843,0.101899,0.065892,0.528272,2.009548,19.956573,7.401076,0.120097,0.151479,0.635475,2.291635,26.427218,14.360369,-3.850129,2.240399,-1.866589,6.98794,494.476499,265.313116,7.897717,5.833662,1.573887,6.126855,1017.583646,543.611974,0.487843,19.077199,1.33687,3.764862,265.20365,2208.839757,-0.609978,14.05152,1.477315,4.247564,234.28241,1387.661792,0.542031,1.140311,-1.313199,3.938453,71.68848,143.1076,0.18069,0.289336,-0.929715,3.91439,33.422098,29.214414,-4.937182,11.410172,-0.684583,2.06456,634.734947,1428.0265,-6.97346,11.533657,0.349979,2.238524,892.654068,1498.308523,2.582816,13.727004,0.662005,2.369509,339.218716,1693.610898,-0.954409,6.340048,-0.233337,2.825717,130.752905,802.807801,-0.012748,0.347722,0.032107,2.932246,30.676205,44.739472,-0.332279,0.938767,0.922335,2.957392,70.327868,72.275456,-9.730524,0.002572,0.133629,2.212731,1245.507201,0.331867,0.744503,0.018726,0.076341,1.791542,95.616587,1.464833,-1.091004,0.06254,-0.333342,2.69803,139.818753,7.377218,-0.014666,0.029049,-0.719103,2.51968,10.558024,2.852975,0.052724,0.004917,0.824802,2.560588,7.124202,0.556662,0.007578,0.002749,0.732976,2.0953,3.631033,0.264108,-9.799309,0.001622,-0.213291,2.541731,1254.311631,0.205637,-0.191736,0.012901,-0.523131,2.733557,24.551528,1.670495,-0.327615,0.015445,-0.500326,3.519898,41.935196,2.008191,-0.085454,0.026058,-0.737284,2.459302,13.426241,2.426424,-0.007966,0.000246,-0.610987,3.170409,1.075785,0.03011,0.001708,0.000274,0.103401,2.101874,1.050691,0.028145,wash-hands--
12812,9.698609,0.049228,0.851141,2.794261,1241.42711,6.198547,0.530284,0.706089,-0.012033,1.351799,68.176328,91.172514,0.684577,0.733651,-0.270277,1.434916,88.32787,93.450666,0.486665,0.152925,0.207851,1.836124,70.563877,2.443292,0.20652,0.018601,0.073968,2.28137,28.837456,0.310658,0.227731,0.057269,-0.114964,2.023981,35.005589,1.483439,-3.169892,3.681745,-0.878095,3.172875,408.49835,443.237,8.346921,7.42415,1.258749,4.948935,1068.781909,952.618485,-0.407008,21.349936,0.692046,2.666197,299.686714,2447.067545,0.690723,25.815517,0.353455,3.299479,358.996731,2923.222219,0.727626,0.991997,-1.171657,4.024623,107.891019,81.90966,0.436859,0.492097,-0.350567,2.242901,55.92466,63.978615,-3.355679,11.178441,-0.030658,1.684621,448.090686,1195.167752,-8.207641,9.79852,-0.2776,2.691514,1050.800026,1266.778644,2.059237,13.649448,0.395949,2.123185,301.596506,1433.910629,-0.175501,12.148765,-0.489132,2.209255,220.691772,1394.309803,-0.025268,0.427367,-0.238678,2.466266,47.250438,53.342585,-0.309617,1.103494,0.492866,2.680716,68.596494,135.151181,-9.715555,0.003085,-0.018576,2.25093,1243.591025,0.400436,0.794655,0.024165,0.342232,1.829605,101.771816,2.961908,-1.267061,0.069191,-0.1352,1.677072,162.194937,8.941145,-0.073158,0.007631,0.635175,2.40047,10.861274,0.511612,0.073738,0.001584,0.026097,2.452236,9.834255,0.084888,0.025657,0.000776,0.200574,2.16775,3.938986,0.025923,-9.799964,0.001606,0.181709,2.977068,1254.395366,0.208767,-0.219104,0.014601,-0.269305,2.627234,28.100368,1.849558,-0.291398,0.012955,-0.687383,3.224191,37.480651,1.469091,-0.139936,0.00768,0.060147,2.047179,19.208654,0.234582,-0.00288,0.000239,-0.387444,2.910876,0.920865,0.030905,0.005437,0.000226,0.429317,2.593377,0.824926,0.028899,wash-hands--
13079,9.652683,0.076255,0.069278,2.431582,1235.560563,9.242648,0.06328,0.375978,-0.843083,2.101886,42.406168,34.901148,1.206825,0.638332,0.611972,1.81065,156.719344,71.919647,0.396041,0.209209,-0.036115,1.365069,50.69322,27.204734,0.202768,0.018283,-0.163978,1.873385,26.067897,2.283729,0.185399,0.07092,-0.301296,1.670098,23.903588,9.091421,-1.894187,6.464406,-0.307162,2.199833,242.45645,840.62501,8.355233,9.953692,0.630372,3.406868,1073.060803,1172.222881,-0.979917,26.498732,0.277299,1.98031,406.509877,3326.739924,-0.603266,33.688731,-0.079625,2.197207,487.183019,4280.392615,0.709056,1.05583,-1.011541,3.79161,90.874154,136.960184,0.277679,0.795923,0.107115,2.194377,70.455142,100.272181,-1.614055,6.274525,0.562145,2.712433,213.032008,773.20129,-9.17965,9.302317,-0.735237,3.576782,1175.3971,1194.695938,1.020155,10.220671,0.264651,2.251816,161.933906,1300.818379,-0.978924,18.911344,-0.002225,2.435441,288.902809,2163.21216,0.097181,0.455919,0.218421,2.266492,56.386343,59.256547,-0.574848,1.394265,0.078553,1.963827,101.07871,105.070125,-9.697985,0.002698,0.087805,2.162142,1241.342193,0.348244,0.862885,0.009917,0.704693,3.35954,110.627647,0.663668,-1.380848,0.04846,-0.962995,2.677831,177.125754,4.183605,-0.052831,0.009086,0.777937,2.531852,8.033959,1.17802,0.060514,0.002334,-0.210708,1.852401,7.784449,0.293924,0.02117,0.000898,-0.133941,1.669805,2.717267,0.116066,-9.799184,0.001528,0.323926,3.257889,1254.295493,0.198683,-0.218667,0.016352,-0.045286,2.565245,28.022322,2.096973,-0.241925,0.010292,-0.702704,2.508302,30.968536,1.336294,-0.111738,0.013697,-0.154721,1.811912,14.319665,1.773233,0.00348,0.000245,-0.048775,2.348487,0.723042,0.029974,0.002634,0.000173,0.149452,2.502515,0.700201,0.022424,wash-hands--
13346,9.583523,0.088643,-0.491959,3.271338,1226.691148,11.52075,-0.270373,0.067336,-1.028981,5.382509,35.73293,7.500645,1.719813,0.17711,1.309381,4.339289,220.756223,18.698928,0.150881,0.120695,-0.910578,2.186164,26.760368,10.248809,0.144707,0.016461,-1.031504,3.063075,19.488505,1.557872,0.059813,0.031472,-0.949313,2.861576,13.804721,1.998309,-0.918217,5.919197,0.442254,2.658608,157.633882,594.541691,7.560836,12.076929,0.404681,2.8207,969.565762,1515.752134,1.270014,30.480367,0.625107,2.332535,394.484417,3632.527385,-0.484644,37.393651,-0.145134,1.944022,510.896359,4852.184994,0.350035,1.168754,-1.234091,4.627549,74.599529,149.860054,0.140828,0.66655,-0.091073,2.631654,59.683061,86.662049,-0.852575,3.438379,0.322892,2.469964,110.228119,443.282796,-9.143833,8.968056,-0.607221,3.423423,1171.851088,1112.610332,-0.199061,22.189565,0.582131,2.693963,369.683541,2695.637238,-0.332831,20.543845,0.283964,2.284514,368.398742,2660.718951,0.126237,0.542828,0.182191,1.978026,62.096495,70.520023,-0.095661,1.013695,0.573069,2.626583,62.855821,109.23589,-9.686663,0.002444,0.233319,2.241468,1239.892906,0.31448,0.874761,0.005899,-0.196907,2.419547,111.997645,0.666793,-1.502728,0.00632,-0.154637,1.926046,192.365689,0.721417,-0.010704,0.003577,1.039761,3.551107,3.786704,0.267398,0.040141,0.001756,-0.774784,2.226215,5.560097,0.156716,0.003011,0.000545,-0.758086,2.2561,1.634693,0.057402,-9.805613,0.001542,0.236416,3.291488,1255.118519,0.198953,-0.24063,0.012765,-0.020247,2.749809,30.810017,1.650783,-0.225329,0.011307,-0.318782,1.992767,28.851496,1.461725,-0.053839,0.007976,0.471446,2.713999,7.895617,0.80152,0.002738,0.000251,-0.150485,2.258221,0.809553,0.024219,0.000319,0.000128,0.183979,2.882677,0.584843,0.016164,wash-hands--
13612,9.556445,0.094516,-0.616351,3.148956,1223.227234,12.200714,-0.3257,0.050291,-0.354874,2.60013,41.722351,6.496856,1.96139,0.03446,0.2889,2.559026,251.064776,4.426713,-0.026386,0.015945,-1.627338,6.109006,7.728525,1.306335,0.063208,0.005068,-0.324903,2.636892,8.227697,0.623589,-0.031797,0.005423,-1.196742,4.687271,4.082556,0.703669,0.141212,4.235134,-0.212313,1.960919,141.217698,544.265964,8.603321,11.097603,0.426134,3.256867,1105.541573,1291.85588,0.46591,28.312862,0.096956,1.863104,324.039685,2998.459248,0.164231,31.871338,-0.204819,1.881875,435.150205,3929.171191,0.108178,0.468878,0.373288,1.930945,35.442653,50.304417,0.280999,0.607751,0.283959,3.056123,53.405585,54.291117,-0.300688,3.157083,0.122434,3.207041,112.439742,410.047338,-9.420807,9.05367,0.456916,2.563421,1208.738726,1067.209576,-0.417272,21.033616,0.637646,2.696212,251.888721,2537.116485,0.628615,19.746551,0.73225,2.797519,277.460548,2077.275634,-0.050842,0.760659,0.600692,3.155706,65.137686,95.301956,-0.172342,0.929546,0.544544,2.782917,67.917655,115.954837,-9.673608,0.002162,0.541055,2.818777,1238.222032,0.274779,0.830338,0.010429,-0.335529,2.12585,106.285513,1.348551,-1.526598,0.006363,-0.468739,2.44894,195.424535,0.703848,0.009678,0.001093,0.328066,3.304441,1.770375,0.116764,0.035193,0.001289,-0.878916,2.79135,4.963163,0.098671,-0.004387,0.000217,-0.865291,3.426377,0.999017,0.01734,-9.807957,0.001191,0.635301,3.931759,1255.418453,0.154956,-0.250421,0.011438,-0.134411,3.057898,32.072098,1.468771,-0.205501,0.011637,-0.588544,2.832198,26.309169,1.50901,-0.01025,0.002673,0.091858,2.725568,2.764852,0.25493,0.002312,0.000212,-0.128863,2.283505,0.916435,0.02624,0.001277,0.000124,-0.090298,2.144839,0.600421,0.01517,wash-hands--
13879,9.582356,0.084455,-0.561009,3.475435,1226.545889,10.816892,-0.263694,0.047779,0.029646,2.372144,33.885882,6.070476,2.038021,0.028995,0.662572,3.624321,260.86993,3.743223,-0.017115,0.00858,-0.088457,1.748675,7.421039,1.115859,0.039581,0.002519,0.275814,2.262818,5.156504,0.312906,-0.032657,0.002318,-0.813973,4.27384,4.702695,0.227673,0.650657,3.04852,0.022759,2.488079,95.057182,381.567081,7.63404,16.238867,0.51861,2.987478,978.719617,2063.122622,1.842468,29.173738,0.471303,2.06649,348.132597,3785.483609,-0.735609,23.038498,-0.0448,1.637205,348.715886,2864.080753,0.038554,0.419214,0.282353,2.020968,44.235452,46.884661,-0.009088,0.364796,0.706311,3.147014,30.830521,32.370054,0.273332,2.254142,-0.186975,2.255988,70.650141,291.467996,-9.034868,11.897991,0.262596,2.354833,1156.473876,1546.817566,-0.983571,19.933026,0.463548,2.644673,301.05513,2505.756999,-0.775943,16.832151,0.364715,2.453234,261.028979,1263.792576,0.024997,0.715645,0.961003,3.747464,49.968828,80.696982,-0.313463,0.711321,0.802998,3.196649,58.870956,63.035956,-9.669543,0.001976,0.560971,3.231531,1237.701511,0.257059,0.784435,0.005002,-0.593739,2.92359,100.443969,0.534769,-1.585853,0.029308,1.13078,3.657771,203.05117,3.411663,0.005137,0.001128,0.108667,3.092782,1.649747,0.132276,0.040015,0.001435,-0.784805,2.445864,5.224125,0.169783,0.000493,0.000256,-0.272343,2.264677,1.123102,0.031698,-9.807296,0.000876,0.667656,3.897463,1255.333886,0.113639,-0.259998,0.006277,-0.072449,3.678962,33.279913,0.81596,-0.157138,0.011931,-0.001472,2.294754,20.148875,1.529077,-0.002911,0.001914,-0.253431,2.70563,2.870676,0.247275,0.003012,0.00026,-0.152038,1.984616,1.033613,0.019296,-0.001161,0.000116,-0.452132,2.71881,0.411786,0.014803,wash-hands--
14146,9.553575,0.071533,-0.507333,3.66407,1222.857545,9.305239,-0.190163,0.064489,0.318703,2.052374,24.574218,8.204441,2.124323,0.021696,0.136092,2.453659,271.920429,2.759915,0.013991,0.005135,0.21971,2.567218,4.404362,0.410754,0.029008,0.002928,0.111992,2.300418,3.716345,0.380331,-0.029361,0.002399,-0.52733,4.26739,3.76339,0.311422,0.349473,3.341371,0.291183,3.093776,106.059631,416.752479,8.151703,16.041037,0.894617,3.346168,1044.277706,2057.360259,1.074248,28.976009,0.02843,1.68907,410.521196,3762.238165,1.184554,17.774887,0.553817,2.161505,273.539827,1977.750676,0.106247,0.392816,0.531252,2.399359,37.516204,48.017984,0.230805,0.16097,0.404018,3.177781,30.641333,19.882783,0.295964,2.693357,0.497536,3.791514,81.967377,320.692643,-9.356073,12.664059,0.11835,2.305358,1197.595086,1646.086645,-0.416915,25.567113,0.078625,2.977105,304.958983,3305.284656,0.977371,9.127508,0.501533,2.12388,203.098174,1136.641856,-0.06426,0.84751,0.496497,2.679918,53.863809,110.038867,0.158105,0.210367,0.214553,2.224089,36.581382,12.618215,-9.657749,0.001771,1.00406,4.236547,1236.191849,0.22964,0.765372,0.002601,-0.481227,3.671623,97.984026,0.287274,-1.686103,0.040272,0.323709,2.054321,215.821526,5.235529,-0.00328,0.000716,0.569566,3.151816,1.219414,0.072269,0.047963,0.001183,-0.626636,2.364331,6.479745,0.085625,0.006485,0.000261,0.379035,2.333452,1.113158,0.025162,-9.807653,0.000667,0.377458,3.548827,1255.37966,0.084847,-0.290821,0.005874,0.15978,3.000014,37.248951,0.735685,-0.147192,0.012759,0.113902,2.233365,19.269876,1.400862,-0.010618,0.00097,0.589204,3.196656,1.582543,0.116497,0.003854,0.000345,-0.497156,2.190631,1.282416,0.044314,-0.00208,0.00022,0.220074,2.784635,0.63821,0.028685,wash-hands--
14412,9.54931,0.051276,-0.285724,2.487865,1222.311738,6.665213,-0.08937,0.069933,0.159246,2.339696,15.038676,9.042331,2.16505,0.022416,0.271946,2.783118,277.128017,2.900406,0.010107,0.005774,0.316218,2.637897,4.326438,0.480246,0.018239,0.002292,-0.106386,2.976109,2.556527,0.280866,-0.03544,0.001492,0.443549,3.52301,4.579583,0.187799,0.745707,3.281646,0.665587,3.501084,115.855478,358.408324,8.707343,13.372853,1.159117,4.525319,1114.544519,1738.808891,-0.602552,20.249369,-0.478491,2.47063,327.87762,2412.611766,-0.034152,18.148144,0.246243,1.686443,313.592766,1736.012014,0.046599,0.33166,0.075869,2.219885,30.952447,33.686046,0.195785,0.16984,0.333334,2.797265,26.057865,21.276313,0.450932,2.817333,0.673796,3.731971,86.655367,366.355032,-9.326156,12.247183,0.195195,2.409265,1194.019807,1582.229395,0.457896,18.753479,-0.29949,2.764575,190.230919,2182.635724,-0.422834,11.940263,0.224303,1.707208,194.551903,1479.393313,-0.289154,0.71743,0.368459,2.646326,54.275448,68.277747,0.035164,0.149404,0.260315,2.183728,22.687795,18.311186,-9.643424,0.001122,0.778379,2.922832,1234.358254,0.144897,0.760958,0.001883,0.026764,3.192539,97.410087,0.222412,-1.767518,0.03326,-0.552737,2.660489,226.322986,3.747772,-0.005362,0.000569,0.836972,3.902804,0.977191,0.07373,0.046993,0.00126,-0.545068,2.306824,6.015561,0.163789,0.015495,0.000112,0.507314,3.591324,1.991033,0.014142,-9.804549,0.000445,-0.118368,2.47712,1254.982257,0.05793,-0.318191,0.004278,0.344303,2.481,40.728737,0.556345,-0.11839,0.00961,0.265471,2.482443,15.154482,1.249488,-0.00495,0.000815,1.26912,4.735432,1.587045,0.102327,0.012619,0.000297,0.231447,2.066191,1.665712,0.036063,-0.000099,0.000253,0.310043,2.551799,0.8578,0.029691,wash-hands--
14679,9.554791,0.048428,-0.386838,2.788873,1223.013685,6.278773,0.006411,0.035805,-0.02425,2.924046,10.479117,4.302962,2.208485,0.017868,-0.121807,2.82476,282.686059,2.323738,-0.010544,0.006669,-0.106954,2.13993,6.271453,0.828871,0.020501,0.001687,0.177668,3.04079,2.674471,0.215124,-0.023019,0.001891,0.711847,3.164872,3.20146,0.220982,0.892015,2.51862,1.055573,4.880099,115.552058,322.60948,8.655169,13.851671,1.387,4.830989,1113.873438,1589.225674,-0.480104,17.503617,-0.723207,2.660825,246.159008,1604.699107,-0.345864,26.298084,0.868724,3.004836,330.383756,3299.037001,-0.044854,0.208859,0.054812,2.400822,26.348776,24.965232,0.070296,0.269167,0.446679,2.479629,33.2233,28.307055,0.421944,2.066523,1.255299,5.600237,79.635174,263.473031,-8.784613,8.368245,-0.047422,2.98592,1127.438308,980.630278,-0.759152,25.139291,-0.213802,2.55537,236.206785,2533.477773,-1.163687,9.031286,-0.05352,1.960243,172.847011,1126.856064,-0.038717,0.454641,0.141011,2.122255,45.079969,46.168764,0.142634,0.112977,0.549379,2.559648,20.258663,13.472107,-9.631952,0.000961,0.793008,3.615797,1232.890067,0.115923,0.786432,0.001361,-0.272281,2.930022,100.668053,0.161988,-1.858857,0.01059,0.007673,2.628078,237.933744,1.377249,-0.001272,0.000363,0.147893,2.951091,0.989299,0.041242,0.029386,0.000758,-1.330833,4.499733,3.804661,0.093437,0.018219,0.000061,0.173102,2.562775,2.333252,0.007836,-9.80332,0.00044,-0.03018,2.367483,1254.824917,0.057343,-0.337989,0.005017,0.107148,2.040276,43.297881,0.604329,-0.131456,0.008228,0.357887,2.48397,16.826397,1.069965,0.002449,0.001024,1.132304,4.546244,1.853312,0.126944,0.020796,0.000289,0.477397,2.532752,2.662693,0.037469,0.001742,0.00024,0.5573,2.95041,0.91766,0.031259,wash-hands--
14946,9.515552,0.058041,-0.258833,2.875954,1217.991715,7.506066,-0.016616,0.053722,0.476122,2.927243,10.862659,5.66013,2.264016,0.020535,-0.067071,2.705198,289.80053,2.610944,-0.043024,0.002954,0.318254,2.255607,6.402143,0.2149,-0.009161,0.003098,0.892935,3.274316,3.03922,0.278037,0.011943,0.005365,-0.566202,3.728931,5.014691,0.662719,0.570065,3.432714,0.414232,2.734296,136.921055,233.308106,8.143097,20.489641,2.341413,10.239105,1042.972279,2642.602112,-0.186073,19.95626,-0.631837,2.297685,333.908468,2267.374173,-0.273725,25.803278,0.986535,3.1496,366.448975,2773.564668,0.119406,0.458375,-0.656205,2.729137,39.952025,37.975447,-0.035497,0.319783,0.060106,1.906272,31.105831,38.111325,0.053413,1.706015,1.103746,5.849002,61.577324,178.355035,-8.860751,6.332607,0.202205,3.324982,1135.459227,777.408559,-2.268667,28.692661,-0.725811,2.649658,386.584994,3490.321621,-0.393935,8.314766,0.524505,2.395352,206.845617,442.481414,-0.175796,0.406524,-0.265027,2.365634,33.641613,52.129234,0.275043,0.088114,0.410415,3.11866,35.847818,10.733243,-9.624059,0.000623,0.478043,3.383943,1231.879614,0.076655,0.805503,0.001782,-0.765566,3.957049,103.108032,0.219564,-1.864512,0.006214,0.42908,3.358406,238.657614,0.807477,-0.002375,0.000288,-0.262287,3.19603,0.651043,0.033791,0.017101,0.000405,-0.916403,3.070075,2.248949,0.048476,0.016776,0.000064,0.026695,2.604888,2.166262,0.007089,-9.803978,0.000595,-0.049503,2.721671,1254.909253,0.076995,-0.358064,0.005134,-0.122223,2.977328,45.832243,0.667825,-0.16057,0.011463,0.564936,3.599276,20.593585,1.464128,0.025738,0.000867,-1.106873,4.042185,3.362901,0.105505,0.025613,0.000183,0.531485,3.115631,3.283905,0.023347,0.00545,0.000259,0.853089,3.411202,0.73062,0.032945,wash-hands--
15212,9.518793,0.048458,-0.054725,2.790143,1218.40944,6.150244,-0.191702,0.152503,0.856797,3.813686,26.22077,18.474943,2.220689,0.036792,0.534843,4.043772,284.395366,3.455404,-0.016176,0.008799,-0.93509,3.554123,6.46173,0.922222,-0.050632,0.007384,0.504652,2.126926,6.847943,0.882596,0.053668,0.007345,-1.006178,2.787367,6.951404,0.937174,0.146795,4.048897,-0.056232,2.016425,142.760502,498.732933,8.029089,20.26432,2.320753,10.20158,1038.200302,2291.440503,-0.562796,28.091638,0.023916,2.481115,353.250883,2667.879152,0.132019,29.047711,0.84795,3.035063,300.144321,3593.311408,0.185099,0.612162,-0.624721,2.123962,46.795183,75.992137,-0.195416,0.294701,-0.45908,2.378781,30.89113,33.925626,-0.146834,2.481793,2.168439,10.72208,73.651215,311.306673,-8.008424,3.545519,-0.216744,2.814815,1025.105872,460.144631,-3.367532,17.837295,-0.786057,2.796582,521.057578,959.072932,0.07172,11.59679,0.136272,2.334095,282.936121,1496.537952,-0.008091,0.415072,-0.327676,2.863776,42.816935,53.458262,0.35803,0.191471,-0.391686,2.511436,45.890604,24.805963,-9.629742,0.000927,0.492104,2.573525,1232.607325,0.106472,0.818519,0.001759,-0.234398,3.342227,104.778401,0.202356,-1.845301,0.003712,0.134163,2.499311,236.208668,0.406607,-0.008799,0.000335,-0.35191,3.079372,1.194172,0.043288,0.001126,0.000241,0.293374,2.387189,0.97647,0.026587,0.013029,0.00011,0.223898,2.451294,1.682365,0.013576,-9.806868,0.001219,-0.156958,4.070335,1255.27913,0.157984,-0.33941,0.006487,-0.645339,4.533152,43.513896,0.748101,-0.19984,0.024062,1.030148,3.538684,25.579912,3.128534,0.011916,0.002308,0.534233,3.467828,3.200217,0.17445,0.018644,0.000621,1.40428,4.160399,2.664917,0.058406,0.018534,0.000317,-0.619386,2.763965,2.506343,0.030925,wash-hands--
15479,9.530292,0.059151,-0.124476,2.721151,1219.882241,7.507582,-0.449477,0.228255,0.761513,3.313098,57.717762,29.343336,2.009973,0.176886,0.759602,2.315009,257.870066,18.147466,0.07507,0.025926,-0.555074,1.84811,11.426956,3.262617,-0.11763,0.011123,-0.06584,1.83203,15.063129,1.443376,0.062014,0.007987,-0.568581,2.293866,9.823753,0.506934,-0.671962,3.775982,-0.69674,2.968974,110.553406,414.494184,8.433443,20.658249,2.486838,10.667677,1082.926085,2568.022961,-1.246047,31.115266,-0.244988,2.169365,389.26784,3541.739374,0.122792,25.898234,0.932276,3.66989,260.690419,2292.976904,0.20466,0.593996,-0.600498,2.198331,49.836182,56.32716,-0.274084,0.201404,-0.278316,2.54041,42.093278,17.601264,-1.676032,7.28452,0.943587,2.565666,231.340116,828.379521,-7.442939,5.827031,-0.899571,4.044143,954.528203,702.314021,-1.151186,39.272765,-0.567265,1.977951,449.649076,4262.787462,1.263143,5.95912,-0.08551,2.606211,217.810496,436.777408,0.192585,0.365965,-0.240427,2.306317,33.241211,45.337506,0.508963,0.151285,-0.217391,2.037961,65.181749,19.600374,-9.635789,0.001179,0.411329,2.64436,1233.381037,0.152349,0.827687,0.001504,-0.090262,3.836756,105.953152,0.164432,-1.804402,0.009604,-0.420022,2.667021,230.981569,1.116819,-0.008874,0.000432,-0.488115,2.457194,1.466697,0.042549,-0.005,0.000298,0.148022,2.419562,1.14769,0.034447,0.00745,0.000114,-0.153695,2.273971,0.964913,0.014505,-9.808705,0.001709,-0.134067,3.175326,1255.514258,0.222072,-0.312402,0.010592,-0.626931,3.326356,40.007761,1.351877,-0.220642,0.050853,0.13556,2.571687,28.273364,6.584529,0.022672,0.003455,0.411478,2.483268,3.896059,0.422509,0.014575,0.000785,0.878222,2.569308,1.901788,0.099959,0.026389,0.000488,-0.557629,2.973586,3.380847,0.063472,wash-hands--
15746,9.551361,0.053595,0.194577,2.925127,1222.579222,6.778268,-0.637088,0.154229,0.519016,4.122928,83.24796,15.606134,1.657625,0.384462,0.157113,1.617569,212.220586,49.6935,0.251888,0.069942,-0.674882,2.454764,32.637298,8.688384,-0.179029,0.00695,-0.534167,2.749041,23.056844,0.800809,0.080073,0.009262,-0.118356,1.850029,10.434775,1.143423,-1.477526,1.451388,-1.228731,8.543929,193.862317,159.990414,7.794898,19.899159,2.223127,9.738883,1028.223966,1607.454286,-0.427544,31.052557,0.122218,2.12325,380.1259,1791.774337,0.039182,17.466645,-0.109251,2.123689,341.483818,2166.114394,0.168774,0.772239,-0.212345,1.950022,52.037365,97.36348,-0.272436,0.108818,0.345657,2.170322,35.648852,13.280444,-3.379661,8.619802,-0.021974,1.336136,432.636029,1120.368572,-6.664846,6.339674,-0.561541,3.328879,853.152831,822.949029,1.382701,33.621572,0.092046,1.769,431.724594,3649.520784,1.161785,6.661999,0.055089,2.590684,191.71708,633.872644,-0.171914,0.814365,0.073455,2.105261,59.940126,56.552894,0.795293,0.299571,-0.160007,2.28872,102.118714,37.915004,-9.647347,0.001113,0.181399,2.449784,1234.860513,0.141837,0.818561,0.002734,0.397734,3.56861,104.77606,0.354635,-1.740931,0.014064,-0.414892,2.009725,222.840751,1.819102,-0.024222,0.00099,0.788305,3.980991,3.541635,0.082381,-0.013068,0.000206,0.124711,2.36703,1.75881,0.022049,0.006767,0.000131,-0.532931,2.655944,1.119064,0.009132,-9.807168,0.002026,-0.139095,2.655987,1255.317615,0.259975,-0.219625,0.027146,-0.563532,2.338142,28.360123,3.308696,-0.171332,0.076452,-0.080975,2.212951,22.532272,9.517451,-0.034517,0.012787,0.47482,1.978552,9.158803,1.543263,-0.003056,0.001241,0.31455,1.692499,2.611064,0.159894,0.048265,0.000986,-0.525131,2.118852,6.187238,0.126562,wash-hands--
16012,9.653965,0.07288,-0.958717,4.849189,1235.711212,9.331613,-0.849414,0.099768,0.772786,3.663489,108.848803,12.546858,1.057824,0.667463,0.400668,2.631999,135.562359,86.112334,0.437999,0.071917,-0.060283,1.58,56.107562,9.273841,-0.248358,0.005805,0.079375,1.9307,31.796141,0.74843,0.125997,0.019585,-0.306648,1.984874,18.122226,1.462489,-3.333564,12.585306,1.895511,5.755765,461.887256,1140.350875,7.558913,16.464407,0.508703,1.935422,971.693673,2013.193932,-0.129534,37.048225,-0.19356,2.514114,413.724451,4338.186447,-0.551766,14.440611,-0.503233,2.973934,295.237142,573.35729,0.365631,1.322899,-0.547644,2.132224,77.582993,111.244519,-0.440833,0.408085,1.024984,2.8876,63.722312,39.155026,-4.885039,6.685619,-1.130922,2.808218,635.222312,670.560836,-6.464229,4.967268,-0.950279,4.068793,837.116579,389.747512,3.576458,14.337088,0.001225,2.596957,522.115396,863.803811,0.492055,7.680016,-0.494501,2.255202,171.033914,850.145952,-0.216214,0.802427,-0.062642,2.160925,64.261238,96.445927,1.136202,0.360404,0.419899,2.246497,145.777751,45.276773,-9.662807,0.001536,1.064662,5.457791,1236.839393,0.195986,0.820953,0.00348,-0.256901,4.359522,105.123333,0.314586,-1.662483,0.017408,-0.478425,3.452872,212.797875,2.264952,-0.03355,0.001176,0.210384,2.792086,4.314725,0.15012,-0.015072,0.000167,0.055816,2.894389,1.930436,0.021578,0.00548,0.000149,-0.550611,2.598729,0.751479,0.018876,-9.809863,0.002469,-0.109199,2.411485,1255.662522,0.320277,-0.082324,0.049787,-0.503161,2.495491,14.982565,6.270996,-0.151234,0.077171,0.051162,2.156895,19.723217,9.947228,-0.083987,0.011181,-0.307255,2.095708,10.771118,1.446918,-0.002141,0.001344,0.204896,1.72224,2.309234,0.146105,0.049672,0.001006,-0.169391,2.648772,6.661296,0.068168,wash-hands--
16279,9.811131,0.107771,-0.392884,2.390255,1255.848546,13.06598,-0.780866,0.184674,-0.414898,3.52884,100.566315,22.071259,0.350363,0.740211,0.26651,1.677701,72.333367,96.046638,0.275414,0.292286,1.164812,3.435204,52.013783,14.793221,-0.169838,0.046343,-1.486957,4.116891,24.921739,3.670487,-0.002049,0.073363,0.548227,2.310565,16.914531,5.000401,-5.062871,17.446256,0.560099,2.031821,649.538773,2237.878919,6.07012,15.222795,-0.182108,1.694236,792.369219,1596.14683,2.380686,26.102189,-0.000327,2.354199,385.858509,2997.638728,-1.619516,5.729114,0.744577,2.614302,214.262884,698.36219,0.140128,1.280596,-1.012636,2.822402,69.122671,118.844352,-0.077806,0.915744,0.129355,2.540125,59.2441,64.9443,-6.13145,0.844325,-1.907666,7.235901,785.706688,87.834939,-6.726171,5.196338,-1.208985,4.071086,862.073777,644.952526,4.303446,7.870517,-0.97853,2.863216,554.565904,958.164893,-0.539998,3.112919,-0.498623,2.883419,128.94498,216.694784,-0.245514,0.661516,0.311542,2.077158,63.80453,37.074824,0.902939,0.75668,0.73124,2.757013,133.05857,29.40383,-9.658603,0.00286,0.127889,3.590845,1236.301829,0.346686,0.809561,0.004607,-0.386073,3.344136,103.624144,0.59779,-1.596546,0.027033,-1.098794,4.439324,204.390141,3.305567,0.002195,0.007626,-1.276838,3.774794,6.215617,0.379634,0.018107,0.003459,-1.214279,2.870375,3.699249,0.346729,0.004859,0.000171,-0.336657,2.553497,0.970467,0.013456,-9.795333,0.002431,0.217315,2.506715,1253.802841,0.306306,0.020157,0.045127,0.030118,2.321401,14.697736,4.876456,-0.053886,0.071672,0.337634,2.614062,13.910353,9.318369,-0.02728,0.030164,-0.683534,2.458165,13.340366,1.29149,0.009546,0.001872,-0.011453,2.231105,2.018507,0.222477,0.005742,0.008189,1.067879,3.022204,5.490471,0.689264,wash-hands--
16546,9.826733,0.099725,-0.484407,2.187159,1257.969048,7.088762,-0.384484,0.507419,-0.507518,1.789849,59.849872,47.575878,0.078703,0.46214,0.155597,1.815007,51.684557,19.305353,-0.229528,1.041335,0.508878,1.692156,80.861054,120.471978,-0.000104,0.108344,-0.346181,1.437721,27.061891,12.743089,-0.116418,0.107575,-0.105126,1.502671,28.479817,13.600927,-5.841153,13.889117,0.413231,2.305774,793.35261,688.674743,4.356578,9.612854,-1.104206,3.896995,564.704301,1124.193759,4.69371,12.887198,0.084943,3.637031,627.666848,1151.962552,-0.930343,6.549791,0.996452,2.940422,168.071329,628.523757,0.261939,1.174135,-0.894932,2.796723,76.83091,132.246488,-0.152959,1.163653,0.020058,1.873924,89.156624,147.519369,-6.539555,0.271934,0.320636,3.416456,837.228147,30.97252,-7.282634,3.3525,-1.353533,4.926841,936.76583,299.824895,2.515755,3.173213,-1.115946,6.12955,322.141374,411.470743,-0.547375,2.630133,-0.035579,2.249457,113.684285,335.841972,0.042794,1.215903,-0.166343,2.093067,85.7466,157.582748,0.345093,2.004072,0.353364,1.470909,117.328941,230.708142,-9.645451,0.005554,-0.774575,4.011422,1234.618602,0.685469,0.757735,0.021255,1.414963,4.957349,97.259044,1.934819,-1.717305,0.114216,0.887501,3.43143,220.723592,8.499437,0.049029,0.014505,-0.312168,1.410857,9.928453,1.825698,0.035223,0.00543,-0.372373,1.763858,5.129076,0.620166,0.001958,0.000236,-0.285353,2.125998,1.175539,0.03077,-9.795553,0.00301,0.317909,2.52802,1253.830904,0.387141,-0.098349,0.202512,1.208118,3.545184,28.413018,16.03508,-0.046466,0.079465,0.414923,3.697877,12.913933,10.183359,0.075413,0.080549,-0.517378,1.769832,21.986458,9.817065,0.022527,0.00275,-0.162084,2.374059,3.083503,0.338772,-0.041253,0.012203,0.25189,1.778684,9.241736,1.536091,wash-hands--
16812,9.796419,0.123373,-0.253193,2.075853,1254.017248,13.031693,-0.170136,0.514513,0.233507,1.607609,53.749572,53.366807,0.22054,0.734202,-0.169262,1.737529,61.429339,64.963659,-0.79235,1.039525,-0.450259,1.66324,106.861531,117.193594,0.093721,0.09239,0.321846,1.736141,23.324839,5.66223,-0.172187,0.093158,-0.562765,2.102589,31.98918,3.581322,-6.997545,8.574787,0.509167,2.954923,896.079759,1103.840355,4.256814,6.396497,-0.662025,4.350219,544.932609,830.765011,5.12364,9.329727,-0.470081,3.682073,656.803027,1192.802048,0.914514,2.00236,0.020396,2.333816,121.857115,242.208396,0.19262,1.109097,-1.263336,3.207074,74.232312,126.898028,-0.361482,1.312769,-0.373516,1.724766,89.495564,77.550085,-6.936674,0.600529,0.638341,2.331811,888.128774,71.481124,-6.996572,3.626298,-0.476218,1.943811,904.232752,223.81389,1.892918,1.080065,1.017556,3.029403,243.775761,129.006981,0.281318,1.559115,0.119863,1.852889,95.197612,183.436889,0.704544,0.662179,0.150743,1.67458,93.041385,77.7967,0.111504,1.854161,0.021191,1.466413,102.740315,76.784993,-9.641504,0.008669,-0.226516,3.114173,1234.113146,1.101652,0.682348,0.051782,0.950888,2.98153,87.45579,6.413769,-1.725648,0.141932,0.484753,2.522826,221.261023,15.80297,0.136476,0.018454,0.315716,1.715528,17.656943,2.294825,0.020285,0.009801,0.382565,2.179849,6.068422,0.797021,-0.007527,0.000509,0.681695,3.858821,1.333816,0.063419,-9.78587,0.005875,-0.370871,3.0147,1252.591463,0.757553,-0.292716,0.287252,0.277795,1.730007,39.089332,37.316482,-0.072192,0.129698,0.599524,3.336246,18.925931,16.865399,0.220278,0.069485,0.178188,1.775826,29.926406,7.439811,0.06354,0.003154,-0.485365,2.550388,8.163754,0.402371,-0.08385,0.006377,0.165021,2.34019,12.209868,0.291372,wait---
17079,9.755423,0.134576,0.321728,2.647654,1248.775288,14.290257,-0.195513,0.569286,0.304347,1.645134,62.053546,22.845678,0.719733,1.179015,0.288453,1.589805,93.444525,149.462698,-1.065183,0.486532,-0.309151,1.831496,149.766021,2.30707,0.241715,0.028352,0.323644,2.577095,31.346409,3.284689,-0.251942,0.038326,0.051741,1.961984,32.359891,4.869433,-6.84694,4.666629,-0.198379,1.640241,884.238498,387.982398,5.330318,4.101056,0.215398,2.290723,682.444399,529.796676,3.152319,8.799697,-0.050345,1.836856,412.54142,1027.31569,1.721208,2.8002,-0.394362,2.901431,220.334558,363.975649,-0.479903,0.200619,-0.252884,2.531466,63.365552,22.247905,-0.466825,1.43404,-0.430061,1.783527,97.162594,175.286892,-7.8277,3.035582,1.232582,3.647529,1002.298042,383.536203,-5.968057,6.629609,0.01095,1.447098,764.005838,859.782447,1.862432,1.300162,0.284936,3.114202,242.757253,135.723606,0.497252,2.345206,1.147231,3.896908,115.3133,158.189186,0.982383,0.352513,0.237254,2.10545,133.955862,11.991302,0.186811,2.331176,-0.329302,1.858168,113.67658,223.086273,-9.646549,0.010328,0.129904,3.493454,1234.758954,1.318854,0.547201,0.062151,0.102785,1.765074,70.044568,8.075521,-1.773036,0.16051,0.189225,2.002843,227.867304,14.23936,0.15957,0.012461,0.418549,2.521909,21.864433,0.654178,0.009596,0.011155,0.147987,1.700275,6.512972,1.265335,-0.005871,0.000665,0.045704,3.733712,1.608885,0.054495,-9.775659,0.006207,-0.221797,2.584933,1251.284366,0.804659,-0.609577,0.291305,-0.470499,2.077512,79.332753,34.620813,-0.239849,0.230195,0.116887,1.756521,32.07364,28.56616,0.350386,0.045677,0.237854,2.424225,46.172394,4.028141,0.080709,0.003908,0.022137,1.996611,10.430504,0.475268,-0.090539,0.006089,-0.188046,3.079783,11.779909,0.721039,wait---
17346,9.635279,0.180637,-0.263422,2.814191,1233.347086,22.262593,0.075522,1.058937,-0.165635,2.145252,62.05141,78.063455,1.355609,0.56253,0.714707,2.77473,177.227304,52.516354,-0.727919,1.150779,-0.391566,1.567971,96.709113,138.988082,0.200312,0.035718,0.106656,2.052428,25.784423,4.526944,-0.150504,0.036881,0.714162,2.801152,20.728151,3.867412,-7.14135,6.031081,-0.080123,1.628488,915.048177,756.502272,5.529141,3.96701,0.374712,2.321247,718.845999,264.127775,2.133065,6.955673,-0.603512,2.284234,291.56568,738.451006,1.32607,4.644089,0.119603,2.432332,220.775416,287.514493,-0.406717,0.220021,0.110777,2.177462,62.667751,9.291804,-0.848003,0.9085,-0.651835,2.278376,123.605665,62.634265,-8.670283,2.448446,0.635763,2.59062,1110.03883,309.845162,-4.565505,4.937758,0.834964,2.774866,590.473769,528.58011,1.879421,1.368152,0.170695,3.126285,241.177185,173.228358,0.456072,2.542248,1.047917,3.361051,92.921291,328.133843,0.81696,0.657298,0.591419,2.373286,107.563674,75.399714,0.00896,2.457386,-0.578726,1.910736,119.076386,94.49663,-9.539365,0.254657,-1.876399,7.478267,1221.159739,28.433321,0.631752,0.677037,-2.845791,12.201144,86.945087,71.839377,-2.282261,2.183081,1.844256,5.539067,299.796296,211.873666,0.077975,0.116643,3.044138,12.25339,14.459595,13.433648,0.190531,0.212245,-1.926621,5.740383,35.323748,17.238204,0.083552,0.035623,-2.052787,6.3741,13.245469,3.663455,-9.782406,0.00964,0.248727,3.170913,1252.14939,1.194847,-0.877516,0.188932,-0.126116,4.833049,112.773241,22.955362,-0.305116,0.379832,-0.107263,2.065659,41.817916,45.843563,0.217119,0.147065,0.704372,2.251524,32.349117,14.773742,0.036406,0.015962,1.15775,3.70883,8.028116,1.397262,-0.000334,0.023455,-0.686888,2.445936,10.648913,2.795686,wait---
17612,9.464569,0.281813,-0.086894,2.903903,1211.519396,34.549934,0.320638,1.556939,-0.033627,1.502131,85.592622,149.839582,1.91374,0.321971,-0.667881,2.492225,244.978073,41.739056,-0.113586,1.065763,0.532494,1.700482,80.347158,117.824428,0.137779,0.028289,0.468916,2.205876,17.677785,3.656522,0.001462,0.018324,-0.169717,1.908916,8.738034,2.378571,-8.267504,4.181448,-1.024765,3.138762,1059.260273,509.448958,5.253327,4.704288,0.100793,1.633279,676.660675,521.06422,0.860322,2.343968,-1.088222,5.031971,129.848938,229.730894,0.86341,5.435472,-0.307471,1.978534,186.566987,706.637443,-0.406279,0.200432,0.418637,1.977572,52.680144,24.940014,-0.531444,1.276985,-0.194961,1.507136,81.451255,134.201425,-9.158004,1.614292,0.594293,3.288473,1174.104938,139.878816,-3.483158,0.931319,-0.182328,2.079038,446.627644,110.003622,1.940426,0.984901,-0.505064,3.30746,252.017236,99.135167,-0.271744,2.372202,0.213779,2.360064,91.321046,294.246641,0.227859,0.831242,0.034794,1.579704,79.214874,107.475467,0.4496,1.599863,-0.568402,2.239606,102.635513,206.34635,-9.39445,0.728514,-1.002055,3.666475,1202.489644,94.731665,0.780718,1.757609,-1.116254,5.031185,100.369826,227.165455,-2.482243,2.83036,1.128019,3.272337,317.784794,367.45527,-0.110907,0.267129,1.187334,3.015055,30.365196,34.599941,0.120783,0.47572,-0.578701,3.005879,37.314285,50.172501,0.072516,0.055239,-0.74112,3.832615,14.909584,5.02192,-9.774053,0.012529,0.043099,3.140068,1251.078805,1.627762,-0.77601,0.270664,-0.190324,3.268558,101.771888,27.398533,-0.318985,0.358609,-0.14135,2.220534,45.353424,40.443236,0.069324,0.156129,0.12262,1.900887,31.243493,18.832531,0.047342,0.016744,1.267654,3.831851,9.129822,1.437067,0.114058,0.02938,-0.100218,1.430042,14.604815,3.818426,wait---
17879,9.48563,0.36909,0.110903,2.176959,1214.163673,47.886783,0.063338,1.856778,-0.398701,1.345211,105.591692,65.50796,2.275955,0.366653,0.079361,2.045933,291.745653,43.771184,0.309032,0.309268,0.681186,2.668197,60.961157,6.064041,0.079699,0.042899,0.30508,1.918751,14.330405,5.563691,0.10515,0.022718,-0.078712,2.222185,13.522572,2.926974,-8.931939,1.712971,-1.534944,6.990972,1145.554868,140.42809,4.35338,4.897882,-0.65895,1.966664,563.650146,522.70157,0.237272,0.842437,0.241972,2.55652,50.314127,84.004713,0.334256,4.422642,-0.958048,3.335169,149.80777,247.91405,-0.262873,0.193932,1.234928,3.218258,40.776918,16.79616,-0.404119,1.274934,0.05907,1.461681,91.879565,74.256002,-9.311768,1.273593,0.857391,3.991714,1191.962359,163.484203,-3.359708,0.789395,-0.126822,2.318374,430.12792,101.489751,2.287762,1.137524,-0.407576,2.309582,296.979809,109.102836,-0.353357,2.158129,0.229615,2.547075,81.801285,206.888684,-0.00626,0.511596,-0.091704,2.31473,59.226152,10.856963,0.477062,1.396024,-0.635756,2.697151,95.852945,94.883211,-9.416709,0.825471,-0.612366,3.592786,1205.944106,84.182749,1.135304,1.950436,-0.375209,3.524467,147.257114,244.643101,-2.525995,2.778095,1.094135,3.268153,333.446414,255.754067,-0.23198,0.21757,0.999318,2.968621,35.180313,22.641051,0.042526,0.52372,-0.744013,2.794653,39.583579,52.269131,0.055821,0.059953,-0.774316,3.52486,15.673385,6.11226,-9.633868,0.277726,-1.850863,5.9547,1233.293365,29.917975,-0.746187,0.498981,-0.317075,2.442506,97.46415,58.906887,-0.804588,1.142129,0.882814,3.251567,121.697344,81.784873,-0.269262,0.363523,0.639478,3.179784,40.748273,47.268195,0.143691,0.068131,-0.796831,3.460866,23.888727,5.17043,0.028178,0.171188,1.704796,4.687586,26.141402,11.619267,wait---
18146,9.432241,0.453326,-0.34149,2.370973,1207.32764,58.915803,0.248372,1.505336,-0.338857,1.424202,97.364772,191.474695,2.465548,0.366443,0.758368,2.650368,316.368516,39.851198,0.425559,0.142922,-0.167671,1.346589,54.601426,18.360233,0.058234,0.036618,0.253634,2.182043,11.957813,4.569344,0.134492,0.015517,-0.166242,2.949848,19.019974,0.979611,-9.466289,0.637352,0.440304,2.360772,1212.247532,61.2351,3.628157,1.819064,-0.779489,2.842268,476.003969,63.392625,0.464391,0.620279,-0.464694,2.374229,68.707806,61.819304,-0.691415,0.9622,-0.12078,2.929466,97.584665,98.301523,0.05168,0.046361,-1.032633,3.742919,10.42216,5.307214,-0.146355,0.879881,0.257403,1.760412,61.993948,92.066859,-9.111487,0.416099,0.094082,2.100033,1166.626075,40.932366,-3.277656,0.723572,-0.024618,2.563162,420.658488,79.177764,2.554143,1.191071,0.170605,1.794381,328.909219,134.282444,-0.146778,0.897934,0.336983,1.616943,74.671267,114.106248,-0.144322,0.32916,0.357481,1.954595,49.427498,42.305382,-0.070891,0.356706,0.433132,2.61462,45.174424,15.297595,-9.371202,0.841765,-0.441217,3.372001,1199.548236,108.162612,1.452383,1.781827,0.182171,4.070628,186.589647,227.690539,-2.234557,4.079962,0.310429,3.198824,288.582852,507.183172,-0.264774,0.204531,0.920843,3.031146,35.724061,24.57016,0.01113,0.555832,-0.772505,2.625498,44.423505,54.96656,0.045627,0.06212,-0.834392,3.423131,15.395434,5.746182,-9.783781,1.552649,2.769175,14.165897,1252.33692,201.378274,-0.204678,2.858071,-2.640173,12.319275,62.98889,371.576969,-0.515278,2.220376,-0.048745,3.155192,75.146451,268.136948,-0.351593,0.311476,0.491983,4.072704,46.012721,39.044407,0.022662,0.157318,0.369708,3.462823,20.66841,13.809258,0.064717,0.193161,1.467404,4.551388,25.966404,24.928747,wait---
18412,9.275542,0.353991,-0.62484,3.308147,1187.390532,41.473754,-0.067227,1.092686,-0.990006,2.41463,67.316576,96.904138,2.75968,0.161262,1.389523,5.456217,353.262589,20.712598,0.457168,0.213229,-0.760747,2.462527,70.330298,3.567583,0.027334,0.048501,0.45306,2.451801,12.607896,6.250108,0.247598,0.046841,-1.901881,6.33182,32.847651,4.908316,-9.120414,0.445295,1.044299,3.802322,1167.453871,56.390598,3.224696,0.813477,-0.401453,1.796081,414.61614,81.416815,0.47789,0.641068,-0.415872,2.118216,67.69962,70.007392,-0.556518,0.65248,-0.675235,3.19937,82.748001,56.702333,0.180533,0.068558,-0.299013,1.971606,25.04143,7.438139,0.074365,0.608786,0.521816,1.924208,65.194856,13.134118,-9.305028,0.742859,0.460736,2.392299,1191.863257,65.590991,-3.100461,0.490113,-0.024442,2.105509,397.068655,61.088371,2.545242,1.128051,0.214354,1.840148,335.885445,40.66227,-0.370456,0.988664,0.012445,1.535251,97.751098,12.577729,-0.312331,0.431465,-0.060244,1.551606,70.739193,2.044511,0.031761,0.187936,-0.500856,2.363427,33.15808,20.107627,-9.458949,0.636438,-0.731295,5.271539,1210.952452,74.802252,1.601478,1.212524,0.874466,7.364068,204.994407,157.661362,-1.67662,2.06718,-0.188231,4.922082,217.258037,250.71018,-0.241572,0.13862,1.036709,3.896168,32.874025,16.048557,-0.161186,0.295696,-1.058765,5.026814,27.217717,33.453013,-0.041721,0.020982,-0.292534,4.621656,6.224225,2.566286,-9.803287,1.55245,2.722935,13.997538,1254.82073,201.868671,0.025573,2.60672,-2.677124,13.087044,77.674829,331.173243,-0.628031,2.04987,-0.226958,3.67953,85.255359,253.751081,-0.323931,0.312642,0.632478,4.154402,42.799952,38.865637,0.049542,0.148566,0.57064,3.980991,24.579194,19.312495,0.028073,0.184129,1.341282,4.496137,23.12155,18.921149,wait---
18679,9.420001,0.458175,-0.643682,2.675128,1205.909661,53.855636,-1.124312,0.83208,0.973831,2.508357,153.891961,61.034002,2.689978,0.136658,0.346026,2.422986,344.504897,15.718461,0.731364,0.587052,-0.498094,1.501852,95.913782,69.422649,-0.121915,0.06184,0.331972,1.855865,19.795726,5.68641,0.381049,0.114061,-1.005133,2.692284,49.632677,13.490923,-9.25155,0.641549,0.700339,2.34955,1184.210475,82.970869,3.580953,0.656682,0.256289,2.043061,458.843112,78.389053,-0.035108,1.487757,-0.074555,2.020177,87.495899,72.264502,-0.819488,1.061138,-0.360091,2.450277,105.054051,137.460695,0.368592,0.128117,0.155322,1.840394,47.239596,16.569938,-0.17513,0.388434,0.494137,1.890655,46.051708,48.544155,-8.984183,1.427834,-0.109626,2.360044,1152.407113,96.800676,-2.820713,0.525731,0.531679,2.214093,361.878429,58.872177,2.631467,0.878291,-0.028939,1.707334,338.614497,95.049128,-0.482211,1.239091,0.089374,1.532557,91.624655,160.750513,-0.400473,0.515982,-0.176681,1.387997,63.613265,67.090033,0.197977,0.564704,-1.293143,4.168884,60.472268,25.586896,-9.628926,0.159363,2.193741,12.24846,1232.548179,18.939063,1.715716,0.141915,-0.800202,4.069577,219.775501,17.314738,-1.39859,1.001532,-2.345991,8.662925,184.463852,98.831251,-0.1985,0.035647,0.35841,2.845845,26.410669,3.810661,-0.06448,0.081292,0.287752,1.370589,20.938432,9.514513,-0.045188,0.004018,-0.109206,3.301481,6.806638,0.318447,-9.742659,1.641893,2.610121,13.027029,1247.164219,209.386664,0.368759,3.510723,-1.706964,7.022827,70.935107,454.28319,-1.264495,2.925874,-0.569523,2.984193,182.737171,266.254025,-1.089704,2.972127,2.05497,6.650962,169.078909,241.609261,0.009745,0.157112,0.28264,3.440867,21.700283,17.263809,-0.088686,0.169419,0.881918,3.938766,19.215647,19.707131,wait---
18946,9.349341,0.358114,-1.273021,4.393949,1196.722808,46.295647,-1.426726,1.067976,0.304818,1.440269,183.753942,132.282097,2.55057,0.135689,-0.108368,1.973593,326.505678,17.304819,1.172252,0.57908,0.492725,1.485904,152.016249,65.868689,-0.118058,0.055302,0.479719,2.248971,22.323877,2.905367,0.297587,0.150857,-0.960111,2.507657,48.282359,5.644237,-9.451012,0.548901,0.406312,2.225481,1209.834761,67.336243,3.655009,0.432265,-0.255354,2.042174,468.004284,53.787992,-0.078443,1.491963,-0.170221,2.031303,101.079913,189.863874,-1.355728,0.469714,-0.301165,2.794165,173.952309,58.776415,0.436564,0.082803,-0.018629,1.998341,59.893296,3.392206,-0.112487,0.281508,0.640099,2.511775,37.197209,17.935501,-9.354505,1.679169,-0.621677,2.375475,1197.436563,216.066731,-2.834851,0.687671,1.079969,3.792571,364.974701,65.003355,2.27783,0.852333,-0.290354,2.077257,293.652818,91.416634,-1.007061,0.822752,-0.658194,2.265868,137.158256,72.134066,-0.536382,0.41736,-0.455748,1.653542,87.794276,6.745453,0.614274,1.609668,-0.9166,2.363133,98.980886,185.975087,-9.619316,0.09421,0.101754,4.138863,1231.27361,12.208916,1.636372,0.110806,-0.509396,4.350324,209.526989,13.933655,-1.055872,1.077029,-1.501664,5.274351,140.947865,114.659904,-0.241612,0.063788,-0.074259,2.306832,31.320614,7.905341,0.225656,0.207279,-1.238685,5.375485,29.704254,26.198081,-0.069398,0.009616,1.240909,5.332086,9.728927,1.000553,-9.849154,1.437363,3.134131,15.57465,1260.848161,180.64304,-0.16957,7.111131,0.085547,4.429836,140.852708,907.403472,-0.876655,2.931948,-0.349539,2.821969,133.735713,297.219501,-1.403339,5.771712,1.320554,3.374121,184.39818,722.939176,-0.071814,0.103357,0.848728,4.273527,16.125172,12.681109,-0.095662,0.109489,0.263473,4.436011,21.057259,14.101423,wait---
19212,9.457673,0.652077,-1.45519,4.451879,1210.618416,83.398014,-1.122427,2.034914,-0.270356,1.849444,184.209769,53.627525,2.417229,0.216798,0.09125,2.096655,309.997268,22.370789,1.533527,0.184481,1.566449,4.617086,198.548764,9.846115,-0.137412,0.052585,0.157868,2.855424,20.498151,5.078965,0.263705,0.168293,-0.948619,2.395869,34.006491,21.612242,-9.433547,0.586535,0.447848,2.187755,1207.630211,71.047918,3.250817,0.378304,0.328816,3.204822,416.771062,40.38099,-0.156054,1.213861,0.004975,2.176394,86.59403,45.149831,-1.344717,0.513157,-0.428501,2.624647,178.433829,31.619365,0.305114,0.158072,0.054448,1.726575,42.487587,16.111559,0.024635,0.126247,0.12022,1.936971,21.613448,12.024455,-9.41873,1.752592,-0.60821,2.379295,1206.81468,181.284258,-3.18919,1.020583,0.509097,2.143521,408.482847,129.2608,2.113675,0.678846,-0.624187,2.933577,276.75401,34.378166,-1.568452,0.198601,-0.116833,1.938897,200.871921,25.12494,-0.556581,0.372828,-0.355175,1.50721,72.37316,45.901695,0.742654,1.471692,-0.790899,2.378208,127.763975,75.695682,-9.568934,1.594889,-0.069199,5.208215,1225.192607,193.040965,1.846861,2.899469,-2.409324,11.924585,236.978055,372.68054,-1.736609,4.591341,2.404102,9.821482,227.287697,561.350957,-1.074401,4.055176,2.125349,6.172404,158.771677,427.377324,0.746079,0.840551,-1.260228,3.119833,97.69268,102.570062,-0.560832,0.890506,1.708582,4.374767,84.057823,85.457326,-9.678528,0.186066,-0.192765,3.405005,1238.92268,21.397384,-0.837687,5.056092,0.493371,3.917176,130.135743,655.27967,-1.364194,1.713988,-0.271111,3.34484,175.752333,216.558329,-1.465435,5.561841,1.358095,3.443557,237.920302,383.193309,0.082286,0.04384,0.000653,2.651328,10.535865,5.69961,-0.224288,0.079181,0.55392,2.285319,30.732003,8.387364,wait---
19479,9.257776,1.208786,-0.317747,2.873978,1185.068868,154.425203,-0.443405,4.237307,-0.164367,1.486118,168.268776,544.969419,2.385336,0.243945,-0.319986,2.309079,305.65835,28.470967,1.578899,0.118644,1.404086,4.344601,202.371255,13.682229,-0.162119,0.065255,-0.043748,2.398028,25.985376,4.602575,0.182475,0.133327,-1.613545,4.274044,33.335305,8.358221,-9.269425,0.824322,0.283416,1.934727,1186.628257,101.843768,3.119824,0.56298,0.435628,2.569425,399.376736,72.707528,0.021793,1.614979,-0.047158,1.891382,106.594983,209.159131,-1.461086,0.509811,-0.698917,3.005834,187.699504,62.245298,0.215699,0.152272,-0.536874,2.025205,35.620869,11.760745,0.013471,0.121978,0.017445,2.227107,19.934106,9.601209,-9.019458,1.430373,-0.111973,2.463828,1155.698298,141.71514,-3.521065,0.862803,-0.113538,2.259224,452.027905,93.113696,2.122812,0.668914,-0.648872,3.066022,271.935791,85.117507,-1.618631,0.24088,-0.614195,2.858345,207.402898,29.894821,-0.356463,0.322561,0.347182,1.644164,55.76789,25.624516,0.597648,1.922513,-0.40293,2.219117,99.784772,193.548789,-9.872222,2.476856,-0.055902,3.046062,1263.681083,320.601003,1.865787,3.630818,-1.689121,7.894639,238.998618,470.801907,-1.977223,5.036508,1.788496,7.408942,253.418997,652.219108,-1.301968,4.273241,1.613099,4.862588,167.519321,551.059847,0.05216,3.352477,0.571087,2.622429,123.728221,193.65151,-1.123938,1.33684,0.610849,1.817406,143.865624,173.82611,-9.560368,0.183711,0.509686,3.657854,1223.743096,23.268734,-1.275225,4.942492,-0.044711,3.909097,175.116857,578.839095,-1.466828,1.611197,-0.518053,3.930842,193.175365,176.727828,-1.498277,5.484328,1.355504,3.457088,195.298187,691.517164,0.137038,0.04647,0.330361,3.114162,17.966125,5.803476,-0.287352,0.054081,0.724998,2.876329,38.063743,5.508429,move--sink-counter
19746,9.507417,1.821345,-0.370506,2.510428,1217.562156,213.153416,0.406647,3.810312,0.578139,2.062766,122.613864,299.832152,2.397744,0.280968,-0.120907,2.019658,307.298206,32.762,1.159427,0.434726,0.660442,1.921654,149.229548,52.643233,0.024314,0.077626,0.149023,2.49928,17.565562,9.417943,0.130094,0.05416,-0.855602,2.225254,18.567258,5.973425,-9.229556,1.209568,0.835899,2.865464,1181.964232,135.485774,2.870601,0.560322,0.10717,1.936264,367.580686,71.184834,0.649747,0.768894,0.020509,1.760029,94.03846,69.414212,-0.95878,0.764703,-0.066472,1.659463,123.003489,98.359534,0.069814,0.055017,-0.495152,3.156324,16.582314,4.05692,0.127327,0.16891,0.010055,2.09957,32.199835,21.261231,-9.689874,1.405282,0.898392,3.257347,1241.1275,150.291776,-3.697063,0.522767,0.254143,2.894592,474.213091,53.104677,2.420133,0.64192,-0.191834,2.90039,310.863205,72.771491,-1.212205,0.752143,-0.851329,2.695153,159.031197,78.507653,-0.132887,0.117831,0.473917,3.054538,24.896598,13.717056,0.629953,1.707454,-0.314209,2.5874,125.235523,76.286611,-9.852978,4.097212,0.042078,2.765222,1261.242424,530.314097,1.8863,7.156362,0.3084,6.10066,242.39784,923.247933,-2.267304,6.418994,1.072353,4.581026,291.46585,823.123773,-1.465318,4.199584,1.421905,4.549109,203.277172,448.578159,0.191462,3.658843,0.677339,2.421419,161.905817,431.88454,-0.911721,2.009664,0.127478,1.856495,166.952712,35.06291,-10.201018,2.407689,2.357899,8.144654,1307.492742,239.981037,-1.424759,5.844314,-0.521697,4.426046,183.443876,753.723114,-1.273351,2.13849,1.605301,12.036251,163.019878,277.985823,-1.057649,3.529033,2.034622,6.629467,164.494927,320.335315,0.602863,0.595444,-1.429498,3.699435,86.97904,51.867906,-0.500638,0.154973,1.146518,3.628265,68.881451,10.021484,move--sink-counter
20012,9.269348,2.175893,-0.558315,2.209427,1186.814652,270.200421,0.365372,3.992715,0.574342,2.056659,123.129307,313.2494,2.389042,0.287427,-0.149855,1.968431,306.093156,34.501377,0.969755,0.303673,0.586766,1.961309,128.341687,22.607902,-0.024789,0.099495,-0.056533,1.80374,22.689111,12.400189,0.252527,0.065706,-0.3841,1.996995,33.229461,7.601291,-9.092703,1.218439,1.120765,3.290828,1163.970701,154.56526,3.14001,0.971157,-0.025794,1.942713,403.925607,100.646967,0.820586,0.483044,-0.240854,1.842476,116.187891,23.650903,-0.950503,0.802058,-0.029534,1.489403,124.439146,93.45356,0.219726,0.154606,-0.506542,1.943901,33.137693,19.666746,0.170028,0.125813,-0.306356,2.180346,33.563346,5.997615,-9.095702,2.082069,0.665117,3.698425,1165.166473,236.856205,-3.316392,0.813036,-0.239623,2.834779,424.907043,100.208371,2.828837,0.471077,-0.192529,1.782413,362.679878,54.486949,-1.170469,0.806122,-0.6383,2.276416,158.260504,63.546147,-0.251206,0.101918,-0.113057,2.276349,32.444545,12.957796,-0.022877,0.690515,0.133053,1.831813,73.813402,89.688386,-9.845857,4.080425,0.052781,2.788202,1260.276899,530.297222,1.776507,7.306076,0.188283,5.818659,227.536325,948.988963,-2.759087,5.386566,0.899292,5.335871,353.240343,699.563134,-1.436994,4.25939,1.423183,4.504548,183.935839,553.852765,0.061264,3.500531,0.540972,2.447302,132.956941,297.13779,-0.724116,2.386349,0.272165,1.558471,134.806679,310.283583,-9.385647,5.980496,0.182501,3.91393,1205.838363,606.649698,-0.725894,4.090501,-1.132839,4.803163,104.402391,530.993737,-2.7413,6.830213,1.381937,4.29564,363.59906,743.982742,-0.838844,0.683838,1.12456,3.216476,107.405912,88.805589,-0.064671,4.167321,1.413251,4.347886,108.089835,357.589899,-0.421631,0.347243,-0.477635,4.148304,57.203002,39.452573,move--sink-counter
20279,9.374705,2.484772,-0.513105,2.058101,1199.975843,322.608998,-0.142673,4.350851,-0.068372,1.588038,156.330765,490.147909,2.553421,0.308728,-0.506501,2.549688,328.030224,27.752885,0.724877,0.219111,0.00643,1.914185,93.531683,26.281388,-0.052304,0.099274,-0.214838,1.797686,22.289598,12.47439,0.213564,0.100013,0.248286,2.433276,36.99775,3.139239,-9.307882,1.936786,1.042073,2.756034,1191.409938,251.816257,3.121528,0.89139,-0.18243,2.12952,401.655327,89.205348,0.839093,0.425089,-0.383407,2.0194,110.538361,44.432686,-0.823647,1.121856,-0.348675,1.986407,105.462942,145.762992,0.212075,0.183742,-0.045144,2.202249,40.190123,9.950253,0.202997,0.102027,-0.542424,2.180897,26.82767,12.559638,-8.876357,3.475083,0.595881,2.834365,1136.181124,451.62884,-3.068943,0.623339,-0.239052,2.643025,395.020903,53.592213,2.971378,0.414836,-0.101734,1.904003,380.396402,53.220876,-0.950597,0.668495,-0.271197,2.366733,124.29901,76.689319,-0.293116,0.097611,-0.126388,2.065927,41.190112,8.10636,0.245773,1.311359,-0.32858,2.132827,89.1561,170.45621,-10.194339,2.98361,0.103244,3.93202,1305.653949,355.791247,1.503828,4.675959,1.280669,8.789428,192.680795,606.858685,-2.267842,2.332653,0.065715,4.764056,296.540114,245.047446,-0.464397,1.08395,0.511226,2.304361,64.205581,131.622992,-0.141369,2.741214,0.871436,2.699265,122.74529,317.166035,-0.078252,1.800337,1.235422,3.124261,81.338445,146.815134,-9.408344,10.233768,0.241257,3.213457,1204.268745,1330.689962,-0.23154,9.501158,-1.537241,6.294821,108.276722,1216.842471,-2.917504,9.048751,0.439436,3.21258,396.021088,901.061767,-0.533234,2.064815,-1.191811,5.458849,109.894858,150.748628,-0.453371,6.492379,0.879896,2.393102,181.874171,843.100233,-0.267676,0.780752,-0.728722,2.863544,47.392396,90.750694,move--sink-counter
20546,9.732456,2.042695,-0.364383,2.106137,1246.373183,241.157143,-0.294372,3.69582,-0.016969,1.650877,144.319471,172.50537,2.117925,0.689163,0.459807,3.557037,272.976558,73.359617,0.32625,0.368647,0.137347,1.98247,61.378498,15.819867,0.044628,0.075008,0.117185,1.841322,18.440793,4.873799,0.097832,0.164601,-0.017491,1.603707,35.902029,21.386587,-9.560588,1.924992,0.578249,2.394067,1223.878204,245.539745,2.942235,1.271437,0.139296,2.344393,381.363851,108.084656,0.756916,0.296846,-0.200252,2.203467,102.687599,20.219554,-0.335386,1.208547,0.131702,1.968538,76.711655,93.006629,0.051658,0.295678,-0.257512,1.596272,43.589978,31.928493,0.141023,0.094766,-0.848595,2.781271,24.488476,7.977095,-9.251893,3.97994,0.131639,2.168251,1189.176107,331.647278,-3.272843,1.520202,0.990963,3.546558,421.722647,160.331629,3.107191,0.460601,-0.050184,1.929287,398.89083,45.093504,-0.185217,1.821738,-0.788987,2.724346,99.69824,88.035061,-0.210016,0.146588,-0.050841,1.634005,31.807208,14.473392,0.491465,1.338024,-0.024209,2.145711,76.708677,172.313091,-10.023132,5.488372,0.32385,2.800292,1283.624191,686.641031,1.267369,4.691217,1.070799,8.224881,162.307519,609.62153,-2.352491,3.269227,-0.258442,4.127757,305.91374,378.915798,0.032278,0.932461,0.1969,2.797315,56.880089,120.758645,0.677991,1.619028,0.669798,4.081039,88.881908,207.160972,0.581852,0.138524,0.895408,5.89056,74.553243,17.833459,-9.535189,10.355154,0.123373,3.112233,1226.146376,1127.381372,-0.180129,12.029853,-0.739358,4.759123,138.909964,1563.526488,-3.333937,8.506067,0.129962,3.413113,434.133653,1005.339036,-0.384591,2.407956,-0.817346,3.834023,103.766139,310.898916,-0.278817,6.882391,0.958206,2.394999,176.476984,420.799869,-0.458492,0.878512,-1.068564,3.057807,78.861516,70.187448,move--sink-counter
20812,9.203826,1.968978,-0.57244,2.488402,1180.416818,168.928804,-0.160752,2.966456,0.231504,1.568613,131.311204,366.319399,2.121083,0.699215,0.391038,3.587593,272.000065,86.603349,0.183058,0.472668,-0.216919,1.512609,58.645266,58.56778,-0.070231,0.045928,-0.173518,1.912158,15.323349,3.527843,0.000006,0.118538,-0.484454,2.612605,28.451558,2.56514,-8.941206,2.546548,0.426258,2.627781,1147.71675,213.163117,2.83665,1.139463,-0.038258,2.717127,365.522296,120.05082,0.913249,0.4163,-0.174837,2.332551,116.902261,54.113488,-0.175214,1.450892,0.256771,1.729283,93.124002,170.534981,0.004015,0.300233,-0.438533,1.637095,40.366901,13.179473,-0.059133,0.121207,1.078539,4.201811,18.742147,11.098149,-9.032864,3.155183,0.079876,2.485325,1157.255283,371.782279,-3.246587,1.509056,1.065222,3.686857,421.00901,123.910234,2.793224,0.935421,0.222058,1.834381,359.979148,93.783328,-0.036843,1.775235,-0.535235,2.537327,105.905798,222.659145,-0.295796,0.172631,-0.452666,1.516012,49.970521,5.566055,-0.144274,1.963716,-0.592037,2.08949,87.416833,139.469135,-9.913759,5.515586,0.25679,2.509638,1271.07444,632.003226,1.462766,1.939362,-0.5419,3.769764,191.605477,225.902455,-2.988834,4.376269,-0.044967,3.066589,395.900801,404.366506,0.170045,0.662099,-0.188402,2.680733,54.539424,46.399093,-0.555475,6.55966,0.78152,2.450268,158.756364,572.783325,0.22727,0.335185,1.253252,3.110017,41.635545,36.348043,-8.895581,7.207156,0.224791,4.809091,1141.238946,842.902948,-0.618031,9.841339,-1.223795,7.093933,131.022062,1278.868719,-3.006122,8.772698,0.254735,3.211024,388.400114,1097.277445,-0.102047,1.921312,-0.874281,4.529715,77.234317,157.860401,-0.612281,5.77611,1.013897,2.522176,149.538439,723.038096,-0.36235,0.774856,-1.096745,3.224875,53.160576,100.607389,move--sink-counter
21079,9.738684,2.212335,-0.065365,2.039089,1247.796923,238.375782,0.158101,2.425837,0.626441,2.158284,125.817304,70.667563,2.191384,1.025195,0.047886,2.524339,282.011946,119.782861,-0.111304,0.223179,-0.614437,2.067071,38.20625,9.07645,0.076018,0.055314,-0.211459,2.241571,14.330849,6.95982,0.014286,0.120443,-0.205008,1.833538,28.868463,13.799397,-9.513444,3.815648,0.053404,1.879198,1223.47031,273.385354,2.84602,1.238474,-0.217774,2.709381,371.863245,72.558553,1.37658,0.415784,0.216522,2.002984,176.23205,53.90082,0.236531,0.738619,0.548669,2.814657,57.418494,58.262409,-0.09341,0.172113,-0.128739,1.312828,31.280325,17.103453,-0.257261,0.352764,0.782354,2.406746,39.972554,44.118329,-9.420252,2.640731,-0.260065,3.02367,1207.307502,285.352377,-3.393567,1.210376,1.45157,4.257118,435.088962,147.555261,2.684393,1.1699,-0.102631,1.618407,348.169937,101.970559,0.308818,1.319822,-0.502377,2.694087,77.969656,99.94651,-0.170024,0.140436,0.033315,1.448448,29.630167,17.853099,-0.051405,2.016461,-0.381337,1.869443,84.992122,161.34303,-10.168433,8.873463,0.721636,3.652784,1302.876827,1099.380987,1.31103,8.531824,1.691337,10.731709,168.153226,1107.644574,-3.121109,7.24726,-1.064282,5.950779,410.164323,805.350062,-0.044762,1.301107,0.537091,2.872796,74.353203,157.814441,-0.23468,7.444444,0.875752,2.34593,164.580467,597.339678,0.307854,0.42467,0.910304,2.806141,56.743149,28.760304,-10.36749,6.682323,0.166679,5.795256,1327.915879,831.968415,-0.670453,11.384703,-1.173521,5.783609,139.458972,1462.498802,-2.165318,7.919268,0.40346,3.270817,281.894691,987.937506,-0.147492,1.969169,-0.913426,4.464683,81.666826,250.186148,0.560012,3.871699,1.80672,5.896141,95.559194,494.042775,-0.510615,0.609265,-1.741837,5.441574,71.041166,66.924826,move--sink-counter
21346,9.21644,2.28278,-0.247109,1.955415,1180.446014,269.076539,0.182985,2.252306,0.606395,2.320142,117.633743,291.475436,2.119331,0.859231,0.164184,2.934238,273.978079,88.327458,-0.198527,0.125672,-0.378638,1.901484,29.548813,15.693669,0.048394,0.056192,-0.447698,2.382761,17.366944,6.826204,0.038534,0.109562,-0.174847,1.902947,26.658174,3.352445,-9.337279,3.23054,0.105651,2.176494,1195.182057,419.698791,2.84595,1.324981,-0.284624,2.516733,366.198761,150.062992,1.544394,0.236482,0.154494,2.591718,199.821657,17.252613,0.110861,0.618078,0.180623,2.79129,52.75786,74.515424,-0.102503,0.166111,-0.185439,1.388112,33.948826,6.03837,0.099162,0.988412,-0.206135,2.117285,72.723463,47.138991,-9.13622,1.933024,-0.315367,2.649505,1170.069073,227.909233,-3.124173,1.852297,0.455858,3.758557,402.223647,211.201767,2.658454,1.087744,-0.055708,1.667879,345.079848,89.251137,0.304501,1.636908,0.107534,2.904741,87.48438,212.025321,-0.160805,0.111264,0.145685,1.746154,29.909587,6.992946,-0.172316,1.529345,-0.159786,1.737768,74.925384,121.155426,-9.919725,8.372148,0.99223,4.348153,1269.834286,1084.236685,1.459899,8.533485,1.819598,11.083325,186.929357,1109.30012,-3.173745,7.052078,-1.129332,6.321311,417.552419,769.064952,-0.123142,1.260452,0.378788,2.91248,68.849601,92.601014,-0.465367,6.866567,0.784693,2.384941,203.205639,794.288828,0.300455,0.421922,0.886598,2.802631,53.454103,51.64939,-9.692755,5.992827,0.235435,4.101114,1244.23938,638.591587,-1.389433,6.146372,-0.446386,4.761245,187.494693,743.417414,-2.957714,7.616928,0.295183,2.507352,401.452445,707.336708,-0.314129,0.991938,0.350725,2.867662,68.404877,80.372322,0.084527,5.398566,1.258987,3.564454,131.704977,475.469976,-0.200095,1.189472,-1.382853,3.70568,65.646707,120.003049,move--sink-counter
21612,9.413892,2.718552,-0.088045,1.63475,1204.984845,353.270317,-0.335331,1.891381,0.076852,2.193709,93.331201,136.921504,2.596564,0.570545,-0.156774,2.748429,332.585006,71.816694,-0.10842,0.087135,-0.28036,2.171808,23.26982,5.794196,0.019479,0.058838,-0.608747,2.455252,18.846799,7.354165,0.015633,0.125373,-0.110129,1.842633,25.920151,11.974165,-9.503538,3.148547,-0.058771,2.217752,1219.809222,279.662007,2.889438,1.016753,-0.952402,2.634724,375.07856,70.367652,1.328269,0.470986,0.193651,1.86891,172.237337,49.189761,0.061744,0.486739,0.499562,3.35259,49.298875,25.710361,-0.104809,0.171033,-0.126045,1.439061,33.204939,18.299434,0.034872,1.224628,-0.224853,1.737175,89.701663,141.317786,-9.041284,2.151265,-0.096432,2.149921,1159.245589,207.622726,-2.970812,1.064738,-0.692422,4.079261,384.33688,89.042022,2.863215,1.159169,0.357496,1.704205,368.278786,129.887387,-0.187825,0.851451,0.718257,3.114517,51.069618,109.123279,-0.138121,0.117155,0.274836,1.665922,27.642048,14.729475,0.117927,1.456539,0.321766,1.73689,97.338594,159.969275,-10.321202,7.625952,1.226376,5.099778,1321.663125,968.71435,1.4457,9.070843,1.845146,10.091309,185.254437,1178.30906,-2.509454,8.037044,-0.487708,4.3539,322.110665,1035.904725,-0.137175,1.106978,0.702986,3.201985,66.908372,129.953579,-0.176662,6.78493,1.063612,2.829965,183.967494,754.243445,0.405409,0.451234,1.142131,3.097068,59.793614,44.672027,-9.686482,10.504037,0.373406,3.869992,1240.054334,1358.59229,-1.232014,13.895682,-1.535695,7.324819,160.923831,1790.716664,-3.153178,8.396508,0.057442,2.200835,414.758918,946.956268,-0.06152,2.102232,-1.560486,8.056468,76.74682,230.419664,-0.28706,6.991264,0.824739,2.285776,210.51194,900.546652,-0.009422,1.427107,-0.874277,2.515257,87.783654,162.886503,move--sink-counter
21879,9.56428,2.401469,-0.023414,1.737929,1224.652352,295.782506,-0.122003,2.799098,-0.282901,2.131805,117.348147,271.827696,2.372467,0.810867,-0.226192,2.120623,304.755174,95.018391,-0.232669,0.21273,0.487342,2.218275,39.461243,17.030315,0.001097,0.062507,-0.701022,2.424724,17.604316,7.192047,-0.106795,0.146179,-0.671614,2.035482,28.683792,14.95816,-9.994186,1.958128,0.031044,2.578984,1279.425028,247.751838,2.858767,1.078999,-0.886611,2.532111,367.677771,119.86336,1.460595,0.538146,0.540051,1.788319,195.858503,15.882521,0.070956,0.604207,-0.086047,3.269883,39.179314,61.208234,-0.182322,0.141827,-0.544379,1.921476,33.167245,9.626895,-0.113287,1.45642,-0.292456,1.642061,81.578845,87.082658,-9.185265,2.360661,-0.248548,1.96387,1177.419593,243.257078,-3.20457,1.585701,-0.214483,3.264334,410.229865,205.607227,3.040797,0.874463,0.572422,2.335073,393.823511,56.514062,0.116777,1.67338,-0.121643,2.585659,66.297213,151.373008,0.06016,0.060283,0.408568,2.593091,14.742668,6.923677,0.154781,1.431977,0.510406,2.238062,95.480689,47.727515,-9.844382,11.937233,0.420566,3.621155,1262.076672,1472.325413,0.93858,9.017732,1.452851,9.055844,141.145699,1085.469525,-2.400741,7.538703,-0.528636,4.652473,335.398197,693.576322,0.453878,1.749144,0.490377,3.402228,96.31869,223.211641,0.61826,3.214851,1.305621,4.534312,96.568533,387.265469,0.813736,0.107095,-0.546358,2.818353,104.449858,12.960638,-9.759668,10.53431,0.305674,3.817697,1253.797001,1188.642918,-1.20787,17.821914,-0.831251,5.290223,172.904194,2232.152332,-3.664879,7.183641,-0.204427,2.731473,481.785468,742.702896,0.140223,2.378616,-1.089008,5.906095,71.504041,247.389385,-0.255345,7.027003,0.852658,2.303004,177.288628,431.782477,-0.0181,1.441597,-0.871127,2.502821,73.241258,102.392356,move--sink-counter
22146,9.17045,1.909192,-0.354035,1.952244,1175.189711,197.095729,0.624428,2.574297,0.126855,1.265455,127.275108,320.470385,2.342949,0.572767,-0.240463,2.479716,300.391004,69.78188,-0.394311,0.228759,-0.0991,1.639656,51.802108,27.590576,-0.095645,0.026825,-0.834127,2.682889,12.262983,3.480341,-0.210606,0.069086,-0.771139,2.950719,34.247221,1.901414,-9.063022,2.047954,0.002685,1.888748,1160.886478,236.111246,2.507202,0.356068,-1.031147,5.012432,322.114455,34.138716,1.525464,0.682968,0.17486,1.927949,196.517227,80.987115,0.354237,0.80282,0.110169,2.468354,62.962613,99.243038,-0.263984,0.084153,-0.66474,2.717344,37.055781,7.270141,-0.054331,1.259815,-0.390611,1.864341,73.40789,119.333601,-9.123608,2.093188,-0.136076,2.319539,1171.284054,143.631789,-3.25314,1.524125,-0.317475,3.552823,424.357762,92.016098,2.457156,1.860121,0.590421,2.059893,317.130302,215.668166,0.252779,1.661474,0.177119,2.621762,84.808885,198.467195,0.027618,0.07124,0.226494,2.052537,17.147937,4.794452,-0.10003,1.676845,0.101035,1.75582,115.775481,215.865993,-9.439086,10.237108,0.086919,2.815046,1209.407287,1284.940143,1.147757,2.863038,0.729937,4.26203,155.041791,333.326218,-2.732108,6.311699,0.226667,2.224581,349.830211,819.398794,0.648099,0.999179,-0.474008,3.069422,108.913342,50.872423,-0.559198,6.817513,0.648446,2.208316,168.947306,773.911589,0.521375,0.355885,0.600539,2.834796,74.625675,28.573232,-9.084821,7.499958,0.572287,6.156763,1165.99114,859.429842,-1.410886,15.477681,-1.012761,6.887909,190.687743,1972.118034,-3.272025,4.583475,0.118556,2.049844,418.834575,595.906689,0.519747,1.436006,-2.369504,10.51721,75.279447,167.034159,-0.617745,5.612252,1.016115,2.507269,161.227423,672.401798,0.026342,1.361415,-0.89208,2.611027,77.32611,147.995269,move--sink-counter
22412,9.749339,1.916897,-0.323266,2.009704,1249.465036,187.828859,0.684805,2.756164,0.495977,1.879446,159.479264,76.643842,2.27263,0.743607,-0.488512,2.120187,292.088421,85.664584,-0.53889,0.128436,-0.10871,1.634477,74.954127,3.047428,0.02378,0.060938,-0.523812,1.955041,14.322667,5.307015,-0.083446,0.142861,-0.342568,1.571776,32.987615,17.94107,-9.430445,3.060652,0.123398,2.087169,1211.232638,239.246607,2.781657,0.736014,-0.763318,2.872632,356.716866,88.187824,1.934033,0.843816,0.719462,2.339349,248.517306,102.160632,0.630408,0.555118,0.063083,2.00782,93.648745,36.329125,-0.129599,0.120041,-0.050117,1.682275,27.210887,15.5292,-0.450837,0.607216,-0.646905,3.052872,69.887727,54.288055,-9.546313,1.161115,0.221025,2.479585,1221.997117,148.310298,-3.569329,0.732985,0.898043,3.777418,457.036847,92.958944,2.701784,2.893477,-0.038871,2.220934,370.460348,96.190262,0.666528,0.864549,-0.244106,2.938646,93.791724,88.324724,0.089209,0.076153,0.680561,2.276103,20.048626,5.592121,-0.157484,1.579328,0.053533,1.842989,109.322143,22.116828,-9.781293,13.96635,0.413533,3.170955,1256.725002,1628.141506,0.847288,6.127622,0.484705,5.190813,117.379951,764.793138,-2.84153,9.393297,-1.166197,6.21638,394.086311,856.192942,0.423706,1.603648,0.099007,2.837777,97.49492,201.97666,-0.261471,7.609062,0.77011,2.128544,193.527025,412.712366,0.553508,0.37749,0.68384,2.683391,74.782218,39.994074,-10.27921,6.932295,0.321634,6.240285,1316.11428,885.768107,-0.972694,16.414427,-0.659585,5.892248,165.072155,2119.039726,-2.690516,6.886274,0.315409,3.432975,353.217768,797.673534,0.249899,1.742361,-2.128532,8.93261,72.094017,224.830749,0.757365,3.033271,1.894856,6.912793,97.444091,392.955873,-0.413272,0.511566,-1.753372,7.458312,59.056837,55.581034,move--sink-counter
22679,9.173414,1.865934,-0.796229,2.807,1175.551627,192.145754,0.551646,2.849526,0.281368,1.621855,134.13961,370.391067,2.1996,0.535161,-0.272874,2.234164,282.542044,60.704904,-0.530966,0.132939,-0.082082,1.568399,68.146782,16.890756,-0.00639,0.058512,-0.851571,2.410323,14.63233,4.22061,-0.036419,0.11768,-0.315446,1.679487,28.478496,2.773737,-9.305855,3.102757,0.294764,2.121766,1191.225909,400.59623,2.862196,0.61853,-0.931424,3.300649,368.719335,52.915438,2.09829,0.497907,0.659269,2.915757,272.816998,28.346482,0.479611,0.731805,-0.08377,1.644481,68.81343,79.817238,-0.078625,0.080892,-0.460546,1.44691,24.71181,2.433024,-0.098882,1.007514,-0.388876,1.886983,72.295609,123.418952,-8.850972,1.795575,-0.468035,2.317713,1133.130257,226.12156,-3.117294,1.197865,-0.056423,4.138997,399.145812,154.094734,2.691641,2.887994,-0.065799,2.253474,345.681484,362.916361,0.541416,1.27196,0.297917,2.865064,83.629373,165.247924,-0.000363,0.071777,-0.011316,2.027362,19.936878,8.83575,-0.432395,1.009833,0.167546,2.19656,75.224829,121.965972,-9.271634,10.940388,0.611808,4.54113,1187.819546,1383.141107,1.200173,5.260978,0.718931,6.649266,156.16829,671.573925,-3.141604,7.689988,-1.559046,9.337156,403.077145,987.781449,0.294141,1.484881,-0.142107,3.237502,88.779291,90.475138,-0.675024,6.215327,0.758915,2.273488,181.223818,805.399285,0.467114,0.352313,0.354195,2.727078,64.19168,37.150738,-9.69847,5.39603,0.093594,2.956525,1244.023758,598.313279,-1.409442,6.828858,0.732896,6.549709,187.085602,849.186715,-3.178172,7.400345,0.064624,2.936947,424.175267,733.176814,0.085691,0.679196,-0.767239,3.826436,47.483083,54.441979,0.025025,5.660167,1.19199,3.409336,140.853628,421.347973,0.065529,1.062724,-1.174307,2.799589,68.600678,106.524781,move--sink-counter
22946,9.529117,2.2005,-0.427182,2.132171,1219.924913,278.470861,-0.058323,2.234623,-0.32166,1.865629,98.828089,136.42699,2.699252,0.551683,-0.14339,2.634536,346.114915,65.032589,-0.352705,0.088604,0.566494,1.746184,47.215438,8.488565,0.057843,0.048488,-0.513951,2.221872,17.280236,5.735208,-0.061213,0.134267,-0.271673,1.598661,28.775164,14.331241,-9.539846,3.162552,0.142283,2.014721,1222.698291,349.273649,2.860138,0.670512,-0.78137,2.965893,366.956343,77.2016,1.857752,0.841739,0.203682,1.64592,238.150047,106.756608,0.34406,0.632956,-0.191791,1.861072,62.581768,50.929058,-0.091892,0.08903,-0.391647,1.441873,25.038418,11.39309,0.006808,0.960266,-0.192402,1.839594,65.504829,56.771394,-8.643158,2.081357,0.05684,2.410678,1107.8856,215.766065,-3.279861,1.217013,-0.708171,3.374484,423.853718,104.266513,2.981837,2.726258,0.398058,2.591556,395.661693,181.934101,0.075577,0.723592,0.528047,2.774057,51.267606,89.396455,0.049339,0.088887,0.018191,2.106694,22.726389,11.544803,0.028703,0.594692,0.798647,3.555378,47.861078,61.463239,-10.432276,8.470724,1.144546,5.2183,1336.700439,1043.435969,1.318653,5.994563,1.186893,6.339181,175.358438,743.596001,-1.867464,8.031448,-0.943452,6.839075,240.911656,1030.076334,0.051648,0.830137,0.748055,3.823767,51.048598,104.605804,0.053231,5.771499,1.307935,3.58816,146.55134,663.320085,0.413914,0.250872,1.099275,3.13206,55.871035,27.631178,-9.621535,9.047853,0.291181,2.89479,1231.919772,1162.312147,-1.571486,10.496161,-0.944214,6.089281,204.823646,1341.246434,-3.424295,7.735827,-0.200763,2.83392,445.558532,904.310328,0.324323,1.497117,-1.609857,7.008217,67.419604,181.027964,-0.186133,7.156044,0.83655,2.309119,217.985364,900.783755,0.15826,1.27507,-0.62821,2.104336,76.231211,113.984407,move--sink-counter
23212,9.50397,2.133677,-0.5014,2.290296,1216.921849,261.493836,0.094991,2.960374,-0.494201,1.931208,126.187463,290.154566,2.475206,0.767365,-0.237136,2.182716,319.649856,71.257916,-0.431914,0.172681,0.772544,1.983303,61.335959,11.253088,-0.016347,0.080811,-0.149119,2.055918,22.987785,10.397756,-0.210782,0.149863,-0.778927,2.214417,31.138139,15.65195,-9.824953,2.707555,-0.135774,2.481202,1257.806327,343.613346,2.661315,1.031401,-0.316472,2.740965,341.705897,122.660863,1.959717,1.002983,0.100532,1.877989,261.529957,43.5107,0.296866,0.881524,-0.758822,2.55633,64.253408,72.01686,-0.197708,0.072375,-1.104019,2.5878,28.645391,6.552527,0.016353,1.038355,0.0342,1.891206,79.779113,114.876002,-8.77112,2.17754,-0.174751,2.238283,1125.002039,201.135995,-3.509047,1.517952,-0.774918,2.972216,449.185741,196.988679,3.335321,1.382206,-0.311782,3.143517,427.754331,168.429225,0.441496,1.711669,-0.382079,2.500046,101.310282,110.347576,0.264005,0.092414,-0.129782,2.050031,34.743677,10.982153,0.117209,0.386445,0.22141,2.795041,44.697733,48.139632,-9.825473,12.229956,0.600047,3.84199,1259.396563,1520.976242,0.928354,6.966301,0.717108,4.480514,154.378531,751.760516,-2.219114,9.205281,-0.956546,5.723363,310.85058,943.922923,0.500507,1.552495,-0.182402,3.776609,73.538176,191.535172,0.513555,3.23233,1.329177,4.470241,100.271287,376.348753,0.729507,0.273758,-0.093922,4.642254,93.397635,35.54388,-9.710094,9.008378,0.209959,2.889798,1246.712252,1020.445579,-1.39051,12.265824,-0.74428,4.610634,192.536796,1509.374614,-3.765364,6.873963,-0.48061,3.603006,492.762005,726.81345,0.461883,1.672262,-1.174126,5.336406,82.877186,163.905078,-0.250271,7.038298,0.794597,2.301011,171.841942,462.769837,0.1728,1.262583,-0.602145,2.115839,73.674778,108.664407,move--sink-counter
23479,9.165942,1.485513,-0.731795,2.930443,1173.979148,165.647168,0.893685,2.938524,0.149952,1.23727,138.759595,358.412912,2.415881,0.653563,-0.432589,2.580978,309.234008,84.978839,-0.510549,0.168683,0.352044,1.619441,66.459291,19.614382,-0.120487,0.049301,-0.190835,1.89057,16.437666,5.897681,-0.256751,0.111353,-0.930764,2.916219,41.358691,4.471898,-8.876638,2.754903,0.094645,1.97023,1137.16136,323.884522,2.343827,0.436545,0.407686,4.174497,300.134501,55.579196,1.973947,1.040875,0.073458,1.842761,252.665803,135.343018,0.370905,0.767464,-0.779653,2.876421,52.480576,96.115773,-0.212168,0.066909,-1.344118,3.37848,29.542265,6.554239,-0.086999,0.974452,-0.239436,2.117165,59.11044,78.987709,-8.826773,2.079365,-0.348112,2.425041,1131.361561,215.306182,-3.437886,1.523979,-0.568157,2.717737,448.655735,76.762375,2.486764,1.41402,0.164383,1.698348,318.464574,182.275858,0.447517,1.677725,-0.366412,2.579361,89.379035,185.047463,0.174415,0.124223,-0.422508,1.757809,36.447144,2.978783,-0.221938,0.272871,0.223036,1.866554,44.139292,33.71282,-9.413736,9.898524,0.212265,2.824421,1205.323603,1273.145397,1.065934,7.329539,2.163515,10.843868,146.05835,910.894119,-2.78493,9.181111,0.116817,2.427223,359.688692,1157.308665,0.576492,1.415624,-0.404653,3.419542,101.102798,108.258186,-0.470432,5.769809,0.65743,2.237443,161.676474,682.623199,0.347626,0.958893,0.814258,3.085441,62.840812,93.43193,-9.168856,6.427954,0.445535,4.640487,1175.891827,750.880137,-1.395447,10.59753,-0.867799,5.854219,185.091837,1340.647649,-3.200965,5.053292,-0.203337,2.455484,410.634873,645.220489,0.647596,1.293058,-1.601008,7.224253,87.961578,154.391006,-0.6335,5.539931,0.95966,2.53105,159.081009,640.874189,0.135193,1.275846,-0.689833,2.155529,76.040001,124.089518,move--sink-counter
23746,9.705281,1.507518,-0.784785,2.812879,1243.315619,155.01699,0.871779,3.40289,0.469818,1.754778,186.405147,88.596184,2.225596,0.718427,-0.884285,2.847382,287.283498,71.556758,-0.570161,0.141333,0.207178,1.753327,78.636097,4.767721,-0.040979,0.07427,0.052587,1.630959,16.816032,5.605622,-0.081514,0.210244,-0.191124,1.366664,40.105475,26.800028,-9.309964,3.596077,-0.118306,1.853556,1196.697921,277.214491,2.59137,0.67455,0.477186,2.774343,332.221982,82.164838,2.32047,0.812029,0.773322,2.834866,299.924385,78.074518,0.577519,0.637487,-0.545519,2.910468,84.743911,55.640979,-0.086945,0.095098,-0.397366,1.515306,24.370193,12.334959,-0.430399,0.390391,0.398736,2.873216,56.970838,47.419676,-9.385654,1.368777,-0.117225,3.540014,1201.719119,164.442222,-3.628239,0.935395,0.024575,1.809265,464.971304,113.427504,2.579378,2.076233,-0.452406,2.200139,349.931065,56.554343,0.753265,1.183393,-0.629359,2.490254,110.814725,106.52883,0.202041,0.110053,-0.414882,1.857887,28.223677,14.262863,-0.232833,0.269025,0.227051,1.820586,48.1571,12.271556,-9.637608,10.932435,0.144221,2.568804,1239.466993,1191.799714,0.824077,10.584158,1.547244,8.139992,134.358213,1339.370419,-3.043707,9.16028,-0.124844,2.480039,434.18266,608.273814,0.457098,1.726806,-0.297659,2.856937,84.07122,224.444351,-0.259378,6.254328,0.762653,2.183288,176.14743,338.250906,0.395614,0.989028,0.901736,3.073805,65.317207,101.588161,-10.016435,6.972241,0.270757,4.241826,1282.12108,906.08013,-0.866005,11.129559,-0.461922,4.95909,145.327838,1416.141429,-2.823197,6.484022,0.599748,3.201556,374.64728,688.003989,0.344771,1.681949,-1.299088,5.926993,71.240529,216.300561,0.753412,2.672218,1.597258,6.366398,114.903238,346.383475,-0.380374,0.377017,-1.387198,6.591109,50.995503,45.375394,move--sink-counter
24012,9.152729,1.297061,-1.328015,4.737961,1173.148066,109.157554,0.416162,4.726248,0.192591,1.270195,174.016201,610.874988,1.975749,0.237014,-0.261566,2.703796,252.985251,30.102989,-0.550079,0.154567,0.205671,1.66734,70.474196,19.957624,-0.068949,0.067946,-0.194133,1.902949,18.202412,4.812345,0.019354,0.163114,0.215743,1.823342,32.536414,4.504158,-9.072087,2.973541,0.041252,2.262959,1161.416502,379.686433,2.715211,0.57467,0.988215,4.009011,348.532142,63.847226,2.174729,1.226786,1.051421,3.248207,283.278184,115.750439,0.577936,0.600082,-0.716174,3.063502,75.327285,74.826929,-0.080806,0.089682,-0.474781,1.515678,26.393256,2.302478,-0.052709,0.50182,0.056519,2.35325,41.564737,60.148945,-8.74791,2.013933,-0.396663,2.560271,1121.419795,201.872271,-2.983232,1.126937,0.020897,3.063071,382.13988,143.071877,2.776194,2.505482,-0.195864,1.589915,356.708498,310.471144,0.737225,1.257387,-0.533735,2.346604,96.474805,157.109345,0.096138,0.103332,-1.160614,2.982907,21.144145,8.743779,-0.315164,0.209743,0.190913,2.063855,40.438803,27.147723,-9.078907,7.140012,-0.171297,2.933034,1164.104856,854.512998,0.924457,9.093903,1.868875,10.849264,137.857688,1181.060837,-3.150987,7.841914,0.17253,2.297713,403.498162,1017.498393,0.265455,1.606044,-0.710191,3.523992,69.52654,150.441856,-0.682983,4.853545,0.836402,2.383764,148.239934,630.964446,0.288297,0.937052,0.666518,3.042387,60.044064,107.602341,-9.500152,7.18822,-0.227552,2.941134,1217.756698,867.58923,-0.879803,4.039,-0.106198,3.676654,116.914162,509.595476,-3.321557,7.081756,0.20659,2.456711,440.17465,714.616304,0.274616,1.196998,-1.264139,6.00073,69.125802,99.417086,-0.146552,5.607349,0.874364,2.676571,144.65614,402.606291,0.078816,0.841401,-1.280293,3.131958,57.536725,79.417897,move--sink-counter
24279,9.557807,1.622182,-0.61139,2.782116,1223.707091,198.982583,-0.444209,3.532615,-0.531112,1.674712,130.47068,240.470559,2.318684,0.379584,-0.443034,2.950344,296.932759,48.031427,-0.349068,0.071506,0.524921,1.698452,47.292631,5.486072,0.061102,0.04001,0.252314,2.237755,13.082654,5.04576,0.056629,0.123127,-0.069144,1.592496,27.938702,13.227599,-9.436011,2.765594,-0.146032,2.395915,1208.921451,316.997825,2.917509,0.277126,-0.387721,2.313303,373.664744,33.387084,1.61074,1.805521,0.415237,1.592806,206.404637,233.271303,0.352416,0.219873,-0.326871,3.198054,45.303795,28.328739,-0.000798,0.070664,-0.118604,1.443708,19.784513,8.031988,-0.05609,0.48869,-0.210776,1.699417,50.47063,23.931829,-8.676386,2.346012,-0.023644,2.28219,1112.728056,229.16059,-3.07003,1.166317,-0.144171,2.98329,397.408716,95.906427,3.261936,2.302649,0.544905,1.934153,426.901643,173.788526,0.26162,0.479576,-0.396374,2.204766,35.294673,60.387364,0.109284,0.115444,-1.292971,3.69114,23.162061,12.908832,-0.068776,0.198783,0.405846,2.198883,28.267173,25.424746,-10.093274,2.823652,0.181364,5.75378,1292.042168,362.946825,1.290695,8.23486,2.438582,14.214329,165.319874,1070.211554,-2.071418,5.827074,1.094246,4.442457,280.683842,623.077463,0.078529,0.738494,0.693851,3.234302,39.51827,94.721421,0.044805,4.071674,1.528798,4.257153,110.839875,478.43211,0.175336,0.607357,1.645801,4.315653,41.106423,60.15799,-9.41048,10.092709,0.271643,2.674696,1207.2733,1207.789014,-0.871278,5.464115,-0.703868,4.78668,120.148993,678.793545,-3.399827,8.964137,0.063174,2.101584,449.584999,963.536518,0.52665,1.81891,-1.011409,3.682486,84.756583,227.565515,-0.15752,6.075693,0.756945,2.325551,208.135258,709.88987,0.070565,1.141581,-0.751085,2.404712,70.932219,107.713461,move--sink-counter
24546,9.565331,1.588671,-0.573599,2.802423,1224.684392,194.078192,-0.671289,2.429705,-0.383253,1.584214,118.323517,210.902936,2.147696,0.564011,-0.154033,2.602934,277.780455,48.129631,-0.442114,0.160419,0.725722,1.865762,61.56634,11.528661,0.019221,0.044747,0.056256,2.086848,16.419499,5.806277,-0.139588,0.1697,-0.37192,2.104243,33.076235,19.911201,-9.856718,1.489328,0.400708,2.67684,1262.010793,179.627314,2.732865,0.591942,0.354989,2.483784,349.808802,76.94976,1.460064,1.497843,0.434641,1.674014,211.009386,42.424106,0.352138,0.365659,-0.087888,2.321903,55.389497,31.097467,-0.118588,0.064811,-0.548243,2.20724,16.531863,7.747808,0.13179,0.463088,0.441251,1.968728,55.48499,59.246891,-8.699341,2.493414,0.023595,2.131773,1116.269615,226.754306,-3.140924,1.236146,-0.219239,2.799077,402.169299,159.066666,3.561908,1.243879,0.305938,2.14595,458.713884,121.243619,0.530001,1.049612,-0.675319,2.277105,76.181104,117.415105,0.24846,0.14879,-0.775616,2.24952,32.675368,18.454735,-0.065834,0.183199,0.158926,1.676541,25.33219,14.76382,-9.550342,3.932433,-0.125313,4.504775,1223.448943,472.352745,1.391229,4.600037,2.141114,19.5317,178.537249,596.3252,-2.217883,3.985479,0.30483,2.194449,310.145796,270.711832,0.670444,1.144758,-0.582461,4.171301,88.59413,141.166403,0.486293,1.854276,1.318847,4.473629,75.493531,212.200592,0.620627,0.102073,-1.149302,3.466707,80.558451,10.432843,-9.405942,9.928477,0.2773,2.758891,1206.807398,1182.112342,-1.018365,6.078562,-0.762614,4.155426,134.874126,771.362767,-3.638771,7.429589,0.195875,2.274626,471.114021,886.654817,0.611727,1.760892,-0.885478,3.66928,109.306279,136.641565,-0.328679,5.78062,0.632858,2.335376,165.75608,465.974654,0.074668,1.147967,-0.722763,2.378559,73.998226,115.330247,move--sink-counter
24812,9.314558,1.01569,-0.51424,3.149835,1193.006545,103.939454,-0.050139,2.585161,0.294011,1.3355,128.198074,314.795407,2.102577,0.523918,-0.318454,2.884932,269.162592,67.84899,-0.469314,0.160925,0.608477,1.675138,63.558203,14.08496,-0.076843,0.034554,-0.086331,1.911068,14.049724,4.481826,-0.259858,0.082382,-0.264177,3.182342,40.2678,2.535376,-9.032575,1.292268,0.537506,2.587599,1157.789832,108.540649,2.655388,0.557805,0.181408,2.600788,341.021665,60.297158,1.328094,1.242959,0.478022,1.781605,170.218974,160.420244,0.460162,0.40708,0.119084,2.160328,60.575506,49.757672,-0.184949,0.03696,-0.282054,2.176327,23.853003,4.671169,-0.014216,0.536629,0.012735,1.544162,57.913126,64.590229,-8.713516,1.990499,-0.436333,2.346718,1116.89689,203.313659,-3.196729,1.109817,-0.348049,3.40299,414.938023,69.015568,2.960161,1.28316,0.139158,1.383576,378.916129,166.673894,0.528777,0.862647,-0.999706,3.005788,84.353428,71.946058,0.182386,0.191029,-0.666648,2.037479,41.612512,6.005017,-0.24867,0.265678,-0.163497,1.681796,43.593274,33.222904,-9.251721,3.417528,-0.566095,2.767632,1184.227453,444.11888,1.235373,2.407412,2.650315,14.850313,159.904365,304.168135,-2.661001,5.452604,-0.315223,2.488016,344.746156,664.056852,0.303377,2.004802,-0.021322,3.100417,93.7618,145.080051,-0.271936,3.437874,0.647691,2.144861,127.479388,391.148786,0.361638,0.327822,0.582581,3.549657,56.326279,26.279606,-9.0768,6.545534,0.33101,4.623533,1164.967707,735.27496,-1.070844,4.761236,-1.050391,6.235159,138.809724,611.496863,-2.850961,5.968212,0.387106,2.330602,364.953425,775.722426,0.759228,1.366548,-1.442772,4.251097,99.550821,170.306114,-0.810871,3.944279,0.993304,2.764681,139.227414,376.193958,0.080569,1.116534,-0.755678,2.483285,65.003151,106.12176,move--sink-counter
25079,9.692363,0.647921,-0.668512,3.706862,1241.001632,69.318313,0.213481,2.005832,0.52267,1.664326,113.827662,67.015095,1.928297,0.543111,-0.884505,3.289488,248.291409,59.079749,-0.489511,0.153259,0.524882,1.728252,68.043323,8.755171,-0.083759,0.045007,-0.095623,1.453579,14.447183,4.363766,-0.222699,0.140173,-0.66517,2.711307,28.643407,18.154468,-9.53528,2.294598,0.169859,1.63049,1224.2145,154.864094,2.785597,0.620285,0.441994,2.470452,357.292097,72.320955,1.471235,0.935151,0.676968,2.583701,200.208446,48.274141,0.42909,0.411956,0.011469,2.142942,69.186844,25.469324,-0.09749,0.037983,0.693575,2.465067,15.711872,3.492651,-0.316319,0.322597,-0.297298,1.696231,40.860922,41.467291,-8.879719,1.514173,-0.371277,2.617517,1138.377851,132.83702,-3.515561,0.78814,-0.204276,2.943809,450.249507,98.805106,3.058343,1.818999,-0.45953,2.310343,407.003904,39.625113,0.937172,0.97441,-0.732262,2.042027,119.958073,126.705297,0.239122,0.186281,-0.358424,1.85236,34.773674,19.898931,-0.308363,0.219708,-0.373626,2.268753,53.808973,7.339578,-9.384826,3.704049,-0.608317,2.629144,1204.558162,355.612727,1.181326,3.574837,1.492636,8.660569,151.514963,463.37617,-2.966108,4.574338,-0.59312,3.405135,405.467325,273.213541,0.250602,2.109405,-0.078913,2.859093,110.979311,273.161612,-0.183702,3.572056,0.722959,2.128957,131.507721,198.746382,0.348789,0.32909,0.513744,3.473586,46.098702,40.698313,-9.685046,3.826525,1.258334,7.934563,1239.75731,494.791011,-0.720443,4.827807,-0.904702,5.372093,92.311486,627.510497,-2.132814,5.133451,0.862105,3.678799,282.445378,584.360291,0.231834,1.47419,-1.022915,4.392432,72.886132,190.240954,0.468853,0.815962,0.802148,5.098542,66.298306,93.512463,-0.451473,0.364921,-1.691532,8.977481,57.973633,47.115414,move--sink-counter
25346,9.401406,0.340095,-0.230232,2.380318,1203.510278,39.246322,0.43361,1.39577,0.910272,2.669837,91.775241,171.465537,1.364738,0.343866,0.675708,2.919882,179.099334,19.938256,-0.386162,0.221839,0.39276,1.740908,49.949056,28.028608,-0.234093,0.042418,-0.544079,2.24435,32.811445,2.678475,-0.354268,0.232412,-0.439974,2.063475,59.741918,6.208305,-9.246502,2.373895,0.432979,1.749528,1183.698327,303.217221,2.805207,0.6122,0.525492,2.514413,360.875522,58.933452,1.579197,0.399227,-0.123588,1.666996,202.139478,51.912942,0.203923,0.735668,0.081084,1.708338,63.234347,81.096837,-0.117428,0.031056,0.836078,2.791707,17.062193,3.003402,-0.078528,0.309304,0.171303,1.442356,36.197758,21.025981,-8.595696,1.203997,-0.275317,2.213718,1100.351005,152.998611,-2.9197,0.885601,-0.228133,2.459997,375.173441,97.923688,3.056299,1.874429,-0.502608,2.264151,391.206608,243.731098,1.185967,0.817303,-0.387303,1.856238,158.081315,75.397582,0.077145,0.129488,-1.171243,3.488705,19.753856,13.401751,-0.431927,0.096146,0.459342,2.176664,55.316533,12.449635,-9.148723,2.92934,-0.806708,3.110572,1171.889095,349.201968,1.242188,3.152981,1.890033,11.243246,165.752542,375.181337,-2.753704,5.204636,-0.358758,2.60108,352.540179,676.100828,0.046852,2.022414,-0.4928,3.260541,82.649015,184.447851,-0.606908,2.581168,0.747857,2.394113,105.060805,334.437698,0.232466,0.324992,-0.038075,3.346385,37.089117,34.479507,-9.294338,1.558936,0.109839,4.253472,1190.377617,176.22075,-1.271697,2.692594,-0.179476,3.018649,177.176787,272.443719,-2.514044,4.226463,0.211994,2.100793,332.737319,435.957212,-0.254977,0.4826,0.673195,2.565347,45.835785,46.313901,-0.036719,1.166987,0.335313,2.554005,67.175563,85.515915,-0.111562,0.402199,-0.891836,2.79154,42.146546,41.601799,move--sink-counter
25612,9.466571,0.207591,-0.409034,2.875938,1211.736528,26.400162,0.672504,2.073402,0.397562,2.286019,141.267732,70.455363,0.74718,1.613955,0.938169,2.799331,104.012742,183.375095,0.127736,0.341117,-0.671304,2.776435,39.117267,42.136547,-0.269768,0.045766,-0.792894,2.424555,34.535632,5.945243,-0.311958,0.223149,-0.265241,2.049825,42.002808,26.321835,-8.890237,2.650014,0.838662,2.002058,1143.238473,153.10735,3.699201,1.25002,-0.67548,2.249543,475.964148,125.393525,1.19661,0.343702,-0.530662,2.417824,154.547106,37.947114,-0.445017,1.246154,0.16912,2.116595,82.494949,161.786124,0.108345,0.12728,-1.182206,3.51347,20.399249,13.859925,0.033186,0.442248,-0.215127,2.075378,43.030632,57.495355,-8.884779,2.157244,0.469791,3.10811,1143.04277,70.927008,-2.036862,2.511548,-0.419908,2.089149,263.278734,305.297407,3.506434,1.914991,0.014872,2.133562,453.558888,181.187228,0.927943,0.80817,-0.094482,3.123638,126.312073,75.784676,0.040982,0.100078,-0.540235,2.267894,21.821389,12.552018,-0.361456,0.091417,0.943607,2.911281,50.898501,4.743024,-9.758802,0.846878,-0.255363,6.898709,1249.21535,106.604451,1.095918,2.799308,2.09711,13.315393,140.741343,361.931244,-1.465363,4.729862,0.472353,2.838187,193.138154,581.456348,-0.442189,0.632654,1.403559,4.204581,66.009618,63.952786,-0.399817,1.729576,1.602585,4.461548,79.523571,166.122574,-0.028185,0.121776,1.3088,4.519411,20.852985,9.138984,-9.321718,1.75051,0.073115,3.643137,1193.986951,197.044071,-0.760901,3.882524,-0.3193,3.287653,113.396847,451.319834,-2.659511,4.622839,0.22546,2.218046,361.393862,367.46655,-0.279834,0.530112,0.173585,2.862393,50.642067,48.590238,-0.06454,1.167843,0.258202,2.519956,93.185953,151.643787,-0.032809,0.369551,-0.707759,2.768443,46.281652,42.760326,move--sink-counter
25879,9.399027,0.239799,-0.346655,3.097345,1203.075483,31.181276,0.849334,2.471823,0.416421,2.015856,133.468531,304.748417,-0.465123,3.595395,0.294841,1.674412,152.341436,461.493966,0.728559,0.742201,-0.4191,1.680235,94.26715,93.504325,-0.289303,0.038088,-0.899275,2.998918,39.501665,1.951449,-0.196864,0.317291,-0.052343,1.50119,50.098262,11.498205,-9.035659,2.474904,0.720382,1.919582,1158.96312,233.657171,4.156608,1.302238,0.089001,1.570532,532.070347,168.921478,0.927333,0.106185,0.147789,2.743491,119.865102,9.390372,-1.140655,0.823763,-0.158545,2.004257,147.725463,99.104972,0.205123,0.12318,-0.83164,2.424853,28.099056,15.783636,0.506956,0.513944,0.249293,2.280103,64.993607,66.618508,-8.602873,3.450717,0.565067,2.435127,1103.766743,357.766641,-2.141311,3.445235,0.130238,2.147129,307.469203,139.847458,4.113049,0.925624,-0.22268,2.905059,527.042056,110.800076,0.242096,3.142653,0.648301,2.288446,132.977427,325.856751,0.004906,0.146163,0.233418,2.839966,23.051948,17.174239,-0.133608,0.165087,-1.343854,4.718962,22.285867,18.228317,-9.857444,0.193022,3.521792,17.270043,1261.81307,22.685492,1.1609,1.379971,0.250321,14.06569,149.471729,175.392846,-0.629631,1.028088,0.73163,4.213317,93.923316,96.777963,-0.113395,0.097597,1.222245,9.588756,15.07286,12.428875,0.207174,0.124444,-0.921765,3.315286,37.788236,4.678069,0.068232,0.02492,-0.698191,2.662875,12.618575,1.923704,-9.348917,1.764273,0.014286,3.584292,1197.383052,201.986103,-0.656036,3.845953,-0.16634,3.295026,97.932596,486.278535,-2.737607,4.175904,0.356754,2.289528,361.383903,419.116519,-0.344824,0.473523,-0.002682,3.444862,56.535554,41.761176,-0.107633,1.151033,0.149572,2.557172,67.48073,87.827003,0.000252,0.35245,-0.623868,2.865102,36.764127,30.306591,move--sink-counter
26146,9.156714,0.177523,-0.150066,2.60265,1172.116174,20.974518,1.252249,1.194965,0.054887,1.911524,186.045013,13.788328,-1.966141,3.871496,-0.193686,1.625555,252.489824,496.918722,1.069412,0.500539,-0.040161,1.665609,143.135887,37.301551,-0.387895,0.016527,-0.716086,3.014931,50.096046,1.443583,-0.229093,0.266961,-0.029907,1.724761,38.682906,24.610906,-8.699787,1.190642,0.593655,2.180707,1115.590623,83.424493,3.733315,3.220259,0.835054,2.743761,497.412398,116.139189,1.247366,0.527081,-0.846152,2.786654,163.014672,51.3822,-1.677782,0.488812,0.064893,1.842608,217.038055,47.92102,0.161416,0.179709,-0.277027,2.045387,32.923736,12.938279,0.498545,0.501477,0.110292,2.077755,80.899424,25.965411,-8.344129,4.168373,0.514962,2.258196,1074.422469,325.256851,-2.653898,5.071295,-0.009106,1.635384,350.851807,537.188087,4.09327,0.656295,0.126726,3.489655,523.964562,84.955569,-0.317102,2.499042,0.265872,1.997239,119.589032,270.298105,-0.090198,0.125047,-0.267786,3.453675,22.34085,16.140141,0.045803,0.256957,-0.399415,1.998666,32.368107,28.598944,-9.697334,0.036975,-1.419433,6.198094,1241.262384,4.666651,1.135604,0.146277,-1.006839,3.299098,146.065037,15.746716,-0.679719,0.76935,0.115903,2.65074,100.015833,61.418108,-0.209368,0.03975,0.734175,3.014829,27.869261,4.241254,0.140583,0.052755,0.166499,1.296858,19.501535,5.963351,0.000974,0.006118,0.119694,2.961705,4.518414,0.538185,-9.299481,0.981845,-1.194477,4.522726,1191.089753,99.096433,-0.670963,2.926899,-0.250065,4.735249,104.021919,325.913799,-2.312395,2.904151,1.106944,3.106374,303.360453,307.483076,-0.163242,0.25265,-0.757566,5.027062,24.652257,30.136292,-0.409648,0.531425,1.421715,3.362806,58.083186,59.193655,0.138567,0.210231,-1.462772,3.683758,31.745882,16.333319,move--sink-counter
26412,9.088816,0.13494,-0.30065,3.292756,1163.480645,13.405139,1.343345,0.923555,-0.296283,1.603725,172.011242,119.747118,-3.405117,2.526812,-0.630689,2.323384,437.115293,311.156595,1.068514,0.524271,0.129804,1.970544,146.012908,26.684613,-0.325472,0.022037,-0.283631,2.272808,41.828258,2.643984,-0.074743,0.130206,-0.404228,2.180362,28.051927,5.89358,-9.097701,1.48028,0.113564,1.590362,1164.518296,192.022254,3.552675,4.32094,0.762994,2.161255,455.4718,551.322558,1.98002,2.173055,-1.279374,4.520246,253.866098,279.17609,-1.533619,0.783345,-0.28358,1.905958,201.561015,68.655934,0.215467,0.181447,0.027904,1.990361,30.521767,20.880781,0.450381,0.682135,0.066307,1.606641,68.267197,88.661332,-8.452225,4.099801,0.371475,2.236002,1088.070976,320.032084,-3.216773,5.142802,-0.654724,1.914735,431.59584,403.027241,4.06108,0.622362,-0.002349,3.802444,520.670874,66.873291,-0.650728,1.729206,0.2259,2.762093,119.917413,106.727793,-0.085762,0.122259,-0.209236,3.56672,21.606627,10.400249,0.066869,0.2467,-0.333179,2.068762,31.479491,17.512231,-9.678116,0.032879,-1.442547,6.902062,1238.799444,4.250103,1.086889,0.074573,-0.696103,3.52856,139.597699,7.591742,-0.965673,0.941958,-0.431967,2.260862,126.989436,109.029669,-0.261825,0.067762,0.323083,2.091881,34.893633,7.312803,0.18772,0.040645,0.521671,1.757992,28.487571,1.56803,-0.026273,0.004004,0.319782,2.386753,5.683867,0.187406,-9.737641,0.224657,-1.293195,18.114817,1246.420392,29.129613,-0.139634,1.408616,-1.585459,10.048063,42.922718,164.165524,-1.468755,1.025283,4.162499,24.528855,191.927752,109.666019,-0.098418,0.144913,-2.491876,8.848857,22.492538,13.33199,-0.034583,0.010811,-0.640523,5.920736,5.830171,1.370109,-0.056769,0.013782,-0.291439,2.976222,8.161714,1.573448,take-carrot-counter-
26679,8.870915,0.099128,0.083837,2.348359,1135.477383,12.883453,0.914992,0.547123,-1.303717,3.904127,124.805396,41.634274,-4.300922,0.722693,-0.637792,2.582046,552.230576,64.001366,0.758691,0.840478,-0.230976,1.510981,97.840383,107.041657,-0.184572,0.062493,-0.256755,1.862348,27.119209,5.312176,0.035365,0.101993,-0.345045,1.635397,21.353367,6.350404,-9.020609,1.861657,-0.209855,1.820623,1159.100487,78.184668,2.776259,3.892807,0.321947,1.674341,365.517124,390.002723,3.091476,4.130155,-0.938677,2.839187,395.731298,536.852716,-1.179446,0.876704,0.328237,1.882286,151.135086,113.219779,0.256151,0.246807,-0.504735,2.844499,37.417203,26.934793,0.697542,0.986219,0.130783,1.622362,115.965815,41.319124,-7.867737,2.229099,0.668222,4.084655,1008.211536,253.403426,-4.343834,1.141205,-1.143999,4.39669,557.998074,113.260374,4.080146,0.339138,-0.427495,3.299765,522.272056,43.878714,-0.81433,1.110147,1.149884,3.223547,111.198298,120.549682,-0.121481,0.061926,1.417908,5.064434,15.859287,7.899802,0.145904,0.195151,-0.229325,2.555552,27.208015,23.618397,-9.634029,0.029098,-1.408967,6.500509,1233.157475,3.714626,1.128653,0.048298,0.100612,2.203059,144.558742,5.862159,-1.489348,0.348745,-0.539015,2.421349,192.659559,33.044398,-0.226527,0.086666,0.210372,1.859163,34.027837,6.235129,0.18851,0.030573,0.155281,1.554221,24.134472,3.971956,-0.007167,0.001861,-0.20025,2.605687,2.644994,0.241492,-9.726738,0.01618,-0.206387,3.471782,1245.022752,2.091338,-0.37251,0.07823,0.867579,4.300052,48.287569,9.249401,-1.130129,0.096455,0.740214,3.438766,145.03557,10.798952,-0.152401,0.022434,0.038204,2.07301,19.699128,2.797821,-0.029451,0.004788,-0.894056,2.96294,4.915298,0.464714,-0.035665,0.006769,0.606332,2.072941,6.654933,0.508451,take-carrot-counter-
26946,8.835036,0.067261,0.249072,2.631091,1130.889103,8.584632,0.485923,0.084079,-0.215053,3.037285,62.23668,10.856888,-4.609969,0.213563,0.263748,2.499659,590.940274,11.568767,0.161424,0.461061,-0.983541,2.934617,42.719175,50.09504,-0.098138,0.074297,0.390243,1.608154,20.170695,8.33062,-0.003154,0.073389,-0.203055,1.5418,18.980581,6.933265,-9.118552,2.167097,-0.482347,1.825986,1167.334075,275.884528,2.319215,2.935728,0.143018,1.771559,296.870422,381.639288,4.162528,3.188609,-0.43141,1.844526,532.997177,411.371979,-0.639062,0.952674,1.086572,3.109567,85.676104,113.591021,0.186277,0.249664,-0.815104,3.183748,35.136613,21.891719,0.321694,0.959109,-0.7169,2.119418,72.606342,67.950987,-7.866354,0.890681,-1.392254,3.393398,1008.413717,67.186141,-4.451789,0.356835,0.75908,2.533066,570.284838,38.155069,3.916185,0.241641,-0.651592,3.408312,501.276556,31.353891,-0.170917,0.17848,1.180415,3.272449,27.158755,19.103494,0.024898,0.025146,0.326926,1.61788,12.990314,3.158189,0.104084,0.08199,-1.49911,4.076968,20.216948,6.992675,-9.615975,0.025551,-1.617218,7.206857,1230.845361,3.299609,1.148585,0.039947,0.107222,2.688475,147.444874,3.203558,-1.767324,0.091122,0.104278,3.09877,226.408034,10.479849,-0.14499,0.103029,0.697848,1.888759,24.000639,12.839034,0.085063,0.020971,-0.724522,2.212287,11.782177,2.405616,-0.028707,0.002244,-0.61254,2.620888,3.687543,0.290347,-9.730655,0.013233,-0.367269,4.524177,1245.52405,1.710935,-0.372004,0.055908,1.278564,5.393637,48.610201,5.752689,-1.057552,0.117867,0.866469,3.204869,135.543437,14.567089,-0.044615,0.022192,0.2673,1.891528,11.199001,2.875937,-0.018174,0.003736,-1.084608,3.374332,4.066271,0.386698,-0.004167,0.001702,-0.294083,2.296247,2.764259,0.104798,take-carrot-counter-
27212,8.926638,0.078302,0.472629,2.979449,1142.718177,6.247236,0.479762,0.054961,0.591722,3.126332,61.457151,7.057624,-4.52896,0.263975,0.261788,2.354667,579.716578,34.159617,-0.343909,0.167394,-0.356927,2.591254,44.040858,21.741487,0.092436,0.039598,0.816149,2.992278,13.433716,4.852463,0.03826,0.067967,0.146565,1.657054,15.812946,5.465288,-8.998653,2.065492,-0.303086,1.845427,1155.3623,139.133789,2.750801,2.222326,0.624686,2.436289,352.181763,288.107867,4.228727,3.041456,-0.387152,1.948962,551.056862,225.919005,0.121401,0.416416,-0.36098,2.427739,42.303648,47.641425,0.116148,0.273598,-0.978826,3.190216,29.644461,29.26695,0.334884,0.911413,-0.81018,2.202445,69.437194,98.60041,-8.373904,0.036293,0.252557,3.107661,1071.873373,4.255752,-4.122951,0.088997,0.787877,3.658105,527.738246,11.564831,3.610099,0.153337,-0.575963,2.143129,462.221157,18.053874,0.117522,0.0323,0.072507,1.920126,15.046713,4.19888,0.124042,0.010915,0.907988,3.251254,16.339818,1.183044,-0.039314,0.004574,0.352916,3.551778,5.317542,0.547864,-9.651661,0.0103,0.022487,2.292701,1235.417427,1.150829,1.039942,0.093393,0.390822,2.310719,133.256841,11.537288,-1.737163,0.066628,-0.396315,2.725616,222.358183,8.654563,0.031053,0.07982,1.733781,5.123318,14.142837,9.505167,0.01726,0.007781,-1.847709,6.517826,4.764685,0.887908,-0.056003,0.001016,-0.632002,2.131114,7.184723,0.128431,-9.749156,0.005617,0.021872,2.729837,1247.892137,0.724347,-0.378941,0.060298,0.932199,3.469701,49.126094,6.877946,-0.953836,0.099334,0.952506,4.472378,122.202492,12.485722,0.087165,0.031894,0.184318,2.496824,13.020598,4.142438,-0.036618,0.000891,0.58846,3.019163,4.687406,0.11582,-0.003479,0.001493,-0.633157,2.093937,2.831399,0.141484,take-carrot-counter-
27479,9.042063,0.143014,0.179679,2.248916,1157.384151,18.595119,0.743416,0.236444,-0.837514,3.169627,99.649777,16.857956,-4.032291,0.465904,-0.562845,3.440964,516.256887,58.587598,-0.586429,0.095823,-0.088535,1.927508,75.284145,11.932207,0.275374,0.032147,-0.895237,2.942857,36.136339,3.174221,0.112811,0.037293,0.287332,2.617536,16.764681,3.698063,-8.493056,1.186536,-0.212633,2.144757,1088.245596,115.11659,3.213536,1.669013,0.926389,3.285798,411.3594,216.675597,3.663904,3.937011,-0.540518,2.001624,470.563985,488.309161,0.70269,1.000297,-0.279159,2.274857,90.360399,128.892093,0.066438,0.259584,-1.303128,3.941043,28.518764,21.993039,-0.024526,1.234463,-0.782958,2.523295,85.929387,152.156141,-8.517484,0.170045,1.478235,4.383564,1090.410716,16.132534,-4.010048,0.114658,-0.242762,6.392193,513.286257,14.907535,3.455881,0.167404,-0.943299,2.867055,442.533286,19.235748,0.17625,0.021645,0.234745,2.342373,23.269,2.299356,0.145833,0.008386,1.597164,6.192399,19.506359,0.581774,0.056904,0.034926,-1.711182,4.88715,12.138686,3.046195,-9.495383,0.115654,-1.493331,4.036747,1215.55602,9.366175,1.010738,0.455903,-0.948966,5.04806,131.851675,49.016682,-2.066647,0.546117,1.999731,5.972317,266.527013,54.186625,0.306302,0.232894,-2.194987,7.54695,40.806036,28.252542,0.122278,0.078697,-2.074973,5.770419,21.28574,6.929912,0.048611,0.049643,-1.791927,4.708999,13.859292,4.020898,-9.780176,0.007503,0.335593,2.608674,1251.864817,0.882484,-0.44556,0.09445,0.642195,2.51862,57.135983,12.094657,-0.886802,0.039261,-0.748675,3.284395,113.977314,3.42024,0.165464,0.015914,-0.617806,2.133394,22.05024,1.471707,-0.046962,0.003468,2.414315,8.551518,6.601383,0.332962,-0.002057,0.001885,-1.079779,3.323239,2.89075,0.11369,take-carrot-counter-
27746,9.183589,0.082984,0.078878,2.271197,1175.570981,8.118345,0.925214,0.368357,-0.295635,1.855448,119.091797,45.393092,-3.07986,2.031395,-1.021922,2.782211,397.00429,229.278547,-0.674069,0.055981,-0.153982,2.55311,88.011416,2.491771,0.389518,0.053316,-0.241619,1.943363,49.943159,6.798475,0.173481,0.022712,0.115439,2.061259,25.498152,0.460342,-8.922352,0.641377,-0.758656,4.528403,1142.082792,82.626478,3.126137,1.543045,0.613831,2.681021,404.456108,145.593272,2.801505,2.543148,-0.913017,2.53944,364.627157,261.47315,1.363257,0.739528,-0.102219,1.763614,174.791746,94.539074,-0.313906,0.114544,0.469328,2.533197,40.540873,14.433993,-0.692159,0.232844,-0.132135,1.596273,89.00498,29.128848,-8.722472,0.267351,0.68656,2.155177,1116.477223,34.734861,-3.625731,0.367509,-1.197892,3.143279,464.371018,43.699222,3.026486,0.217126,1.075921,3.487204,387.619187,25.416402,-0.192712,0.669909,1.728658,4.633379,49.953436,63.851924,0.019555,0.06681,0.998548,2.349108,19.018845,6.975042,0.18171,0.065313,-0.440301,1.518391,23.931295,7.989655,-9.582938,0.282217,0.685763,4.820415,1226.673216,34.47127,0.796928,0.726361,-0.100054,4.890799,102.097203,94.157184,-2.130234,0.809684,0.652749,3.737224,272.77447,104.382443,0.217216,0.298915,-1.670362,5.966512,39.257503,26.676248,0.081573,0.10379,-1.330407,4.702864,17.691289,11.761351,0.056892,0.055208,-1.303833,3.828083,15.256042,6.659365,-9.765215,0.025169,-1.946678,8.500876,1249.959516,2.7957,-0.476021,0.174814,-0.065021,3.159272,62.493887,19.672051,-0.468905,0.755732,-2.264026,7.181092,71.305957,74.745313,0.138175,0.0305,0.563944,3.213173,20.949745,1.964842,-0.094525,0.019405,1.127212,3.307481,12.316084,2.439204,0.053533,0.011335,-1.048436,3.005089,8.409093,1.313925,take-carrot-counter-
28012,9.32867,0.067744,0.12636,2.58588,1194.071222,8.756355,0.717408,0.779533,0.400822,2.17261,114.994058,25.319549,-1.779088,3.88878,-0.23964,1.460869,228.497144,500.140165,-0.648679,0.064889,-0.006451,2.006771,83.13096,8.174614,0.427346,0.038162,-0.425255,2.191311,57.15077,0.611693,0.181582,0.02633,-0.04846,2.093313,23.328997,3.359994,-9.034056,0.165272,-0.173701,2.033378,1156.473502,17.29383,3.260572,1.269868,0.983705,3.856654,417.56482,162.319594,1.663805,0.775574,0.090591,3.233627,212.967625,100.860672,1.667691,0.563079,0.550613,2.974893,218.502086,38.676936,-0.426281,0.093682,0.361156,2.093017,54.564659,12.180992,-0.748526,0.190114,-0.192457,1.705998,102.518664,3.60563,-8.776809,0.284093,0.314335,1.984979,1124.122364,12.298123,-3.387438,0.375021,-0.487028,2.004841,433.9505,43.833362,3.077836,0.300118,0.258014,3.440002,395.271819,22.629672,-0.188148,0.700108,1.57074,4.360589,53.265713,70.091495,-0.078408,0.062143,0.176473,1.632619,19.53415,6.880104,0.276881,0.064865,-0.046725,1.524724,38.33236,5.048535,-9.541609,0.279659,0.921632,5.159567,1221.336531,35.956525,0.846361,0.868169,-0.10242,3.739646,108.477159,112.402496,-2.250371,0.864097,0.233502,3.148197,289.065889,103.03322,0.19505,0.311468,-1.654903,5.776583,37.343123,40.262166,0.045801,0.11648,-1.321135,4.325544,18.164881,12.633874,0.109494,0.050031,-0.864676,3.489942,15.894246,5.613569,-9.78754,0.029998,-1.762197,7.090469,1252.805276,3.897032,-0.305772,0.306579,-0.04461,2.158943,43.264073,34.47742,-0.215032,0.786188,-1.435051,4.641935,60.776351,101.856551,0.079863,0.044324,0.05724,1.903515,17.303972,5.61487,-0.044556,0.032795,0.612134,2.531456,13.924559,1.703113,0.105486,0.010221,-0.187826,2.055068,13.88801,1.161258,take-carrot-counter-
28279,9.43237,0.073159,0.139932,3.42284,1207.353196,9.134619,0.115294,2.070666,0.262112,1.634893,119.311931,257.663037,-0.459449,3.282402,0.562433,1.734223,141.498288,388.028712,-0.425396,0.122351,0.06409,2.141549,54.497695,15.830123,0.376207,0.059727,-0.168717,1.910923,48.607128,7.072074,0.18951,0.029738,0.282942,2.228372,27.477319,1.223067,-9.071379,0.238085,0.567794,2.905566,1161.155159,30.272813,3.559132,1.862099,0.56489,3.263048,462.121524,146.697627,1.267229,0.461642,0.472152,2.685184,162.446235,58.789862,1.200643,2.04578,1.030724,2.976361,169.899186,182.748972,-0.190527,0.274119,-0.170192,2.037322,46.695375,10.475799,-0.595153,0.393639,-0.466269,1.764458,77.273707,48.525166,-8.730421,0.39528,-0.137023,2.006198,1117.594819,47.81954,-2.944477,0.560389,-0.71387,3.303837,376.915744,72.604808,3.423204,0.7965,-0.220542,2.221772,440.165518,75.754806,-0.181175,0.754097,1.289771,4.017795,48.628203,69.231297,-0.160493,0.037058,-0.13944,2.429085,24.402808,2.06545,0.204491,0.149564,0.973,3.166546,35.440062,10.387941,-9.486113,0.269266,1.280742,6.037538,1214.293624,32.270918,1.124275,0.997487,0.509979,3.245114,144.664534,126.246172,-2.287098,0.866231,0.106634,3.13114,292.810292,112.064175,0.152978,0.312664,-1.862318,6.260457,32.542629,29.932358,0.0241,0.121513,-1.398481,4.317183,20.318033,13.091014,0.132756,0.04344,-0.881085,4.011629,17.23661,5.516121,-9.736794,0.057628,-1.282134,3.776409,1246.312005,7.4003,0.099402,0.623053,-0.123923,2.385081,54.271695,79.922416,-0.452626,1.386934,-0.360347,3.104828,103.629924,63.168072,0.128315,0.098931,-1.123002,3.746931,27.835459,4.847443,0.113037,0.12971,-0.558805,2.551352,25.089125,14.209998,0.121398,0.008385,-0.100898,2.403699,16.702423,0.495082,take-carrot-counter-
28546,9.372054,0.082797,-0.186081,2.949702,1199.710927,7.417603,-0.628462,1.80378,-0.59787,2.152529,99.405233,180.428033,0.711724,1.124908,1.287791,3.688563,99.692303,120.269615,-0.16866,0.105583,0.144341,1.772552,28.223434,13.588895,0.167094,0.131341,0.112433,2.522659,26.352661,17.082307,0.067589,0.120456,0.878062,2.448472,24.758228,12.181845,-9.502232,0.483069,1.24376,3.97975,1216.559995,52.233255,3.59835,2.487155,0.280851,2.436034,462.780743,291.317813,1.290366,0.498521,0.45441,2.501847,170.402065,36.944252,0.214423,3.335944,0.113112,1.473067,160.392462,433.471454,-0.134679,0.310063,0.04297,1.664263,47.035172,35.792136,0.064867,0.839779,-0.329131,1.766299,74.521673,107.99157,-8.259866,0.728765,-0.059007,2.04327,1057.262934,94.7691,-2.646232,0.437018,-0.621656,2.992997,338.79713,55.971452,3.798854,1.093277,0.308256,1.912584,487.26331,126.554016,0.058908,1.304547,0.25245,3.291591,85.625524,167.65661,-0.151283,0.043778,-0.436694,2.844386,19.412844,5.662858,0.023111,0.214291,0.276816,1.860074,36.076545,27.852005,-9.613612,0.170127,2.499064,9.742951,1230.612817,19.366139,1.203273,0.896739,1.033879,4.05149,157.425291,99.765387,-1.993374,0.509501,-0.275163,3.489797,255.499556,63.43442,-0.054849,0.036204,0.910713,3.731939,11.425164,3.419833,-0.080952,0.025148,0.369682,4.73358,11.16001,2.997691,-0.000544,0.020166,0.505863,2.30901,8.070905,1.589013,-9.567127,0.116859,-0.543474,2.135634,1224.645003,13.147093,0.177069,0.918486,1.053449,4.299331,59.498644,71.407728,-0.821495,2.230777,-0.256971,2.110436,123.540843,285.3126,0.345524,0.275892,-0.652536,2.175401,46.44368,32.685181,0.263691,0.185348,0.067635,1.892934,36.962919,20.49798,0.211628,0.024716,-0.638374,3.166393,28.859288,1.641237,take-carrot-counter-
28812,9.508536,0.136417,-1.364312,5.754971,1217.120787,16.651669,-0.40097,3.072398,-0.990889,2.785061,135.661309,149.21853,0.758977,0.964718,1.179442,3.245911,116.559477,59.609132,-0.098276,0.06457,0.015106,1.95575,24.874706,1.086581,-0.130973,0.118183,0.189892,1.610851,28.40491,15.367111,-0.147253,0.180183,0.160202,1.741979,34.725019,22.961077,-9.4564,0.717332,0.379752,3.059755,1210.912556,74.316015,3.42698,2.785199,0.064094,1.972369,449.892468,203.650009,1.082971,0.447607,0.054536,2.492224,140.420111,50.232672,-0.11678,2.397397,0.056055,1.743507,127.045911,59.089956,0.00144,0.189789,0.067658,2.116012,32.099185,8.32671,0.258575,0.794771,0.181711,2.19638,69.783458,43.438731,-8.429804,1.480182,0.928715,3.252306,1081.584493,104.346767,-2.68782,0.887822,0.324632,3.673996,346.346085,90.192136,4.212774,0.502496,0.138854,1.927882,540.528082,43.194565,0.598323,0.443717,-1.148136,4.191989,77.624506,55.159424,0.049146,0.077351,-0.943389,2.884749,21.446693,9.918012,-0.341226,0.300279,0.059663,2.505706,44.003987,38.599684,-9.579567,0.027732,1.399465,6.141462,1226.19437,3.227627,1.238686,0.871903,0.404491,2.267271,163.526776,87.943907,-2.043577,0.43907,0.507576,3.186804,262.035892,53.29949,0.13648,0.085476,-1.260808,5.003436,20.688253,9.170059,-0.095249,0.022992,0.211764,2.287571,15.226317,1.669025,-0.129105,0.062336,0.595554,2.031597,20.599686,7.675014,-9.625665,0.823257,1.067901,10.906079,1232.204298,102.388542,0.550256,3.1381,-1.627544,8.45757,70.613342,407.650004,-1.573924,1.902618,0.159572,2.582378,208.644307,200.664013,0.5474,0.373591,-0.916105,4.404908,73.424771,40.93314,0.215041,0.2331,0.14286,1.806805,43.439504,12.384633,0.141847,0.054401,-0.203301,2.515802,19.792649,6.088363,take-carrot-counter-
29079,9.44121,0.168878,-1.03247,5.022243,1208.488338,21.446129,0.767986,6.837812,-0.187054,1.290134,223.36519,870.646007,0.100867,2.09856,0.245917,1.328496,119.333482,257.841624,-0.25921,0.226011,0.764726,2.431582,38.669084,23.131567,-0.261919,0.066088,-0.042345,1.822353,38.241205,3.222059,-0.277682,0.10486,0.019371,2.518241,43.653322,3.440381,-9.742582,0.844275,-0.257511,2.45506,1247.050646,109.777346,3.086377,2.887106,-0.445379,1.99714,396.884286,352.442934,1.337747,0.352164,0.213066,2.005202,171.318178,45.322949,-0.205589,1.939015,0.384744,1.590252,110.691019,238.826869,0.054591,0.139791,-0.227974,1.956211,24.839711,17.111129,-0.014536,1.414396,0.249438,1.633617,84.89912,133.707573,-8.19082,2.083524,0.830732,2.688953,1048.547458,266.888867,-2.7834,1.415934,0.256201,2.306303,356.419674,182.513348,4.262813,0.952414,1.247306,4.670994,545.660349,123.508559,0.873691,0.491352,-0.662891,2.875472,112.049533,63.119743,0.232168,0.152812,-1.223159,3.88179,29.752457,19.839477,-0.527715,0.210068,0.091824,2.55799,70.328824,21.22867,-9.544245,0.052875,0.096792,4.210627,1221.717478,4.775589,1.173694,1.031345,0.430342,2.036485,150.615404,132.291483,-2.065689,0.650876,0.098574,2.614854,264.564932,83.319508,0.58253,0.690151,-1.470037,4.240457,79.190832,78.449835,0.031853,0.064156,-0.504628,2.837084,16.678695,7.445556,-0.022632,0.19954,-0.861115,2.798898,30.041543,11.755327,-9.57415,0.806346,1.267128,11.636876,1225.491877,104.826027,0.362921,3.373081,-1.705435,8.002183,77.154225,438.105083,-2.043727,0.907369,0.629995,5.170037,264.552443,93.324586,0.721418,0.237936,-1.34495,7.234334,94.185148,25.480744,0.137537,0.259876,-0.241719,1.53467,40.336347,31.546421,0.084887,0.061082,-0.723849,2.479865,16.007602,6.615111,take-carrot-counter-
29346,9.323794,0.170731,-1.526328,6.201307,1193.493602,20.384428,2.25325,5.726593,0.812482,1.995399,305.003397,588.46361,-0.569432,1.845309,-0.785674,1.96511,98.114277,171.482561,-0.632344,0.419596,-0.002575,1.553192,80.943364,54.55869,-0.314394,0.037965,0.45831,1.840647,41.345986,3.5077,-0.268946,0.113182,-0.092473,2.587893,35.857753,13.119814,-9.679169,0.831645,-0.04307,2.445594,1238.938245,107.957918,2.362409,2.076586,-1.40434,4.067714,307.094495,224.546499,1.52807,0.279991,0.833499,3.138432,196.386051,31.47348,0.424035,2.051978,1.030769,2.461606,102.786229,226.30838,-0.238272,0.111038,-0.295072,1.942917,30.616532,14.326445,-0.082389,1.401704,0.090562,1.621517,82.21396,76.744294,-8.633014,2.691041,0.143323,1.55584,1105.028046,349.853219,-2.979745,1.771802,0.377642,2.763985,382.291557,219.699971,4.199754,1.074336,0.784509,3.722579,537.782635,136.047752,0.613764,1.118088,0.55959,3.23895,88.15453,120.007348,0.315597,0.127954,-1.171403,3.920547,41.663098,14.988122,-0.42351,0.284321,0.116236,2.177601,60.149949,26.187264,-9.59705,0.061982,-0.297575,3.403844,1228.424613,7.972446,0.340547,2.222336,0.085909,1.831918,107.383193,283.236356,-2.245045,0.659349,-0.414659,2.690264,287.476422,84.72701,1.009517,0.867854,-0.419275,1.941752,130.069936,109.353637,0.099836,0.06452,0.078688,2.645504,18.783563,8.221323,0.057997,0.245237,-0.439421,1.852388,41.752785,31.718117,-9.6088,0.79127,1.191577,11.885816,1229.959989,101.577954,-0.086044,3.340662,-2.373669,10.164525,67.90578,427.841418,-2.023896,0.755099,1.433034,6.096175,259.067895,98.112096,0.690637,0.231092,-1.645865,7.973977,88.409852,30.026032,-0.038923,0.171929,-1.150733,3.426759,24.290753,13.386032,0.094723,0.060305,-0.625028,2.429505,18.733894,4.604202,take-carrot-counter-
29612,9.277129,0.182584,-1.612326,6.12911,1187.573223,19.946842,3.540463,0.920716,1.839444,6.056433,457.145482,62.43295,-1.069419,0.492924,-0.900713,3.094979,145.800762,24.092737,-1.074613,0.269527,-0.600889,1.820674,138.305822,31.745916,-0.210014,0.068892,0.037021,2.411027,26.94019,8.910254,-0.039786,0.172592,0.412331,2.270609,31.056379,22.172073,-9.246278,0.74176,0.406711,2.201562,1184.322348,66.445366,1.862022,0.716265,-1.292277,5.758833,238.343688,93.145133,1.86996,0.765421,-0.409664,2.860636,239.681241,97.067065,1.31915,0.207339,1.183999,3.558991,168.932905,26.530899,-0.448634,0.072999,-0.579145,1.838476,57.42748,9.487883,-0.412014,0.755012,0.304162,1.997633,63.63367,78.050971,-8.568534,2.969734,0.073826,1.523362,1097.224857,370.403276,-4.495284,7.200293,0.482732,1.926774,586.235186,736.442917,3.016004,4.58305,0.842275,2.606186,399.386143,429.701566,0.354131,1.036731,0.660293,2.836628,73.91969,134.785981,0.514602,0.215974,-0.55891,2.095541,66.840985,26.037841,-0.686267,0.490491,-0.144086,1.763108,101.98181,21.177372,-9.549657,0.250299,1.802429,15.826713,1222.372923,32.000349,0.07103,1.787615,-0.049129,2.186194,77.899667,199.310291,-2.18821,0.732538,-0.342637,2.406442,281.872367,79.399637,1.430302,0.683482,0.226556,2.124872,185.588684,74.193783,0.08291,0.066912,-0.101075,2.476934,19.63263,4.371043,0.178663,0.236696,0.213359,1.846303,36.010876,18.496327,-9.724168,0.719083,1.027695,13.670914,1244.728262,92.129419,-0.146098,2.98461,-3.03572,12.929271,62.751487,353.5059,-1.719527,0.82353,1.783067,7.338298,220.667014,103.114842,0.488662,0.193678,-2.871899,15.020976,62.619197,25.044794,-0.119874,0.051114,0.244359,2.957249,16.351948,6.629097,0.086474,0.055633,-0.652676,2.649151,14.532224,6.160013,take-carrot-counter-
29879,9.26113,0.142943,-0.750962,2.886818,1185.560231,13.487508,3.000086,3.492184,1.577398,4.12282,392.962429,343.744022,-0.508361,1.781464,-0.82579,2.32573,100.374912,209.507653,-1.415369,0.102263,-1.034399,3.585293,181.580357,10.918659,-0.035811,0.037038,-0.013474,2.136578,14.599038,4.695393,0.174238,0.066721,0.418763,1.652244,25.961413,5.873552,-8.614693,2.427021,-0.751129,2.876884,1103.067546,302.082338,3.606155,8.028138,-1.046238,2.416233,488.133952,643.812945,2.357157,0.490236,-0.451554,1.988169,301.787401,63.065805,1.450512,0.122296,1.065369,3.147905,186.931389,8.416132,-0.521852,0.047645,-1.324368,3.980327,68.761758,1.968021,-0.025398,1.126536,0.19225,2.236463,84.927896,144.936675,-7.968617,2.148905,0.651081,2.017398,1021.015654,245.970341,-5.61709,7.030069,-0.306626,1.687308,719.414428,904.399836,1.830117,6.722714,0.041345,1.601727,234.598851,871.632515,0.307473,1.001029,0.583041,2.898783,73.217083,69.661928,0.848917,0.47631,-0.172779,1.627211,111.857146,50.754266,-0.802846,0.589718,-0.310347,1.610575,103.275803,75.009461,-9.583324,0.755327,2.936709,17.767831,1226.670837,98.023149,0.159527,2.857227,0.107011,3.522101,70.889411,298.381721,-2.16886,0.742752,-0.209366,4.267588,277.649889,96.367294,1.267981,1.134503,0.660746,2.706785,166.830628,123.861116,0.06915,0.06905,-0.281539,2.194905,20.903651,8.948591,0.481018,0.106105,0.30699,2.814024,62.502479,11.962589,-9.962609,0.667199,2.555783,8.705248,1275.718805,66.334892,-0.912849,2.371089,2.320168,10.574083,119.149009,299.690255,-1.107818,1.913853,-1.675201,6.731295,142.177412,247.163621,0.991191,2.396776,-2.601574,8.598786,148.052654,219.241053,0.211109,0.22714,-1.459237,3.899594,31.732392,25.142739,0.260281,0.095672,-0.744151,2.779322,33.352563,12.401782,take-carrot-counter-
30146,9.190964,0.164755,-0.856249,3.134844,1176.546359,17.5781,1.534634,6.599755,0.302838,1.312102,206.959728,835.098582,0.512024,2.359815,0.012438,1.326282,127.571472,306.363222,-1.395957,0.118021,-1.017706,3.470814,180.182764,6.80406,0.012327,0.020491,-0.520918,2.001733,11.869205,0.467942,0.248578,0.03792,0.695804,2.540159,33.896949,2.76238,-7.10964,4.00407,-0.428126,1.617109,910.79154,498.845233,4.812187,9.372123,-0.045614,1.307538,618.235495,1174.143235,2.782468,0.549441,0.054999,1.962879,356.666009,65.684192,1.084913,0.811439,1.174005,2.898261,145.717762,74.582126,-0.582696,0.013644,-0.275697,1.957383,74.597015,1.745973,0.501138,0.424783,-0.481099,2.021327,67.84897,47.476507,-7.658292,2.343821,0.615289,2.210936,981.273544,273.33128,-6.14295,5.249342,-0.67121,2.415085,803.760212,241.927176,1.516764,5.314924,0.016962,1.892438,273.389951,103.059142,0.087204,0.64147,1.23541,3.256,51.666734,76.549002,0.868093,0.552694,0.043131,1.656125,120.480634,37.445648,-0.690653,0.702689,-0.165053,1.506991,116.072866,1.5668,-9.628429,0.725171,2.981476,18.613496,1232.452154,93.78934,0.347831,3.011444,0.360565,3.297973,97.35743,382.307313,-1.875227,0.62173,0.536886,5.362398,240.044874,80.747854,0.945236,0.985461,0.223703,2.364305,122.753025,121.321494,-0.026078,0.037384,-0.227876,2.469428,10.795161,3.188378,0.452553,0.057121,-0.528925,3.581518,58.120084,7.071562,-9.991621,0.744828,2.01488,6.929407,1279.027507,92.79262,-0.822164,2.506856,2.242484,10.026704,111.735098,303.591184,-1.426858,2.686275,-1.108937,4.790416,200.157026,242.85581,0.895825,2.691828,-2.292582,7.420223,121.10695,325.918822,-0.225167,1.347807,1.046944,3.313355,75.812216,97.228569,0.307204,0.077545,-0.759418,3.247486,43.092997,5.150546,move--counter-sink
30412,9.4721,0.613657,-1.715694,6.414948,1212.589737,73.604153,0.284133,5.297056,-0.456037,1.577351,169.728727,471.812798,1.416918,1.423925,0.825451,2.157201,189.375195,138.025224,-0.966134,0.635554,-0.701114,2.004038,126.686093,70.648041,0.094605,0.023939,-0.468785,2.297622,13.190252,2.678803,0.118431,0.101744,0.479615,1.71322,25.167015,12.429789,-5.968687,3.5516,0.223207,1.605799,767.168213,384.639555,6.41957,7.017882,1.01723,2.634291,831.6643,651.270525,3.302802,0.347564,0.271896,1.821087,423.099182,40.625959,0.610717,0.992751,0.110768,1.450798,81.196603,128.499091,-0.45197,0.058298,-0.896952,3.030772,57.921039,7.45558,0.263676,0.795365,-0.060843,1.835758,74.747527,32.821474,-6.616455,0.85919,-0.114131,2.015973,847.150214,105.165588,-7.503609,2.065612,-0.098924,2.672585,965.960539,100.474513,0.435462,2.878151,-0.066173,1.73896,127.080443,334.943896,0.017876,0.61149,0.790875,2.202889,49.326344,40.976577,0.616166,1.067142,0.258577,1.539367,97.745776,85.844126,-0.600527,0.852706,-0.123887,1.36124,79.444956,109.266438,-10.011607,2.192789,1.975991,6.43736,1282.077222,261.078713,0.786052,3.170609,1.507947,6.039425,119.929549,344.665543,-1.614966,0.659488,1.057796,6.329207,206.892006,84.718474,0.754468,0.810461,-0.070049,2.929146,110.450589,59.779499,0.25496,0.524971,-1.802116,5.086959,51.367889,43.297186,0.591783,0.065887,-0.489147,2.041501,75.845144,8.335008,-9.91893,3.328673,1.52163,8.797572,1270.08765,414.118279,-0.858325,7.631183,-0.748368,9.625293,110.407891,990.40371,-1.564594,3.589934,-0.871385,3.347538,200.285465,466.695502,0.876443,2.953591,-1.942278,6.383701,133.419066,301.280858,-0.153643,1.910195,0.711187,2.278027,104.185406,232.384679,0.241339,0.142543,0.289706,3.123734,33.589911,15.774007,move--counter-sink
30679,9.539583,0.624099,-1.438324,5.704405,1221.066966,81.14069,-0.423156,2.07734,-0.262039,1.60211,111.31718,120.004515,1.854783,0.35195,0.513537,2.132819,240.665636,21.075675,-0.464273,0.787049,0.274107,1.498341,70.181762,98.587916,0.038957,0.030153,-0.41985,2.84593,12.510859,3.883367,0.059777,0.079963,0.41477,1.721595,20.051206,4.945284,-5.281706,1.46011,0.233767,2.588165,681.855342,64.930616,7.581663,0.94664,-0.016231,1.772675,970.453211,123.084891,3.502179,0.327412,0.541716,2.184193,448.664958,37.077071,0.214958,0.687315,-0.556844,2.237409,59.885217,44.469349,-0.292521,0.056358,-0.447572,1.821701,37.482827,7.281742,0.251086,0.831338,-0.047984,1.740971,70.281508,82.121259,-6.516081,0.772902,-0.081269,1.861089,835.584454,60.058131,-7.460677,2.235504,0.132684,2.53563,955.67605,269.179885,0.173559,2.950074,-0.373356,1.820962,117.781251,171.242577,-0.044385,0.515947,0.803773,2.194769,54.747077,58.547473,0.357871,1.064302,-0.372156,1.587684,76.531349,104.707561,-0.201473,0.636185,0.762708,2.188733,53.694992,47.519944,-9.586399,4.374495,0.13968,4.016569,1228.844063,499.347688,1.333047,4.635161,0.627516,5.47724,170.790862,601.851966,-2.211092,2.779127,1.279789,3.927296,292.074663,278.982496,0.478329,0.500234,0.010531,4.668886,64.861182,57.77222,0.212561,1.618704,0.351777,4.013898,62.66807,171.386277,0.325471,0.918711,2.273101,7.004404,56.802064,95.817182,-9.944812,3.341758,1.470093,8.644857,1273.37757,416.686277,-1.07991,8.655841,-0.910341,7.967938,156.436883,1040.382439,-1.665703,3.617579,-0.984051,3.512043,234.105744,322.05617,0.753423,3.184601,-1.872802,6.037678,107.195563,397.508316,-0.062019,2.009779,0.814072,2.271965,80.424812,159.666377,0.079751,0.174793,-0.432416,2.581434,28.865793,21.845706,move--counter-sink
30946,9.481752,0.627014,-1.596186,6.086172,1214.039833,67.059429,-0.320257,1.626848,0.275135,1.417753,89.899603,192.958936,1.786806,0.337037,0.058814,1.625175,228.752268,43.527676,0.234773,0.552015,0.487705,2.13489,59.103054,69.434448,-0.052743,0.037291,-0.90171,3.504201,11.411829,3.555247,0.086112,0.091836,0.420811,1.624835,21.923102,7.928544,-4.851397,0.809392,0.142842,2.178241,622.144391,82.248236,7.303395,0.572641,-0.363177,2.205179,934.923338,71.829419,3.757494,0.157293,0.999838,3.755985,481.27865,15.574681,-0.271269,0.276576,-0.408516,2.39479,35.658996,34.923255,-0.025103,0.171212,-0.554516,2.252578,32.677499,21.648198,0.067647,0.502034,0.248628,1.931465,53.101732,21.712805,-6.219979,0.469894,0.21269,2.591623,796.187098,60.352321,-7.303892,2.282836,0.401352,2.550859,941.861612,89.406219,0.165018,2.620283,-0.672713,1.981933,116.678846,256.509055,-0.202276,0.432069,0.579476,2.005662,43.749065,36.445457,-0.216804,0.469014,-1.405423,4.537296,39.274497,50.611503,0.16295,0.121953,0.39282,2.752602,25.811346,12.189409,-9.505508,4.413718,0.016189,3.603136,1217.065274,560.032397,2.043147,4.747341,0.621562,4.997439,268.770674,556.3262,-2.680246,4.096255,0.793827,2.28188,344.62213,515.716621,-0.119708,2.742069,1.331439,3.940803,98.013451,251.469223,-0.353039,3.518715,0.428852,2.323472,110.926662,330.187661,-0.304854,2.009926,0.866911,2.024893,105.660863,243.630451,-9.562679,2.691075,2.402893,14.699213,1224.088723,347.380037,-1.027002,6.727735,-1.695354,11.863085,132.046744,872.397506,-2.05567,1.64216,-0.531286,3.067844,263.708271,208.665137,-0.033824,0.567347,-1.467528,5.781675,27.721331,73.733207,-0.138097,1.837665,0.872972,2.379695,92.925546,199.735437,-0.095164,0.055613,0.323723,2.835516,17.96408,4.464247,move--counter-sink
31212,9.719204,0.612653,-1.201543,4.733388,1244.3357,68.701179,-0.373882,2.526453,0.928971,2.6492,117.53371,145.60775,1.414124,0.472197,0.18932,3.287962,181.051365,61.174666,0.775645,0.210869,0.219476,1.725536,99.324232,27.292831,-0.138078,0.074556,-0.043642,3.034862,18.150214,9.637058,0.194476,0.120761,0.676112,1.95424,28.305193,14.092132,-5.457792,1.639372,0.553583,2.82321,698.991851,204.469225,7.289941,0.53115,-0.446863,2.426301,933.546978,56.196917,3.447207,0.657322,1.254348,3.588821,442.669966,65.461764,-0.439019,0.311127,-0.628361,2.677052,59.357286,34.65565,0.397358,0.327705,-0.384509,1.817137,52.500126,39.931294,0.051505,0.412221,0.676153,1.936624,50.097723,43.679175,-6.41506,0.529476,-0.207411,2.333932,821.129706,68.79733,-7.836804,1.215046,0.871771,3.202659,1003.396951,148.88296,-0.469399,0.833591,-0.815605,2.774284,83.877707,54.021845,-0.540558,0.397751,-0.100512,1.90733,80.93347,23.740416,-0.624436,0.153967,-0.133887,1.861695,83.906718,9.673466,0.235783,0.063445,0.142433,2.401767,34.28018,4.056062,-9.752769,5.831661,0.290901,3.598895,1250.764235,662.716341,1.634831,8.520978,1.232848,6.226253,225.569562,995.455588,-3.220228,5.238779,0.1359,2.98841,419.749615,581.442338,-0.537182,2.938256,0.691986,2.746186,126.289883,355.146261,-0.278927,3.615602,0.511561,2.281453,116.674768,274.29697,-0.225159,2.169831,0.850128,1.992044,112.908828,92.97566,-9.684355,3.453855,1.72522,9.072234,1239.598465,449.071475,-1.218022,7.023847,-1.819836,11.440535,164.624867,868.989285,-2.302649,2.448015,0.027094,2.977702,306.972733,201.477235,-0.463186,0.831081,-0.062821,4.167155,62.537901,101.790353,0.559742,0.63585,2.118198,8.163544,72.351593,81.081921,-0.233976,0.084523,1.361694,5.363113,31.001258,9.97869,move--counter-sink
31479,9.469707,0.283168,-0.869435,3.218542,1212.266547,31.278327,-0.844014,3.204208,0.396299,1.530208,136.231174,409.808907,0.658972,0.932443,0.734765,2.190719,93.846563,94.402364,0.880853,0.14939,0.340078,1.536208,117.272822,2.90939,-0.336864,0.054153,0.240157,1.8385,43.155923,6.99056,0.273792,0.060431,0.616043,2.326999,39.639073,2.412415,-6.154332,1.741268,0.411418,1.891223,788.807353,200.073943,6.914467,0.905286,0.647988,6.360162,885.148935,114.989008,3.264092,1.067272,1.043208,3.584275,418.831536,125.130974,-0.498141,0.29942,-0.844922,3.185098,69.258265,27.329154,0.678346,0.293863,0.189981,1.982031,89.576058,30.517852,0.399143,0.117972,1.363388,5.678167,54.708974,9.2655,-6.479223,0.288241,0.580896,2.163958,829.562694,31.632507,-7.408208,0.879896,0.952517,3.091777,948.527001,106.10987,-0.273631,0.779174,-0.364937,1.921534,70.67614,99.474311,-0.378545,0.290479,0.261758,2.519169,49.569926,36.036281,-0.492381,0.161515,0.543132,2.125097,69.750146,6.829379,0.151976,0.040029,0.033774,2.773219,19.612822,5.106895,-9.369153,4.159651,0.279842,5.363221,1200.036008,511.025376,1.708837,6.99646,1.195597,8.097236,218.731294,909.783531,-3.13825,5.305915,0.251376,2.900925,402.671494,677.501385,-0.882445,2.120204,0.885283,3.319118,143.80475,149.965764,-0.651045,2.713005,0.4699,2.796989,104.489345,324.451386,-0.382176,1.889765,0.829302,2.056238,104.310666,244.023318,-9.292568,1.803613,0.42674,4.243017,1189.956231,215.360789,-1.135435,2.219299,-1.181334,5.318275,146.643031,282.548771,-2.831386,2.285993,0.047815,1.804909,362.644779,294.638596,-0.741089,0.73935,1.008653,2.974535,97.844087,87.012267,0.124815,1.070194,1.168563,2.931657,59.551985,86.941523,-0.232173,0.200375,0.34922,3.491573,29.93799,25.849084,move--counter-sink
31746,9.519317,0.223263,-1.069275,4.107734,1218.491064,28.322264,-1.490271,2.302758,-0.257345,1.845693,210.755832,171.992116,-0.024889,1.434288,-0.048937,1.488713,100.043934,186.385917,0.739159,0.33468,0.599414,1.741125,97.586058,34.45074,-0.335719,0.054795,0.254508,1.762359,46.237088,2.501831,0.17625,0.096104,0.107451,1.422765,25.91992,11.715197,-6.091819,1.91002,0.446596,1.752836,786.480741,81.131172,6.968363,1.049181,0.803941,5.233327,891.953788,136.335082,3.143252,0.968542,0.930373,3.71695,405.528136,85.013231,-0.533636,0.23562,-0.839544,4.376438,71.835671,22.786381,0.781033,0.17122,-0.275194,2.041372,105.487452,4.277373,0.452014,0.048871,-0.400047,1.962895,58.009824,6.07575,-6.452399,0.249479,0.741002,2.727803,826.018172,29.529395,-7.110304,0.278389,0.234023,2.562647,910.208433,33.612808,0.026862,0.523219,-0.208723,1.684929,44.637032,36.596359,-0.285593,0.265171,0.618139,3.013283,51.126501,14.201732,-0.354367,0.322999,-0.130372,1.977614,52.837364,30.345548,0.131585,0.027019,-0.217138,3.088305,19.195769,2.16751,-9.898635,1.928426,2.103006,13.502294,1267.025574,250.747134,1.310118,5.601264,1.549246,10.586962,186.663526,621.706427,-2.362119,4.775114,0.848619,3.933226,302.97122,614.962119,-0.999158,1.706529,1.417985,3.721738,130.222984,212.357416,-0.68531,1.615958,1.583443,4.37115,112.389464,131.792766,-0.18336,1.368892,1.389123,3.623344,73.295208,101.487965,-9.231532,2.02801,0.464182,3.654012,1181.922023,252.979565,-0.508594,2.765352,-1.348223,6.153312,92.386958,348.596785,-2.802557,2.450763,-0.069072,1.885268,382.804534,35.287391,-0.614533,0.917853,0.795221,2.785773,100.568664,57.023393,-0.199587,1.310788,0.576403,1.836681,98.401459,166.73058,-0.119679,0.252588,0.482697,3.073387,34.322724,25.340869,move--counter-sink
32012,9.520577,0.209425,-1.195577,4.550558,1218.695102,24.866912,-1.730443,1.534136,-0.158776,2.391881,229.764039,140.279783,-0.747576,1.158317,-0.9623,2.994673,103.421159,126.212598,0.374819,0.45852,-0.263048,1.434804,56.993812,57.237439,-0.374742,0.055681,-0.122064,1.69306,47.99659,7.19526,-0.040047,0.149999,-0.393626,1.969908,31.025641,18.692237,-6.72263,3.488031,0.242431,2.521984,860.512635,453.118379,6.384083,2.277551,0.585658,2.963798,818.801219,253.604886,3.48944,2.367674,-0.707437,4.12954,447.320225,298.381593,-0.556565,0.330458,-0.905829,4.191247,77.410031,28.412431,0.484428,0.579389,0.518482,2.211657,64.336688,70.67394,0.173835,0.325843,1.947542,7.250664,27.567558,38.180072,-6.708021,0.364328,0.291008,2.296094,859.742953,16.935547,-7.014774,0.378685,0.015149,2.384827,897.892621,49.198809,-0.006923,0.611205,0.07017,2.033275,45.672911,46.379334,-0.264447,0.251134,0.841708,3.366459,38.123872,27.772507,-0.136205,0.364684,0.582492,2.007549,46.052179,39.494059,0.142651,0.017714,-1.335525,3.666343,19.121575,1.792017,-9.952661,1.336934,4.15461,25.327046,1274.157276,165.087025,0.544408,3.20765,3.358395,23.13668,73.288728,409.02183,-1.341523,3.575861,1.685092,7.688723,173.336745,456.121641,-0.319229,0.486273,2.396026,9.703887,44.793628,57.886831,-0.090176,0.085231,-2.013627,6.563981,19.374472,7.239299,0.25988,0.122831,-1.354346,4.276253,34.82993,14.280977,-9.382988,2.151533,0.164757,3.158341,1202.230523,233.688014,0.05302,2.351375,-0.842063,6.389093,76.657941,300.19654,-2.415726,3.754698,-0.086642,1.567255,313.188085,448.974817,-0.460314,1.051841,0.964638,2.689382,77.317811,130.434622,-0.348741,1.132425,0.411677,2.013445,91.992202,44.555986,-0.098712,0.256086,0.59244,3.079321,32.660956,29.872256,move--counter-sink
32279,9.469568,0.096683,0.043512,2.701089,1212.108517,12.42781,-1.164904,1.503312,0.08468,1.563977,149.266793,194.739894,-1.689151,0.724317,0.402254,2.16699,216.812219,90.070296,0.131058,0.194503,-0.554402,2.611415,39.380263,5.145293,-0.334025,0.050388,0.035846,1.827599,43.664381,5.306373,-0.176807,0.05687,0.097043,2.285866,26.77476,4.146158,-6.783154,4.187216,0.074392,2.073417,868.93788,525.330849,5.924833,3.904237,0.977505,3.742492,758.659352,501.053561,4.078888,2.150894,-0.378176,4.24104,522.309503,276.248791,-0.495789,0.294132,-0.873956,4.676781,65.667129,33.724742,0.142365,0.455485,-0.119603,2.48082,46.532977,46.630854,-0.108407,0.454957,1.126858,3.501256,46.442763,58.570734,-7.024057,0.883416,0.553393,2.125267,899.161127,112.537239,-6.751971,0.216936,-0.132082,2.162045,864.257572,28.063229,-0.270129,0.698503,-0.199042,1.913825,66.817741,84.345809,-0.053735,0.062433,-0.431802,2.552645,17.673002,3.911835,0.139623,0.090681,0.448136,2.332782,29.729505,2.832754,0.039505,0.006465,0.914227,2.71304,5.37706,0.787848,-9.760135,0.00883,-0.982205,4.668394,1249.297733,1.130411,0.659449,0.151898,-0.17526,3.73616,86.460506,14.191004,-0.407189,0.580394,0.179054,1.420487,59.022556,74.941951,-0.026401,0.051798,0.415868,1.999837,15.795139,2.956644,-0.166926,0.011563,0.251401,3.029976,22.09531,1.001109,0.061993,0.01899,-0.807792,2.273731,10.452897,1.734515,-9.272541,1.232086,-0.986464,3.192713,1187.880636,122.699617,0.445936,1.485114,-1.553117,10.981369,71.856289,162.874671,-1.37175,3.56577,0.639977,1.755447,186.390131,401.64509,-0.110897,0.575383,2.304928,8.245282,44.734858,46.262698,-0.594136,0.677456,0.971345,2.216853,79.323596,80.016037,0.019995,0.181726,1.060832,5.023308,25.50076,21.854693,wash-carrot--
32546,9.523872,0.081111,0.36654,3.570239,1219.056985,10.494504,-0.40581,0.7844,0.744251,1.958751,63.523468,82.828025,-2.22326,0.593878,-0.145098,1.544402,284.633882,76.715496,-0.008506,0.072235,0.291747,1.906885,22.992575,9.390756,-0.153747,0.051774,0.248902,1.971529,25.07046,2.903812,-0.186806,0.046681,0.445927,2.411468,24.741733,5.428612,-6.693185,4.01864,0.190988,2.257039,856.729283,522.508471,5.029841,4.718687,0.354488,1.9685,643.921243,611.558917,4.844338,2.328964,-0.576553,2.269436,620.299718,298.424426,-0.401772,0.302204,-0.479692,3.962595,60.401828,23.365139,-0.117922,0.184515,0.618114,2.467541,32.397144,10.949685,-0.228763,0.34129,1.523882,4.082502,48.906731,20.022344,-7.224059,0.616484,0.706848,2.462754,926.455579,27.977378,-6.794483,0.213418,-0.422068,2.24798,869.955093,20.536736,-0.736013,0.326114,-0.735778,2.996688,98.359343,29.726978,0.023212,0.048277,-0.216904,2.489176,13.315952,5.709766,0.173095,0.06019,-0.080215,1.872972,22.280342,7.739035,0.035356,0.008342,-0.040489,2.919497,5.16989,0.993094,-9.78479,0.006733,-1.704279,8.39214,1252.453712,0.853637,0.6958,0.106289,-0.850395,4.345928,89.515545,12.536944,-0.055547,0.340409,1.195355,3.276943,29.916725,30.863493,0.053365,0.016905,-0.398177,2.24819,8.927478,1.917609,-0.09715,0.024222,0.257741,2.080575,13.466045,3.149894,0.009422,0.00486,-0.734536,2.904774,5.001509,0.258052,-9.754856,0.35103,-1.829905,11.533066,1248.656288,44.267756,0.760295,0.863677,-3.918069,22.8902,97.444542,111.914324,-0.211158,0.926697,1.673881,5.10361,48.95555,99.877397,0.076681,0.072234,-1.595392,6.842363,17.875376,9.39159,-0.19988,0.316679,2.799136,9.322488,32.810152,34.488704,0.060097,0.031814,-2.697152,9.454945,8.756313,3.859591,wash-carrot--
32812,9.47207,0.082474,-0.097449,3.37058,1212.494281,8.054178,0.145127,0.166382,1.629279,4.955541,24.15667,17.859499,-2.515293,0.360172,-0.965259,3.113536,324.551212,20.220785,0.018107,0.065162,0.580158,2.453856,18.633812,3.046935,-0.118791,0.055481,0.538036,1.991962,19.449099,6.719666,-0.162365,0.047648,0.743882,2.5821,23.391615,4.366627,-7.01534,3.45761,-0.162887,2.858817,897.963517,449.605333,3.957406,3.593128,-0.40552,2.207444,506.626943,465.989549,5.764608,2.199383,0.216453,1.968601,737.949449,284.166828,-0.428076,0.243167,-0.06532,3.795479,54.970288,31.317349,-0.218738,0.120622,1.011332,2.8154,30.26177,13.592046,-0.272392,0.307474,1.652962,4.370235,35.027859,39.801979,-7.27509,0.529618,0.958253,2.579275,931.545033,59.004874,-6.749545,0.16201,-0.843097,2.431399,863.94583,20.957147,-1.08818,0.105086,-0.355369,1.998976,139.429122,13.038182,-0.032533,0.032458,-0.207143,2.508574,11.564819,4.099593,0.050631,0.038667,-0.605102,2.655875,12.727433,3.821225,0.030604,0.008314,-0.1747,2.957346,5.207021,1.051441,-9.795228,0.003423,-1.689554,8.453346,1253.789254,0.443338,0.605247,0.029671,0.492298,5.401096,77.766307,3.133939,0.133297,0.058191,-0.507441,2.137668,21.317228,4.974708,0.038219,0.014151,-0.812342,3.168825,8.390245,1.102702,-0.007529,0.010011,0.458151,1.993969,7.099327,1.061957,-0.000632,0.00206,0.004193,1.694257,3.313775,0.210924,-9.825573,0.033948,3.993842,21.826305,1257.683108,4.026225,0.633274,0.048895,1.169082,7.338556,81.434478,5.389713,0.249093,0.097608,0.536312,2.57369,33.390752,11.131554,0.018701,0.024897,-0.640587,3.877033,10.968188,1.419286,-0.00475,0.002747,0.804438,2.740474,4.056426,0.334325,0.00608,0.001171,-0.350655,1.710288,2.639089,0.134165,wash-carrot--
33079,9.422235,0.085364,0.307394,5.521616,1206.046983,11.066466,0.463362,0.079897,-2.085991,9.071473,60.294863,8.522214,-2.718872,0.088666,0.294531,2.365399,348.040822,11.251127,0.037961,0.046951,0.173428,2.110613,18.111569,6.054049,-0.052702,0.029334,0.761557,2.669747,14.992009,0.969048,-0.079731,0.011927,-0.226271,4.583641,10.363489,1.499354,-7.192529,1.645633,-0.543132,3.750705,920.77803,210.102285,3.430138,6.877658,-0.99725,3.863039,448.953309,754.834879,4.626119,14.526034,1.920746,5.910231,630.727012,1140.128118,0.716764,6.855903,-2.449477,7.796877,134.732324,737.063419,0.028966,0.242749,-2.01826,7.63531,25.501758,29.854423,-0.150652,0.235831,1.179975,5.16846,26.266181,25.628995,-7.107639,0.576505,1.293738,3.132154,910.500452,54.086031,-6.882793,0.096332,-0.891796,3.384275,881.047491,11.128319,-1.316608,0.161228,-0.040261,2.528015,169.031405,18.257057,-0.103633,0.054304,1.333887,4.990755,15.849111,5.868209,0.057099,0.038747,-0.362,2.021713,16.708904,1.455249,-0.032373,0.016209,-0.14683,2.489974,8.755424,1.163503,-9.802574,0.001669,-0.2039,2.189669,1254.730693,0.170697,0.579152,0.013239,0.901498,3.359199,74.252021,1.437907,0.100901,0.06264,-0.548098,2.29108,18.801087,7.093949,-0.004762,0.004187,0.019947,3.826051,3.381613,0.505027,0.029417,0.00453,0.852241,3.035645,5.905194,0.260689,0.008596,0.001564,0.342803,2.449452,2.663718,0.109993,-9.79129,0.003613,-0.16476,3.36595,1253.285438,0.459045,0.620318,0.019364,-0.224519,2.023555,79.401055,2.517426,0.308146,0.06659,0.985156,4.636719,39.6506,8.398806,-0.02887,0.008782,1.137173,3.144011,6.774735,1.134566,-0.002783,0.002637,1.053375,2.94055,2.982381,0.203787,-0.000628,0.001047,-0.978705,2.461117,1.942511,0.077782,wash-carrot--
33346,9.266433,0.077555,1.223409,4.521412,1186.103744,10.071139,0.624406,0.165308,-1.497097,4.827402,80.057779,21.155427,-2.808234,0.155387,0.910168,3.34196,360.444969,8.881756,-0.101451,0.031441,0.04181,1.822534,14.169646,3.744931,-0.07852,0.035888,0.448887,1.820153,15.669178,4.495506,-0.000154,0.035552,-1.194388,3.103014,10.279678,2.995322,-6.855023,1.164055,0.265144,3.165595,877.847033,140.109667,4.449201,12.594408,-0.786809,2.433492,594.878574,1168.721581,3.227287,20.474909,0.725999,2.212184,422.403384,2539.108103,1.246155,7.413356,-1.803711,5.391233,166.590918,945.188362,0.307516,0.38793,-1.056136,2.75231,42.491389,46.378273,-0.060919,0.135302,0.31597,3.810082,19.65691,17.558775,-6.852435,0.10813,0.857944,2.665419,877.391905,6.257871,-6.927512,0.089352,-0.538783,2.59787,886.749787,10.823223,-1.561932,0.185967,0.030752,2.43511,199.989304,23.791408,-0.052661,0.151107,0.021542,3.218489,23.550094,17.76576,0.111025,0.054482,0.023109,1.35893,20.584329,6.834775,0.016675,0.021782,0.171967,2.255792,8.508312,1.755636,-9.819363,0.001232,-0.310444,2.797406,1256.878481,0.160251,0.611724,0.0072,0.807045,3.384181,78.326641,0.871988,-0.057243,0.04009,-0.027545,2.536726,10.52481,4.86412,0.031582,0.006569,-0.812866,3.432848,4.445595,0.827314,0.03136,0.004158,0.79397,2.900307,4.042353,0.537025,0.00212,0.002122,0.674928,2.971567,2.848058,0.27587,-9.79424,0.002914,-0.211306,3.959779,1253.662694,0.378036,0.548789,0.016069,-0.726566,3.273532,70.301336,1.964422,0.312741,0.033041,-0.399386,2.880895,40.081031,4.232666,0.042315,0.01136,-0.700658,3.804247,5.71498,1.439903,0.017078,0.000519,0.439355,4.67053,2.186227,0.067593,-0.017376,0.000149,-1.206376,5.20651,2.235655,0.018562,wash-carrot--
33612,9.186224,0.069526,0.962934,3.80995,1175.850171,8.537628,0.51276,0.293969,-0.330923,3.266257,76.555546,13.575127,-3.104621,0.477466,0.477337,1.602465,398.042287,53.872146,-0.156992,0.015204,0.392866,2.482192,22.402192,0.420662,-0.16281,0.024044,0.047229,1.677254,22.204642,2.193966,0.097513,0.054346,-0.23131,1.4584,19.513089,7.018022,-6.922159,1.095352,-0.027318,3.320924,886.068991,141.518432,5.202096,12.095578,-0.263221,2.135621,673.690545,1406.506763,0.632809,25.394696,-0.200123,1.546086,366.825983,3116.458561,1.546276,6.921071,-1.691547,5.315443,237.604665,625.636947,0.299678,0.392125,-1.070818,2.748146,55.980614,24.600981,-0.00285,0.156784,0.502644,3.233971,18.54214,18.402848,-6.800978,0.132417,0.647449,2.878542,870.65705,13.574219,-6.812178,0.173186,-1.224286,5.102262,871.959316,22.506234,-1.918702,0.293665,0.915113,3.556773,245.594002,38.19017,-0.116864,0.209997,0.154289,2.844106,32.260428,27.301769,0.122419,0.048843,-0.012393,1.364014,24.430155,0.775041,0.023499,0.024076,0.150698,2.0866,10.896471,2.882135,-9.820327,0.001318,-0.243242,2.673425,1257.001891,0.171326,0.528715,0.030199,0.783726,2.176868,67.914399,3.413637,-0.045672,0.047587,-0.24561,2.598779,10.98647,5.521679,0.051045,0.004814,-1.237285,3.401091,6.943303,0.53839,0.002852,0.002897,0.615893,2.754645,3.049825,0.352884,-0.0215,0.001404,0.673344,2.620229,2.814243,0.1771,-9.79693,0.002109,0.084379,3.709474,1254.007236,0.265617,0.479905,0.007662,-0.293381,2.58906,61.436441,0.980501,0.327982,0.022553,0.471385,2.392606,42.112037,2.758974,0.071183,0.007608,-1.221718,4.021627,9.383975,0.909384,0.002135,0.000575,0.877985,2.692557,1.605347,0.074711,-0.016705,0.000101,-0.26892,2.671692,2.159557,0.011748,wash-carrot--
33879,9.060856,0.085127,-0.006157,2.245656,1159.79751,10.780488,0.331059,0.425636,-0.547388,2.335142,54.059568,55.188982,-3.508037,0.554717,-0.469961,1.603678,449.342572,67.661271,-0.169345,0.014303,0.078003,3.037043,21.686853,1.852715,-0.188485,0.016201,0.307256,1.672182,25.72053,0.845179,0.110256,0.05145,-0.125857,1.546428,22.970213,1.476479,-6.735768,1.327275,0.194378,2.606513,862.193862,172.161098,5.745773,10.448643,0.072138,2.651906,759.9083,778.368729,-2.516787,14.902138,-1.154057,3.725431,326.336532,1894.939437,1.686111,6.564675,-1.705904,5.491204,216.480976,849.096554,0.331819,0.372546,-1.039006,2.777334,44.118042,46.181933,-0.00475,0.159238,0.468581,3.13296,22.571389,20.167297,-6.917682,0.30962,0.420588,3.001193,885.471495,40.0363,-6.758206,0.228971,-0.697336,3.706283,865.098715,28.446691,-2.444829,0.608307,0.922926,3.123974,313.468095,73.830294,-0.138371,0.31778,0.289057,2.347609,38.407921,40.71735,0.183645,0.057116,0.341356,1.56115,25.682216,5.72844,-0.031148,0.033015,-0.307055,1.728459,14.565439,1.177935,-9.822436,0.001411,-0.273654,2.534105,1257.271886,0.182589,0.428937,0.031817,-0.168345,1.511976,54.907832,4.130849,0.006384,0.051249,0.273676,2.401906,11.713878,6.634061,0.052616,0.004623,-1.30296,3.488683,7.579226,0.409354,-0.012491,0.001975,0.694253,3.046321,2.489911,0.199012,-0.021671,0.001347,0.813781,2.601264,3.683861,0.082094,-9.804154,0.001936,-0.151037,4.292634,1254.931703,0.250953,0.435554,0.007284,0.313834,3.188559,55.751863,0.945953,0.341524,0.019108,0.541074,2.70376,43.725294,2.470494,0.077722,0.006968,-1.283173,4.155253,10.894109,0.593159,0.001311,0.000563,0.822013,2.66839,1.377612,0.043561,-0.006281,0.000299,-0.782291,2.98686,1.087793,0.030461,wash-carrot--
34146,8.95659,0.061028,-0.697926,2.99776,1146.445424,7.866659,0.059202,0.350985,-1.565356,4.515762,32.34621,29.950163,-4.009309,0.230261,-1.182122,3.314133,513.404439,26.48167,-0.075983,0.024181,-0.051201,3.035425,11.487585,3.143927,-0.17011,0.017624,0.460359,1.795343,22.011608,2.12745,0.142946,0.039029,-0.171159,1.615121,18.297583,5.074948,-6.434467,0.755042,-0.320843,2.024873,823.985053,88.417728,6.29869,4.315432,-1.256276,4.026217,810.283735,457.240658,-4.112743,5.036082,-0.422209,2.049569,533.954292,528.229146,0.605085,2.051553,-1.140331,5.679862,77.512649,266.695694,0.240254,0.231079,-1.586657,4.596549,39.411476,20.410367,0.00991,0.099432,1.386365,4.912596,14.302178,9.71029,-6.829738,0.451654,-0.026617,2.604738,874.214668,58.502087,-6.700666,0.290269,-0.047564,3.618289,857.685915,37.725463,-2.291901,1.109663,-0.299258,3.209932,300.496122,77.063403,0.318249,1.274171,-0.87958,3.205522,68.097632,145.956757,0.164665,0.061692,0.00259,1.624682,23.861216,6.036861,0.036114,0.02855,0.254219,2.01434,10.625025,3.008076,-9.829071,0.001283,-0.246116,2.777835,1258.121181,0.162917,0.357702,0.025063,-1.201207,3.103346,46.683264,1.941901,0.065951,0.048745,0.836539,3.148364,11.29763,5.543483,0.034516,0.006375,-1.024383,3.114823,6.501359,0.821969,-0.011054,0.001899,0.955735,3.171511,2.681182,0.245734,-0.014804,0.001632,0.88859,2.476831,3.183946,0.212325,-9.800597,0.001932,-0.002794,4.312797,1254.476377,0.251373,0.42751,0.005851,0.698865,3.129041,54.790784,0.64026,0.370711,0.017535,0.986634,3.482648,47.538409,2.148262,0.057284,0.009843,-0.907123,3.260082,8.17186,1.278602,-0.001606,0.000514,0.639059,2.710115,1.415669,0.065966,0.001297,0.000344,-0.067849,1.899711,1.468335,0.044802,wash-carrot--
34412,8.861296,0.045928,-1.137513,4.352017,1134.259027,5.502205,-0.153069,0.050123,-0.733425,2.268365,23.783192,3.6328,-4.300353,0.033129,-0.253958,2.172505,550.452898,4.175236,-0.027941,0.012657,-0.766449,3.114259,7.054778,1.058851,-0.086683,0.008519,1.252463,4.192834,11.380508,1.006666,0.039127,0.035506,-1.012972,2.745328,12.722966,4.068928,-6.571666,0.546405,-0.190169,1.817592,841.429492,64.208279,5.379025,0.869008,-0.468014,3.077937,690.180769,76.560195,-5.27211,1.895937,-0.823388,4.284536,676.171571,217.77477,-0.069474,2.327248,2.144186,8.679978,70.938241,295.642845,0.020072,0.019767,-0.303766,1.846118,7.369424,2.563704,0.041366,0.042851,0.351556,4.479079,9.59775,5.571579,-6.660868,0.378753,0.565381,3.70096,852.597003,49.091786,-6.666424,0.326714,-0.096617,3.295503,853.379208,40.410839,-2.430593,1.507482,-0.331863,2.39006,311.285587,194.359189,-0.439406,3.432018,0.139974,2.602524,127.619678,237.987287,0.014548,0.086587,-0.4987,2.075205,22.917981,2.977472,-0.033344,0.028492,-0.371655,2.062634,12.91226,3.611748,-9.829242,0.001196,-0.38325,3.01492,1258.142947,0.154682,0.28576,0.002254,0.519604,4.21874,36.581878,0.28781,0.138009,0.013911,-0.525281,2.651286,17.686263,1.796981,-0.001445,0.001667,-1.013278,5.860577,2.00274,0.170985,0.009167,0.000807,0.927002,4.093345,1.516064,0.10489,0.002626,0.000792,1.576665,4.778137,1.438263,0.073831,-9.798329,0.001292,-0.697618,5.057969,1254.186125,0.165894,0.420462,0.004745,0.969332,3.659058,53.823641,0.609555,0.418378,0.006899,1.057596,4.563784,53.642038,0.744426,0.01232,0.002757,-0.16955,2.030099,3.680731,0.291292,0.002421,0.000424,0.863949,3.256245,1.030514,0.04756,0.004696,0.00024,-0.165042,2.050793,1.286511,0.010737,wash-carrot--
34679,8.751219,0.013876,-0.056685,2.491568,1120.156077,1.804561,-0.026541,0.082286,-0.359122,1.585005,22.35264,10.42855,-4.39861,0.025148,-0.94521,4.080633,563.044687,2.866047,-0.03948,0.014927,-0.640379,2.784501,8.03741,1.320994,-0.032419,0.002168,0.443938,2.546445,4.153483,0.281652,-0.060894,0.005508,-0.964156,3.170653,7.869468,0.697878,-6.478129,0.593787,0.224131,1.968755,829.209197,76.988253,5.427896,1.093592,-0.71067,3.796481,695.160922,133.607669,-4.397177,5.936597,-0.834404,2.497657,572.266065,602.119464,-0.702877,3.677119,1.821244,5.717101,103.591829,469.059586,0.099267,0.032102,-0.613659,3.233522,13.921377,3.660634,-0.058716,0.043631,1.263398,5.516821,9.994044,5.566237,-6.651849,0.546377,0.324511,2.662737,851.659543,65.078519,-6.254474,1.060862,-0.690238,2.743466,801.57153,112.573255,-3.263369,3.839972,0.214454,2.36058,436.130292,249.687243,-0.478605,3.620258,0.102275,2.393518,157.812176,461.588188,-0.026482,0.107758,-0.418967,1.925202,25.958295,13.937781,-0.0198,0.031036,-0.201525,1.750786,13.731926,4.021635,-9.836085,0.000683,0.094041,2.955235,1259.018913,0.088176,0.294231,0.00131,0.672685,6.366114,37.680182,0.148532,0.102789,0.008092,-0.402216,2.281184,13.461118,0.923729,-0.003334,0.001054,0.533912,2.375998,2.2038,0.062847,0.015555,0.000419,0.311243,2.752005,2.327291,0.031396,0.014193,0.000081,0.025263,2.436095,1.860418,0.008173,-9.799906,0.000657,0.669679,4.572503,1254.388012,0.084398,0.415225,0.004471,0.86047,3.628414,53.244313,0.419969,0.4174,0.006843,1.069152,4.479171,53.428514,0.887981,0.003532,0.001888,-0.015567,2.060199,3.146616,0.091735,0.01199,0.000135,-0.081226,2.61351,1.662878,0.011097,0.00674,0.000192,-0.183957,2.30115,0.978409,0.0248,wash-carrot--
34946,8.724454,0.014286,-0.318964,2.500835,1116.734751,1.692777,0.151762,0.078494,0.47915,1.825295,21.557688,9.29129,-4.464526,0.01292,-0.182582,2.489575,571.459637,1.674848,-0.034798,0.012741,-0.769457,3.364063,7.634983,1.046318,-0.01822,0.001565,0.120487,1.966969,2.609471,0.1818,-0.037709,0.008937,-0.717272,2.339392,6.752108,0.808813,-6.705338,0.737638,0.118907,1.740399,858.45524,91.238868,6.148019,2.544918,-0.980865,4.016574,787.161143,325.581912,-3.032626,8.890778,-0.1364,1.642134,388.183794,1156.01191,-1.264472,4.206216,1.265105,3.603919,165.875361,526.039773,-0.011446,0.118508,0.923538,3.513424,18.791706,12.438029,-0.091255,0.04286,0.862841,5.226836,14.869794,4.229179,-6.625758,0.429621,0.176177,3.122661,848.097137,55.861826,-5.684107,1.5178,-0.223444,2.160373,727.567816,197.313383,-3.69995,4.954706,-0.082482,1.758704,476.54294,599.802559,-0.484667,4.169082,0.059608,1.942133,123.901194,359.5415,-0.052075,0.111034,-0.512122,1.948306,19.323464,9.217384,0.044792,0.033855,0.038759,1.878155,11.784069,4.386489,-9.834361,0.000669,0.011391,3.181811,1258.798173,0.086821,0.299053,0.001188,-0.114478,3.63821,38.295618,0.134463,0.097624,0.0057,-0.515535,2.956297,12.914347,0.572651,-0.002059,0.001127,0.480517,2.341323,2.458934,0.121324,0.018331,0.000258,-0.441372,2.487629,2.381379,0.030868,0.012327,0.000107,0.261025,3.28831,1.579814,0.013914,-9.799087,0.000567,0.146993,3.363349,1254.283139,0.073276,0.413806,0.00238,-0.147551,2.446691,52.967346,0.309263,0.418594,0.004758,0.52692,3.340021,53.622895,0.545937,0.002953,0.001733,-0.012983,2.291134,3.194706,0.19969,0.011196,0.000114,-0.084286,2.863135,1.472897,0.013037,0.003001,0.000134,-0.189274,2.542419,0.733335,0.011213,wash-carrot--
35212,8.681983,0.014777,0.233826,2.30141,1111.294259,1.90689,0.331302,0.030679,0.931429,4.032065,42.648435,3.665273,-4.474357,0.018577,-0.409905,2.834325,572.718568,2.398777,-0.072753,0.006033,-0.334617,2.864947,9.86003,0.617908,-0.006813,0.001898,0.181933,2.284338,1.623205,0.244643,-0.042336,0.00891,-0.740569,2.38398,6.060398,1.043059,-6.581189,0.846978,0.245687,1.635389,842.698793,101.938043,6.283039,2.621649,-0.698185,3.585047,806.665689,278.597833,-1.050995,9.759924,0.490854,1.907855,246.157437,1165.429721,-0.513702,8.436918,0.08614,2.933868,181.634893,957.926532,0.031059,0.139696,0.936,3.145343,23.177848,17.050531,-0.009743,0.077165,0.272944,3.273923,18.593617,8.76716,-6.899868,0.468171,-0.033105,2.678343,883.183329,60.879397,-4.947134,1.699894,0.266394,2.054993,633.968213,206.275444,-4.852267,3.036966,-0.86813,2.794816,624.484767,327.803512,-0.783458,3.338156,0.031648,2.036075,109.022756,405.052089,-0.137642,0.08504,-1.000823,2.835063,18.151304,10.755721,0.014846,0.053715,-0.118464,1.684913,14.568751,5.901362,-9.832695,0.000508,-0.169843,3.290276,1258.584928,0.066029,0.299623,0.001633,0.333058,3.014908,38.357739,0.205282,0.075338,0.003035,0.158408,2.388491,9.681954,0.382872,0.008556,0.000498,0.304919,2.945598,1.898161,0.026586,0.016024,0.000262,-0.697889,2.746077,2.221935,0.022465,0.012121,0.000109,0.102222,3.356494,1.661448,0.008679,-9.800228,0.000636,0.405729,2.996349,1254.42914,0.082676,0.394191,0.001673,-0.258354,2.052568,50.463271,0.2067,0.412878,0.00572,0.399,2.615451,52.849066,0.742527,0.015802,0.000868,-0.556258,2.663296,2.823032,0.051253,0.01808,0.000147,-0.283384,2.988972,2.314297,0.019072,0.001337,0.000094,0.073496,2.778101,0.487841,0.010815,wash-carrot--
35479,8.685359,0.014514,0.289341,2.374482,1111.726771,1.856681,0.415775,0.014994,-0.212523,3.64544,53.241813,1.912681,-4.521288,0.027027,-0.066884,3.342467,578.742013,3.200135,-0.054547,0.01056,-0.564462,2.378627,7.009396,1.36708,-0.012972,0.002257,0.040323,2.055205,2.11128,0.28352,-0.017089,0.010263,-0.259356,1.760855,6.637364,1.271926,-6.843121,0.827319,-0.293339,1.701133,876.019148,104.812206,6.651497,2.641204,-0.211826,3.100749,851.391812,343.450535,-0.69697,8.291194,0.798846,2.769042,175.945223,713.080139,-0.31714,8.570329,-0.033097,2.639769,191.697648,1044.604105,0.030611,0.268634,0.413983,2.17203,26.957879,31.61612,0.025706,0.064087,0.353016,3.857593,13.486621,5.884249,-6.920945,0.487741,-0.116945,2.509927,886.135287,56.272767,-4.499393,0.709759,-0.14846,2.538859,576.664987,78.707246,-5.439732,1.013352,-0.567399,3.06888,696.292207,131.624514,-0.06625,1.720478,0.051792,2.477648,101.834142,223.616887,-0.059132,0.084282,-0.507476,2.188609,19.964511,10.919612,0.053276,0.04686,0.184301,2.021681,15.096076,5.272293,-9.831101,0.000459,-0.342459,3.502093,1258.380891,0.059659,0.29355,0.001606,0.202828,2.6655,37.576805,0.205984,0.081763,0.00249,0.296698,2.677012,10.471885,0.321749,0.011688,0.000328,-0.279818,2.627184,1.532803,0.040872,0.007662,0.000087,-0.397595,3.39083,0.981128,0.011306,0.010287,0.000107,-0.052988,3.259747,1.325114,0.013798,-9.801122,0.000689,0.325728,2.851463,1254.543639,0.088503,0.384655,0.001174,-0.364124,2.686084,49.240754,0.145029,0.400617,0.006537,0.216853,2.226297,51.309136,0.800988,0.016593,0.000793,-0.745962,2.759443,2.125046,0.102994,0.017351,0.00016,-0.367269,2.551708,2.24702,0.018917,0.004287,0.0001,0.366619,2.929859,0.576058,0.012522,wash-carrot--
35746,8.655923,0.015598,0.00054,2.051331,1107.958424,2.016769,0.466748,0.013592,-0.577972,2.577019,59.744571,1.7658,-4.539322,0.026399,-0.357963,3.55532,581.033296,3.430784,-0.026442,0.00811,-0.391769,2.32146,6.746364,0.965083,-0.014516,0.002303,-0.084873,2.042038,2.181936,0.280088,0.004232,0.009342,0.205121,1.940701,7.899269,1.185244,-6.679238,0.775126,0.075707,1.72511,854.952039,100.538326,6.709941,2.409588,-0.192667,3.449256,859.204227,304.278189,-0.353305,9.155949,0.92728,2.723257,213.418462,1130.041459,0.35102,8.43883,-0.16372,2.096073,193.591547,1042.334905,-0.144621,0.299782,-0.252585,1.826607,38.829249,32.949387,0.090642,0.049259,-0.28082,1.934156,13.056748,5.841085,-7.154975,0.39446,0.151093,1.76911,915.862051,50.572208,-4.375739,0.619935,0.015185,2.786841,560.121829,80.137372,-5.21244,0.856348,-0.600951,2.955056,667.420735,106.514544,0.174496,1.489105,0.319019,2.722537,82.338487,193.605746,0.043805,0.072623,-0.133922,1.858222,17.249913,8.968328,0.036589,0.042634,0.047949,2.314939,13.692826,5.323278,-9.827268,0.000467,-0.144702,3.224881,1257.890405,0.058266,0.304915,0.002179,0.234178,2.366025,39.034785,0.276315,0.095553,0.001945,0.44114,3.290225,12.231005,0.252885,0.006055,0.000239,-0.691545,4.006743,0.977692,0.025533,0.008535,0.000088,-0.266721,2.968411,1.092554,0.011497,0.013495,0.000136,0.086736,3.051294,1.74005,0.017122,-9.804217,0.000761,0.181408,2.534248,1254.939787,0.098837,0.38698,0.001161,-0.343959,2.751443,49.534428,0.149341,0.37545,0.005435,0.049958,1.81564,48.060431,0.702586,0.011728,0.000606,-1.066242,3.963169,2.054997,0.047518,0.018731,0.000169,-0.228575,2.378137,2.399714,0.021844,0.006729,0.000073,0.247852,2.956739,0.934323,0.007476,wash-carrot--
36012,8.638912,0.017626,0.276093,2.483803,1105.781545,2.262581,0.503486,0.019881,-1.455378,6.059308,64.44686,2.583938,-4.578655,0.034274,-0.093759,3.552159,586.077342,4.280675,-0.025191,0.008457,-0.270285,2.239608,6.619786,1.063314,-0.005745,0.002579,-0.074656,2.297856,1.932787,0.296383,-0.01592,0.006949,0.101825,2.154601,5.568125,0.886715,-6.693857,0.951602,0.29774,2.351427,856.864162,122.370183,6.339825,1.857957,0.321834,2.099814,812.813107,207.679308,-0.815315,11.83036,0.619011,1.927609,215.892244,1348.430129,0.233498,8.663755,-0.309325,1.86692,189.163027,1116.639033,0.03617,0.324438,0.180947,1.686177,36.005995,38.256751,0.101362,0.050598,0.03789,2.262669,15.42307,5.476177,-7.104449,0.372489,0.243052,1.763015,909.393378,47.750354,-4.358136,0.650926,-0.292108,3.127829,558.429386,74.224125,-5.317377,0.476271,-0.351188,2.12474,681.202584,49.433296,-0.166495,1.6303,0.008947,2.567778,78.909368,187.144301,-0.010752,0.0494,-0.288284,2.001093,11.03155,4.692278,-0.060028,0.064461,0.506743,3.103845,14.43523,6.01156,-9.82702,0.000369,-0.554007,2.871052,1257.858595,0.04768,0.309505,0.001751,0.296741,2.823956,39.61896,0.224777,0.103982,0.00227,0.072756,4.155704,13.310419,0.29487,0.000742,0.000141,0.114527,2.923808,0.520457,0.017616,0.012756,0.000121,-0.409471,2.718788,1.676408,0.013445,0.017008,0.000114,-0.010826,2.667077,2.180842,0.014617,-9.7996,0.000804,0.161637,2.796033,1254.348903,0.101881,0.388019,0.001655,-0.588867,3.708283,49.671817,0.206564,0.381673,0.0062,-0.216732,2.12753,48.861146,0.795457,0.002941,0.000574,0.400752,4.479921,1.036825,0.074732,0.021349,0.00019,-0.235833,2.5028,2.776446,0.020945,0.00627,0.000072,0.228121,3.313645,0.830748,0.00868,wash-carrot--
36279,8.631083,0.016888,0.260055,2.667358,1104.779226,2.174662,0.507807,0.020817,-1.184618,5.53699,65.113854,2.470229,-4.597495,0.038595,0.040103,2.942188,588.481972,4.96998,0.006953,0.010646,-0.244613,2.444294,4.405703,1.129579,-0.008353,0.002051,-0.280743,2.625258,1.836403,0.231663,0.021036,0.007855,0.244457,2.351607,5.393939,0.88975,-6.785124,0.943042,-0.121604,2.820716,868.538705,121.457397,6.675704,1.306147,0.596282,2.974141,854.677031,164.774822,-1.643795,11.810005,0.19502,1.640703,224.69879,1437.047176,0.403069,8.866272,-0.199607,1.815033,195.680194,1027.183836,-0.071381,0.323056,-0.289264,1.737332,31.775914,41.572487,0.069937,0.070743,-0.59228,2.92143,14.505324,8.639368,-7.032207,0.324801,0.510376,2.109041,900.153458,41.35598,-4.596596,0.680578,-0.381761,3.656979,588.708043,82.126909,-5.002925,2.030115,-1.468621,7.179832,641.489839,241.3389,0.64661,4.571696,-0.953788,3.878898,145.586916,414.035126,0.097762,0.071518,-0.425156,2.192916,17.402504,8.494868,0.073903,0.105325,0.229942,3.000899,22.459298,10.422424,-9.827635,0.000424,-0.577932,2.596383,1257.937322,0.054804,0.328549,0.001912,0.034764,2.311674,42.055408,0.247126,0.095102,0.004239,0.981204,5.004763,12.195283,0.542635,0.004685,0.000239,-0.560839,3.379225,0.888082,0.030206,0.011156,0.000138,-0.396276,2.544816,1.502847,0.014594,0.013172,0.000147,-0.092802,2.607784,1.741043,0.016218,-9.803676,0.000814,-0.085175,2.633853,1254.870513,0.105031,0.385046,0.002183,-0.019174,3.712088,49.288009,0.280531,0.35217,0.011497,0.602134,3.556378,45.081088,1.490131,0.007466,0.000836,0.223709,3.123324,1.710599,0.108785,0.014928,0.000291,-0.051339,2.815141,2.077474,0.027282,0.005799,0.000081,0.147255,2.895464,0.787508,0.009401,wash-carrot--
36546,8.61148,0.01905,0.079836,2.44805,1102.269519,2.472562,0.464426,0.034498,-0.268093,3.84277,59.565113,4.262281,-4.599932,0.035983,0.034061,3.259717,588.792119,4.663926,-0.023957,0.00976,-0.72044,3.151225,6.21605,1.021403,0.011246,0.001819,-0.150286,2.476167,1.619535,0.227806,-0.002586,0.009481,0.283244,2.602812,6.545803,0.884845,-6.652805,0.842671,0.134644,3.390635,851.564954,109.41734,6.627153,1.217401,0.427423,3.040713,848.283769,158.111715,-1.181873,10.914924,0.427502,1.832521,267.018188,1418.570806,-0.341923,10.69716,-0.385388,1.866678,243.886935,1261.168328,-0.036069,0.21211,-0.105325,1.859674,33.680082,25.722897,0.102477,0.073022,-0.263853,2.566749,16.460112,9.434291,-7.117027,0.411526,0.528658,3.529464,911.23196,46.209014,-4.901219,1.261142,0.156858,3.030979,628.706658,137.063536,-4.560533,3.439372,-0.832353,3.229627,585.738883,410.302327,0.01886,7.456478,-0.357107,2.973265,203.638651,821.018705,0.000767,0.111796,-0.276886,2.127149,24.93706,13.466292,0.043075,0.126246,0.240154,2.550383,26.752487,15.911299,-9.82728,0.000615,-0.413277,2.647089,1257.891822,0.08001,0.327659,0.001843,-0.133573,2.216109,41.957038,0.217409,0.100672,0.005702,0.628591,3.535662,13.013867,0.688979,0.002384,0.000558,0.553505,3.459703,1.16805,0.068516,0.012539,0.000192,-0.147341,2.50051,1.605172,0.025036,0.014044,0.000177,0.019612,2.358069,1.824597,0.021485,-9.803407,0.000784,-0.123472,2.585012,1254.836068,0.102252,0.378509,0.002554,-0.19962,3.273697,48.456814,0.320424,0.342591,0.010509,0.530017,3.857727,43.889929,1.313405,0.008219,0.001094,0.354957,2.373492,1.981499,0.13719,0.016893,0.000261,0.20563,3.367166,2.166895,0.033638,0.006409,0.000097,-0.033171,2.859124,0.879969,0.010948,wash-carrot--
36812,8.618712,0.023975,0.121147,2.199335,1103.195132,3.117147,0.489026,0.05009,-0.579039,3.374683,63.403322,4.897319,-4.585004,0.042937,0.018517,2.783261,586.881515,5.566056,-0.014573,0.012182,-0.450027,2.173826,7.877867,1.57469,0.0147,0.001875,-0.074963,2.588133,2.010477,0.24301,-0.002462,0.009105,0.311566,2.788277,7.782633,1.178764,-6.586493,1.081984,-0.035599,2.636811,843.072661,140.665884,6.491788,1.936836,0.508184,2.63685,831.036425,249.544102,-1.148855,12.035498,0.230814,1.856682,287.892766,1517.081432,0.088296,12.378752,-0.192642,1.606081,289.910185,1588.889247,0.065354,0.140132,-0.088251,2.376737,23.165627,17.859021,0.059498,0.074956,-0.491705,2.707813,18.397371,7.793484,-7.017582,0.537981,1.183019,4.738631,898.316117,68.090765,-4.972261,1.482022,-0.020009,2.606514,637.245902,176.665126,-4.687157,3.799254,-0.862831,2.990968,608.282963,334.343285,0.117716,9.813787,-0.384243,2.201474,232.311405,1261.492582,0.00267,0.139955,-0.316583,2.07789,27.379002,17.631145,0.006687,0.176202,-0.045561,1.873111,23.789767,20.493878,-9.828051,0.000653,-0.457686,2.6369,1257.990542,0.084107,0.32885,0.001789,-0.133523,2.198797,42.09286,0.232649,0.097761,0.006426,0.379956,2.961382,12.520634,0.832695,0.001688,0.000633,0.479862,2.873157,1.345931,0.080104,0.008803,0.000233,-0.430128,2.396243,1.138215,0.029872,0.012386,0.00015,-0.119256,2.594945,1.625658,0.017421,-9.804649,0.000762,-0.216241,2.820109,1254.995086,0.099087,0.372688,0.002345,-0.274648,3.600594,47.708553,0.298573,0.327965,0.012352,0.339073,2.970639,41.979854,1.60574,0.004898,0.001223,0.146158,1.977072,1.784586,0.15244,0.013877,0.000267,0.002672,3.303122,1.816516,0.032505,0.008533,0.000114,-0.06267,2.740672,1.095523,0.014713,wash-carrot--
37079,8.688456,0.054353,-1.224013,5.114393,1112.14457,6.284813,0.516238,0.050902,-0.098429,2.626977,66.16149,6.444685,-4.609752,0.036578,-0.194263,2.871845,590.061066,4.515845,-0.010317,0.011504,-0.477412,2.22149,6.941909,1.191685,0.029223,0.005052,-1.22634,4.741932,3.960288,0.630147,-0.007601,0.00971,0.210766,2.499895,6.98288,0.937678,-6.569007,0.684873,-0.741938,3.04079,841.034509,83.68912,6.734808,1.62955,0.807233,3.437398,863.175097,181.28898,-1.540379,12.613891,-0.015096,1.803024,280.764974,1581.70638,0.166713,13.771018,-0.047904,1.49051,301.490815,1777.399779,-0.069206,0.068188,-0.142839,2.388955,14.292715,6.87024,0.091882,0.065177,-0.475149,2.883472,15.237661,8.356127,-7.244386,0.723443,0.682111,2.822138,927.303721,93.41278,-5.40688,1.783102,-0.09192,2.151219,692.082569,231.837158,-3.785206,4.854583,-0.01464,1.837199,485.01125,623.479694,0.48426,13.907573,0.027866,1.701628,216.212569,1637.534114,-0.003896,0.209854,0.004651,1.93449,28.019116,26.515123,0.074847,0.179766,0.148939,1.673431,22.526208,19.863627,-9.826032,0.001039,-0.007336,2.894986,1257.732115,0.131881,0.326483,0.002087,0.024005,2.313948,41.794218,0.265612,0.12458,0.01179,-0.456446,3.820464,16.031865,1.489669,0.003483,0.000852,0.344039,2.41357,1.965461,0.099403,0.012282,0.000756,-2.030067,6.985601,1.795963,0.086299,0.016512,0.00031,-0.870982,3.750165,2.136469,0.038789,-9.804038,0.000718,-0.0105,2.340508,1254.916835,0.092917,0.388828,0.003668,-0.377655,3.074584,49.792762,0.441056,0.334969,0.012148,0.68306,2.771025,42.88218,1.571302,0.002048,0.000962,-0.199312,1.931741,1.894567,0.12103,0.011694,0.000251,0.074623,2.975288,1.497105,0.032673,0.013199,0.000127,-0.136349,2.672522,1.69468,0.016201,wash-carrot--
37346,8.794306,0.070409,-0.489954,2.983396,1125.681486,8.784401,0.499242,0.05775,-0.12195,2.364638,65.72018,3.770487,-4.494154,0.1232,-1.569655,5.10313,575.405399,13.223125,0.031718,0.024545,-0.646411,2.167435,12.088393,3.017683,0.140847,0.033532,-0.929034,2.329244,20.140336,3.081054,-0.007711,0.009859,0.157185,2.524408,7.865434,1.228452,-6.228729,0.942365,-0.276066,2.131083,797.861723,107.740922,6.657632,1.861487,0.534897,2.715358,852.458327,234.438169,-0.412033,14.53375,0.34014,1.805851,210.212036,1730.579672,-1.103976,10.110367,-0.825095,2.530901,223.949935,835.536097,-0.207787,0.171668,0.582107,2.574853,32.166856,22.135625,-0.005769,0.065067,0.983538,3.993149,15.133012,7.845334,-7.29092,0.865761,0.39607,2.213109,933.271271,111.59707,-5.830845,1.515914,-0.505257,2.435537,746.940622,183.073804,-3.44133,3.080776,0.222426,2.136312,441.15768,391.31154,-0.254078,10.292541,-0.204841,2.234557,215.368768,1154.970007,-0.10635,0.151763,-0.32168,2.937011,21.488469,15.346094,-0.088565,0.120709,-0.550124,2.673225,27.922789,14.157989,-9.823481,0.001116,0.020478,2.882718,1257.405608,0.144915,0.35192,0.00657,-0.788775,2.624722,45.135779,0.725596,0.088207,0.025495,0.469947,3.005034,13.112003,2.609817,-0.009954,0.001085,-0.091588,2.119652,2.047732,0.134086,0.036865,0.002386,-0.777079,2.123771,4.986947,0.268886,0.028501,0.000476,-0.436432,2.356709,3.662945,0.060144,-9.801931,0.000915,0.489971,3.209856,1254.647239,0.117711,0.39648,0.004641,-0.283066,2.403932,50.780233,0.55462,0.335071,0.012525,1.085055,3.676003,42.996481,1.482363,-0.010986,0.00081,-0.374381,2.47736,1.419525,0.104741,0.026264,0.000591,-0.775013,2.913468,3.543161,0.056994,0.004387,0.000448,0.59289,2.356628,1.326866,0.036529,wash-carrot--
37612,8.961868,0.121425,-0.603299,3.094982,1147.119316,15.784312,0.429119,0.098162,0.276384,2.43132,55.992929,10.891118,-4.021194,0.702891,-1.0143,2.913855,516.20323,67.02286,0.125164,0.025799,0.024135,1.791093,16.021638,3.354502,0.223282,0.037944,0.032489,1.459003,28.866902,4.672685,0.018886,0.007963,0.441198,3.194842,6.027567,0.969436,-6.533048,1.703448,0.154603,2.048961,837.076078,199.033547,6.541694,3.383524,0.235374,3.393881,838.222106,416.628412,0.962939,15.088666,0.491612,2.224601,271.995642,1877.276557,-0.042119,8.553968,-0.329744,2.18305,170.62368,650.692429,-0.186168,0.22217,-0.305985,4.339711,38.536118,14.342662,-0.051966,0.194958,-1.036021,5.597783,21.71608,25.339396,-7.050863,1.010004,0.577403,2.058248,903.463351,104.053535,-5.958405,1.499293,-0.823514,2.642276,763.563914,173.443129,-3.370091,2.409477,0.506212,2.717421,435.550047,255.853712,0.30868,7.74701,-0.10869,2.955964,163.835267,1005.877083,-0.033051,0.129132,0.020572,3.633494,17.333137,15.309123,-0.117984,0.110527,-0.987572,3.252569,18.334069,14.345929,-9.82074,0.001641,0.354885,3.74708,1257.054997,0.204558,0.413141,0.011461,-0.417638,2.58234,52.958625,1.362014,-0.010664,0.048366,0.081584,2.012561,14.579344,5.169805,-0.028728,0.00171,-0.086887,2.083456,3.788437,0.209206,0.051542,0.002231,-0.135905,1.713331,6.966563,0.210581,0.035949,0.000379,-0.06109,2.146383,4.681868,0.037512,-9.803523,0.001763,0.84409,4.798547,1254.85109,0.2253,0.373296,0.009827,0.880767,4.575455,48.03919,0.887249,0.285429,0.020155,0.591945,2.208576,36.956467,2.128998,-0.033015,0.00231,1.327805,4.684212,4.424028,0.273177,0.031118,0.000616,-0.294675,2.36394,4.086118,0.066912,0.001484,0.000456,0.304027,2.0502,1.687973,0.052341,wash-carrot--
37879,9.099405,0.143837,-0.320677,2.413926,1164.723876,18.704177,0.266761,0.106476,-0.074018,1.876655,34.528205,13.429255,-3.409885,1.224651,-0.064516,1.4701,436.465731,159.249727,0.141712,0.021447,-0.015034,1.826937,21.432051,0.720491,0.241025,0.033314,0.197067,1.843833,34.644453,0.388349,0.011386,0.014062,0.791268,2.85793,5.708989,1.595505,-6.259307,3.598625,-0.735888,3.18391,801.25754,466.282134,6.874573,3.253336,0.298546,3.714076,882.877414,341.415119,0.425471,15.290144,0.187845,2.003258,287.143622,726.723957,-0.019212,8.775626,-0.470305,2.641149,227.481849,1098.500095,0.161432,0.8154,-0.938505,3.285765,65.664724,95.19505,0.004899,0.437468,-0.682601,3.15116,45.85123,55.305026,-6.770097,0.963494,0.761963,2.329685,866.68248,122.255783,-6.304146,0.729516,-0.795732,3.501972,807.179611,88.499321,-3.112721,1.463845,0.019511,2.488325,398.428365,190.357371,-0.328977,6.077065,-0.404152,3.80775,167.493701,790.283239,0.026674,0.146088,0.067361,3.101355,24.775848,16.234783,-0.089162,0.080768,-0.807605,2.774256,18.854137,6.928167,-9.820346,0.002108,0.166151,2.993181,1257.004434,0.267802,0.491423,0.020738,-0.18604,2.463061,62.905261,2.69054,-0.149554,0.087362,0.039198,2.435075,21.397674,11.319882,-0.040456,0.00195,-0.204371,2.588637,5.546613,0.190894,0.064294,0.00175,0.393176,2.53645,8.538711,0.145298,0.041635,0.00035,0.700448,3.936289,5.370649,0.038502,-9.798088,0.002422,0.446582,4.008835,1254.155442,0.307792,0.346771,0.015831,0.755228,3.154046,44.390394,2.053702,0.261193,0.034212,0.186851,1.843833,33.858469,3.99394,-0.033887,0.004819,-0.41796,3.792389,5.297113,0.479945,0.042309,0.00074,0.020541,1.964274,5.432665,0.093232,-0.001447,0.000425,0.020003,2.140469,1.173478,0.034423,wash-carrot--
38146,9.204252,0.160593,-0.361095,3.035211,1178.144303,20.888164,0.095649,0.079503,0.131122,3.023919,14.787996,9.246743,-2.800663,0.836841,0.546408,2.185784,361.116366,78.760778,0.14534,0.024589,0.421101,2.371591,18.800323,3.080588,0.155385,0.085156,0.661337,2.355142,23.217682,10.282181,0.016076,0.013254,0.907105,3.257321,7.294141,1.511451,-6.384845,5.270932,-0.494336,2.331563,817.309628,684.256481,7.176403,4.496712,0.112452,2.889704,918.764022,579.38484,1.116906,10.085452,0.082855,2.303591,216.346107,1286.232114,-0.464659,9.157416,-0.598242,2.820014,229.970283,407.441374,0.097728,0.980117,-0.68017,2.72788,77.891865,33.626441,0.090784,0.600521,-0.418798,2.001232,63.875325,78.025617,-6.446456,2.59435,-1.507482,9.057333,825.615924,325.260272,-6.775239,2.90804,2.291375,9.915359,868.126587,353.497482,-3.867375,3.62436,1.516994,5.63628,495.058968,470.743078,0.799834,8.570601,-1.595676,4.610129,212.431674,564.639059,0.163181,0.167785,-1.5387,5.193485,20.888135,21.817774,-0.28193,0.239394,1.587347,5.247788,41.322101,24.696801,-9.822633,0.002291,-0.209022,3.043402,1257.297041,0.296916,0.567692,0.013015,-0.704349,2.651876,72.730009,1.541282,-0.288792,0.050807,0.062658,2.854515,37.553502,5.911756,-0.035113,0.002733,-0.54794,2.753157,5.347222,0.222221,0.041607,0.004377,0.639748,2.225442,5.441893,0.549493,0.025387,0.001323,0.749414,2.171688,3.481228,0.147289,-9.8052,0.003521,0.339885,3.33337,1255.065654,0.457464,0.306077,0.022399,0.465749,3.002636,39.237266,2.840392,0.159074,0.056038,-0.211965,2.510514,20.379129,7.275467,-0.022379,0.007019,-0.483308,2.838049,4.774874,0.681171,0.050993,0.000618,0.195158,2.026057,6.596406,0.066007,-0.006096,0.000304,-0.02913,2.398868,1.133885,0.028844,wash-carrot--
38412,9.327609,0.329582,-0.27903,2.649429,1193.940615,42.61758,-0.014134,0.048283,0.513442,2.964072,8.548313,6.278394,-2.478346,0.81035,-0.295622,4.208215,318.34914,94.065492,0.066757,0.026867,-0.168128,2.181585,9.292425,3.349201,0.052305,0.08783,0.539006,2.521989,13.802952,9.298715,-0.002642,0.011816,0.687849,3.382418,6.32196,1.507225,-7.067174,27.543764,0.9714,6.079628,912.163227,3363.417058,7.071541,32.190944,-1.91914,10.976282,906.693938,4141.830915,0.487841,15.974157,0.059108,3.26379,202.665991,1675.459427,-0.099986,13.215852,-0.252967,2.32074,246.236912,1697.758974,0.449011,0.986205,-0.165731,2.303035,68.592119,128.229789,-0.072625,1.466062,0.518059,2.916017,72.019024,186.239087,-6.502353,24.934581,1.036451,5.78783,835.907605,3146.795826,-6.545807,16.783482,0.972517,6.802041,837.92436,2180.760648,-2.101168,18.725905,-0.945091,3.604158,372.475542,1381.181361,1.095818,10.33561,-1.168411,3.110821,247.45709,1334.03748,0.363942,0.484333,-0.476102,3.290598,47.163663,62.118987,0.005119,1.316671,-1.032582,4.571174,63.597941,165.37129,-9.818046,0.006551,-0.287717,4.05553,1256.7101,0.845601,0.569942,0.015579,-0.255979,2.543893,73.253428,1.327766,-0.279254,0.083899,-0.494358,3.217252,37.198806,9.226919,-0.005136,0.005668,-0.32406,2.17932,5.636921,0.737227,0.026639,0.004975,0.18475,1.84979,5.092479,0.419853,0.003744,0.001556,-0.070188,1.395546,3.176699,0.201429,-9.803671,0.005314,0.265809,2.562058,1254.870004,0.684901,0.293374,0.02937,0.09765,2.492747,37.553512,3.817822,0.102934,0.072996,-0.303346,2.349546,13.195821,9.483801,0.005147,0.00921,0.101159,1.938799,6.956009,1.174245,0.052049,0.001731,-1.103369,4.38795,6.670218,0.223415,-0.016936,0.001531,1.56164,4.461278,2.898223,0.140324,wash-carrot--
38679,9.374922,0.402984,-0.053106,2.18335,1200.059014,49.774489,-0.052329,0.090853,0.869802,4.355871,10.888163,11.789073,-2.46876,1.045735,-0.24629,3.421704,316.584073,130.13863,-0.034809,0.018747,-0.024419,2.600684,7.969451,2.38545,-0.001977,0.071284,0.461661,2.911048,11.347412,7.724936,-0.014734,0.011324,0.473997,3.21397,4.744091,1.357151,-6.643053,47.974387,1.030385,3.963704,850.663373,6228.924083,6.781362,54.470746,-1.586435,6.605502,869.063232,7054.195136,0.314054,18.039523,-0.03535,3.339637,192.399742,2343.427129,-0.10741,15.366388,-0.386645,2.091,188.903464,1434.829135,0.431512,1.171547,0.021981,1.948668,72.154902,118.125839,-0.148693,1.970379,0.394638,2.212488,107.88435,255.909334,-6.35337,45.818447,0.799435,3.575056,815.86466,5890.152461,-5.831757,24.688713,0.591392,4.24794,747.029748,3196.949738,0.113953,33.284506,-0.378771,2.360349,413.141874,4259.412868,1.390589,9.810587,-1.008718,3.003591,264.546413,667.712977,0.466594,0.805045,0.005065,2.660795,59.983521,104.190088,0.06565,1.940838,-0.511658,2.68921,93.832727,252.066008,-9.813338,0.008031,-0.34096,3.255945,1256.107289,1.042668,0.517353,0.028279,-0.001794,2.236011,66.259761,3.59658,-0.286662,0.098239,-0.204771,2.940628,37.28559,12.078052,0.028014,0.005612,-0.007529,2.387716,4.744767,0.57644,0.024866,0.005244,-0.004903,1.850396,4.871083,0.466098,-0.015353,0.001189,-1.01623,2.922319,2.658001,0.103918,-9.791975,0.006365,0.06432,2.380659,1253.373687,0.794844,0.226738,0.05004,0.205133,2.618979,29.96302,5.628209,-0.001157,0.104768,-0.477288,2.220363,16.419757,13.621812,0.036626,0.009235,0.390903,2.750391,6.261727,0.927429,0.083211,0.00423,-0.965873,4.269865,10.944481,0.449493,-0.049378,0.003676,0.530808,1.851387,6.486748,0.444422,wash-carrot--
38946,9.479524,0.461741,0.487343,2.876483,1213.384724,59.82623,0.085435,0.178393,-0.032857,3.590483,19.421666,19.108445,-2.775122,1.311546,-0.683422,3.215127,355.229141,170.392073,-0.052223,0.017818,-0.501739,3.767993,8.708821,1.822339,-0.010885,0.118605,0.298866,2.567356,19.041907,15.343107,-0.05661,0.012462,0.174975,2.950914,8.733735,1.2431,-6.452458,57.679525,0.765555,3.129205,828.916125,7421.331491,5.520379,61.550346,-1.650908,6.265691,706.756996,8000.826856,1.512596,20.287481,0.246831,3.4307,241.752927,2605.868823,-1.253251,11.56459,-0.99092,3.480557,186.178175,1362.142098,0.180525,1.118715,-0.376055,2.036173,84.424777,145.380122,-0.266508,2.958646,0.270316,1.899019,129.190667,382.216813,-5.706166,55.480488,0.8,2.92026,737.746268,7042.779964,-4.972944,28.349164,0.784568,3.79665,636.55379,3685.986873,2.174493,29.603494,0.341892,2.77661,384.329599,2734.931212,1.615812,8.772126,-1.110927,3.195172,208.64512,1128.645102,0.243934,1.363083,0.135412,1.970906,70.88873,177.238083,-0.031973,2.988541,-0.425045,1.990352,133.40722,388.093426,-9.822995,0.009274,-0.23062,3.297156,1257.343748,1.189425,0.337235,0.104413,1.328749,4.627386,43.849971,12.636001,-0.24473,0.147195,0.240459,2.783679,31.371289,19.096869,0.050797,0.006898,-0.00417,2.519021,6.595452,0.877548,0.076435,0.031867,-2.563661,10.667252,10.198722,4.01395,-0.009544,0.00663,-3.737718,17.159794,3.325263,0.713909,-9.789574,0.00734,0.064334,2.283503,1253.065632,0.949581,0.012452,0.187108,0.881246,3.456185,29.435596,23.006347,-0.292051,0.252588,0.353471,2.807273,39.680736,30.035005,0.056573,0.01601,0.921464,4.212113,7.242527,2.081558,0.111124,0.006289,-0.725224,3.417061,14.274606,0.79487,-0.062856,0.003973,0.267392,1.787587,9.001588,0.257991,wash-carrot--
39212,9.531068,0.586086,0.514524,2.600999,1220.021256,74.488065,0.459589,0.677196,-1.311817,4.960665,62.773429,80.440826,-2.786477,1.257378,-0.727199,3.483463,356.698596,163.182639,0.140235,0.17694,-1.691917,5.302113,25.944726,17.441215,0.191825,0.154292,0.533503,3.217646,28.400257,16.830643,-0.053767,0.019506,-0.493074,2.945985,9.49052,1.859044,-7.146297,71.757742,0.702393,2.533534,915.11867,9319.382265,4.858774,75.595066,-1.665773,5.580168,621.973505,9828.786838,2.162129,20.483311,0.665764,3.812931,277.28432,2658.804742,-0.047004,12.986226,-0.64286,3.019763,177.606156,1679.755785,0.349843,1.066093,-0.376464,2.220217,82.505995,137.677072,-0.194128,3.418976,0.316749,1.682174,145.207498,444.506405,-6.848877,63.554948,0.462599,2.16064,877.099414,8251.9116,-4.892727,25.965455,0.765447,4.266873,631.184481,3278.290804,3.963373,12.757263,-0.54428,3.104613,527.034919,1335.051194,-0.366574,6.444373,-0.360143,3.516896,131.429612,833.681222,0.043995,1.597318,-0.134083,1.657447,106.023228,206.383923,0.239177,3.219266,-0.22287,1.804755,147.532663,398.248222,-9.551644,0.314971,-1.615574,4.14637,1222.926588,28.685747,0.407474,0.286626,-1.074315,6.522587,55.864551,30.92622,-1.033322,2.940529,1.649458,4.495156,144.173163,330.116709,-0.544855,1.457802,1.696026,4.225084,88.998044,141.046996,0.401325,0.296406,-1.221923,2.940898,54.958754,32.484638,-0.080745,0.087738,1.029915,4.252652,15.998873,9.336663,-9.802916,0.010193,0.008445,2.018729,1254.777286,1.163884,-0.208322,0.215306,0.113651,2.219373,29.90133,26.044131,-0.673755,0.482166,0.328894,2.311778,86.548291,61.85832,-0.045526,0.065541,1.177744,3.560861,12.952264,7.453711,0.083458,0.019873,1.264717,4.662407,14.405402,1.102099,-0.024889,0.015944,-1.199349,3.827556,7.98175,1.223145,wash-carrot--
39479,9.570648,0.512188,0.588079,3.120731,1225.054829,66.139703,-0.035138,2.596543,0.861189,3.51241,103.649733,167.430215,-2.108646,2.184712,-0.422915,2.179641,276.815808,224.215729,0.692779,0.882894,-0.719108,1.890898,93.029944,102.26085,0.315772,0.139045,0.813033,4.034656,40.547802,17.914747,0.093363,0.125324,-1.175276,3.209964,24.108498,11.65983,-6.525294,49.37783,1.060147,3.844945,848.305565,6071.494958,5.588226,51.578247,-1.269952,5.732244,721.045391,6575.7163,2.13268,13.230372,0.236908,4.468471,274.436493,1707.797063,-0.054577,8.237135,-1.150371,4.730712,152.761317,1066.266448,0.452233,0.890575,-0.148758,2.475999,57.887903,115.815499,0.25804,2.741338,0.936625,2.635387,98.566142,335.349697,-6.499506,41.437364,0.614593,3.240459,841.010429,5147.264281,-5.384138,14.866981,-0.469921,2.695054,689.509314,1925.782946,2.574981,15.784538,-0.722968,3.37165,337.477781,1969.207964,-1.645752,5.082882,0.388033,2.138574,211.184085,657.402966,-0.670609,1.904941,-0.497112,2.19738,95.315108,220.451842,-0.100408,2.320741,-0.643522,2.697843,110.512111,267.07266,-9.594299,0.741224,1.235861,9.605754,1228.185756,91.882882,0.652917,1.925014,-1.297489,7.984222,84.394817,248.146155,-1.668773,3.935268,0.815023,2.526009,213.733822,510.848327,-0.804638,1.408804,1.217392,3.21612,106.110672,172.843784,0.336003,0.370879,-0.822789,2.838151,56.465572,26.97788,-0.157765,0.106529,0.398737,2.753901,21.301535,13.122729,-9.678582,0.521719,-1.499661,7.188293,1239.042991,60.587201,-0.255697,0.772078,-0.163614,5.769875,40.483128,91.393273,-1.467406,1.846211,1.70953,5.732379,190.798263,222.269563,-0.590007,1.007918,1.568555,4.446006,88.360518,97.686371,0.126599,0.17644,-1.802481,7.111306,20.736531,21.020796,-0.037284,0.175035,1.684258,6.651702,19.973234,20.172041,wash-carrot--
39746,9.347837,0.626262,0.072607,2.212481,1196.748576,72.870806,-0.508914,3.338672,0.130873,1.962052,147.605833,420.385403,-0.931532,4.679945,-0.149389,1.72666,175.208971,592.197249,1.183113,0.789351,0.210124,1.43185,153.766652,91.371032,0.33364,0.134686,0.924936,4.329515,49.559022,7.477599,0.06344,0.137067,-1.180382,3.11102,24.546755,9.305538,-5.826255,30.698979,1.451706,6.036691,752.364549,3835.4689,6.656354,31.24266,-0.267019,5.804217,853.191137,4030.832932,1.212711,9.97165,-0.425181,4.633789,166.95594,1236.734406,-0.125119,5.48075,-1.290569,7.849822,95.364964,690.563342,0.74754,0.807488,0.187637,2.248281,95.901189,104.344395,0.67291,2.128113,1.758022,5.069699,86.262793,276.366061,-6.051445,22.414479,0.835597,3.887511,789.971368,2533.258329,-6.588879,8.980978,-1.147612,3.894932,844.973044,1125.031214,0.74389,10.11445,-0.998992,3.082259,197.966197,1252.197472,-1.888808,4.005999,0.622452,2.340374,264.930837,334.608049,-1.086472,1.210718,-0.981088,3.373166,140.180729,152.501614,-0.447147,1.969731,-1.246642,4.095864,71.66188,226.61011,-9.523849,0.727355,1.512764,10.432859,1219.145842,90.977659,0.923377,2.011095,-0.707586,6.606271,120.274858,253.635346,-2.146357,3.343984,0.372552,2.61394,283.011992,361.546435,-0.902119,1.269464,1.257304,3.40076,135.412467,85.658763,0.310759,0.388656,-0.845331,2.747743,47.99111,46.984325,-0.188907,0.10279,0.146974,2.839451,28.683212,9.587529,-9.670259,0.730298,-0.987716,4.452361,1237.795806,94.855501,-0.256011,1.098185,-0.200049,3.672017,37.828344,137.137061,-2.027464,1.998528,1.076331,3.41931,260.890285,248.515644,-1.427272,2.084191,0.356583,1.472231,183.846632,264.311489,0.197709,0.281956,-1.182785,3.529621,31.889514,34.301987,-0.055611,0.210695,1.453618,4.919579,24.353694,25.487055,wash-carrot--
40012,9.464119,0.743489,-0.30431,2.114954,1211.718966,84.700207,-0.633942,3.807981,-0.253633,1.89571,169.695877,142.59033,0.376856,3.496831,0.445887,1.823202,150.365678,402.985941,1.598016,0.3521,0.875045,2.736991,208.466328,20.086576,0.322932,0.09181,-0.35428,1.994749,41.71487,11.438589,0.103098,0.121107,-1.187801,3.26433,28.430175,13.97118,-5.518998,21.750033,2.753718,10.726761,721.027166,2497.540527,8.081066,20.658321,-0.300132,10.727652,1039.731107,2510.60091,-0.313156,7.38987,-0.132091,2.968174,183.155067,958.602642,0.477345,4.085495,-1.523273,10.390378,81.13758,486.057003,1.009292,0.47913,0.744183,3.468613,130.96492,54.981614,0.761293,0.779198,2.065629,8.737036,105.335761,75.932556,-5.495967,18.409577,1.315877,4.67175,708.411806,2283.561296,-8.204845,1.952509,-0.373578,3.103804,1050.256166,252.694002,-0.687081,5.157759,-1.982985,8.198964,124.242861,548.81568,-1.749239,4.073861,0.831806,2.389786,223.911101,529.671074,-1.218597,0.714311,-1.022104,5.524627,163.159822,56.522397,-0.571943,1.004431,-2.194257,8.404761,83.703121,104.493997,-9.822074,2.511622,1.918009,6.487812,1257.649023,309.690088,1.168089,2.025169,-0.352487,6.447866,149.82981,261.844061,-2.225166,3.218669,0.299954,2.737543,285.258442,414.609552,-0.902479,1.364739,0.995517,3.156013,117.101935,171.611838,0.620587,0.761322,-0.493114,1.996371,105.463324,22.608899,-0.366503,0.118257,-0.215209,3.213092,47.661029,14.254959,-9.717848,2.508517,2.120248,12.868749,1244.312255,309.29392,-0.481653,3.221979,0.554396,3.711393,76.919738,385.416278,-1.989318,3.811898,-1.566249,9.91209,269.112112,375.337955,-1.665208,2.130146,0.036556,1.473106,238.983116,91.566776,0.174756,0.295527,-1.186984,3.443777,40.168535,30.32506,-0.238675,0.326217,0.509451,2.132344,34.999856,42.405271,wash-carrot--
40279,9.371787,0.643513,-0.593166,2.48694,1199.588784,83.677428,-0.407137,4.744425,-0.192501,1.533542,172.855378,526.766978,1.332809,1.006585,0.823089,3.290196,182.671832,63.213837,1.483158,0.56035,0.840731,2.23795,191.494015,62.878575,0.132049,0.095987,-0.633943,2.563355,21.714607,12.141563,0.051383,0.134706,-1.29378,3.387885,26.939421,14.131554,-3.930759,1.614234,-0.19004,1.927271,508.828668,118.479935,8.740779,1.628823,-0.493507,2.450527,1118.826164,211.582869,-1.566943,3.553211,-0.547119,2.442585,209.091206,406.662494,0.27445,0.504559,-1.558732,5.546699,42.250053,56.863113,1.00221,0.319484,0.519483,2.203724,134.865469,14.048995,0.491479,0.550122,0.158782,1.494416,64.908296,67.480149,-2.521359,7.775619,0.203074,1.887964,323.166066,1006.755802,-8.669904,2.136806,-0.973979,3.521041,1110.2291,260.897939,-2.01628,1.264487,0.112621,2.000355,259.533879,152.519023,-0.854081,3.136536,1.962551,5.994406,119.620992,370.436101,-1.102874,0.715784,-0.096502,2.675532,141.29228,92.529815,-0.65926,0.334268,0.257412,1.39465,95.359817,12.153975,-9.826439,2.77178,1.485889,5.597511,1257.987299,352.316457,0.990216,3.057537,-0.102727,3.707447,129.022742,388.422354,-2.320785,3.743318,0.827133,4.369899,304.524321,415.489092,-0.59587,1.681676,0.754176,4.252589,80.043071,209.337756,0.067219,1.927396,0.719484,4.007618,70.214706,173.573696,-0.448097,0.072998,0.529569,2.576103,57.679955,8.901386,-9.649042,2.50359,2.256068,13.300542,1235.151458,322.640011,-0.662867,3.444414,0.275738,3.151978,90.747556,431.474682,-2.142447,3.727239,-1.840705,10.905389,278.815781,444.517955,-1.577291,2.381735,0.039812,1.390822,209.790867,258.094972,0.213028,0.274407,-1.169205,3.567017,32.802534,35.359253,-0.362446,0.277418,0.075718,2.443539,49.136912,31.913293,move--sink-counter
40546,9.283366,0.631792,-0.951269,3.198675,1188.711358,65.545403,0.697423,4.190585,0.422429,1.330861,163.069743,484.843288,1.695437,0.281353,-0.519219,2.350978,217.017481,36.575178,0.891579,0.810933,0.054689,1.288841,114.2426,105.021783,0.008888,0.050069,-0.706774,2.448721,13.638366,3.578624,-0.048394,0.045849,-1.179705,3.633349,14.161124,4.970668,-3.234531,0.941847,0.357793,2.291294,414.441065,116.944071,8.585457,1.224,-0.55741,2.949915,1099.5534,137.701336,-2.615638,1.52744,-0.688835,2.754526,336.731349,178.08657,0.326789,0.53756,-0.905912,5.36247,53.459437,52.310316,0.727819,0.519234,-0.076611,1.352972,93.236964,67.295223,0.285336,0.484164,-0.506628,1.929294,58.547408,29.721146,-1.181628,3.302828,0.419468,2.057368,186.448282,240.823923,-9.227213,0.610518,-0.601416,3.64569,1181.158667,76.565385,-1.670115,1.570526,0.107098,2.135474,232.202382,73.774833,0.09057,0.236811,-0.452221,2.133676,24.295572,27.05024,-0.492945,0.540506,-0.11632,1.323467,63.155977,70.257236,-0.512506,0.460519,0.327422,1.438024,66.217259,58.596323,-9.637567,4.30565,0.872181,4.681434,1234.890508,509.649457,0.923791,2.525745,0.520639,2.960131,119.377917,324.35346,-2.506295,5.905695,-0.714891,6.581162,321.014072,765.807528,-0.49014,1.776328,0.953261,4.227348,75.275673,225.461695,-0.389647,4.079158,0.759005,2.599094,128.483254,480.648159,-0.384942,0.144112,-0.75704,3.79371,55.907758,7.661598,-9.729619,2.074798,3.029092,18.273469,1245.430238,268.273278,-0.90569,2.668858,0.196443,4.394713,126.084539,308.072805,-1.593128,2.981763,-2.236815,12.713802,204.283341,385.639893,-1.12241,2.368151,0.668996,1.725387,161.110156,223.575621,0.332558,0.253558,-1.283445,3.890831,51.546538,19.558421,-0.459928,0.109805,0.408832,3.199859,59.163352,13.730222,move--sink-counter
40812,9.737656,0.953336,-1.222097,4.324345,1246.944359,103.220417,1.024834,3.094232,0.709724,1.999845,191.58395,92.889763,1.472459,0.321119,-0.158532,4.122789,188.617092,40.942005,0.379401,0.653357,-0.913517,2.366918,59.697342,65.843463,-0.025662,0.041193,-0.729343,2.409342,11.531137,4.740186,0.090183,0.070963,-0.28528,1.723338,20.24527,8.248141,-3.004738,0.737044,0.465382,2.470858,385.611017,83.564118,8.388044,0.645598,0.116722,3.282935,1073.682669,83.50774,-3.557743,1.394669,0.291976,2.6005,456.451643,166.01055,0.291118,0.673244,-0.561391,4.063153,43.265653,83.960025,0.343455,0.433251,-1.189602,2.92749,53.422345,41.7188,-0.031668,0.136489,-0.495193,2.865127,22.878171,16.380852,-0.927775,2.166864,0.078626,1.695193,157.495824,111.885786,-9.566173,0.862566,0.269926,2.956734,1224.553438,108.929174,-1.264584,2.341527,0.203357,1.945728,169.157317,266.185165,0.354599,0.337061,-0.399043,2.116755,45.437447,43.761207,-0.118126,0.335447,0.714306,1.947142,35.184662,28.714025,-0.073141,0.272853,1.324482,3.919327,31.804007,30.920973,-9.93676,5.718709,0.893285,4.334102,1272.718725,710.758791,0.735309,5.082026,1.392413,7.715899,102.191413,653.352599,-2.595701,6.317095,-0.710482,5.92111,351.087376,617.09833,-0.514734,1.995879,0.787809,3.403488,101.447016,257.168977,-0.134279,4.546037,0.897518,2.542436,142.058989,275.489434,-0.209226,0.33313,-0.566748,2.047504,44.38381,38.254879,-9.922011,6.233258,1.376153,5.718774,1270.022917,810.34829,-1.164095,4.958881,0.012493,4.425943,152.570886,627.765353,-2.007625,7.237435,1.051656,8.608174,261.167116,906.668585,-0.459814,1.088795,1.393322,4.825141,66.587094,126.203646,0.626557,1.005227,-0.84146,3.18434,81.097083,128.41931,-0.502169,0.160045,-1.11043,6.440077,64.415741,20.5341,move--sink-counter
41079,9.480415,0.996244,-1.454422,5.264835,1213.953941,111.795014,0.701747,3.336452,0.270796,1.410916,150.63936,431.832148,1.180285,0.33269,1.369011,4.456895,151.404379,41.711145,-0.121778,0.099459,-0.772569,3.667113,19.293208,10.896157,-0.125756,0.070778,-0.468327,2.541244,24.472388,3.809937,0.031132,0.108097,-0.001995,1.863286,27.779573,2.060879,-2.996026,0.492435,0.894169,3.517406,385.374417,41.050526,8.185967,0.724669,0.087158,2.406963,1048.371564,75.358721,-4.077536,1.013053,0.212554,2.480072,522.086344,129.048277,0.10805,0.314522,0.796757,3.815282,33.015394,38.840045,-0.118549,0.094488,0.344921,4.726767,16.323999,12.269608,-0.123638,0.093981,-0.472932,3.200566,29.394796,2.480838,-1.145891,2.200217,-0.241228,1.7429,154.646842,247.980491,-9.071361,2.172838,-0.327775,2.240105,1163.699604,187.881161,0.029712,5.68941,-0.008036,1.979131,196.176352,739.475944,0.61478,0.298918,0.324456,2.381924,79.679482,36.387955,0.216205,0.066282,1.369213,5.47195,27.776934,8.532443,0.220694,0.040983,0.473427,1.848123,29.52524,4.158976,-9.601912,3.993586,1.185168,7.450879,1229.256362,511.054313,0.823512,4.842837,1.639182,8.667504,105.99307,627.837373,-2.724365,5.700424,-0.841502,7.236866,348.724346,741.178349,-0.426044,2.036913,0.919786,3.49048,81.963433,264.869387,-0.45857,3.670562,0.966025,2.789435,124.109175,477.025104,0.021607,0.275449,0.159153,1.832156,35.287617,28.749546,-9.260578,8.348857,0.463411,3.863356,1188.161684,979.961733,-1.502591,4.36597,0.099481,5.237377,205.019916,487.688005,-3.218834,7.361104,1.14022,3.853714,417.379137,886.508423,0.04206,1.062901,-0.131399,3.16241,60.740726,80.109236,-0.350129,5.217726,0.729216,2.544108,148.141595,362.00651,0.186521,1.37038,-1.275234,3.289246,77.065775,126.164012,move--sink-counter
41346,9.567842,1.024044,-1.231717,4.570487,1224.70658,132.275866,0.515374,4.019929,-0.269884,1.631708,169.448061,136.039352,0.845864,0.708904,1.0971,3.584692,109.939506,86.453579,-0.282671,0.034253,0.027727,2.10303,36.234925,4.406211,-0.122066,0.133308,0.312217,2.226057,25.162852,17.328208,-0.107235,0.237812,0.282437,1.638634,41.172325,27.259759,-3.349663,1.501288,1.024816,2.701391,432.821792,139.651941,7.942331,0.75735,0.262587,2.124693,1016.627745,98.190314,-4.199652,0.923464,-0.098872,3.053886,542.331639,38.210526,-0.170962,0.51237,0.231732,2.204718,42.141983,46.040838,-0.422183,0.188361,0.989022,2.458024,55.000848,22.828992,-0.305142,0.281959,0.490102,2.436869,42.62717,32.038894,-2.619597,2.742061,0.423311,2.430423,335.597554,353.547348,-8.759339,2.154547,0.190422,2.223094,1121.655646,263.780111,1.572775,2.847188,0.200703,1.518519,204.015299,352.890324,0.670199,0.257316,0.066042,2.043311,88.559767,25.782381,0.367637,0.049951,-0.033876,2.145118,48.139644,4.860167,0.344143,0.020701,-0.663258,4.385147,44.065118,2.672052,-10.025506,4.288624,0.885451,6.024864,1283.307586,555.979584,0.904475,4.310561,2.062657,11.079484,116.455296,558.058774,-2.128648,6.833362,-0.801466,4.521563,284.862506,778.896857,0.129652,0.996606,0.712688,3.853308,64.495591,124.370679,0.106223,3.200436,1.579336,4.770412,91.308066,373.001963,0.329356,0.15688,0.727623,3.278178,42.846446,19.473735,-9.402942,11.191632,0.39653,3.029987,1206.749756,1333.904614,-1.251693,8.972683,-0.635463,5.634267,171.484556,1107.408018,-3.233488,9.399853,0.281365,3.851715,437.415766,904.363209,0.211601,1.508182,-0.077376,2.374167,75.923093,195.994296,-0.175644,5.537451,0.845713,2.507343,184.32271,601.976789,0.10851,1.503692,-1.190595,3.13712,79.051819,134.336339,move--sink-counter
41612,9.38227,1.120098,-1.339169,4.684643,1200.934256,145.510021,0.692394,4.767079,-0.219703,1.410519,168.36317,560.316356,-0.05186,2.39522,0.797826,2.621981,99.634345,269.981677,-0.322066,0.058107,-0.123027,2.004724,41.511765,7.184858,-0.40666,0.282422,0.065415,1.700128,53.266393,34.701288,-0.169475,0.213386,0.077514,1.708565,41.808913,7.470845,-4.663536,5.170139,0.651221,2.273442,599.48613,623.889494,6.972024,2.783995,0.675901,2.456776,893.166391,340.902694,-3.55402,3.642512,-1.145641,3.868655,459.646581,405.047447,-0.703297,1.311321,0.28344,1.863245,95.284073,155.03704,-0.360032,0.273186,0.261539,2.461721,61.044042,10.084355,-0.581146,0.276429,0.049751,1.665987,75.896368,32.343638,-4.24741,4.503438,0.362138,1.674878,546.975353,528.400371,-8.165431,2.132679,0.857268,3.164531,1046.321106,239.332579,2.440796,1.746645,1.053743,2.564471,319.632787,154.788858,0.775112,0.244441,0.38861,2.311975,100.743028,26.933798,0.434228,0.054469,0.537756,2.220714,56.140874,6.090988,0.385433,0.024639,-0.520073,3.399619,49.336441,3.202468,-9.838384,3.068085,1.710928,8.492663,1259.31394,398.914879,0.744383,3.752856,2.245159,13.243219,95.622013,487.046857,-2.428671,4.897605,-0.370734,2.470454,335.427885,384.913473,0.351683,1.308588,0.411544,2.74903,68.261619,128.361442,0.163382,1.800343,0.58408,2.535612,93.270456,200.392375,0.171752,0.370921,1.071421,3.13091,39.231203,40.128297,-9.442556,11.14275,0.359975,3.036314,1210.864053,1363.861639,-1.084757,9.201591,-0.461539,5.24558,148.790959,1151.107615,-3.259049,9.237163,0.288943,3.94704,420.106342,1161.98318,0.348982,1.402661,0.217223,2.729875,72.979841,129.523606,-0.350127,5.233934,0.726929,2.523614,167.362676,500.847524,0.205615,1.403795,-1.117287,3.163212,89.201671,157.218217,move--sink-counter
41879,9.098297,0.439885,-0.873769,3.099232,1164.585349,57.07631,1.444611,4.036307,0.422002,1.496106,212.705195,349.425902,-1.399402,4.681564,0.162619,1.596143,180.248782,602.381503,-0.19944,0.120297,-0.350787,2.074862,30.789537,10.94163,-0.529655,0.214583,-0.195935,2.067,69.97247,23.142874,-0.144394,0.242483,-0.015057,1.711555,35.81813,21.780474,-6.391167,6.722591,-0.103819,1.587694,818.343362,867.133684,5.607701,3.484064,0.123692,1.509315,718.470704,437.472152,-1.782491,7.638507,-0.346806,1.575607,230.547339,976.030234,-0.887949,1.077858,0.283573,1.76517,134.896802,56.360459,-0.338535,0.287957,0.30721,2.307678,45.476206,35.854011,-0.617328,0.23173,0.228425,1.481044,88.07539,6.109649,-5.578019,5.774967,-0.308626,1.828861,715.213827,723.144727,-6.853167,2.200044,-0.459544,2.213852,881.655997,161.826761,3.396965,0.450218,-1.078898,4.235957,436.189778,39.521472,0.64183,0.349215,0.841787,2.934238,82.302095,45.028635,0.542988,0.026589,0.663614,2.297926,69.925477,2.521222,0.450363,0.055043,-0.749825,2.856593,57.713074,7.035331,-9.550069,2.061986,0.696763,4.169265,1222.531327,263.367772,0.448155,2.339934,1.047573,3.237099,67.797278,303.91676,-2.07107,5.930277,-0.411913,2.402125,289.079004,560.197186,0.32487,1.178253,0.027663,2.342622,67.2196,108.936168,-0.181765,1.554918,0.161325,2.555684,106.170537,201.50095,0.023021,0.335468,0.799342,2.636924,45.821687,43.210011,-9.254757,6.595755,-0.153104,4.399098,1187.050814,765.730718,-0.96504,6.452588,-0.692388,8.582899,135.818612,788.4408,-2.433366,6.277117,-0.017058,3.615878,316.163821,769.487075,0.488331,0.854495,-0.586393,2.903301,62.732906,110.664612,-0.726761,3.663921,1.219471,3.056844,133.983948,328.850329,0.290591,1.231236,-1.245461,3.564285,69.218011,106.012095,move--sink-counter
42146,9.12339,0.279842,-0.940438,4.187322,1168.022529,27.917142,1.831365,2.413648,0.476897,2.085077,253.81564,163.501859,-2.673125,3.903389,-0.723946,2.16287,349.340193,428.771671,-0.233929,0.140727,-0.274311,2.043511,36.526284,11.358002,-0.423347,0.273136,0.172119,1.539646,64.382561,16.330247,0.040468,0.29097,0.599187,1.802614,42.563684,31.399905,-8.34631,4.525168,-0.357874,1.765366,1069.130347,561.235386,4.739235,4.202739,-0.331784,2.049617,610.618234,469.381983,-0.045696,6.648603,0.463575,1.658788,195.04587,758.786188,-0.71334,1.600798,-0.147973,2.062983,116.073586,126.637413,-0.333384,0.285166,0.30693,2.329863,58.938301,10.846851,-0.459672,0.402388,0.010248,1.566664,58.992531,52.035784,-7.134076,2.293347,-0.699118,2.854132,914.118567,270.501939,-5.991602,4.101114,0.045125,1.510759,766.934217,533.104486,3.657328,0.713016,-0.643662,2.475378,468.14993,92.552103,0.538233,0.36548,0.525351,2.401444,71.402413,41.93778,0.525663,0.033913,0.749792,2.427193,67.526051,3.894143,0.389962,0.079988,-0.531825,2.381395,50.748681,9.069473,-9.577852,2.072087,0.635134,4.077801,1226.675644,241.775951,-0.068525,2.261198,0.27857,2.447697,72.240979,284.354009,-1.820021,6.645306,-0.178006,1.914676,263.523198,623.305694,0.234863,1.17521,-0.211646,2.384379,59.807451,128.333034,-0.236814,1.522794,0.039466,2.643231,84.676002,98.786295,-0.006238,0.323388,0.708779,2.666316,35.600442,21.943754,-9.840763,2.735659,0.795597,14.177926,1259.630389,355.232994,-0.270374,4.618714,-0.797967,13.800511,80.267492,599.876528,-1.359287,2.463642,-0.686975,11.379432,175.571865,311.602976,0.250865,0.484259,-1.371016,7.15171,34.801847,60.112861,0.288971,0.166537,-1.582829,5.440599,42.511614,14.688355,-0.184514,0.118964,1.88862,6.213219,26.045621,13.55562,put-carrot--cutting_board
42412,8.995769,0.119496,0.24605,3.019342,1151.543901,12.413281,1.284256,2.323529,-0.063786,1.391576,164.445452,301.860546,-3.747422,1.049613,-1.463254,3.951377,482.866154,87.65271,-0.385132,0.24239,-0.263402,1.693462,56.598967,19.246503,-0.312887,0.295805,0.537519,1.683377,44.164938,35.954601,0.28744,0.069555,0.832215,3.243141,41.816669,2.776052,-9.799209,2.305294,-0.382932,2.719218,1254.469354,293.025327,3.310963,2.384378,-0.265576,2.977786,423.996194,307.462352,0.986723,2.26363,0.724529,2.600373,168.522593,96.758751,0.059997,3.095839,0.182514,1.620836,151.025536,399.567393,-0.390682,0.393282,0.731991,3.166697,54.10494,44.374008,-0.669958,1.042746,0.997842,3.086117,113.258098,48.715102,-7.948411,0.704003,-0.02156,2.045648,1017.689802,82.100905,-4.583335,3.388713,0.551164,2.287596,587.99469,415.94532,3.928419,0.662322,-0.301375,2.244896,504.458522,60.212918,0.587993,0.32355,0.750399,2.942366,77.127053,37.565803,0.438158,0.039824,0.328063,2.113342,56.144117,5.072602,0.279408,0.103318,-0.798363,2.49361,36.809002,12.232814,-9.427893,1.054806,-0.652003,4.143351,1207.336649,115.485369,-0.261554,1.654166,0.228769,3.440283,56.873376,190.665464,-1.540555,4.64895,0.185986,2.309838,215.644635,483.646316,0.039157,0.8586,-0.455575,3.695797,46.036793,87.532687,-0.52634,0.771461,1.17772,2.927642,73.478185,86.661736,-0.151812,0.205806,1.194625,3.043665,30.536954,21.673504,-9.668991,0.03358,-1.252443,5.610681,1237.635503,4.184173,-0.218537,0.228508,0.948074,3.726881,29.717297,28.119757,-1.38836,0.485224,0.860116,3.851648,180.003749,50.07674,0.155345,0.037942,1.031994,3.346502,22.073958,3.475377,0.162054,0.014653,0.059117,1.668379,20.809608,1.861432,-0.057876,0.012776,0.038176,2.214185,11.302712,0.504686,put-carrot--cutting_board
42679,9.192665,0.074042,-0.436463,3.785682,1176.749943,6.312003,0.773157,1.334241,-0.471265,2.186805,133.204701,47.310717,-3.879819,0.546556,-1.028821,3.100063,497.618311,55.279743,-0.488526,0.291001,-0.361601,1.739773,67.603791,27.36146,0.018636,0.091704,1.574051,4.889133,16.420522,9.437417,0.309994,0.042498,-0.032315,2.009075,39.716072,5.47972,-10.078924,2.738743,-0.86729,3.665226,1293.052355,235.186823,3.219922,2.520751,-0.600583,3.343057,418.394707,245.454202,0.894425,4.007299,1.5549,5.497214,128.804699,508.754227,1.281548,2.752145,-0.087837,2.301406,169.864887,326.984247,-0.782915,0.701261,0.705055,2.357585,101.122891,88.278996,-0.861322,1.531626,0.667138,1.914485,110.261042,199.119353,-8.583968,1.094631,0.308486,2.865953,1099.124211,129.240254,-3.382612,1.220811,-0.015075,2.471829,433.683416,148.995335,4.087916,0.598419,0.069064,2.447805,523.325127,76.619346,0.44723,0.266717,0.444535,3.089655,57.599656,34.039901,0.32628,0.060671,0.537892,3.215658,41.918473,7.687208,0.187732,0.097287,-1.479651,3.978135,27.048582,10.202996,-9.687229,0.732551,-0.697441,4.977648,1240.184315,86.634408,-0.755505,3.649378,0.289936,5.451445,97.07625,473.449212,-0.89272,2.717173,0.398255,4.152139,141.190462,244.151456,0.5126,1.636715,-1.778259,6.103276,75.653596,190.318303,-0.002992,0.191869,-0.325348,7.831437,21.318617,24.397555,0.034618,0.06771,0.602911,5.288126,12.625283,8.548034,-9.624284,0.04514,-1.53093,5.603633,1231.9163,5.556423,-0.504204,0.416403,0.643865,2.372513,71.006156,40.23801,-1.734922,0.651909,0.270227,2.651552,222.316224,83.033584,0.187269,0.058368,0.245172,2.814485,24.88858,6.877671,0.120364,0.032508,0.590977,2.028421,20.13765,1.558203,-0.00724,0.016209,0.311886,2.114208,9.193713,2.007512,put-carrot--cutting_board
42946,9.200929,0.090709,-0.413787,3.309464,1177.719777,11.763171,0.48122,0.842606,-0.529783,2.36462,70.865893,104.956138,-3.233648,1.271515,-0.37746,1.660689,414.429061,158.491061,-0.424384,0.410797,-0.629503,2.124608,70.851003,20.576378,0.186543,0.015508,0.977158,5.067254,24.399625,1.617197,0.331569,0.050205,0.018465,1.769106,45.907979,1.666025,-9.497225,4.752466,-0.404618,1.79637,1217.777267,535.604355,3.015632,2.671159,-0.860742,3.3753,386.15235,345.4862,1.974396,10.152856,0.088032,2.793405,326.274781,644.21774,1.342843,2.419486,-0.312768,2.230546,200.781914,143.670699,-0.70016,0.850111,0.505589,2.17011,111.014252,42.40928,-0.737223,1.765425,0.654196,1.812071,142.830055,47.090912,-8.989087,1.026391,0.237614,2.44553,1150.610937,133.18159,-2.838268,0.864737,-0.515835,3.131399,364.750891,95.664674,3.866611,1.03654,0.755316,3.49049,495.086707,132.273555,0.237418,0.578703,1.832723,6.648291,45.192789,63.962625,0.015574,0.225288,1.404396,4.243868,23.534757,20.572028,0.070578,0.025193,-1.244098,4.270292,11.119238,2.609623,-9.795739,1.248264,1.650329,9.700022,1253.921996,159.668744,-0.659203,5.322204,-0.466923,5.309597,95.599056,691.211085,-1.097883,5.545927,0.35566,4.232741,141.201463,718.162655,0.291263,2.725887,-0.285238,4.353751,79.814436,290.021135,0.366229,0.72812,-1.435633,4.141673,47.849792,94.187321,0.039299,0.058724,-0.149022,3.879724,12.09175,6.833742,-9.597111,0.041032,-1.531388,5.601848,1228.449733,4.574633,-0.553936,0.35517,0.46541,2.528984,72.536044,42.469478,-1.935083,0.38695,0.801472,3.24166,251.919328,16.780983,0.166625,0.066416,0.141495,2.312879,27.078661,4.217911,0.080174,0.03758,0.089602,1.471769,16.818038,4.831289,0.072499,0.030594,0.181988,2.420081,14.359742,2.072358,wait---
43212,9.257878,0.117331,-0.475144,3.195281,1185.069199,12.967048,-0.243829,2.89129,0.427436,2.343469,135.98807,97.90735,-2.445387,1.457202,0.278917,1.812824,313.64104,183.219822,-0.157754,0.581761,0.115166,1.267665,65.462914,75.372559,0.201425,0.009647,0.160886,3.337236,26.170532,0.934327,0.344971,0.050623,0.220692,1.688818,44.203795,6.516009,-9.143184,4.241063,-0.046951,1.974494,1176.095928,336.631859,2.387211,2.205127,-0.946935,3.783539,320.501,138.294052,2.14267,10.475559,0.212081,2.674626,278.527504,1324.742264,1.230747,2.524388,-0.446982,2.212372,158.671307,322.556648,-0.532692,1.003498,0.714374,2.051507,76.487742,129.955535,-0.78514,1.671762,0.661133,1.84945,106.475653,213.447795,-8.756633,1.659595,-0.190415,2.33185,1124.230422,95.301393,-2.496702,0.717998,-0.092327,3.088605,319.579547,93.346978,3.977048,1.237053,0.564914,3.162377,511.500405,121.358951,-0.032005,0.689523,1.085355,3.539515,49.496924,89.659269,-0.118291,0.246805,0.835662,2.969872,37.730933,29.75352,0.157559,0.067177,-0.974388,2.592135,20.483072,8.531773,-9.796084,1.568592,1.590115,7.417261,1253.95797,201.608322,-0.354365,6.148774,-0.062101,4.022621,126.241327,778.789464,-1.680645,5.578776,-0.171924,4.30415,223.1498,669.575655,0.160716,2.87969,-0.449392,4.040229,102.830917,369.351856,0.306777,0.789631,-1.390523,3.943534,59.188138,71.545263,0.033516,0.060101,-0.249809,3.776399,10.565258,7.747498,-9.590743,0.049294,-0.888626,4.460603,1227.616481,6.35719,-0.311814,0.830066,-0.374807,2.266419,71.287609,52.554973,-2.067794,0.357741,0.699444,2.646057,264.696591,46.359153,-0.042419,0.209968,0.554547,2.482781,32.389912,24.86663,-0.011175,0.036099,-0.792601,2.27742,13.623557,3.583211,0.129881,0.04563,0.242919,2.109,18.004366,5.379358,wait---
43479,9.330359,0.093352,-0.535491,3.215011,1194.296251,11.749125,-1.04866,5.346543,-0.006581,1.379793,203.376333,687.539018,-1.619559,0.691029,0.685895,2.687296,208.020379,85.139014,0.112618,0.374841,1.002869,2.884184,47.336234,16.476606,0.15055,0.014545,-0.078723,2.763977,19.311274,1.866401,0.279606,0.105406,0.587082,1.949055,44.203526,3.023582,-8.997286,3.632608,-0.14378,2.05853,1154.005214,386.273592,2.442325,2.622278,-0.566342,3.33501,316.134852,305.881668,2.921537,10.52927,0.784037,3.18819,408.590739,938.936263,1.04371,2.3894,-0.814741,2.786559,161.878287,178.047459,-0.239088,0.800865,1.698092,4.417622,58.424672,64.833704,-0.274369,1.040251,1.70686,4.555823,64.689621,88.449462,-8.297888,2.758233,-0.077235,1.755157,1062.229695,355.298892,-2.299892,0.600892,0.019599,3.134533,294.512861,76.956806,4.456173,1.987055,0.434256,2.703174,570.938737,248.443297,-0.276317,0.606474,0.856683,2.850908,51.439761,56.717852,-0.221616,0.19112,0.841074,3.389816,40.983077,10.963815,0.177195,0.083295,-0.289563,2.124115,24.317023,9.610485,-9.703743,1.579525,1.788869,7.809721,1242.306315,196.427817,-0.026396,6.50718,0.288802,3.664763,101.347941,846.032846,-2.258224,5.047138,-0.87769,5.722164,289.20912,654.855185,0.054996,2.880708,-0.634003,4.172255,83.192878,303.881959,0.251304,0.819215,-1.477276,4.016143,53.756081,106.266321,0.039583,0.056504,-0.236424,4.202686,9.741509,6.853347,-9.598998,0.03802,-0.757568,5.634316,1228.679745,4.631887,0.050792,1.367756,-0.00023,1.490933,86.040628,177.826313,-1.627284,0.675552,0.060993,2.542859,208.73244,84.946977,-0.13712,0.186621,0.143608,2.674795,31.516124,13.390707,-0.092867,0.008841,-0.551871,2.545082,11.887106,1.149565,0.188704,0.021639,-0.201899,2.82083,26.840111,0.639677,take-knife-counter-
43746,9.321006,0.090638,-0.511086,3.262141,1193.091628,11.680241,-1.932883,3.907076,-0.894782,2.523864,280.009486,235.149372,-1.075258,0.273668,0.728312,2.128804,138.092275,33.576499,0.208399,0.184986,0.314853,1.799395,33.285663,19.720327,0.11717,0.013954,-0.725385,3.382001,16.194617,1.221956,0.082386,0.308537,0.539899,1.635018,42.99067,35.672729,-9.105524,2.295194,-0.55174,2.633353,1169.112364,164.848641,2.595434,3.250836,-0.552973,2.790341,345.497844,279.860531,3.21625,6.732207,0.062414,2.08609,411.901862,872.705335,0.511708,0.916399,-0.449144,3.05396,79.485702,86.972461,0.29326,0.115395,-0.578482,2.36561,42.703004,8.426208,0.306122,0.071044,0.217897,2.30979,43.251155,3.915622,-7.599636,2.002062,0.715047,2.493123,974.339504,211.339703,-2.688942,1.154864,0.418382,2.663962,348.385612,103.989521,4.846795,1.889621,0.991789,3.62255,623.848874,177.397292,-0.280212,0.885247,-0.365972,3.521695,55.726182,93.927377,-0.199291,0.189944,1.090385,3.409027,32.153223,24.658922,0.096777,0.14179,0.043275,1.876449,23.785683,16.068471,-9.723988,1.342016,2.512792,10.074643,1244.672761,174.427198,0.588836,3.46206,0.459297,6.115031,76.577357,447.280811,-2.210762,4.315834,-1.065428,7.462432,283.203612,559.29262,-0.462627,0.936947,1.666184,5.488186,64.269366,111.929093,0.148487,0.779738,-1.826242,5.063173,42.600298,78.840968,0.015149,0.028644,0.469007,5.960165,7.342867,2.928494,-9.585987,0.020389,0.907386,5.387279,1227.006388,2.650288,0.671089,0.854959,0.686901,2.066679,94.851002,85.499485,-1.339911,0.507885,0.156669,2.318842,172.813464,58.909951,-0.161938,0.16671,0.164289,3.053007,31.963404,12.281246,0.016559,0.031919,-0.547687,1.931272,10.171452,2.874209,0.1289,0.042672,0.102241,2.062136,17.223318,5.161277,take-knife-counter-
44012,9.307583,0.148037,0.389952,3.511382,1191.370737,19.249936,-2.020215,3.648532,-1.095901,3.294698,281.354843,279.323968,-0.848439,0.118655,1.736971,5.571977,110.030431,10.465448,-0.068653,0.234817,-0.1746,1.608485,41.717909,29.39074,0.008826,0.018407,1.225168,4.157327,6.587061,1.907066,-0.330331,0.419487,-0.199711,1.537835,55.431866,53.647208,-8.892221,3.018335,-0.468136,2.057679,1142.133964,250.275613,3.584425,6.249597,-0.12778,1.736269,459.210861,806.772028,1.481967,5.0429,-0.199999,2.490014,189.70435,655.708185,-0.208515,3.546773,0.570352,2.172981,114.288245,308.730686,0.610286,0.425309,-0.576066,2.021042,82.312571,44.626527,0.321812,0.100718,-0.246437,2.322777,41.198751,13.088679,-7.327928,1.163617,0.508916,2.329446,939.660871,101.061828,-2.601451,1.025456,0.895168,2.853225,335.076682,111.169352,5.110381,0.816727,-0.062621,2.249621,655.80952,71.255823,0.059474,1.059724,-0.753084,2.583714,66.862282,137.793641,0.043294,0.103954,1.4811,5.400521,18.970975,12.832425,-0.087579,0.207264,-0.377058,1.733258,33.583944,26.951591,-9.683081,0.371119,4.217162,25.849079,1239.550516,43.697564,0.629541,1.060851,2.315531,9.7632,93.142501,103.313075,-2.092232,0.603853,2.290319,12.442255,267.954878,77.307252,0.03068,0.194396,0.775214,4.424156,28.629818,25.277177,-0.049928,0.059037,-0.62632,3.35458,13.722076,6.946305,-0.040975,0.025876,0.065574,2.540596,13.041103,3.347237,-9.592823,0.018989,0.736821,5.705262,1227.892061,2.053528,0.89817,0.534681,1.555448,5.831356,121.816989,43.778911,-1.566121,0.812291,0.016346,1.670816,211.063704,36.382147,0.027364,0.269161,0.406094,2.288398,43.536666,34.774216,0.033355,0.033991,-0.294895,1.635392,12.868575,2.937151,-0.0037,0.053583,-0.549844,2.360192,17.085523,6.58982,take-knife-counter-
44279,9.17799,0.162687,0.176257,2.505029,1174.870949,17.861599,-0.380297,9.592315,-0.3348,1.514568,259.1112,1226.772715,-1.043338,0.344841,1.304822,3.476161,137.76654,26.680571,-0.126972,0.180467,-0.18226,1.903215,40.016018,2.24263,-0.137277,0.058638,0.600787,1.881948,20.011386,6.573737,-0.514352,0.227795,-0.300227,2.202033,76.792318,4.819277,-8.725179,3.535578,-0.195777,1.632723,1121.165303,305.482134,4.175339,4.435636,0.185432,2.553861,552.281564,269.073433,1.181144,4.285985,-0.483599,3.310954,215.980806,179.729419,-0.886094,4.248549,-0.189591,1.606833,163.551392,502.96698,0.915291,0.500263,0.275073,1.650181,119.374153,56.727313,0.515041,0.122592,0.096389,1.800886,65.925368,15.941354,-7.699152,1.990053,0.612781,2.437179,985.557696,256.703419,-3.007993,1.390259,0.384316,1.994618,385.305458,177.34812,5.008853,0.772823,-0.520269,2.190776,641.465569,93.730998,0.055508,0.996118,-0.956176,2.749625,68.280808,56.324203,0.132488,0.038329,0.842482,3.000071,22.882382,1.23787,-0.279008,0.103298,-0.852148,2.642429,38.891581,9.668043,-9.569453,0.187163,0.8855,5.802462,1224.993292,20.318979,0.59482,0.651962,1.271135,4.248793,76.13841,84.77542,-2.040629,0.370446,0.481154,2.376248,263.942391,25.314262,0.129301,0.580348,0.827786,4.333281,39.809347,59.269793,-0.074675,0.100598,0.170255,2.730595,18.110919,9.884364,-0.07641,0.038237,-0.465851,2.909757,11.521228,4.383477,-9.605827,0.010461,-0.701554,3.161491,1229.545872,1.359727,0.529613,0.879863,0.476957,2.109206,70.808245,111.129175,-1.534442,0.725432,-0.035417,1.814494,200.308235,69.772312,0.173868,0.117525,-0.264513,2.184004,34.535923,4.212125,0.013416,0.04012,-0.300983,1.540305,13.884191,2.20388,-0.10395,0.01822,-0.30133,2.060181,16.723025,0.740334,take-knife-counter-
44546,9.082524,0.203159,-0.048628,2.123232,1162.600335,25.039779,1.38417,6.95494,0.534208,1.666955,207.104533,721.86772,-1.734944,1.517243,0.642501,1.876172,224.195598,182.275364,0.006167,0.296339,-0.069444,1.429477,47.106514,36.940793,-0.170918,0.054198,0.331263,1.813393,27.625157,2.531233,-0.532188,0.187098,0.109068,1.641729,69.212142,21.948137,-8.528762,3.046121,-0.137135,1.676271,1096.297311,235.795865,4.723459,3.17729,-0.280083,2.009454,604.693418,411.508948,0.643833,1.959378,0.529293,3.168039,89.702034,254.160516,-1.395354,2.578214,-0.383104,2.351445,218.083411,86.674973,1.045273,0.300122,0.033042,1.713302,141.391547,5.843475,0.519507,0.123797,0.224746,2.060738,68.673196,11.428502,-8.004894,1.39621,0.825136,2.773739,1027.686663,81.862937,-3.81647,1.978762,0.334195,3.162353,492.171672,200.275296,4.57448,0.507085,-0.633135,3.113191,585.774894,61.463048,0.095036,0.914034,-1.091613,2.897338,65.305613,118.762608,0.123978,0.037571,0.590499,2.613596,16.930034,4.333411,-0.293271,0.076899,-0.390332,1.776501,40.55431,6.261434,-9.596484,0.263791,0.410409,3.77312,1228.357381,34.011001,0.102361,2.81083,3.851922,21.543799,73.897629,364.008904,-2.009587,0.54847,1.505307,5.168829,257.382472,70.04982,-0.00148,0.768577,0.547893,2.813097,45.962323,87.12556,-0.081631,0.105751,0.170704,2.596749,23.227947,12.847973,-0.077786,0.042531,-0.54271,2.567695,11.372332,5.345218,-9.654992,0.006444,-0.569155,2.536306,1235.841237,0.749201,0.043422,0.806242,-0.311882,1.979888,58.641772,91.572841,-1.643448,0.52769,0.161849,1.982998,215.833574,31.598361,0.155247,0.119358,-0.500242,1.940384,26.562357,13.560205,-0.008348,0.042205,-0.516361,1.616154,15.656143,4.183125,-0.104032,0.018468,-0.362805,2.215559,14.77487,1.751225,take-knife-counter-
44812,8.956289,0.177307,-0.67294,2.857765,1146.47628,20.464381,2.575821,1.980906,1.108562,3.644037,345.154894,92.105624,-2.481579,1.476095,-0.310548,1.482823,319.240424,175.803053,0.1562,0.241668,0.645955,2.222482,40.350504,11.928167,-0.166276,0.05614,0.326572,1.767121,24.637049,4.855771,-0.360731,0.20515,0.907993,2.192614,50.232721,20.465604,-8.072763,2.631697,0.523419,2.253614,1039.896217,125.587553,5.021689,3.060363,-0.003288,1.84386,654.808666,150.116304,1.242153,1.994022,1.015383,3.668991,162.766935,240.075456,-1.541509,1.80179,0.200626,1.505694,197.59671,232.526602,0.871832,0.483669,-0.060099,1.384071,111.760483,62.304864,0.401905,0.141977,-0.480944,1.877172,52.647219,16.473385,-8.176318,1.131707,0.868641,3.268558,1046.568684,147.163329,-3.929953,1.973669,0.11936,3.102822,506.080766,207.839781,4.277477,0.208551,-0.354969,3.840153,547.54164,26.707686,-0.030937,0.618484,-1.619082,4.863012,44.338948,49.482179,0.055873,0.03573,-0.213549,2.499998,11.91428,3.216746,-0.18284,0.097787,0.221613,1.443557,24.208638,12.305487,-9.649923,0.272813,0.107036,3.436334,1235.324363,30.213444,-0.162427,2.521648,4.08544,23.840072,59.805357,315.267056,-1.854131,0.696872,1.303201,4.350023,242.958867,47.694926,-0.063449,0.757312,0.349654,2.76657,49.752138,73.244815,-0.083697,0.104732,0.150965,2.641402,18.941991,9.745113,-0.044165,0.045785,-0.086833,2.063342,13.599531,5.904361,-9.702125,0.003081,-0.28528,2.775237,1241.872165,0.396309,-0.239896,0.370339,-0.183851,2.508345,46.897662,28.214549,-1.52705,0.555248,0.451244,2.023123,196.031647,68.668756,0.05494,0.10406,-1.162573,3.05056,20.300515,9.487797,-0.103183,0.012614,-1.317833,4.580187,15.172746,0.755216,-0.036339,0.024484,0.403864,1.793773,12.425724,2.973658,cut-carrot--
45079,8.879938,0.064608,-0.199728,3.8647,1136.633388,8.352068,2.947623,0.572957,-0.399184,1.850501,377.659871,70.140087,-3.115808,0.545451,-1.097977,3.031812,401.51332,36.763042,0.300797,0.080214,-0.30437,1.708613,40.49617,7.930076,-0.099533,0.065856,0.734165,1.952725,18.820419,6.934388,-0.118384,0.028261,2.116971,7.621859,16.631415,2.9292,-8.282675,2.014392,0.782338,2.58299,1060.921108,237.063821,5.042962,2.834393,0.161065,1.931533,645.665727,365.180705,2.078435,0.722035,0.379419,2.392089,266.069175,93.642796,-0.775446,1.13287,1.128408,3.061296,108.845704,115.648222,0.416494,0.463006,-0.821902,2.372353,56.58243,54.505039,0.35681,0.113652,-0.832566,2.671723,50.646044,7.174877,-7.976474,0.903038,1.673636,5.945318,1021.750401,92.723602,-4.486752,0.875224,0.744134,6.326477,574.86264,103.624656,4.216126,0.212788,-0.53146,3.979893,539.672371,27.546723,-0.283421,0.081165,0.934826,2.930591,36.97845,9.739412,-0.025703,0.01086,0.982609,5.495196,6.586057,0.895494,-0.033007,0.046388,1.121993,3.092436,12.303377,3.913025,-9.636211,0.246279,-0.001237,3.786662,1233.440815,31.800388,-0.153239,2.322043,4.627635,28.165868,46.82866,294.856409,-1.690053,0.875326,1.173569,3.724994,216.457429,112.922915,-0.199654,0.640747,0.069488,3.515211,43.794714,76.439236,-0.157453,0.060448,0.776934,3.414108,20.155982,7.85893,0.028675,0.029621,0.548369,3.873046,9.217339,3.850951,-9.725159,0.002266,-0.017259,2.132819,1244.820411,0.293562,-0.246962,0.181371,0.387654,1.772084,31.851579,23.445498,-1.049689,0.232644,0.972672,3.045582,135.026134,27.408688,-0.094533,0.010622,-1.034542,6.605224,13.096337,0.983173,-0.103745,0.007902,-0.104329,1.900884,13.289696,1.023259,0.030283,0.008994,0.731769,2.945225,8.26179,0.324761,cut-carrot--
45346,8.782833,0.153158,0.621766,3.466221,1124.279512,17.171048,2.649545,0.238061,-0.475161,2.101592,341.250452,8.182523,-3.384576,0.125774,-0.607936,3.459639,433.269089,15.759787,0.244429,0.072466,-0.777748,2.308467,34.67229,5.878964,0.026522,0.015353,1.029392,3.019491,8.378492,1.065235,-0.083799,0.011358,-0.787736,5.024345,10.733904,1.474351,-7.754597,1.90276,1.223179,3.778197,993.417655,221.316761,5.206761,2.578646,0.318093,2.212982,675.017028,153.215524,1.920225,1.459832,0.572417,2.811146,252.369252,137.797611,-0.272373,0.202414,0.684663,2.994609,38.864589,21.650547,0.190918,0.146031,-0.284301,1.854969,38.859634,4.498533,0.026914,0.119208,1.378843,3.835971,16.842131,11.188837,-7.693884,0.06856,-1.553027,8.72017,984.817952,8.898977,-4.681346,0.530668,2.313604,9.611473,599.656441,60.570404,4.083689,0.194958,-0.472067,4.606598,522.715575,25.316174,-0.167566,0.03203,1.365226,4.792502,22.402669,3.500854,-0.029125,0.009359,1.591589,5.937224,6.512516,1.17954,0.039534,0.010185,0.67462,4.50091,6.347804,1.091182,-9.737889,0.090504,-1.348512,9.520016,1246.459417,11.385642,-0.188916,2.067552,5.554423,34.773438,45.810922,258.370128,-1.365372,0.766217,2.196497,7.085384,179.326873,74.007646,-0.187198,0.14523,2.66566,9.171274,29.021166,14.63391,-0.056188,0.014728,1.726722,8.937077,7.295102,1.893398,0.032094,0.005658,0.787206,6.242356,4.6676,0.658095,-9.753658,0.002855,-0.340896,2.507781,1248.468502,0.361764,-0.079203,0.138196,1.401717,3.850962,20.413684,13.796751,-0.830435,0.046993,0.376543,1.988952,106.840305,4.268771,-0.086324,0.005403,0.986019,4.000889,11.221987,0.641536,-0.05289,0.00502,0.27844,2.262509,7.114112,0.576928,0.057944,0.003001,-0.572723,1.975711,7.492505,0.372478,cut-carrot--
45612,8.878434,0.264391,-0.719797,5.028715,1136.564562,29.867014,2.351286,0.129839,-0.213043,3.192887,301.193894,14.69456,-3.407978,0.146173,-0.363437,3.303624,436.932585,9.14841,0.11916,0.020078,-0.132912,2.025667,16.188114,2.144103,0.025521,0.012502,0.699052,2.326702,7.250696,1.465138,0.023897,0.051712,-1.085391,3.085557,13.570328,5.208035,-7.889795,3.377529,1.643968,4.628509,1015.832772,248.238442,5.377898,1.925904,0.528581,2.896376,688.371745,250.410535,2.27965,1.609496,0.812197,3.378055,295.576284,174.044852,-0.189729,0.143187,0.055938,2.681302,24.287367,18.617228,0.182859,0.162865,-0.472976,1.938584,32.666368,20.991039,-0.194159,0.256444,0.838632,2.357139,40.271407,32.290629,-7.756187,0.028676,0.479622,3.267043,992.791978,3.730829,-4.573563,0.149379,0.272268,2.257706,585.425427,19.253265,3.961914,0.124595,0.416074,2.863515,507.125891,16.195351,-0.093435,0.02144,0.056422,3.268986,12.024341,2.764217,0.010416,0.002261,0.34491,3.198601,2.233508,0.243074,0.043352,0.004796,-1.26603,3.996667,6.184099,0.505321,-9.783661,0.003261,1.609425,7.469021,1252.308989,0.410615,0.047494,0.012245,1.681298,8.251891,8.322217,1.080641,-0.995871,0.029372,1.115775,4.521524,127.914408,2.024071,-0.030693,0.001719,1.135644,6.217013,4.068413,0.205991,-0.017333,0.006423,0.887317,2.255873,5.663307,0.613084,0.019573,0.001241,-0.227946,2.235218,2.659708,0.161043,-9.77219,0.002458,-0.126256,3.485288,1250.840637,0.30789,0.104422,0.016055,1.196393,5.095063,13.507008,2.027562,-0.709233,0.062844,-0.258732,3.942615,90.908514,7.808332,-0.050761,0.002329,0.000559,2.410467,6.674046,0.265926,-0.035527,0.00276,-0.08897,1.824241,6.064601,0.103384,0.037472,0.002263,-1.220476,3.178836,5.292503,0.214897,cut-carrot--
45879,8.91269,0.271092,-0.524245,4.64126,1140.873843,33.455104,2.256396,0.191392,0.113392,2.972732,289.283305,20.623941,-3.392692,0.163375,-0.094671,2.869276,434.278277,21.055941,0.029525,0.03027,0.012557,2.459013,12.281568,1.768702,0.010914,0.01183,0.398508,2.261544,5.662467,1.06029,-0.041828,0.074363,-0.863486,2.67946,17.990204,4.987523,-8.002176,7.191194,0.976147,2.856739,1025.769169,886.588823,5.085207,2.557523,0.455943,2.407548,652.096018,307.959643,2.209,3.413992,0.650874,2.826917,282.765501,443.942348,0.075896,0.506758,-0.827614,2.994872,33.72595,50.018692,-0.080197,0.533588,0.655006,2.813558,50.742044,30.187268,0.06216,0.741378,-0.561743,2.765724,59.282965,41.62283,-7.790173,0.0303,0.045556,2.921466,997.145683,3.828518,-4.62333,0.161128,0.138274,2.090103,591.84401,19.870903,3.862979,0.113298,0.297429,2.398921,494.475509,14.520649,-0.041108,0.023348,0.048473,2.46979,7.855863,3.022858,0.015018,0.001634,-0.145063,2.921347,2.983894,0.129736,-0.006337,0.001851,-0.010064,3.347322,2.639908,0.210609,-9.78017,0.001574,0.327967,2.771328,1251.861809,0.20487,0.038311,0.010152,0.419688,2.028779,6.406522,1.12192,-0.997967,0.021057,0.083571,2.312814,127.747336,2.707858,0.00012,0.001645,-0.258198,2.81088,2.239598,0.134321,0.026491,0.001064,1.923386,6.697576,3.888378,0.080893,0.007318,0.000562,0.175084,2.001253,1.900825,0.029615,-9.781967,0.001891,-0.106973,4.093694,1252.092535,0.217698,0.10117,0.005728,-0.208125,2.551481,13.04299,0.706432,-0.619143,0.056652,-0.21217,3.490927,79.544755,6.624299,-0.018062,0.002255,0.081506,2.234147,3.04702,0.230673,0.000567,0.002688,0.199018,1.667147,3.469999,0.158535,0.00393,0.000394,-0.063948,2.501497,1.214868,0.050771,cut-carrot--
46146,8.813011,0.345705,-0.512963,3.641077,1128.360427,34.386594,2.412086,0.287849,0.242426,2.321379,310.763226,17.606066,-3.396647,0.241727,-0.718221,3.708891,435.365741,23.216546,0.049021,0.03836,0.120649,2.297219,11.948717,4.688239,-0.020089,0.014604,0.448462,2.971358,6.081297,1.883659,-0.034112,0.076347,-0.717717,2.492265,23.043816,9.783413,-8.145031,7.126122,0.831106,2.714933,1050.839384,651.642559,4.797978,3.508407,-0.027774,2.447246,614.145305,456.126703,2.152855,3.982601,0.459413,2.34712,281.858527,462.194942,0.040659,0.745124,0.033201,2.998454,34.452405,92.849429,0.048474,0.561921,1.036146,3.14579,45.498488,58.230848,-0.061558,0.776726,-0.872104,2.95921,59.570789,91.721122,-7.772445,0.047537,-0.210698,2.432655,994.880809,5.93429,-4.723197,0.134752,-0.268345,2.387766,604.570884,17.497721,3.803309,0.150493,0.023532,2.983733,486.842213,19.287989,-0.049905,0.028663,0.164954,2.220168,9.553248,2.926446,0.011246,0.001914,-0.048277,2.852299,2.541902,0.241526,-0.013506,0.00181,0.222116,2.50047,2.300818,0.229037,-9.776043,0.002586,-0.139278,2.956073,1251.333479,0.335143,0.02275,0.010554,0.074395,1.788736,5.59179,1.01062,-1.077362,0.023432,0.699661,3.020415,137.914994,2.993045,-0.006565,0.002116,-0.17982,2.594151,2.60569,0.178555,0.038022,0.000442,0.355483,3.253514,4.891102,0.053717,0.001474,0.000328,0.554232,2.260751,1.278038,0.035256,-9.796634,0.002548,0.353229,3.792475,1253.969931,0.299117,0.071075,0.009179,0.232727,3.154178,9.404121,1.103871,-0.651983,0.083858,0.031563,2.794908,85.232231,6.143138,-0.023394,0.00324,0.298176,2.278697,3.673786,0.349343,-0.004858,0.003368,0.075656,1.440362,4.458476,0.437443,-0.003446,0.000309,-0.105859,2.001364,1.116049,0.035424,cut-carrot--
46412,8.796077,0.378783,-0.341213,3.511416,1125.898038,49.249515,2.356051,0.254325,0.126416,2.601336,301.591008,32.913124,-3.488509,0.179138,-1.080761,6.227079,446.558116,22.883944,0.072005,0.048089,-0.023962,2.243474,15.423161,3.825637,-0.004873,0.017542,0.380096,2.922381,6.643826,2.239035,0.035455,0.092206,-0.36753,1.907188,24.29599,2.946922,-8.195248,7.163373,0.745029,2.666343,1050.573616,878.748447,4.825918,3.455791,-0.038974,2.411385,617.729891,449.164127,2.112859,3.617791,0.374598,2.518745,270.728499,468.089961,0.043757,0.727246,0.033741,3.125211,33.411587,84.12112,0.045175,0.550362,1.09116,3.212056,41.98146,51.763638,-0.105907,0.804405,-0.933396,2.97515,50.466931,67.088232,-7.757501,0.056162,-0.359318,2.413276,992.964865,7.152461,-4.826395,0.113326,-0.443921,2.973844,617.817951,13.971366,3.769882,0.141241,-0.091899,3.094131,482.550739,18.297294,-0.030712,0.025571,0.298845,2.391335,5.938205,3.184765,0.001836,0.001276,0.288369,2.866072,1.747282,0.118649,-0.009676,0.001989,0.311331,2.354003,2.220882,0.205727,-9.765295,0.004736,-0.120774,3.373154,1249.957793,0.615539,-0.014659,0.00783,-0.191363,2.159006,3.28223,0.975577,-1.124735,0.021648,0.456581,2.908541,143.971579,2.791186,-0.007295,0.002363,-0.017646,2.441018,2.681652,0.249879,0.038385,0.000855,-0.560663,3.144155,5.028045,0.093074,-0.000487,0.000332,0.331952,2.005314,1.139236,0.022649,-9.793159,0.00324,0.56634,3.182515,1253.524326,0.421004,0.046198,0.00992,0.172481,3.585945,5.968989,1.281409,-0.552247,0.074918,0.432335,3.381937,70.779346,9.536009,-0.024353,0.003772,0.335736,1.993875,3.755312,0.420865,-0.000127,0.003012,0.246877,1.666337,2.982721,0.267831,-0.005532,0.000264,-0.249497,2.294918,1.066189,0.024225,cut-carrot--
46679,8.865615,0.468767,-0.608481,4.314513,1135.214488,45.97552,2.20709,0.416613,0.241956,2.234949,286.190662,20.926838,-3.553409,0.221394,-0.629878,5.499176,455.085452,25.190267,0.040266,0.051467,-0.139353,2.203256,10.630695,5.32046,0.011579,0.015023,0.633037,3.82189,6.096662,1.950464,0.001653,0.098382,-0.709139,2.478789,23.005354,12.022106,-8.66012,9.53471,0.607019,2.156836,1120.53347,813.910662,4.838663,3.216604,0.004577,2.583959,619.384423,417.599859,2.133087,3.405086,0.475468,2.77256,277.751199,401.545305,0.121444,0.750752,0.171899,3.006139,35.979024,88.162238,-0.069965,0.604145,0.739251,2.370818,44.6943,48.125267,0.052428,0.826433,-0.722456,2.341787,46.127424,74.837918,-7.692051,0.0674,-0.388272,1.951034,984.583951,8.720756,-4.966848,0.183008,1.020782,5.11445,635.808379,22.752678,3.628059,0.280911,0.733567,3.556753,464.703384,31.931681,-0.100597,0.097915,0.244245,3.79811,16.178339,12.485548,0.005548,0.003811,-0.772696,4.231099,3.118713,0.488501,-0.011569,0.002088,0.196565,2.180122,2.79438,0.262863,-9.760537,0.004863,-0.130123,3.274898,1249.349037,0.620354,-0.041537,0.008625,0.676241,3.98903,5.937484,1.010703,-1.209841,0.038057,0.099302,2.045399,154.89863,4.758902,0.004718,0.002956,0.120158,2.350585,3.443551,0.201929,0.039818,0.00098,-0.545563,2.815666,5.099715,0.127046,0.011242,0.00024,-0.341788,3.547141,1.564239,0.025424,-9.791645,0.003249,0.502809,3.080808,1253.330908,0.410639,0.002341,0.013982,1.507301,7.372251,4.691265,1.816304,-0.536376,0.06782,0.928312,3.747561,69.002398,8.062279,-0.006481,0.004633,0.051027,2.930553,3.519993,0.41672,0.022776,0.001906,1.087045,3.763484,3.709137,0.164582,-0.009254,0.00025,-0.742843,2.946167,1.448852,0.021475,cut-carrot--
46946,8.824858,0.473728,-0.762484,4.387399,1129.684734,57.911726,2.198119,0.424871,0.182207,2.120644,281.888149,50.520018,-3.533017,0.213039,-0.541253,5.769609,452.496038,23.827861,0.031349,0.052713,-0.266223,2.037888,11.21134,5.114825,0.025229,0.016038,0.810994,3.726088,5.823305,2.051883,-0.020248,0.11165,-0.6006,2.308467,23.250886,6.043716,-8.271808,7.013281,1.036633,3.078302,1063.892066,740.091237,4.891458,2.548232,-0.164422,3.315541,626.484549,323.907135,1.975118,1.914727,0.026709,2.384556,253.429281,244.04315,0.038267,0.518867,0.810186,3.833162,45.446067,65.292623,0.042511,0.400231,0.648533,2.362089,39.303884,47.194235,-0.0209,0.655353,-0.682331,2.445113,48.597554,71.278609,-7.684386,0.070794,-0.03566,2.297,983.601658,9.19695,-5.045459,0.164131,1.087799,4.780187,645.843194,20.843127,3.511612,0.321714,0.231809,2.658025,449.487488,41.816087,-0.07061,0.116202,0.081722,3.417788,17.521725,13.659152,0.023533,0.004982,-0.2736,2.78685,3.148735,0.647913,-0.00518,0.00176,0.327616,2.541651,2.296293,0.21915,-9.749913,0.004763,0.20007,3.386434,1247.988869,0.619324,-0.023838,0.010531,0.63655,3.50172,4.114198,1.248455,-1.276362,0.043729,-0.386684,1.991153,163.386849,5.621382,0.004069,0.002895,0.126741,2.361631,3.422947,0.367115,0.031218,0.001364,-0.49112,2.501231,4.446386,0.116981,0.015521,0.00031,-0.087639,2.576295,2.045357,0.036609,-9.792996,0.003296,0.404906,2.993284,1253.503514,0.426145,-0.025664,0.015942,0.886326,5.010076,4.40078,2.072439,-0.60647,0.071595,0.381853,2.812313,78.631162,6.821816,-0.001492,0.005006,0.111141,2.702523,4.439575,0.643226,0.029812,0.002425,0.785384,3.303489,4.003897,0.291972,-0.009553,0.00027,-0.535751,2.954794,1.310933,0.03157,cut-carrot--
47212,8.738163,0.528677,-0.784517,4.146245,1119.234333,42.122271,2.186716,0.397929,0.268616,2.245445,284.105441,14.092563,-3.456916,0.181666,0.789725,3.338779,442.951066,17.075227,0.046172,0.052781,-0.223067,1.928202,14.587772,4.040262,0.047431,0.011926,0.599959,3.02982,6.08073,1.548974,-0.002578,0.125376,-0.466794,1.885463,24.564943,13.655482,-8.082831,7.722126,1.03598,2.87431,1041.11689,789.515664,4.617093,1.521407,0.043587,2.899869,591.903094,180.665184,1.572788,3.57429,-0.56958,3.978263,207.348797,425.722474,-0.060212,0.672483,0.929988,3.685932,48.046845,51.749204,0.083394,0.420772,0.693204,2.412406,44.810224,24.650044,-0.129951,0.768523,-0.650578,2.409935,60.613951,46.007433,-7.689801,0.055363,-0.175412,3.107255,984.296472,7.140081,-5.160178,0.214834,0.763357,3.316805,660.502758,27.941422,3.403718,0.269082,0.389127,2.604781,436.006534,30.415297,-0.10014,0.149042,0.029124,2.472691,18.410901,18.562158,0.022189,0.005519,-0.115777,2.685589,4.541779,0.636729,-0.022316,0.002404,0.551592,3.297815,3.036663,0.295703,-9.731669,0.004255,0.642217,4.208482,1245.654819,0.507667,-0.004608,0.012158,0.806866,3.286323,4.167153,1.441116,-1.324906,0.039765,-0.161492,1.887674,169.663334,4.764698,-0.000235,0.003189,0.026087,2.098873,3.990512,0.161897,0.041696,0.001939,-0.42095,2.067559,5.60848,0.205058,0.01367,0.000363,-0.058306,2.362522,2.20803,0.018479,-9.785488,0.002147,0.319664,4.021532,1252.542444,0.279201,-0.072763,0.016712,0.543111,3.341007,9.319073,2.171709,-0.631288,0.06211,-0.166168,2.017618,80.877578,7.891091,0.006651,0.003549,-0.197533,3.268036,3.267343,0.303521,0.037938,0.001251,-0.000855,2.707247,5.31199,0.0891,-0.014956,0.000246,-0.287341,2.882911,1.940975,0.030428,cut-carrot--
47479,8.970798,0.633774,-0.808705,3.516349,1148.947346,57.437117,2.06215,0.452314,-0.446854,2.657452,265.765931,43.593476,-3.51693,0.229115,0.209219,2.416751,451.039664,17.311906,0.038746,0.045194,0.017317,1.697262,14.691686,4.661221,-0.004515,0.018054,0.789963,2.778681,8.350841,1.246069,0.073909,0.162448,-0.129651,1.367185,29.004708,9.190467,-8.882802,8.503052,0.545058,2.061344,1154.773183,459.285707,4.665842,1.565195,0.160715,2.809351,597.318678,201.890602,1.805034,3.385647,-0.336529,4.133656,245.146447,333.863283,0.010667,0.663408,1.162258,4.133141,52.339203,85.215522,0.073964,0.410338,0.711374,2.446685,47.07736,49.97707,-0.114279,0.748694,-0.659303,2.445229,65.444059,89.278751,-7.676388,0.057557,0.038001,3.200221,982.577839,7.479757,-5.312854,0.303124,0.363813,2.278688,680.119579,37.813339,3.240168,0.255161,-0.034019,2.528564,414.74666,33.115049,-0.057973,0.154619,0.310016,2.384344,19.330901,20.033388,0.035904,0.00606,0.252898,2.431181,4.726181,0.768658,-0.011891,0.003599,0.076343,2.917265,3.476817,0.312893,-9.729502,0.003086,0.488853,3.000564,1245.376606,0.387611,-0.017408,0.013319,0.672893,2.787716,6.293821,1.182179,-1.458022,0.040696,-0.037232,2.702731,186.936039,3.458294,0.013551,0.002809,0.368519,2.517257,3.823424,0.346199,0.036903,0.002031,-0.161229,2.328489,4.723982,0.264355,0.006314,0.000775,0.389068,2.08218,2.04685,0.082841,-9.786276,0.001454,-0.463639,4.209068,1252.643373,0.188438,-0.158983,0.025056,0.097133,2.387412,20.509102,3.154895,-0.716455,0.04751,-0.553706,2.466327,92.068488,5.121166,0.01592,0.002329,-0.985988,3.700966,3.063241,0.302925,0.026746,0.002198,0.182502,2.086496,4.371295,0.168492,-0.015685,0.00026,-0.494827,2.967281,2.220942,0.019629,cut-carrot--
47746,8.888931,0.498158,-0.822545,4.055664,1137.910739,60.168747,1.994853,0.522009,-0.401186,2.533123,258.999022,38.016335,-3.511775,0.229725,0.224244,2.287716,449.768665,26.13964,-0.038815,0.053402,-0.30412,1.872223,19.45074,1.330449,0.019391,0.018845,1.011816,3.132119,7.7766,1.977474,-0.050013,0.15577,-0.534382,1.679059,30.529594,6.111098,-8.153768,7.481157,0.646477,2.34067,1044.389391,949.353235,4.658462,2.085035,-0.143328,2.39052,597.308402,251.70394,1.59867,3.465096,-0.518293,4.161122,204.64123,450.578989,0.15849,0.732793,1.207407,4.521993,61.435332,41.911615,-0.128641,0.472925,0.213336,1.714778,58.890435,10.75022,0.190518,0.910536,-0.241757,1.940947,84.671893,14.042673,-7.697785,0.057241,0.072458,3.517558,985.334205,6.889908,-5.278696,0.253856,0.383048,2.650683,675.914797,27.82783,3.193105,0.197858,0.058933,3.186371,408.727104,25.608705,0.023557,0.082719,0.63865,3.401823,13.642796,10.217835,0.040051,0.00458,0.363954,2.618256,5.182406,0.586641,-0.00904,0.003614,0.15472,2.961003,4.094778,0.469845,-9.720168,0.003617,1.475356,6.035949,1244.181596,0.468068,-0.049523,0.02138,0.665624,2.578182,8.890235,2.361015,-1.446864,0.054189,0.068863,2.156107,185.338111,6.226319,0.030475,0.00481,-0.160765,2.74248,5.656816,0.359118,0.015279,0.003726,0.161227,2.473719,3.79809,0.316224,0.003133,0.000747,0.300931,1.827458,1.873321,0.043926,-9.777017,0.001636,-0.53685,2.985426,1251.458622,0.194014,-0.195199,0.016896,0.064952,2.877454,25.595251,1.707494,-0.721727,0.051743,-0.842807,2.907636,93.060352,4.728745,0.026245,0.001928,-0.182622,1.833284,4.701049,0.079096,0.026036,0.003154,0.186549,1.768334,4.624967,0.246841,-0.010955,0.000538,-1.048987,3.632349,1.559211,0.069843,cut-carrot--
48012,8.821649,0.522589,-0.969827,4.062814,1129.861191,43.20598,2.126924,0.560026,0.00873,2.170978,276.923289,32.052121,-3.416769,0.271945,0.402143,2.171746,438.908884,13.629598,0.006761,0.050222,0.083861,1.967738,17.932834,6.203349,0.036601,0.022688,0.833087,2.882335,9.366494,1.906159,-0.012794,0.138036,-0.468805,1.753762,30.596089,15.844286,-8.17306,7.102946,0.745239,2.483019,1060.167579,455.031247,4.472208,2.469076,-0.329023,2.1646,573.133018,308.506336,1.342029,3.660087,-0.69917,4.157383,194.770373,342.377277,-0.000281,0.695993,0.8553,4.135778,44.914642,84.847219,0.056365,0.365964,0.720736,2.457131,46.225042,40.420695,-0.092711,0.698372,-0.8485,3.103936,62.757945,77.121144,-7.666411,0.047392,-0.155897,3.605426,981.30084,6.158123,-5.345396,0.234449,0.242216,2.583137,684.245008,29.743612,3.177792,0.153902,0.471703,3.546704,406.981568,17.117066,-0.061846,0.082381,0.516098,2.338555,18.339592,6.368139,0.015883,0.00463,-0.100624,2.228642,4.743786,0.310474,-0.011002,0.003705,0.088344,2.800408,4.113378,0.244857,-9.712302,0.00372,1.385971,6.56041,1243.175727,0.442681,-0.072286,0.018383,0.539357,2.732911,11.362927,1.699841,-1.435324,0.052942,0.242857,2.236883,184.06379,4.88623,0.010754,0.00571,-0.530908,2.597525,5.254994,0.334278,0.025634,0.003744,0.579696,2.718164,4.815418,0.289707,0.002481,0.000721,0.285717,1.88865,1.894038,0.06702,-9.775558,0.001488,-0.519519,3.28498,1251.271448,0.190424,-0.243394,0.01191,0.510677,2.749079,31.214495,1.489488,-0.745048,0.049344,-1.153951,3.599023,95.828772,5.012575,0.008102,0.002026,-0.627661,2.428806,2.819176,0.154474,0.019908,0.002538,0.245997,1.994593,3.695171,0.216377,-0.009673,0.000497,-1.108408,3.862008,1.946093,0.028861,cut-carrot--
48279,8.932851,0.510739,-0.934482,3.370724,1143.425601,65.667804,2.011464,0.467879,-0.231803,2.631444,258.076652,55.867634,-3.448783,0.37415,-0.166848,2.049968,441.451165,48.555043,0.051927,0.062274,0.25121,1.85314,20.081221,2.398146,-0.037419,0.045615,0.697132,2.343152,15.034769,2.70756,0.093585,0.159248,0.098232,1.386595,36.680826,1.628333,-8.647316,7.058388,0.443054,2.13765,1110.187624,800.626862,4.432041,2.380808,-0.288999,2.143486,568.071754,295.761744,1.635983,1.483989,0.362295,2.556512,212.585349,171.802384,-0.05856,0.498094,-0.219893,2.87178,43.186415,36.055591,0.075868,0.358696,0.917786,2.52646,38.793044,24.251656,-0.142504,0.696114,-1.111126,3.16605,57.021135,44.188411,-7.653363,0.046665,-0.01842,3.608178,979.637885,5.840395,-5.432454,0.233901,0.165422,2.653994,695.618399,24.578969,3.082939,0.113667,0.569941,3.260324,394.679085,13.992922,0.023458,0.045218,0.796775,3.319268,10.497123,5.208209,0.016323,0.004061,-0.392101,2.159825,4.363818,0.503271,-0.000277,0.002654,-0.150493,2.696363,3.478487,0.315538,-9.721828,0.004033,0.913314,5.124689,1244.394208,0.517,-0.101547,0.015395,0.41543,2.985332,13.503799,1.789156,-1.521909,0.051304,0.010916,2.043238,195.349222,3.297152,0.003154,0.006835,-0.355556,2.510298,6.420047,0.779513,0.018316,0.003361,0.590641,2.585804,3.851286,0.409317,-0.00681,0.001023,0.020643,1.749214,2.805438,0.020132,-9.785271,0.00229,-0.043353,3.22292,1252.516129,0.242002,-0.287472,0.015142,0.100154,2.175737,37.167022,1.533965,-0.781666,0.075332,-0.287416,3.253098,100.55102,8.211796,-0.004546,0.00407,0.647051,4.177288,3.768889,0.42936,-0.009025,0.005728,0.537399,2.696109,5.620256,0.264735,0.002004,0.000534,-0.623237,2.4249,1.07251,0.05866,cut-carrot--
48546,8.959007,0.378604,-0.308959,2.369403,1147.296214,29.451429,1.867284,0.424037,-0.270546,2.032167,244.515384,12.903169,-3.63773,0.52269,-0.174944,1.932441,468.467892,25.885147,-0.050852,0.070998,-0.418809,1.876315,20.020916,3.542172,-0.016045,0.045456,0.946467,2.756102,15.828242,5.903469,-0.072078,0.118777,-0.545858,1.899451,25.528026,11.934833,-8.788879,8.072512,0.245342,1.630318,1130.718884,844.242794,4.571867,2.356435,-0.122818,2.059648,586.095956,289.763716,1.843976,1.67877,0.608963,2.434406,243.811701,159.024299,0.074576,0.712158,-0.13305,2.081394,47.409981,58.373511,-0.196212,0.367144,0.193107,1.579978,55.02119,9.699685,0.166857,0.864635,-0.372406,1.786416,71.458144,38.620077,-7.630516,0.041734,-0.125216,3.590432,976.707898,5.371283,-5.368707,0.16432,0.175673,3.350925,687.209369,21.042445,3.088258,0.092559,0.959769,3.877402,395.35624,11.294795,0.002859,0.051662,0.459343,2.514023,10.800265,6.420239,0.013977,0.003947,-0.454186,2.226415,4.383723,0.25906,-0.00897,0.001914,-0.054906,3.01403,2.699568,0.154114,-9.716018,0.003501,1.199433,6.520169,1243.650425,0.451764,-0.169278,0.022466,0.057345,2.174626,23.69194,1.463762,-1.478344,0.040771,0.264056,2.519356,189.236532,5.250757,0.027222,0.008954,0.035435,1.84121,8.585039,0.187104,0.004041,0.003186,0.038663,2.441494,4.306318,0.124128,-0.001911,0.00094,0.44673,2.241713,2.51575,0.122188,-9.770047,0.002757,0.273883,2.779545,1250.568902,0.24427,-0.254572,0.01652,0.202182,2.691037,33.021819,1.693567,-0.603949,0.154242,0.013215,1.990757,82.389213,7.170169,0.006952,0.004933,0.652076,3.674773,4.792617,0.289453,-0.010962,0.007692,0.53941,2.026505,6.810169,1,0.00634,0.000729,-0.480053,1.952752,1.695656,0.089877,cut-carrot--
48812,8.771947,0.335122,-0.739634,2.736935,1123.201389,29.59432,2.105749,0.317891,0.100412,1.778225,270.35464,34.321775,-3.51964,0.465076,0.159684,2.236342,451.616126,44.693721,-0.011747,0.058458,-0.327687,2.065789,19.681767,6.905996,0.005711,0.048203,1.065519,2.926135,15.035643,2.687966,-0.063972,0.107491,-0.72718,1.982013,21.413513,7.763219,-8.199344,5.48729,0.979816,2.507,1061.100709,325.414215,4.387559,1.903217,-0.138261,2.37528,561.691425,246.116059,1.588924,1.238773,0.225072,2.800404,216.797191,71.685918,-0.026292,0.629074,-0.177862,2.135085,51.63955,76.296384,0.003463,0.214578,0.635239,2.495037,39.813999,27.722215,-0.076659,0.550006,-0.650145,2.450972,60.356788,71.159302,-7.612658,0.024182,-0.780246,3.478896,974.422891,3.065731,-5.411812,0.159449,0.043885,3.367562,692.797354,18.855852,3.145295,0.065752,0.312278,2.680742,402.650178,7.882563,-0.023436,0.040273,0.55665,2.823103,9.03959,4.305459,0.001388,0.00259,-0.657487,3.002247,2.790001,0.273623,-0.015442,0.001559,-0.143138,3.74492,2.341823,0.177766,-9.713125,0.001976,-0.129434,3.940617,1243.279977,0.256892,-0.179478,0.021418,-0.10199,2.241219,23.075587,2.710164,-1.487645,0.024264,0.966893,3.186215,190.636787,1.834841,0.001779,0.006975,-0.301142,2.114367,6.653505,0.847339,0.024144,0.001875,-0.171763,2.078338,3.561408,0.194182,0.004332,0.001106,0.624131,2.230943,2.765595,0.02726,-9.786148,0.002345,0.010928,2.908674,1252.627018,0.299457,-0.274823,0.013478,0.005115,3.325786,35.19176,1.736635,-0.630949,0.139459,-0.11092,2.337831,80.999373,17.523386,-0.015864,0.003561,0.42138,4.985364,3.987489,0.45984,-0.007035,0.007066,0.844859,2.355599,6.110742,0.338977,0.000254,0.000632,-0.894176,2.723824,1.763293,0.032907,cut-carrot--
49079,8.691566,0.421922,-0.514841,2.586197,1112.777024,45.802944,2.173904,0.367612,-0.043566,2.042621,280.160865,30.949493,-3.576595,0.450341,-0.013991,2.335737,458.901192,42.599862,0.059659,0.074456,0.034676,1.804618,22.714353,2.417776,-0.055218,0.052559,0.635442,2.135949,12.027696,5.331924,0.048124,0.10857,-0.018286,1.496399,26.496281,3.576161,-8.566075,4.808003,0.848262,2.389347,1096.458876,625.148583,4.554775,1.892589,-0.043375,2.459495,583.018026,246.145709,1.931382,0.828719,0.141645,2.487414,247.2176,107.800682,-0.066845,0.654827,-0.258832,2.086,45.205994,53.876347,0.015962,0.211233,0.760747,2.597424,32.952626,10.297349,-0.085083,0.536519,-0.725623,2.577466,50.925915,30.483459,-7.594072,0.026601,-0.592629,2.966065,972.041296,3.460114,-5.476492,0.126189,0.24297,3.532761,701.024166,15.671458,3.106209,0.059994,0.170572,2.623272,397.618277,7.504933,0.024102,0.019931,-0.066283,2.430178,5.830012,2.297467,0.005522,0.002103,-1.002335,3.470591,2.317819,0.196293,-0.013861,0.001424,-0.293034,3.916916,2.290415,0.151885,-9.707523,0.00322,-1.299556,9.239648,1242.562964,0.418031,-0.201876,0.019179,-0.442646,2.769019,27.16636,1.378034,-1.550317,0.020327,0.530443,2.356493,198.605622,1.602903,-0.006388,0.00729,-0.510283,2.129454,6.107513,0.366531,0.026464,0.001912,-0.016575,1.964159,4.077616,0.167086,-0.003107,0.001036,0.167291,2.022277,2.212572,0.105303,-9.795353,0.003415,0.033684,2.259135,1253.807344,0.358321,-0.312869,0.019361,0.567291,5.109338,40.662143,1.729794,-0.604251,0.160011,0.136863,1.980198,81.375505,10.650032,-0.019274,0.003811,0.283909,4.352469,4.065485,0.329882,-0.015702,0.006874,0.613242,2.18985,5.764966,0.819402,0.000938,0.000731,-0.493278,2.391909,1.90376,0.091851,cut-carrot--
49346,8.887059,0.435846,-0.112446,2.656715,1138.457345,23.6634,2.049133,0.364288,-0.255401,2.251023,265.55322,20.021433,-3.895547,0.385006,-0.118076,1.875868,501.103948,10.804716,-0.031332,0.063801,-0.436659,2.210689,16.606629,6.553461,-0.022026,0.035513,0.759955,3.007054,10.354589,4.129487,-0.039192,0.078574,-0.124264,1.481356,22.200403,10.216097,-8.604163,6.15275,0.538452,2.227309,1106.883519,605.677906,5.03718,2.771806,-0.647197,3.054228,646.521724,324.298574,2.206704,1.820568,-0.563097,3.054419,291.155817,157.592926,0.251404,0.60218,-0.133038,1.879754,40.62274,68.559851,-0.239988,0.201423,0.486433,1.907923,43.279089,11.438153,0.282875,0.499063,-0.513418,1.954243,51.122902,44.221385,-7.547587,0.038548,-0.498216,2.486988,966.096757,4.84145,-5.486441,0.107063,0.407072,3.171608,702.266598,13.876663,3.138348,0.069453,0.443092,2.685671,401.708736,9.02904,0.014471,0.017036,0.040361,2.474675,7.707959,2.044496,0.026908,0.003449,-0.798723,2.825421,4.958398,0.246575,-0.008836,0.001722,0.324257,3.996187,2.184687,0.168496,-9.707854,0.004457,0.33721,9.674372,1242.605355,0.578772,-0.275371,0.011521,-0.201642,2.746969,35.877789,0.786452,-1.523972,0.048332,0.929315,5.152792,195.088053,6.163474,0.036486,0.006787,0.102291,1.688657,7.855239,0.249439,-0.005621,0.003528,0.625246,2.461898,4.630726,0.126912,0.000564,0.00075,-0.103365,2.092405,1.596038,0.057194,-9.778182,0.003818,0.287426,2.224366,1251.610382,0.373792,-0.291901,0.023303,0.618192,4.730714,37.67757,2.656013,-0.387802,0.128864,0.252627,2.242187,53.793796,9.934756,0.005968,0.002459,-0.158733,2.811201,2.979149,0.188232,-0.015098,0.006607,0.442196,1.784328,4.831673,0.547962,0.008804,0.001309,-0.525636,1.950978,2.482056,0.092586,cut-carrot--
49612,8.6133,0.34854,-0.823243,3.744938,1102.635628,40.658145,2.172258,0.296779,0.077818,2.839635,278.152391,37.681428,-3.756896,0.318053,0.311193,2.341473,481.052612,38.764991,0.01235,0.049676,-0.424321,2.499627,13.140631,5.005568,0.001426,0.030779,0.982255,3.835178,9.422873,2.593445,-0.026311,0.06249,-0.158436,1.722446,17.054104,3.689863,-7.68726,3.492303,1.196111,4.734107,987.685139,337.816651,5.083358,3.324522,-0.513239,2.443481,651.002905,425.42183,1.730401,2.183654,-0.773015,3.671555,229.561612,226.164813,0.123557,0.483814,-0.290232,2.294773,33.997483,61.204158,-0.040837,0.157977,1.216119,3.674181,29.82286,19.917571,0.071405,0.331804,-1.146909,3.607049,37.451512,43.145944,-7.534054,0.033915,-0.370371,2.609831,964.361983,4.316615,-5.52473,0.111454,0.262933,2.904241,707.198466,13.750524,3.145979,0.073222,0.526746,2.640847,402.693879,9.411969,-0.014265,0.011995,-0.28831,2.480844,6.141305,1.014054,0.002476,0.00323,-1.446436,4.769515,3.603568,0.380989,-0.012077,0.001488,0.746569,3.487419,2.033876,0.175563,-9.707662,0.004543,0.283529,9.335813,1242.580702,0.589842,-0.269798,0.011999,-0.04921,2.533148,34.546997,1.546203,-1.478487,0.061717,0.84441,4.086234,189.688904,5.36373,0.001222,0.006506,-0.299767,1.825759,5.854753,0.823114,0.013002,0.00411,1.004045,2.990114,4.708877,0.423689,0.013611,0.000798,0.228885,1.599971,2.851835,0.022835,-9.798718,0.00377,-0.100402,2.247166,1254.236165,0.481456,-0.30921,0.018836,0.921414,5.680052,39.851611,2.105541,-0.482013,0.123723,-0.358712,2.439111,61.715039,16.05427,-0.009845,0.002725,0.453376,2.292838,2.586415,0.344138,0.015564,0.006203,0.745805,2.524092,5.08328,0.459482,0.002237,0.001132,-1.03523,2.920004,2.016667,0.102665,cut-carrot--
49879,8.682666,0.347396,-0.562327,3.444722,1111.441539,43.050967,2.177482,0.250488,-0.023611,3.642472,280.332288,18.243913,-3.906894,0.298823,-0.251586,2.551785,500.545715,31.508904,0.058135,0.043294,-0.068653,2.743211,13.365184,3.673186,-0.064016,0.025626,0.563335,3.559968,9.17043,3.063329,0.05458,0.039959,0.297945,2.704425,12.623555,4.328065,-7.946167,3.445381,0.864997,4.296273,1017.207022,444.881247,5.476852,3.003333,-0.179901,2.48525,701.041469,390.512196,2.112749,2.363539,-0.21763,2.92317,270.690413,305.260386,-0.021288,0.444777,-0.734086,2.938854,42.147674,47.418805,-0.03496,0.146773,1.395341,4.285729,26.277587,15.778339,0.022596,0.295806,-1.600591,4.894162,28.150076,30.689918,-7.484368,0.03809,-0.854246,4.850721,958.000096,4.923979,-5.619899,0.097581,0.066851,2.853443,719.366127,12.252376,3.124871,0.081483,0.281981,2.48007,400.004443,10.330997,0.012771,0.012812,0.074354,2.200982,7.425874,1.519016,0.002552,0.003345,-1.363909,4.459161,3.744209,0.414304,-0.013516,0.001535,0.604986,3.207686,2.294691,0.174854,-9.714425,0.00467,0.034847,8.793961,1243.446486,0.602748,-0.259273,0.011507,0.169848,2.701479,33.964259,0.667856,-1.527209,0.062711,0.307657,3.529947,195.809518,6.124961,-0.002877,0.006515,-0.364653,1.91302,4.920482,0.688688,0.008656,0.004051,0.841171,2.810764,4.674179,0.430065,0.006017,0.00073,-0.308553,1.788841,2.078574,0.092124,-9.799997,0.003918,-0.118809,2.1465,1254.400748,0.463014,-0.322479,0.018814,0.716331,5.406398,41.551967,2.085261,-0.456093,0.124547,-0.159111,2.342519,59.848942,13.438407,-0.011466,0.003207,0.289665,1.95524,3.300551,0.36689,-0.005153,0.006315,0.108543,2.025022,6.014151,0.809303,0.01057,0.001037,-0.504844,2.521931,2.356765,0.12724,cut-carrot--
50146,8.721412,0.333329,-0.727872,3.175242,1116.468466,38.816552,1.946894,0.139853,0.800995,3.098542,249.546791,15.461632,-4.172014,0.139823,-0.088249,1.973634,534.48765,10.213557,0.009686,0.027644,0.340914,2.308782,12.770787,3.575942,-0.034513,0.016037,0.459426,4.054812,7.010219,2.074645,0.072254,0.054534,-0.264239,2.935029,14.541427,5.120163,-7.804792,4.602851,0.811057,3.313516,1000.741412,543.734294,5.256218,3.231959,-0.325593,2.484206,673.293305,409.714968,2.067098,2.643427,-0.222007,2.529213,265.795078,333.674313,-0.153045,0.540776,-0.569612,3.279672,40.689902,69.329755,0.045688,0.213265,0.755609,3.298561,37.601591,27.70867,-0.085667,0.411025,-0.986664,3.826207,45.966542,53.299093,-7.497795,0.045444,-0.274966,5.159559,959.723057,5.748535,-5.632927,0.150917,0.010958,3.612147,721.023042,19.444529,3.162794,0.099051,0.303386,2.617283,404.838053,12.875619,0.04152,0.020239,-0.402087,2.918693,8.750858,1.864485,0.026771,0.004102,-0.462364,2.332742,5.247812,0.282714,0.002927,0.001836,0.378169,4.400201,1.68464,0.230871,-9.713568,0.003468,1.273252,8.640503,1243.336748,0.450107,-0.306142,0.008405,0.197566,1.950886,39.381528,0.849171,-1.474435,0.063061,0.831392,3.981092,188.765418,7.974048,0.020123,0.005288,0.217742,2.376594,5.018129,0.393187,-0.000755,0.003731,0.59115,2.727232,3.39864,0.34199,0.004399,0.000677,-0.441912,1.994813,1.68165,0.048296,-9.791741,0.004102,-0.077926,1.99367,1253.343292,0.517548,-0.288346,0.014716,0.204925,3.679686,36.919474,1.901057,-0.343221,0.109822,-0.326372,1.7541,44.534589,13.434598,0.0089,0.003313,0.806969,2.689152,3.678931,0.282043,-0.001201,0.006479,0.181775,1.989241,5.822452,0.785,0.010831,0.001006,-0.556953,2.54884,2.222835,0.123831,cut-carrot--
50412,8.667376,0.265615,-0.721212,3.466909,1109.429971,34.331008,1.798143,0.197009,0.372993,1.779461,231.006552,19.439102,-4.158005,0.139981,-0.02107,2.001546,532.257772,17.641677,-0.017147,0.031338,0.353927,2.193031,11.732029,3.069129,0.007761,0.013797,0.020308,2.79078,5.868594,1.263122,0.011046,0.074135,-0.233577,2.784908,15.766314,6.603221,-8.125667,5.186358,0.935499,2.951308,1040.294622,667.495375,5.056664,2.02271,0.066325,2.696571,647.256187,263.052185,2.175759,2.409892,0.088988,2.371119,278.576937,312.745539,-0.12802,0.521343,-0.464152,3.348061,38.70753,48.273375,0.046968,0.197567,0.465285,2.551929,32.291182,19.931646,-0.091293,0.368065,-0.632471,2.856445,36.313128,35.978821,-7.472898,0.055293,-0.321719,4.488396,956.536292,7.0284,-5.547916,0.18616,-0.435799,3.881737,710.181949,23.132651,3.157774,0.104761,-0.009903,2.481306,404.202148,13.538528,0.006758,0.046981,0.850225,4.423459,10.207814,4.468049,0.020502,0.002893,-0.245342,2.056119,3.704741,0.332884,-0.007577,0.00451,1.561534,6.631798,3.182679,0.550416,-9.71375,0.00204,-0.512553,3.447077,1243.360022,0.264807,-0.323183,0.009805,0.239217,2.122181,41.574583,1.002336,-1.459853,0.025718,-0.230054,2.363105,186.932948,2.918577,0.013764,0.004326,0.491861,2.281783,4.246587,0.556826,0.022563,0.001147,-0.547432,2.42011,2.997957,0.138903,0.01346,0.000602,-0.050669,1.889737,2.409288,0.033733,-9.79492,0.003218,0.064589,2.138756,1253.749826,0.41856,-0.311484,0.007899,-0.002024,2.445812,39.899316,0.990355,-0.373812,0.079967,-0.29652,2.25036,47.917201,10.294006,0.013969,0.003521,0.865821,2.755062,3.545006,0.455904,0.031458,0.003493,0.17618,1.981195,5.430581,0.243528,-0.003656,0.000321,0.001686,2.504432,1.148271,0.035335,cut-carrot--
50679,8.688554,0.251356,-0.731111,3.634173,1112.228295,29.388936,1.878224,0.251284,0.018015,2.102249,243.013196,12.72022,-4.097289,0.157185,-0.077185,2.047088,525.075979,10.063123,-0.015514,0.034386,0.429439,2.109671,12.888996,4.390301,0.031943,0.01588,0.303481,2.543186,9.172385,2.062443,-0.027056,0.089628,-0.248666,2.452591,18.242626,10.415781,-8.180999,5.087883,0.903199,2.962078,1050.886266,537.763114,4.820973,1.403927,0.052614,3.479068,617.324181,177.95533,2.356024,1.831513,-0.15575,2.335885,302.866773,225.925188,-0.086207,0.614056,-0.501987,2.903074,52.130873,79.849645,0.008865,0.185006,0.299299,2.720237,36.043437,24.039362,-0.056293,0.380024,-0.507311,2.61952,46.583607,49.227896,-7.460336,0.065327,-0.286933,3.600475,954.936726,8.079637,-5.610794,0.248632,-0.149285,3.50921,718.243281,30.958376,3.171227,0.105098,-0.049064,2.341435,405.918089,13.658507,-0.019467,0.066599,0.954115,3.62656,14.448294,8.074164,0.015137,0.003811,0.162663,2.375935,4.249901,0.268512,-0.010906,0.004609,1.432699,6.104902,3.155621,0.595198,-9.712066,0.001977,-0.351682,3.411812,1243.144546,0.255894,-0.313526,0.008917,0.433623,2.426188,40.5998,0.559187,-1.50732,0.015619,-0.087186,2.228981,192.980414,1.764893,0.011979,0.003506,0.254276,2.038757,3.971697,0.24279,0.026082,0.001028,-0.105668,2.009375,3.553677,0.110086,0.016797,0.000771,-0.063949,1.661907,2.414189,0.081566,-9.790107,0.002612,0.088949,2.266378,1253.13371,0.339844,-0.34256,0.009426,-0.270364,2.539644,43.857205,1.212451,-0.386375,0.069423,-0.263585,2.697862,49.67408,8.685458,0.006718,0.003122,0.29928,1.9762,3.68374,0.202269,0.021272,0.002527,0.2817,2.220609,3.221782,0.281586,-0.001373,0.000302,0.264953,2.801321,0.902026,0.026948,cut-carrot--
50946,8.608299,0.272122,-0.826874,3.819376,1101.943793,32.534282,1.887278,0.300056,-0.2213,1.976987,241.951262,36.103212,-3.974239,0.251248,-0.355946,2.695848,508.714201,32.484113,0.032969,0.055603,-0.047836,2.550765,13.201197,4.747539,0.042639,0.019058,0.532224,3.420687,8.548155,1.791146,0.006295,0.098832,0.00126,2.053061,21.376099,5.608733,-7.94634,5.569431,0.942421,2.971284,1018.255413,688.069596,4.488,1.596029,0.744707,4.898168,575.115344,195.694932,2.058363,2.210626,-0.302551,2.180257,265.006293,274.77829,-0.110552,0.770198,-0.011331,2.883048,58.456013,49.098963,0.092783,0.208136,0.651605,2.593655,31.758199,13.294083,-0.127337,0.415584,-0.614574,2.606502,45.928858,24.777801,-7.465033,0.068585,-0.018133,2.880306,955.53092,8.713956,-5.626969,0.28225,-0.152712,3.065137,720.258835,36.589716,3.120003,0.095702,-0.280453,2.698244,399.362627,12.421334,-0.033252,0.064466,0.861703,3.650715,14.475962,5.598549,0.013691,0.003837,0.103344,2.342541,3.834803,0.419311,-0.008603,0.004668,1.490775,6.153655,3.229926,0.558011,-9.699013,0.002394,-0.128321,2.907928,1241.473954,0.300568,-0.301348,0.011885,0.088463,2.37649,38.806883,1.257641,-1.543201,0.026403,0.147685,1.940247,197.578921,3.124473,0.005305,0.003435,-0.01447,1.954647,4.206647,0.432995,0.027839,0.001063,0.020911,1.909755,3.759358,0.115498,0.018486,0.000736,0.042186,1.723755,3.034486,0.038772,-9.786568,0.002568,0.274775,2.527813,1252.680871,0.328293,-0.36707,0.010306,-0.559888,2.801977,47.030783,1.271704,-0.432887,0.092898,-0.024561,2.639221,55.610498,11.725656,0.003062,0.00296,0.206763,2.067643,3.587889,0.384365,0.035272,0.001612,0.236757,2.461998,4.753757,0.174487,-0.001978,0.000301,0.146317,2.861089,1.030741,0.03668,cut-carrot--
51212,8.822686,0.360514,-0.852354,3.406991,1129.965713,23.147781,1.809927,0.328582,-0.453985,1.954326,236.13218,9.597681,-4.055925,0.330258,-0.250905,2.230304,521.016169,12.275324,0.014353,0.063499,-0.106044,2.204933,14.260349,6.542146,0.011409,0.022225,0.178605,2.56847,10.529526,2.828284,-0.031586,0.103317,-0.247529,1.977763,23.837986,13.402366,-8.892688,7.342214,0.582357,2.119728,1150.362586,515.213973,4.766432,1.596408,1.024187,5.505958,610.772948,194.626463,2.485022,2.247337,-0.009712,1.924783,331.540254,153.621149,0.051633,0.749959,0.259906,2.805721,52.202059,92.895303,-0.06784,0.219908,0.27817,1.918236,26.23229,18.873688,0.050466,0.442061,-0.180413,2.149759,38.972219,49.179491,-7.40001,0.08093,-0.73666,3.769547,947.205307,10.407256,-5.661529,0.324502,-0.147946,2.82015,724.833009,38.575193,3.044243,0.105017,-0.155845,3.032238,389.677216,13.489795,0.015942,0.092513,0.321387,3.153375,18.864249,10.004351,0.018762,0.005009,-0.429143,3.295364,5.042635,0.339215,-0.028865,0.00669,1.127764,3.782866,4.706222,0.7727,-9.705061,0.002514,-0.184136,3.083813,1242.248264,0.30985,-0.290289,0.011962,0.345164,2.451932,37.693804,0.917582,-1.5897,0.022454,-0.108106,1.939919,203.520399,2.669492,0.012108,0.004267,-0.033864,1.72276,5.343356,0.13975,0.014325,0.001801,0.017004,1.801229,3.348661,0.109513,0.019579,0.000665,-0.061367,1.633889,2.782361,0.063753,-9.785412,0.001767,0.117951,3.287519,1252.53307,0.214817,-0.390325,0.00552,-0.174236,2.850011,50.016406,0.63116,-0.479234,0.059605,0.450032,2.773053,62.319477,5.833599,0.001015,0.002717,0.281396,2.119035,3.707574,0.135514,0.021098,0.001541,-0.362518,2.092654,2.847155,0.187528,0.008363,0.000276,-0.103298,1.775049,1.21809,0.035365,cut-carrot--
51479,8.667826,0.281027,-1.466408,5.594694,1109.592956,32.626347,1.938758,0.287797,-0.247294,1.841674,248.296232,36.366777,-3.946674,0.277619,0.050562,2.667983,505.496326,30.932465,0.008079,0.058842,-0.289877,2.39828,13.437516,5.393317,0.028928,0.022957,0.499785,2.508358,11.474982,1.112636,-0.070374,0.096006,-0.566976,2.225799,25.155506,3.727353,-8.077778,5.39955,1.320995,4.130425,1038.305472,559.117428,4.560432,1.527909,0.738156,5.304948,583.792133,197.664119,2.005057,1.615395,-0.479082,2.637377,260.028936,182.517577,0.066064,0.76237,0.269213,2.796989,41.363426,73.119647,0.004405,0.158661,0.348764,2.449166,22.729395,18.784743,0.016434,0.369627,-0.148565,2.596224,33.63992,39.136631,-7.41755,0.103943,-0.590642,3.725814,949.449103,13.444182,-5.816125,0.320871,-0.186064,2.974269,744.464561,41.711653,3.010846,0.109454,0.010376,2.706647,385.44952,13.482779,-0.10771,0.151788,0.281909,2.458643,27.339847,10.891075,-0.00134,0.006363,-0.315734,3.303548,4.477459,0.509678,-0.006944,0.005168,0.932125,5.213188,3.627831,0.652037,-9.697418,0.002131,-0.252874,3.091991,1241.269542,0.277011,-0.247322,0.006319,0.502708,3.565992,31.681462,0.797348,-1.572545,0.022615,0.098888,1.959126,201.504663,1.540979,-0.005396,0.00342,-0.516742,2.278664,4.353617,0.421817,0.019586,0.001937,0.270504,1.696388,3.689752,0.135583,0.026973,0.000747,0.405469,1.68544,4.116659,0.017598,-9.792036,0.001655,-0.257019,3.720894,1253.380742,0.209719,-0.385304,0.006393,-0.259105,2.673204,49.333747,0.808114,-0.560841,0.056109,-0.099711,2.755578,71.904195,7.030177,-0.013972,0.002091,-0.017601,2.251473,2.995985,0.24131,0.026593,0.001762,-0.153495,1.814132,4.174308,0.136774,0.009887,0.000239,-0.151973,1.702721,1.604731,0.015687,cut-carrot--
51746,8.646708,0.324387,-1.035364,4.826734,1107.032368,33.263641,2.022462,0.316628,0.02642,1.670328,262.291079,12.915161,-3.924279,0.314136,-0.069148,2.48068,503.576747,20.585755,0.052138,0.056116,-0.001575,2.372904,16.898314,3.471345,0.000502,0.027842,0.007738,2.008033,9.980072,3.370478,-0.00195,0.085211,-0.260907,2.011219,18.947253,8.379236,-8.273328,5.086356,1.25819,4.093971,1060.419099,613.227564,4.723891,1.69717,0.754259,4.726385,604.667873,220.563316,2.052275,1.803798,-0.349309,2.222698,265.349915,212.545331,0.000304,0.606213,0.279918,3.72579,52.692341,67.009033,0.045985,0.169622,0.527452,2.367594,25.194725,12.530765,-0.030337,0.355147,-0.325922,2.829128,40.011399,33.066494,-7.380169,0.098313,-0.432539,3.876968,944.662275,12.777474,-5.868042,0.276085,-0.394382,3.513477,751.156806,34.770082,2.858508,0.131084,0.115276,3.283582,366.042414,15.263647,-0.048232,0.139712,0.633564,2.978413,27.523552,17.362463,0.002768,0.005711,-0.388388,3.730078,4.583566,0.605233,-0.005981,0.004986,0.979884,5.600798,4.647668,0.643995,-9.695515,0.002747,-0.228771,2.591392,1241.02593,0.354842,-0.207103,0.009359,0.384568,3.561687,27.290948,0.549344,-1.618882,0.021499,-0.205512,2.018993,207.466452,1.152897,-0.015779,0.003949,-0.521585,2.39782,5.010463,0.179783,0.017347,0.00172,0.386188,1.689525,3.045194,0.154872,0.021882,0.000608,0.198666,1.81227,2.80195,0.079037,-9.789663,0.001637,-0.251887,3.733315,1253.077041,0.203586,-0.37417,0.005932,-0.282324,2.743116,47.942825,0.696699,-0.572374,0.054603,-0.236395,2.903653,73.693905,6.097774,-0.017127,0.002215,-0.131458,2.162041,3.765983,0.139265,0.015973,0.00182,-0.632592,2.110622,2.450988,0.226808,0.014921,0.000202,0.399052,2.093834,1.91617,0.02601,cut-carrot--
52012,8.743887,0.526442,-1.40889,5.605002,1119.632596,53.726518,1.94726,0.27451,-0.171118,1.887079,250.517198,25.638261,-4.122532,0.292191,-0.079282,2.342121,529.005458,15.833254,0.031859,0.042108,0.433919,1.974759,14.019638,4.889314,-0.029724,0.027747,-0.273236,1.625443,11.842904,1.611614,0.052051,0.123081,-0.3063,1.765283,23.698492,7.794889,-8.869349,9.414256,1.759393,6.739962,1146.776212,807.733635,4.733322,2.61905,-2.159081,11.243144,606.011961,337.879907,2.202288,2.207145,-1.016031,4.101142,288.049704,231.500969,-0.027269,0.499927,-0.518969,2.871157,38.779373,57.083785,0.063814,0.190137,0.424434,2.172113,27.390468,23.806841,-0.086398,0.419652,-0.332866,2.354559,37.991095,49.392353,-7.366408,0.094052,-0.429509,3.935242,942.9021,12.177591,-5.9789,0.321722,-0.280547,3.344862,765.320582,41.328494,2.863468,0.147414,-0.029217,2.951337,366.622159,18.025661,-0.015947,0.151045,0.737862,2.821277,22.301842,13.847711,0.000869,0.005867,-0.414702,3.603387,4.033897,0.549189,0.001246,0.005628,0.94927,4.91136,4.58131,0.73051,-9.698842,0.00335,0.110003,3.740502,1241.451983,0.428488,-0.196643,0.011166,0.343934,2.981245,25.254183,1.385061,-1.609034,0.021703,-0.028778,2.044059,205.995199,2.568794,-0.002304,0.003697,-0.066578,2.36303,3.368134,0.302008,0.002592,0.00212,0.081779,1.570442,3.937531,0.031537,0.016582,0.000721,-0.150478,1.545896,3.049279,0.017836,-9.79361,0.001926,0.224342,4.442023,1253.582259,0.241723,-0.354649,0.004845,-0.372639,2.40648,45.398691,0.624924,-0.572651,0.050952,-0.424024,2.920107,73.300017,6.624763,-0.00476,0.002008,0.247521,2.247086,2.710983,0.150477,0.011741,0.001671,-0.713905,2.616479,2.429492,0.179319,0.0172,0.000217,0.400078,2.403191,2.303687,0.021037,cut-carrot--
52279,8.666321,0.468525,-2.101923,9.20167,1109.335637,59.284417,1.909046,0.326362,0.024461,2.081979,246.934533,22.344694,-4.064122,0.325172,0.404549,2.649205,520.304089,40.689667,-0.027003,0.04348,-0.046324,1.632638,16.554752,1.493595,0.033377,0.034247,0.239567,1.548993,12.628489,2.211855,-0.044056,0.104028,-0.782287,2.5267,23.140208,5.532139,-8.201926,7.195051,2.696864,12.797425,1050.094992,927.303285,4.564754,2.488694,-2.450761,13.628112,584.312809,323.299608,2.01189,1.928928,-1.242807,5.511923,257.626989,250.009769,0.064759,0.536557,-0.795113,2.951872,46.148086,37.056359,-0.072023,0.215767,0.223663,1.884599,32.506403,12.633766,0.07274,0.377976,-0.115557,2.190545,46.106864,16.782655,-7.345777,0.084262,0.20404,3.567185,940.259462,10.955721,-5.945822,0.256402,0.177181,3.481265,761.183017,30.495823,2.872753,0.209089,0.260334,2.700746,368.080862,22.884992,-0.057373,0.125732,0.95735,2.968366,23.165034,11.911156,-0.011894,0.004321,-0.333753,3.844311,3.833645,0.530338,0.01925,0.002116,-0.785579,3.607857,2.905127,0.237549,-9.698307,0.003217,0.66172,5.150561,1241.383398,0.416865,-0.181979,0.007848,-0.129299,2.270086,24.096455,0.416674,-1.555965,0.031621,0.022754,1.888011,199.681275,0.833739,-0.001396,0.003893,-0.11752,2.321659,4.243342,0.399828,0.008517,0.002196,0.500166,1.926476,3.907679,0.28551,0.019589,0.000642,-0.014797,1.649109,2.688674,0.06858,-9.791106,0.002522,0.244564,3.873719,1253.261686,0.325051,-0.310364,0.010883,-0.974759,3.569594,39.896828,1.200075,-0.538867,0.07205,-0.53749,2.879407,69.243892,8.780573,-0.009524,0.001789,0.122506,2.486682,2.748796,0.209802,0.010152,0.002769,0.58661,3.471953,2.842511,0.315317,0.015757,0.000408,-0.704439,3.414166,2.157283,0.043743,cut-carrot--
52546,8.645593,0.467015,-2.191197,9.526521,1106.961375,49.289917,1.995582,0.291822,0.358567,2.434973,258.099136,16.226226,-3.969949,0.373272,0.610427,2.452674,510.1198,16.755768,0.024425,0.034652,0.339509,2.027137,13.434439,4.066097,0.030253,0.033694,0.207703,1.573503,12.865445,3.947666,0.00018,0.084487,-0.860143,2.864982,21.752691,9.877085,-8.322717,6.991522,2.700004,13.030343,1070.150037,745.024147,4.633816,2.6527,-2.226955,11.826901,593.183472,344.178515,2.029403,1.986843,-1.124193,5.178847,263.656106,226.14331,-0.00712,0.563209,-1.02111,3.517474,41.694018,72.371112,0.012739,0.193695,0.683608,2.482479,30.773283,21.524525,-0.061069,0.301845,-0.264175,2.278412,43.107501,37.76935,-7.339461,0.052382,0.045879,3.019989,939.451062,6.810745,-5.881944,0.192567,0.826629,3.643655,752.902495,24.715778,2.908265,0.185848,0.643282,3.262297,372.26189,24.119301,0.063023,0.030981,-0.359392,2.20324,11.901032,2.813379,-0.00567,0.002621,-1.526555,5.743898,2.443472,0.254478,0.015202,0.001365,-0.215947,2.518769,2.156587,0.163724,-9.697608,0.003085,0.724667,5.585878,1241.293978,0.394864,-0.158728,0.006824,0.324593,2.637043,20.541283,0.742564,-1.58388,0.029598,-0.382587,2.20167,202.760315,3.696566,-0.013499,0.003792,-0.482517,2.531149,5.096122,0.128227,0.016668,0.00273,0.520246,1.861851,4.687133,0.078502,0.016329,0.000492,0.062582,1.68532,2.623643,0.024035,-9.793873,0.00259,0.22891,3.59788,1253.615817,0.336142,-0.280603,0.012189,-0.533749,2.557938,35.927172,1.573571,-0.524514,0.063304,-0.372718,3.241735,67.229313,8.036449,-0.027664,0.003137,0.634876,3.185055,5.45025,0.135469,0.003394,0.001963,1.313197,4.434888,2.14137,0.20614,0.013584,0.000494,-0.484025,3.057326,2.035972,0.046508,cut-carrot--
52812,8.676309,0.441202,-2.357879,10.048889,1110.579128,56.962324,1.910364,0.218599,0.525169,2.858053,245.091549,24.034757,-3.992464,0.342698,0.754503,2.45988,511.035731,44.562631,0.040673,0.042681,0.11625,2.019809,14.978428,2.419377,0.000705,0.031391,0.118228,1.798091,13.286556,1.280111,0.049607,0.097592,-0.538733,2.097426,24.093259,4.116542,-8.239274,7.376566,2.548216,12.062625,1054.661698,958.104998,4.390185,2.858524,-1.995542,12.038881,562.804668,357.29433,1.983392,2.024965,-1.284128,5.375345,254.050396,262.116754,-0.127365,0.686297,-0.912505,3.176295,57.213189,41.503499,0.04124,0.206322,0.735786,2.436298,26.924301,15.764366,-0.149292,0.3776,-0.288802,1.995774,47.45298,19.154104,-7.3692,0.049239,0.032913,3.215767,943.260792,6.306524,-5.845032,0.251198,0.172376,4.316647,748.322173,28.928721,3.014552,0.151455,0.87001,4.404534,385.943563,18.704354,0.058761,0.032998,-0.29524,2.204491,9.591133,3.829318,0.000752,0.002444,-1.49432,5.59175,2.520503,0.307517,0.023597,0.001631,-0.061647,2.17812,3.029021,0.211358,-9.700297,0.002686,1.04143,6.651268,1241.637996,0.348772,-0.15841,0.006761,0.376933,2.695737,20.557644,0.697318,-1.588528,0.030056,-0.469426,2.117948,203.647097,1.869803,-0.00096,0.002657,-0.763712,2.804957,4.169932,0.345451,0.009588,0.002395,0.307932,2.011193,3.606329,0.269703,0.006956,0.000455,-0.620816,2.091316,1.750374,0.02317,-9.797356,0.00254,0.194883,3.713138,1254.061667,0.327375,-0.280603,0.012735,-0.423152,2.499446,36.36496,1.142505,-0.498446,0.058145,-0.195246,3.592822,63.925189,7.309442,-0.029024,0.004503,0.711706,2.51472,4.94973,0.576595,-0.002923,0.002083,0.877649,3.40622,2.389747,0.23006,0.010795,0.000496,-0.800178,3.367077,1.527969,0.057744,cut-carrot--
53079,8.757692,0.318648,-1.70532,7.58764,1121.216212,33.202731,1.799321,0.25182,0.171844,2.31561,233.835406,6.794021,-4.025625,0.325442,0.438182,2.079403,516.974866,14.547114,-0.028337,0.050644,-0.313129,2.042621,14.257162,3.568158,0.020089,0.028112,0.392175,2.276818,12.73106,3.654511,-0.054469,0.07025,-0.873424,2.675971,18.739675,8.059608,-8.555578,4.564884,0.96321,3.583174,1098.327498,481.725344,4.461829,1.376582,0.816713,5.680006,571.1466,178.920941,2.306274,1.527321,-0.301406,2.45969,300.248902,150.914829,-0.000097,0.705228,-0.551232,2.671062,49.753112,88.967701,-0.155862,0.198121,0.182924,1.560864,39.567719,7.228966,0.068632,0.351431,0.164284,1.957297,36.328043,25.9762,-7.337821,0.174013,-0.760756,4.299313,939.274168,21.640235,-5.713344,0.207553,-0.479807,4.471753,731.322896,26.680109,3.070133,0.163091,0.970955,4.493321,392.996238,20.967976,0.03983,0.048503,-0.320102,2.376894,11.521593,5.766881,0.013936,0.003028,-0.866375,3.065383,3.260016,0.275602,-0.000313,0.004512,1.424531,4.915741,3.388428,0.535047,-9.701379,0.002032,1.383256,6.755858,1241.776585,0.261938,-0.185155,0.009251,0.43458,2.662932,24.400563,0.667897,-1.563731,0.03014,-0.134468,1.990051,200.293717,3.053914,0.011799,0.003872,-0.423763,1.801575,5.321878,0.090189,0.009884,0.002253,0.198285,1.945793,3.532491,0.120408,0.006545,0.000497,-0.422168,2.108529,1.703922,0.057458,-9.790153,0.003108,-0.117555,3.212812,1253.141404,0.334298,-0.248638,0.014696,0.068733,2.045079,32.107011,1.625839,-0.385047,0.087214,-0.591116,2.7861,51.968238,7.030997,-0.028796,0.004659,0.641169,2.41914,6.37013,0.17737,-0.020665,0.003522,0.411025,1.94469,3.627752,0.365778,0.011056,0.000573,-0.829798,2.925817,1.91846,0.047961,cut-carrot--
53346,8.644584,0.212155,-1.271394,4.958013,1106.649669,22.567909,1.973028,0.170695,0.465591,2.756965,252.739112,20.660844,-3.941051,0.197269,0.173135,1.872946,504.578344,23.670957,0.001925,0.043071,-0.154293,2.365378,13.072245,4.847241,0.000306,0.020449,0.832466,2.517915,10.979163,0.745782,-0.045641,0.064957,-0.993506,2.832691,16.991597,4.405623,-8.155481,4.087466,1.639838,5.327235,1049.401931,348.741828,4.373682,1.27812,0.45234,5.410807,559.845498,166.19474,2.097977,1.26271,-0.85885,3.349001,273.065065,125.350111,0.079593,0.676582,-0.256138,2.357083,43.564728,59.509949,-0.018424,0.122525,0.516406,2.138883,27.256651,15.908094,-0.012094,0.303394,0.044733,2.073152,36.267832,36.013073,-7.334209,0.169546,-0.817193,4.432326,938.782134,21.947297,-5.786761,0.233413,-0.513577,4.163047,740.707461,30.326745,3.108051,0.091793,-0.292894,2.819405,397.832399,11.912572,-0.070495,0.051712,-0.576505,2.931243,15.712992,4.098846,-0.014715,0.003493,0.111048,2.534416,3.705425,0.292545,-0.009394,0.004633,1.064644,4.05116,3.235824,0.577738,-9.699475,0.001457,0.768717,4.834476,1241.532794,0.189176,-0.184177,0.008881,0.471555,2.938457,23.585253,1.146943,-1.595902,0.017867,0.265317,2.32911,204.365527,1.739389,-0.005216,0.002995,-0.760487,2.563969,3.882521,0.305189,0.019863,0.001528,0.357636,2.620191,3.485503,0.108429,0.01041,0.000512,-0.000038,1.868291,2.298029,0.010883,-9.800017,0.002235,-0.344332,4.144721,1254.402198,0.290781,-0.260092,0.011716,0.142473,2.176617,33.396405,1.413139,-0.380728,0.068875,-0.698516,3.415765,48.734725,8.953809,-0.040124,0.004014,0.51924,2.396677,5.354474,0.485612,-0.006332,0.003068,0.707961,2.52121,4.021185,0.152742,0.004803,0.000338,-1.01396,3.697747,1.174567,0.028088,cut-carrot--
53612,8.644256,0.250743,-0.924919,3.847245,1106.514524,30.856326,2.045942,0.215057,0.287293,2.66631,263.447458,14.899383,-4.020776,0.164125,0.055639,2.029386,515.166986,13.043435,0.035326,0.045277,0.179288,2.181319,14.179899,3.020593,-0.033119,0.016222,0.688024,2.552862,9.047434,2.066981,0.014771,0.062644,-0.416918,2.296262,13.753249,5.200282,-8.259977,4.117112,1.520122,4.896455,1057.901244,514.40438,4.371834,1.500658,0.298133,4.527825,559.797186,191.893843,2.256989,1.273385,-0.671779,2.852807,290.241489,153.24579,-0.151063,0.579756,-0.212496,2.277837,48.16039,44.50513,0.012859,0.135511,0.584243,2.034377,25.55326,7.29919,-0.068905,0.298059,-0.179764,2.170837,36.709434,18.601808,-7.291209,0.171883,-0.560616,4.051318,933.283279,22.096846,-5.876009,0.267566,-0.579349,3.992662,752.141528,34.522048,3.072114,0.122503,-0.333475,2.302756,393.300499,15.058241,-0.026874,0.055279,-0.128903,2.449532,13.029495,6.233261,-0.00568,0.003796,0.428665,2.373307,4.645057,0.485503,-0.006264,0.004852,1.069118,3.945991,2.942709,0.503707,-9.699384,0.002669,0.372888,3.251069,1241.521166,0.346815,-0.196938,0.00949,0.174925,2.631187,25.669084,0.861795,-1.621624,0.018718,0.069809,1.929965,207.719475,1.434663,0.00017,0.002791,-0.632423,2.532078,2.879983,0.233284,0.012098,0.00105,0.685652,3.081878,2.127822,0.102752,0.003737,0.000301,-0.033571,2.300393,1.376164,0.038034,-9.80399,0.003026,0.096619,3.664825,1254.911411,0.367733,-0.272187,0.011754,-0.094587,2.213608,35.146059,1.188859,-0.325072,0.071424,-0.296572,2.766372,42.990221,7.433844,-0.044088,0.003726,0.099021,1.963966,7.032005,0.205076,-0.018006,0.002732,0.408053,2.383422,3.771293,0.34673,0.008571,0.000314,-0.828597,3.233254,1.097377,0.040878,cut-carrot--
53879,8.726107,0.282857,-0.682778,2.759643,1117.32976,23.016469,1.882457,0.262828,0.322687,3.415508,243.301587,16.136034,-4.221359,0.125633,0.075442,2.043855,540.861947,7.275726,0.005211,0.034678,0.382577,2.196628,13.013955,4.460609,-0.026014,0.014053,0.572457,2.467346,7.815359,1.033776,0.026092,0.062779,-0.199814,1.961692,17.712726,6.935316,-8.915605,5.740616,0.833263,3.346893,1151.386409,375.769576,4.499844,9.31669,5.908762,59.65752,576.18525,1210.7309,2.589486,5.033144,1.765608,29.892698,336.552754,603.223869,-0.065672,0.515209,-0.188188,2.434205,47.216866,66.667668,-0.009163,0.159139,0.142039,1.953018,30.300053,19.070394,-0.016375,0.286439,-0.128474,1.970522,38.877492,37.069202,-7.268819,0.17976,-0.318994,3.825968,930.415996,23.184725,-5.901377,0.223549,-0.237267,3.385294,755.432802,27.719053,3.091469,0.124964,-0.249218,2.477511,395.736625,15.924997,-0.00671,0.060951,0.026891,2.104345,11.981768,6.327555,0.01015,0.004196,0.833114,2.707189,3.933124,0.326885,0.000706,0.005165,1.162733,3.999251,4.272673,0.655977,-9.695888,0.002576,0.411125,3.41383,1241.073657,0.334977,-0.232652,0.006615,-0.154227,3.1604,29.800242,0.840493,-1.599671,0.015393,0.366409,2.568481,204.776377,1.88183,0.010974,0.002437,-0.349604,2.593725,3.280582,0.177419,0.001099,0.001144,-0.044344,2.284166,2.691828,0.034047,0.006106,0.00026,0.251328,2.831658,1.258393,0.018471,-9.800698,0.003273,0.046144,3.377562,1254.489474,0.418742,-0.250269,0.009027,0.024406,2.603591,32.035353,1.173442,-0.235744,0.073127,0.141283,2.825087,30.259729,9.428553,-0.025105,0.003065,0.135461,1.93116,4.747801,0.20462,-0.00964,0.00282,0.801547,2.635201,2.799512,0.266514,0.012399,0.000351,-0.36229,2.37782,1.993538,0.022655,cut-carrot--
54146,8.593056,0.163276,-0.58533,2.674073,1099.913743,21.139902,1.903085,0.273808,0.594673,3.77621,243.940359,32.930401,-4.182029,0.136521,0.363065,2.18659,535.30399,17.680578,-0.001048,0.025396,0.282282,2.260181,10.610727,1.515474,0.003966,0.010062,0.486535,2.475662,4.53306,0.98628,-0.015971,0.051173,-0.421071,2.105504,17.495443,1.862433,-8.462048,4.020793,1.013517,4.800394,1083.529371,509.668316,4.353885,9.803447,5.377779,52.906557,557.445998,1275.280788,2.426214,4.853222,1.702141,31.565139,310.615132,634.027391,0.111024,0.523961,0.229948,2.230168,52.942539,26.846537,-0.027471,0.1521,-0.057545,1.899924,27.252613,8.185611,0.07566,0.327211,-0.052985,1.912876,42.312041,15.631053,-7.275987,0.055158,0.413097,4.37468,931.327192,7.173297,-5.888968,0.196549,0.142632,2.754242,753.840544,24.322087,3.021095,0.141843,-0.055256,2.782546,386.709005,18.371735,-0.028143,0.038735,0.348254,2.317276,9.46042,3.82217,-0.005498,0.003788,0.620691,2.383307,3.519715,0.359057,0.022678,0.001735,0.396758,2.944815,3.42409,0.173267,-9.702556,0.002923,0.463793,3.377735,1241.927179,0.379731,-0.236036,0.004799,-0.112958,3.533839,30.245161,0.592863,-1.550432,0.019926,-0.591509,3.101588,198.693448,1.089945,-0.000426,0.00145,0.043588,2.322098,2.405692,0.184747,0.003462,0.001125,0.050749,2.188902,2.750635,0.146292,0.015733,0.000192,-0.305664,2.528882,2.223042,0.010971,-9.805354,0.002858,0.555858,3.463536,1255.085318,0.371013,-0.235767,0.008726,-0.093035,2.373334,30.428434,0.894754,-0.213638,0.051694,0.163922,3.679729,27.355675,6.713202,-0.02087,0.003757,0.029815,1.748083,3.973943,0.379864,0.012075,0.00115,0.422195,2.408465,2.304709,0.10315,0.012101,0.000293,-0.075426,2.030911,1.584587,0.036423,cut-carrot--
54412,8.615998,0.157892,-0.472779,2.714338,1102.947101,17.051476,1.935254,0.274097,0.734698,3.944457,250.20554,15.938332,-4.180509,0.134679,0.415335,2.216049,535.537499,10.16489,0.016733,0.020582,0.322602,2.650898,8.778545,2.140916,0.011363,0.010723,0.58866,2.365921,5.526748,1.095625,-0.010064,0.048734,-0.453858,2.140661,17.313122,6.283792,-8.341872,4.43905,0.912468,4.296109,1072.691073,409.794221,4.558088,9.788631,5.573102,54.497659,583.951489,1266.289584,2.39838,4.887925,1.652005,31.038786,309.109732,618.193815,-0.013115,0.402377,0.258399,2.399934,38.473514,43.625599,-0.019011,0.151151,-0.04288,1.894957,27.977125,16.703491,0.055869,0.307852,-0.098363,2.065982,40.380174,36.477222,-7.30024,0.054205,0.452925,4.211479,934.430995,7.057899,-5.916685,0.186001,-0.082889,3.008277,757.39577,22.753761,3.011786,0.13309,0.085215,2.706155,385.511656,17.311444,-0.0226,0.044015,0.954477,4.077869,10.329061,5.343229,0.01203,0.002768,0.284222,2.456317,2.990651,0.3578,0.023795,0.001565,0.187813,2.471089,3.087382,0.1995,-9.705256,0.002949,0.326369,3.244766,1242.272903,0.37833,-0.218406,0.005437,-0.035322,2.930394,28.172303,0.514168,-1.552639,0.021144,-0.707739,3.058136,198.751863,2.660657,-0.002596,0.001097,-0.42164,3.039479,2.200694,0.067497,0.008337,0.001373,0.134908,1.910506,3.07585,0.046377,0.019626,0.000298,-0.245024,1.989583,2.548225,0.035802,-9.805277,0.002843,0.511865,3.434355,1255.07557,0.365535,-0.219744,0.008829,0.267705,2.416108,28.127807,1.148235,-0.204515,0.050384,0.279407,3.903074,26.997606,5.859822,-0.013038,0.003674,0.31566,1.881181,3.516189,0.338301,0.017457,0.001412,0.427705,2.220688,2.578946,0.157312,0.01304,0.000267,-0.062398,2.177793,2.038371,0.013062,cut-carrot--
54679,8.636701,0.129444,-0.625779,2.9456,1105.499099,16.78505,1.937543,0.253644,1.061803,4.150654,248.242816,31.112155,-4.181137,0.121771,0.581763,2.523917,535.196056,15.655247,0.00753,0.017514,0.538575,2.845526,8.372943,1.179476,-0.000114,0.013956,0.600053,2.243797,6.986712,1.039912,-0.021533,0.046019,-0.614017,2.482632,15.861364,2.111227,-8.338155,4.188699,1.024023,4.787487,1068.400086,506.90009,4.681276,9.690923,5.76642,56.495762,599.324638,1261.157631,2.400532,4.766429,1.719789,32.638028,307.714657,618.829876,0.072979,0.298788,-0.079087,1.916315,33.375567,22.555602,-0.004161,0.156187,0.053298,1.775134,27.459861,8.345311,0.022843,0.327641,-0.210073,1.888313,42.088875,14.631834,-7.311704,0.044186,0.667639,5.352724,935.89835,5.770279,-5.924859,0.162428,-0.303397,3.221383,758.44336,19.655118,2.968812,0.118874,-0.026127,2.905066,380.040411,15.144187,-0.009947,0.046837,0.958052,3.931593,11.00869,4.193169,0.00954,0.00296,0.160442,2.18363,3.313724,0.350325,0.01139,0.001821,-0.155639,2.353091,1.890336,0.218471,-9.706514,0.001657,0.936911,5.359818,1242.433955,0.211314,-0.194811,0.006906,0.102639,2.462075,25.018195,0.832702,-1.532966,0.016308,-1.081512,3.343043,196.368942,1.190236,-0.003979,0.000982,-0.848901,3.354637,2.147179,0.126926,0.007434,0.001234,0.283095,1.974921,2.690385,0.15634,0.022162,0.000275,0.016639,2.082311,3.060049,0.014865,-9.799929,0.001985,0.271409,4.131086,1254.390969,0.254854,-0.198665,0.006403,0.556349,3.486557,25.58384,0.70816,-0.212619,0.03683,-0.848221,3.262165,27.26754,4.743932,0.008153,0.001442,0.004079,2.390216,1.662493,0.162998,0.025171,0.000862,0.301496,2.46328,3.382835,0.095256,0.014592,0.000193,-0.362864,2.269514,1.883416,0.024143,cut-carrot--
54946,8.542582,0.064827,-0.103487,2.227591,1093.450903,8.416453,2.045925,0.174422,1.162159,5.009676,262.940656,13.830952,-4.205011,0.129253,0.429564,2.272824,538.671615,9.453135,0.005572,0.014379,0.962397,3.547419,7.156272,1.655295,-0.00784,0.015106,0.59178,2.172838,8.084898,1.71772,-0.055865,0.024306,0.179257,1.696351,11.41552,3.14927,-7.912848,1.523695,1.002802,5.722031,1014.767673,136.293114,4.629952,1.531364,0.481297,3.409101,594.522724,163.672336,2.233055,0.539839,-0.223147,2.912509,286.475737,64.371968,0.063906,0.254866,-0.372295,1.859269,35.380178,30.0856,-0.007123,0.114117,0.62214,1.771661,24.665574,12.350391,0.037635,0.252345,-0.703043,2.063957,36.842573,29.03224,-7.309312,0.028562,0.134408,3.574132,935.592026,3.710149,-5.886439,0.16621,-0.049695,2.835007,753.575992,18.941997,2.97942,0.101324,0.164569,3.087835,381.374481,13.069786,0.007049,0.048526,0.925645,4.224502,14.469373,5.93328,0.004163,0.002535,0.117521,2.508961,2.789544,0.329422,0.009905,0.001537,0.175386,2.082652,1.815255,0.173123,-9.714412,0.001357,1.159457,5.799685,1243.445312,0.15572,-0.159295,0.006269,0.980865,3.662528,20.529175,0.724682,-1.528918,0.016849,-0.872122,3.176897,195.703543,2.178318,-0.006411,0.000853,-0.989341,4.078606,1.94117,0.061909,0.016131,0.000973,0.982884,3.531172,2.830686,0.066969,0.022882,0.000248,-0.06494,2.076981,2.993512,0.02638,-9.806445,0.001803,0.380464,4.06021,1255.224994,0.23432,-0.178285,0.004765,0.565546,3.933837,22.82745,0.614906,-0.256319,0.032753,-0.725731,3.653016,33.576354,3.450344,0.001252,0.001177,-0.358649,2.844113,1.749642,0.149308,0.023448,0.000945,0.241572,2.215476,3.517833,0.069512,0.013211,0.00017,-0.451604,2.626379,1.868454,0.012069,cut-carrot--
55212,8.574543,0.146256,-0.64914,3.694026,1097.586025,17.466756,2.038973,0.150937,0.441726,2.52806,261.765986,13.179846,-4.239578,0.17532,0.683164,2.94479,542.675248,22.638778,0.031421,0.009692,1.016202,3.877217,7.546823,0.613464,0.014659,0.018941,0.108931,3.289708,9.000331,1.233065,0.043243,0.028609,0.286498,2.534366,12.909536,3.371656,-8.184133,2.023206,0.650003,3.346453,1047.591425,262.336389,4.518974,1.069056,-0.542942,3.221927,578.58238,136.317603,2.171944,0.45969,0.203801,2.577906,278.075054,59.190087,-0.133084,0.127274,-1.042876,4.27446,24.331734,11.760538,0.107909,0.063576,1.261159,3.330517,22.334469,3.377328,-0.169856,0.121159,-1.450661,4.475816,31.166259,7.841505,-7.333637,0.025373,0.210233,3.430389,938.707532,3.241248,-5.90367,0.129895,0.279359,2.755152,755.68628,16.504514,3.008785,0.063866,-0.360193,3.001174,385.135212,8.174892,-0.000852,0.049773,0.861328,3.945181,13.176805,3.716318,0.013811,0.002226,0.113171,2.550813,3.189772,0.286401,0.018802,0.001734,0.408385,2.116007,2.437824,0.223031,-9.709588,0.000862,0.394019,3.427321,1242.827297,0.111859,-0.127502,0.002588,0.844127,4.095185,16.470905,0.258369,-1.570585,0.007105,-0.723706,4.889274,201.045064,0.859365,-0.006265,0.000656,-0.372459,2.398739,1.473057,0.080191,0.020957,0.000449,-0.064242,2.581923,2.683763,0.058239,0.020583,0.000225,-0.274326,2.320588,2.746844,0.019697,-9.808133,0.001026,-0.4524,3.082271,1255.440965,0.133413,-0.184255,0.003341,-0.332766,2.264253,23.590103,0.431007,-0.317882,0.017746,-0.132684,1.982699,40.73286,2.250769,0.005626,0.001027,-0.768606,3.379597,1.757199,0.092727,0.026481,0.000643,0.125056,2.494321,3.579148,0.062707,0.009132,0.0001,-0.210224,2.812199,1.223049,0.010943,cut-carrot--
55479,8.60216,0.157879,-0.480506,3.195891,1101.078295,20.465539,1.869068,0.202335,-0.1426,1.870673,239.364187,25.376233,-4.274401,0.172328,0.507019,2.823951,547.547149,15.046333,0.004666,0.01526,0.664949,2.319992,8.882367,1.893347,-0.011881,0.016244,-0.360901,4.410779,7.223392,2.094901,0.039946,0.030196,0.333953,2.53516,12.796225,1.742326,-8.537503,1.91169,0.517146,3.04984,1094.793143,179.39166,4.437715,1.075244,-0.615683,3.36076,569.283769,117.297648,2.313513,0.419499,0.296997,2.572012,296.145021,54.406305,-0.032868,0.208455,-0.973013,3.326431,28.199442,22.915491,0.019199,0.117409,0.982767,2.469894,26.893643,14.530708,-0.037647,0.271563,-1.185584,3.11165,40.970164,30.997718,-7.353044,0.019334,0.410534,2.518836,941.191136,2.468032,-5.82882,0.119057,0.580224,3.198967,746.09707,15.308488,3.022992,0.062908,-0.260569,2.847277,386.967863,7.875225,0.056011,0.020572,-0.198405,3.105927,7.450842,2.672194,0.010317,0.001618,0.216145,2.357138,2.645215,0.192126,0.015164,0.001739,0.257107,2.050212,3.414446,0.100824,-9.708438,0.000846,0.550772,3.612105,1242.680167,0.106955,-0.118451,0.00141,-0.041553,3.041739,15.161952,0.183209,-1.560762,0.006595,0.215206,2.509965,199.79613,0.739789,0.004545,0.000916,-0.199709,2.284706,1.86287,0.106886,0.009768,0.000346,-0.293357,2.460015,1.346267,0.041039,0.014924,0.000104,-0.109132,2.602676,1.931585,0.01241,-9.805017,0.000978,-0.293044,3.129606,1255.042243,0.127059,-0.183961,0.003406,-0.381812,2.245677,23.549964,0.441162,-0.338872,0.022099,-0.291275,2.093422,43.630942,2.521045,0.008535,0.001124,-0.522249,2.749847,2.120268,0.127393,0.020628,0.000428,0.350575,2.641395,2.707549,0.050053,0.010848,0.000078,-0.267422,3.163294,1.392581,0.010033,cut-carrot--
55746,8.592851,0.140499,-0.643445,3.906377,1099.994434,14.443735,1.81424,0.152016,0.00352,1.840415,234.370351,3.862329,-4.324075,0.137888,0.66685,3.378832,553.484196,17.886788,-0.029865,0.011087,0.46884,2.566958,6.808595,0.93809,-0.002595,0.012299,-0.724737,6.295958,4.78747,1.237561,-0.011205,0.037989,-0.266175,1.797013,16.341201,4.939862,-8.456527,2.04568,0.552079,2.868844,1084.291828,202.179277,4.415545,0.986932,-0.259966,2.473459,565.339874,125.866905,2.267647,0.520032,0.107643,2.110222,290.962449,61.141583,0.073966,0.168568,-0.972331,3.176464,26.229626,18.606913,-0.05853,0.096171,0.751024,2.383525,20.304983,6.85248,0.086037,0.220156,-0.99902,3.105481,30.572929,20.711204,-7.365992,0.022603,-0.090165,3.107679,942.851414,2.806575,-5.748981,0.102811,0.632916,3.650381,735.869509,13.369304,3.114057,0.043086,-0.262351,2.912801,398.620071,5.340396,0.027724,0.017737,-0.501333,3.911044,5.84012,1.965107,-0.001194,0.001631,-0.303494,2.339371,2.268792,0.208867,0.010936,0.00204,0.220265,1.948111,3.307012,0.26475,-9.712352,0.000875,0.259538,3.198323,1243.181135,0.112732,-0.112999,0.001506,0.099738,2.808068,14.538335,0.161613,-1.539231,0.006166,0.501787,2.818719,197.02206,0.79908,0.008719,0.00065,-0.60165,2.511455,1.788128,0.053578,0.006415,0.000209,0.163473,2.553464,1.279692,0.011989,0.014838,0.000087,-0.074617,2.768252,1.910312,0.010846,-9.806539,0.00091,-0.235424,3.228974,1255.237194,0.112207,-0.175939,0.002995,-0.089304,2.378136,22.520172,0.389626,-0.342375,0.02169,-0.293091,2.199613,43.836688,2.802954,0.00122,0.001556,-0.386452,2.298035,2.603078,0.09519,0.016646,0.000424,-0.025142,2.520439,2.386894,0.036771,0.010436,0.00008,-0.230642,3.239315,1.3482,0.009888,cut-carrot--
56012,8.590501,0.149842,-0.535601,3.566108,1099.584668,19.465369,1.890411,0.205682,0.028266,1.662161,242.011029,26.449718,-4.240148,0.130651,0.991115,4.223124,542.854657,14.994686,-0.014039,0.015674,0.036084,2.416186,7.120479,1.372615,0.018923,0.008407,-1.768999,8.523867,3.601379,1.040856,-0.020191,0.037671,-0.408299,1.903915,15.967705,0.957327,-8.300093,2.126417,0.793122,2.961133,1063.694966,233.204327,4.653803,0.98904,-0.059242,1.963124,595.891323,124.740544,2.213017,0.545419,0.010492,1.880958,283.269146,70.894971,0.119072,0.144607,-1.060717,3.48114,27.672651,10.335659,-0.075528,0.089553,0.738912,2.488855,18.472855,9.414976,0.104829,0.207513,-1.034645,3.244691,28.587258,16.869213,-7.338282,0.029203,0.034396,2.388165,939.300817,3.777939,-5.77866,0.076034,-0.034143,2.929047,739.681575,9.581808,3.142731,0.051444,-0.354657,2.91377,402.270602,6.677176,-0.000003,0.009892,0.464701,3.386615,5.395918,1.282614,-0.003681,0.001741,-0.451726,2.249432,2.30796,0.158791,-0.003672,0.001494,-0.295737,2.645,2.336093,0.111317,-9.708053,0.000974,0.01686,3.768635,1242.630771,0.125294,-0.10557,0.001773,0.312201,2.542356,13.513317,0.230839,-1.531764,0.005352,0.477949,2.470064,196.10394,0.458838,0.002079,0.000812,-0.693906,2.473842,2.013464,0.10567,0.010049,0.000308,-0.055806,2.549932,1.33096,0.040007,0.015188,0.000084,0.161625,3.767521,1.962602,0.009837,-9.805,0.000789,-0.383622,3.527839,1255.040061,0.102326,-0.144294,0.02185,-3.864281,21.918211,18.672045,2.721876,-0.355138,0.015638,-0.284676,2.902279,45.511834,1.955387,-0.020644,0.006089,2.116558,9.503818,3.844204,0.78077,0.020723,0.000405,-0.471555,2.447193,2.671061,0.051171,0.005181,0.000108,1.039514,5.150385,0.791941,0.011072,cut-carrot--
56279,8.526282,0.056345,-0.231851,3.433863,1091.405494,5.892625,1.964885,0.166482,0.208842,1.929238,253.62316,4.667448,-4.244218,0.077885,0.261989,1.981973,543.420576,7.357287,0.018858,0.015307,0.229393,2.227765,8.41959,1.785357,-0.012803,0.003144,0.709132,3.78312,2.703573,0.408808,-0.028876,0.030135,-0.079029,1.458869,13.894633,3.885965,-7.828221,0.958291,1.029913,4.978493,1002.501433,109.047213,4.774769,0.895767,0.139541,2.113629,611.830057,103.676481,2.109973,0.464646,-0.277578,1.983051,270.344267,58.122607,0.053137,0.179355,-0.882839,3.214842,31.114185,23.188872,-0.002737,0.089679,1.021057,3.210031,17.148965,10.461216,0.040693,0.234963,-1.048628,3.275598,33.279812,28.096426,-7.310221,0.033528,0.234924,2.267673,935.71629,4.121655,-5.793361,0.105144,-0.017359,2.968693,741.550594,13.666524,3.218711,0.049521,-0.070604,2.63633,411.996065,6.425395,0.024913,0.012798,-0.86872,4.285819,5.08514,1.619069,-0.005522,0.001449,-0.308415,2.235259,2.466392,0.18515,-0.013476,0.000784,0.263157,2.942207,1.826955,0.096139,-9.707389,0.000816,-0.474603,3.559101,1242.545794,0.105816,-0.101226,0.001655,0.422077,2.686982,13.081931,0.163556,-1.53032,0.00536,0.548958,2.552107,195.881548,0.693625,-0.006489,0.000655,-1.454978,4.623009,1.511384,0.0599,0.012723,0.000272,0.072846,2.647683,1.950751,0.017119,0.013746,0.000083,0.104382,3.807566,1.762184,0.010731,-9.805576,0.000869,-0.327073,3.756778,1255.113774,0.111458,-0.184827,0.035968,-1.608309,11.056422,24.014627,4.407026,-0.367489,0.017781,-0.232059,2.637802,47.06956,2.265859,-0.071964,0.008274,1.344676,4.547999,9.213758,1.075222,0.009432,0.001002,0.314796,2.820733,1.834805,0.129333,0.00671,0.000229,0.464104,3.981283,0.962126,0.026851,cut-carrot--
56546,8.559347,0.076064,-0.54968,3.463454,1095.620531,9.053049,1.93235,0.204438,0.385571,2.180738,247.827331,22.760743,-4.329637,0.086178,-0.164801,1.908525,554.193658,11.203842,0.049518,0.010053,0.161309,2.258826,9.553342,0.496211,-0.00445,0.003842,0.395309,3.790598,2.692892,0.414013,0.02224,0.026152,0.100956,1.455439,11.350386,1.484288,-8.343751,1.720708,1.458273,4.34668,1068.441078,208.812011,4.758232,0.870778,0.080612,2.110039,609.05387,113.265462,2.269565,0.500686,-0.154962,2.039321,291.267493,58.082714,-0.100735,0.080806,-0.322549,2.780715,20.470574,6.495022,0.05535,0.061448,0.773634,2.667631,16.419923,4.507541,-0.129464,0.085443,-0.34811,2.562927,24.304555,6.094435,-7.274069,0.032307,0.221061,2.276376,931.08139,4.19095,-5.7974,0.102735,0.040434,2.977161,742.069397,13.307646,3.260288,0.044714,-0.115939,2.693589,417.326679,5.687848,0.039744,0.013314,-0.65358,3.705075,6.694227,1.711104,0.003731,0.001245,-0.174526,1.908989,1.663608,0.13803,-0.007143,0.001719,0.310502,2.856858,2.025045,0.198212,-9.708494,0.000934,-0.276981,3.21833,1242.687309,0.119825,-0.089026,0.001217,0.666757,3.894837,11.400427,0.156501,-1.539844,0.004751,0.494302,2.579511,197.123992,0.467982,-0.007381,0.000475,-0.855399,2.95978,1.358343,0.046679,0.01299,0.000251,-0.096466,2.496114,1.701085,0.030608,0.0155,0.000101,0.254673,3.054825,2.064315,0.008123,-9.800752,0.001496,-0.514805,3.414979,1254.496515,0.181864,-0.179111,0.03725,-1.465213,10.167361,23.013199,4.780254,-0.295237,0.035186,-0.792841,3.195464,38.621962,3.566738,-0.073404,0.008656,1.009752,4.641764,11.290739,0.503358,-0.002822,0.001013,-0.221672,2.601009,1.784284,0.129966,0.011664,0.000326,0.514696,3.056083,1.671191,0.033425,cut-carrot--
56812,8.569519,0.080405,-0.481208,3.154007,1096.959355,8.334676,1.788693,0.188472,-0.187014,2.448966,229.900414,17.60531,-4.355285,0.084333,-0.413896,2.136141,557.778456,5.621447,0.039159,0.01247,0.198885,1.956623,8.38883,1.615832,0.019134,0.005163,0.652499,3.269105,4.402621,0.6387,0.029389,0.023573,0.068666,1.488814,10.534415,2.404593,-8.362678,1.728007,1.452594,4.20073,1072.925601,139.547845,4.655161,0.592389,0.060619,2.604671,596.347099,67.834911,2.230851,0.366793,-0.370577,2.697057,286.428418,39.735417,-0.021811,0.163609,-0.874709,3.033293,24.78795,16.141981,-0.008836,0.086232,0.350331,1.645293,21.172708,10.896569,-0.017584,0.173301,-0.450984,1.965845,28.98846,19.563325,-7.247484,0.027279,0.574494,2.596046,927.683213,3.399176,-5.805469,0.099425,0.116863,2.935038,743.107935,12.755103,3.319389,0.046764,0.308893,2.681011,424.881959,6.08765,0.013627,0.017712,-0.555794,3.088809,7.338475,2.273429,0.010229,0.001155,0.02854,2.040168,1.930691,0.145598,-0.005835,0.001745,0.350838,2.804732,2.046743,0.169217,-9.708173,0.000892,-0.275816,3.461963,1242.646107,0.115692,-0.077479,0.001882,0.234297,3.339765,10.05391,0.201565,-1.54074,0.004936,0.388773,2.504947,197.222293,0.594152,0.002606,0.000621,-0.140259,1.777053,1.994378,0.080101,0.01165,0.000252,-0.251893,2.52919,1.720545,0.02129,0.017732,0.000125,0.289268,2.884557,2.271419,0.016189,-9.804501,0.001739,-0.515344,2.956776,1254.976458,0.21252,-0.153929,0.041198,-0.99453,7.834912,20.396633,4.915691,-0.304193,0.04447,-0.574085,2.579405,39.766566,4.745825,-0.052762,0.012478,0.563061,3.457807,8.673571,1.586042,0.006706,0.001778,-0.376232,2.166404,2.547389,0.163064,0.010813,0.000332,0.383162,2.876436,1.687147,0.028402,cut-carrot--
57079,8.622486,0.053799,-0.944093,4.217882,1103.690701,6.558755,1.70132,0.101446,0.574857,2.850518,218.895661,5.381911,-4.353363,0.064501,0.028076,1.924781,557.244223,8.143241,0.010369,0.008523,0.042068,2.455935,6.212049,0.523675,0.013007,0.004164,-0.03696,2.77097,4.764099,0.225249,-0.019649,0.022441,-0.65293,1.907987,10.424848,2.384067,-8.360135,1.675141,1.56457,4.444418,1070.635986,199.516502,4.728395,0.627138,0.230811,2.443375,605.507379,76.336531,2.307436,0.277155,-0.534583,3.502391,295.529007,34.396655,0.026252,0.161849,-0.585527,2.728538,21.449175,15.456604,-0.031493,0.077468,0.274089,1.805974,20.293858,3.794041,0.036433,0.159585,-0.143157,2.105747,25.207975,11.011108,-7.230453,0.02789,0.667129,2.690954,925.498865,3.606875,-5.812218,0.106958,-0.004461,2.554515,743.972777,13.701939,3.314778,0.038328,0.234731,2.235992,424.306171,4.790876,-0.033883,0.022941,-0.545224,3.354949,9.01302,2.982719,-0.005544,0.001496,0.134974,2.56822,1.829758,0.18033,-0.007057,0.001802,0.282713,2.638921,2.013749,0.225053,-9.710942,0.000625,0.066026,3.07355,1243.000551,0.081046,-0.064548,0.002267,0.501202,3.118282,8.273911,0.291714,-1.538095,0.003991,0.215678,2.500931,196.887869,0.445839,0.003917,0.000603,0.034799,2.016928,1.961035,0.021348,0.011998,0.000243,-0.046933,2.108017,1.620125,0.02754,0.02171,0.000088,0.382201,3.079692,2.801754,0.009412,-9.806199,0.001731,-0.552731,2.968483,1255.193818,0.211181,-0.183154,0.057684,-0.62852,4.634682,25.490295,5.911072,-0.297695,0.045885,-0.432776,2.409435,38.75642,5.171606,-0.094082,0.023857,0.679619,2.942581,16.779892,0.93499,0.006226,0.001896,-0.307612,1.978127,2.475723,0.228503,0.009785,0.000485,0.983208,3.771861,1.392177,0.057167,cut-carrot--
57346,8.602371,0.05789,-0.960381,4.122721,1101.108085,7.365662,1.815892,0.163913,0.363246,2.308279,232.43426,21.315167,-4.3015,0.044224,0.395734,2.764745,550.72233,3.472541,-0.009723,0.005561,0.292441,2.821893,4.222338,0.682599,0.017461,0.003303,-0.539959,2.195426,4.303991,0.424201,-0.084143,0.011118,-2.165661,7.536013,11.760191,1.091775,-8.247808,1.791848,1.583185,4.459554,1057.306809,179.756832,4.946988,0.443503,0.393345,2.906991,633.247043,57.04908,2.278721,0.341505,-0.035457,3.521582,291.767216,43.572434,0.111907,0.117593,-0.673806,3.360707,20.824757,11.664275,-0.084337,0.055554,0.300025,2.099936,15.282451,7.105294,0.133687,0.09951,-0.24155,2.878558,20.116889,11.164713,-7.179431,0.030238,0.345201,2.982136,918.967113,3.933254,-5.873577,0.090587,-0.01913,2.430313,751.819359,11.74538,3.284094,0.036707,-0.134186,2.065685,420.378693,4.583121,-0.051986,0.014159,0.102766,3.064335,8.500721,1.397132,-0.012113,0.001276,-0.072232,2.973553,2.115583,0.133018,-0.010332,0.001869,0.080572,2.425158,2.245205,0.190896,-9.710503,0.000499,0.396535,3.16251,1242.944379,0.064735,-0.025672,0.003295,0.053074,2.565032,3.978977,0.427593,-1.531433,0.003056,-0.048774,2.458901,196.024376,0.391744,0.007914,0.000504,0.327598,2.543364,1.627393,0.063138,0.012688,0.000208,-0.130209,2.35374,1.78359,0.018445,0.02519,0.000055,-0.028478,2.574166,3.224397,0.00721,-9.799973,0.001575,-0.2608,2.925264,1254.39728,0.173154,-0.11509,0.051609,-0.527487,4.596788,14.824662,6.667208,-0.239885,0.044034,0.023146,2.214827,32.490703,3.935017,-0.047848,0.024081,1.257427,3.967602,11.24319,2.50119,0.013335,0.001548,-0.174463,2.11628,2.293076,0.179275,0.011757,0.000421,1.209841,4.77922,1.863713,0.035522,cut-carrot--
57612,8.515684,0.033629,0.031077,3.155073,1090.007515,4.372929,2.047141,0.091448,0.885057,3.978801,262.284793,9.80911,-4.255797,0.02837,0.203954,2.785403,544.748404,3.579371,0.001551,0.003533,0.625358,3.266858,2.889181,0.366224,-0.004306,0.003616,-0.518311,2.871512,3.475004,0.409463,-0.064136,0.007672,-0.80605,2.089602,8.706105,0.864372,-7.777085,0.27502,0.806194,4.527021,995.485142,35.190502,5.185262,0.326794,0.015817,2.312722,663.823789,40.170887,2.178609,0.227849,0.581184,3.967039,278.861962,29.62788,0.119274,0.105645,-1.029247,3.316453,17.794931,12.410681,-0.038199,0.02925,1.143854,3.62305,9.970356,2.605374,0.103607,0.071882,-1.366068,3.620978,17.325636,7.374464,-7.166525,0.025217,0.117058,2.791041,917.331371,2.808202,-5.889961,0.104572,-0.346074,3.057217,753.993443,11.724866,3.328586,0.072702,-1.604535,7.478055,426.240763,6.997112,0.069207,0.189499,-2.981002,11.527176,18.797259,20.543733,-0.001071,0.003486,-1.62294,5.759271,3.060836,0.304926,0.008934,0.003817,-1.593294,5.361182,2.956759,0.413144,-9.707216,0.000393,-0.21105,3.169709,1242.523604,0.050685,0.010315,0.002441,0.223888,1.990886,3.31447,0.317728,-1.548254,0.002808,-0.382238,2.549553,198.176696,0.36536,0.001496,0.000411,0.130337,2.876775,1.020949,0.041242,0.016476,0.000148,-0.128289,2.424822,2.125308,0.018159,0.020977,0.00013,0.569873,3.048857,2.714756,0.014462,-9.810323,0.000967,-0.088404,2.408554,1255.721414,0.121783,-0.09674,0.05683,-0.335319,3.977999,13.521029,6.922174,-0.315626,0.031342,-0.058662,2.080061,40.815707,3.53969,-0.067552,0.023049,1.050735,3.650476,11.019889,2.557169,0.021776,0.001138,-0.009214,2.761781,3.162084,0.112922,0.005737,0.000335,1.093097,5.073731,0.962052,0.042732,cut-carrot--
57879,8.48303,0.025613,0.20898,2.831344,1085.831295,3.211994,2.135627,0.03122,-0.415692,2.018296,273.712557,1.000779,-4.327355,0.027523,0.058972,2.029117,553.903346,3.547172,0.023826,0.001437,0.041905,3.410817,3.056982,0.18618,-0.036243,0.001247,0.306392,3.459286,4.658703,0.15931,-0.0192,0.007275,0.109887,1.35421,6.803773,0.910893,-7.839091,0.151893,-0.226714,4.024898,1003.403708,19.752413,5.313646,0.219458,0.008109,3.110193,680.148745,28.504047,2.210361,0.213021,0.827897,4.681355,283.012124,26.92814,-0.007144,0.024735,-0.068905,2.649948,5.863774,3.035092,0.032518,0.004693,-0.782082,4.098388,4.163196,0.610134,-0.012905,0.006393,0.651233,3.020491,4.025621,0.668485,-7.176898,0.029376,0.05681,2.32408,918.65026,3.607422,-5.660608,0.373187,-1.213166,4.158503,725.029404,37.691605,3.646726,0.426057,-0.874221,2.175569,467.655884,42.433027,0.374183,0.404831,-1.01173,2.662545,49.201464,50.628387,0.025404,0.005579,-0.765002,2.692647,5.640539,0.725519,0.021836,0.005669,-1.041865,3.452629,4.269697,0.675454,-9.706414,0.000387,-0.173869,3.167658,1242.421009,0.048662,0.023939,0.001977,0.712968,2.526657,3.732455,0.185411,-1.553669,0.001676,0.157557,2.186121,198.87326,0.196219,-0.007164,0.000232,0.458289,2.89466,1.093618,0.024465,0.014076,0.000166,-0.4322,2.286189,1.810832,0.021165,0.018387,0.000126,0.299587,2.708468,2.358228,0.016004,-9.806611,0.000752,0.123459,2.727105,1255.246184,0.097775,-0.118521,0.056757,-0.573458,4.160762,15.208537,7.361987,-0.275755,0.022547,0.218988,2.112485,35.304186,2.923382,-0.098484,0.018514,1.068092,3.971588,14.422344,1.628478,0.009076,0.000745,0.152337,2.453546,1.550398,0.093888,0.008648,0.000369,1.262928,4.95318,1.142807,0.046755,cut-carrot--
58146,8.429761,0.021605,-0.248615,3.319781,1079.013218,2.679744,2.077184,0.060678,0.349282,2.857385,265.897657,7.737914,-4.434529,0.023835,-0.063312,2.373302,567.620258,3.089582,0.037033,0.001958,0.114669,2.567183,4.956592,0.22134,-0.033202,0.001448,0.401114,2.962031,4.370948,0.171833,0.039437,0.008035,0.585205,2.613994,6.266107,0.99439,-7.841833,0.183936,-0.135713,3.164251,1003.773712,23.308864,5.078736,0.319032,0.703705,4.782877,650.463176,33.562557,2.147925,0.27274,0.384558,3.148779,275.010536,34.802204,-0.096855,0.030252,-0.049726,2.642063,13.083966,3.656063,0.056155,0.009753,-0.886345,3.1541,8.34078,0.984054,-0.078207,0.021354,0.839148,3.005432,11.627367,2.221918,-7.246796,0.049513,0.374895,3.066865,927.591278,6.401007,-5.103435,1.012041,-0.512053,1.952488,653.616009,123.881419,4.136362,0.740113,-0.103853,1.476163,529.454668,96.251733,0.514958,0.330916,-0.836495,2.602744,74.801096,23.180924,0.053737,0.003997,-0.55444,2.443175,7.563,0.362824,0.014094,0.00714,-0.699706,2.885093,4.827682,0.610117,-9.7063,0.000446,-0.221959,3.092035,1242.406345,0.05777,0.049841,0.001515,0.290044,5.106609,6.461746,0.180727,-1.545065,0.001372,0.363179,2.492672,197.771292,0.160145,-0.009668,0.000357,1.151083,4.885979,1.281258,0.044653,0.010833,0.000096,-0.310859,2.309415,1.421849,0.01106,0.01395,0.000143,-0.105047,2.411119,1.796962,0.017985,-9.806653,0.00066,-0.022218,2.732445,1255.251703,0.083045,-0.082695,0.020423,-0.456716,4.066056,10.764599,2.595068,-0.271221,0.018748,0.071223,2.282333,34.877037,2.26023,-0.048357,0.004911,-0.400934,3.058583,6.623306,0.550481,0.003735,0.000618,0.135661,2.425168,1.718203,0.075784,0.012312,0.000145,-0.158767,2.329758,1.593138,0.018001,cut-carrot--
58412,8.480177,0.039817,-0.537916,3.201097,1085.488506,4.288175,1.821425,0.140986,0.321248,2.124851,233.184988,18.018637,-4.582789,0.055221,0.668599,3.403537,586.627535,6.615488,0.04653,0.004922,0.266767,3.833609,6.091697,0.61411,-0.042322,0.001424,0.304694,2.499503,5.455449,0.178586,0.093096,0.005199,0.11263,3.136712,11.916261,0.676251,-8.431339,1.440691,1.838153,5.149967,1081.23609,117.927699,5.002939,0.459756,0.743818,3.729096,640.566573,55.926658,2.364087,0.301933,-0.596371,2.878055,303.745297,28.285515,-0.109583,0.029564,-0.09504,2.611475,14.652737,3.559448,0.063754,0.039501,0.907667,5.715481,10.536589,4.836133,-0.114228,0.064823,-0.590471,4.221073,14.833543,8.331416,-7.344582,0.037419,0.119794,2.930005,940.106566,4.865896,-4.471943,1.017654,0.325311,1.723188,572.71676,126.850141,4.707443,0.658444,0.682916,2.298867,603.082452,75.510988,0.510852,0.341904,-0.742268,2.597433,70.225033,34.048605,0.069527,0.00266,-0.738781,3.033906,8.978077,0.323606,0.022365,0.008184,-0.377821,2.177931,6.36588,0.941209,-9.711127,0.000662,0.468306,4.728867,1243.0243,0.085466,0.046159,0.001623,0.137676,4.525628,5.922132,0.208468,-1.558719,0.002989,0.77381,2.916881,199.544924,0.205779,-0.00709,0.000566,-0.147744,4.622363,1.444789,0.053644,0.01271,0.000177,0.070747,2.655867,1.634743,0.022561,0.008341,0.000103,-0.302565,3.239867,1.101062,0.012244,-9.811458,0.000615,0.044349,2.615632,1255.866667,0.079679,-0.092067,0.013025,-0.377832,6.655304,11.802362,1.687158,-0.232419,0.031313,-0.454946,2.967625,29.91876,3.912751,-0.047952,0.005392,-0.689774,3.63396,6.690112,0.58871,-0.006168,0.000607,0.028654,2.003839,1.54889,0.078885,0.009969,0.0001,-0.044228,2.378751,1.291608,0.012339,cut-carrot--
58679,8.475074,0.034882,-0.716109,3.768197,1084.810566,4.500037,1.593096,0.105405,-0.011716,1.380848,204.075245,12.676647,-4.668831,0.04514,0.734817,2.726369,597.640141,5.307207,0.011815,0.010706,0.427577,2.399973,5.825356,0.889821,-0.006021,0.004857,-0.736696,2.531967,4.229743,0.48735,0.029001,0.020043,0.474078,1.97377,9.855403,1.283668,-8.230571,2.040496,1.12803,3.792375,1054.736641,224.385645,4.832927,0.391178,0.803732,3.318064,618.904097,45.195939,2.218763,0.452903,-0.321681,2.614609,284.550801,53.93571,0.021594,0.086315,-0.720112,2.921394,16.381287,7.114884,-0.025361,0.099667,0.963486,3.173171,16.461524,10.245803,0.04778,0.198061,-0.843654,2.930519,23.910411,17.273314,-7.382121,0.029569,0.174651,3.211724,944.932532,3.215337,-3.905588,0.455328,1.116611,3.320238,500.869832,44.103973,5.219615,0.172923,0.502844,2.432201,668.185361,20.91395,0.373041,0.285022,-0.961486,3.052814,51.784731,30.692908,0.050031,0.002872,-0.294556,3.537652,6.431891,0.367763,-0.005926,0.006418,-0.734096,2.87621,5.656891,0.831629,-9.711867,0.000639,0.506612,4.840298,1243.11898,0.081843,0.033439,0.001991,-0.204359,3.647075,4.556759,0.220209,-1.538945,0.003483,1.014646,3.786787,196.988322,0.43209,0.002357,0.001053,-0.415346,3.17132,2.101231,0.125793,0.012867,0.000233,0.116758,2.444272,1.696209,0.027765,0.011506,0.00012,-0.086641,2.673056,1.62173,0.008347,-9.807255,0.000898,-0.135987,3.094978,1255.328629,0.116823,-0.088632,0.009525,-0.000612,2.872382,11.394139,1.220997,-0.187073,0.040313,-0.359678,2.336828,24.411164,4.884659,0.005742,0.011463,-0.41864,1.790738,7.619332,1.405991,0.009022,0.002069,-0.819298,2.647197,2.824622,0.163557,0.006932,0.000169,0.377585,2.89845,0.909192,0.021438,cut-carrot--
58946,8.457961,0.035508,-0.838038,3.939483,1082.656015,3.344797,1.545927,0.076377,0.068144,1.421362,199.209231,1.544874,-4.644575,0.05642,0.467599,2.494317,594.744368,2.830463,0.027914,0.01195,0.686851,2.311107,7.203305,0.932878,0.024348,0.004953,0.060814,1.856192,5.969696,0.64412,0.006493,0.021505,0.052403,1.627634,11.966779,2.488593,-8.166232,2.113424,1.178191,3.748304,1046.825172,223.422158,4.863651,0.432893,0.66985,3.068865,622.55058,56.240834,2.156974,0.473072,-0.538568,2.562634,276.942299,54.057307,0.042433,0.096323,-0.492588,2.330288,19.42728,8.7145,-0.003946,0.102266,1.116078,3.290871,18.630589,9.10167,0.016892,0.202858,-1.008015,3.046931,25.056031,18.373216,-7.416352,0.026679,0.258301,2.643695,949.29875,3.298089,-3.591293,0.083841,0.556222,4.03449,459.800316,9.247974,5.380043,0.065318,0.526807,4.3354,688.690333,7.516554,0.068839,0.067479,-1.201615,3.794731,14.330584,7.158152,0.014823,0.002571,-0.183951,2.015322,4.104826,0.331258,-0.01035,0.003691,-0.253551,2.647988,4.121369,0.480202,-9.709827,0.000685,0.454302,4.688549,1242.857865,0.086404,0.041994,0.001805,-0.304348,3.195546,5.792803,0.16071,-1.549847,0.003787,0.509697,2.79914,198.381769,0.483795,0.001428,0.001068,-0.471356,3.143245,2.190514,0.063354,0.0174,0.00022,0.738684,3.195008,2.257238,0.02652,0.010363,0.000106,-0.018582,2.669942,1.327725,0.013683,-9.809401,0.000938,-0.235436,2.975474,1255.603553,0.111938,-0.073237,0.008558,-0.173233,2.733402,9.521019,1.068789,-0.199679,0.042697,-0.415424,2.335945,27.861623,3.599517,0.01448,0.009806,-0.514111,1.857433,7.243921,0.496743,0.009548,0.002063,-0.803764,2.61949,3.707172,0.239353,0.005041,0.000138,0.412589,3.27634,0.715329,0.016458,cut-carrot--
59212,8.479932,0.043278,-0.5931,3.174028,1085.440587,5.307453,1.532989,0.069333,0.029337,1.606013,196.280502,8.654992,-4.607232,0.070604,0.331621,2.477109,589.740943,8.895319,0.021951,0.011576,0.574406,2.302915,7.784733,1.319746,0.028104,0.004907,0.168628,1.882738,6.658612,0.139807,-0.016315,0.017271,-0.184886,2.128603,9.748967,0.806365,-8.196734,2.103383,1.130624,3.684448,1050.846522,218.02199,5.0349,0.37438,0.77271,3.609041,644.482914,48.362963,2.147573,0.492314,-0.497467,2.414414,275.815915,55.92274,0.084218,0.090871,-0.053844,2.880237,20.382376,7.066382,-0.01758,0.097128,1.125884,3.388852,18.125746,11.178501,0.036495,0.191135,-1.032329,3.167423,26.472275,19.309217,-7.388461,0.018149,-0.053129,2.319247,945.726423,2.25876,-3.610319,0.066085,0.282859,2.375344,462.156279,8.07415,5.434287,0.03697,-0.673586,3.412236,695.592773,4.728537,-0.037041,0.012827,0.31189,2.827376,5.12078,1.608471,0.00587,0.001743,-0.03442,2.035711,3.217535,0.071331,0.000188,0.00252,-0.361503,3.567262,2.684917,0.296134,-9.707118,0.000811,0.379588,4.10362,1242.511173,0.105024,0.028636,0.001231,0.108521,2.589147,3.685665,0.157662,-1.563998,0.004332,0.213688,2.41751,200.193297,0.553385,0.007321,0.000773,-0.941331,3.058039,1.882745,0.100305,0.016039,0.000237,0.555734,2.722199,2.0624,0.030289,0.007667,0.000149,-0.02851,2.265633,1.280339,0.008591,-9.807335,0.000963,-0.102439,2.902128,1255.338941,0.120746,-0.090945,0.009656,-0.505232,2.838144,11.720354,1.226181,-0.160066,0.039948,0.009786,2.40706,22.913676,3.523693,0.023017,0.008317,-0.628292,1.940773,7.381827,0.987297,0.00838,0.002015,-0.957434,2.776863,2.874829,0.149176,0.005386,0.000148,0.381896,3.162619,0.772128,0.017353,cut-carrot--
59479,8.435228,0.036845,-0.404608,3.19691,1079.709945,4.765994,1.599841,0.051787,0.449073,2.25252,205.442232,2.419488,-4.53252,0.043849,0.274597,3.150302,580.293084,3.29725,0.014879,0.008493,0.888073,2.771012,5.613947,0.661668,0.022916,0.00609,0.387949,2.126234,5.927946,0.772588,-0.020514,0.014237,0.056535,2.267702,8.739742,1.820986,-7.710519,0.680135,-0.096425,4.430676,986.946614,88.434868,4.944601,0.645581,1.162382,5.01481,633.619149,70.086546,1.881795,0.344416,-0.040213,3.067861,240.929436,44.329086,0.039543,0.13458,0.367715,2.997471,24.932608,16.698204,0.01094,0.076351,1.731855,5.100942,14.778629,8.480202,0.011417,0.160696,-1.54464,4.372222,22.951089,17.40495,-7.374144,0.018878,-0.049005,2.646253,943.894266,2.342354,-3.667555,0.080887,1.485048,8.021851,469.455002,10.434182,5.40843,0.037312,-0.069409,3.58825,692.289094,4.633667,-0.019737,0.008312,-0.160691,2.761571,4.213627,1.009997,-0.004327,0.001149,0.011477,2.26977,2.676024,0.148322,-0.002935,0.001124,1.233135,4.617536,1.620187,0.130551,-9.70507,0.000837,0.275783,3.418963,1242.249065,0.105903,0.012433,0.0024,1.018478,5.651108,3.183896,0.191348,-1.567481,0.004491,0.143389,2.425029,200.641928,0.556161,0.001478,0.00072,-1.224524,4.074694,1.344723,0.073274,0.011218,0.000281,0.410106,2.238885,1.59507,0.028997,0.003197,0.00025,0.036576,2.09674,1.245381,0.032401,-9.811453,0.000987,-0.109198,3.402167,1255.865961,0.126892,-0.099867,0.010176,-0.510641,3.030593,12.792206,1.319795,-0.19336,0.030177,-0.053279,3.031312,25.191289,3.574602,0.018546,0.006928,-0.914261,2.653706,6.24422,0.371491,0.012342,0.001719,-1.146687,3.039288,2.78782,0.174515,0.004222,0.000148,0.232124,3.14178,0.675993,0.016724,cut-carrot--
59746,8.503422,0.166723,-2.964249,14.124981,1088.443007,21.505163,1.538275,0.115667,1.274107,4.136061,197.094049,13.822406,-4.619419,0.122855,1.427918,5.493697,591.351897,14.732256,0.027949,0.007974,1.259895,3.886478,4.585014,0.982471,-0.000644,0.007691,-0.140311,2.647428,4.391855,0.694023,0.05483,0.010835,-0.78774,3.401586,7.489128,1.300647,-8.430859,2.869088,3.420122,19.074637,1079.981378,344.622296,4.794535,1.568689,-0.888776,8.652185,613.705958,204.286183,2.109442,0.505487,-0.504241,3.467254,270.855972,58.466015,-0.090902,0.091557,0.710673,3.353784,18.573517,8.578662,0.043451,0.087447,1.922785,6.67169,14.002617,8.752958,-0.147592,0.067489,-0.52813,5.269255,21.735852,6.941806,-7.381142,0.032253,0.125839,3.119446,944.79197,4.027053,-3.727922,0.081827,1.180923,6.741574,477.201448,10.27815,5.407218,0.051711,-0.443612,3.746539,692.124152,6.717281,0.006269,0.01219,-0.431489,3.149535,6.577938,1.584067,-0.004167,0.001189,-0.100476,2.005489,2.207588,0.081711,0.005518,0.000446,-0.329167,2.840162,0.89423,0.057447,-9.708753,0.001177,0.270009,2.812553,1242.720425,0.149485,-0.013082,0.005756,0.88791,3.210039,5.448853,0.742745,-1.559297,0.008621,-1.028116,3.98955,199.613161,0.974678,0.006671,0.001186,-1.239416,3.561343,2.169283,0.119409,0.00242,0.000433,0.333183,2.025696,1.470957,0.055697,0.000341,0.000194,-0.083521,2.412375,0.985029,0.009895,-9.806605,0.001129,-0.745048,5.125539,1255.245565,0.140553,-0.103941,0.011286,-0.453792,3.029293,13.385499,1.433611,-0.106758,0.04312,-0.641588,3.530548,13.796494,5.550676,0.010178,0.005349,-1.124434,3.840645,4.826938,0.600509,-0.001601,0.000988,-2.216321,8.343921,1.740622,0.099249,0.009562,0.000139,0.300554,3.184117,1.232958,0.017834,cut-carrot--
60012,8.555244,0.167513,-2.623712,12.59823,1095.072312,21.746394,1.39717,0.102144,0.660605,3.180112,178.985212,12.44719,-4.62087,0.147336,0.831794,4.367622,591.892417,11.251165,-0.035239,0.01274,0.287271,1.64596,7.445324,1.579376,0.019038,0.0122,-0.30514,2.129642,6.115325,1.100719,0.0422,0.013674,-0.496233,2.946122,9.256194,0.881239,-8.388816,3.053953,3.126773,17.197297,1075.64186,333.196336,4.703842,1.54063,-1.111279,9.252572,603.41667,175.349463,2.207638,0.527619,-0.15981,3.071429,282.596966,68.440451,-0.02843,0.120877,0.538989,2.931057,17.769385,12.452262,-0.084805,0.138766,0.820639,2.77357,25.422636,16.880882,-0.023784,0.129014,-0.134065,2.295974,22.061275,13.080692,-7.37048,0.036066,-0.053472,2.929767,943.424329,4.606891,-3.67746,0.12142,0.16936,5.400899,470.848757,13.834857,5.433234,0.056531,-0.333593,3.236417,695.460484,7.207981,0.054464,0.011168,-0.271671,2.29552,6.97907,1.450627,0.009834,0.000979,0.251193,2.694003,1.616687,0.110934,0.008704,0.000793,-0.692349,3.197599,1.243441,0.102222,-9.711683,0.001247,0.180409,2.544354,1243.09549,0.160578,-0.049362,0.005556,0.506873,2.311322,6.734497,0.637211,-1.534645,0.010345,-0.395656,2.537504,196.434848,1.344187,0.018115,0.001167,-0.560892,2.45576,2.637487,0.151259,0.001171,0.000395,0.33067,2.123215,1.246389,0.027565,0.004057,0.000341,-0.442851,2.354589,1.213021,0.035875,-9.810283,0.001389,-0.533944,4.30206,1255.716521,0.170782,-0.111515,0.016791,-0.838395,3.658166,14.275199,2.182818,-0.130409,0.059779,-0.028622,3.264844,21.578161,4.805277,0.05052,0.007211,-0.72824,2.426349,6.614009,0.907176,0.02145,0.002875,-0.906866,2.308425,3.885018,0.332942,0.006551,0.00023,0.455354,2.83349,0.883501,0.028786,cut-carrot--
60279,8.590141,0.154132,-2.737522,13.794213,1099.545959,19.766349,1.358242,0.084215,0.790737,3.62499,174.967645,4.790637,-4.536186,0.19646,0.727729,3.326826,580.904115,20.526277,-0.050695,0.010728,0.123183,1.86402,9.203179,0.71907,0.019439,0.012129,-0.305463,2.135875,6.39636,1.026019,0.005116,0.017665,-0.816205,2.637563,10.232425,2.297166,-8.286172,3.141126,3.151205,16.977633,1061.866526,366.793216,4.716495,1.580025,-1.059681,8.767622,604.011959,199.94676,2.454136,0.542082,0.367426,3.154647,314.197819,69.828839,0.016747,0.109496,0.713475,3.571755,16.722518,11.606478,-0.124136,0.128092,0.642049,2.86925,27.509626,8.651817,0.055388,0.122875,0.447189,2.634056,21.459523,12.475249,-7.362519,0.037414,0.027427,2.749182,942.402442,4.865025,-3.582891,0.115474,0.679075,6.289331,458.614716,15.017472,5.506778,0.066438,0.019973,2.683745,704.871482,8.557528,0.039037,0.01291,-0.233471,2.637933,7.77534,1.11539,-0.001835,0.00148,-0.042137,2.457938,1.625124,0.186902,0.014917,0.001145,-0.545787,2.543634,1.909457,0.149291,-9.717897,0.001141,0.108168,2.611654,1243.890859,0.148458,-0.062475,0.004619,0.405214,2.399336,8.582353,0.447575,-1.514808,0.009993,-0.120837,2.354953,193.961786,0.891249,0.01197,0.001575,-0.319343,2.326423,3.338852,0.065141,0.000217,0.000414,0.211314,1.938272,1.42207,0.05364,0.009494,0.00033,0.215394,2.340104,1.423958,0.034148,-9.810855,0.001411,-0.61485,4.241619,1255.789623,0.177595,-0.106136,0.015647,-0.713726,3.808373,13.627558,2.016437,-0.15624,0.072655,0.051328,2.803737,20.291525,9.260573,0.033537,0.011214,-0.112252,2.320417,8.967039,0.474359,0.015036,0.003466,-0.770648,2.153833,4.541447,0.182152,0.011322,0.000301,0.6409,2.600364,1.602115,0.031801,cut-carrot--
[truncated: 1,220,268 more chars]
