# Supplementary material for: Computational State Space Models for Activity and Intention Recognition. A Feasibility Study
Source: PLoS One. 2014 Nov 5;9(11):e109381. doi: 10.1371/journal.pone.0109381 (PMC4220990; doi:10.1371/journal.pone.0109381)
Supplement: Data S1 — Observation model and pre-processed sensor data. (ZIP) [file pone.0109381.s022.zip › Data/xsens-obs.lisp]

(defparameter *xsens-cat-labels* '( CLOSE COOK CUT DRINK EAT FILL MOVE OPEN PUT SIT_DOWN STAND_UP TAKE TURN_OFF TURN_ON WAIT WASH ))
(defparameter *xsens-pya-by-cat* '(
(9 (original
(FEATURES_1 . #2a( ;1028 entries
( 7.040498e-16 6.522696e-10 2.996168e-49 0 4.698958e-90 2.98707e-13 2.434966e-08 3.33167e-11 1.164283e-08 2.621984e-16 1.250113e-36 1.414047e-08 5.176683e-19 6.600052e-18 2.457764e-09 1.452667e-10 ) ; Set FEATURES_1 entry 0 
( 1.837883e-08 1.480101e-08 2.109e-17 3.088579e-88 1.879668e-26 3.182222e-07 8.503832e-09 8.413747e-08 8.902526e-08 8.932049e-12 6.14155e-19 5.554837e-08 7.842648e-09 4.930646e-09 1.342623e-08 8.700431e-08 ) ; Set FEATURES_1 entry 1 
( 3.116248e-08 1.577399e-09 5.829898e-15 6.292687e-57 6.085071e-25 1.230472e-06 2.5515e-10 1.970445e-08 6.517244e-08 3.426351e-10 9.241843e-13 2.137606e-08 5.734899e-08 7.614317e-09 1.278747e-08 4.541514e-07 ) ; Set FEATURES_1 entry 2 
( 3.350845e-10 6.394894e-12 3.213142e-17 1.517882e-47 3.173258e-27 7.35903e-08 3.089285e-10 2.739079e-08 2.343306e-08 5.837617e-10 7.091777e-14 1.103332e-08 6.169021e-11 7.78801e-10 7.271049e-09 2.252088e-09 ) ; Set FEATURES_1 entry 3 
( 6.089353e-08 1.294089e-08 2.243401e-14 7.890827e-20 8.477384e-15 1.21437e-06 2.647211e-11 1.562678e-08 8.469974e-08 1.254168e-08 3.745282e-13 2.158298e-08 2.209306e-11 4.488935e-17 1.107975e-08 2.042368e-06 ) ; Set FEATURES_1 entry 4 
( 3.91876e-08 7.348392e-09 2.089098e-14 2.390514e-16 3.022484e-14 5.634085e-07 1.014395e-11 4.457229e-09 6.343687e-08 1.685115e-08 9.284626e-14 1.629997e-08 2.317849e-12 4.65159e-18 7.826873e-09 1.577673e-06 ) ; Set FEATURES_1 entry 5 
( 4.206334e-08 2.676858e-09 5.914212e-15 6.216717e-16 1.365539e-15 2.689047e-07 5.546246e-12 3.531625e-09 4.98854e-08 1.903794e-08 4.716733e-14 1.350331e-08 3.285396e-14 8.384655e-23 5.389885e-09 1.54515e-06 ) ; Set FEATURES_1 entry 6 
( 3.990733e-08 1.123083e-08 3.432372e-13 3.207528e-16 1.217839e-15 2.749283e-07 6.841254e-12 2.805671e-09 4.270174e-08 1.666364e-08 3.817566e-14 1.435008e-08 3.955286e-13 2.690892e-21 4.493272e-09 1.067525e-06 ) ; Set FEATURES_1 entry 7 
( 3.405822e-08 2.849091e-08 2.79213e-13 4.931077e-15 1.79683e-14 3.182104e-07 8.117145e-12 4.566912e-09 4.640224e-08 1.199352e-08 1.462924e-14 1.583973e-08 1.827222e-12 4.645281e-22 5.068482e-09 8.835626e-07 ) ; Set FEATURES_1 entry 8 
( 9.668816e-09 8.108075e-11 2.984618e-21 6.698219e-18 3.990468e-18 3.005641e-08 3.889519e-13 1.190248e-09 2.79091e-08 5.843685e-09 3.051443e-16 6.946878e-09 8.835282e-17 6.440935e-36 2.569935e-09 1.038297e-06 ) ; Set FEATURES_1 entry 9 
( 2.284355e-09 1.528376e-12 3.791678e-25 3.501171e-21 4.369002e-21 8.674552e-09 2.722722e-14 2.210451e-10 1.3653e-08 1.348291e-09 1.307389e-18 3.014141e-09 1.172841e-17 4.294269e-38 1.593996e-09 9.026438e-07 ) ; Set FEATURES_1 entry 10 
( 4.307515e-09 2.832143e-11 8.098392e-21 4.739697e-23 9.010439e-20 5.171072e-08 1.396506e-13 4.449175e-10 2.255256e-08 9.840294e-10 1.826984e-16 4.856056e-09 2.043112e-13 1.232291e-24 2.890027e-09 1.55347e-06 ) ; Set FEATURES_1 entry 11 
( 1.288636e-08 1.434826e-09 6.529927e-17 1.301656e-22 4.239761e-18 2.914122e-07 1.470706e-12 9.935402e-10 4.640725e-08 1.56912e-09 1.682279e-14 1.000641e-08 6.099614e-11 8.5902e-16 5.371497e-09 1.876376e-06 ) ; Set FEATURES_1 entry 12 
( 2.576768e-08 1.332498e-08 6.451874e-17 1.151272e-25 8.552767e-20 6.812027e-07 4.930758e-12 5.239267e-09 5.583404e-08 1.171881e-10 1.786988e-16 1.329487e-08 1.863088e-09 1.611748e-15 6.612712e-09 1.817571e-06 ) ; Set FEATURES_1 entry 13 
( 3.069645e-08 3.167951e-08 4.090429e-16 5.326511e-26 2.114276e-20 5.247698e-07 1.051517e-11 7.610547e-09 5.227574e-08 2.283304e-11 1.187953e-18 1.190896e-08 2.93205e-08 9.034461e-14 5.893256e-09 2.800572e-06 ) ; Set FEATURES_1 entry 14 
( 2.013858e-08 3.336041e-08 9.264024e-15 2.863739e-27 2.265525e-22 9.002074e-08 2.575587e-11 4.063077e-09 3.175256e-08 2.387689e-13 9.347211e-26 6.349051e-09 1.201183e-06 2.217215e-10 2.661421e-09 3.249553e-06 ) ; Set FEATURES_1 entry 15 
( 2.497439e-09 2.966005e-11 2.096979e-19 1.586432e-34 4.312072e-29 3.475927e-10 7.269143e-12 2.737699e-10 2.681264e-09 1.762087e-18 1.456927e-36 3.315125e-10 4.302188e-07 3.100884e-10 4.195826e-10 1.86959e-06 ) ; Set FEATURES_1 entry 16 
( 2.62642e-09 4.365459e-10 1.553129e-20 1.008346e-30 2.019356e-25 2.329507e-09 4.995713e-12 3.208153e-10 9.076218e-09 6.431126e-16 4.808057e-31 1.243012e-09 8.535251e-07 1.109159e-11 1.061537e-09 1.883304e-06 ) ; Set FEATURES_1 entry 17 
( 4.985303e-09 7.696633e-10 4.763908e-24 2.683464e-29 9.415633e-25 1.324591e-08 1.655012e-12 6.845449e-10 1.276414e-08 9.801175e-15 2.247202e-26 1.993664e-09 2.467184e-08 1.280803e-16 1.954915e-09 1.960567e-06 ) ; Set FEATURES_1 entry 18 
( 3.536798e-09 3.188151e-12 4.91899e-26 1.135977e-26 1.449764e-23 1.260104e-08 2.994369e-13 9.129349e-10 9.206928e-09 6.661659e-12 6.172962e-21 1.422389e-09 1.006563e-13 1.186843e-28 3.467022e-09 2.393361e-06 ) ; Set FEATURES_1 entry 19 
( 2.57074e-09 1.693446e-10 8.421092e-21 1.318101e-22 5.185204e-19 5.010636e-08 5.32635e-13 3.424918e-10 3.333986e-08 5.518959e-10 1.898614e-16 6.321285e-09 1.927171e-11 5.850819e-21 4.815167e-09 1.351541e-06 ) ; Set FEATURES_1 entry 20 
( 4.307596e-09 1.323947e-09 2.677271e-17 1.58939e-21 5.078524e-19 1.000408e-07 8.72165e-13 6.440805e-10 3.925956e-08 1.214057e-09 5.5827e-16 9.090078e-09 9.681093e-11 1.329441e-19 4.484991e-09 1.430278e-06 ) ; Set FEATURES_1 entry 21 
( 5.419641e-09 7.294782e-08 7.66084e-12 6.097455e-20 4.224255e-17 2.124151e-07 1.77215e-11 2.397386e-09 4.41013e-08 4.672024e-09 1.95099e-18 1.781772e-08 8.6672e-09 2.134109e-16 6.355539e-09 7.530869e-07 ) ; Set FEATURES_1 entry 22 
( 8.675329e-09 5.432267e-07 5.537063e-10 2.757908e-21 1.760015e-17 2.694186e-07 1.033681e-10 4.532588e-09 4.509898e-08 1.319112e-09 1.969843e-23 2.051738e-08 1.572726e-07 2.616587e-13 7.246115e-09 7.381225e-07 ) ; Set FEATURES_1 entry 23 
( 2.009794e-09 7.273348e-09 1.0707e-13 3.136844e-25 3.652228e-23 7.335605e-09 5.413424e-11 1.45607e-09 2.586789e-08 8.804719e-11 3.563184e-27 1.119364e-08 4.235378e-09 2.335485e-22 4.914705e-09 8.592051e-07 ) ; Set FEATURES_1 entry 24 
( 7.739883e-11 5.048817e-14 8.990814e-30 2.447727e-31 1.285662e-31 1.517612e-11 5.121602e-14 1.643225e-11 6.807045e-09 1.404632e-11 3.291844e-24 1.338444e-09 9.388385e-16 4.923033e-48 1.446658e-09 1.143583e-06 ) ; Set FEATURES_1 entry 25 
( 4.541891e-11 6.666148e-16 7.387911e-37 5.870457e-33 2.840553e-34 7.983698e-12 1.882327e-15 5.382728e-12 2.538171e-09 1.343416e-12 2.001673e-26 3.647066e-10 6.566663e-19 3.361799e-57 8.955711e-10 1.291456e-06 ) ; Set FEATURES_1 entry 26 
( 3.561435e-10 2.960096e-13 5.397354e-32 1.036554e-25 3.037443e-27 5.161723e-10 2.200236e-14 1.004691e-10 8.814176e-09 5.074874e-11 1.108745e-21 1.574247e-09 1.818703e-17 1.676653e-49 2.204658e-09 1.043133e-06 ) ; Set FEATURES_1 entry 27 
( 6.117361e-09 1.647942e-09 2.962739e-23 3.722826e-19 1.325162e-17 1.671275e-07 1.288834e-12 1.840068e-09 3.91053e-08 1.373823e-10 3.407805e-17 8.127767e-09 7.192314e-12 8.348088e-23 6.427773e-09 8.667965e-07 ) ; Set FEATURES_1 entry 28 
( 1.582721e-08 9.063172e-08 3.769635e-17 1.423938e-18 1.64186e-14 9.381491e-07 8.7168e-12 2.614898e-09 5.782003e-08 1.209295e-10 2.467549e-17 1.676033e-08 5.806768e-09 1.938799e-13 8.211672e-09 4.646389e-07 ) ; Set FEATURES_1 entry 29 
( 1.268308e-08 2.731841e-08 6.532284e-20 1.872194e-20 1.350308e-16 7.864853e-07 5.798416e-12 2.747311e-09 4.736486e-08 1.087484e-11 3.270368e-19 1.374518e-08 1.292771e-09 1.71025e-15 6.823249e-09 3.053544e-07 ) ; Set FEATURES_1 entry 30 
( 8.13734e-09 1.34448e-08 1.080453e-22 6.254857e-21 2.278735e-18 4.324122e-07 3.124611e-12 2.401653e-09 3.934581e-08 3.00245e-12 1.948251e-20 1.043548e-08 2.858782e-10 7.801663e-19 5.819578e-09 3.396895e-07 ) ; Set FEATURES_1 entry 31 
( 1.012289e-08 1.35305e-08 6.876138e-23 4.32642e-21 3.89731e-19 3.837535e-07 3.257084e-12 2.686756e-09 4.230038e-08 6.04227e-12 1.006267e-19 1.066448e-08 1.133513e-10 2.405658e-21 6.265485e-09 4.471951e-07 ) ; Set FEATURES_1 entry 32 
( 9.73378e-09 1.029632e-08 1.164495e-23 1.195277e-21 2.957951e-19 5.956924e-07 7.203166e-12 6.02472e-09 4.795645e-08 4.533006e-12 1.631699e-19 1.282858e-08 3.445051e-11 4.352608e-22 7.934733e-09 3.962701e-07 ) ; Set FEATURES_1 entry 33 
( 4.076009e-09 2.055379e-09 1.44999e-25 1.314139e-22 1.591137e-20 2.53653e-07 3.771883e-12 4.436594e-09 4.949127e-08 3.518805e-11 5.489675e-18 1.169455e-08 8.085858e-13 4.114621e-29 9.218993e-09 3.677491e-07 ) ; Set FEATURES_1 entry 34 
( 2.299876e-09 9.723415e-10 1.992164e-26 1.262611e-23 9.672525e-22 1.237157e-07 1.785317e-12 2.309667e-09 5.236769e-08 9.954044e-11 1.213724e-17 1.305776e-08 4.238601e-14 7.338452e-35 7.337363e-09 1.696964e-07 ) ; Set FEATURES_1 entry 35 
( 7.55585e-10 5.535649e-13 8.017128e-37 4.211622e-29 3.345882e-31 2.99927e-10 1.052582e-13 5.874764e-10 5.195747e-09 7.008978e-12 4.643498e-24 9.37546e-10 3.834943e-23 2.992923e-65 3.127899e-09 6.808591e-07 ) ; Set FEATURES_1 entry 36 
( 2.345856e-11 1.363104e-19 1.558235e-59 6.064042e-55 1.578112e-58 7.025063e-17 4.675172e-15 4.000228e-12 1.073842e-10 7.708066e-16 1.424677e-39 1.894279e-11 8.880727e-36 6.410097e-133 7.545003e-10 4.973097e-07 ) ; Set FEATURES_1 entry 37 
( 1.414479e-11 7.912012e-26 1.067768e-81 1.438205e-85 9.908323e-88 7.259314e-27 8.946904e-15 9.766382e-15 4.456879e-12 1.65605e-19 3.357971e-61 1.048654e-12 5.467952e-52 2.460758e-202 6.702074e-11 4.977112e-08 ) ; Set FEATURES_1 entry 38 
( 1.35918e-10 3.432346e-27 3.936135e-100 1.710263e-121 7.765678e-100 1.915028e-36 6.001484e-13 3.381269e-15 3.579067e-14 7.022698e-23 1.508499e-90 1.289853e-13 2.914506e-65 4.229302e-257 2.591349e-12 6.246498e-10 ) ; Set FEATURES_1 entry 39 
( 2.158795e-09 1.669917e-23 5.501895e-75 2.10466e-140 8.664102e-88 1.21658e-30 5.448046e-12 4.355078e-14 1.420978e-13 1.433095e-22 1.698489e-107 2.197078e-12 6.96511e-55 8.082271e-178 1.548288e-12 1.582202e-11 ) ; Set FEATURES_1 entry 40 
( 1.801096e-09 9.04962e-14 3.039135e-43 2.792409e-133 4.109951e-68 7.763994e-18 2.696418e-10 4.798667e-10 2.602225e-11 4.034602e-17 6.461649e-73 3.972369e-10 6.657812e-29 9.384349e-92 4.661165e-11 4.947012e-10 ) ; Set FEATURES_1 entry 41 
( 1.217422e-11 7.584128e-11 4.614556e-27 9.382524e-227 3.320843e-62 2.896695e-11 3.06188e-09 8.866499e-09 6.027693e-10 9.534397e-13 5.776574e-41 4.291076e-09 3.618261e-14 1.074541e-35 8.15085e-10 1.029578e-09 ) ; Set FEATURES_1 entry 42 
( 3.887211e-11 1.367107e-11 2.477157e-16 5.800855e-143 1.590981e-46 1.212809e-08 4.006303e-10 1.17825e-08 1.372288e-09 3.117453e-10 3.367992e-27 2.740772e-09 2.695701e-08 7.052964e-13 2.219112e-09 4.520083e-10 ) ; Set FEATURES_1 entry 43 
( 1.262694e-17 3.255726e-14 1.737396e-63 0 5.666149e-146 3.167506e-18 3.516429e-09 1.219165e-15 4.373344e-10 1.275094e-20 3.753017e-48 4.799386e-10 6.359715e-24 3.223971e-22 7.489942e-11 4.845597e-15 ) ; Set FEATURES_1 entry 44 
( 1.297639e-20 2.967233e-17 1.105953e-83 0 3.379868e-190 1.426295e-22 2.624442e-09 1.119227e-18 7.941064e-11 7.928142e-25 6.724071e-59 1.328759e-10 2.937566e-32 1.455189e-31 5.958811e-12 2.555652e-19 ) ; Set FEATURES_1 entry 45 
( 1.864178e-18 1.19764e-16 4.906149e-87 0 7.174963e-201 8.160248e-23 4.744291e-09 8.755765e-20 1.057548e-10 8.404683e-29 8.207824e-69 2.510686e-10 1.248621e-36 1.696999e-30 1.175942e-11 1.511759e-19 ) ; Set FEATURES_1 entry 46 
( 2.166622e-23 3.287221e-18 2.903951e-94 0 8.30832e-218 2.070525e-24 3.434043e-09 2.033218e-21 4.004022e-11 7.645806e-31 1.021298e-79 1.681075e-10 6.5544e-40 1.681259e-34 3.825694e-12 1.062958e-20 ) ; Set FEATURES_1 entry 47 
( 5.546142e-26 4.506142e-18 8.810474e-91 0 6.232267e-208 3.27209e-24 3.152931e-09 3.3962e-21 5.484868e-11 9.187304e-30 1.761929e-77 2.38506e-10 1.333514e-36 5.832649e-33 9.08933e-12 2.511394e-20 ) ; Set FEATURES_1 entry 48 
( 2.008023e-71 1.433139e-44 9.832584e-186 0 0 1.149197e-48 6.065349e-10 1.602076e-33 2.535461e-14 3.918724e-37 2.697988e-102 1.457098e-12 3.565636e-70 1.134866e-53 4.478573e-14 6.374714e-33 ) ; Set FEATURES_1 entry 49 
( 2.109818e-120 4.38906e-70 5.494565e-217 0 0 4.488781e-69 4.477981e-09 1.760294e-36 2.779979e-16 1.985719e-33 4.660229e-135 5.229856e-13 4.927972e-97 7.407243e-51 5.610771e-15 1.416104e-43 ) ; Set FEATURES_1 entry 50 
( 4.131468e-241 3.976733e-124 0 0 0 1.702762e-123 1.49692e-09 3.856898e-50 4.410871e-20 1.131993e-33 5.281119e-183 1.949183e-16 3.915994e-178 4.431237e-75 4.605798e-19 3.028045e-87 ) ; Set FEATURES_1 entry 51 
( 0 8.534493e-165 0 0 0 1.058536e-168 3.126691e-10 5.539391e-62 1.199294e-24 3.680868e-33 1.298004e-270 2.35168e-19 6.528867e-244 6.61077e-85 1.846242e-23 5.691981e-125 ) ; Set FEATURES_1 entry 52 
( 2.13e-289 1.70796e-145 0 0 0 6.954252e-148 1.152666e-09 8.249354e-54 2.884215e-21 1.214108e-28 6.256133e-205 7.420988e-18 3.426806e-207 4.276603e-84 7.174539e-21 6.623247e-112 ) ; Set FEATURES_1 entry 53 
( 0 2.265326e-254 0 0 0 1.927921e-247 4.854697e-12 6.348543e-95 5.186799e-31 2.863881e-53 5.951257e-299 3.292488e-25 0 2.894718e-150 8.170222e-30 2.146467e-174 ) ; Set FEATURES_1 entry 54 
( 0 5.625586e-221 0 0 0 3.360412e-220 2.167658e-11 1.300066e-83 2.516773e-28 9.254518e-45 9.119572e-283 7.4399e-23 3.444854e-303 1.375434e-130 4.064066e-27 1.29054e-155 ) ; Set FEATURES_1 entry 55 
( 0 5.915875e-295 0 0 0 4.427723e-293 1.194718e-12 1.060523e-106 1.829065e-34 3.359431e-54 0 2.528218e-28 0 9.847182e-169 4.829027e-34 7.801188e-216 ) ; Set FEATURES_1 entry 56 
( 0 1.687322e-227 0 0 0 2.67391e-234 2.029134e-11 1.792366e-79 9.067849e-30 4.273406e-38 0 5.334934e-24 0 1.849934e-118 3.381051e-29 1.311183e-178 ) ; Set FEATURES_1 entry 57 
( 0 8.901486e-239 0 0 0 8.515942e-230 6.599225e-13 1.75773e-84 1.433765e-29 4.705699e-44 7.409875e-302 7.586599e-25 0 3.779482e-130 5.059759e-29 2.834069e-173 ) ; Set FEATURES_1 entry 58 
( 0 1.208442e-202 0 0 0 1.393088e-197 8.454333e-12 1.347501e-75 1.165745e-27 2.031252e-42 8.854268e-284 5.626556e-22 1.634973e-289 1.005311e-111 5.348268e-26 8.002415e-142 ) ; Set FEATURES_1 entry 59 
( 2.764017e-277 1.927277e-139 0 0 0 1.92701e-139 3.33842e-09 9.862422e-52 2.613331e-21 1.634391e-31 1.099506e-212 2.217077e-17 3.813948e-203 3.159744e-78 1.772265e-20 1.238538e-103 ) ; Set FEATURES_1 entry 60 
( 0 6.57965e-162 0 0 0 5.90872e-170 9.44755e-11 3.825006e-59 1.047013e-24 6.277625e-30 1.783515e-300 9.624182e-20 2.369199e-254 2.985095e-81 7.699131e-24 8.048865e-132 ) ; Set FEATURES_1 entry 61 
( 1.290733e-246 2.013223e-115 1.712234e-319 0 0 4.775166e-127 2.606764e-09 4.687869e-41 7.421502e-20 4.581927e-20 7.289867e-240 1.277543e-16 3.447674e-182 1.1869e-56 8.42396e-20 4.387459e-104 ) ; Set FEATURES_1 entry 62 
( 1.019425e-299 1.414164e-139 0 0 0 1.32365e-149 3.16722e-10 8.784416e-54 2.238354e-21 1.396418e-26 4.277849e-243 3.971229e-18 2.01043e-215 8.847476e-78 2.078354e-21 1.721145e-118 ) ; Set FEATURES_1 entry 63 
( 6.134793e-220 1.637855e-96 7.607752e-287 0 0 6.234301e-108 1.650757e-09 5.761057e-39 6.702216e-18 5.574848e-21 7.527585e-206 4.133029e-15 5.371962e-156 1.348258e-53 1.059231e-17 1.672108e-86 ) ; Set FEATURES_1 entry 64 
( 3.518383e-169 2.876812e-65 3.721811e-211 0 0 3.150057e-77 1.004387e-08 1.497089e-27 1.516967e-14 9.022942e-15 1.342516e-142 5.733261e-13 7.794525e-111 3.362043e-40 6.641788e-15 3.275585e-71 ) ; Set FEATURES_1 entry 65 
( 6.178549e-121 5.309391e-40 1.575492e-126 0 1.039798e-316 3.332355e-52 7.835791e-11 1.920149e-16 1.090756e-14 5.501056e-12 2.387334e-163 1.796404e-12 3.389068e-87 4.557787e-21 1.78249e-14 1.085576e-59 ) ; Set FEATURES_1 entry 66 
( 4.205089e-64 1.065119e-26 3.089774e-78 0 3.883868e-241 1.572344e-26 4.583234e-09 8.82648e-13 1.75922e-11 3.061254e-10 8.697534e-82 1.555258e-10 2.38844e-44 2.6104e-16 1.233342e-11 8.269447e-46 ) ; Set FEATURES_1 entry 67 
( 7.798828e-36 9.664161e-18 1.104353e-38 0 1.769414e-142 1.750638e-14 3.706228e-09 7.708954e-11 2.046306e-10 6.944017e-10 6.927008e-61 2.163474e-09 3.026096e-24 4.95876e-10 3.413816e-10 6.797371e-28 ) ; Set FEATURES_1 entry 68 
( 9.854121e-23 2.478584e-22 2.517743e-33 2.538493e-221 3.454467e-87 5.72162e-17 8.637539e-16 9.567007e-13 1.734841e-15 9.154129e-16 1.051362e-40 1.905168e-13 3.775119e-16 1.748558e-19 7.233392e-14 7.287493e-26 ) ; Set FEATURES_1 entry 69 
( 2.200675e-09 7.317451e-11 8.837952e-13 7.668212e-71 6.390989e-33 5.19301e-08 1.289159e-09 1.456581e-08 1.77564e-09 3.538945e-10 5.155086e-42 7.061579e-09 1.270629e-07 2.666109e-14 5.269153e-09 1.030287e-09 ) ; Set FEATURES_1 entry 70 
( 7.125944e-10 7.861162e-11 5.246029e-12 4.130914e-67 1.081776e-33 5.346086e-08 5.642679e-10 6.052687e-09 9.148361e-10 9.787452e-11 3.403474e-48 3.937289e-09 1.354202e-08 3.608492e-17 3.741085e-09 1.446175e-09 ) ; Set FEATURES_1 entry 71 
( 6.7051e-10 3.623027e-11 2.416251e-15 3.463381e-84 1.225432e-38 8.61775e-09 1.15503e-09 1.383905e-08 6.350163e-10 1.64343e-11 1.408684e-51 3.63171e-09 1.641881e-09 1.830811e-17 3.099524e-09 3.717265e-10 ) ; Set FEATURES_1 entry 72 
( 7.418464e-11 1.295051e-12 5.493436e-16 6.331133e-106 1.436237e-48 5.140913e-09 3.311884e-09 2.916507e-08 1.350815e-09 2.047576e-11 8.022945e-41 6.125034e-09 7.624193e-10 3.86436e-13 3.356823e-09 2.926612e-11 ) ; Set FEATURES_1 entry 73 
( 2.16288e-16 1.656601e-24 6.293906e-31 1.019897e-232 8.548344e-97 1.059159e-11 3.158065e-09 1.291043e-09 2.855972e-10 1.562269e-13 3.278712e-29 1.587766e-09 2.266881e-15 7.628198e-10 3.729881e-10 3.222264e-19 ) ; Set FEATURES_1 entry 74 
( 7.112589e-19 5.424638e-25 1.276492e-38 3.053698e-292 5.781261e-119 1.683732e-11 9.681188e-10 6.513666e-10 2.785025e-10 1.297624e-13 1.995615e-25 1.080503e-09 5.927561e-18 6.157078e-10 3.205584e-10 2.296696e-22 ) ; Set FEATURES_1 entry 75 
( 1.236731e-20 2.097336e-21 5.38121e-44 1.503762e-314 1.673517e-118 3.683121e-11 1.687182e-09 5.760585e-10 5.801306e-10 9.985734e-12 1.286443e-15 2.097415e-09 1.044198e-17 7.300482e-12 3.22568e-10 2.560756e-22 ) ; Set FEATURES_1 entry 76 
( 8.809881e-34 2.117924e-14 1.371078e-49 0 1.967515e-94 1.207333e-15 9.383379e-10 6.511087e-11 1.541934e-09 1.896575e-08 1.184112e-18 1.539833e-09 8.352392e-15 5.898357e-19 4.107064e-10 3.679545e-22 ) ; Set FEATURES_1 entry 77 
( 6.145224e-47 2.624781e-21 9.24667e-108 0 7.355551e-165 3.503875e-29 4.575936e-09 9.080033e-20 9.41046e-10 3.187548e-18 9.305233e-40 4.687958e-10 6.835758e-33 5.391622e-45 2.048563e-10 2.146943e-20 ) ; Set FEATURES_1 entry 78 
( 1.043904e-68 2.709092e-37 5.253862e-185 0 0 3.423259e-45 1.608008e-09 2.229481e-29 3.953217e-13 3.414747e-31 2.32682e-66 3.93877e-12 6.745337e-67 8.965088e-67 8.496163e-13 3.26117e-28 ) ; Set FEATURES_1 entry 79 
( 8.31872e-77 9.931625e-41 2.065635e-210 0 0 4.509055e-49 1.688257e-10 1.149772e-37 6.078188e-16 3.199509e-38 2.224524e-71 2.578318e-13 3.465106e-81 4.791903e-82 7.033563e-14 1.417415e-30 ) ; Set FEATURES_1 entry 80 
( 1.220281e-56 3.459702e-30 3.142927e-144 0 1.036418e-308 3.35279e-35 2.109789e-11 5.658237e-35 2.943492e-15 4.251248e-30 2.490597e-57 2.140041e-12 1.341698e-56 1.543173e-60 1.321601e-12 2.911865e-24 ) ; Set FEATURES_1 entry 81 
( 2.484249e-27 2.512662e-14 1.446251e-34 0 4.990287e-103 6.171532e-14 3.48959e-10 4.98504e-18 1.899772e-10 3.206463e-11 2.925605e-24 1.351705e-09 3.572057e-13 1.167104e-17 6.667548e-10 3.429165e-15 ) ; Set FEATURES_1 entry 82 
( 3.676196e-16 1.205647e-16 5.720007e-13 9.978467e-275 3.221774e-54 1.157737e-08 1.335997e-10 1.444958e-13 6.518282e-09 1.357083e-07 3.101177e-12 1.333689e-08 1.604786e-08 1.927324e-17 6.718315e-09 8.078124e-11 ) ; Set FEATURES_1 entry 83 
( 2.745296e-14 6.173162e-19 3.426146e-21 4.742716e-118 1.47428e-47 4.806003e-11 7.958157e-13 7.708472e-13 4.385666e-10 1.194445e-08 4.576534e-19 8.629976e-10 1.16929e-17 4.778669e-36 6.52481e-10 1.354321e-10 ) ; Set FEATURES_1 entry 84 
( 2.980725e-11 3.116804e-18 7.486685e-33 3.321661e-61 1.275193e-46 8.681636e-13 1.152552e-13 8.534042e-12 1.494421e-09 1.090778e-08 7.054758e-18 1.685374e-09 2.444948e-24 2.062884e-68 1.91313e-10 4.591451e-08 ) ; Set FEATURES_1 entry 85 
( 1.43803e-12 1.017979e-24 2.402962e-38 3.294885e-54 2.695071e-49 1.235417e-15 1.354996e-15 4.478477e-14 1.342294e-10 6.223269e-10 5.022031e-21 2.358392e-10 9.180642e-32 4.597965e-87 1.32411e-11 9.450994e-08 ) ; Set FEATURES_1 entry 86 
( 8.529928e-13 3.820391e-24 4.311019e-38 1.716554e-53 1.822118e-48 1.645743e-15 1.510655e-15 3.30188e-14 1.463981e-10 5.829949e-10 1.473675e-21 2.71736e-10 1.043967e-30 9.100267e-83 1.612919e-11 1.107953e-07 ) ; Set FEATURES_1 entry 87 
( 1.271499e-12 2.331707e-23 4.518358e-37 1.253989e-50 1.464538e-47 3.182585e-15 1.053999e-15 5.696269e-14 1.854421e-10 6.139406e-10 3.931198e-21 2.925809e-10 7.427618e-30 3.903381e-81 1.706642e-11 1.288648e-07 ) ; Set FEATURES_1 entry 88 
( 1.771997e-12 9.449511e-23 1.527e-36 6.809029e-49 1.289931e-46 2.477441e-15 2.217673e-15 9.383138e-14 1.766357e-10 4.985479e-10 2.321362e-21 3.231742e-10 5.470785e-30 8.196648e-80 1.458054e-11 9.496223e-08 ) ; Set FEATURES_1 entry 89 
( 2.440273e-12 1.691075e-24 3.029464e-41 1.143267e-46 4.918055e-48 7.861825e-17 2.265144e-15 8.481665e-14 6.947011e-11 1.822245e-10 9.388145e-23 1.79094e-10 1.093606e-34 1.174697e-93 4.931432e-12 4.153301e-08 ) ; Set FEATURES_1 entry 90 
( 2.205035e-12 2.152666e-26 9.219335e-46 4.333175e-46 1.797625e-50 1.738839e-18 3.520879e-15 5.133196e-14 2.206283e-11 5.960006e-11 6.35501e-25 9.888169e-11 2.688284e-39 1.796713e-103 1.833937e-12 1.056888e-08 ) ; Set FEATURES_1 entry 91 
( 2.674949e-12 2.450356e-24 1.484554e-34 3.429622e-45 8.68051e-47 2.778074e-15 2.324384e-14 3.353757e-13 8.305704e-11 2.86504e-10 7.589652e-23 2.880628e-10 8.008242e-30 5.548441e-76 1.479789e-11 1.812585e-08 ) ; Set FEATURES_1 entry 92 
( 2.451752e-12 1.524347e-22 1.278385e-28 1.471052e-48 3.133764e-46 8.269948e-14 1.356822e-13 1.573649e-12 3.898355e-10 2.806465e-09 3.057841e-21 6.902537e-10 8.409708e-24 7.123774e-64 1.468639e-10 8.459488e-08 ) ; Set FEATURES_1 entry 93 
( 1.617964e-12 2.410244e-18 1.642223e-20 5.522976e-54 5.770843e-46 3.205569e-12 1.117628e-12 6.530298e-12 1.786178e-09 3.898537e-10 4.377854e-27 1.606074e-09 3.801168e-15 5.535481e-43 8.237955e-10 4.126542e-07 ) ; Set FEATURES_1 entry 94 
( 5.189009e-12 1.959719e-13 2.357364e-11 4.94334e-55 1.568935e-40 4.152826e-10 3.955218e-12 2.970682e-11 6.267303e-09 2.365923e-11 1.6682e-33 3.878548e-09 1.425108e-09 8.440292e-22 1.207395e-09 7.528459e-07 ) ; Set FEATURES_1 entry 95 
( 3.743844e-13 1.075859e-16 6.903996e-18 1.219355e-67 2.270934e-50 1.515374e-12 4.178644e-13 3.932802e-13 2.785792e-09 2.921567e-13 2.45973e-38 1.009691e-09 9.83553e-13 3.670278e-32 6.928261e-10 7.894341e-07 ) ; Set FEATURES_1 entry 96 
( 9.413455e-14 2.455652e-18 4.719808e-20 8.310368e-69 1.453418e-51 9.621385e-13 6.799881e-14 7.06291e-14 2.297969e-09 3.355988e-12 1.87199e-32 7.991082e-10 6.601432e-14 7.677922e-34 6.038301e-10 6.702699e-07 ) ; Set FEATURES_1 entry 97 
( 9.571555e-14 5.709247e-21 7.497844e-26 6.53048e-68 1.323234e-52 2.316486e-13 1.319904e-14 2.564195e-14 1.413069e-09 2.06369e-10 2.422932e-24 6.627937e-10 8.203053e-19 2.146488e-47 4.649344e-10 5.074963e-07 ) ; Set FEATURES_1 entry 98 
( 2.397126e-14 1.500446e-26 1.557682e-39 8.938798e-65 3.447006e-56 1.103225e-16 4.369782e-16 1.688176e-15 1.711376e-10 4.541393e-10 2.392994e-23 1.401377e-10 8.515822e-30 2.761988e-83 5.088882e-11 2.564344e-07 ) ; Set FEATURES_1 entry 99 
( 7.30011e-13 4.6818e-25 1.183697e-38 7.926457e-51 5.615315e-49 3.666866e-16 2.913455e-15 5.559421e-14 1.317801e-10 7.785153e-10 1.151984e-21 2.308986e-10 1.147097e-31 2.907194e-87 2.027081e-11 1.037354e-07 ) ; Set FEATURES_1 entry 100 
( 7.884168e-13 1.124082e-26 2.839937e-51 1.797651e-51 3.635587e-53 1.568449e-19 4.418205e-16 2.383569e-14 3.002462e-11 1.653856e-10 9.880072e-24 7.456847e-11 9.97309e-41 1.16104e-120 1.767493e-12 4.052746e-08 ) ; Set FEATURES_1 entry 101 
( 4.018976e-13 3.05454e-28 4.547246e-57 3.610681e-52 2.660506e-55 3.596579e-21 1.224279e-16 6.606115e-15 1.313051e-11 6.120113e-11 3.540269e-25 3.742549e-11 5.068196e-45 4.35428e-135 5.849514e-13 2.953217e-08 ) ; Set FEATURES_1 entry 102 
( 1.917266e-12 4.33612e-24 3.113984e-44 4.338788e-49 3.129746e-49 2.485944e-17 1.491452e-15 1.007685e-13 8.056218e-11 3.294014e-10 2.506691e-22 1.775875e-10 6.355171e-35 2.330199e-101 5.45538e-12 6.606593e-08 ) ; Set FEATURES_1 entry 103 
( 1.075492e-12 2.531382e-24 3.674698e-37 1.4188e-50 1.819732e-47 8.817909e-16 3.620745e-15 4.738801e-14 1.392849e-10 5.472636e-10 8.453033e-22 2.779031e-10 1.306048e-31 4.356435e-82 1.590409e-11 8.249426e-08 ) ; Set FEATURES_1 entry 104 
( 1.770875e-12 6.037069e-23 2.914049e-34 9.460992e-49 1.184107e-44 5.93219e-15 6.356798e-15 1.046993e-13 2.440419e-10 7.840299e-10 3.070807e-21 4.179771e-10 1.747016e-29 3.403055e-75 2.744965e-11 1.175891e-07 ) ; Set FEATURES_1 entry 105 
( 1.929634e-12 6.058946e-20 9.127148e-31 1.275526e-52 6.703429e-44 8.549104e-14 1.09005e-14 2.852386e-13 4.482142e-10 1.049783e-09 1.437349e-20 7.727059e-10 4.60951e-25 4.515179e-63 4.430117e-11 1.169764e-07 ) ; Set FEATURES_1 entry 106 
( 2.565176e-12 3.243701e-20 1.591736e-30 1.427857e-53 1.62607e-44 1.030155e-13 1.793387e-14 3.591863e-13 4.937626e-10 1.579174e-09 2.885906e-20 8.4771e-10 3.829325e-25 2.866806e-63 5.555871e-11 1.261044e-07 ) ; Set FEATURES_1 entry 107 
( 6.390834e-13 4.580743e-22 2.692687e-31 3.148998e-55 2.877402e-47 1.121233e-13 3.819274e-15 1.762912e-13 4.310852e-10 1.979865e-09 9.700562e-20 5.786413e-10 1.843594e-23 5.511448e-66 8.449684e-11 2.202074e-07 ) ; Set FEATURES_1 entry 108 
( 7.700364e-14 8.752371e-24 5.184217e-29 1.403202e-58 5.347815e-51 2.022289e-13 4.143536e-15 5.577484e-14 4.409809e-10 5.714169e-10 7.239434e-22 3.269186e-10 1.351696e-19 4.433971e-56 3.603071e-10 3.990931e-07 ) ; Set FEATURES_1 entry 109 
( 2.253769e-13 3.785815e-19 3.499853e-20 1.085821e-58 1.337464e-47 8.3576e-12 4.526893e-14 4.611715e-13 1.616201e-09 4.232452e-12 3.570877e-27 5.436847e-10 1.616617e-11 2.017557e-31 9.775243e-10 1.011714e-06 ) ; Set FEATURES_1 entry 110 
( 7.957702e-13 1.477888e-15 1.912015e-16 2.986412e-58 6.537775e-47 1.492329e-11 7.200412e-13 1.596052e-12 2.641299e-09 1.253098e-14 2.323199e-36 7.945119e-10 2.521705e-09 8.065606e-24 9.632097e-10 6.554076e-07 ) ; Set FEATURES_1 entry 111 
( 3.185764e-11 3.038544e-12 2.193939e-10 6.833231e-52 1.900268e-39 3.859796e-10 1.541637e-11 2.43513e-11 7.796379e-09 2.106978e-13 1.511573e-36 2.947156e-09 1.215431e-08 2.213143e-18 1.553713e-09 1.072251e-06 ) ; Set FEATURES_1 entry 112 
( 3.355605e-10 1.02265e-09 1.118599e-07 2.522365e-59 1.39653e-37 1.585002e-08 8.672156e-11 9.484925e-10 1.316737e-08 4.289936e-11 1.160188e-35 1.236284e-08 1.303994e-08 1.655565e-16 3.172109e-09 4.684263e-07 ) ; Set FEATURES_1 entry 113 
( 3.300387e-10 4.454196e-10 1.872758e-08 2.757919e-66 2.227472e-35 4.956443e-08 5.322797e-10 8.663206e-09 5.486526e-09 5.809058e-09 8.812682e-25 1.067721e-08 2.445434e-06 5.899787e-11 6.292739e-09 9.547279e-09 ) ; Set FEATURES_1 entry 114 
( 4.926894e-09 4.459941e-09 7.778089e-11 5.819869e-77 1.449442e-31 8.909571e-09 2.557339e-09 1.759908e-08 1.237243e-08 1.887881e-11 6.902549e-31 1.505406e-08 4.742513e-07 3.935565e-08 7.729191e-09 2.027467e-08 ) ; Set FEATURES_1 entry 115 
( 1.6e-09 8.470474e-09 1.702075e-16 6.543477e-111 1.161542e-44 9.600533e-10 1.281366e-09 1.166811e-09 6.272403e-09 2.166701e-14 1.036131e-37 7.449123e-09 4.280063e-10 1.760939e-08 4.27344e-09 1.751756e-09 ) ; Set FEATURES_1 entry 116 
( 3.089866e-17 1.549839e-18 2.847854e-50 1.738432e-186 1.64371e-105 1.92535e-19 4.303963e-10 1.427214e-14 1.247479e-10 5.478742e-19 5.309576e-49 1.079436e-10 1.645064e-23 1.016018e-20 6.3804e-12 7.739861e-18 ) ; Set FEATURES_1 entry 117 
( 2.486094e-16 5.849335e-15 7.893311e-65 0 3.923129e-143 5.037026e-19 5.325429e-09 3.05259e-16 7.454592e-10 1.972011e-21 7.955172e-50 6.029155e-10 5.448723e-26 9.586403e-27 3.908495e-11 1.913885e-16 ) ; Set FEATURES_1 entry 118 
( 3.081628e-20 6.371823e-16 4.890901e-85 0 1.209352e-195 1.921099e-22 3.042542e-09 7.218094e-20 1.090541e-10 1.760712e-28 1.137102e-68 3.706556e-10 5.801111e-34 8.51821e-35 1.544194e-11 3.096444e-19 ) ; Set FEATURES_1 entry 119 
( 6.999687e-24 4.581876e-16 1.990854e-81 0 2.14315e-191 1.470787e-23 1.348553e-09 3.885186e-21 5.950899e-11 3.064124e-29 1.696903e-72 2.198042e-10 1.144229e-32 7.550265e-34 1.283309e-11 3.516799e-19 ) ; Set FEATURES_1 entry 120 
( 3.766658e-32 8.164686e-14 1.596061e-59 0 1.91535e-153 2.518291e-21 3.516407e-10 3.828097e-20 4.386706e-11 2.39188e-25 3.572431e-70 2.934109e-10 2.230075e-25 1.965525e-27 5.556013e-11 1.876112e-17 ) ; Set FEATURES_1 entry 121 
( 5.285445e-34 3.837169e-13 2.591508e-29 0 2.123155e-110 1.372541e-15 2.538896e-10 6.558098e-16 2.762291e-11 1.049267e-17 1.364738e-74 7.883977e-10 1.256251e-22 1.690721e-11 2.166387e-10 9.024221e-17 ) ; Set FEATURES_1 entry 122 
( 1.757612e-26 3.000325e-11 7.283689e-15 0 3.651746e-73 8.091043e-11 1.610301e-09 2.780071e-11 4.872555e-10 2.332272e-12 5.069933e-61 4.511991e-09 1.501124e-15 6.334314e-07 2.24851e-09 1.885359e-14 ) ; Set FEATURES_1 entry 123 
( 3.150756e-33 6.459924e-11 2.089471e-21 0 4.151745e-85 9.835209e-13 1.383077e-09 3.260939e-12 2.881432e-10 1.04326e-13 3.871711e-69 2.413382e-09 1.723405e-19 1.462285e-09 1.727727e-09 7.571079e-16 ) ; Set FEATURES_1 entry 124 
( 2.042699e-32 6.607043e-10 6.076491e-24 0 1.50966e-85 1.584136e-12 7.144469e-09 5.882756e-12 1.141067e-09 1.086364e-12 8.088973e-62 9.779408e-09 8.395861e-20 1.004455e-09 2.140128e-09 9.517281e-14 ) ; Set FEATURES_1 entry 125 
( 6.824086e-40 2.652778e-13 1.285271e-31 0 2.050018e-93 1.569502e-14 1.761777e-08 4.054868e-12 3.257892e-09 8.004868e-10 2.109944e-45 1.264494e-08 1.067474e-18 1.189389e-09 3.667296e-09 1.955512e-17 ) ; Set FEATURES_1 entry 126 
( 6.400525e-41 3.813149e-12 3.986621e-28 0 6.316256e-100 2.979308e-14 7.423068e-09 1.391279e-12 6.446777e-10 8.536648e-11 2.367464e-54 5.847744e-09 2.916377e-19 9.191013e-09 1.509848e-09 7.516996e-18 ) ; Set FEATURES_1 entry 127 
( 1.464906e-24 2.398018e-14 6.170357e-20 0 4.417407e-80 9.934389e-12 4.920722e-10 4.69167e-10 9.337747e-11 1.603486e-10 4.324044e-37 1.100504e-09 2.621195e-11 3.615957e-08 8.16291e-11 5.25662e-18 ) ; Set FEATURES_1 entry 128 
( 7.944025e-19 2.133084e-13 7.697791e-17 5.690442e-310 3.930298e-74 6.607413e-09 3.019402e-09 5.478676e-10 4.178151e-09 5.768484e-09 8.95655e-26 1.033399e-08 1.248316e-10 5.328622e-07 4.161076e-09 1.086206e-14 ) ; Set FEATURES_1 entry 129 
( 7.080172e-27 1.072599e-27 3.325116e-27 1.76103e-116 4.808803e-70 2.600697e-19 3.669889e-18 4.760051e-13 2.265075e-16 4.071599e-15 8.078101e-44 4.732484e-15 1.143418e-17 3.524946e-24 3.479408e-14 3.330278e-28 ) ; Set FEATURES_1 entry 130 
( 1.22857e-09 2.653233e-08 0.0003315155 4.272863e-41 1.852551e-25 4.733289e-07 3.32575e-10 1.600553e-08 6.378445e-09 1.773504e-09 1.108291e-33 7.947404e-09 6.492326e-06 6.197032e-12 3.751536e-09 5.450686e-08 ) ; Set FEATURES_1 entry 131 
( 3.713106e-10 1.224025e-06 0.0004531783 7.04993e-47 9.953001e-28 6.599116e-08 3.852109e-10 2.128735e-09 7.338153e-09 5.070029e-13 3.63185e-53 9.113868e-09 1.85675e-09 8.569601e-16 9.689508e-10 3.658513e-07 ) ; Set FEATURES_1 entry 132 
( 1.39222e-11 3.30443e-09 3.386206e-05 2.972307e-78 6.465722e-42 5.153007e-11 1.037714e-10 1.145869e-11 9.081012e-10 1.575912e-20 7.79691e-90 1.464887e-09 1.066464e-17 7.753786e-21 3.125315e-11 1.38001e-07 ) ; Set FEATURES_1 entry 133 
( 8.016127e-13 1.984205e-13 2.186578e-06 2.309709e-107 1.337002e-57 1.792287e-15 5.827562e-12 2.487199e-15 3.53817e-11 2.445699e-30 7.107541e-136 5.124771e-11 1.368157e-27 4.254128e-28 2.295614e-13 2.531861e-08 ) ; Set FEATURES_1 entry 134 
( 2.100417e-15 2.203944e-19 1.343756e-07 7.061606e-123 4.34903e-71 1.000318e-21 1.514629e-13 4.287166e-20 4.099686e-13 2.30481e-41 3.576418e-198 4.995413e-13 6.358176e-40 6.880258e-38 4.437485e-16 1.628715e-09 ) ; Set FEATURES_1 entry 135 
( 1.940565e-18 3.164009e-26 1.478813e-09 1.111815e-161 2.343656e-91 6.933079e-28 1.973813e-15 3.718858e-25 4.616011e-15 3.392256e-53 6.375232e-245 3.433148e-15 2.83809e-50 6.420656e-42 8.692458e-19 2.713274e-10 ) ; Set FEATURES_1 entry 136 
( 7.74907e-18 4.74634e-25 4.626179e-09 8.992785e-154 3.283775e-85 1.714167e-26 1.756768e-14 6.854059e-24 1.761245e-14 8.961424e-49 2.989453e-222 1.146698e-14 1.616363e-44 2.262869e-39 1.012305e-17 5.373464e-10 ) ; Set FEATURES_1 entry 137 
( 4.39789e-18 2.276551e-26 3.161679e-09 1.449053e-149 4.148461e-87 3.775414e-28 6.88433e-15 4.915841e-25 3.592453e-15 4.164533e-52 6.267873e-251 4.129722e-15 8.172749e-52 4.017429e-46 1.083597e-18 1.986624e-10 ) ; Set FEATURES_1 entry 138 
( 7.721325e-18 1.181121e-22 1.07554e-07 3.780366e-145 3.006687e-77 1.312873e-22 1.37562e-13 5.291521e-21 3.126949e-13 7.90155e-39 2.988881e-178 2.336205e-13 2.303188e-35 3.225569e-33 6.618079e-16 3.730999e-09 ) ; Set FEATURES_1 entry 139 
( 3.356866e-15 1.324559e-16 4.027804e-06 7.174647e-123 6.924538e-63 9.685073e-18 2.022872e-12 5.634022e-17 9.120561e-12 4.452556e-31 8.39714e-151 1.114471e-11 1.07603e-29 3.929787e-30 5.052172e-14 1.01118e-08 ) ; Set FEATURES_1 entry 140 
( 4.621006e-15 3.425956e-16 5.767202e-06 6.271252e-114 6.482136e-61 2.602322e-17 2.601369e-12 1.300712e-16 9.327693e-12 4.235755e-30 2.391863e-149 1.473371e-11 1.043163e-29 2.658758e-31 5.463494e-14 1.285651e-08 ) ; Set FEATURES_1 entry 141 
( 1.943202e-14 1.747165e-13 3.988537e-05 7.361759e-112 4.25422e-54 4.524509e-14 7.554121e-12 2.488087e-14 1.215766e-10 1.301716e-23 4.322855e-113 1.49366e-10 7.008483e-22 6.096718e-24 1.795467e-12 4.273044e-08 ) ; Set FEATURES_1 entry 142 
( 2.17207e-13 2.370212e-11 6.271428e-05 2.978573e-92 6.319426e-47 5.900957e-13 1.483837e-11 3.212769e-13 1.829597e-10 3.752155e-22 7.058331e-113 2.957067e-10 1.114565e-21 1.233806e-25 4.222979e-12 2.887528e-08 ) ; Set FEATURES_1 entry 143 
( 3.62772e-13 7.143492e-11 0.0001187969 3.097773e-99 8.491766e-47 7.905284e-12 2.276726e-11 1.461148e-12 4.485771e-10 6.713222e-20 9.74662e-97 6.727982e-10 8.818037e-19 2.226681e-22 1.609013e-11 5.881423e-08 ) ; Set FEATURES_1 entry 144 
( 1.546401e-13 1.025934e-12 2.859575e-05 9.132321e-105 1.854678e-52 4.069167e-14 1.04775e-11 3.400303e-14 9.300439e-11 9.797599e-25 3.518544e-122 1.385962e-10 8.109188e-24 4.571393e-27 1.342649e-12 2.44495e-08 ) ; Set FEATURES_1 entry 145 
( 1.454636e-13 6.706574e-13 2.773418e-05 4.423923e-106 2.610292e-53 4.228041e-14 1.206994e-11 3.044472e-14 9.168153e-11 1.513524e-24 3.220033e-120 1.441081e-10 1.19359e-23 6.056971e-27 1.465561e-12 2.977365e-08 ) ; Set FEATURES_1 entry 146 
( 1.679336e-13 1.060743e-12 3.854581e-05 1.094037e-102 4.474279e-52 8.507481e-14 1.387933e-11 5.618332e-14 1.157994e-10 7.865441e-24 1.447174e-116 1.791791e-10 1.14478e-22 4.421355e-26 1.990244e-12 3.75169e-08 ) ; Set FEATURES_1 entry 147 
( 9.762954e-14 2.614208e-13 2.376664e-05 1.847057e-102 3.716823e-53 2.567086e-14 1.349726e-11 2.570946e-14 6.59417e-11 1.768074e-24 7.625252e-123 1.228877e-10 3.641074e-24 5.045314e-28 1.096247e-12 2.907139e-08 ) ; Set FEATURES_1 entry 148 
( 4.108091e-13 1.624957e-10 0.0001457612 6.96418e-97 1.950003e-45 1.46721e-11 2.232859e-11 2.333864e-12 5.62115e-10 1.809708e-19 8.158412e-94 7.986696e-10 3.791363e-18 1.504545e-21 2.074286e-11 6.759445e-08 ) ; Set FEATURES_1 entry 149 
( 2.763569e-13 4.086e-12 6.197773e-05 2.332525e-99 1.276889e-49 1.942463e-13 2.137865e-11 1.131909e-13 1.523668e-10 1.933486e-23 4.708526e-113 2.25338e-10 6.095043e-22 1.096792e-25 2.424819e-12 5.30745e-08 ) ; Set FEATURES_1 entry 150 
( 3.410233e-13 4.486981e-12 8.986285e-05 7.93529e-101 1.298172e-49 1.08787e-12 2.91579e-11 2.448939e-13 3.222252e-10 2.049516e-21 1.397381e-97 3.840156e-10 1.137327e-18 1.020512e-22 7.238141e-12 9.188947e-08 ) ; Set FEATURES_1 entry 151 
( 3.381053e-13 1.234387e-12 2.856383e-05 9.876353e-101 7.48697e-52 3.402985e-14 1.726924e-11 3.254494e-14 8.170065e-11 2.075887e-25 1.808234e-122 1.337214e-10 4.230684e-24 2.035199e-27 1.124287e-12 3.764254e-08 ) ; Set FEATURES_1 entry 152 
( 1.256619e-13 5.400094e-13 4.933427e-05 6.477958e-102 9.659063e-52 1.162983e-13 1.936353e-11 6.526062e-14 1.413299e-10 4.260988e-23 2.984177e-110 2.002252e-10 3.208447e-21 9.699757e-25 2.569839e-12 5.787713e-08 ) ; Set FEATURES_1 entry 153 
( 7.72018e-13 1.285177e-11 4.819913e-05 8.740004e-92 1.589778e-48 2.495241e-13 1.446139e-11 1.633564e-13 1.762493e-10 4.800505e-24 6.660437e-115 2.41681e-10 7.142713e-22 5.954425e-25 2.622058e-12 4.876341e-08 ) ; Set FEATURES_1 entry 154 
( 4.71261e-14 2.506407e-14 9.082685e-06 1.335583e-105 6.205611e-57 7.149981e-16 3.661517e-12 1.798524e-15 2.286816e-11 1.485324e-28 3.814859e-141 3.831883e-11 6.972174e-28 8.952359e-30 1.669236e-13 1.726961e-08 ) ; Set FEATURES_1 entry 155 
( 2.795518e-14 1.960494e-13 3.831281e-05 6.010849e-104 3.568967e-53 2.885648e-14 5.754487e-12 2.101154e-14 1.099095e-10 5.072602e-24 3.851206e-116 1.249964e-10 5.394126e-22 9.442587e-25 1.314649e-12 3.501185e-08 ) ; Set FEATURES_1 entry 156 
( 1.355525e-14 1.937162e-14 1.200185e-05 8.153438e-107 2.24371e-56 3.661506e-16 1.782817e-12 1.159715e-15 2.12615e-11 1.075389e-28 1.988564e-144 2.977344e-11 4.157742e-28 1.370023e-29 1.266757e-13 1.027697e-08 ) ; Set FEATURES_1 entry 157 
( 1.871949e-15 1.742843e-17 3.117367e-06 2.294621e-109 3.65164e-62 2.052148e-17 1.308952e-12 5.412927e-17 1.452854e-11 3.205211e-29 9.759217e-132 1.041927e-11 1.666827e-24 4.427389e-27 6.051142e-14 2.735807e-08 ) ; Set FEATURES_1 entry 158 
( 2.287519e-13 1.090799e-12 6.410262e-05 1.271716e-88 8.736944e-49 3.981265e-13 1.560506e-11 1.275773e-13 3.539622e-10 1.248771e-21 1.613962e-96 2.840725e-10 3.000347e-17 1.582635e-21 5.507001e-12 1.050595e-07 ) ; Set FEATURES_1 entry 159 
( 2.401277e-12 1.202625e-10 0.000202327 7.924116e-73 3.917117e-40 1.165233e-10 5.973912e-11 8.798399e-12 2.045558e-09 1.640973e-16 1.745676e-70 1.641273e-09 2.983805e-12 2.528806e-17 8.247422e-11 2.405936e-07 ) ; Set FEATURES_1 entry 160 
( 3.356601e-12 1.270622e-10 0.0001924734 1.418049e-74 1.394186e-38 3.381342e-10 1.129989e-10 2.63083e-11 2.696374e-09 1.561181e-15 8.017414e-65 2.362868e-09 2.747115e-11 1.323905e-15 1.658538e-10 2.999438e-07 ) ; Set FEATURES_1 entry 161 
( 3.376869e-11 6.224206e-09 0.0006662555 1.013989e-66 1.434815e-33 1.18114e-08 2.875095e-10 4.408854e-10 6.19261e-09 4.448765e-13 6.077111e-54 6.581848e-09 1.98159e-09 3.2119e-14 7.120995e-10 3.844196e-07 ) ; Set FEATURES_1 entry 162 
( 2.884772e-11 1.441604e-08 2.692531e-05 5.143182e-103 3.467386e-37 5.168499e-10 6.503788e-10 2.07574e-10 1.2476e-09 2.208295e-18 4.661241e-78 2.095998e-09 1.671776e-14 2.023014e-17 1.217168e-10 2.773034e-08 ) ; Set FEATURES_1 entry 163 
( 3.923808e-18 1.252947e-14 1.959914e-08 4.770087e-256 8.405426e-54 9.485418e-16 8.63691e-11 1.116762e-13 3.885038e-11 4.56117e-25 6.071149e-137 1.036174e-10 4.403061e-29 4.586271e-22 1.011826e-12 1.084092e-09 ) ; Set FEATURES_1 entry 164 
( 1.860316e-17 5.770287e-13 8.257731e-08 5.465102e-257 2.3497e-53 5.440629e-14 1.315681e-10 7.681548e-13 1.445375e-10 5.576565e-23 1.695236e-119 3.103631e-10 1.43212e-25 4.494175e-19 4.758049e-12 3.080628e-09 ) ; Set FEATURES_1 entry 165 
( 1.814571e-18 5.648588e-15 7.548374e-09 6.379194e-287 7.649645e-59 1.799147e-16 4.161996e-11 3.033869e-14 2.423209e-11 6.964129e-28 2.917648e-147 5.673321e-11 7.36763e-32 3.119844e-22 3.931012e-13 5.619842e-10 ) ; Set FEATURES_1 entry 166 
( 1.230489e-14 4.90874e-15 3.759492e-09 2.020773e-201 7.885135e-55 3.799495e-16 8.951324e-12 7.311737e-15 4.664679e-13 1.75402e-30 8.146675e-144 5.642455e-12 1.337911e-33 5.043987e-31 6.521615e-14 3.657445e-11 ) ; Set FEATURES_1 entry 167 
( 3.975581e-14 1.208414e-12 3.702756e-05 1.443394e-130 3.455878e-50 2.741096e-13 5.407071e-11 2.209675e-13 1.938171e-10 1.189511e-22 2.712312e-107 2.889213e-10 3.880729e-21 1.229422e-21 5.158157e-12 4.861171e-08 ) ; Set FEATURES_1 entry 168 
( 7.975448e-16 1.638255e-16 4.164566e-06 9.138522e-128 9.578325e-60 3.609997e-17 2.374548e-12 4.043115e-16 1.519918e-11 1.049263e-28 5.335318e-146 1.932813e-11 5.516306e-28 1.115331e-27 1.087526e-13 8.025446e-09 ) ; Set FEATURES_1 entry 169 
( 1.785693e-15 1.566405e-15 8.714152e-06 6.748075e-122 9.672184e-57 2.943819e-16 4.231123e-12 2.115023e-15 2.392596e-11 8.818401e-27 1.488636e-140 3.709171e-11 4.67769e-27 6.232532e-28 2.529045e-13 7.814843e-09 ) ; Set FEATURES_1 entry 170 
( 8.179983e-17 1.092024e-18 1.659411e-06 4.699214e-131 6.412931e-66 1.0403e-18 8.116093e-13 1.540334e-17 5.140129e-12 1.806535e-30 3.97269e-155 6.233117e-12 3.582214e-30 3.006513e-30 2.835306e-14 4.812703e-09 ) ; Set FEATURES_1 entry 171 
( 3.889343e-17 2.142342e-19 9.58628e-07 7.922215e-138 8.170894e-66 4.795388e-19 1.21685e-12 1.197756e-17 5.184318e-12 2.520804e-30 7.52849e-154 5.577367e-12 1.059938e-29 1.958714e-29 3.252265e-14 4.220715e-09 ) ; Set FEATURES_1 entry 172 
( 1.946054e-15 2.897559e-16 6.358376e-06 4.874704e-124 6.426654e-59 1.196963e-16 4.542508e-12 8.244787e-16 1.837015e-11 1.895812e-27 1.27359e-141 2.835763e-11 1.877066e-27 1.859083e-28 1.966003e-13 8.948787e-09 ) ; Set FEATURES_1 entry 173 
( 1.76085e-14 1.780671e-14 3.083955e-05 6.915328e-104 3.063432e-50 1.260362e-13 3.409126e-11 9.770108e-14 1.84806e-10 1.173529e-20 8.902268e-101 2.419407e-10 7.205076e-19 2.286223e-22 6.120763e-12 4.464774e-08 ) ; Set FEATURES_1 entry 174 
( 1.604965e-12 7.829073e-11 0.0001686021 3.538813e-74 3.206561e-35 2.343377e-09 2.114062e-10 7.879599e-11 2.831849e-09 1.084057e-12 2.944417e-56 3.491708e-09 2.40549e-10 3.317657e-15 4.532029e-10 1.062143e-07 ) ; Set FEATURES_1 entry 175 
( 2.175491e-11 1.224312e-11 0.0001642367 5.097585e-50 1.082553e-28 1.136591e-08 7.534537e-11 3.053567e-10 1.207429e-09 4.273584e-11 2.923895e-43 1.542772e-09 6.260113e-08 7.835234e-14 8.983541e-10 6.558869e-09 ) ; Set FEATURES_1 entry 176 
( 1.117728e-09 2.312084e-06 0.0002066855 7.275576e-37 8.630644e-21 9.448053e-07 2.411124e-10 6.349429e-09 1.803202e-08 7.609989e-10 6.800157e-32 1.689708e-08 5.5613e-07 8.139386e-10 7.450541e-09 5.213887e-07 ) ; Set FEATURES_1 entry 177 
( 1.021643e-09 1.47174e-06 3.893674e-05 2.991403e-40 4.975047e-20 4.737892e-07 2.12616e-10 7.412092e-09 1.413155e-08 9.582862e-11 7.95819e-33 1.414031e-08 1.274557e-07 5.860782e-09 9.347189e-09 2.616924e-07 ) ; Set FEATURES_1 entry 178 
( 1.751017e-09 1.491336e-07 1.696185e-05 5.716292e-45 2.823781e-21 1.439197e-07 9.017634e-11 6.185108e-09 5.700206e-09 1.325583e-11 2.456838e-34 6.012284e-09 8.116554e-08 4.590537e-09 6.938729e-09 1.019587e-07 ) ; Set FEATURES_1 entry 179 
( 1.712293e-10 2.424606e-09 1.307084e-10 1.228948e-63 2.569814e-30 2.502481e-09 9.344996e-10 1.681908e-08 5.581408e-09 5.307025e-12 1.304958e-35 8.138349e-09 9.656504e-09 7.08196e-10 5.177941e-09 8.545936e-09 ) ; Set FEATURES_1 entry 180 
( 8.855727e-10 2.284242e-08 2.905189e-07 1.407049e-72 3.98934e-28 1.003121e-07 1.189781e-09 3.450847e-08 4.921481e-09 4.856194e-11 2.160279e-37 1.017369e-08 2.337763e-07 1.515507e-09 7.396877e-09 4.944947e-08 ) ; Set FEATURES_1 entry 181 
( 1.558824e-10 2.310952e-07 2.357755e-05 4.154674e-94 2.700756e-28 5.694484e-07 2.257194e-09 3.336288e-08 8.827183e-09 4.29587e-10 3.315842e-36 1.86406e-08 1.097133e-06 1.303645e-08 1.00659e-08 1.1518e-07 ) ; Set FEATURES_1 entry 182 
( 8.132919e-11 5.266464e-07 7.327182e-06 4.437802e-101 2.788946e-28 5.223797e-07 2.659758e-09 5.595257e-08 4.779423e-09 8.049931e-11 1.96841e-44 1.293984e-08 6.106377e-08 2.026696e-10 7.711292e-09 4.987985e-08 ) ; Set FEATURES_1 entry 183 
( 5.669565e-11 1.059783e-06 6.184499e-07 1.754204e-114 1.204605e-27 7.04616e-07 2.384345e-09 1.327683e-07 2.149608e-09 2.853885e-10 6.293089e-45 9.298062e-09 4.797802e-07 1.301453e-10 3.734521e-09 2.138417e-08 ) ; Set FEATURES_1 entry 184 
( 3.953765e-12 1.780625e-08 3.855585e-12 1.011739e-130 1.754481e-37 3.896233e-09 9.42905e-10 1.638075e-08 7.270246e-10 2.312476e-11 4.636008e-42 2.795812e-09 6.802548e-08 1.712626e-12 1.091745e-09 6.2324e-10 ) ; Set FEATURES_1 entry 185 
( 1.461165e-11 8.981653e-09 1.405534e-11 1.894242e-148 1.505032e-39 2.1188e-09 1.119149e-09 1.991704e-09 9.165705e-10 3.104301e-14 3.466754e-54 3.520507e-09 8.321254e-11 1.526518e-10 2.982086e-09 6.123256e-09 ) ; Set FEATURES_1 entry 186 
( 5.078611e-12 6.42974e-11 5.860497e-14 1.051141e-149 9.264209e-42 1.1692e-10 2.557081e-09 1.505469e-09 1.350813e-09 2.926461e-13 1.375224e-44 4.327877e-09 7.238228e-10 7.434593e-10 2.370764e-09 9.777711e-10 ) ; Set FEATURES_1 entry 187 
( 6.063578e-15 1.900339e-12 8.133575e-13 7.433872e-212 7.334275e-45 1.523169e-10 1.304679e-09 1.532111e-09 4.858363e-10 1.646339e-13 2.178502e-49 2.459358e-09 1.610392e-11 1.448451e-08 1.432921e-09 4.320192e-11 ) ; Set FEATURES_1 entry 188 
( 5.934258e-15 2.166905e-11 1.561353e-10 5.485854e-173 2.211504e-43 3.867975e-09 3.078943e-10 1.452867e-09 1.727181e-09 1.675991e-11 1.632532e-40 6.037909e-09 1.053838e-11 4.706468e-08 3.935608e-09 2.000067e-10 ) ; Set FEATURES_1 entry 189 
( 5.761588e-14 3.77613e-12 4.400101e-11 3.874599e-136 9.027775e-45 1.171757e-08 3.925883e-11 1.880054e-10 4.784351e-09 4.871889e-10 4.47455e-27 7.272265e-09 3.99096e-11 1.52717e-08 4.939772e-09 4.530318e-10 ) ; Set FEATURES_1 entry 190 
( 4.416634e-14 4.417982e-13 1.8516e-11 9.769321e-136 3.546081e-47 1.864361e-08 3.170967e-11 7.675442e-11 1.032873e-08 2.27571e-09 8.992932e-22 1.181004e-08 2.531804e-11 2.101389e-07 7.1638e-09 4.017443e-10 ) ; Set FEATURES_1 entry 191 
( 7.2742e-14 1.048446e-14 5.782454e-11 6.024006e-65 5.346732e-37 7.938486e-10 7.510253e-12 4.362476e-10 2.554237e-09 5.604919e-09 5.548587e-23 2.539873e-09 1.024744e-10 3.038239e-08 2.710323e-09 1.447686e-11 ) ; Set FEATURES_1 entry 192 
( 8.627182e-10 7.27703e-09 7.059739e-07 1.183715e-49 1.668556e-28 5.620872e-07 1.365916e-10 2.210964e-09 3.421485e-08 6.431946e-09 4.449863e-21 2.210826e-08 4.868334e-08 1.721289e-07 1.278072e-08 2.103739e-07 ) ; Set FEATURES_1 entry 193 
( 1.018696e-09 9.587941e-09 3.411224e-08 2.229822e-79 1.791448e-27 1.186597e-06 6.966117e-10 9.308563e-09 4.771033e-08 3.465903e-09 2.97853e-19 2.838646e-08 1.654842e-06 1.535071e-06 1.795133e-08 7.280568e-08 ) ; Set FEATURES_1 entry 194 
( 2.079442e-12 6.448195e-10 5.826402e-15 1.777863e-163 6.273158e-38 1.311931e-07 5.542825e-09 4.439332e-08 3.070354e-08 3.794758e-09 1.614792e-16 2.386227e-08 4.216531e-07 5.95109e-09 8.998491e-09 1.834893e-10 ) ; Set FEATURES_1 entry 195 
( 2.35266e-20 5.26759e-12 2.462637e-33 0 5.986596e-80 1.02767e-09 1.045714e-08 6.840285e-09 1.062946e-08 7.068349e-09 1.063107e-17 9.90297e-09 5.894289e-11 1.708336e-11 3.627146e-09 8.102695e-17 ) ; Set FEATURES_1 entry 196 
( 9.220716e-23 7.764441e-11 1.903611e-40 0 7.04892e-77 4.574663e-11 1.222017e-08 4.187093e-09 1.401133e-08 1.509561e-08 8.834628e-19 8.258132e-09 1.468799e-11 2.100587e-13 3.855605e-09 5.805586e-17 ) ; Set FEATURES_1 entry 197 
( 1.470442e-16 9.943847e-11 9.090447e-32 3.918666e-281 1.83682e-57 3.633816e-09 4.755482e-09 1.881699e-08 5.036e-09 5.052378e-09 2.032642e-20 5.997133e-09 8.841107e-10 7.023442e-12 3.485981e-09 2.979972e-14 ) ; Set FEATURES_1 entry 198 
( 4.908257e-13 3.034261e-09 2.669449e-28 1.777305e-175 8.5222e-44 2.78714e-08 3.934581e-09 4.509235e-09 1.501927e-08 1.072687e-08 8.348098e-18 9.219389e-09 1.902019e-09 1.54628e-10 8.035864e-09 9.908803e-12 ) ; Set FEATURES_1 entry 199 
( 2.060243e-11 9.67148e-11 1.869805e-16 3.011313e-58 5.734522e-27 2.101007e-08 1.814573e-11 1.107744e-08 1.058185e-09 2.562787e-09 2.012871e-23 7.200515e-10 7.64771e-10 3.654261e-11 1.829554e-09 7.626583e-12 ) ; Set FEATURES_1 entry 200 
( 4.967514e-08 2.167086e-07 2.895775e-10 3.593773e-14 1.183144e-08 8.584733e-07 9.519095e-10 3.63817e-08 4.069296e-08 9.073852e-09 1.613066e-19 1.708054e-08 9.300102e-08 1.259658e-08 1.604333e-08 3.014146e-07 ) ; Set FEATURES_1 entry 201 
( 2.50075e-07 1.353488e-06 3.715519e-08 1.030809e-10 1.052271e-08 2.513065e-06 2.496958e-10 1.532659e-08 3.898649e-08 5.884023e-09 3.155525e-19 1.539836e-08 4.650418e-08 1.74162e-07 1.238687e-08 5.4505e-07 ) ; Set FEATURES_1 entry 202 
( 3.731122e-07 7.904598e-07 2.251594e-08 2.018964e-09 1.291851e-08 2.927274e-06 2.493512e-10 3.062066e-08 4.687355e-08 1.676259e-08 1.681555e-18 1.594731e-08 3.601579e-08 2.099993e-07 1.158298e-08 4.020727e-07 ) ; Set FEATURES_1 entry 203 
( 1.341798e-07 4.660461e-06 4.305015e-09 9.454697e-12 5.838506e-09 2.847687e-06 2.670319e-10 1.337255e-08 3.876668e-08 6.235554e-09 1.888348e-21 1.582559e-08 4.759312e-07 1.484949e-07 9.762517e-09 3.228047e-07 ) ; Set FEATURES_1 entry 204 
( 1.13726e-07 9.807093e-06 9.903419e-09 2.198438e-11 1.125866e-08 3.352558e-06 4.044471e-10 1.519868e-08 4.060905e-08 2.905174e-09 1.644232e-22 1.842266e-08 8.891553e-07 6.883208e-08 1.191318e-08 4.464578e-07 ) ; Set FEATURES_1 entry 205 
( 1.322755e-08 5.7468e-07 3.076181e-10 3.557956e-15 1.480145e-10 6.978777e-07 7.753415e-10 2.411311e-08 2.906466e-08 1.935193e-09 3.413204e-23 1.411132e-08 2.199438e-07 8.711517e-09 1.201591e-08 6.411135e-08 ) ; Set FEATURES_1 entry 206 
( 1.2382e-08 3.988416e-07 5.724807e-11 6.525478e-17 4.443494e-13 4.858235e-07 6.885563e-10 6.390494e-09 3.640032e-08 2.979193e-10 5.229389e-23 1.694989e-08 9.921125e-09 9.728252e-08 1.448107e-08 5.8221e-08 ) ; Set FEATURES_1 entry 207 
( 2.260557e-09 1.715387e-07 3.24694e-12 2.910986e-35 1.044895e-16 1.38435e-07 1.375058e-09 4.655963e-09 3.629149e-08 2.145356e-10 1.198766e-24 1.700864e-08 3.518477e-08 5.539222e-08 1.342655e-08 3.504972e-08 ) ; Set FEATURES_1 entry 208 
( 1.212397e-09 1.91927e-07 5.343777e-13 9.108087e-49 4.279317e-20 3.904667e-08 8.043867e-10 9.807619e-10 2.89812e-08 8.35586e-12 1.851855e-28 1.454059e-08 4.384114e-09 5.264271e-08 1.264435e-08 2.980358e-08 ) ; Set FEATURES_1 entry 209 
( 1.711597e-10 1.602898e-08 2.655473e-14 1.589781e-62 2.256208e-25 3.973703e-09 5.373623e-10 2.82459e-10 2.027418e-08 4.954374e-13 7.579878e-32 1.083935e-08 1.893575e-10 1.478013e-08 9.898074e-09 6.525035e-09 ) ; Set FEATURES_1 entry 210 
( 2.961934e-11 1.391257e-09 1.636193e-10 3.095075e-49 4.54722e-24 9.641917e-09 1.818037e-10 2.309593e-08 8.774804e-09 1.922948e-09 3.719556e-24 4.70247e-09 4.903173e-07 7.937043e-09 4.594256e-09 6.236571e-10 ) ; Set FEATURES_1 entry 211 
( 4.762639e-10 2.144686e-07 5.821529e-07 1.547231e-42 1.348103e-20 3.295256e-07 1.43229e-10 3.111162e-09 3.297284e-08 1.222e-09 1.232025e-24 2.126189e-08 7.507819e-07 3.110551e-07 1.11842e-08 2.802599e-07 ) ; Set FEATURES_1 entry 212 
( 1.209573e-10 3.016055e-08 3.622915e-07 1.685684e-39 5.215005e-23 1.282157e-07 1.893532e-11 4.650599e-10 1.547049e-08 5.707955e-10 9.363091e-26 1.238652e-08 5.640314e-08 1.565233e-08 6.195281e-09 2.402561e-07 ) ; Set FEATURES_1 entry 213 
( 3.3936e-11 2.148457e-08 1.090135e-07 2.127932e-39 2.456695e-24 1.794285e-07 1.42619e-10 4.056912e-09 1.009946e-08 3.026125e-09 2.316544e-27 1.400453e-08 4.549773e-08 8.300491e-10 6.554092e-09 3.112033e-08 ) ; Set FEATURES_1 entry 214 
( 7.430889e-11 1.792153e-07 2.422435e-09 1.375585e-49 8.872433e-32 2.443177e-07 5.307927e-10 3.925312e-09 1.252651e-08 1.52679e-10 2.778921e-34 2.047832e-08 4.053772e-10 8.845873e-11 6.855665e-09 1.651592e-08 ) ; Set FEATURES_1 entry 215 
( 9.154257e-11 2.694631e-09 5.865826e-14 5.125551e-64 3.163378e-37 4.258788e-08 1.463429e-10 3.985402e-09 1.905279e-08 1.052423e-10 1.171667e-28 2.071481e-08 1.648713e-11 7.982173e-14 7.047586e-09 3.853283e-09 ) ; Set FEATURES_1 entry 216 
( 6.264076e-10 1.115028e-08 5.36962e-11 4.101688e-67 9.531541e-33 2.121919e-07 8.299701e-11 6.078247e-09 2.609861e-08 1.202699e-10 1.752926e-27 1.743783e-08 6.74801e-09 2.248549e-11 8.069032e-09 1.199229e-08 ) ; Set FEATURES_1 entry 217 
( 3.849118e-09 1.721892e-08 4.563008e-11 4.80292e-58 7.732407e-25 6.98975e-07 7.341883e-11 1.258751e-08 4.090456e-08 6.523724e-10 2.888989e-20 2.062549e-08 5.341542e-08 8.62517e-13 9.839938e-09 4.003594e-08 ) ; Set FEATURES_1 entry 218 
( 4.764379e-08 1.745251e-09 4.798973e-08 8.446666e-56 1.162682e-22 1.652891e-06 9.572914e-10 3.341821e-08 9.439739e-08 1.464487e-08 1.117807e-13 4.886158e-08 2.956587e-07 2.970784e-09 1.888169e-08 2.733974e-07 ) ; Set FEATURES_1 entry 219 
( 2.978462e-08 6.385373e-11 5.891192e-15 2.886836e-79 5.406916e-28 1.615999e-08 5.350622e-09 2.809119e-09 7.163474e-08 2.763648e-09 1.985718e-15 4.330999e-08 2.455525e-10 9.266371e-09 1.421828e-08 5.092971e-08 ) ; Set FEATURES_1 entry 220 
( 7.589547e-10 2.623853e-14 7.430908e-38 5.638605e-154 8.927003e-57 7.270501e-13 1.858601e-09 9.653295e-13 4.207702e-09 5.537958e-15 6.17069e-31 6.255769e-09 7.389535e-22 2.926825e-16 1.329091e-09 4.058281e-11 ) ; Set FEATURES_1 entry 221 
( 2.174057e-16 1.712935e-23 1.51383e-91 0 5.869463e-147 3.270305e-25 9.505217e-09 2.052222e-20 5.547473e-11 1.500729e-22 5.786552e-59 1.407703e-10 4.076456e-48 3.133631e-41 2.85571e-12 1.828224e-18 ) ; Set FEATURES_1 entry 222 
( 2.175859e-17 1.168128e-24 3.46936e-117 0 1.764685e-189 1.759759e-29 3.038475e-09 4.292037e-23 7.703085e-12 7.639717e-28 6.841316e-71 2.457472e-11 2.616758e-56 3.673718e-54 1.229637e-12 2.820857e-20 ) ; Set FEATURES_1 entry 223 
( 1.420372e-21 1.575784e-27 8.776178e-137 0 1.702929e-214 5.714037e-32 1.639423e-09 1.013855e-24 1.087282e-11 9.331102e-30 3.034062e-70 1.246759e-11 5.240962e-56 2.591267e-62 1.342636e-12 1.290764e-22 ) ; Set FEATURES_1 entry 224 
( 2.594986e-31 2.189871e-18 2.190241e-96 0 1.196176e-115 3.278062e-24 5.952746e-09 1.826261e-18 1.271455e-09 2.384833e-17 2.36232e-33 4.251583e-10 2.118811e-27 1.788898e-48 2.837807e-10 5.534642e-17 ) ; Set FEATURES_1 entry 225 
( 4.679902e-39 1.664848e-13 1.346079e-65 0 6.623816e-104 4.261309e-20 2.096815e-08 1.296992e-13 9.405984e-09 3.202521e-11 2.876413e-23 3.824237e-09 9.515787e-18 3.476827e-34 1.081377e-09 2.734543e-19 ) ; Set FEATURES_1 entry 226 
( 3.498252e-36 7.602688e-12 1.646733e-45 0 4.788e-92 1.046999e-15 3.822488e-08 1.276227e-10 1.778827e-08 2.698338e-08 8.725331e-25 1.150723e-08 4.319554e-16 2.234677e-15 3.517012e-09 3.147684e-19 ) ; Set FEATURES_1 entry 227 
( 4.293251e-29 8.676108e-12 1.61254e-41 0 1.102996e-95 1.161732e-12 1.470581e-08 6.857109e-10 1.024711e-08 3.562229e-08 4.098345e-24 7.36029e-09 1.519029e-14 2.208228e-12 3.053324e-09 7.980909e-20 ) ; Set FEATURES_1 entry 228 
( 6.71229e-22 1.898893e-15 3.084873e-22 1.088538e-269 2.244681e-61 9.103331e-12 5.891568e-14 3.922745e-10 2.961488e-12 5.676663e-11 9.769772e-31 8.53715e-12 6.096578e-12 4.011429e-15 2.370963e-11 2.915085e-20 ) ; Set FEATURES_1 entry 229 
( 5.610939e-10 2.416822e-07 1.863968e-05 1.399005e-101 1.583962e-23 2.040614e-06 4.337799e-09 4.649224e-08 5.086129e-08 1.001167e-08 5.777227e-23 4.22447e-08 2.916326e-05 3.262036e-06 2.30249e-08 2.380039e-07 ) ; Set FEATURES_1 entry 230 
( 1.065585e-09 4.684177e-09 7.882605e-06 3.006443e-91 5.078613e-24 2.229482e-07 6.624507e-10 5.630788e-09 1.236961e-08 1.232241e-10 2.303087e-27 1.217409e-08 5.235655e-06 1.83483e-06 1.324406e-08 6.996892e-08 ) ; Set FEATURES_1 entry 231 
( 1.99611e-10 4.740844e-09 5.504844e-06 2.755185e-111 4.068706e-26 1.665952e-07 8.923611e-10 5.564143e-09 8.630077e-09 8.150758e-11 8.689111e-30 1.057419e-08 6.347348e-06 1.797935e-06 1.111473e-08 3.763596e-08 ) ; Set FEATURES_1 entry 232 
( 5.016483e-12 1.7468e-09 7.793054e-07 9.365638e-144 3.64565e-34 7.484508e-08 2.737757e-09 5.301779e-09 1.104998e-08 1.698925e-09 1.398266e-27 1.953537e-08 6.114428e-06 2.7162e-06 1.046658e-08 1.455545e-08 ) ; Set FEATURES_1 entry 233 
( 2.765656e-18 1.113874e-13 3.157052e-12 0 2.511271e-56 2.348544e-09 7.420254e-10 4.249211e-13 1.365281e-09 1.099048e-08 3.273821e-25 6.456116e-09 1.586171e-06 5.694318e-06 4.062453e-09 2.135072e-11 ) ; Set FEATURES_1 entry 234 
( 6.982322e-26 9.135173e-24 1.072575e-23 0 1.525167e-97 1.065778e-13 1.779587e-11 1.961325e-22 1.549895e-11 1.466113e-09 1.211254e-28 6.796518e-10 5.348925e-09 1.730785e-06 1.57034e-09 1.663657e-17 ) ; Set FEATURES_1 entry 235 
( 3.074156e-28 1.671845e-30 9.703306e-28 0 1.648758e-125 1.290779e-16 7.108937e-14 3.390178e-29 5.985041e-13 6.465413e-10 8.065261e-23 8.336131e-11 2.788125e-10 2.033937e-07 8.048284e-10 6.406554e-21 ) ; Set FEATURES_1 entry 236 
( 2.882523e-32 3.810998e-39 9.687783e-28 0 3.056429e-146 6.013602e-18 1.580182e-17 1.690859e-36 6.204625e-15 1.619899e-11 1.128246e-24 2.979697e-12 1.355788e-10 3.948924e-07 3.432058e-10 4.33549e-21 ) ; Set FEATURES_1 entry 237 
( 5.875831e-26 1.921652e-39 4.22132e-37 0 2.269343e-158 1.699826e-23 7.187517e-18 8.568691e-36 1.860764e-15 3.101299e-15 1.565415e-30 7.730798e-13 2.456222e-14 7.666498e-08 7.115414e-11 4.733687e-22 ) ; Set FEATURES_1 entry 238 
( 3.019651e-22 4.625601e-34 5.839408e-22 1.075959e-301 4.649088e-120 1.046522e-17 1.426285e-18 1.807499e-28 8.913762e-14 3.956844e-14 1.492689e-31 6.001303e-12 6.970146e-10 4.277889e-08 1.084117e-10 1.812381e-15 ) ; Set FEATURES_1 entry 239 
( 5.576439e-18 5.174912e-29 5.36494e-28 5.920626e-280 4.704501e-104 2.432866e-17 1.682783e-14 1.834603e-24 3.026996e-12 5.728813e-12 5.752112e-27 1.440376e-10 1.181982e-09 2.577498e-07 9.153011e-10 6.078399e-16 ) ; Set FEATURES_1 entry 240 
( 9.299031e-14 4.922454e-18 1.338922e-14 1.356194e-182 1.683777e-63 7.888182e-11 6.079482e-11 1.515835e-15 8.093194e-10 2.00826e-09 3.694926e-24 5.159865e-09 1.741791e-06 1.764094e-07 6.712221e-09 7.733763e-11 ) ; Set FEATURES_1 entry 241 
( 3.030501e-11 5.027625e-10 5.968126e-07 4.206247e-109 9.340434e-33 1.095048e-07 5.63661e-10 2.311991e-09 2.602673e-09 1.293445e-10 4.948563e-36 6.680232e-09 8.141583e-07 1.263458e-08 6.659203e-09 1.481431e-08 ) ; Set FEATURES_1 entry 242 
( 1.017458e-10 1.494706e-07 1.573319e-05 1.691145e-77 6.026297e-26 1.326491e-06 1.252909e-09 2.709982e-08 3.445012e-09 7.201185e-10 2.511316e-40 9.355758e-09 2.932922e-07 1.427382e-10 6.305564e-09 4.350787e-08 ) ; Set FEATURES_1 entry 243 
( 8.177493e-10 1.269299e-06 1.650726e-06 1.566877e-53 5.65266e-23 1.6382e-06 1.016019e-09 1.258102e-07 1.552896e-09 3.40727e-10 5.228818e-45 5.583046e-09 4.168009e-07 2.862622e-13 4.778538e-09 2.121264e-08 ) ; Set FEATURES_1 entry 244 
( 1.570404e-13 3.819673e-11 1.464131e-11 4.256263e-49 6.89656e-33 3.410892e-09 1.38578e-12 1.203986e-08 9.041124e-12 5.233529e-11 1.481264e-45 8.040593e-11 1.478515e-08 1.274901e-18 1.46072e-10 1.217329e-13 ) ; Set FEATURES_1 entry 245 
( 8.57893e-10 5.016244e-08 1.576498e-06 6.262273e-26 1.392363e-20 3.409562e-07 9.146427e-11 8.985281e-08 8.156908e-10 1.481584e-09 9.922532e-37 2.025704e-09 2.008307e-06 1.984051e-13 2.420111e-09 1.102598e-09 ) ; Set FEATURES_1 entry 246 
( 7.277699e-09 4.266528e-07 2.023819e-05 1.678305e-27 8.754883e-20 3.208767e-06 4.317087e-10 5.403772e-08 3.143593e-09 1.678554e-09 1.1369e-39 7.107786e-09 1.123471e-07 3.316107e-13 4.613359e-09 1.764236e-08 ) ; Set FEATURES_1 entry 247 
( 3.140108e-12 2.51306e-09 3.149437e-12 6.453222e-49 4.754729e-36 4.438761e-08 4.534079e-11 4.069615e-08 6.67786e-11 7.752867e-11 1.829217e-43 7.133624e-10 1.691896e-09 1.917483e-15 5.783215e-10 5.309611e-12 ) ; Set FEATURES_1 entry 248 
( 1.953931e-10 8.778896e-08 1.003688e-10 1.602848e-72 1.393727e-36 5.748131e-07 1.644379e-09 5.717629e-08 2.578307e-09 2.808635e-10 5.934323e-41 7.208309e-09 6.038186e-09 1.3208e-11 6.367321e-09 1.033484e-09 ) ; Set FEATURES_1 entry 249 
( 1.846536e-13 1.974031e-10 8.634768e-13 3.21633e-144 1.040825e-41 8.718031e-08 3.769651e-09 3.579865e-08 2.901949e-09 9.751372e-11 8.687238e-37 7.766051e-09 1.077739e-09 8.158176e-10 5.868431e-09 4.906308e-11 ) ; Set FEATURES_1 entry 250 
( 1.127095e-32 7.697167e-19 4.437837e-50 0 2.790963e-145 2.357439e-14 7.826222e-10 2.570055e-10 3.100879e-11 2.796144e-11 6.38564e-43 3.568636e-10 8.698585e-23 7.858775e-16 1.068972e-10 2.757709e-27 ) ; Set FEATURES_1 entry 251 
( 3.327302e-46 7.191273e-21 1.257799e-71 0 2.217885e-204 7.084387e-20 1.335681e-09 4.361302e-11 1.147442e-11 2.557956e-11 1.865381e-53 1.114937e-10 8.8571e-30 9.296986e-17 3.148603e-11 1.239248e-36 ) ; Set FEATURES_1 entry 252 
( 2.092589e-74 1.392596e-23 9.682693e-100 0 6.671944e-238 4.587908e-31 7.271175e-10 3.822865e-14 1.634334e-11 3.605738e-09 9.499035e-64 8.421625e-11 1.412991e-43 6.792827e-21 7.0405e-12 3.353603e-45 ) ; Set FEATURES_1 entry 253 
( 2.924721e-104 3.389452e-31 4.754313e-143 0 1.75966e-266 3.108303e-46 9.835036e-09 8.173339e-22 3.798652e-11 6.814106e-15 1.185977e-73 8.452635e-11 1.067973e-57 2.321697e-42 1.045337e-11 2.2247e-41 ) ; Set FEATURES_1 entry 254 
( 8.634912e-84 3.669484e-26 1.14576e-120 0 2.136648e-275 1.517405e-38 2.194853e-09 1.084153e-26 1.037153e-12 1.233137e-26 3.121716e-91 6.535431e-11 4.039026e-55 1.240473e-40 5.578696e-12 5.066922e-29 ) ; Set FEATURES_1 entry 255 
( 3.492383e-56 7.914391e-22 3.159738e-119 0 6.237714e-283 1.233306e-33 1.907375e-09 1.036891e-27 7.721925e-13 2.910242e-32 8.541769e-87 3.30516e-11 5.490472e-50 7.263296e-41 1.747104e-12 5.918172e-23 ) ; Set FEATURES_1 entry 256 
( 5.194575e-30 2.150863e-17 1.886137e-98 0 3.710581e-255 1.283072e-26 8.570521e-10 1.652344e-24 5.502637e-13 2.120746e-34 1.669115e-87 2.373245e-11 4.623359e-41 8.959718e-29 1.729489e-12 2.26075e-20 ) ; Set FEATURES_1 entry 257 
( 2.993087e-18 1.323874e-13 5.522672e-45 0 5.146541e-116 4.380861e-17 6.972718e-10 2.047584e-14 1.882788e-11 3.225267e-19 2.271911e-57 2.286128e-10 3.489269e-19 3.448545e-17 8.938529e-12 2.05371e-16 ) ; Set FEATURES_1 entry 258 
( 4.564549e-17 7.354223e-14 8.393632e-56 0 1.705286e-139 5.72751e-19 4.490737e-09 1.103139e-15 1.691796e-10 4.981814e-23 1.045405e-63 7.588391e-10 1.514189e-28 1.081033e-20 2.745639e-11 1.57053e-16 ) ; Set FEATURES_1 entry 259 
( 3.67019e-20 1.71712e-16 7.339158e-71 0 1.264635e-168 4.611152e-22 3.014764e-09 2.206356e-18 9.573935e-11 2.358056e-27 2.658371e-74 4.27509e-10 5.842979e-37 3.539194e-27 1.139958e-11 6.71022e-19 ) ; Set FEATURES_1 entry 260 
( 9.642487e-25 8.04907e-16 3.068859e-76 0 1.080817e-168 2.085758e-21 5.608012e-09 4.09626e-18 2.191078e-10 1.27094e-25 2.644998e-71 8.625933e-10 9.874216e-36 2.749527e-28 3.756675e-11 1.830125e-17 ) ; Set FEATURES_1 entry 261 
( 8.571473e-39 4.350905e-14 2.034253e-60 0 3.392906e-113 8.942025e-21 1.289054e-08 1.139816e-14 1.172621e-09 6.970734e-16 3.335552e-65 2.912197e-09 1.630241e-26 2.815734e-18 6.442316e-10 2.228324e-16 ) ; Set FEATURES_1 entry 262 
( 6.177461e-54 1.769404e-14 8.561117e-58 0 1.636302e-128 4.594029e-23 1.255998e-08 1.465162e-12 4.145863e-10 7.450344e-12 3.465827e-74 1.702927e-09 7.189443e-29 2.483755e-14 4.638021e-10 3.417812e-24 ) ; Set FEATURES_1 entry 263 
( 1.127092e-41 3.610377e-12 6.597777e-43 0 1.046603e-117 1.290364e-16 9.526532e-09 9.945473e-10 6.986455e-10 4.87479e-09 2.465157e-53 2.931454e-09 7.223802e-21 1.565256e-10 6.391342e-10 5.708984e-24 ) ; Set FEATURES_1 entry 264 
( 3.291888e-33 2.5987e-12 2.724696e-41 0 1.743026e-112 2.422529e-14 1.059849e-08 1.154622e-09 1.495946e-09 5.058662e-09 4.507577e-41 3.120991e-09 1.292177e-17 5.661068e-10 1.327612e-09 6.899849e-23 ) ; Set FEATURES_1 entry 265 
( 3.825062e-18 4.590953e-10 5.282279e-22 1.596144e-273 1.934078e-60 1.035769e-08 2.771133e-09 1.992548e-08 3.072524e-09 1.650832e-09 1.362972e-29 7.961441e-09 7.896059e-11 1.838161e-08 2.898053e-09 8.850584e-15 ) ; Set FEATURES_1 entry 266 
( 3.251936e-12 7.506074e-10 1.020342e-11 7.665271e-41 9.892541e-24 1.392914e-07 1.701835e-10 1.975708e-08 1.01167e-09 1.599933e-10 2.116524e-28 2.489553e-09 5.733625e-08 1.196805e-11 1.95138e-09 4.286731e-11 ) ; Set FEATURES_1 entry 267 
( 1.277345e-11 8.889581e-08 7.085584e-08 6.057788e-22 3.091209e-14 3.877979e-07 6.58664e-11 2.800572e-09 2.534561e-10 2.229403e-11 2.483759e-45 1.204933e-09 2.771015e-07 4.913298e-16 1.079488e-09 3.497358e-10 ) ; Set FEATURES_1 entry 268 
( 1.645085e-09 9.017899e-06 3.667826e-07 2.053322e-16 1.206272e-13 2.228616e-06 3.937854e-10 2.756752e-09 2.264344e-09 4.308066e-11 2.136604e-43 5.313369e-09 9.24315e-08 2.645289e-13 5.935873e-09 3.564413e-08 ) ; Set FEATURES_1 entry 269 
( 1.300186e-09 3.670862e-05 1.910977e-06 2.697318e-16 9.232809e-12 1.335853e-06 1.507352e-10 7.2272e-10 1.600748e-09 9.70362e-12 1.601902e-47 3.325155e-09 6.399815e-08 1.142549e-12 4.287344e-09 2.461166e-08 ) ; Set FEATURES_1 entry 270 
( 9.986629e-10 6.51506e-05 1.087995e-06 6.081596e-17 2.240004e-12 1.404623e-06 2.049439e-10 6.62723e-10 2.294198e-09 5.437744e-11 8.142391e-47 4.808302e-09 1.248072e-07 2.825641e-13 3.667134e-09 2.344344e-08 ) ; Set FEATURES_1 entry 271 
( 2.880965e-09 7.854832e-05 6.007418e-06 1.550874e-13 2.224899e-12 2.053311e-06 1.865991e-10 1.642046e-09 2.248255e-09 4.63181e-11 5.953473e-46 4.5571e-09 1.7816e-07 2.106406e-13 3.80822e-09 2.91177e-08 ) ; Set FEATURES_1 entry 272 
( 2.227176e-09 7.104664e-05 4.77819e-06 9.687762e-14 1.646682e-12 1.533849e-06 1.409164e-10 1.075756e-09 1.885456e-09 1.747013e-11 1.49634e-47 3.746766e-09 8.179123e-08 1.086979e-13 3.366528e-09 2.417415e-08 ) ; Set FEATURES_1 entry 273 
( 9.837828e-10 6.873042e-05 4.269731e-06 4.001025e-16 1.451125e-13 1.085615e-06 1.332199e-10 8.386131e-10 9.41571e-10 6.905983e-12 4.863231e-54 2.729842e-09 2.345858e-08 3.314449e-15 2.304875e-09 1.317576e-08 ) ; Set FEATURES_1 entry 274 
( 2.202105e-09 7.494343e-05 5.409686e-06 1.641612e-13 6.335291e-13 1.760348e-06 1.556651e-10 1.431885e-09 1.364933e-09 2.261289e-11 1.409005e-49 3.37522e-09 7.171688e-08 9.268371e-15 3.10217e-09 2.093938e-08 ) ; Set FEATURES_1 entry 275 
( 6.048115e-10 3.611236e-05 1.810996e-06 3.364111e-15 5.294125e-13 6.767593e-07 6.638301e-11 3.035384e-10 7.099282e-10 2.631976e-12 2.546512e-52 1.736547e-09 8.623211e-09 1.343637e-14 2.68044e-09 1.176768e-08 ) ; Set FEATURES_1 entry 276 
( 7.748185e-10 4.296591e-05 1.797795e-06 6.591514e-15 2.158341e-13 8.097343e-07 7.93388e-11 4.634147e-10 6.078857e-10 3.114488e-12 2.05981e-54 1.759735e-09 8.847979e-09 1.968202e-15 2.432194e-09 1.107292e-08 ) ; Set FEATURES_1 entry 277 
( 2.245538e-09 6.70887e-05 4.189845e-06 1.259669e-13 2.991319e-13 1.426048e-06 1.20092e-10 1.224004e-09 1.288276e-09 1.740628e-11 3.550801e-49 3.033186e-09 5.087131e-08 2.42717e-14 3.094588e-09 1.979421e-08 ) ; Set FEATURES_1 entry 278 
( 6.691462e-10 5.503319e-05 2.761869e-06 5.929543e-16 8.285524e-14 6.425443e-07 7.186735e-11 4.514598e-10 6.478402e-10 2.65354e-12 8.263291e-56 1.848421e-09 7.740538e-09 2.352899e-15 1.958205e-09 8.967456e-09 ) ; Set FEATURES_1 entry 279 
( 1.054781e-09 6.038051e-05 2.608573e-06 1.573076e-15 1.459912e-13 9.092853e-07 8.93155e-11 6.976894e-10 8.081945e-10 7.28736e-12 6.189163e-53 2.182623e-09 1.950674e-08 8.841116e-15 2.425995e-09 1.137675e-08 ) ; Set FEATURES_1 entry 280 
( 9.833088e-10 4.800618e-05 3.341229e-06 1.937024e-14 2.133005e-13 7.960473e-07 7.247991e-11 5.497616e-10 7.316455e-10 3.074358e-12 3.262291e-53 1.918649e-09 1.229798e-08 6.367022e-15 2.392604e-09 1.163377e-08 ) ; Set FEATURES_1 entry 281 
( 1.186702e-09 4.934417e-05 2.731472e-06 3.462896e-14 2.103624e-13 1.050167e-06 1.134997e-10 8.187862e-10 6.598538e-10 3.350204e-12 6.782887e-56 2.207577e-09 1.253809e-08 6.534806e-16 2.294839e-09 1.262486e-08 ) ; Set FEATURES_1 entry 282 
( 3.130601e-09 7.117479e-05 6.446017e-06 5.394521e-14 1.409459e-12 2.109931e-06 1.889606e-10 2.191227e-09 1.668904e-09 2.633769e-11 5.162179e-48 3.928272e-09 1.220353e-07 8.347171e-14 3.742088e-09 2.723079e-08 ) ; Set FEATURES_1 entry 283 
( 1.415253e-09 6.275855e-05 4.008785e-06 6.562202e-16 1.047653e-12 1.539014e-06 1.604715e-10 1.17283e-09 1.153277e-09 1.218311e-11 9.891364e-51 2.990739e-09 5.250454e-08 2.315905e-14 3.262567e-09 1.975359e-08 ) ; Set FEATURES_1 entry 284 
( 1.829577e-09 6.495063e-05 3.728991e-06 2.482391e-17 2.122596e-12 1.76675e-06 1.800287e-10 1.500886e-09 1.504981e-09 2.249496e-11 2.301327e-48 3.416715e-09 1.025145e-07 2.000542e-13 3.812186e-09 2.302831e-08 ) ; Set FEATURES_1 entry 285 
( 5.587184e-10 5.677546e-05 2.622068e-06 1.128851e-18 6.796682e-14 7.498067e-07 8.311027e-11 5.567712e-10 6.723277e-10 5.114474e-12 3.885245e-53 1.821962e-09 1.439174e-08 1.647149e-14 2.381179e-09 9.827809e-09 ) ; Set FEATURES_1 entry 286 
( 1.121624e-09 7.108507e-05 5.212923e-06 2.936415e-16 6.364649e-14 1.193046e-06 1.566333e-10 1.21507e-09 9.295332e-10 1.264215e-11 8.950705e-55 2.98106e-09 2.663024e-08 8.04574e-16 2.134241e-09 1.319341e-08 ) ; Set FEATURES_1 entry 287 
( 1.253383e-09 6.009982e-05 1.267832e-06 7.669752e-15 2.257503e-12 9.78115e-07 1.006748e-10 4.390843e-10 1.864025e-09 1.42246e-11 1.817753e-47 3.446754e-09 5.403248e-08 5.501756e-13 3.2134e-09 1.993426e-08 ) ; Set FEATURES_1 entry 288 
( 1.155372e-09 4.807981e-05 5.929324e-07 4.012716e-13 5.09072e-12 8.976246e-07 7.829895e-11 2.511571e-10 2.096755e-09 1.886865e-11 9.002295e-45 3.469468e-09 5.836866e-08 2.232425e-12 3.549967e-09 2.002056e-08 ) ; Set FEATURES_1 entry 289 
( 1.228299e-08 4.99723e-05 2.521461e-07 1.805902e-11 1.904848e-10 2.282151e-06 1.638667e-10 1.705105e-09 7.149225e-09 1.006136e-10 3.079378e-37 7.182543e-09 4.913823e-07 4.822833e-11 5.166173e-09 6.866135e-08 ) ; Set FEATURES_1 entry 290 
( 2.652074e-08 4.703314e-05 5.550973e-07 5.443314e-09 1.604639e-10 3.24596e-06 2.425318e-10 4.29784e-09 7.08618e-09 2.187196e-10 8.298191e-39 8.018791e-09 1.084942e-06 5.448389e-13 4.247344e-09 5.436381e-08 ) ; Set FEATURES_1 entry 291 
( 2.636525e-09 3.285374e-05 2.656982e-07 1.110159e-13 5.264919e-11 1.096822e-06 7.193988e-11 4.059761e-10 2.52759e-09 3.428791e-11 1.24534e-40 3.278159e-09 1.154773e-07 3.137929e-11 4.344624e-09 2.231236e-08 ) ; Set FEATURES_1 entry 292 
( 2.09057e-08 5.350899e-05 2.255261e-06 3.035706e-12 1.155762e-10 4.070854e-06 2.986881e-10 6.120103e-09 9.228757e-09 5.602282e-10 4.183021e-35 9.532311e-09 1.360824e-06 9.115093e-11 6.656016e-09 8.856169e-08 ) ; Set FEATURES_1 entry 293 
( 1.027868e-08 4.341104e-05 2.729751e-06 1.597279e-12 9.793204e-11 2.791842e-06 1.837769e-10 2.527558e-09 7.219485e-09 2.707806e-10 3.266473e-34 7.567725e-09 6.519502e-07 6.649609e-10 7.111995e-09 8.131612e-08 ) ; Set FEATURES_1 entry 294 
( 5.996727e-09 3.833269e-05 1.451682e-06 2.679729e-14 4.6282e-11 2.024794e-06 1.453698e-10 1.510734e-09 6.529925e-09 3.271083e-10 9.377997e-34 6.973617e-09 5.156572e-07 1.954256e-09 6.597519e-09 6.285921e-08 ) ; Set FEATURES_1 entry 295 
( 7.629974e-09 5.540433e-05 6.531887e-06 2.185979e-12 1.335024e-11 2.629218e-06 1.665839e-10 2.575052e-09 4.678536e-09 2.235208e-10 5.019353e-37 6.259138e-09 5.073758e-07 1.002942e-10 5.737914e-09 5.163784e-08 ) ; Set FEATURES_1 entry 296 
( 5.938008e-09 7.062507e-05 1.016156e-05 3.456916e-12 1.971243e-12 2.469648e-06 1.685732e-10 2.677051e-09 3.093808e-09 1.240192e-10 5.366722e-42 5.25148e-09 3.384917e-07 1.595102e-12 4.180408e-09 3.296775e-08 ) ; Set FEATURES_1 entry 297 
( 4.049815e-09 5.867296e-05 3.117039e-06 1.70785e-13 3.036385e-12 1.851623e-06 1.212131e-10 1.670798e-09 1.674877e-09 3.116069e-11 1.193591e-46 3.234599e-09 1.100981e-07 1.539451e-13 3.470628e-09 1.911768e-08 ) ; Set FEATURES_1 entry 298 
( 3.875768e-09 6.737985e-05 4.71684e-06 3.205149e-14 5.143222e-12 2.204808e-06 1.807684e-10 2.024416e-09 2.188656e-09 3.642925e-11 1.008508e-45 4.120354e-09 1.607602e-07 2.567888e-13 4.158688e-09 3.162031e-08 ) ; Set FEATURES_1 entry 299 
( 5.083063e-10 3.495452e-05 8.781369e-07 3.603629e-17 1.366361e-12 6.584358e-07 6.462495e-11 2.439493e-10 6.149769e-10 2.900974e-12 2.42595e-52 1.519821e-09 1.269179e-08 4.591386e-14 2.751194e-09 8.611226e-09 ) ; Set FEATURES_1 entry 300 
( 1.494052e-09 4.451686e-05 1.13728e-06 9.211054e-17 6.344731e-12 1.335328e-06 1.187129e-10 7.155822e-10 1.21836e-09 1.580298e-11 8.692568e-48 2.597267e-09 7.253623e-08 5.527986e-13 3.877161e-09 1.653221e-08 ) ; Set FEATURES_1 entry 301 
( 2.050404e-09 4.414212e-05 1.350974e-06 3.415635e-14 1.96245e-11 1.542828e-06 1.331518e-10 7.262508e-10 1.641094e-09 1.559556e-11 1.04527e-46 3.217365e-09 8.732486e-08 5.633865e-13 4.120378e-09 2.243359e-08 ) ; Set FEATURES_1 entry 302 
( 1.055266e-09 3.372398e-05 8.009815e-07 2.614874e-14 7.530141e-12 8.013411e-07 5.731611e-11 2.766814e-10 8.996423e-10 5.613963e-12 1.791268e-48 1.820454e-09 3.256117e-08 5.307543e-13 3.083067e-09 9.500517e-09 ) ; Set FEATURES_1 entry 303 
( 5.430178e-09 3.493448e-05 1.048104e-06 5.942146e-12 1.063457e-10 1.855708e-06 1.089451e-10 9.827429e-10 2.712802e-09 4.514954e-11 2.647268e-40 3.737427e-09 1.861589e-07 1.596679e-11 5.133309e-09 3.086099e-08 ) ; Set FEATURES_1 entry 304 
( 2.951287e-09 3.324498e-05 8.999644e-07 1.811137e-12 5.152567e-11 1.225969e-06 7.962863e-11 5.088395e-10 2.209362e-09 2.02464e-11 1.021258e-41 3.075537e-09 9.513029e-08 9.389958e-12 4.42089e-09 2.236362e-08 ) ; Set FEATURES_1 entry 305 
( 4.605899e-09 6.181254e-05 1.206866e-06 1.654426e-11 3.475881e-11 2.111155e-06 1.56752e-10 1.07156e-09 3.172954e-09 8.893476e-11 2.744619e-42 4.949439e-09 3.05561e-07 1.658918e-12 4.254397e-09 2.790034e-08 ) ; Set FEATURES_1 entry 306 
( 1.098033e-08 6.228188e-05 3.991446e-06 1.432969e-10 6.760237e-11 3.337486e-06 2.177572e-10 3.017267e-09 5.17433e-09 1.487528e-10 9.123025e-39 6.858e-09 6.420402e-07 8.738957e-12 5.569205e-09 5.281941e-08 ) ; Set FEATURES_1 entry 307 
( 3.250406e-09 5.466415e-05 2.67262e-06 3.733853e-12 2.125539e-11 1.791314e-06 1.359354e-10 9.387453e-10 2.972555e-09 4.092836e-11 1.246424e-41 4.565574e-09 2.188441e-07 9.095845e-12 4.738168e-09 3.05061e-08 ) ; Set FEATURES_1 entry 308 
( 2.443983e-09 4.066969e-05 2.741864e-06 1.112088e-12 1.749013e-11 1.352672e-06 9.507532e-11 7.1395e-10 2.174617e-09 1.933256e-11 1.941258e-42 3.517544e-09 1.325512e-07 1.619857e-11 4.508827e-09 2.433947e-08 ) ; Set FEATURES_1 entry 309 
( 2.332029e-09 5.205737e-05 3.960552e-06 7.561502e-12 9.180879e-12 1.575639e-06 1.198171e-10 8.911974e-10 2.108748e-09 3.03842e-11 1.530648e-42 3.946032e-09 1.891791e-07 9.056851e-12 4.507747e-09 2.432757e-08 ) ; Set FEATURES_1 entry 310 
( 4.108838e-09 7.289019e-05 1.420866e-05 6.125877e-12 7.503098e-13 2.536646e-06 1.976302e-10 3.473791e-09 1.881972e-09 6.837216e-11 1.97622e-44 4.529445e-09 2.980057e-07 3.156721e-13 4.04472e-09 2.734505e-08 ) ; Set FEATURES_1 entry 311 
( 9.952589e-09 6.437102e-05 2.04937e-05 8.161327e-12 5.232377e-13 3.789221e-06 2.552413e-10 9.762645e-09 2.128059e-09 1.736988e-10 1.219249e-44 5.416514e-09 4.630343e-07 8.300552e-14 4.028343e-09 2.643021e-08 ) ; Set FEATURES_1 entry 312 
( 2.723226e-09 7.602351e-05 7.056267e-06 2.339172e-14 7.786019e-13 1.926157e-06 1.753957e-10 1.992187e-09 1.70118e-09 5.413746e-11 3.543422e-47 4.081259e-09 1.753978e-07 2.293057e-13 3.407576e-09 1.977799e-08 ) ; Set FEATURES_1 entry 313 
( 3.427485e-09 6.975674e-05 3.589096e-06 2.364773e-15 5.920479e-13 1.952393e-06 1.757229e-10 2.399658e-09 1.787238e-09 7.970525e-11 1.179357e-46 4.108292e-09 1.637467e-07 3.535461e-13 3.588438e-09 1.860031e-08 ) ; Set FEATURES_1 entry 314 
( 5.333455e-09 6.458499e-05 1.888751e-06 2.075854e-14 7.373343e-13 2.180811e-06 1.776047e-10 2.657749e-09 2.141972e-09 7.459217e-11 1.564336e-45 4.363984e-09 1.808801e-07 4.645262e-13 3.968819e-09 2.257312e-08 ) ; Set FEATURES_1 entry 315 
( 8.17013e-09 5.972111e-05 5.837615e-06 5.045362e-14 2.504262e-12 2.532235e-06 1.722468e-10 3.802961e-09 3.510466e-09 1.235043e-10 1.267701e-41 5.326661e-09 3.198035e-07 4.13353e-12 4.404234e-09 3.602609e-08 ) ; Set FEATURES_1 entry 316 
( 6.259839e-09 5.195312e-05 5.737253e-06 8.100165e-15 1.602135e-12 2.199584e-06 1.485343e-10 3.095915e-09 3.187681e-09 1.245328e-10 4.127577e-41 4.79871e-09 2.646912e-07 7.336103e-12 4.336173e-09 3.234679e-08 ) ; Set FEATURES_1 entry 317 
( 1.609169e-08 4.626736e-05 8.876049e-06 9.250136e-13 1.625123e-11 3.410516e-06 1.814769e-10 6.388911e-09 3.887397e-09 1.084291e-10 7.556825e-40 5.425311e-09 4.177179e-07 1.30856e-11 5.192726e-09 4.076201e-08 ) ; Set FEATURES_1 entry 318 
( 1.8552e-08 4.764331e-05 1.920033e-05 2.240214e-12 6.507545e-12 4.280914e-06 2.320488e-10 9.659308e-09 4.112319e-09 2.524231e-10 2.958338e-39 6.172168e-09 6.064674e-07 7.548732e-12 5.367856e-09 4.246159e-08 ) ; Set FEATURES_1 entry 319 
( 1.964336e-08 5.47357e-05 2.011382e-05 3.997231e-11 9.941714e-12 4.835626e-06 2.526512e-10 1.009789e-08 3.92301e-09 2.693643e-10 9.653709e-40 6.338146e-09 7.529036e-07 2.554317e-12 5.470959e-09 4.352294e-08 ) ; Set FEATURES_1 entry 320 
( 2.320939e-08 4.959117e-05 1.552248e-05 8.604135e-11 1.959147e-11 5.21928e-06 2.605106e-10 1.200338e-08 3.391539e-09 1.543733e-10 3.136966e-41 5.824328e-09 6.657871e-07 8.597147e-13 5.419639e-09 3.936608e-08 ) ; Set FEATURES_1 entry 321 
( 9.350385e-09 6.04855e-05 1.384178e-05 1.397348e-11 6.702454e-12 3.573979e-06 2.16877e-10 5.251086e-09 2.601548e-09 9.320023e-11 1.277273e-42 4.855285e-09 4.491895e-07 5.939634e-13 4.846973e-09 3.511264e-08 ) ; Set FEATURES_1 entry 322 
( 4.293891e-09 5.586963e-05 7.939027e-06 7.820666e-13 1.232297e-12 2.209706e-06 1.370601e-10 2.365186e-09 1.477191e-09 3.796499e-11 1.75918e-45 3.190436e-09 1.877786e-07 3.616876e-13 3.663894e-09 1.707819e-08 ) ; Set FEATURES_1 entry 323 
( 3.259151e-09 4.452713e-05 3.561877e-06 1.845903e-14 1.491317e-12 1.617064e-06 1.021777e-10 1.549941e-09 1.15916e-09 1.483086e-11 3.566722e-47 2.466237e-09 9.820154e-08 5.395006e-13 3.313959e-09 1.151394e-08 ) ; Set FEATURES_1 entry 324 
( 2.243663e-09 5.534628e-05 6.304338e-06 6.664156e-16 2.164556e-13 1.401948e-06 1.103926e-10 1.606786e-09 1.246988e-09 1.518486e-11 8.762783e-48 2.648035e-09 7.245787e-08 1.875589e-13 3.101597e-09 1.537917e-08 ) ; Set FEATURES_1 entry 325 
( 4.925492e-09 6.55062e-05 1.210472e-05 4.350459e-15 6.843283e-13 2.818152e-06 2.113965e-10 5.120539e-09 1.58287e-09 4.926869e-11 6.280677e-48 3.90922e-09 2.060729e-07 6.562467e-14 3.593933e-09 2.189706e-08 ) ; Set FEATURES_1 entry 326 
( 6.744286e-09 6.459048e-05 1.21606e-05 3.523255e-14 6.562739e-13 2.853729e-06 2.006545e-10 6.025273e-09 1.660336e-09 4.192568e-11 6.162121e-48 3.90033e-09 1.644302e-07 3.423046e-14 3.680517e-09 2.543761e-08 ) ; Set FEATURES_1 entry 327 
( 1.544902e-09 6.151931e-05 4.556344e-06 5.477226e-16 1.177054e-13 1.210817e-06 1.028751e-10 1.299185e-09 9.308303e-10 1.514763e-11 6.77176e-51 2.380387e-09 3.907365e-08 1.982729e-14 2.601693e-09 1.201974e-08 ) ; Set FEATURES_1 entry 328 
( 2.789621e-09 5.920957e-05 6.695073e-06 2.954545e-16 1.459309e-13 1.841458e-06 1.555969e-10 2.966535e-09 1.257134e-09 4.421721e-11 1.59131e-49 3.245745e-09 8.882398e-08 3.186247e-14 2.908785e-09 1.415169e-08 ) ; Set FEATURES_1 entry 329 
( 1.960128e-09 5.657949e-05 5.372008e-06 1.443657e-13 4.27607e-14 1.123965e-06 8.965077e-11 1.521257e-09 6.335187e-10 6.478251e-12 2.567449e-55 2.04734e-09 1.83548e-08 3.445527e-16 1.918742e-09 8.317111e-09 ) ; Set FEATURES_1 entry 330 
( 2.460414e-09 5.633522e-05 6.64138e-06 1.882229e-14 4.863548e-14 1.059066e-06 1.818447e-10 1.632675e-09 1.696288e-09 2.318928e-11 4.574345e-53 4.30232e-09 5.36945e-08 9.735181e-16 1.915163e-09 1.715678e-08 ) ; Set FEATURES_1 entry 331 
( 3.708916e-09 7.622108e-05 6.920062e-06 3.257378e-14 3.226371e-13 1.408402e-06 1.994823e-10 1.933717e-09 2.983304e-09 2.863147e-11 1.829775e-48 5.609895e-09 1.371519e-07 6.448126e-14 2.691238e-09 3.159609e-08 ) ; Set FEATURES_1 entry 332 
( 4.464471e-09 7.213127e-05 3.356226e-06 8.848924e-15 7.250396e-13 1.346488e-06 1.545949e-10 1.796775e-09 3.545459e-09 2.230754e-11 1.03356e-46 5.396579e-09 1.341005e-07 3.886177e-13 2.920955e-09 3.700764e-08 ) ; Set FEATURES_1 entry 333 
( 8.633323e-09 6.83176e-05 3.497583e-06 2.998473e-13 8.841133e-12 2.377566e-06 1.850674e-10 2.88915e-09 4.733881e-09 8.045045e-11 1.950827e-41 6.158662e-09 3.454422e-07 2.629148e-12 4.301081e-09 4.99005e-08 ) ; Set FEATURES_1 entry 334 
( 1.716437e-08 5.759956e-05 6.355791e-06 3.903597e-11 1.977797e-11 4.046471e-06 2.455693e-10 6.494587e-09 4.44276e-09 2.285917e-10 4.758723e-41 6.602894e-09 6.836314e-07 6.901774e-13 4.675786e-09 4.005038e-08 ) ; Set FEATURES_1 entry 335 
( 1.956002e-08 3.994248e-05 2.528689e-06 1.225706e-11 5.64245e-11 4.086862e-06 2.770557e-10 6.692951e-09 6.61963e-09 8.205735e-10 2.987015e-37 8.153378e-09 1.339489e-06 9.230765e-12 5.499109e-09 4.58542e-08 ) ; Set FEATURES_1 entry 336 
( 8.360581e-09 1.438072e-05 7.248175e-06 2.303921e-12 2.049384e-11 3.672811e-06 3.4273e-10 1.839194e-08 4.669179e-09 5.33731e-10 3.013225e-37 6.816666e-09 3.627346e-06 7.50185e-13 5.356239e-09 2.723732e-08 ) ; Set FEATURES_1 entry 337 
( 1.992266e-10 9.530887e-09 3.888622e-09 4.117074e-14 4.798553e-17 1.157345e-07 3.654779e-12 6.772194e-09 1.86737e-10 7.509604e-11 6.544306e-34 3.735148e-10 5.615621e-07 7.725626e-15 9.412318e-10 1.678831e-11 ) ; Set FEATURES_1 entry 338 
( 1.546653e-10 9.288904e-09 2.063427e-08 3.407138e-29 7.337587e-13 1.487361e-07 1.131773e-11 1.191889e-08 4.157796e-10 1.687269e-10 2.396966e-34 5.478332e-10 8.176675e-06 6.570964e-12 1.089309e-09 7.515225e-11 ) ; Set FEATURES_1 entry 339 
( 8.39293e-12 4.430394e-06 2.430998e-09 4.548166e-148 4.545322e-20 7.460725e-07 3.641536e-09 1.032639e-07 2.212246e-08 2.307693e-09 1.990811e-30 2.233545e-08 7.066325e-06 7.328291e-07 1.046328e-08 2.243101e-08 ) ; Set FEATURES_1 entry 340 
( 1.707692e-17 1.036416e-10 6.806773e-13 0 1.010014e-56 1.316652e-08 3.4946e-09 2.303229e-10 8.735232e-09 3.235787e-09 3.432953e-21 1.846911e-08 3.994813e-07 6.917827e-07 6.014022e-09 1.773572e-12 ) ; Set FEATURES_1 entry 341 
( 3.692781e-25 2.855536e-20 2.505521e-20 0 1.014531e-98 2.680587e-12 2.571296e-11 5.809535e-19 9.612669e-11 3.397741e-09 6.600315e-20 1.528293e-09 3.677078e-09 4.40167e-08 1.556749e-09 3.782761e-18 ) ; Set FEATURES_1 entry 342 
( 2.189517e-27 1.439469e-28 2.581677e-27 0 2.949468e-132 4.196517e-16 9.432615e-15 1.180534e-25 3.843038e-13 5.211599e-13 2.297191e-23 2.551795e-11 4.059368e-13 5.914504e-09 2.844339e-10 1.116e-22 ) ; Set FEATURES_1 entry 343 
( 2.065868e-36 1.801991e-57 1.466199e-56 0 1.863578e-206 5.774622e-29 6.194279e-22 1.540209e-51 1.210693e-19 1.417186e-13 1.452927e-24 9.144532e-16 2.105725e-14 1.773015e-10 9.915743e-12 3.161629e-33 ) ; Set FEATURES_1 entry 344 
( 1.036178e-30 1.494295e-50 5.853543e-43 0 1.326846e-172 5.521387e-25 3.644081e-20 3.160616e-44 3.467112e-17 2.828029e-12 3.298729e-22 5.026436e-14 1.428978e-10 6.254914e-08 7.33094e-11 8.172151e-25 ) ; Set FEATURES_1 entry 345 
( 2.047563e-22 3.063349e-42 3.171981e-49 0 2.30267e-136 1.223451e-24 1.052554e-15 7.148722e-35 3.654412e-14 5.671146e-11 4.794155e-22 8.962356e-12 2.872709e-11 1.11156e-08 2.407429e-10 5.885087e-23 ) ; Set FEATURES_1 entry 346 
( 7.811131e-17 5.098439e-27 1.654684e-35 7.470464e-267 3.647419e-90 1.180711e-16 4.219062e-12 1.70056e-23 9.877876e-12 1.397928e-11 6.786517e-28 3.624193e-10 1.210262e-09 7.076009e-08 1.094741e-09 1.913613e-16 ) ; Set FEATURES_1 entry 347 
( 1.353724e-12 2.044745e-11 1.182128e-15 2.481496e-210 1.015814e-51 7.590284e-09 2.436757e-09 2.982773e-11 2.06362e-09 1.499466e-11 4.211735e-36 9.472763e-09 1.940512e-08 2.86174e-07 5.388395e-09 2.149136e-09 ) ; Set FEATURES_1 entry 348 
( 3.55012e-11 7.205002e-08 3.302638e-09 4.478661e-138 5.470925e-32 5.354685e-07 2.821786e-09 2.316499e-08 3.811321e-09 3.641581e-11 2.973217e-42 1.046341e-08 5.324545e-08 1.269539e-08 5.710156e-09 2.915686e-08 ) ; Set FEATURES_1 entry 349 
( 4.626864e-10 1.556878e-07 3.998974e-12 7.086373e-116 2.640083e-36 2.011553e-07 1.835094e-09 2.284293e-08 2.745131e-09 3.462429e-12 2.592213e-42 6.219436e-09 2.677628e-08 7.257556e-09 3.469634e-09 9.265437e-09 ) ; Set FEATURES_1 entry 350 
( 4.254495e-15 2.037008e-13 3.684676e-17 7.5701e-63 3.434909e-35 2.539749e-11 3.359321e-15 9.343379e-10 8.333304e-14 2.779064e-13 3.992618e-53 1.285619e-12 1.104666e-07 1.280518e-19 3.076943e-12 1.970704e-16 ) ; Set FEATURES_1 entry 351 
( 4.80013e-13 5.547303e-12 2.020268e-12 3.526813e-46 3.427208e-33 1.028091e-09 1.12086e-11 3.313329e-08 5.064135e-11 1.227696e-10 1.570177e-35 2.752616e-10 3.445144e-08 1.594988e-14 2.825412e-10 5.236453e-13 ) ; Set FEATURES_1 entry 352 
( 3.007436e-20 3.90493e-15 2.871104e-29 2.104862e-235 9.201191e-95 2.63811e-11 5.969718e-12 7.909776e-09 2.297021e-12 2.787407e-13 7.34408e-38 7.856139e-11 1.445916e-16 2.148311e-12 2.14408e-11 9.379112e-22 ) ; Set FEATURES_1 entry 353 
( 1.639252e-21 5.462149e-18 1.476803e-38 0 7.757254e-129 2.520527e-11 4.217013e-09 2.497255e-08 1.911903e-10 5.203862e-13 4.342252e-36 1.813029e-09 3.611368e-18 2.746389e-10 2.141967e-10 2.547128e-23 ) ; Set FEATURES_1 entry 354 
( 6.325177e-31 3.653833e-26 1.71716e-56 0 8.855524e-185 6.588263e-15 7.259368e-10 3.629261e-09 5.846373e-12 2.270764e-15 3.287192e-38 1.591472e-10 1.55406e-25 5.907488e-14 6.407229e-12 3.318741e-33 ) ; Set FEATURES_1 entry 355 
( 2.113167e-41 2.211144e-21 2.353155e-71 0 1.355308e-221 4.274677e-19 2.39291e-09 6.274117e-09 2.425914e-11 5.398746e-15 2.766545e-47 1.95008e-10 3.294265e-29 1.889898e-14 6.964937e-12 7.488576e-40 ) ; Set FEATURES_1 entry 356 
( 1.458063e-47 8.793559e-21 2.673903e-84 0 7.743428e-217 3.655437e-30 1.888428e-09 1.579329e-08 4.882852e-12 3.422927e-18 1.906302e-82 2.89277e-11 1.289248e-37 2.977799e-38 1.43936e-12 5.066991e-42 ) ; Set FEATURES_1 entry 357 
( 5.466864e-47 7.183562e-23 4.872031e-91 0 3.715365e-180 3.605681e-42 5.654959e-10 2.644308e-09 1.356539e-12 2.416484e-15 8.631349e-98 1.25336e-11 6.010115e-51 1.037851e-90 8.989118e-13 1.64405e-36 ) ; Set FEATURES_1 entry 358 
( 1.638398e-47 1.176447e-40 4.572978e-104 0 5.203333e-162 3.256304e-61 2.757121e-12 3.220012e-12 1.777994e-15 1.426554e-18 2.191419e-159 1.139212e-13 1.157929e-88 7.168372e-169 2.132831e-14 3.783059e-34 ) ; Set FEATURES_1 entry 359 
( 1.42264e-22 5.676834e-32 2.455394e-67 0 8.37132e-87 2.105106e-40 5.161972e-13 1.821316e-11 6.832215e-14 1.158267e-17 2.570695e-116 3.496766e-12 2.152835e-72 1.171479e-142 2.311122e-12 1.264845e-19 ) ; Set FEATURES_1 entry 360 
( 3.151843e-10 2.01104e-16 2.243556e-19 2.507982e-164 4.901715e-25 7.986203e-12 1.00797e-12 2.545208e-08 1.591083e-10 6.116587e-10 1.905457e-35 1.018637e-09 7.616027e-27 6.274328e-30 1.17607e-09 7.188301e-13 ) ; Set FEATURES_1 entry 361 
( 5.30895e-08 4.797329e-15 8.079914e-22 1.929908e-73 7.678049e-32 6.044208e-11 4.35284e-12 1.495901e-07 1.707889e-10 1.456166e-10 8.51037e-43 2.038582e-09 1.540434e-24 3.516293e-39 4.304223e-10 9.341951e-12 ) ; Set FEATURES_1 entry 362 
( 2.013733e-07 2.347907e-12 1.050131e-21 2.233644e-18 4.388268e-27 7.945547e-11 2.944951e-11 5.215878e-07 7.050011e-10 3.894991e-10 1.748991e-38 3.953956e-09 1.041797e-22 7.896865e-50 5.709887e-10 8.132763e-11 ) ; Set FEATURES_1 entry 363 
( 3.397304e-07 1.453311e-09 2.191775e-12 9.903816e-18 4.162921e-19 6.189891e-08 2.171348e-10 9.847503e-07 4.77604e-09 2.18353e-09 1.347192e-31 1.125331e-08 1.705599e-14 5.725716e-28 2.628539e-09 2.130631e-09 ) ; Set FEATURES_1 entry 364 
( 4.989722e-07 1.149973e-11 7.855658e-25 6.93626e-24 2.08757e-28 2.340286e-11 1.252188e-10 4.752038e-07 5.304191e-09 8.375898e-09 8.533876e-23 9.609938e-09 1.13773e-24 6.945607e-64 1.007068e-09 6.833728e-09 ) ; Set FEATURES_1 entry 365 
( 1.313955e-07 1.769473e-14 2.220784e-44 4.074314e-38 3.078537e-44 1.355956e-16 7.432098e-12 1.959967e-08 7.566932e-10 9.70857e-13 8.542374e-46 9.255842e-10 2.661493e-36 6.903339e-115 1.358217e-10 2.155857e-10 ) ; Set FEATURES_1 entry 366 
( 4.644951e-08 1.501577e-15 2.949151e-40 1.36657e-46 3.901545e-43 4.192692e-14 8.76417e-12 1.150488e-09 1.136122e-09 1.217466e-15 1.705749e-56 1.132079e-09 3.366423e-32 1.960219e-84 2.326467e-10 6.824273e-12 ) ; Set FEATURES_1 entry 367 
( 9.178891e-08 3.760682e-14 5.627174e-31 3.062608e-34 4.073148e-32 6.223527e-10 3.938727e-10 6.718301e-10 5.832649e-09 3.757667e-18 8.13316e-50 7.814727e-09 8.463443e-25 1.470663e-38 1.401487e-09 3.396921e-10 ) ; Set FEATURES_1 entry 368 
( 6.524414e-09 1.203666e-18 6.009988e-34 2.194942e-28 2.096779e-30 8.036569e-10 1.209123e-10 6.036998e-12 6.198086e-10 2.158643e-22 1.142597e-58 2.660146e-09 1.715643e-23 1.985211e-19 2.735665e-10 7.091553e-11 ) ; Set FEATURES_1 entry 369 
( 1.947357e-07 1.697768e-14 1.745256e-23 1.428711e-32 1.276213e-24 6.941197e-08 6.382152e-10 4.285329e-09 6.169169e-09 2.039847e-15 3.150079e-42 1.085886e-08 3.72322e-15 7.933587e-14 2.667253e-09 1.423802e-10 ) ; Set FEATURES_1 entry 370 
( 1.73033e-07 3.643045e-15 6.927177e-25 3.760934e-38 2.30768e-28 1.80446e-08 4.206368e-10 2.64318e-09 3.874889e-09 1.962397e-16 7.843158e-47 7.013579e-09 3.124288e-16 4.790821e-17 1.706405e-09 4.083528e-11 ) ; Set FEATURES_1 entry 371 
( 1.37215e-07 1.600524e-12 1.665836e-25 1.992179e-22 7.871569e-22 1.396832e-07 7.26241e-10 1.253187e-08 1.404099e-08 2.045043e-14 2.846019e-32 1.49703e-08 1.001761e-18 9.622915e-27 3.767803e-09 2.295141e-09 ) ; Set FEATURES_1 entry 372 
( 2.260782e-08 3.649156e-13 1.390786e-25 1.299042e-27 6.077101e-24 6.296683e-08 3.070655e-10 4.47455e-10 6.668776e-09 7.429158e-18 4.746513e-49 9.996995e-09 2.633124e-20 1.375196e-16 1.459963e-09 1.520181e-09 ) ; Set FEATURES_1 entry 373 
( 6.598061e-08 5.886851e-13 3.017088e-26 1.074204e-36 3.371808e-28 2.636709e-08 3.139807e-10 3.863571e-10 9.311311e-09 1.48459e-17 5.325418e-52 1.44736e-08 2.218756e-22 3.445453e-12 1.077609e-09 1.626968e-09 ) ; Set FEATURES_1 entry 374 
( 2.695408e-08 6.78141e-16 1.393515e-30 9.673776e-44 2.245461e-26 1.091135e-09 3.664724e-11 7.12772e-12 3.605192e-09 3.83537e-20 3.143209e-66 6.769005e-09 2.840453e-26 3.118466e-12 2.251451e-10 2.50882e-10 ) ; Set FEATURES_1 entry 375 
( 3.634676e-08 4.107563e-15 9.622315e-27 1.275757e-26 6.713561e-17 2.960739e-08 8.883116e-11 2.704335e-10 1.619336e-08 3.482019e-15 1.015223e-46 1.925099e-08 4.53183e-22 6.824504e-11 1.746187e-09 1.802606e-10 ) ; Set FEATURES_1 entry 376 
( 2.55527e-08 1.11855e-16 1.712228e-31 5.53632e-47 4.822227e-28 8.94522e-09 1.628539e-11 2.618109e-10 1.166662e-08 1.83364e-13 8.960389e-41 1.460102e-08 1.428347e-27 3.664769e-11 2.18074e-09 2.714776e-11 ) ; Set FEATURES_1 entry 377 
( 4.641871e-09 1.437383e-15 4.508792e-39 1.408823e-81 1.418561e-38 4.633307e-11 4.450432e-10 3.408253e-11 1.968046e-08 9.058802e-12 1.850639e-22 1.32822e-08 9.187146e-27 1.014722e-10 2.452101e-09 6.824641e-11 ) ; Set FEATURES_1 entry 378 
( 4.006744e-10 2.999587e-16 2.454329e-55 1.111415e-202 1.712005e-66 4.329363e-13 2.096957e-09 8.495046e-14 4.713734e-09 2.652704e-17 1.832517e-38 8.07021e-09 3.939333e-34 2.046396e-14 3.216875e-10 4.990146e-11 ) ; Set FEATURES_1 entry 379 
( 2.475285e-11 4.721091e-16 7.380133e-75 0 3.448306e-109 4.129955e-16 7.617522e-09 4.588739e-15 9.572336e-10 1.849264e-21 3.296364e-48 2.520405e-09 2.723247e-40 4.198192e-22 1.062025e-10 7.193324e-13 ) ; Set FEATURES_1 entry 380 
( 3.702044e-12 2.020595e-16 2.010995e-77 4.961577e-309 3.756214e-118 1.46351e-17 1.502495e-08 1.623683e-14 9.965226e-10 5.346582e-20 2.349961e-41 1.21986e-09 4.557383e-38 4.900073e-27 8.582563e-11 8.873237e-14 ) ; Set FEATURES_1 entry 381 
( 4.638812e-14 7.66944e-22 2.941519e-111 0 1.284576e-162 8.666586e-24 9.340745e-09 1.862018e-18 8.034121e-11 1.346062e-23 6.296206e-51 1.192919e-10 6.484889e-53 1.418925e-41 1.216131e-11 7.14911e-17 ) ; Set FEATURES_1 entry 382 
( 3.61869e-17 4.142704e-25 1.153655e-120 0 4.73193e-189 2.198327e-28 2.720311e-09 4.567904e-21 2.9161e-11 1.285685e-24 4.95627e-57 1.52954e-11 7.168366e-55 1.115954e-49 2.522789e-12 3.205484e-19 ) ; Set FEATURES_1 entry 383 
( 1.255592e-17 3.581757e-24 5.720849e-93 0 1.966763e-137 1.171867e-26 1.026981e-10 1.558063e-18 1.582836e-11 2.177864e-19 1.493443e-52 3.961778e-12 1.284481e-45 2.203781e-44 1.489152e-12 6.141242e-18 ) ; Set FEATURES_1 entry 384 
( 8.970648e-14 1.817212e-19 6.971502e-88 0 3.246135e-134 5.356304e-22 9.114368e-09 1.653313e-17 5.740204e-10 1.307612e-20 4.714592e-45 2.567084e-10 3.561827e-42 6.072881e-35 5.776262e-11 7.274211e-15 ) ; Set FEATURES_1 entry 385 
( 3.323937e-12 5.602189e-14 2.07005e-44 8.934354e-202 1.677028e-65 5.41702e-14 2.010196e-09 5.901693e-12 3.995171e-09 9.979414e-14 1.038406e-29 1.335429e-09 9.11275e-22 4.850663e-19 5.445291e-10 1.340969e-11 ) ; Set FEATURES_1 entry 386 
( 6.72574e-08 1.712004e-09 3.061693e-24 8.488457e-75 1.633121e-22 5.496411e-09 6.050853e-09 2.287709e-08 5.733668e-08 8.346916e-10 1.378073e-17 1.640161e-08 1.921835e-14 9.310199e-11 1.006401e-08 1.148098e-07 ) ; Set FEATURES_1 entry 387 
( 1.749494e-10 4.214293e-10 5.749033e-26 1.147306e-172 2.092269e-32 1.941025e-10 1.323965e-08 1.022822e-09 4.500852e-08 1.124723e-10 6.155061e-21 1.583638e-08 4.385955e-13 1.034757e-13 6.831083e-09 3.062895e-08 ) ; Set FEATURES_1 entry 388 
( 1.610498e-15 4.503247e-09 7.271621e-18 0 5.973911e-35 1.545378e-08 1.050764e-08 8.527222e-10 6.127895e-08 3.917661e-09 1.221012e-16 3.208062e-08 1.57011e-08 3.898503e-10 1.626496e-08 4.588101e-09 ) ; Set FEATURES_1 entry 389 
( 7.666088e-22 3.706844e-11 6.722981e-21 0 2.584693e-51 5.967634e-10 6.950752e-09 4.319108e-11 3.04306e-08 8.353463e-09 3.397438e-17 1.965321e-08 3.026655e-10 1.450558e-11 8.087277e-09 8.022039e-12 ) ; Set FEATURES_1 entry 390 
( 6.58386e-20 2.447076e-10 3.749679e-16 0 1.144038e-44 1.89255e-09 2.689108e-09 1.195406e-10 2.046389e-08 1.119716e-08 4.521203e-22 1.451651e-08 4.362399e-09 4.588817e-09 7.076e-09 8.980597e-11 ) ; Set FEATURES_1 entry 391 
( 6.05204e-15 1.678734e-12 6.459071e-13 1.332762e-185 1.232575e-41 4.418967e-08 2.326105e-10 4.922251e-11 1.977824e-08 3.378282e-08 1.405654e-18 9.971788e-09 1.722496e-10 4.242661e-08 6.646587e-09 3.035729e-10 ) ; Set FEATURES_1 entry 392 
( 1.834002e-17 3.008606e-19 1.015285e-14 3.312955e-98 4.189574e-44 8.035018e-12 5.137545e-16 5.319359e-13 1.748172e-12 1.815677e-12 7.314915e-36 1.194531e-12 3.66394e-14 4.080759e-10 7.452293e-11 7.389658e-18 ) ; Set FEATURES_1 entry 393 
( 3.31476e-09 5.170238e-10 4.806532e-13 3.279311e-43 2.215284e-24 3.208953e-07 5.561961e-12 3.987531e-09 7.087575e-08 6.565086e-10 9.123177e-16 2.246365e-08 1.29108e-08 2.881533e-11 1.137581e-08 7.487014e-07 ) ; Set FEATURES_1 entry 394 
( 1.143181e-09 4.668726e-10 3.953215e-13 4.980311e-47 2.611877e-25 1.638523e-07 8.205731e-13 9.40051e-10 3.61129e-08 1.950901e-10 6.471567e-18 1.306533e-08 3.971034e-08 3.593903e-12 6.298484e-09 5.630626e-07 ) ; Set FEATURES_1 entry 395 
( 1.390144e-09 4.311259e-11 7.855733e-18 2.700991e-45 2.879538e-27 9.42106e-08 1.252995e-13 8.779049e-10 2.016608e-08 1.053551e-10 8.993449e-19 6.81425e-09 3.367258e-10 4.213979e-23 3.546576e-09 3.08112e-07 ) ; Set FEATURES_1 entry 396 
( 4.021932e-08 2.127305e-09 2.244442e-12 8.051928e-42 3.590725e-25 1.13355e-06 3.059549e-11 1.844192e-08 6.877335e-08 6.484367e-10 1.931393e-15 2.229367e-08 1.298472e-08 5.699886e-16 1.049773e-08 2.217123e-06 ) ; Set FEATURES_1 entry 397 
( 7.455573e-08 2.981829e-10 9.614795e-10 4.641919e-44 1.010289e-25 1.988313e-06 2.251053e-10 1.459979e-08 7.702408e-08 1.49764e-08 1.190242e-12 3.194851e-08 2.245195e-09 3.023837e-13 1.127204e-08 1.649366e-07 ) ; Set FEATURES_1 entry 398 
( 1.024085e-07 2.578883e-08 1.587324e-12 1.402667e-62 7.357076e-26 5.830555e-06 1.156065e-08 2.82339e-07 1.092178e-07 2.378556e-09 6.7234e-16 6.563299e-08 5.442256e-07 1.313109e-06 2.159255e-08 1.856394e-08 ) ; Set FEATURES_1 entry 399 
( 6.960481e-08 6.026136e-08 2.784076e-11 2.146186e-65 6.154486e-19 7.326031e-06 1.147791e-08 3.97813e-07 6.812821e-08 2.439255e-09 2.395295e-21 5.209709e-08 1.557625e-06 1.303041e-06 2.293986e-08 4.317014e-08 ) ; Set FEATURES_1 entry 400 
( 2.623562e-08 1.357389e-07 5.011724e-13 1.936316e-61 8.896923e-16 4.417207e-06 5.922237e-09 1.11312e-07 3.089289e-08 1.704585e-10 9.066578e-27 2.728714e-08 1.131593e-06 2.376416e-07 1.592612e-08 6.611162e-08 ) ; Set FEATURES_1 entry 401 
( 2.304464e-09 2.823633e-09 4.942165e-15 2.865671e-33 8.442111e-14 1.03597e-06 3.213235e-09 3.327179e-08 1.348433e-08 9.425588e-11 2.92564e-22 1.58197e-08 1.064404e-07 8.592703e-09 8.174094e-09 2.520471e-08 ) ; Set FEATURES_1 entry 402 
( 1.235798e-07 2.95802e-06 3.26169e-11 1.494982e-14 2.38309e-07 5.679701e-06 9.188052e-10 1.504595e-08 3.7314e-08 9.005837e-10 8.016953e-22 2.141475e-08 4.58658e-07 6.561421e-07 1.663287e-08 3.884116e-07 ) ; Set FEATURES_1 entry 403 
( 3.701443e-07 4.168221e-06 4.819362e-10 1.910531e-09 1.958487e-07 1.064891e-05 8.332851e-10 4.176677e-08 4.049749e-08 1.958102e-09 8.126593e-21 2.32721e-08 2.357537e-07 3.579298e-07 1.630027e-08 3.946187e-07 ) ; Set FEATURES_1 entry 404 
( 2.392073e-07 4.623723e-06 1.97859e-08 6.12606e-09 8.342159e-08 8.44961e-06 4.256485e-10 2.393827e-08 2.213859e-08 1.38417e-09 1.048123e-23 1.456774e-08 2.196894e-07 7.720487e-08 1.321464e-08 1.91251e-07 ) ; Set FEATURES_1 entry 405 
( 2.538463e-07 5.650202e-06 2.757951e-07 1.202248e-07 4.868878e-08 1.041178e-05 4.728903e-10 3.748353e-08 1.951554e-08 2.286122e-09 2.32763e-24 1.474061e-08 1.894563e-07 2.293813e-08 1.387815e-08 1.623088e-07 ) ; Set FEATURES_1 entry 406 
( 1.092655e-07 1.126393e-05 2.358912e-06 3.089347e-09 5.242098e-09 7.402451e-06 4.080747e-10 2.242674e-08 1.574336e-08 1.509751e-09 2.018798e-26 1.280239e-08 5.526184e-07 1.45415e-08 1.258436e-08 1.795937e-07 ) ; Set FEATURES_1 entry 407 
( 8.265916e-08 5.726024e-06 1.113779e-05 7.860974e-12 2.473842e-10 4.1854e-06 3.029593e-10 2.33559e-08 1.063796e-08 4.902847e-10 1.841605e-28 9.122235e-09 3.680215e-07 3.331285e-09 1.057943e-08 1.425544e-07 ) ; Set FEATURES_1 entry 408 
( 9.171731e-08 2.02317e-05 5.910699e-05 1.135439e-12 1.530198e-11 7.328295e-06 4.970006e-10 5.159433e-08 1.338277e-08 1.409859e-09 2.3779e-30 1.295189e-08 1.67124e-06 4.704309e-10 1.032864e-08 1.819104e-07 ) ; Set FEATURES_1 entry 409 
( 5.291447e-08 1.838203e-05 4.436498e-05 5.569366e-16 1.133865e-12 3.90512e-06 3.519799e-10 3.063954e-08 1.058322e-08 2.95439e-10 2.609821e-32 9.807956e-09 9.708279e-07 5.810905e-10 8.403309e-09 1.350171e-07 ) ; Set FEATURES_1 entry 410 
( 2.594856e-08 2.357972e-05 1.656775e-05 9.534807e-18 3.803782e-12 3.093994e-06 2.602704e-10 1.285108e-08 9.499882e-09 1.85532e-10 5.972498e-33 8.6221e-09 7.886016e-07 2.025023e-09 7.782305e-09 1.244058e-07 ) ; Set FEATURES_1 entry 411 
( 1.592025e-08 2.218844e-05 1.510019e-05 8.862781e-21 4.323262e-13 2.09016e-06 1.931391e-10 9.885458e-09 8.43354e-09 6.313895e-11 4.860131e-35 7.69626e-09 4.824795e-07 9.47059e-10 6.625894e-09 1.166839e-07 ) ; Set FEATURES_1 entry 412 
( 2.680251e-08 1.884497e-05 1.462873e-05 1.507825e-20 4.966904e-13 2.543009e-06 2.075275e-10 1.569097e-08 1.071746e-08 7.187319e-11 1.358633e-34 9.046652e-09 5.849442e-07 7.376337e-10 6.507144e-09 1.450715e-07 ) ; Set FEATURES_1 entry 413 
( 4.828958e-08 3.007666e-05 4.642759e-05 1.216332e-19 7.133894e-14 3.793128e-06 4.078002e-10 3.549865e-08 1.975053e-08 2.481226e-10 5.033004e-33 1.55101e-08 1.668286e-06 2.81711e-10 7.160441e-09 3.155094e-07 ) ; Set FEATURES_1 entry 414 
( 4.59509e-08 2.132561e-05 7.650734e-05 4.11537e-19 7.262872e-14 4.414308e-06 3.953107e-10 3.846744e-08 1.765523e-08 5.418252e-10 1.963829e-32 1.447178e-08 1.908501e-06 3.316412e-10 7.153439e-09 2.475191e-07 ) ; Set FEATURES_1 entry 415 
( 6.16486e-08 1.580207e-05 0.0001277429 1.338673e-18 7.460772e-14 5.298623e-06 4.855184e-10 5.680283e-08 1.735452e-08 9.315903e-10 2.121149e-31 1.484645e-08 2.204169e-06 4.46795e-10 8.230412e-09 2.274491e-07 ) ; Set FEATURES_1 entry 416 
( 6.684917e-08 9.214033e-06 0.0002473404 2.317715e-18 8.620445e-15 5.444495e-06 5.837795e-10 9.389367e-08 1.754986e-08 1.984393e-09 1.480794e-29 1.630335e-08 3.080909e-06 9.754931e-10 9.090318e-09 1.97616e-07 ) ; Set FEATURES_1 entry 417 
( 3.596575e-08 1.984111e-07 1.880318e-07 2.893081e-23 5.454774e-17 9.860289e-07 1.379132e-10 4.057258e-08 5.673549e-08 6.360487e-09 7.513016e-18 2.6342e-08 2.915343e-08 2.050274e-11 1.077202e-08 5.475062e-07 ) ; Set FEATURES_1 entry 418 
( 8.894622e-09 9.03742e-10 5.635046e-13 9.518454e-36 9.577688e-22 2.095877e-07 1.589088e-11 1.135682e-08 7.204484e-08 4.696275e-09 1.100386e-15 2.508942e-08 1.503167e-10 4.763541e-18 8.947618e-09 4.102129e-07 ) ; Set FEATURES_1 entry 419 
( 6.818985e-09 3.276784e-12 7.929378e-16 2.097166e-44 8.348305e-23 2.494046e-08 8.462391e-13 6.548593e-10 1.539473e-08 3.080769e-10 1.488561e-18 6.335462e-09 4.167715e-13 1.879536e-22 2.479059e-09 6.922312e-08 ) ; Set FEATURES_1 entry 420 
( 2.275418e-08 1.964513e-12 1.10862e-13 2.013164e-47 9.19265e-21 2.149127e-08 4.36035e-11 1.473162e-09 2.544008e-08 3.683998e-10 2.013534e-17 1.189217e-08 4.896254e-12 2.631485e-13 5.386588e-09 5.442805e-08 ) ; Set FEATURES_1 entry 421 
( 1.998111e-07 3.963307e-09 1.548873e-09 1.336034e-35 2.125105e-14 5.750565e-07 1.552959e-09 3.518422e-08 5.842599e-08 8.348438e-10 7.543767e-18 2.933751e-08 5.366096e-08 1.206927e-06 1.837473e-08 3.631283e-07 ) ; Set FEATURES_1 entry 422 
( 3.88386e-07 9.082757e-07 1.004132e-06 6.562834e-27 1.052119e-12 5.529797e-06 2.172368e-09 1.953305e-07 9.37146e-08 1.084629e-08 2.477726e-18 4.221172e-08 2.335636e-06 7.270052e-07 2.212146e-08 1.206249e-06 ) ; Set FEATURES_1 entry 423 
( 5.756165e-08 1.02501e-06 2.667173e-06 2.938242e-35 3.304492e-13 3.119823e-06 2.39859e-09 9.853508e-08 6.172245e-08 3.372778e-09 3.424278e-21 3.508289e-08 3.583536e-06 1.377242e-06 2.302684e-08 8.061752e-07 ) ; Set FEATURES_1 entry 424 
( 2.330237e-08 2.143277e-07 5.012676e-07 6.770406e-42 7.533394e-15 2.406525e-06 4.500005e-10 2.420964e-08 4.932274e-08 2.332541e-09 7.396908e-19 2.536688e-08 9.500062e-07 2.782851e-07 1.673379e-08 4.485643e-07 ) ; Set FEATURES_1 entry 425 
( 1.066113e-09 1.274162e-07 7.739267e-08 5.537963e-48 8.423025e-16 6.127792e-07 1.486808e-10 3.761985e-09 3.306335e-08 8.382525e-10 2.145925e-21 1.899363e-08 2.459393e-07 3.253677e-08 1.324145e-08 1.662964e-07 ) ; Set FEATURES_1 entry 426 
( 9.250365e-11 3.183806e-08 1.744223e-08 2.256381e-35 1.048616e-15 2.690712e-07 1.806839e-10 1.300357e-09 1.978201e-08 2.463359e-10 8.669374e-26 1.581103e-08 2.00878e-08 5.514733e-08 1.227332e-08 3.602815e-08 ) ; Set FEATURES_1 entry 427 
( 2.094196e-10 7.31559e-08 3.186476e-08 8.098105e-24 8.289792e-16 7.468211e-07 2.785176e-10 3.081056e-09 2.214312e-08 4.049674e-09 5.643045e-23 1.829429e-08 3.22683e-08 1.334636e-07 1.275353e-08 4.019154e-08 ) ; Set FEATURES_1 entry 428 
( 8.195802e-12 2.786527e-08 3.135202e-09 6.093759e-41 1.294383e-21 3.43635e-07 3.045671e-10 8.566308e-10 7.81819e-09 1.055236e-09 4.691045e-30 1.092908e-08 1.517112e-09 1.069576e-08 9.448875e-09 6.234689e-09 ) ; Set FEATURES_1 entry 429 
( 6.882872e-12 4.880048e-07 1.525722e-09 4.492267e-69 4.433631e-26 7.779486e-07 8.279859e-10 5.193618e-09 1.084489e-08 1.789978e-09 1.431313e-31 1.619326e-08 1.913574e-08 1.448871e-08 8.616152e-09 3.173604e-09 ) ; Set FEATURES_1 entry 430 
( 1.182039e-16 7.013505e-08 4.490742e-13 1.025485e-258 5.827047e-31 2.040261e-08 3.990654e-09 3.021399e-09 1.722037e-08 2.533369e-11 2.712682e-40 2.481662e-08 7.729854e-11 2.0476e-09 7.199783e-09 4.585488e-10 ) ; Set FEATURES_1 entry 431 
( 2.498388e-16 1.011723e-08 1.005958e-11 5.230304e-307 4.220387e-39 6.501023e-09 5.281733e-09 2.527221e-09 1.374149e-08 1.287028e-12 6.673417e-42 2.368676e-08 7.981561e-11 5.35328e-08 7.758657e-09 3.836118e-10 ) ; Set FEATURES_1 entry 432 
( 8.714601e-14 5.410578e-09 8.809043e-13 6.049433e-276 4.62316e-45 2.109848e-09 3.21251e-09 1.106275e-09 5.610608e-09 7.223783e-15 5.610451e-51 1.405019e-08 8.062452e-12 4.050896e-08 3.906512e-09 5.144075e-10 ) ; Set FEATURES_1 entry 433 
( 1.121273e-11 5.731126e-10 6.509812e-23 9.124835e-229 1.887591e-58 9.385468e-11 4.443406e-09 3.895967e-10 2.972433e-09 6.760171e-17 1.051512e-54 9.496697e-09 4.810361e-14 1.414094e-16 7.557372e-10 3.912958e-11 ) ; Set FEATURES_1 entry 434 
( 3.34772e-08 6.301389e-11 8.257116e-23 3.636379e-77 6.768185e-40 1.225854e-09 1.383173e-09 9.630965e-09 1.183122e-08 4.91779e-14 1.311011e-41 1.559694e-08 2.008483e-14 4.190116e-27 2.26573e-09 3.840004e-10 ) ; Set FEATURES_1 entry 435 
( 1.478872e-08 1.078795e-13 5.783708e-27 5.588344e-57 3.674356e-35 7.813634e-10 7.189057e-11 2.944264e-09 8.44657e-09 1.498029e-13 5.310404e-37 6.114193e-09 4.296184e-19 3.602873e-38 1.393211e-09 2.223216e-11 ) ; Set FEATURES_1 entry 436 
( 7.234699e-08 2.931216e-12 1.433728e-30 9.304833e-34 2.681441e-31 1.963522e-09 3.058454e-10 4.515353e-08 2.705441e-08 2.398967e-11 2.022008e-25 1.680684e-08 9.02296e-26 1.670283e-56 2.48149e-09 6.863167e-10 ) ; Set FEATURES_1 entry 437 
( 4.562649e-07 2.564249e-10 3.442727e-25 1.465804e-16 1.481866e-24 2.298096e-08 3.592317e-10 7.385979e-07 3.22125e-08 6.79827e-11 1.807781e-21 1.555713e-08 6.020574e-25 6.808186e-51 8.873648e-09 8.34823e-08 ) ; Set FEATURES_1 entry 438 
( 6.043415e-07 1.341865e-12 1.90324e-22 5.050194e-11 4.344468e-17 1.439685e-08 4.602391e-11 5.104222e-07 2.793263e-08 1.038555e-08 7.710805e-14 9.678895e-09 1.244574e-29 1.183397e-50 4.393783e-09 4.593474e-08 ) ; Set FEATURES_1 entry 439 
( 3.304348e-07 3.289708e-14 1.117378e-24 2.077033e-12 1.735401e-17 3.577444e-09 8.555625e-12 2.113499e-07 1.49839e-08 1.159399e-08 1.063073e-14 4.779865e-09 9.831279e-36 2.097854e-59 1.734914e-09 2.563628e-08 ) ; Set FEATURES_1 entry 440 
( 2.780766e-07 5.628977e-14 1.506741e-20 2.733019e-13 3.139623e-15 4.569096e-08 2.195618e-11 2.623107e-07 2.265273e-08 9.641504e-09 5.26245e-14 6.062558e-09 9.384959e-31 2.809349e-40 4.084116e-09 2.42355e-08 ) ; Set FEATURES_1 entry 441 
( 1.38477e-06 9.200645e-11 1.724293e-14 8.241894e-08 1.03287e-08 1.791994e-06 1.408127e-10 3.808051e-07 5.761564e-08 4.568126e-08 1.002874e-11 1.710371e-08 1.151355e-21 5.668604e-19 8.67555e-09 4.644315e-08 ) ; Set FEATURES_1 entry 442 
( 1.265572e-06 1.302255e-10 5.042742e-16 3.241454e-07 1.34638e-08 1.374907e-06 1.005909e-10 1.89299e-07 4.481473e-08 2.508068e-08 4.554067e-12 1.35299e-08 6.208273e-22 3.307259e-19 6.250225e-09 5.115366e-08 ) ; Set FEATURES_1 entry 443 
( 1.667896e-06 2.407324e-10 1.203155e-15 5.86459e-06 9.544024e-07 2.587539e-06 2.221229e-10 2.077509e-07 5.584613e-08 3.62612e-08 3.235998e-11 1.736116e-08 2.736803e-20 6.95964e-15 9.169925e-09 6.322832e-08 ) ; Set FEATURES_1 entry 444 
( 1.300701e-06 1.183418e-08 5.746579e-16 9.849526e-07 1.704416e-07 4.905683e-06 3.513708e-10 1.678077e-07 5.925329e-08 1.110289e-08 6.238976e-12 2.154631e-08 6.003204e-16 3.965816e-13 1.122246e-08 1.731727e-07 ) ; Set FEATURES_1 entry 445 
( 9.312473e-07 1.325031e-07 2.770246e-16 2.776049e-08 1.869677e-08 6.036246e-06 4.531992e-10 1.198704e-07 5.547202e-08 1.803408e-09 1.070357e-14 2.304854e-08 9.958704e-13 9.998952e-11 1.193016e-08 2.184651e-07 ) ; Set FEATURES_1 entry 446 
( 5.391735e-07 1.375279e-06 7.657366e-14 1.021061e-09 1.267686e-10 6.119497e-06 6.524522e-10 1.045114e-07 5.525388e-08 3.151433e-10 4.105375e-20 2.633591e-08 7.526455e-10 1.288558e-08 1.129432e-08 2.177729e-07 ) ; Set FEATURES_1 entry 447 
( 4.187424e-07 2.935686e-06 1.084064e-10 5.929226e-10 1.143394e-11 5.078085e-06 8.355783e-10 1.117856e-07 3.834632e-08 1.038149e-10 6.109229e-27 2.331122e-08 2.768947e-08 1.314267e-08 8.18509e-09 1.511233e-07 ) ; Set FEATURES_1 entry 448 
( 1.256304e-07 2.713185e-06 1.299465e-09 2.06266e-10 1.516615e-11 4.823116e-06 5.231875e-10 3.416599e-08 1.486368e-08 2.495545e-10 4.438628e-31 1.300985e-08 6.871931e-08 4.094885e-10 7.593024e-09 3.227367e-08 ) ; Set FEATURES_1 entry 449 
( 2.993223e-08 4.841976e-06 1.790954e-08 3.401119e-11 7.616424e-09 4.021028e-06 3.628866e-10 4.969323e-09 4.631626e-09 7.033388e-11 1.850759e-38 6.204824e-09 2.150278e-07 7.612546e-12 7.739967e-09 4.663259e-08 ) ; Set FEATURES_1 entry 450 
( 3.398928e-08 4.467582e-06 1.971025e-07 7.675815e-11 2.239653e-09 5.575289e-06 3.017408e-10 1.41566e-08 3.520086e-09 2.907522e-10 9.597294e-38 5.449549e-09 7.181679e-07 5.582945e-12 7.626085e-09 2.933163e-08 ) ; Set FEATURES_1 entry 451 
( 2.533456e-08 3.195075e-06 2.252678e-07 1.708367e-11 4.605605e-10 5.027433e-06 1.954381e-10 1.290841e-08 2.618559e-09 4.166166e-10 3.927182e-38 4.389624e-09 8.506618e-07 5.131206e-12 6.296516e-09 1.327501e-08 ) ; Set FEATURES_1 entry 452 
( 3.335198e-09 1.910587e-07 7.031876e-08 8.368423e-10 2.385311e-10 2.262286e-06 4.662318e-11 1.128599e-08 7.266156e-10 3.897176e-10 2.341945e-38 1.921663e-09 1.354029e-06 2.694349e-13 3.191651e-09 2.175355e-09 ) ; Set FEATURES_1 entry 453 
( 2.159966e-07 1.970499e-08 9.202637e-08 3.278052e-07 5.39075e-09 2.383246e-06 3.666877e-11 8.500501e-08 4.423128e-09 6.391513e-09 4.977654e-31 3.892314e-09 1.106133e-08 9.823613e-12 5.002265e-09 8.768087e-10 ) ; Set FEATURES_1 entry 454 
( 1.193358e-08 2.153414e-08 4.107485e-09 1.600604e-09 2.919159e-10 2.51899e-07 9.731744e-12 9.47069e-09 8.86056e-10 1.0561e-10 6.076401e-31 8.788672e-10 4.496075e-07 9.100686e-11 2.064743e-09 2.897114e-10 ) ; Set FEATURES_1 entry 455 
( 5.992158e-08 9.081562e-06 1.94086e-09 1.365879e-23 3.899853e-15 2.941556e-06 1.243824e-09 9.115338e-08 2.196597e-08 7.750303e-11 9.023284e-27 1.692674e-08 7.701922e-06 5.710778e-08 8.641759e-09 8.175401e-08 ) ; Set FEATURES_1 entry 456 
( 1.25187e-07 5.018094e-07 3.046687e-11 1.852975e-28 6.363723e-20 3.326955e-06 6.42643e-10 4.70373e-08 4.051763e-08 1.454238e-11 3.157246e-27 2.612145e-08 2.105011e-07 1.660955e-09 1.06672e-08 1.033432e-07 ) ; Set FEATURES_1 entry 457 
( 2.19701e-07 1.613385e-07 8.260473e-11 5.695337e-24 4.660782e-15 4.933352e-06 1.894867e-10 5.101345e-08 5.44364e-08 3.78133e-10 1.777334e-18 2.40182e-08 5.600316e-08 3.46697e-10 1.145032e-08 2.90809e-07 ) ; Set FEATURES_1 entry 458 
( 7.880712e-07 1.288828e-06 9.688053e-10 1.245827e-17 5.264852e-12 1.254864e-05 7.918453e-10 2.273188e-07 8.900575e-08 1.643616e-09 1.135153e-17 3.979742e-08 5.3166e-08 1.747486e-09 1.608807e-08 7.044914e-07 ) ; Set FEATURES_1 entry 459 
( 1.519534e-06 1.993164e-08 7.607912e-12 1.053295e-11 8.565185e-12 4.892802e-06 3.288452e-10 4.391657e-07 9.726077e-08 2.785781e-08 5.711794e-12 3.350683e-08 3.400249e-14 2.371039e-18 1.222207e-08 5.042725e-07 ) ; Set FEATURES_1 entry 460 
( 5.481417e-07 1.522839e-10 8.111213e-19 2.41654e-12 1.17999e-13 7.194308e-07 3.618059e-11 2.063481e-07 4.032463e-08 7.955371e-09 5.582718e-13 1.113307e-08 1.431691e-21 6.294584e-29 4.871597e-09 3.526927e-07 ) ; Set FEATURES_1 entry 461 
( 7.691324e-07 7.147011e-12 1.146313e-21 1.501188e-09 2.165151e-11 1.539748e-07 1.208914e-11 4.054335e-08 2.045853e-08 5.810135e-09 7.560483e-14 5.12302e-09 1.900221e-25 2.7894e-31 2.340011e-09 2.416597e-07 ) ; Set FEATURES_1 entry 462 
( 3.911635e-07 6.790833e-14 3.376883e-25 1.590899e-10 2.753599e-12 3.449393e-08 2.405417e-12 1.076275e-08 8.186298e-09 1.655717e-09 1.158471e-17 2.038401e-09 1.726646e-31 5.595084e-38 8.638557e-10 1.415122e-07 ) ; Set FEATURES_1 entry 463 
( 4.809774e-07 4.011563e-14 9.603563e-24 4.554022e-10 3.927978e-11 4.59686e-08 6.191892e-12 2.039871e-08 1.039379e-08 1.926948e-09 6.258911e-18 2.314347e-09 2.801395e-31 3.300507e-33 1.515991e-09 1.118227e-07 ) ; Set FEATURES_1 entry 464 
( 1.792698e-06 2.143332e-10 5.903479e-18 2.091362e-09 2.367587e-09 1.788522e-06 2.791864e-10 1.40849e-07 5.515387e-08 1.982666e-08 6.642443e-11 1.514301e-08 4.919735e-20 5.619501e-16 8.831503e-09 1.661395e-07 ) ; Set FEATURES_1 entry 465 
( 1.528053e-06 4.949333e-10 7.941482e-19 1.73791e-10 2.921037e-10 3.184596e-06 5.07933e-10 1.739914e-07 6.514222e-08 5.454193e-09 2.704949e-10 1.959408e-08 2.304739e-17 7.355204e-13 9.664166e-09 1.740139e-07 ) ; Set FEATURES_1 entry 466 
( 1.314177e-06 5.80556e-09 2.392003e-17 1.81426e-16 7.533125e-14 7.72382e-06 7.340474e-10 2.013154e-07 7.557686e-08 7.772405e-10 4.040347e-13 3.11623e-08 1.939043e-13 4.233426e-15 1.120617e-08 2.138068e-07 ) ; Set FEATURES_1 entry 467 
( 7.257714e-07 4.63605e-09 2.711925e-14 2.119483e-23 1.574829e-16 3.873733e-06 1.062136e-09 2.491741e-07 8.436031e-08 1.116428e-09 3.57132e-15 4.082982e-08 8.446312e-12 4.238632e-17 1.299692e-08 1.14449e-07 ) ; Set FEATURES_1 entry 468 
( 1.045719e-07 6.458053e-09 9.213847e-10 3.692134e-33 1.430124e-16 1.182759e-06 3.514096e-10 5.8325e-08 3.46601e-08 6.890266e-11 5.85112e-23 1.981173e-08 2.96111e-08 2.467322e-10 1.127587e-08 6.510648e-08 ) ; Set FEATURES_1 entry 469 
( 2.670609e-08 1.684173e-08 1.166731e-07 2.105308e-43 1.279786e-20 2.723399e-07 3.743068e-10 4.626757e-08 2.846214e-08 1.174766e-10 1.220547e-24 1.939772e-08 2.352922e-07 2.896122e-09 1.143042e-08 1.035554e-07 ) ; Set FEATURES_1 entry 470 
( 1.391391e-08 1.329675e-06 4.659803e-06 8.595418e-43 4.373767e-22 5.283074e-07 6.97813e-10 4.899932e-08 2.650559e-08 1.455139e-10 2.210097e-28 2.21044e-08 1.434703e-06 3.826535e-08 1.166736e-08 2.702766e-07 ) ; Set FEATURES_1 entry 471 
( 2.550312e-09 9.657863e-07 2.166522e-06 7.656428e-48 2.220538e-23 1.922533e-07 2.336535e-10 1.018905e-08 1.529633e-08 2.250458e-11 1.110639e-31 1.362241e-08 1.865808e-07 2.888797e-08 8.814023e-09 1.588931e-07 ) ; Set FEATURES_1 entry 472 
( 1.048311e-09 1.43655e-07 2.472985e-06 8.146504e-49 8.764936e-22 1.016668e-07 8.937215e-11 4.525311e-09 1.07716e-08 9.594735e-12 3.782556e-32 9.335299e-09 5.401983e-08 4.07857e-08 8.475846e-09 8.900548e-08 ) ; Set FEATURES_1 entry 473 
( 1.091124e-10 6.257974e-08 4.939878e-07 1.797866e-47 5.974567e-19 6.046253e-08 3.041617e-11 7.706408e-10 6.19428e-09 2.515261e-12 7.600579e-35 5.494676e-09 6.751486e-09 2.569864e-08 7.070661e-09 2.531678e-08 ) ; Set FEATURES_1 entry 474 
( 1.393108e-11 1.262001e-08 8.192866e-09 1.615089e-37 7.496324e-18 7.510525e-08 8.107876e-10 4.056458e-09 8.295262e-09 1.535217e-11 2.16332e-33 1.113153e-08 1.78316e-08 3.284096e-09 6.790093e-09 6.515155e-09 ) ; Set FEATURES_1 entry 475 
( 9.336398e-12 9.119949e-07 1.842975e-06 6.775244e-77 4.64836e-20 2.708949e-07 4.704238e-10 2.82102e-09 4.264434e-09 1.362342e-11 2.709274e-42 7.369467e-09 7.61563e-09 1.99715e-08 8.356846e-09 2.192332e-08 ) ; Set FEATURES_1 entry 476 
( 1.093828e-11 9.484128e-08 1.000265e-06 5.040377e-99 8.633684e-23 1.191854e-07 1.224485e-09 1.011288e-08 3.085192e-09 6.131031e-13 4.277913e-50 6.673418e-09 2.279738e-10 2.405706e-10 6.476491e-09 1.491143e-08 ) ; Set FEATURES_1 entry 477 
( 3.652261e-11 1.049574e-08 5.183629e-09 4.7713e-96 4.327265e-24 2.34091e-08 3.406398e-09 1.213032e-08 5.745729e-09 6.244605e-13 3.326506e-42 9.379065e-09 4.82032e-09 3.98651e-09 5.680813e-09 1.396197e-08 ) ; Set FEATURES_1 entry 478 
( 2.337361e-11 1.14974e-08 7.998061e-09 2.236133e-116 2.837863e-24 1.876682e-08 2.167608e-09 4.501487e-09 5.819107e-09 2.999216e-13 9.852936e-42 7.700194e-09 1.333392e-08 8.788277e-08 6.995061e-09 1.436037e-08 ) ; Set FEATURES_1 entry 479 
( 6.935483e-12 4.966031e-09 6.741374e-10 1.522301e-111 1.541535e-24 1.405151e-08 3.914737e-09 5.288045e-09 1.266184e-08 5.075011e-12 2.9093e-34 1.360434e-08 4.173195e-08 5.22564e-08 7.278001e-09 9.704978e-09 ) ; Set FEATURES_1 entry 480 
( 5.382408e-10 7.09957e-07 1.829418e-07 1.881412e-85 6.326757e-18 2.833446e-07 1.43158e-09 7.389756e-09 2.46132e-08 5.777579e-11 3.440932e-29 1.758744e-08 7.427928e-07 8.842272e-07 1.740844e-08 2.286402e-07 ) ; Set FEATURES_1 entry 481 
( 5.391647e-09 1.626136e-06 5.002109e-07 7.428126e-54 6.956942e-15 2.080533e-06 2.472446e-09 5.492746e-08 4.471994e-08 7.512758e-09 1.68794e-23 2.690967e-08 4.769492e-06 8.371964e-08 2.062497e-08 4.165335e-07 ) ; Set FEATURES_1 entry 482 
( 3.84079e-11 5.681331e-10 1.436472e-09 1.523481e-46 5.771432e-19 1.887525e-08 1.798063e-11 7.9358e-08 5.655425e-10 1.865683e-09 3.048444e-27 6.549152e-10 9.642008e-07 1.006475e-11 1.169422e-09 3.055486e-11 ) ; Set FEATURES_1 entry 483 
( 2.423673e-09 4.259173e-09 9.130563e-09 1.191888e-82 3.092687e-25 1.40587e-06 2.792164e-09 3.611268e-08 3.604568e-08 2.202076e-08 1.730721e-24 3.053707e-08 3.328124e-06 1.7121e-09 1.60898e-08 4.357024e-09 ) ; Set FEATURES_1 entry 484 
( 1.725074e-25 2.203657e-46 3.022192e-56 5.398288e-303 3.703999e-114 3.668388e-23 4.793451e-14 7.769899e-39 8.286986e-13 2.139835e-09 1.934324e-15 5.396575e-11 6.122673e-12 3.015532e-12 6.852506e-10 5.750442e-28 ) ; Set FEATURES_1 entry 485 
( 8.77773e-41 3.150147e-84 1.785552e-109 0 1.023906e-192 4.028566e-41 3.418583e-20 5.862759e-69 6.431199e-19 9.051872e-12 5.853751e-22 6.186871e-15 5.173977e-18 2.59138e-14 4.330792e-12 1.540761e-47 ) ; Set FEATURES_1 entry 486 
( 1.723841e-47 1.054193e-93 2.004522e-126 0 2.56585e-239 1.040443e-47 2.139359e-23 1.057251e-82 8.079911e-22 2.434892e-12 1.251023e-20 7.924358e-17 5.781843e-21 1.170261e-15 1.248354e-12 7.593695e-53 ) ; Set FEATURES_1 entry 487 
( 1.542338e-43 8.537465e-83 7.685065e-123 0 8.829634e-260 7.475685e-50 1.223018e-24 1.516649e-79 6.739024e-23 1.532328e-23 1.434038e-59 8.313844e-18 8.06436e-33 5.44187e-18 4.034304e-14 8.602719e-49 ) ; Set FEATURES_1 entry 488 
( 2.624022e-18 2.407714e-33 5.507016e-45 5.656627e-303 9.813841e-116 8.06585e-23 1.929369e-14 1.021869e-29 7.862902e-13 6.306134e-19 6.104022e-48 3.790476e-11 1.449322e-18 1.158177e-10 5.500644e-11 1.605167e-20 ) ; Set FEATURES_1 entry 489 
( 8.989862e-13 3.73861e-24 9.674991e-39 6.763187e-205 1.214959e-78 5.430366e-18 1.037869e-11 1.827369e-19 1.104113e-10 1.572096e-20 2.092945e-55 8.848787e-10 1.038339e-21 3.746255e-10 1.277737e-10 2.434569e-16 ) ; Set FEATURES_1 entry 490 
( 7.668458e-10 7.858952e-14 4.483248e-30 2.308458e-155 5.373693e-63 1.241863e-12 5.33231e-10 7.555144e-14 2.004443e-09 2.800719e-19 4.87507e-52 7.770958e-09 1.727895e-20 3.691333e-09 3.764833e-10 1.575825e-11 ) ; Set FEATURES_1 entry 491 
( 8.107662e-12 1.469841e-12 2.282594e-36 2.0275e-224 3.863826e-72 2.152963e-14 1.329424e-08 2.338103e-12 3.914256e-09 2.867599e-15 1.384994e-32 8.31033e-09 4.041743e-19 5.075254e-14 5.547386e-10 5.306923e-12 ) ; Set FEATURES_1 entry 492 
( 6.074448e-13 1.137763e-15 3.229313e-41 1.862031e-290 2.373949e-83 1.313992e-16 5.977529e-09 5.277675e-15 1.57881e-09 3.404646e-18 2.294357e-44 4.427111e-09 9.040105e-23 2.047517e-15 3.642027e-10 2.693766e-13 ) ; Set FEATURES_1 entry 493 
( 1.337358e-15 1.970075e-21 9.264458e-59 0 9.481976e-117 1.828832e-22 1.640772e-09 2.103878e-19 1.064893e-10 1.027953e-22 1.233593e-58 5.410192e-10 2.094157e-32 3.722689e-21 2.369757e-11 2.312396e-17 ) ; Set FEATURES_1 entry 494 
( 3.017572e-23 1.391079e-30 1.128303e-80 0 1.212511e-160 7.897678e-32 3.289738e-10 5.44938e-23 1.362636e-12 8.427182e-26 1.718172e-67 1.599739e-11 2.220889e-44 1.658162e-33 4.352868e-14 2.480413e-25 ) ; Set FEATURES_1 entry 495 
( 3.248493e-22 3.759145e-26 1.725977e-93 0 3.696578e-185 2.149991e-31 9.567037e-10 1.63005e-22 4.27805e-12 6.084555e-26 1.681569e-67 1.503299e-11 9.42242e-47 2.180889e-41 9.615795e-14 7.509091e-24 ) ; Set FEATURES_1 entry 496 
( 8.064255e-27 3.061129e-28 1.802605e-147 0 3.229105e-286 4.229257e-38 1.245151e-09 4.623076e-29 5.35817e-13 1.448469e-36 8.857635e-91 3.506593e-12 6.5969e-67 8.699516e-66 2.240645e-14 2.996918e-27 ) ; Set FEATURES_1 entry 497 
( 8.162548e-45 6.199545e-35 3.182421e-221 0 0 3.156259e-50 3.473856e-10 2.434768e-37 8.966034e-15 1.423795e-47 3.742292e-110 1.745525e-13 9.862627e-87 1.061106e-94 1.277907e-15 1.680839e-34 ) ; Set FEATURES_1 entry 498 
( 1.245254e-71 8.868501e-43 5.843349e-245 0 0 1.003883e-56 6.137762e-09 1.465418e-34 4.767176e-14 8.974935e-41 3.147134e-86 5.308892e-13 2.257881e-86 6.025273e-89 4.838048e-14 1.056579e-33 ) ; Set FEATURES_1 entry 499 
( 5.350535e-155 9.931133e-78 0 0 0 1.011139e-93 4.169856e-09 6.168052e-43 6.497996e-16 1.297275e-38 6.832827e-98 8.283263e-15 6.338284e-120 3.939526e-113 1.334659e-15 9.626105e-59 ) ; Set FEATURES_1 entry 500 
( 2.526461e-166 7.91633e-75 9.732282e-304 0 0 1.513851e-90 1.837382e-08 2.936448e-37 3.727056e-15 2.18494e-30 1.243279e-101 5.266984e-14 1.92012e-115 7.084966e-91 4.723053e-15 1.849148e-62 ) ; Set FEATURES_1 entry 501 
( 2.051081e-240 6.318324e-129 0 0 0 3.522616e-135 3.217969e-09 7.36357e-55 8.73024e-20 1.789683e-44 3.492792e-132 6.383896e-18 2.278307e-185 2.175739e-126 2.253056e-19 1.197323e-89 ) ; Set FEATURES_1 entry 502 
( 3.849742e-317 5.188523e-173 0 0 0 1.196375e-177 5.501154e-10 1.638322e-69 2.306433e-23 5.767188e-51 2.888689e-173 5.772707e-21 1.330074e-240 3.272228e-148 3.67474e-23 1.098727e-120 ) ; Set FEATURES_1 entry 503 
( 4.078765e-282 1.057157e-143 0 0 0 2.400648e-150 2.17579e-09 4.188601e-56 2.69167e-20 4.558418e-40 1.656025e-136 4.919569e-19 2.185686e-206 1.35151e-132 1.058035e-20 3.119463e-109 ) ; Set FEATURES_1 entry 504 
( 4.542136e-314 3.589894e-125 0 0 0 2.725009e-158 1.317267e-10 5.38865e-53 3.726208e-19 1.57687e-27 3.856844e-146 5.382329e-19 2.252646e-196 3.218496e-142 1.081937e-20 1.406806e-130 ) ; Set FEATURES_1 entry 505 
( 3.311141e-197 4.690483e-63 1.304076e-308 0 0 1.968946e-91 2.508722e-09 3.88435e-26 9.329371e-15 1.108457e-12 6.971564e-89 2.118741e-15 2.535963e-109 1.073992e-82 6.604876e-17 1.185985e-105 ) ; Set FEATURES_1 entry 506 
( 5.142038e-113 1.582181e-35 2.944635e-198 0 0 2.415665e-49 1.687076e-09 4.708391e-17 1.378908e-12 6.898988e-11 1.773258e-40 4.034688e-13 6.807019e-56 9.680701e-60 3.514939e-14 1.277112e-72 ) ; Set FEATURES_1 entry 507 
( 9.511515e-112 3.341284e-36 1.998591e-201 0 0 2.338694e-50 6.085184e-10 3.968348e-17 5.20857e-13 4.107222e-11 4.658317e-42 2.30235e-13 7.711673e-54 3.522897e-62 2.314999e-14 3.087574e-72 ) ; Set FEATURES_1 entry 508 
( 1.799542e-104 4.063496e-35 2.150807e-190 0 0 1.183002e-45 4.620884e-09 3.472729e-16 6.62773e-13 9.838377e-11 9.691892e-35 3.599145e-13 1.095238e-52 8.961033e-58 2.737116e-14 8.844131e-72 ) ; Set FEATURES_1 entry 509 
( 2.001455e-81 1.379247e-30 2.75255e-131 0 0 9.842327e-32 1.771255e-09 1.830018e-14 2.398323e-12 1.966145e-10 1.333207e-27 4.583946e-12 2.417125e-37 2.342903e-43 1.765219e-13 3.839231e-60 ) ; Set FEATURES_1 entry 510 
( 9.095399e-59 2.70842e-29 5.672956e-98 0 1.074e-278 4.636639e-23 2.825459e-09 6.059377e-14 8.224584e-12 1.266089e-10 6.905004e-19 2.900249e-11 2.921285e-28 2.695414e-32 8.519846e-13 1.379691e-49 ) ; Set FEATURES_1 entry 511 
( 7.195596e-29 1.924331e-22 5.639709e-46 0 1.7002e-147 1.334687e-12 4.750754e-09 1.506321e-13 7.277256e-10 1.274175e-09 1.714699e-12 1.877437e-09 1.562483e-14 3.943017e-16 2.572734e-10 1.920059e-27 ) ; Set FEATURES_1 entry 512 
( 6.223608e-13 5.578309e-17 1.325299e-14 2.535465e-116 9.124503e-54 8.317942e-11 6.937522e-11 1.658015e-12 1.175158e-09 9.455043e-09 6.315956e-16 2.045448e-09 1.305343e-08 6.852805e-08 2.329529e-09 1.994914e-13 ) ; Set FEATURES_1 entry 513 
( 2.832207e-10 2.06356e-14 3.068693e-15 3.988491e-93 6.098739e-38 3.747737e-09 5.777574e-11 1.592107e-10 1.093384e-08 3.872466e-08 1.089783e-14 1.219394e-08 4.109798e-12 4.210251e-29 1.992608e-09 1.493335e-08 ) ; Set FEATURES_1 entry 514 
( 2.666784e-12 3.545898e-18 9.464072e-25 2.207179e-124 2.623454e-48 2.285396e-11 2.039893e-12 1.693377e-12 2.075546e-09 1.933577e-08 1.349309e-17 2.73259e-09 1.095892e-17 1.764477e-50 2.585476e-10 5.694196e-10 ) ; Set FEATURES_1 entry 515 
( 2.725243e-13 4.770924e-18 6.006638e-26 1.356886e-180 2.322529e-52 7.887284e-12 3.760895e-12 8.797131e-13 1.749972e-09 9.10722e-09 2.894974e-16 3.248569e-09 6.33272e-16 1.401135e-52 1.858164e-10 1.821441e-10 ) ; Set FEATURES_1 entry 516 
( 3.233389e-13 5.490519e-15 1.071322e-21 2.031032e-204 1.12522e-45 1.077319e-10 6.345828e-11 5.8152e-11 6.961393e-09 3.763936e-08 7.417838e-14 9.396003e-09 1.230164e-16 4.403867e-48 4.987004e-10 3.722952e-10 ) ; Set FEATURES_1 entry 517 
( 2.638343e-16 1.157812e-13 7.558916e-21 2.053206e-300 2.494165e-56 9.001032e-11 1.229034e-09 5.820727e-10 9.788594e-09 1.165293e-07 5.818883e-17 1.906092e-08 2.046231e-16 3.815066e-34 1.569906e-09 2.376889e-12 ) ; Set FEATURES_1 entry 518 
( 2.241195e-33 1.783344e-33 2.687423e-40 0 1.187629e-123 1.84939e-16 5.391936e-12 8.524492e-24 1.888709e-11 1.212173e-07 6.186449e-15 3.320875e-10 7.826265e-27 6.474176e-45 6.829555e-11 4.230101e-25 ) ; Set FEATURES_1 entry 519 
( 1.383216e-51 8.663474e-62 1.668773e-67 0 8.039444e-194 8.296029e-24 5.99112e-17 1.179111e-48 4.563407e-16 2.71862e-08 3.184957e-14 3.281553e-13 4.732597e-33 7.090578e-50 1.96374e-12 1.510979e-41 ) ; Set FEATURES_1 entry 520 
( 7.036587e-50 1.34501e-71 1.416246e-75 0 1.720711e-196 1.038101e-26 1.488043e-19 4.033303e-59 3.465663e-18 6.976581e-09 5.788046e-14 1.188869e-14 5.382002e-32 2.799226e-52 6.248107e-13 6.708985e-43 ) ; Set FEATURES_1 entry 521 
( 2.169271e-51 6.536121e-83 9.204298e-95 0 3.729929e-198 2.600287e-33 4.534821e-23 3.00451e-74 1.00604e-21 1.018667e-09 1.328895e-15 3.855739e-17 1.678464e-31 1.130805e-30 1.245616e-12 4.286628e-47 ) ; Set FEATURES_1 entry 522 
( 2.161718e-39 1.82318e-66 7.911285e-69 0 2.832048e-120 1.204672e-22 1.481797e-16 1.832058e-50 1.722614e-14 1.499803e-07 2.144565e-16 4.542047e-12 1.310953e-33 7.568171e-28 4.959227e-10 2.760909e-36 ) ; Set FEATURES_1 entry 523 
( 1.779955e-38 3.801398e-70 1.362017e-86 0 4.519607e-107 3.654213e-24 2.995617e-17 1.343594e-53 3.107593e-14 4.932064e-08 9.303205e-15 9.292557e-12 8.709713e-47 3.259929e-35 2.645378e-10 1.128044e-38 ) ; Set FEATURES_1 entry 524 
( 1.151315e-35 3.2553e-74 1.1269e-111 0 2.825603e-94 1.731088e-28 7.89552e-19 2.222543e-53 2.003175e-13 3.084691e-08 2.058754e-16 1.082315e-11 1.01771e-74 1.638977e-72 2.069743e-11 1.656166e-42 ) ; Set FEATURES_1 entry 525 
( 4.001241e-27 1.488845e-63 3.773448e-104 0 3.135032e-70 1.457108e-29 4.990877e-18 7.821008e-37 2.984424e-12 8.227217e-09 4.822959e-20 1.76556e-11 6.173057e-100 7.301555e-158 4.270494e-13 2.927725e-35 ) ; Set FEATURES_1 entry 526 
( 5.416493e-16 1.327165e-36 1.868561e-52 5.453374e-241 4.117955e-43 6.725132e-17 5.387398e-13 2.891373e-18 1.404847e-09 2.864549e-08 6.081336e-13 2.33247e-09 9.851497e-65 3.191315e-93 1.875617e-10 1.258408e-19 ) ; Set FEATURES_1 entry 527 
( 3.31705e-09 1.077872e-21 9.73574e-31 5.20075e-82 1.001373e-19 2.480883e-12 8.985911e-13 1.61666e-09 5.16672e-09 5.20764e-08 6.222043e-14 6.54314e-09 3.408649e-47 1.274168e-56 1.014401e-09 4.410924e-14 ) ; Set FEATURES_1 entry 528 
( 4.565795e-09 7.350392e-22 2.687398e-21 3.506954e-33 1.157971e-11 3.083386e-09 1.441548e-11 5.099209e-09 3.235435e-08 8.352071e-08 7.360296e-13 1.758751e-08 8.590125e-40 2.421599e-29 7.232108e-09 3.529293e-14 ) ; Set FEATURES_1 entry 529 
( 5.302608e-14 2.320953e-38 9.62882e-29 2.154692e-18 6.825751e-09 6.794645e-14 7.865106e-19 8.19113e-14 3.693384e-11 1.138234e-11 2.414898e-29 7.376311e-12 1.111847e-50 1.608404e-15 1.556022e-09 1.009513e-23 ) ; Set FEATURES_1 entry 530 
( 9.336989e-09 7.601742e-21 5.0883e-23 6.68535e-16 1.631989e-07 2.891462e-08 8.164642e-13 7.359437e-09 1.421818e-08 4.008956e-08 9.585931e-21 4.864505e-09 2.464943e-29 2.812658e-10 1.328494e-08 2.454315e-14 ) ; Set FEATURES_1 entry 531 
( 2.204648e-08 3.013605e-18 1.407203e-21 2.796248e-11 9.351508e-08 5.274771e-08 4.946714e-12 6.550289e-09 1.383167e-08 2.480539e-08 8.805776e-21 6.210689e-09 2.325243e-25 4.707133e-10 1.327107e-08 1.687069e-12 ) ; Set FEATURES_1 entry 532 
( 6.980096e-11 5.37206e-23 1.107468e-24 4.428404e-10 8.070748e-10 1.470525e-10 3.628113e-15 2.916764e-10 6.928239e-10 5.650985e-09 5.613635e-26 3.316909e-10 4.504635e-32 7.458637e-13 2.446629e-09 4.884204e-16 ) ; Set FEATURES_1 entry 533 
( 1.140073e-08 1.411186e-18 1.429718e-22 3.295414e-05 1.767991e-05 2.917089e-07 1.542259e-11 4.68942e-09 1.304661e-08 8.306225e-09 4.789244e-19 7.717554e-09 1.377246e-25 8.623383e-11 1.467866e-08 3.969022e-13 ) ; Set FEATURES_1 entry 534 
( 5.651165e-09 2.846094e-22 1.602409e-20 7.988568e-06 2.236905e-06 3.775678e-08 6.256826e-13 8.292277e-09 1.596595e-08 3.721212e-08 8.470917e-20 6.07478e-09 1.558193e-32 2.579568e-12 1.273672e-08 2.279976e-15 ) ; Set FEATURES_1 entry 535 
( 1.207373e-08 3.682187e-18 1.620126e-21 0.0002477574 4.317766e-05 5.351875e-07 3.166824e-11 8.937232e-09 2.145656e-08 1.817519e-08 2.27141e-18 1.278329e-08 1.390734e-23 3.624215e-11 1.664693e-08 3.891252e-13 ) ; Set FEATURES_1 entry 536 
( 1.008341e-08 1.956584e-18 6.397905e-23 0.0001154954 6.291469e-05 3.580402e-07 5.593527e-11 5.284628e-09 2.946204e-08 2.604079e-08 3.961272e-16 1.628507e-08 5.911647e-24 9.233871e-11 1.820433e-08 7.360035e-13 ) ; Set FEATURES_1 entry 537 
( 1.181685e-08 6.278468e-18 3.054562e-23 0.0001145906 0.0001061423 6.373172e-07 5.621527e-11 1.194882e-08 3.802719e-08 3.426283e-08 5.943673e-16 2.027719e-08 2.193092e-24 2.137786e-10 1.751317e-08 7.269112e-13 ) ; Set FEATURES_1 entry 538 
( 1.367184e-08 7.212927e-18 7.183333e-24 0.0001072337 0.0001559713 4.646833e-07 7.212343e-11 1.03323e-08 3.75999e-08 3.277899e-08 4.907353e-14 1.79102e-08 2.482782e-25 3.811479e-10 1.515385e-08 1.269027e-12 ) ; Set FEATURES_1 entry 539 
( 8.317425e-09 1.055279e-18 9.409381e-25 0.0001430457 0.0001867314 3.086318e-07 4.592726e-11 7.461932e-09 3.263774e-08 3.335088e-08 4.608911e-14 1.523094e-08 1.019848e-26 1.657755e-10 1.409072e-08 4.16635e-13 ) ; Set FEATURES_1 entry 540 
( 1.171685e-08 1.847649e-18 5.74302e-23 8.80673e-05 8.566058e-05 3.793116e-07 3.749992e-11 9.117312e-09 2.489432e-08 2.19343e-08 9.010353e-15 1.189169e-08 8.007268e-27 1.209706e-10 1.257868e-08 3.904935e-13 ) ; Set FEATURES_1 entry 541 
( 1.124232e-08 4.886583e-19 6.352003e-23 5.425787e-05 6.936456e-05 2.632374e-07 2.824593e-11 7.473114e-09 2.151747e-08 1.791531e-08 6.945836e-15 9.766152e-09 2.601189e-28 6.375071e-11 1.128862e-08 2.091635e-13 ) ; Set FEATURES_1 entry 542 
( 1.311454e-08 1.357062e-17 3.567583e-23 5.697761e-05 9.639676e-05 4.527368e-07 3.054143e-11 6.914767e-09 1.425384e-08 1.147583e-08 2.863453e-16 8.078065e-09 5.078446e-25 1.502507e-10 1.120158e-08 7.410478e-13 ) ; Set FEATURES_1 entry 543 
( 1.859213e-08 1.039942e-17 3.35662e-22 9.257498e-05 5.202978e-05 6.697227e-07 1.673045e-11 2.038477e-08 2.019223e-08 3.300365e-08 5.809048e-18 1.161281e-08 3.701982e-25 5.090751e-11 1.456544e-08 3.225488e-13 ) ; Set FEATURES_1 entry 544 
( 1.555609e-08 1.495682e-17 1.166548e-22 9.84836e-05 2.459712e-05 7.932463e-07 1.010534e-11 2.081659e-08 1.498258e-08 2.550306e-08 2.703121e-21 1.07295e-08 5.718466e-24 1.996907e-11 1.441516e-08 2.163469e-13 ) ; Set FEATURES_1 entry 545 
( 2.28357e-08 4.010385e-17 2.691159e-22 5.708515e-05 3.000579e-05 8.767319e-07 1.412476e-11 2.456352e-08 1.606792e-08 2.862279e-08 3.221028e-20 1.101183e-08 8.191927e-24 5.580529e-11 1.475902e-08 4.391972e-13 ) ; Set FEATURES_1 entry 546 
( 1.54047e-08 6.943498e-18 1.256428e-23 9.825381e-05 3.658747e-05 5.404901e-07 1.557072e-11 2.06719e-08 2.17219e-08 4.695796e-08 3.783068e-18 1.326749e-08 4.864704e-25 3.163409e-11 1.561077e-08 2.296772e-13 ) ; Set FEATURES_1 entry 547 
( 1.607636e-08 6.377964e-18 2.904442e-24 6.813228e-05 0.0001310219 4.058749e-07 3.951909e-11 1.359594e-08 2.428096e-08 3.631067e-08 4.045349e-14 1.188635e-08 1.194251e-26 1.399819e-10 1.209116e-08 5.936647e-13 ) ; Set FEATURES_1 entry 548 
( 1.134274e-08 2.913616e-19 1.673109e-24 5.583582e-05 0.0001837909 1.550915e-07 4.306853e-11 5.102299e-09 2.381692e-08 2.337154e-08 3.997465e-13 9.834789e-09 1.23235e-29 5.248924e-11 1.022928e-08 3.857633e-13 ) ; Set FEATURES_1 entry 549 
( 1.177802e-08 2.135868e-19 6.234192e-24 3.807519e-05 0.0001240163 1.492405e-07 3.843606e-11 4.913815e-09 2.178847e-08 1.791654e-08 1.123075e-13 8.951296e-09 7.22695e-30 3.887662e-11 9.661008e-09 2.91599e-13 ) ; Set FEATURES_1 entry 550 
( 1.733735e-08 2.370706e-19 9.018188e-24 3.205691e-05 0.0001462178 1.207673e-07 4.181835e-11 6.090517e-09 2.716486e-08 2.42039e-08 1.101216e-13 9.851138e-09 2.266841e-30 5.289599e-11 1.03982e-08 4.818909e-13 ) ; Set FEATURES_1 entry 551 
( 1.364616e-08 2.737853e-19 5.155034e-24 5.376534e-05 0.000158575 1.316787e-07 4.406999e-11 4.631623e-09 2.455694e-08 2.030543e-08 9.233513e-14 9.660574e-09 1.606653e-29 6.732276e-11 1.075535e-08 4.742934e-13 ) ; Set FEATURES_1 entry 552 
( 1.871083e-08 3.886533e-19 1.365533e-23 4.987226e-05 0.0001568959 1.261031e-07 4.193717e-11 5.332561e-09 2.515961e-08 2.254765e-08 4.711899e-14 9.634983e-09 8.152256e-30 6.985607e-11 1.119896e-08 6.937473e-13 ) ; Set FEATURES_1 entry 553 
( 1.540234e-08 5.956607e-19 4.512277e-24 3.98675e-06 0.0001390889 7.189421e-08 3.957709e-11 4.523482e-09 2.826147e-08 3.807539e-08 3.479324e-14 1.06829e-08 1.459401e-29 1.258026e-10 1.379368e-08 1.927772e-12 ) ; Set FEATURES_1 entry 554 
( 1.855434e-08 1.601924e-18 1.451228e-22 5.481466e-07 5.039547e-05 1.209204e-07 2.839885e-11 8.241267e-09 2.906886e-08 4.28218e-08 7.376283e-15 1.144814e-08 9.25092e-29 1.460514e-10 1.517677e-08 1.635179e-12 ) ; Set FEATURES_1 entry 555 
( 1.758213e-08 2.96693e-18 3.55445e-23 6.924009e-06 9.565602e-05 2.604033e-07 2.484051e-11 8.044467e-09 2.127047e-08 3.164098e-08 4.178115e-15 1.039885e-08 1.005187e-27 1.380341e-10 1.474018e-08 1.093863e-12 ) ; Set FEATURES_1 entry 556 
( 1.277822e-08 2.051536e-18 1.947634e-24 4.15051e-06 0.0001864518 2.446125e-07 2.914132e-11 6.717504e-09 2.077083e-08 3.207408e-08 7.084608e-14 1.02504e-08 2.719204e-28 1.099022e-10 1.290607e-08 8.861579e-13 ) ; Set FEATURES_1 entry 557 
( 1.494895e-08 9.007101e-19 1.969458e-25 1.754565e-05 0.0002637666 1.598518e-07 3.419473e-11 7.940389e-09 2.830687e-08 4.765951e-08 5.23489e-13 1.18597e-08 1.350461e-29 1.677029e-10 1.363436e-08 9.595034e-13 ) ; Set FEATURES_1 entry 558 
( 2.170834e-08 6.787866e-19 2.362558e-24 3.002031e-05 0.0001859746 1.42089e-07 3.654957e-11 9.393453e-09 3.196866e-08 4.610811e-08 2.039095e-13 1.186764e-08 4.925589e-30 1.694944e-10 1.371246e-08 9.558276e-13 ) ; Set FEATURES_1 entry 559 
( 1.023888e-08 2.567331e-20 5.75873e-25 1.084316e-05 0.0001836721 6.308365e-08 9.844835e-12 7.001346e-09 2.681551e-08 5.647904e-08 6.93187e-15 9.469794e-09 4.426803e-32 5.764261e-11 1.418857e-08 1.27704e-13 ) ; Set FEATURES_1 entry 560 
( 1.016043e-08 3.084796e-20 1.418084e-25 1.42519e-06 0.000199422 4.905025e-08 9.233299e-12 7.121344e-09 2.427662e-08 5.366742e-08 1.353227e-14 8.267162e-09 1.087937e-32 5.704733e-11 1.283503e-08 1.587048e-13 ) ; Set FEATURES_1 entry 561 
( 1.249829e-08 3.162829e-20 7.380962e-25 4.866874e-07 0.0001446054 6.778424e-08 8.708703e-12 1.169012e-08 2.436503e-08 4.998423e-08 2.465626e-14 8.226505e-09 2.899676e-33 3.848484e-11 1.165426e-08 1.065026e-13 ) ; Set FEATURES_1 entry 562 
( 1.208031e-08 9.237897e-20 2.821689e-25 8.002511e-06 0.0002005159 9.594115e-08 1.911301e-11 8.30642e-09 2.859436e-08 4.770061e-08 8.716751e-14 1.02918e-08 2.817625e-31 7.824166e-11 1.257674e-08 2.228202e-13 ) ; Set FEATURES_1 entry 563 
( 5.729986e-09 2.597746e-20 1.836951e-26 2.989399e-05 0.0002154776 9.89878e-08 1.90266e-11 5.737311e-09 3.166449e-08 4.903162e-08 9.853858e-14 1.214938e-08 1.007614e-30 6.490303e-11 1.358006e-08 8.929736e-14 ) ; Set FEATURES_1 entry 564 
( 1.344896e-08 1.910808e-19 2.973596e-25 5.240596e-06 1.717335e-05 1.282537e-07 2.462522e-11 8.08068e-09 3.949991e-08 5.649691e-08 4.641595e-14 1.51706e-08 5.172567e-30 3.67241e-10 1.782228e-08 4.719008e-13 ) ; Set FEATURES_1 entry 565 
( 4.354945e-09 1.219425e-19 8.785632e-26 7.811376e-05 0.0002213115 1.689001e-07 4.945459e-11 1.918507e-09 2.239646e-08 1.704203e-08 1.226389e-13 1.168096e-08 8.3153e-28 1.199221e-10 1.311127e-08 3.657235e-13 ) ; Set FEATURES_1 entry 566 
( 2.842571e-09 5.401828e-20 1.899252e-26 4.31486e-05 0.0001822146 1.198062e-07 5.092851e-11 1.011026e-09 1.96628e-08 1.269628e-08 7.569423e-14 1.091779e-08 2.434511e-27 1.144167e-10 1.286241e-08 3.651244e-13 ) ; Set FEATURES_1 entry 567 
( 3.789278e-09 9.899697e-20 1.994437e-26 8.319967e-05 0.0002203508 1.344801e-07 5.432594e-11 1.402158e-09 2.13815e-08 1.729353e-08 1.662892e-13 1.151491e-08 2.072604e-27 1.193365e-10 1.332279e-08 4.69628e-13 ) ; Set FEATURES_1 entry 568 
( 8.350672e-09 1.337276e-19 3.992318e-26 0.0001205856 0.0003042986 1.066657e-07 3.387925e-11 4.594033e-09 3.494776e-08 6.517466e-08 5.820931e-13 1.467161e-08 1.019897e-29 1.102433e-10 1.6494e-08 5.276205e-13 ) ; Set FEATURES_1 entry 569 
( 1.046674e-08 4.391936e-18 3.882689e-26 0.0001975047 0.0002213225 4.091726e-07 3.840481e-11 7.77269e-09 2.605639e-08 2.787525e-08 4.36289e-15 1.502936e-08 5.537073e-26 3.115421e-10 1.511321e-08 9.974466e-13 ) ; Set FEATURES_1 entry 570 
( 1.261099e-09 1.013865e-19 2.510346e-28 2.548099e-05 0.0001265058 1.617526e-07 2.548649e-11 8.442143e-10 9.201635e-09 5.039124e-09 8.409398e-15 6.486505e-09 1.842961e-26 5.913759e-11 7.861077e-09 1.467948e-13 ) ; Set FEATURES_1 entry 571 
( 1.14997e-09 3.268163e-20 8.873154e-29 2.886488e-06 0.0001451659 1.115266e-07 3.954668e-11 6.652192e-10 1.426753e-08 8.430112e-09 5.896544e-13 9.231604e-09 5.615377e-28 5.827745e-11 9.211846e-09 2.456429e-13 ) ; Set FEATURES_1 entry 572 
( 2.097839e-09 3.031056e-20 6.888855e-28 5.031252e-05 0.0002630097 1.096018e-07 5.520125e-11 9.743098e-10 2.064603e-08 1.644928e-08 5.275776e-12 1.131946e-08 3.979034e-29 5.941488e-11 1.085514e-08 3.081243e-13 ) ; Set FEATURES_1 entry 573 
( 2.799224e-09 6.406752e-21 2.324491e-26 4.246346e-05 0.0002491135 6.787735e-08 4.03209e-11 1.27615e-09 2.413188e-08 1.929411e-08 3.363058e-12 1.044808e-08 5.606593e-32 1.581377e-11 1.003419e-08 1.40446e-13 ) ; Set FEATURES_1 entry 574 
( 6.847094e-09 2.456518e-20 1.099692e-23 5.314681e-05 0.0001051276 1.098846e-07 2.684667e-11 3.608698e-09 2.901171e-08 2.408173e-08 1.929434e-14 1.151317e-08 2.238877e-30 3.524829e-11 1.284802e-08 1.251402e-13 ) ; Set FEATURES_1 entry 575 
( 1.286846e-08 1.599735e-19 8.767761e-23 8.892493e-05 9.629367e-05 1.798173e-07 2.899753e-11 6.389601e-09 2.46499e-08 2.160762e-08 7.30807e-15 1.016365e-08 2.145642e-29 4.106079e-11 1.173031e-08 1.972297e-13 ) ; Set FEATURES_1 entry 576 
( 1.271797e-08 3.489262e-20 1.065828e-23 2.402946e-05 0.0001208172 9.753525e-08 1.393447e-11 9.793789e-09 3.258214e-08 5.016711e-08 6.604255e-15 1.093622e-08 3.292998e-31 6.805701e-11 1.39319e-08 1.106847e-13 ) ; Set FEATURES_1 entry 577 
( 7.48211e-09 4.152318e-21 2.477804e-24 2.318008e-05 0.0001428513 6.200977e-08 1.262632e-11 6.245448e-09 3.287637e-08 4.227912e-08 1.009448e-14 1.037055e-08 8.706123e-33 2.90287e-11 1.251576e-08 4.422798e-14 ) ; Set FEATURES_1 entry 578 
( 7.741594e-09 7.759582e-21 1.23447e-24 2.493201e-05 0.0001823862 6.416145e-08 1.580412e-11 6.245043e-09 3.436508e-08 4.576239e-08 3.655957e-14 1.08473e-08 1.843186e-32 3.564583e-11 1.248416e-08 6.94971e-14 ) ; Set FEATURES_1 entry 579 
( 5.325636e-09 4.251426e-20 1.946052e-25 5.475332e-05 0.000194267 1.078885e-07 4.087637e-11 2.636102e-09 2.57912e-08 2.095253e-08 6.047997e-13 1.082095e-08 2.601331e-30 5.386126e-11 1.108953e-08 2.083983e-13 ) ; Set FEATURES_1 entry 580 
( 2.750346e-09 2.585993e-20 1.411755e-26 2.247573e-05 0.000136562 1.026783e-07 3.670297e-11 1.576573e-09 2.035312e-08 1.321247e-08 6.256865e-13 9.6236e-09 4.408148e-30 6.13232e-11 1.008654e-08 1.378831e-13 ) ; Set FEATURES_1 entry 581 
( 3.109709e-09 4.146038e-20 3.197994e-26 4.922505e-05 0.0001199847 1.700788e-07 3.540703e-11 2.597011e-09 2.469253e-08 1.965316e-08 7.430855e-13 1.222473e-08 4.610362e-30 5.045348e-11 1.158844e-08 1.393111e-13 ) ; Set FEATURES_1 entry 582 
( 5.181579e-09 5.497799e-19 1.375956e-26 2.617765e-05 0.0001181584 2.844411e-07 3.455269e-11 3.910406e-09 2.058665e-08 1.640429e-08 1.377701e-14 1.168479e-08 1.266119e-27 2.469997e-10 1.263533e-08 3.493478e-13 ) ; Set FEATURES_1 entry 583 
( 7.48117e-09 1.020205e-18 1.04757e-26 3.414322e-05 0.0001236812 2.735538e-07 3.569118e-11 5.032935e-09 2.506112e-08 2.287118e-08 6.594776e-15 1.350045e-08 4.194102e-27 3.542672e-10 1.456804e-08 5.779341e-13 ) ; Set FEATURES_1 entry 584 
( 1.085522e-08 1.607213e-18 2.245339e-25 1.947431e-05 8.620321e-05 2.763922e-07 3.116384e-11 5.707347e-09 1.955623e-08 1.94155e-08 4.320392e-15 1.016219e-08 2.703164e-27 2.731816e-10 1.325525e-08 5.538304e-13 ) ; Set FEATURES_1 entry 585 
( 2.350254e-08 2.259435e-18 1.190533e-24 1.262516e-05 0.000157111 2.282877e-07 3.967387e-11 1.314631e-08 2.823141e-08 4.123211e-08 1.851326e-13 1.147392e-08 1.084777e-28 2.331615e-10 1.26333e-08 8.385381e-13 ) ; Set FEATURES_1 entry 586 
( 4.559171e-09 4.943245e-19 4.006793e-27 9.865698e-06 0.0001075207 2.01188e-07 2.678708e-11 3.381392e-09 1.222811e-08 1.372972e-08 5.089113e-14 6.967072e-09 4.472471e-28 8.343222e-11 8.777859e-09 1.670692e-13 ) ; Set FEATURES_1 entry 587 
( 2.477791e-09 1.171146e-19 4.70625e-29 5.313545e-05 9.923857e-05 1.463094e-07 3.660996e-11 1.666165e-09 1.414384e-08 1.644812e-08 9.702079e-13 8.502113e-09 3.903053e-28 5.106355e-11 9.262599e-09 1.85361e-13 ) ; Set FEATURES_1 entry 588 
( 2.493724e-09 3.777295e-20 9.090812e-30 4.299946e-05 0.0001357981 9.04549e-08 5.551444e-11 1.408377e-09 2.241543e-08 2.873485e-08 4.975988e-11 1.187783e-08 6.425105e-30 4.604402e-11 1.071114e-08 3.222452e-13 ) ; Set FEATURES_1 entry 589 
( 2.523789e-09 1.936097e-20 1.205796e-29 4.554457e-05 0.0002783191 6.14184e-08 5.746522e-11 9.49148e-10 2.010243e-08 2.36614e-08 3.216214e-11 1.01708e-08 1.087945e-30 4.500529e-11 1.024145e-08 3.833195e-13 ) ; Set FEATURES_1 entry 590 
( 5.59596e-09 8.813044e-20 7.699484e-28 3.585594e-05 0.0002711759 6.913425e-08 6.252289e-11 1.561361e-09 1.924812e-08 2.043382e-08 1.467844e-11 8.689785e-09 1.409569e-30 3.467376e-11 8.859723e-09 6.750987e-13 ) ; Set FEATURES_1 entry 591 
( 5.113747e-09 7.825335e-21 2.532596e-28 2.914702e-06 0.0001703204 3.78331e-08 3.02788e-11 1.919395e-09 1.771633e-08 1.767458e-08 2.616467e-12 6.864166e-09 2.167808e-34 7.972393e-12 7.208271e-09 1.473875e-13 ) ; Set FEATURES_1 entry 592 
( 4.311478e-09 1.960221e-21 2.704129e-27 1.655744e-06 0.0001816737 2.901551e-08 1.420667e-11 2.506408e-09 2.335527e-08 3.371913e-08 1.135651e-13 8.124651e-09 4.423664e-35 8.988658e-12 1.000968e-08 6.446941e-14 ) ; Set FEATURES_1 entry 593 
( 5.186725e-09 3.950028e-21 3.498796e-27 7.859526e-07 0.0001515803 2.963324e-08 1.776404e-11 2.516065e-09 2.38228e-08 2.836345e-08 1.233469e-13 8.092699e-09 1.204576e-34 2.288725e-11 1.005454e-08 1.192827e-13 ) ; Set FEATURES_1 entry 594 
( 2.089915e-09 1.948892e-23 1.767389e-27 9.01159e-09 7.064771e-05 3.922735e-09 3.197772e-12 1.694693e-09 1.918641e-08 1.766678e-08 1.284959e-16 4.366878e-09 3.012778e-39 6.239262e-12 7.738457e-09 9.074506e-15 ) ; Set FEATURES_1 entry 595 
( 7.001878e-09 2.970683e-20 1.229904e-27 3.245793e-06 0.0002063093 5.791641e-08 2.056159e-11 3.902161e-09 2.329622e-08 3.655857e-08 3.184168e-13 8.902398e-09 2.706072e-32 5.957041e-11 1.124346e-08 1.899781e-13 ) ; Set FEATURES_1 entry 596 
( 6.854805e-09 6.204859e-20 2.602082e-28 1.829532e-06 0.0002585044 6.778679e-08 2.16571e-11 5.234346e-09 2.583937e-08 4.973706e-08 2.96921e-12 1.027587e-08 1.774026e-32 9.283402e-11 1.193873e-08 3.265854e-13 ) ; Set FEATURES_1 entry 597 
( 6.0933e-09 1.750549e-19 6.486182e-28 1.385709e-05 0.0001878316 1.27534e-07 3.001695e-11 4.022386e-09 2.608237e-08 3.797672e-08 9.523408e-13 1.234478e-08 3.141866e-30 1.92252e-10 1.364981e-08 4.935623e-13 ) ; Set FEATURES_1 entry 598 
( 5.849332e-09 8.129266e-19 4.443153e-27 1.25765e-05 8.290278e-05 2.209463e-07 2.954325e-11 3.132831e-09 1.749138e-08 1.590581e-08 3.197875e-14 1.005229e-08 3.141156e-28 2.729151e-10 1.224302e-08 6.763639e-13 ) ; Set FEATURES_1 entry 599 
( 6.700969e-09 1.924481e-18 4.313501e-26 2.174856e-05 5.889713e-05 3.288184e-07 2.12675e-11 4.003314e-09 1.488036e-08 1.276791e-08 2.420306e-16 9.360209e-09 1.135536e-26 2.406313e-10 1.270669e-08 5.204727e-13 ) ; Set FEATURES_1 entry 600 
( 1.577788e-08 6.402468e-18 1.74725e-24 3.968045e-05 9.434441e-05 4.265452e-07 2.204962e-11 9.434115e-09 2.011398e-08 3.19383e-08 8.753219e-16 1.163349e-08 1.426738e-26 2.368696e-10 1.564731e-08 1.028199e-12 ) ; Set FEATURES_1 entry 601 
( 1.570128e-08 7.697518e-20 2.900395e-23 1.475305e-06 9.106631e-05 6.012806e-08 3.408023e-12 2.233373e-08 2.119869e-08 4.453584e-08 8.696909e-17 6.490335e-09 7.868913e-30 8.885059e-11 1.188603e-08 5.833593e-14 ) ; Set FEATURES_1 entry 602 
( 2.265972e-08 6.672052e-18 2.765394e-24 2.907581e-05 6.793313e-05 3.289803e-07 1.417896e-11 2.463984e-08 2.519416e-08 6.181281e-08 1.3631e-16 1.290323e-08 4.171804e-26 9.192989e-11 1.591475e-08 3.965185e-13 ) ; Set FEATURES_1 entry 603 
( 7.553933e-09 3.777873e-18 1.16308e-26 0.0001231246 7.297902e-05 3.706291e-07 3.219014e-11 5.67636e-09 1.802724e-08 2.328201e-08 4.090928e-15 1.156404e-08 1.581936e-25 8.628584e-11 1.262146e-08 5.723972e-13 ) ; Set FEATURES_1 entry 604 
( 4.799794e-09 1.450491e-18 2.021711e-27 9.390011e-05 0.0001498502 2.623101e-07 3.927091e-11 2.611653e-09 1.399949e-08 1.343141e-08 5.450683e-14 8.964981e-09 3.678888e-26 1.238584e-10 1.027589e-08 6.197603e-13 ) ; Set FEATURES_1 entry 605 
( 5.770364e-09 6.576804e-19 1.169411e-27 5.737303e-05 0.0003427691 1.505192e-07 6.205352e-11 2.15487e-09 1.777946e-08 1.602069e-08 4.844427e-12 9.408535e-09 3.788336e-28 1.457972e-10 9.691765e-09 1.048988e-12 ) ; Set FEATURES_1 entry 606 
( 4.972277e-09 3.508795e-20 2.196424e-28 2.496044e-05 0.0003263977 6.030754e-08 4.716551e-11 1.876741e-09 2.147929e-08 2.464597e-08 9.094772e-12 9.12644e-09 1.125257e-31 3.843087e-11 9.485267e-09 3.544652e-13 ) ; Set FEATURES_1 entry 607 
( 5.405948e-09 1.423589e-20 4.865387e-28 9.46067e-06 0.0002440589 4.347608e-08 3.545884e-11 1.921884e-09 2.056539e-08 2.12146e-08 1.939312e-12 7.97618e-09 5.280265e-33 2.283913e-11 8.750971e-09 2.200751e-13 ) ; Set FEATURES_1 entry 608 
( 3.930475e-09 3.737784e-21 4.415917e-28 3.050237e-06 0.0002384937 3.086809e-08 2.775178e-11 1.537634e-09 1.94911e-08 1.948424e-08 1.461166e-12 7.336707e-09 1.272579e-34 8.294493e-12 7.755528e-09 1.294181e-13 ) ; Set FEATURES_1 entry 609 
( 7.225187e-09 2.426148e-20 2.836341e-27 6.276004e-06 0.0002483369 4.665623e-08 2.92436e-11 2.942478e-09 2.274795e-08 2.699609e-08 5.884801e-13 8.258444e-09 1.251798e-32 2.86957e-11 9.357972e-09 2.297386e-13 ) ; Set FEATURES_1 entry 610 
( 2.630449e-09 1.40962e-21 5.999641e-29 1.981793e-07 0.0002806383 1.804964e-08 1.355846e-11 2.199509e-09 2.638205e-08 3.829929e-08 2.979204e-13 8.413217e-09 2.795515e-34 1.838638e-11 1.015013e-08 5.381916e-14 ) ; Set FEATURES_1 entry 611 
( 4.466949e-09 3.225527e-20 1.108157e-28 1.680039e-06 0.0002289503 5.324039e-08 3.136076e-11 2.32939e-09 2.250204e-08 3.012031e-08 4.120905e-12 9.404636e-09 2.277212e-32 6.549907e-11 1.044792e-08 3.335488e-13 ) ; Set FEATURES_1 entry 612 
( 4.31618e-09 1.461287e-19 1.254786e-27 3.406291e-06 4.322403e-05 1.061748e-07 4.15666e-11 1.976439e-09 2.029812e-08 1.310225e-08 5.24057e-13 9.871585e-09 8.121791e-30 2.02778e-10 1.07065e-08 4.377085e-13 ) ; Set FEATURES_1 entry 613 
( 1.788546e-09 4.73794e-20 6.282581e-29 5.09186e-07 2.016768e-05 4.819331e-08 2.542787e-11 1.04496e-09 2.884768e-08 3.537375e-08 6.277449e-14 1.793229e-08 3.235701e-28 1.346791e-10 1.878765e-08 1.287395e-12 ) ; Set FEATURES_1 entry 614 
( 4.799881e-09 6.168922e-19 3.541884e-27 2.20939e-05 0.0001054616 1.838149e-07 3.563474e-11 2.29785e-09 2.373948e-08 2.336798e-08 8.134777e-15 1.542324e-08 1.794041e-26 2.122414e-10 1.740914e-08 1.756116e-12 ) ; Set FEATURES_1 entry 615 
( 7.950881e-09 1.731752e-18 2.823899e-26 3.150192e-05 8.271717e-05 1.868058e-07 2.909019e-11 4.130946e-09 2.479524e-08 3.999009e-08 4.917677e-15 1.546517e-08 8.102379e-26 1.224146e-10 1.89933e-08 2.179572e-12 ) ; Set FEATURES_1 entry 616 
( 1.213069e-09 1.673457e-21 2.132286e-25 1.504652e-09 1.710882e-05 1.746892e-09 6.60657e-14 2.444898e-09 3.278903e-09 4.271013e-09 8.72196e-21 9.644836e-10 8.572541e-31 3.314547e-12 5.771074e-09 1.856168e-15 ) ; Set FEATURES_1 entry 617 
( 1.461117e-08 5.807275e-19 5.202284e-25 1.377013e-05 0.0001182945 1.058372e-07 3.587542e-12 1.807911e-08 2.082359e-08 5.588729e-08 9.254956e-17 9.113109e-09 4.104557e-28 1.045768e-10 1.53399e-08 1.925482e-13 ) ; Set FEATURES_1 entry 618 
( 7.770676e-09 1.999808e-18 1.274373e-27 0.0001124419 0.0001900913 2.597704e-07 3.223341e-11 6.007572e-09 2.408273e-08 3.177122e-08 3.553933e-14 1.377375e-08 1.105695e-26 1.315952e-10 1.376487e-08 7.337898e-13 ) ; Set FEATURES_1 entry 619 
( 5.868237e-09 1.263689e-18 5.388126e-28 9.510072e-05 0.0002661558 2.307976e-07 4.219153e-11 4.329172e-09 2.151666e-08 2.318197e-08 4.265468e-13 1.193482e-08 2.242388e-27 1.736493e-10 1.122986e-08 6.655522e-13 ) ; Set FEATURES_1 entry 620 
( 4.182514e-10 5.261428e-23 7.695515e-32 1.259343e-08 9.008465e-05 2.298335e-09 6.51309e-13 1.463648e-09 1.407176e-08 6.435779e-09 1.642428e-15 3.935839e-09 9.838815e-35 1.264395e-11 7.831556e-09 2.33633e-15 ) ; Set FEATURES_1 entry 621 
( 2.045781e-09 1.024588e-21 5.360412e-30 1.908648e-06 0.0001460922 2.701566e-08 9.497998e-12 3.106452e-09 2.755106e-08 6.075517e-08 1.111619e-11 1.084771e-08 2.177033e-36 9.177155e-12 1.322194e-08 4.475119e-14 ) ; Set FEATURES_1 entry 622 
( 1.006211e-08 1.934043e-19 2.147174e-27 1.552419e-05 6.225699e-05 8.399614e-08 6.514097e-11 3.189417e-09 2.411768e-08 4.689579e-08 1.102948e-10 1.116794e-08 1.811148e-33 1.916647e-12 9.918777e-09 2.124193e-12 ) ; Set FEATURES_1 entry 623 
( 8.01854e-09 2.712263e-19 2.992975e-27 1.05751e-05 6.16679e-06 8.15632e-08 1.147156e-10 1.108635e-09 1.496892e-08 1.907738e-08 1.906528e-10 8.256987e-09 3.601143e-31 6.782299e-13 6.977085e-09 4.239449e-12 ) ; Set FEATURES_1 entry 624 
( 7.070311e-09 1.544457e-19 2.937373e-26 2.775626e-05 1.811854e-05 7.539591e-08 8.692298e-11 1.030926e-09 1.394387e-08 1.302285e-08 1.963911e-10 7.308065e-09 4.529008e-33 2.693182e-15 4.896346e-09 3.249284e-12 ) ; Set FEATURES_1 entry 625 
( 8.422833e-09 3.318964e-19 2.197095e-25 1.147604e-05 2.403143e-06 4.109147e-08 7.239341e-11 1.457896e-09 1.720475e-08 1.271724e-08 1.864573e-11 7.962428e-09 3.868712e-37 2.432613e-22 3.157485e-09 1.210751e-11 ) ; Set FEATURES_1 entry 626 
( 6.262929e-09 1.13757e-19 9.566618e-27 2.693828e-06 8.177394e-10 3.817232e-09 8.852514e-12 2.228772e-09 8.672693e-09 6.297766e-09 1.322475e-12 4.401018e-09 3.488128e-44 9.331799e-43 7.211381e-10 2.359887e-12 ) ; Set FEATURES_1 entry 627 
( 1.794196e-08 6.200713e-20 2.350321e-26 8.390953e-06 4.097846e-11 8.270886e-10 4.287629e-12 6.817659e-09 8.308579e-09 5.753221e-09 7.411007e-13 4.311641e-09 5.928093e-47 3.964279e-53 3.982656e-10 8.867692e-13 ) ; Set FEATURES_1 entry 628 
( 1.487746e-07 3.781764e-18 1.860324e-18 1.24793e-05 8.654229e-09 3.04545e-08 2.354493e-11 6.046938e-08 2.934264e-08 4.312004e-08 5.814006e-13 1.533457e-08 2.677922e-37 7.54017e-31 3.851216e-09 4.002674e-12 ) ; Set FEATURES_1 entry 629 
( 7.811921e-08 2.192844e-17 1.024242e-16 1.058021e-05 3.090285e-09 1.474911e-07 4.689757e-11 2.278424e-08 2.294022e-08 1.877368e-08 3.148691e-16 1.427297e-08 1.199053e-27 3.178241e-16 7.106145e-09 3.140963e-12 ) ; Set FEATURES_1 entry 630 
( 1.015347e-08 1.521606e-20 1.959181e-17 3.919436e-05 2.971637e-07 2.005155e-07 2.398521e-11 8.102311e-09 2.667363e-08 1.014468e-08 2.30483e-16 1.30665e-08 2.682509e-29 7.702259e-15 7.724847e-09 4.177506e-14 ) ; Set FEATURES_1 entry 631 
( 1.819279e-08 3.491922e-19 9.10145e-17 1.277686e-05 3.619643e-07 2.807544e-07 4.15056e-11 7.50237e-09 2.237178e-08 4.22876e-09 4.510254e-17 1.042641e-08 2.992355e-26 1.409172e-12 7.894492e-09 2.293671e-13 ) ; Set FEATURES_1 entry 632 
( 2.782414e-08 1.078528e-18 2.930905e-16 4.307925e-06 1.739411e-07 4.066099e-07 5.198715e-11 1.203539e-08 2.794156e-08 6.492716e-09 1.2987e-17 1.266778e-08 3.801394e-25 1.038788e-11 9.924057e-09 4.038489e-13 ) ; Set FEATURES_1 entry 633 
( 4.428993e-08 1.184971e-19 6.21347e-16 4.376089e-06 5.240555e-08 2.227223e-07 4.110451e-11 1.651014e-08 4.156615e-08 1.56476e-08 1.522435e-15 1.57488e-08 1.014809e-29 2.470532e-14 8.698933e-09 4.96432e-13 ) ; Set FEATURES_1 entry 634 
( 1.546592e-07 4.365269e-18 2.604471e-15 1.68422e-05 4.135862e-09 1.279426e-07 3.376048e-11 4.064349e-08 2.958259e-08 8.793719e-09 1.221671e-15 1.310252e-08 3.350257e-31 6.480592e-21 4.516618e-09 3.153648e-12 ) ; Set FEATURES_1 entry 635 
( 8.641545e-08 1.195901e-18 5.629254e-17 1.730782e-05 2.247006e-09 5.623574e-08 2.165791e-11 2.265464e-08 1.91869e-08 2.95528e-09 1.872247e-14 8.39329e-09 1.094251e-34 5.112107e-27 1.940108e-09 2.061951e-12 ) ; Set FEATURES_1 entry 636 
( 4.001476e-08 1.310685e-18 6.011468e-20 3.418507e-05 6.077095e-07 7.256584e-08 3.522075e-11 6.481406e-09 1.814335e-08 3.83841e-09 4.928786e-13 7.073603e-09 2.167858e-35 1.21783e-22 2.447387e-09 3.960224e-12 ) ; Set FEATURES_1 entry 637 
( 1.873953e-08 5.12576e-19 5.171711e-24 1.768351e-05 5.078177e-05 8.056109e-08 7.307173e-11 2.930355e-09 2.041152e-08 9.44599e-09 8.341342e-12 7.92386e-09 8.87496e-34 2.792917e-14 5.207019e-09 3.666668e-12 ) ; Set FEATURES_1 entry 638 
( 1.437111e-08 7.207932e-19 1.959473e-25 1.842291e-05 0.000170121 5.962124e-08 1.119042e-10 1.421399e-09 1.823621e-08 1.016082e-08 1.006106e-11 7.663401e-09 2.117744e-31 3.617856e-12 6.450403e-09 7.256826e-12 ) ; Set FEATURES_1 entry 639 
( 1.590151e-08 3.675189e-19 2.074206e-24 5.779722e-05 0.0001686752 7.390962e-08 9.914916e-11 2.185789e-09 2.383815e-08 1.758115e-08 1.069291e-11 9.438621e-09 2.156603e-32 8.666761e-13 7.022203e-09 4.492814e-12 ) ; Set FEATURES_1 entry 640 
( 3.537246e-08 9.255637e-19 3.165508e-21 0.0001937156 8.291417e-05 1.69632e-07 6.469983e-11 9.046571e-09 3.340057e-08 2.879807e-08 2.857232e-12 1.270391e-08 1.213704e-32 4.484539e-14 8.404652e-09 2.686635e-12 ) ; Set FEATURES_1 entry 641 
( 4.560075e-08 3.312304e-19 1.634045e-18 0.0002001481 1.778447e-05 1.706226e-07 2.881491e-11 2.012199e-08 3.944231e-08 4.243816e-08 3.674261e-14 1.444127e-08 1.138518e-32 1.757054e-14 1.027266e-08 7.615307e-13 ) ; Set FEATURES_1 entry 642 
( 1.854261e-08 2.600788e-19 3.238231e-18 0.0002333629 4.395857e-06 2.678418e-07 3.328896e-11 1.21475e-08 2.455004e-08 1.17364e-08 3.390187e-14 1.163135e-08 3.871949e-30 3.040059e-15 6.768901e-09 2.204425e-13 ) ; Set FEATURES_1 entry 643 
( 2.105833e-08 7.160172e-19 5.958751e-17 0.0001027076 1.028736e-06 3.215063e-07 3.621442e-11 1.197783e-08 2.064027e-08 6.919718e-09 5.10104e-16 1.070756e-08 1.937709e-27 2.293813e-14 6.969983e-09 2.520289e-13 ) ; Set FEATURES_1 entry 644 
( 2.403885e-08 1.823484e-18 1.60998e-16 1.39158e-05 5.841708e-07 3.860775e-07 5.927766e-11 9.36562e-09 2.406352e-08 6.878237e-09 4.097947e-17 1.215635e-08 1.027543e-24 2.204674e-12 9.42472e-09 5.170637e-13 ) ; Set FEATURES_1 entry 645 
( 1.983364e-08 2.205298e-18 2.293163e-16 1.946155e-06 2.447264e-07 3.596103e-07 5.378053e-11 7.810243e-09 1.836996e-08 2.928818e-09 6.057582e-18 9.67159e-09 5.967248e-24 3.001332e-12 8.17031e-09 4.488815e-13 ) ; Set FEATURES_1 entry 646 
( 2.226231e-08 6.755278e-19 4.824265e-16 3.744255e-06 1.231534e-07 4.280918e-07 5.197966e-11 1.134096e-08 3.247227e-08 1.231538e-08 7.049115e-18 1.521023e-08 2.095061e-24 7.256825e-12 1.160301e-08 3.002346e-13 ) ; Set FEATURES_1 entry 647 
( 3.953731e-08 1.457035e-18 6.095815e-16 3.95952e-06 1.999817e-07 3.209844e-07 5.623178e-11 1.184538e-08 3.895128e-08 1.624977e-08 1.064712e-17 1.499256e-08 1.733282e-24 5.636801e-11 1.283068e-08 7.702259e-13 ) ; Set FEATURES_1 entry 648 
( 3.409828e-08 1.948342e-18 1.012079e-15 2.934858e-07 2.955173e-08 3.465151e-07 7.246469e-11 9.750551e-09 3.304307e-08 7.194436e-09 1.559081e-17 1.362404e-08 5.421437e-24 4.789191e-11 1.059123e-08 8.739253e-13 ) ; Set FEATURES_1 entry 649 
( 4.418008e-08 3.137927e-19 3.350419e-15 1.976773e-07 2.901906e-09 2.37548e-07 5.374648e-11 1.204724e-08 3.987325e-08 1.134776e-08 1.327781e-16 1.545381e-08 7.816766e-27 1.014722e-12 9.310856e-09 6.970357e-13 ) ; Set FEATURES_1 entry 650 
( 8.808216e-08 2.149794e-19 7.467534e-16 6.728197e-08 8.706385e-12 5.01708e-08 3.189242e-11 1.309428e-08 2.788591e-08 3.397141e-09 1.608543e-16 1.117172e-08 5.339756e-32 1.629642e-21 3.303023e-09 1.401076e-12 ) ; Set FEATURES_1 entry 651 
( 8.278301e-08 1.362689e-19 1.339097e-19 1.286948e-07 2.984793e-13 6.271484e-09 1.407127e-11 1.572882e-08 2.095324e-08 3.424972e-09 1.958213e-15 8.063612e-09 4.306098e-40 2.656694e-38 1.040827e-09 2.845231e-12 ) ; Set FEATURES_1 entry 652 
( 3.719273e-08 1.382571e-19 2.936523e-22 1.470859e-06 5.1832e-10 8.411751e-09 1.536287e-11 7.583637e-09 1.844524e-08 4.44461e-09 6.277359e-15 6.336106e-09 4.736759e-44 6.991035e-39 9.225185e-10 6.264394e-12 ) ; Set FEATURES_1 entry 653 
( 9.742199e-09 1.23463e-19 4.639917e-25 1.861772e-07 2.177853e-07 1.830584e-08 3.654483e-11 2.489562e-09 1.800091e-08 9.337814e-09 1.053652e-13 6.72841e-09 1.695327e-42 1.531942e-27 2.00158e-09 8.533707e-12 ) ; Set FEATURES_1 entry 654 
( 3.420266e-09 1.046009e-20 6.983744e-30 9.025933e-08 1.692686e-05 1.034994e-08 8.135601e-11 5.963433e-10 1.693999e-08 1.300861e-08 1.995533e-12 6.797982e-09 4.064416e-39 5.938403e-15 4.722569e-09 4.305222e-12 ) ; Set FEATURES_1 entry 655 
( 4.575078e-09 8.887384e-21 1.260418e-30 3.46997e-07 0.0001321931 1.270725e-08 5.561768e-11 1.213688e-09 2.021443e-08 2.115239e-08 9.22047e-12 7.32005e-09 4.020481e-37 3.001405e-12 6.66731e-09 1.283073e-12 ) ; Set FEATURES_1 entry 656 
( 4.210138e-09 7.714324e-21 2.341019e-29 7.696057e-08 9.816224e-05 6.260026e-09 3.250143e-11 1.844139e-09 2.054346e-08 2.115125e-08 1.217385e-13 5.945895e-09 9.268832e-39 4.413375e-13 6.344092e-09 1.531981e-12 ) ; Set FEATURES_1 entry 657 
( 2.427128e-09 4.224501e-22 1.659092e-29 2.264961e-07 7.202643e-05 6.026346e-09 2.111763e-11 1.667617e-09 2.145719e-08 1.564952e-08 1.754413e-13 5.847166e-09 2.397523e-42 2.952703e-15 5.818806e-09 3.527628e-13 ) ; Set FEATURES_1 entry 658 
( 1.436897e-09 4.322256e-23 4.054975e-29 3.616935e-07 6.436727e-05 7.190719e-09 2.315176e-11 1.165244e-09 2.538957e-08 1.730081e-08 7.237801e-13 7.223225e-09 2.540059e-44 4.217933e-17 5.049479e-09 1.418368e-13 ) ; Set FEATURES_1 entry 659 
( 1.1013e-09 1.721841e-23 1.208899e-30 1.733817e-07 0.0001309447 3.91835e-09 6.982229e-12 2.202746e-09 2.106489e-08 1.398825e-08 7.518713e-13 5.072707e-09 3.466411e-43 4.163567e-14 7.44631e-09 3.068219e-14 ) ; Set FEATURES_1 entry 660 
( 1.030217e-22 1.706352e-58 3.560913e-50 2.0326e-36 5.41958e-11 7.038124e-26 4.583506e-28 1.560084e-21 2.98847e-17 3.030852e-25 3.329649e-63 5.058346e-19 2.570093e-73 4.060486e-17 9.298226e-13 4.046371e-35 ) ; Set FEATURES_1 entry 661 
( 1.457451e-09 2.905416e-21 1.061465e-32 1.835721e-07 0.0002014182 3.381632e-09 4.094538e-12 1.951697e-09 1.771732e-08 1.666636e-08 2.147135e-13 5.170111e-09 1.434856e-33 3.199639e-11 8.602375e-09 7.955962e-14 ) ; Set FEATURES_1 entry 662 
( 3.579425e-09 3.475787e-20 1.931519e-30 5.794273e-06 0.0003637685 4.800562e-08 2.067887e-11 3.245428e-09 2.685177e-08 4.297784e-08 1.637317e-12 1.117243e-08 6.015277e-31 5.993974e-11 1.182395e-08 2.049326e-13 ) ; Set FEATURES_1 entry 663 
( 8.595486e-09 8.010882e-19 9.486712e-30 2.23255e-06 0.0001692586 5.06186e-08 1.836959e-11 5.280244e-09 2.086624e-08 4.527558e-08 1.127018e-12 9.62138e-09 1.07167e-29 1.673347e-10 1.313698e-08 1.783389e-12 ) ; Set FEATURES_1 entry 664 
( 1.360932e-08 3.081758e-18 1.29529e-29 6.138612e-06 9.876971e-05 2.659046e-08 4.255375e-11 4.518222e-09 2.650641e-08 5.057148e-08 1.299642e-12 1.064497e-08 3.483876e-28 2.208311e-10 1.385983e-08 1.032103e-11 ) ; Set FEATURES_1 entry 665 
( 2.183826e-09 7.425574e-20 5.784901e-33 1.848375e-08 4.830357e-06 7.661096e-09 1.396675e-10 4.199057e-10 3.188467e-08 2.029276e-08 1.363536e-11 1.573411e-08 4.638098e-30 2.719306e-10 1.276746e-08 1.088864e-11 ) ; Set FEATURES_1 entry 666 
( 8.813559e-10 2.042588e-21 3.509567e-32 1.531041e-07 2.768299e-05 1.383323e-08 8.316588e-11 3.083027e-10 4.237484e-08 2.909819e-08 8.101444e-11 1.885909e-08 3.579017e-32 1.864305e-10 1.352175e-08 4.258223e-13 ) ; Set FEATURES_1 entry 667 
( 7.072592e-10 4.268759e-22 8.614279e-32 2.584182e-07 1.248459e-05 1.68393e-08 4.04125e-11 4.130078e-10 4.406927e-08 3.713687e-08 2.941425e-11 1.828768e-08 5.434226e-34 1.275063e-10 1.461552e-08 1.033462e-13 ) ; Set FEATURES_1 entry 668 
( 1.927097e-09 1.499873e-20 4.771623e-31 2.564847e-06 2.199428e-05 6.432623e-08 3.039186e-11 1.399176e-09 3.603414e-08 3.016282e-08 1.344718e-12 1.812741e-08 1.789615e-31 3.530952e-10 1.568462e-08 3.344903e-13 ) ; Set FEATURES_1 entry 669 
( 2.448374e-09 3.73829e-20 2.280062e-31 4.755074e-05 0.0003256897 7.818344e-08 3.404873e-11 1.987252e-09 2.844976e-08 3.119046e-08 4.822626e-12 1.462409e-08 1.950087e-30 1.779999e-10 1.293881e-08 3.408375e-13 ) ; Set FEATURES_1 entry 670 
( 1.939513e-09 6.218555e-20 3.47349e-33 7.947153e-06 8.17351e-05 5.282962e-08 4.450449e-11 6.326578e-10 1.52516e-08 1.4134e-08 2.062788e-12 1.070367e-08 9.977005e-29 1.309168e-10 1.138985e-08 1.738363e-12 ) ; Set FEATURES_1 entry 671 
( 2.071639e-09 7.977883e-20 7.577596e-33 2.268018e-06 2.344324e-05 4.392349e-08 1.744757e-11 9.072363e-10 1.424016e-08 2.193961e-08 2.466971e-13 1.058424e-08 5.375467e-29 1.048051e-10 1.351065e-08 2.207626e-12 ) ; Set FEATURES_1 entry 672 
( 3.93356e-09 7.514531e-20 4.629971e-33 1.548069e-06 0.0001210876 2.050285e-08 1.449527e-11 2.296821e-09 1.809318e-08 3.645063e-08 2.401254e-12 8.584842e-09 2.622022e-31 9.087907e-11 1.183608e-08 1.038212e-12 ) ; Set FEATURES_1 entry 673 
( 4.609209e-09 2.497112e-19 3.437259e-31 1.900958e-06 7.454196e-05 5.552436e-08 3.105222e-11 1.409694e-09 1.420998e-08 3.127341e-08 1.140781e-12 8.566921e-09 5.589124e-29 6.822401e-11 1.222652e-08 1.968794e-12 ) ; Set FEATURES_1 entry 674 
( 7.270099e-09 8.256204e-19 2.052703e-32 1.482674e-06 0.0001001906 4.543929e-08 3.763999e-11 2.159734e-09 1.562505e-08 3.064998e-08 8.387482e-12 8.709683e-09 9.269169e-30 1.857099e-10 1.128986e-08 5.330384e-12 ) ; Set FEATURES_1 entry 675 
( 3.259758e-09 1.165988e-19 2.941577e-32 3.676047e-06 0.000152267 3.966297e-08 6.668311e-11 8.607099e-10 1.801999e-08 2.200503e-08 2.935255e-11 1.034276e-08 2.49412e-30 1.769804e-10 1.116027e-08 3.704132e-12 ) ; Set FEATURES_1 entry 676 
( 2.512448e-09 6.031784e-20 3.84882e-32 8.51347e-06 0.000158088 4.498375e-08 6.33881e-11 6.207133e-10 1.657407e-08 1.721308e-08 1.132776e-11 1.010309e-08 9.581392e-30 1.744463e-10 1.120899e-08 2.282712e-12 ) ; Set FEATURES_1 entry 677 
( 9.407197e-10 8.779132e-21 5.434933e-33 4.114846e-07 5.184e-06 2.188847e-08 4.678174e-11 2.593243e-10 1.354479e-08 1.593876e-08 1.418823e-12 1.056884e-08 1.248246e-28 7.983205e-11 1.284247e-08 2.939328e-12 ) ; Set FEATURES_1 entry 678 
( 3.181117e-09 5.237426e-20 3.389191e-30 3.013703e-05 0.0002231215 6.28123e-08 1.874919e-11 3.192588e-09 3.493723e-08 4.977763e-08 2.467751e-12 1.681913e-08 1.025587e-30 1.976466e-10 1.668994e-08 4.4915e-13 ) ; Set FEATURES_1 entry 679 
( 3.423856e-09 1.851271e-19 6.300758e-30 3.129823e-06 0.0001379681 9.577441e-08 1.458792e-11 3.606862e-09 2.578279e-08 3.33827e-08 1.871591e-13 1.474439e-08 1.687618e-29 1.410862e-10 1.521215e-08 5.950148e-13 ) ; Set FEATURES_1 entry 680 
( 6.024613e-09 2.275909e-18 7.044206e-30 0.0001054017 9.531621e-05 2.095822e-07 2.134252e-11 3.142589e-09 1.817412e-08 1.164271e-08 1.807106e-16 1.332596e-08 5.676943e-26 1.604416e-10 1.300749e-08 1.647648e-12 ) ; Set FEATURES_1 entry 681 
( 1.185837e-08 1.935847e-17 1.569647e-28 0.0001192358 4.835712e-05 2.732713e-07 1.266582e-11 5.521566e-09 1.476273e-08 8.221022e-09 1.296779e-19 1.162799e-08 4.373559e-24 4.407299e-11 1.167315e-08 2.253768e-12 ) ; Set FEATURES_1 entry 682 
( 9.740327e-09 5.833759e-18 1.860158e-29 2.786942e-05 4.302447e-05 2.058376e-07 2.021378e-11 4.74823e-09 1.53275e-08 2.067382e-08 9.138793e-16 1.068544e-08 1.3579e-25 7.991513e-11 1.26512e-08 1.451213e-12 ) ; Set FEATURES_1 entry 683 
( 1.018362e-08 5.231383e-18 3.528417e-29 1.995369e-05 0.0001511224 2.065471e-07 3.256283e-11 6.221491e-09 1.816967e-08 2.349722e-08 1.753827e-13 1.04011e-08 2.684262e-27 2.666419e-10 1.056898e-08 1.275997e-12 ) ; Set FEATURES_1 entry 684 
( 4.248142e-09 1.834831e-20 8.451475e-30 2.044707e-07 0.0002016727 2.107587e-08 8.002516e-12 5.753599e-09 2.197042e-08 3.295676e-08 1.013319e-12 7.462335e-09 1.341605e-33 6.697933e-11 1.076172e-08 1.372577e-13 ) ; Set FEATURES_1 entry 685 
( 7.762148e-10 3.178002e-22 1.237792e-34 7.607893e-08 0.0001470192 3.293046e-09 2.708365e-12 1.206014e-09 1.52667e-08 2.621125e-08 6.960236e-13 5.409623e-09 3.51682e-36 3.344162e-11 9.833072e-09 4.299728e-14 ) ; Set FEATURES_1 entry 686 
( 4.025515e-09 1.393887e-19 3.686697e-32 2.902069e-06 0.0001280666 3.341923e-08 5.459437e-11 1.126204e-09 2.076376e-08 2.74724e-08 9.480495e-12 1.088999e-08 2.42925e-30 1.969058e-10 1.231097e-08 3.584672e-12 ) ; Set FEATURES_1 entry 687 
( 2.172319e-09 3.989385e-20 1.777451e-31 1.921948e-06 8.33347e-05 4.720629e-08 3.184571e-11 7.890255e-10 1.932256e-08 1.923758e-08 3.006144e-13 1.111433e-08 7.503205e-30 1.979138e-10 1.334985e-08 1.000322e-12 ) ; Set FEATURES_1 entry 688 
( 3.581394e-09 6.232958e-20 1.290865e-30 6.982717e-06 0.000106478 6.943774e-08 2.524951e-11 1.935381e-09 2.523312e-08 3.420626e-08 4.669948e-13 1.300785e-08 2.384273e-30 2.53581e-10 1.483693e-08 6.484886e-13 ) ; Set FEATURES_1 entry 689 
( 2.881596e-09 4.699812e-20 5.729947e-30 2.508928e-05 0.0002484901 9.5356e-08 2.414069e-11 2.190063e-09 2.595302e-08 4.262234e-08 1.553402e-12 1.43426e-08 2.195753e-30 1.407369e-10 1.534516e-08 4.312209e-13 ) ; Set FEATURES_1 entry 690 
( 1.507851e-09 1.763183e-20 2.273687e-32 6.393745e-06 0.0002568385 5.248028e-08 3.168111e-11 1.206885e-09 2.522492e-08 2.841771e-08 1.371009e-11 1.389516e-08 6.190829e-31 1.047782e-10 1.238768e-08 3.687682e-13 ) ; Set FEATURES_1 entry 691 
( 3.271573e-09 3.037957e-19 8.042517e-31 5.310659e-05 0.0002015861 1.308877e-07 4.118395e-11 2.161165e-09 2.359279e-08 1.853206e-08 7.526736e-13 1.438219e-08 3.583998e-28 2.104531e-10 1.221995e-08 8.905641e-13 ) ; Set FEATURES_1 entry 692 
( 2.259009e-09 9.671497e-20 6.105608e-30 2.577281e-05 0.0001335356 1.261599e-07 2.855277e-11 1.467164e-09 2.004947e-08 2.022406e-08 4.199371e-14 1.315398e-08 1.826327e-27 6.709944e-11 1.37363e-08 4.056639e-13 ) ; Set FEATURES_1 entry 693 
( 3.807565e-09 1.925143e-19 2.887694e-27 6.602473e-05 0.000209537 1.689139e-07 3.366788e-11 2.130608e-09 1.974571e-08 2.337109e-08 3.350825e-14 1.157151e-08 4.233758e-27 7.317677e-11 1.402996e-08 3.922697e-13 ) ; Set FEATURES_1 entry 694 
( 2.453483e-09 1.067919e-20 3.266759e-27 2.312148e-05 7.301494e-05 5.591387e-08 1.238076e-11 3.888304e-09 4.65508e-08 6.373418e-08 3.1281e-13 1.790181e-08 2.717432e-30 3.021894e-11 1.770982e-08 4.751272e-14 ) ; Set FEATURES_1 entry 695 
( 6.659431e-09 2.916112e-19 7.925479e-25 2.976093e-05 5.915454e-05 1.664973e-07 9.069948e-11 4.838411e-09 6.081755e-08 6.879484e-08 5.300617e-11 2.286407e-08 4.55905e-28 9.014693e-11 1.521277e-08 6.372652e-13 ) ; Set FEATURES_1 entry 696 
( 6.365152e-09 4.110215e-21 9.426907e-22 5.469724e-06 6.035781e-06 4.656958e-08 7.233897e-11 1.508288e-09 5.685335e-08 4.188234e-08 5.410997e-12 1.643319e-08 3.454803e-34 6.605878e-14 9.07917e-09 5.544121e-13 ) ; Set FEATURES_1 entry 697 
( 3.440509e-08 4.061613e-18 9.394058e-18 2.138536e-06 1.087347e-06 4.471446e-07 1.537768e-10 1.498789e-08 7.395649e-08 7.051921e-08 1.158484e-10 2.586529e-08 5.956916e-28 8.369135e-14 1.148653e-08 6.067363e-12 ) ; Set FEATURES_1 entry 698 
( 1.008941e-07 3.361284e-16 4.234828e-16 1.338803e-05 1.66963e-06 1.324042e-06 1.691359e-10 7.05436e-08 8.091225e-08 1.113783e-07 8.361361e-13 3.425327e-08 7.935246e-24 3.717234e-12 1.892596e-08 1.307647e-11 ) ; Set FEATURES_1 entry 699 
( 7.517963e-08 1.584675e-16 6.076047e-17 5.988924e-05 1.325997e-06 9.526837e-07 3.905266e-11 6.641416e-08 4.361636e-08 8.543765e-08 2.451578e-18 2.573466e-08 3.882412e-22 1.861e-11 2.249855e-08 2.313492e-12 ) ; Set FEATURES_1 entry 700 
( 9.073191e-14 2.472052e-26 5.311678e-27 5.651195e-18 2.766297e-17 2.375396e-13 5.777306e-20 5.131558e-12 1.294429e-12 4.083691e-11 5.062311e-35 1.474971e-12 1.100005e-30 2.876089e-17 8.500554e-11 4.308948e-21 ) ; Set FEATURES_1 entry 701 
( 1.183971e-20 1.865608e-33 4.677462e-40 4.489716e-43 5.250237e-31 1.013247e-19 2.359483e-30 1.781858e-17 2.780925e-19 2.163481e-17 4.178311e-59 9.600034e-18 2.188123e-29 1.87723e-29 4.334041e-15 1.461746e-29 ) ; Set FEATURES_1 entry 702 
( 3.078986e-16 3.156409e-32 1.722768e-42 1.312125e-86 1.48634e-22 2.175251e-14 5.780586e-18 1.532988e-18 1.164665e-10 5.348754e-10 1.122255e-27 1.404924e-10 1.841343e-34 1.441612e-14 9.679878e-10 2.615964e-23 ) ; Set FEATURES_1 entry 703 
( 1.281372e-29 4.281953e-52 1.672309e-67 2.896926e-242 2.766665e-44 1.087904e-17 3.780763e-15 2.479987e-35 1.441895e-09 2.158924e-08 3.826561e-09 2.606102e-09 8.247304e-51 3.403116e-14 8.724895e-09 4.001922e-32 ) ; Set FEATURES_1 entry 704 
( 1.727033e-48 4.877044e-87 1.417176e-113 8.047288e-310 1.88091e-70 2.676839e-28 1.742772e-19 2.90333e-63 1.978136e-12 1.620492e-09 1.37563e-06 4.348025e-11 2.580006e-78 1.713443e-25 5.233559e-10 1.189314e-51 ) ; Set FEATURES_1 entry 705 
( 1.375129e-50 1.091222e-97 2.728866e-119 2.362263e-191 1.117086e-62 6.891821e-30 1.206746e-19 6.847697e-65 1.628526e-12 2.504676e-10 2.715408e-07 3.319942e-11 1.040836e-87 1.138785e-31 1.925856e-10 1.230166e-55 ) ; Set FEATURES_1 entry 706 
( 1.543753e-34 5.874558e-65 3.71972e-83 8.689759e-154 6.556624e-41 4.461162e-20 2.157544e-15 1.878173e-39 1.23952e-09 2.615222e-09 2.197299e-05 1.970776e-09 3.932187e-64 9.531684e-21 2.589649e-09 8.366649e-39 ) ; Set FEATURES_1 entry 707 
( 6.72624e-29 1.860748e-54 2.140172e-71 6.674655e-134 3.738508e-51 3.823703e-17 5.693522e-13 3.420318e-32 9.061318e-10 6.931434e-10 3.36389e-05 1.79652e-09 8.173676e-48 3.135306e-21 8.056262e-10 1.185335e-33 ) ; Set FEATURES_1 entry 708 
( 4.087093e-23 1.010335e-39 1.623302e-69 3.771749e-225 8.100419e-100 2.736515e-14 1.855866e-10 9.78834e-22 2.188179e-10 1.411561e-11 4.60036e-06 4.910524e-10 5.687741e-32 2.912018e-23 9.187823e-11 3.996076e-30 ) ; Set FEATURES_1 entry 709 
( 5.306733e-20 1.567354e-36 9.780766e-74 1.237759e-242 2.119447e-139 4.269126e-14 5.256272e-10 6.332385e-18 3.319587e-11 1.720136e-13 1.031616e-07 1.094843e-10 2.749926e-27 3.737248e-24 1.675738e-11 8.055634e-30 ) ; Set FEATURES_1 entry 710 
( 2.051457e-21 5.983726e-43 1.203254e-84 2.497733e-300 2.288989e-176 1.702785e-16 1.408373e-09 7.963772e-19 3.704075e-12 1.997948e-15 5.256078e-09 4.001569e-11 2.655829e-26 1.023703e-24 2.926881e-12 3.076109e-33 ) ; Set FEATURES_1 entry 711 
( 2.930724e-24 1.837564e-33 1.295553e-76 0 7.142412e-165 5.406661e-15 6.370136e-09 1.655882e-15 1.950967e-11 2.020216e-13 5.184611e-07 1.205018e-10 5.42634e-22 6.020638e-27 6.235713e-12 7.124856e-31 ) ; Set FEATURES_1 entry 712 
( 1.947523e-27 3.049104e-17 4.979748e-54 0 3.841476e-88 6.42007e-14 2.035991e-08 5.467005e-14 2.138541e-09 4.683803e-10 4.106164e-12 2.204486e-09 3.092546e-16 6.656799e-29 4.340592e-10 3.427991e-19 ) ; Set FEATURES_1 entry 713 
( 2.941946e-27 1.378318e-12 7.930928e-62 0 7.537334e-86 1.031663e-16 2.85794e-08 3.542604e-14 5.62672e-09 2.514014e-13 1.580984e-23 3.574756e-09 1.587797e-20 1.746565e-31 1.480428e-09 6.39803e-14 ) ; Set FEATURES_1 entry 714 
( 1.313801e-33 5.437716e-16 8.485393e-83 0 3.216954e-110 9.500703e-22 7.961896e-09 6.225993e-17 8.532747e-10 2.178024e-16 1.195298e-26 6.473886e-10 6.183666e-28 2.169697e-39 5.162986e-10 1.115732e-15 ) ; Set FEATURES_1 entry 715 
( 1.001126e-38 7.456845e-19 6.821406e-95 0 9.385122e-122 8.330703e-25 1.13469e-08 4.839984e-17 1.658087e-09 8.74347e-16 2.278407e-25 6.252577e-10 2.084841e-30 1.3801e-41 4.785792e-10 3.477783e-17 ) ; Set FEATURES_1 entry 716 
( 6.624087e-34 9.267146e-20 1.150586e-85 0 1.169242e-105 9.427331e-23 1.639806e-08 8.359518e-15 3.725066e-09 1.715868e-14 7.480792e-24 1.222953e-09 1.089487e-29 2.252879e-31 9.279901e-10 7.077023e-16 ) ; Set FEATURES_1 entry 717 
( 4.335035e-77 1.997819e-49 1.304912e-206 0 2.524249e-267 5.931292e-52 2.654183e-09 2.517196e-27 3.6138e-13 3.53925e-28 1.110325e-42 6.452126e-13 6.976374e-73 5.563418e-69 3.827533e-13 2.316707e-33 ) ; Set FEATURES_1 entry 718 
( 2.544609e-104 1.121394e-66 3.913611e-279 0 0 4.558098e-71 2.794126e-09 8.773269e-36 1.313085e-14 1.623647e-35 1.933202e-60 3.489113e-14 1.545078e-95 1.272853e-90 1.95186e-14 4.680793e-43 ) ; Set FEATURES_1 entry 719 
( 1.373781e-130 1.301324e-79 7.470272e-314 0 0 2.435312e-82 2.881986e-09 1.30977e-38 1.121246e-15 1.554055e-36 3.394759e-64 4.085254e-15 4.031684e-112 4.6161e-98 1.46505e-15 1.260636e-52 ) ; Set FEATURES_1 entry 720 
( 4.134076e-145 7.591727e-81 1.039706e-315 0 0 5.162871e-88 2.204492e-09 4.373455e-39 3.3021e-15 1.412818e-31 3.867597e-67 5.650053e-15 7.286558e-109 4.045091e-92 1.52252e-15 1.82235e-59 ) ; Set FEATURES_1 entry 721 
( 2.839798e-95 3.424782e-44 1.158237e-178 0 2.566857e-246 3.769262e-52 2.12182e-08 1.795645e-23 2.37171e-11 3.507265e-17 3.480461e-45 1.139422e-11 1.349836e-62 3.943478e-51 3.746923e-12 4.250615e-41 ) ; Set FEATURES_1 entry 722 
( 4.328641e-81 1.055222e-40 1.239051e-163 0 2.462073e-213 3.619815e-45 8.990004e-09 1.279461e-22 2.841899e-11 3.277287e-18 8.594854e-36 1.215072e-11 1.979024e-57 2.291746e-51 5.703288e-12 5.460502e-35 ) ; Set FEATURES_1 entry 723 
( 2.326995e-52 1.630231e-26 1.4565e-115 0 3.710546e-159 2.462488e-31 1.413392e-08 1.195853e-18 7.466423e-10 9.647674e-17 3.126794e-33 3.105177e-10 5.184345e-39 2.229106e-39 2.123135e-10 1.411517e-21 ) ; Set FEATURES_1 entry 724 
( 9.470971e-43 6.676352e-22 6.405302e-94 0 1.249173e-132 1.06305e-25 1.09546e-08 3.33195e-17 6.570735e-10 2.506404e-17 6.399267e-32 5.974459e-10 1.02929e-33 4.005482e-32 3.599324e-10 2.610135e-18 ) ; Set FEATURES_1 entry 725 
( 5.202159e-35 1.07629e-14 1.452131e-64 0 2.701236e-91 1.341869e-19 1.436779e-08 2.469153e-14 6.637339e-09 3.541205e-13 6.104842e-30 3.24252e-09 4.175088e-22 1.509765e-22 2.480712e-09 2.007146e-15 ) ; Set FEATURES_1 entry 726 
( 7.84931e-17 9.980701e-10 2.725619e-19 5.032404e-319 1.004415e-36 1.887025e-09 3.06424e-09 7.187622e-09 6.555779e-09 2.081493e-09 2.034828e-26 6.318202e-09 2.506979e-08 4.731049e-12 2.904633e-09 4.879336e-11 ) ; Set FEATURES_1 entry 727 
( 2.22969e-13 3.08017e-08 5.994544e-19 2.72775e-182 2.77066e-31 7.335373e-08 2.635697e-09 4.390031e-09 4.216141e-08 3.608492e-08 2.958353e-19 1.721915e-08 7.7155e-09 9.555834e-09 1.217792e-08 8.89495e-10 ) ; Set FEATURES_1 entry 728 
( 5.774875e-14 9.204382e-13 3.345226e-15 3.429238e-73 2.521825e-23 9.755287e-10 3.619315e-13 1.725097e-09 7.982357e-11 7.865213e-10 1.707352e-29 5.605978e-11 5.642162e-10 2.816518e-12 3.96324e-10 6.707143e-14 ) ; Set FEATURES_1 entry 729 
( 1.221573e-07 6.246896e-08 9.605472e-10 2.792319e-13 3.726144e-09 5.596724e-07 3.752728e-10 3.190432e-08 5.628188e-08 2.080135e-08 2.480282e-17 1.633575e-08 4.715315e-09 1.940438e-07 1.471223e-08 5.205287e-07 ) ; Set FEATURES_1 entry 730 
( 1.815421e-09 3.059353e-08 8.638191e-14 7.051259e-60 4.143732e-22 6.177393e-07 5.815269e-10 2.737639e-09 3.504103e-08 1.957608e-08 8.181393e-17 1.486287e-08 5.827966e-09 8.909989e-08 1.23893e-08 3.932575e-08 ) ; Set FEATURES_1 entry 731 
( 6.655053e-13 2.412242e-10 1.265662e-16 7.689861e-160 4.260776e-42 1.236871e-07 1.979397e-09 2.824429e-09 3.624892e-08 1.602345e-08 7.263326e-16 2.03769e-08 2.301808e-08 3.041731e-09 1.268735e-08 3.031891e-10 ) ; Set FEATURES_1 entry 732 
( 8.970368e-15 3.765193e-18 3.486379e-19 3.326185e-211 2.492691e-67 8.003193e-10 1.118641e-09 4.940247e-11 4.537892e-09 5.416338e-10 1.809567e-17 6.226487e-09 6.140763e-10 5.206426e-10 4.722265e-09 7.008024e-14 ) ; Set FEATURES_1 entry 733 
( 8.926315e-17 1.902436e-23 3.686308e-23 1.803877e-257 2.795913e-84 9.739087e-12 3.564244e-10 9.945275e-13 7.422627e-10 5.014838e-11 4.506351e-20 1.631873e-09 1.546988e-11 4.233188e-11 1.877273e-09 9.238153e-17 ) ; Set FEATURES_1 entry 734 
( 3.188764e-19 3.696768e-24 1.016246e-23 8.069805e-208 7.458223e-82 4.539739e-14 7.883641e-11 1.103157e-11 2.403981e-10 1.473586e-10 8.235092e-23 8.880728e-10 1.351006e-16 1.857948e-17 3.02683e-10 6.625736e-18 ) ; Set FEATURES_1 entry 735 
( 2.33909e-12 9.425964e-14 1.0036e-10 4.55635e-89 5.734515e-43 1.186583e-09 1.256891e-10 4.46069e-10 9.505668e-09 2.723517e-09 1.98911e-22 9.655805e-09 5.147011e-11 4.989216e-12 7.640499e-09 7.019306e-10 ) ; Set FEATURES_1 entry 736 
( 1.419278e-10 3.762697e-10 4.263054e-05 3.943932e-48 1.906328e-29 1.222427e-07 5.059337e-11 1.046001e-09 7.842203e-09 7.853764e-09 2.209169e-25 5.847624e-09 9.010588e-07 1.359931e-09 5.511491e-09 2.27606e-08 ) ; Set FEATURES_1 entry 737 
( 1.686956e-10 2.211257e-10 5.74806e-09 3.256551e-52 1.444508e-27 1.145015e-07 9.137348e-11 4.06085e-09 4.155287e-08 5.415851e-09 8.252863e-19 2.866903e-08 4.393097e-09 9.230198e-09 1.243607e-08 5.683799e-08 ) ; Set FEATURES_1 entry 738 
( 2.902291e-10 4.00825e-12 1.204509e-09 6.885351e-58 3.138493e-25 1.890419e-08 2.783518e-11 1.385246e-09 2.34154e-08 1.804237e-10 8.17516e-21 1.32067e-08 1.165545e-09 9.447416e-09 9.426518e-09 1.647255e-08 ) ; Set FEATURES_1 entry 739 
( 8.297141e-10 1.25276e-11 7.177839e-11 6.251357e-50 4.943168e-21 4.218212e-08 7.230837e-11 3.149234e-09 3.783456e-08 2.598289e-10 4.178368e-19 1.771444e-08 1.438182e-09 1.276504e-10 9.608383e-09 2.170967e-08 ) ; Set FEATURES_1 entry 740 
( 2.028532e-09 1.161843e-09 8.00102e-11 1.586136e-29 4.748457e-15 2.406387e-07 1.137211e-09 2.476448e-08 7.695424e-08 1.473483e-09 1.526972e-17 3.587518e-08 5.402295e-09 2.029543e-08 1.673274e-08 8.377197e-08 ) ; Set FEATURES_1 entry 741 
( 1.228063e-07 1.016458e-06 8.295042e-09 2.147948e-18 1.641551e-12 1.376066e-06 2.915033e-10 2.809277e-08 6.564181e-08 3.90467e-09 2.073639e-18 2.301339e-08 9.540729e-08 7.195278e-07 1.347521e-08 6.323137e-07 ) ; Set FEATURES_1 entry 742 
( 4.016255e-08 1.139798e-07 6.614153e-11 5.164374e-20 2.899354e-11 1.791688e-07 4.454989e-11 1.342955e-09 2.25954e-08 2.164327e-10 1.059762e-19 8.476681e-09 2.198198e-09 2.669944e-07 8.314067e-09 2.428327e-07 ) ; Set FEATURES_1 entry 743 
( 4.377542e-08 1.109317e-07 8.487882e-11 3.723969e-22 1.389813e-11 1.695367e-07 4.723127e-11 1.41205e-09 2.108929e-08 2.114493e-10 1.026429e-19 8.051254e-09 2.849088e-09 2.48165e-07 7.955296e-09 2.754076e-07 ) ; Set FEATURES_1 entry 744 
( 8.642351e-08 8.050767e-08 6.335111e-12 8.501754e-22 4.283687e-12 1.595371e-07 5.892827e-11 2.675076e-09 2.486859e-08 2.638109e-10 1.407447e-18 9.138056e-09 1.03378e-09 2.057454e-07 7.492601e-09 3.099113e-07 ) ; Set FEATURES_1 entry 745 
( 1.827196e-07 6.314262e-08 2.116649e-12 3.1535e-18 5.02638e-10 2.828511e-07 8.474672e-11 4.371859e-09 3.647587e-08 1.596697e-09 3.541462e-16 1.148269e-08 1.00827e-09 1.779089e-07 8.259074e-09 8.151807e-07 ) ; Set FEATURES_1 entry 746 
( 1.841511e-07 1.633819e-07 3.866879e-13 5.044171e-15 2.135973e-09 3.91135e-07 8.673022e-11 5.430598e-09 4.447726e-08 2.098481e-09 5.504243e-16 1.307609e-08 2.635136e-09 2.6547e-07 8.292158e-09 9.232839e-07 ) ; Set FEATURES_1 entry 747 
( 1.031258e-07 1.179913e-07 1.900644e-12 1.660223e-14 2.609316e-09 4.060642e-07 3.01969e-11 1.68669e-09 2.265692e-08 7.634313e-10 7.6296e-17 7.907255e-09 2.8561e-09 1.957933e-07 6.108019e-09 4.37197e-07 ) ; Set FEATURES_1 entry 748 
( 9.461082e-08 3.915519e-07 5.152825e-10 2.689345e-13 1.598702e-09 1.337193e-06 1.062038e-10 2.641686e-09 2.366549e-08 1.960324e-09 1.099877e-18 1.000726e-08 2.145401e-08 1.910467e-07 1.0246e-08 3.863055e-07 ) ; Set FEATURES_1 entry 749 
( 2.532154e-07 1.526504e-06 4.441843e-10 2.647995e-11 7.98169e-11 5.627028e-06 4.778314e-10 2.187972e-08 4.385807e-08 1.44464e-08 1.872462e-17 2.017e-08 5.328265e-08 2.796639e-07 1.509362e-08 3.704261e-07 ) ; Set FEATURES_1 entry 750 
( 1.997672e-07 8.68899e-07 4.980936e-10 2.986969e-13 9.714411e-11 4.054021e-06 3.332367e-10 1.388775e-08 4.971611e-08 1.347344e-08 1.846781e-16 2.000088e-08 3.429225e-08 4.60713e-07 1.441446e-08 5.698049e-07 ) ; Set FEATURES_1 entry 751 
( 4.601926e-08 1.023241e-07 1.179615e-11 1.511092e-15 1.277261e-10 1.388846e-06 1.186856e-10 1.868274e-09 2.379419e-08 8.915752e-10 2.333553e-18 1.105966e-08 2.211926e-08 4.319706e-07 1.175337e-08 2.379423e-07 ) ; Set FEATURES_1 entry 752 
( 4.018344e-08 7.831702e-08 4.470647e-12 1.326959e-16 2.458894e-10 8.495456e-07 5.12308e-11 1.060654e-09 2.202452e-08 8.277211e-10 1.658728e-17 9.065043e-09 1.10239e-08 3.822396e-07 9.413624e-09 2.483311e-07 ) ; Set FEATURES_1 entry 753 
( 8.911152e-08 2.768888e-07 3.644455e-10 4.401932e-16 1.194254e-09 1.248236e-06 1.935641e-10 5.104593e-09 3.521103e-08 1.369138e-09 1.56148e-18 1.459742e-08 4.446413e-08 3.108315e-07 1.309606e-08 6.151626e-07 ) ; Set FEATURES_1 entry 754 
( 1.335448e-07 7.617975e-07 1.331695e-08 2.085243e-16 2.491365e-10 1.741798e-06 3.409709e-10 1.36609e-08 4.420847e-08 2.431606e-09 2.212231e-19 1.862153e-08 1.553552e-07 1.311351e-07 1.447311e-08 9.077759e-07 ) ; Set FEATURES_1 entry 755 
( 9.549879e-08 1.398925e-06 4.359169e-08 3.836647e-17 8.726203e-11 1.419723e-06 1.259575e-10 7.702837e-09 2.98824e-08 1.173432e-09 9.936309e-21 1.27149e-08 1.604401e-07 1.366343e-07 9.405642e-09 5.768171e-07 ) ; Set FEATURES_1 entry 756 
( 5.947973e-08 3.87738e-06 1.902525e-07 9.566614e-18 3.722184e-11 1.982251e-06 1.259733e-10 8.175894e-09 2.358441e-08 6.763171e-10 1.586278e-23 1.167653e-08 4.136294e-07 8.893361e-08 8.342126e-09 3.614982e-07 ) ; Set FEATURES_1 entry 757 
( 8.181166e-08 6.764196e-06 3.706426e-07 2.109592e-16 7.410088e-11 2.410918e-06 2.496239e-10 1.529273e-08 2.673738e-08 3.437408e-10 2.345933e-25 1.449924e-08 3.98812e-07 4.485713e-08 1.040283e-08 3.587025e-07 ) ; Set FEATURES_1 entry 758 
( 5.425924e-08 6.97567e-06 2.172173e-07 1.515729e-16 7.949966e-11 1.878919e-06 1.790085e-10 8.857609e-09 1.988563e-08 1.507518e-10 3.106186e-27 1.144388e-08 2.775728e-07 2.018703e-08 8.86135e-09 2.53405e-07 ) ; Set FEATURES_1 entry 759 
( 6.024058e-08 1.054095e-05 3.543064e-07 2.337506e-19 2.395225e-11 2.137292e-06 3.708723e-10 1.575005e-08 2.971958e-08 4.197568e-10 3.268402e-26 1.622988e-08 6.548515e-07 2.792598e-08 1.110681e-08 4.653356e-07 ) ; Set FEATURES_1 entry 760 
( 9.717833e-10 1.760194e-08 9.84474e-10 1.91218e-22 3.143644e-16 5.28582e-08 2.893402e-10 1.123527e-07 1.172824e-08 2.236482e-09 1.37127e-22 5.724011e-09 1.213024e-07 1.249948e-09 5.753939e-09 2.635184e-09 ) ; Set FEATURES_1 entry 761 
( 1.224867e-09 1.140234e-08 1.673823e-09 1.229478e-20 2.260196e-12 2.739035e-07 5.9888e-10 1.790841e-08 4.907478e-08 5.86739e-09 4.840376e-19 2.169113e-08 2.751316e-08 1.753651e-07 1.566595e-08 6.771731e-08 ) ; Set FEATURES_1 entry 762 
( 1.172759e-08 4.79997e-08 1.446447e-08 1.513555e-43 2.042131e-15 3.874377e-07 2.457809e-10 7.146699e-09 7.088216e-08 2.980724e-09 1.134936e-17 2.685705e-08 1.195138e-07 3.768841e-07 1.663557e-08 9.325534e-07 ) ; Set FEATURES_1 entry 763 
( 3.972356e-10 1.582769e-12 1.709653e-09 3.682588e-97 1.717244e-30 1.918478e-08 4.094703e-10 7.098852e-10 4.143229e-08 6.228449e-09 1.929882e-15 2.687562e-08 1.120624e-07 1.368897e-07 1.339983e-08 2.949129e-08 ) ; Set FEATURES_1 entry 764 
( 7.751833e-14 5.537828e-18 1.367401e-12 1.028583e-206 8.760962e-52 1.223225e-10 2.259351e-10 3.370636e-13 4.632609e-09 1.445205e-09 3.002639e-17 7.57946e-09 1.832309e-07 4.121593e-08 5.342697e-09 1.346447e-11 ) ; Set FEATURES_1 entry 765 
( 3.588615e-15 8.8554e-21 4.113267e-15 1.693236e-218 3.40586e-66 1.071858e-11 9.425086e-11 6.356314e-15 1.846599e-09 3.344793e-09 5.958932e-16 4.639404e-09 3.623385e-08 4.880823e-09 4.311991e-09 4.208146e-13 ) ; Set FEATURES_1 entry 766 
( 5.124806e-15 2.432333e-19 1.350794e-14 3.077566e-169 4.253704e-65 2.569323e-12 2.321965e-11 1.381301e-13 1.302078e-09 4.264566e-09 5.135465e-18 2.708446e-09 8.272574e-10 8.233128e-11 2.762248e-09 5.073172e-13 ) ; Set FEATURES_1 entry 767 
( 1.43513e-12 2.580262e-15 8.097679e-06 1.264998e-94 3.615825e-40 9.423882e-09 1.020758e-11 2.026348e-12 3.336286e-09 2.356982e-08 1.025177e-20 2.919149e-09 7.079476e-07 3.483913e-07 5.424098e-09 4.834151e-09 ) ; Set FEATURES_1 entry 768 
( 2.881486e-10 1.720834e-09 6.687068e-05 2.351942e-74 1.945014e-32 1.66609e-07 7.15893e-11 6.148488e-10 2.579028e-08 4.309838e-10 3.133414e-24 1.671779e-08 1.437114e-05 1.989569e-07 5.654757e-09 1.225556e-06 ) ; Set FEATURES_1 entry 769 
( 2.879978e-10 1.312359e-07 3.215657e-05 9.328202e-79 3.812096e-28 4.024851e-07 2.16905e-10 4.151144e-09 3.498437e-08 7.654777e-11 8.521516e-31 2.267693e-08 3.971471e-06 1.994567e-07 5.620245e-09 1.285257e-06 ) ; Set FEATURES_1 entry 770 
( 1.933222e-10 1.288341e-07 6.871733e-08 1.400556e-76 4.949697e-29 5.01138e-08 8.242404e-11 1.404084e-09 2.673095e-08 9.325833e-14 7.948828e-40 1.108358e-08 7.791081e-07 1.417848e-07 1.545608e-09 1.214873e-06 ) ; Set FEATURES_1 entry 771 
( 1.647095e-10 5.726007e-09 2.181048e-10 4.610763e-71 2.40241e-32 6.073931e-10 7.749645e-11 1.720175e-10 7.069444e-09 1.399364e-18 8.19596e-56 2.183779e-09 2.891622e-08 6.131876e-09 1.921731e-10 1.104171e-06 ) ; Set FEATURES_1 entry 772 
( 1.136036e-10 8.03479e-08 2.812344e-09 6.608102e-63 1.246416e-27 2.195381e-08 5.327351e-10 2.382772e-09 1.122314e-08 9.188126e-16 3.754906e-43 7.56075e-09 1.276527e-08 8.975735e-10 1.211112e-09 5.364187e-08 ) ; Set FEATURES_1 entry 773 
( 3.463652e-11 1.081175e-09 1.280262e-07 2.795443e-64 2.100658e-39 6.455443e-10 3.184831e-12 1.477283e-11 6.748461e-09 3.741253e-17 4.688233e-50 2.254146e-09 1.405741e-08 1.953174e-10 1.896763e-10 1.043973e-06 ) ; Set FEATURES_1 entry 774 
( 8.342438e-11 6.762894e-09 2.327685e-05 4.100045e-68 7.390882e-40 2.444107e-09 5.216269e-11 1.347871e-10 6.983261e-09 1.233385e-15 7.512045e-55 5.424147e-09 3.962669e-10 1.108343e-13 4.768781e-10 5.416995e-07 ) ; Set FEATURES_1 entry 775 
( 8.245192e-11 1.626009e-09 1.76559e-05 1.450395e-68 3.13797e-37 3.434555e-08 2.164821e-11 3.874584e-10 1.442366e-08 3.550843e-11 1.066863e-31 1.2079e-08 2.315602e-07 7.950587e-10 3.231435e-09 6.751845e-07 ) ; Set FEATURES_1 entry 776 
( 1.025923e-11 6.399871e-12 5.186454e-07 1.180194e-71 4.616544e-41 1.193037e-08 1.739915e-12 3.540033e-11 9.271732e-09 1.202144e-10 1.434889e-26 6.960944e-09 2.555449e-07 2.439755e-10 2.470634e-09 7.079474e-07 ) ; Set FEATURES_1 entry 777 
( 1.287246e-12 4.06314e-17 1.021145e-09 4.785003e-74 5.642051e-45 2.495856e-09 3.370521e-14 3.366029e-13 3.611851e-09 2.495217e-09 1.3106e-17 2.487716e-09 6.955844e-09 3.925944e-12 1.831094e-09 7.023489e-07 ) ; Set FEATURES_1 entry 778 
( 2.429763e-13 5.214084e-18 3.134477e-10 7.532906e-78 5.373839e-45 7.168008e-10 7.033659e-16 1.653547e-14 1.417265e-09 6.226175e-10 1.311404e-17 1.063549e-09 2.171408e-10 1.468705e-10 7.304301e-10 3.402968e-07 ) ; Set FEATURES_1 entry 779 
( 6.096387e-14 2.913602e-20 5.071412e-11 1.048826e-81 1.594326e-49 2.890237e-10 7.617296e-16 4.90037e-15 9.36668e-10 4.592083e-10 3.457367e-18 6.331097e-10 2.109258e-09 6.492003e-11 6.619881e-10 5.753996e-07 ) ; Set FEATURES_1 entry 780 
( 2.490619e-14 2.072925e-20 2.662567e-11 6.071087e-84 3.33261e-52 1.495357e-10 2.487139e-15 6.359502e-15 8.82632e-10 8.550393e-11 2.100482e-20 4.731034e-10 2.775457e-08 4.670049e-11 7.11802e-10 5.837931e-07 ) ; Set FEATURES_1 entry 781 
( 5.083284e-14 1.112969e-18 6.247796e-10 8.139306e-88 7.625525e-54 1.043725e-10 1.023048e-14 1.605077e-14 1.047974e-09 3.67234e-12 6.528588e-24 4.624671e-10 6.203355e-07 1.485097e-09 5.43056e-10 7.01178e-07 ) ; Set FEATURES_1 entry 782 
( 3.450403e-14 4.086695e-18 3.069616e-10 1.137219e-91 4.304473e-58 7.74747e-12 4.412044e-14 8.687801e-15 6.533266e-10 8.802328e-16 6.655096e-36 1.948567e-10 4.316675e-07 3.524616e-11 2.213797e-10 6.901929e-07 ) ; Set FEATURES_1 entry 783 
( 7.230572e-16 4.373654e-21 3.594789e-12 4.162143e-97 5.560117e-67 2.52715e-15 1.608455e-14 2.757824e-17 7.596904e-11 2.282381e-22 6.705432e-61 1.122972e-11 1.121148e-09 4.682425e-15 1.104346e-11 3.962279e-07 ) ; Set FEATURES_1 entry 784 
( 7.213965e-18 5.254146e-25 3.51144e-16 8.058983e-111 3.27301e-83 5.546696e-21 5.29233e-16 2.262893e-21 1.217497e-12 6.906698e-35 6.245316e-103 7.373266e-14 3.953213e-14 1.345404e-18 4.487069e-14 1.065435e-07 ) ; Set FEATURES_1 entry 785 
( 3.735943e-19 9.466925e-28 2.042723e-17 4.306784e-120 5.323035e-96 2.942398e-26 5.390485e-17 7.292028e-25 2.741437e-14 1.944511e-47 7.4207e-157 1.314542e-15 3.250667e-22 6.063997e-24 8.11868e-17 1.893581e-08 ) ; Set FEATURES_1 entry 786 
( 8.56814e-21 7.27015e-31 2.961675e-20 5.554258e-124 1.133865e-104 6.13902e-30 2.264522e-18 2.470529e-27 1.871841e-15 1.135401e-54 4.90692e-189 6.754793e-17 7.930156e-27 5.306437e-27 1.278027e-18 4.221046e-09 ) ; Set FEATURES_1 entry 787 
( 5.026768e-22 2.004963e-34 5.745939e-21 2.237249e-125 2.596419e-110 8.09825e-33 1.226828e-18 2.410805e-29 2.221617e-16 9.271831e-59 3.866545e-205 6.769445e-18 1.263143e-29 7.61501e-30 1.321176e-19 2.38473e-09 ) ; Set FEATURES_1 entry 788 
( 3.058048e-21 1.362515e-32 6.045079e-24 5.25379e-117 1.396752e-102 3.280575e-28 6.327275e-18 1.848759e-25 6.931467e-15 5.602781e-47 3.410689e-157 3.144546e-16 6.912073e-22 2.518515e-29 1.127872e-16 1.47339e-08 ) ; Set FEATURES_1 entry 789 
( 1.694299e-18 4.961729e-26 3.920413e-21 4.837898e-99 1.165683e-80 3.073739e-20 1.254055e-16 8.488873e-20 2.186988e-12 8.480804e-31 1.565862e-93 2.043849e-13 2.490467e-13 4.468636e-23 1.657559e-13 1.5332e-07 ) ; Set FEATURES_1 entry 790 
( 1.555967e-16 7.71131e-22 2.802136e-18 1.849566e-90 6.805455e-69 1.155551e-16 6.783912e-16 1.61671e-17 2.815237e-11 1.719464e-25 2.539291e-70 3.124225e-12 3.827224e-10 2.427179e-17 2.405499e-12 4.535758e-07 ) ; Set FEATURES_1 entry 791 
( 7.58455e-14 2.34826e-17 6.777535e-13 1.69634e-75 8.840309e-54 7.481492e-13 5.123588e-14 2.137516e-14 3.892652e-10 2.222673e-19 1.012892e-46 6.477607e-11 3.602934e-07 2.905941e-11 4.680599e-11 1.098234e-06 ) ; Set FEATURES_1 entry 792 
( 4.788664e-12 2.202929e-12 1.060771e-07 2.14964e-65 3.204782e-41 8.850049e-10 8.303668e-13 2.876276e-12 6.564268e-09 1.062855e-13 2.298236e-33 1.800146e-09 1.566312e-06 6.630866e-09 4.529109e-10 1.652319e-06 ) ; Set FEATURES_1 entry 793 
( 2.617259e-12 4.05093e-12 1.897917e-08 6.708923e-66 7.688005e-43 2.489798e-10 5.424522e-13 1.55111e-12 5.08747e-09 2.556806e-15 1.204157e-41 1.336368e-09 1.72858e-07 2.819868e-10 2.23644e-10 1.23413e-06 ) ; Set FEATURES_1 entry 794 
( 5.093681e-12 4.467611e-13 5.84675e-10 9.849166e-62 2.897147e-41 1.014094e-09 2.740357e-13 3.251601e-12 6.981713e-09 3.485438e-13 4.323463e-31 1.828275e-09 4.740239e-07 2.763497e-11 6.12547e-10 1.656362e-06 ) ; Set FEATURES_1 entry 795 
( 2.486144e-11 3.057034e-12 2.061941e-10 3.232095e-57 2.559459e-39 3.237668e-09 6.955187e-13 9.189747e-12 1.324862e-08 3.344397e-12 8.248998e-28 3.407378e-09 1.181123e-07 1.562669e-12 1.297824e-09 1.559377e-06 ) ; Set FEATURES_1 entry 796 
( 3.048617e-11 1.6661e-10 1.31365e-07 1.946761e-53 7.289571e-37 2.359121e-09 4.82254e-12 3.291863e-11 1.057361e-08 3.380381e-13 7.104894e-40 3.887657e-09 7.329532e-08 6.229758e-13 7.080582e-10 7.957505e-07 ) ; Set FEATURES_1 entry 797 
( 1.961741e-10 6.808603e-10 1.330931e-06 2.273359e-49 5.529015e-34 1.056393e-08 1.447967e-11 1.067224e-10 1.602477e-08 1.107674e-12 8.505773e-36 5.17003e-09 8.85417e-07 6.177128e-11 9.150735e-10 9.325006e-07 ) ; Set FEATURES_1 entry 798 
( 8.283239e-10 1.57387e-09 3.54306e-07 2.962407e-41 2.510954e-29 2.697527e-08 1.3628e-11 2.396222e-10 2.097012e-08 4.674126e-12 4.879728e-29 5.274134e-09 7.271736e-06 4.913221e-09 1.018326e-09 1.406219e-06 ) ; Set FEATURES_1 entry 799 
( 2.088154e-09 3.247484e-11 1.358422e-07 2.02589e-34 6.747856e-25 4.507414e-08 1.445019e-11 4.65827e-10 1.990343e-08 1.695535e-10 5.188128e-21 4.048308e-09 2.302123e-06 1.068219e-07 1.789656e-09 6.423654e-07 ) ; Set FEATURES_1 entry 800 
( 5.215527e-09 1.164275e-12 6.033913e-10 4.353798e-27 1.852236e-19 3.579411e-08 3.315347e-12 3.35537e-10 1.451718e-08 2.413305e-09 6.095806e-18 2.641426e-09 1.78836e-09 3.030744e-07 2.310124e-09 4.122135e-07 ) ; Set FEATURES_1 entry 801 
( 1.752353e-08 8.481995e-09 2.677151e-09 4.929027e-23 6.297604e-15 1.519932e-07 9.509939e-12 5.122943e-10 1.843815e-08 1.586281e-09 7.235222e-18 6.257007e-09 4.687515e-09 8.702912e-08 3.68484e-09 6.567211e-07 ) ; Set FEATURES_1 entry 802 
( 4.054763e-08 1.310732e-08 5.956574e-08 5.084112e-20 2.61514e-14 2.155694e-07 1.807754e-11 1.123031e-09 2.203931e-08 2.078998e-09 1.038061e-18 7.569803e-09 3.557547e-09 1.136129e-07 4.927939e-09 6.760723e-07 ) ; Set FEATURES_1 entry 803 
( 8.387514e-08 2.416326e-08 2.418842e-07 1.551933e-16 8.629242e-13 3.917679e-07 4.773483e-11 3.098136e-09 3.238585e-08 7.172809e-09 2.851588e-19 9.98675e-09 5.095147e-09 1.128599e-07 7.221068e-09 7.27405e-07 ) ; Set FEATURES_1 entry 804 
( 1.125625e-07 7.678413e-09 2.837084e-07 6.16869e-15 1.654337e-12 3.082766e-07 3.749365e-11 4.204124e-09 3.069208e-08 9.695854e-09 8.446957e-20 8.482142e-09 1.001088e-09 1.102148e-07 6.605843e-09 4.296909e-07 ) ; Set FEATURES_1 entry 805 
( 1.074799e-07 2.079947e-08 7.478768e-08 7.11434e-14 6.318835e-12 3.63492e-07 3.413959e-11 2.681047e-09 2.877062e-08 6.013369e-09 2.19993e-19 8.514194e-09 1.105139e-09 1.151757e-07 6.179299e-09 4.677156e-07 ) ; Set FEATURES_1 entry 806 
( 5.827947e-08 2.031752e-09 1.300624e-08 2.958776e-15 5.472129e-13 2.102479e-07 1.586985e-11 9.825058e-10 2.487097e-08 7.004604e-09 2.690529e-19 6.518953e-09 2.957707e-10 9.448045e-08 4.517472e-09 4.553806e-07 ) ; Set FEATURES_1 entry 807 
( 5.604698e-08 2.605574e-09 1.452217e-08 6.609685e-15 6.800445e-13 2.265066e-07 1.717079e-11 1.050493e-09 2.449777e-08 7.250511e-09 1.409825e-19 6.478683e-09 4.416106e-10 9.081788e-08 4.525111e-09 3.902817e-07 ) ; Set FEATURES_1 entry 808 
( 4.978588e-08 7.692764e-10 1.316296e-07 3.540036e-16 2.630326e-14 1.80067e-07 1.144509e-11 8.487732e-10 2.028082e-08 4.969332e-09 4.257018e-20 5.765584e-09 1.983632e-10 6.448625e-08 3.786645e-09 3.563298e-07 ) ; Set FEATURES_1 entry 809 
( 5.527567e-08 2.02042e-09 1.386794e-07 1.111271e-16 5.389912e-14 1.895702e-07 1.377345e-11 8.535142e-10 2.072459e-08 3.430387e-09 1.164961e-19 6.373374e-09 2.686852e-10 7.371888e-08 4.209823e-09 4.946409e-07 ) ; Set FEATURES_1 entry 810 
( 9.348876e-09 4.170785e-13 5.967588e-07 1.574047e-17 4.571987e-15 5.474791e-08 3.321901e-12 1.743498e-09 4.916857e-09 4.60204e-09 8.063419e-25 1.147629e-09 7.905947e-11 8.14129e-08 2.804697e-09 4.682346e-09 ) ; Set FEATURES_1 entry 811 
( 2.026328e-08 6.467687e-10 5.464003e-08 4.905357e-24 2.034648e-15 3.257242e-07 4.093735e-11 4.169742e-09 3.078487e-08 1.175446e-08 7.70144e-19 7.669866e-09 4.221878e-08 4.925315e-07 5.422861e-09 3.448427e-07 ) ; Set FEATURES_1 entry 812 
( 5.012039e-10 3.023356e-14 3.940444e-09 7.023025e-36 7.901117e-27 7.382477e-09 3.103942e-12 2.206503e-10 6.181862e-09 8.741616e-11 1.550229e-20 1.139123e-09 1.768718e-07 2.56711e-07 1.49375e-09 2.109853e-07 ) ; Set FEATURES_1 entry 813 
( 1.262755e-10 9.226853e-13 5.102163e-10 1.797961e-45 3.616882e-32 2.061575e-09 3.246855e-12 8.244996e-11 6.141523e-09 5.022479e-13 1.728359e-26 1.172706e-09 8.873027e-06 3.04273e-07 6.246215e-10 1.087411e-06 ) ; Set FEATURES_1 entry 814 
( 2.81671e-12 4.128841e-15 6.779857e-16 2.157855e-57 1.693285e-42 3.612463e-11 1.522269e-13 2.428918e-12 1.491985e-09 9.927279e-17 6.102095e-36 2.461028e-10 1.964989e-06 1.116086e-10 2.228707e-10 1.554333e-06 ) ; Set FEATURES_1 entry 815 
( 1.406654e-13 1.361287e-16 2.346042e-19 3.213026e-68 2.798227e-54 2.864477e-13 3.142492e-14 5.876753e-14 3.033452e-10 3.339481e-22 1.090315e-52 4.49548e-11 5.387417e-08 1.015086e-14 4.986947e-11 5.07539e-07 ) ; Set FEATURES_1 entry 816 
( 1.066539e-13 3.103069e-17 5.155206e-19 7.907798e-62 1.182568e-49 2.489432e-13 2.741634e-14 3.074904e-14 5.562285e-10 6.758761e-20 8.667855e-49 6.765565e-11 4.148035e-08 9.255871e-17 7.876518e-11 1.004872e-06 ) ; Set FEATURES_1 entry 817 
( 6.019816e-14 1.264725e-17 3.266044e-19 3.359548e-64 2.046894e-52 2.3929e-14 5.281047e-14 6.684059e-15 4.655762e-10 3.746971e-21 2.599815e-56 5.39541e-11 1.348944e-09 1.241132e-20 6.436425e-11 7.9676e-07 ) ; Set FEATURES_1 entry 818 
( 4.915662e-13 3.797703e-15 3.655257e-14 1.045351e-60 3.392916e-48 8.496918e-14 8.021092e-13 3.192991e-14 8.188793e-10 1.686697e-21 2.379043e-63 1.2106e-10 1.019208e-09 6.049371e-17 4.588103e-11 6.824226e-07 ) ; Set FEATURES_1 entry 819 
( 1.259419e-11 1.001256e-12 2.870968e-13 2.888699e-52 6.477958e-41 6.679024e-12 6.879514e-12 1.74651e-12 2.83112e-09 7.258016e-19 9.144887e-53 5.732235e-10 1.044561e-08 1.049879e-16 2.913694e-10 9.504427e-07 ) ; Set FEATURES_1 entry 820 
( 1.288497e-09 3.648805e-09 1.830526e-13 5.974281e-46 1.064367e-34 3.433029e-09 2.004138e-11 2.138967e-10 2.259217e-08 4.179291e-15 3.597488e-38 5.307623e-09 5.036835e-08 7.744495e-16 1.913109e-09 1.054512e-06 ) ; Set FEATURES_1 entry 821 
( 9.075487e-09 6.435947e-08 3.109513e-10 4.05285e-38 4.817314e-26 3.582756e-07 3.112882e-11 3.035325e-09 5.857168e-08 2.390406e-11 1.558075e-23 1.665227e-08 1.287518e-06 3.7625e-10 5.423287e-09 1.661916e-06 ) ; Set FEATURES_1 entry 822 
( 1.258533e-08 1.790497e-10 7.969155e-10 1.525482e-30 1.582831e-22 4.898605e-07 1.864394e-11 2.053909e-09 4.755098e-08 1.960939e-08 1.503509e-14 1.359404e-08 9.600591e-11 2.554541e-12 8.443994e-09 9.166636e-07 ) ; Set FEATURES_1 entry 823 
( 1.928299e-08 8.876754e-10 7.939219e-08 7.30482e-30 1.454193e-20 5.443045e-07 2.051852e-11 3.326192e-09 4.61584e-08 2.142802e-08 4.800019e-15 1.907887e-08 4.023956e-10 1.148282e-12 7.10774e-09 1.323439e-06 ) ; Set FEATURES_1 entry 824 
( 2.75827e-09 2.887579e-11 1.413814e-10 7.605521e-35 8.206984e-21 3.638031e-08 5.070795e-13 1.754109e-10 1.416896e-08 7.285043e-10 1.968438e-17 5.93193e-09 2.677581e-11 1.812968e-15 2.490189e-09 4.036245e-07 ) ; Set FEATURES_1 entry 825 
( 1.482812e-09 6.197627e-13 1.731984e-11 2.12835e-40 1.243692e-25 1.986642e-08 4.558837e-13 1.13576e-10 1.407758e-08 1.914796e-09 3.422774e-18 6.310791e-09 5.8009e-12 2.658483e-17 2.342796e-09 6.395015e-07 ) ; Set FEATURES_1 entry 826 
( 1.346606e-10 2.624195e-13 9.518018e-13 1.062855e-56 3.265419e-34 5.913337e-09 1.25724e-13 4.503915e-11 6.508969e-09 3.505683e-10 1.079805e-18 4.584611e-09 3.330344e-10 7.757512e-17 1.9059e-09 1.476437e-07 ) ; Set FEATURES_1 entry 827 
( 1.867702e-11 1.328777e-14 2.888742e-12 3.065669e-66 2.336987e-38 3.976203e-09 2.361586e-14 9.343166e-12 3.633594e-09 4.967555e-10 3.783519e-18 3.078644e-09 9.673238e-10 3.976067e-17 1.499202e-09 1.536083e-07 ) ; Set FEATURES_1 entry 828 
( 5.188005e-12 2.855332e-14 1.110765e-07 1.234491e-74 2.612768e-40 5.004561e-09 5.015905e-14 2.135141e-12 3.873748e-09 5.637217e-10 4.29132e-19 3.218754e-09 4.971291e-08 1.264174e-08 1.903049e-09 4.171668e-07 ) ; Set FEATURES_1 entry 829 
( 4.255839e-12 1.867998e-12 2.283415e-06 1.091935e-75 5.319572e-41 8.761898e-09 6.488061e-13 7.995035e-12 7.967232e-09 1.969836e-10 2.075868e-24 5.635897e-09 2.044342e-07 2.224024e-08 2.289509e-09 8.020385e-07 ) ; Set FEATURES_1 entry 830 
( 1.449547e-11 6.181624e-12 2.78351e-06 3.394505e-71 3.079188e-39 1.335984e-08 1.185089e-12 1.332695e-11 1.207918e-08 1.022337e-10 1.048435e-23 6.014753e-09 1.062801e-06 7.611164e-08 2.287132e-09 1.313223e-06 ) ; Set FEATURES_1 entry 831 
( 5.639386e-11 9.473131e-11 2.574206e-06 1.99464e-66 7.769907e-37 1.773651e-08 1.588578e-12 4.124079e-11 1.3401e-08 1.907936e-11 5.668873e-26 6.129461e-09 1.585828e-06 5.391967e-08 1.725168e-09 1.387374e-06 ) ; Set FEATURES_1 entry 832 
( 2.892895e-11 1.962588e-10 4.989464e-07 1.520101e-65 1.099338e-35 1.704198e-08 2.544209e-12 3.825782e-11 1.783953e-08 8.549054e-12 1.86731e-27 6.703763e-09 1.122329e-06 1.219984e-07 1.838711e-09 1.588985e-06 ) ; Set FEATURES_1 entry 833 
( 2.380576e-11 2.323006e-11 2.682855e-08 3.472878e-65 9.098076e-38 7.116181e-09 8.279413e-13 1.244078e-11 1.2402e-08 1.677454e-12 4.684167e-27 3.61478e-09 3.139149e-06 1.757771e-07 1.043922e-09 1.819532e-06 ) ; Set FEATURES_1 entry 834 
( 3.125796e-11 7.017391e-11 3.190279e-08 1.05983e-64 1.666542e-37 6.121492e-09 8.409342e-13 1.803313e-11 1.20813e-08 5.143416e-13 3.652205e-29 3.721649e-09 2.041534e-06 1.234551e-07 8.932228e-10 1.818535e-06 ) ; Set FEATURES_1 entry 835 
( 1.360865e-11 2.632064e-11 3.510794e-09 1.823333e-66 8.787073e-39 3.309624e-09 4.105539e-13 6.215746e-12 1.038261e-08 2.260382e-13 9.090934e-30 2.76305e-09 1.193822e-06 1.311511e-07 6.689541e-10 1.43235e-06 ) ; Set FEATURES_1 entry 836 
( 3.309327e-11 4.709997e-11 1.49253e-09 1.050788e-63 3.871699e-37 4.22503e-09 6.920289e-13 1.264122e-11 1.097434e-08 1.767908e-13 1.069061e-28 2.709693e-09 4.396081e-06 3.389042e-07 6.761154e-10 1.912602e-06 ) ; Set FEATURES_1 entry 837 
( 2.831569e-11 5.519674e-11 2.948483e-10 6.909028e-63 5.942117e-36 4.677325e-09 1.927388e-13 1.381042e-11 1.060406e-08 3.892949e-13 3.638756e-27 3.142771e-09 8.043645e-07 4.782195e-07 7.821484e-10 1.449357e-06 ) ; Set FEATURES_1 entry 838 
( 7.451302e-12 1.589954e-13 2.767289e-13 3.580173e-64 8.66561e-40 1.147935e-09 1.454722e-14 7.363415e-13 4.998075e-09 4.712456e-13 5.496685e-23 1.037744e-09 6.453081e-07 4.976592e-07 4.423902e-10 1.446736e-06 ) ; Set FEATURES_1 entry 839 
( 2.295355e-12 5.721066e-16 2.126193e-17 1.056927e-60 4.999973e-41 2.763711e-10 1.036865e-15 9.830172e-14 2.003268e-09 2.263755e-13 1.417661e-22 3.270174e-10 4.494341e-08 6.85204e-09 2.558669e-10 1.409865e-06 ) ; Set FEATURES_1 entry 840 
( 7.855845e-12 1.685819e-15 2.963395e-15 2.905837e-54 9.336263e-38 1.420802e-09 4.528656e-15 2.92919e-13 5.192687e-09 1.775402e-11 1.842875e-19 9.154934e-10 2.318053e-09 4.557592e-10 7.72981e-10 1.496747e-06 ) ; Set FEATURES_1 entry 841 
( 5.661815e-14 1.988141e-27 3.481411e-37 1.463294e-50 1.94069e-45 5.295337e-14 1.147997e-19 8.830983e-17 1.01173e-10 1.947092e-11 2.175137e-30 2.977016e-11 7.102341e-30 4.509921e-65 3.07454e-11 5.227174e-07 ) ; Set FEATURES_1 entry 842 
( 2.179113e-13 6.407587e-27 9.968582e-39 2.424465e-41 7.746032e-41 2.672024e-14 1.484049e-19 2.356537e-16 9.882984e-11 2.195517e-11 5.88693e-32 4.026539e-11 9.547883e-33 2.529197e-74 1.308922e-11 3.058234e-07 ) ; Set FEATURES_1 entry 843 
( 3.561999e-13 5.208993e-26 1.837527e-35 1.246107e-41 4.535969e-40 2.449694e-13 4.911181e-19 1.446219e-15 1.299741e-10 2.93242e-11 1.348815e-30 5.282289e-11 1.273278e-28 1.062512e-64 2.978415e-11 3.026934e-07 ) ; Set FEATURES_1 entry 844 
( 1.261279e-12 4.216572e-23 1.71919e-26 9.969511e-44 3.521759e-40 1.518201e-11 1.375719e-16 1.593034e-13 4.143228e-10 7.398537e-11 9.573034e-25 1.351576e-10 5.346823e-19 1.298966e-39 3.027078e-10 2.865962e-07 ) ; Set FEATURES_1 entry 845 
( 3.052442e-10 1.164797e-10 8.680294e-11 5.301413e-43 1.66111e-28 2.123464e-08 1.072752e-12 2.144673e-10 1.837496e-08 1.163353e-10 7.880096e-20 5.609524e-09 8.160105e-07 5.589892e-07 2.021559e-09 1.36824e-06 ) ; Set FEATURES_1 entry 846 
( 5.18642e-10 9.480212e-10 9.812245e-11 1.586375e-43 4.827796e-27 2.921922e-08 9.071573e-13 2.081903e-10 1.876696e-08 2.53311e-11 4.033664e-21 5.597486e-09 1.268787e-06 7.778234e-07 1.563792e-09 1.944151e-06 ) ; Set FEATURES_1 entry 847 
( 5.04753e-10 8.302002e-09 7.017825e-09 2.324324e-50 4.970589e-29 3.494622e-08 2.445297e-12 3.908649e-10 2.250069e-08 4.485743e-12 1.046506e-25 8.435508e-09 7.377099e-07 3.704885e-07 1.893752e-09 1.348816e-06 ) ; Set FEATURES_1 entry 848 
( 2.411949e-10 6.996155e-09 2.711326e-09 4.348486e-50 7.388027e-31 1.216624e-08 1.791876e-12 1.475618e-10 1.445781e-08 9.944519e-14 1.539669e-32 4.606642e-09 1.06227e-06 8.329184e-08 6.750889e-10 1.419875e-06 ) ; Set FEATURES_1 entry 849 
( 1.952852e-10 1.639298e-09 1.723726e-11 1.609746e-52 3.17789e-33 3.893928e-09 4.56714e-13 3.679914e-11 8.974603e-09 2.8351e-15 1.307102e-34 2.208252e-09 1.278256e-06 1.305294e-07 3.029656e-10 1.22146e-06 ) ; Set FEATURES_1 entry 850 
( 5.742273e-11 3.076865e-09 1.433102e-09 9.669098e-57 2.81555e-34 2.653311e-09 4.955655e-13 3.823067e-11 6.695837e-09 1.435576e-15 3.43001e-41 2.380181e-09 7.283309e-08 1.124547e-08 2.548834e-10 5.391354e-07 ) ; Set FEATURES_1 entry 851 
( 8.172148e-10 2.917782e-08 2.178558e-09 1.232733e-43 2.044411e-28 2.117491e-08 3.103266e-12 2.092868e-10 1.593997e-08 7.175265e-14 1.014013e-33 4.496134e-09 1.952806e-06 3.357595e-08 6.112403e-10 1.239039e-06 ) ; Set FEATURES_1 entry 852 
( 1.266213e-10 1.549605e-09 2.731532e-11 2.039511e-58 1.303054e-35 1.764019e-09 2.100179e-13 2.131829e-11 5.524867e-09 5.289569e-17 2.385848e-42 1.642518e-09 5.716827e-08 2.387047e-08 1.780692e-10 4.147847e-07 ) ; Set FEATURES_1 entry 853 
( 2.02959e-10 1.128807e-08 4.763705e-09 1.049315e-53 1.746468e-34 1.711333e-09 1.679771e-12 4.523746e-11 6.440607e-09 1.829653e-17 4.185882e-50 2.157843e-09 1.823268e-08 5.04119e-10 1.548867e-10 5.333525e-07 ) ; Set FEATURES_1 entry 854 
( 2.775936e-09 1.518028e-08 2.71394e-10 1.283596e-47 4.176408e-31 1.712003e-08 6.986854e-12 2.773335e-10 2.044644e-08 8.874108e-15 3.273336e-31 4.587869e-09 5.084621e-06 9.759222e-08 7.626302e-10 2.497813e-06 ) ; Set FEATURES_1 entry 855 
( 5.937556e-10 2.094562e-08 4.75016e-09 7.697535e-51 6.704327e-31 1.465892e-08 2.166432e-12 2.094296e-10 1.441692e-08 1.40868e-14 1.33888e-35 4.850387e-09 3.305465e-07 2.809762e-08 6.358844e-10 9.757496e-07 ) ; Set FEATURES_1 entry 856 
( 5.611809e-09 1.418776e-07 6.948584e-09 6.547914e-38 7.759796e-25 1.147912e-07 1.425538e-11 1.380626e-09 3.298206e-08 1.188691e-12 6.950035e-28 9.440731e-09 4.930755e-06 1.28782e-07 1.694205e-09 2.220097e-06 ) ; Set FEATURES_1 entry 857 
( 2.170499e-09 2.141788e-08 1.258435e-10 3.939221e-45 2.869041e-29 3.360472e-08 3.865326e-12 3.087044e-10 2.329294e-08 4.556474e-14 5.922943e-30 5.75223e-09 2.607461e-06 1.752997e-07 1.025745e-09 1.886649e-06 ) ; Set FEATURES_1 entry 858 
( 2.419475e-09 7.936034e-08 1.339814e-09 1.308068e-41 4.594046e-27 4.106265e-08 1.252523e-11 8.103541e-10 2.678946e-08 6.501464e-14 1.338326e-31 7.423886e-09 3.663692e-06 1.608558e-07 1.146732e-09 2.315786e-06 ) ; Set FEATURES_1 entry 859 
( 5.575102e-09 1.392471e-07 1.80504e-10 1.803699e-34 5.257317e-23 1.292804e-07 1.211552e-11 1.431769e-09 3.5094e-08 1.49518e-12 1.921803e-26 9.258811e-09 6.022069e-06 4.707331e-07 1.89048e-09 2.276512e-06 ) ; Set FEATURES_1 entry 860 
( 1.266839e-09 1.182136e-08 3.949948e-12 1.905445e-41 2.153777e-26 2.997567e-08 2.095641e-12 3.793654e-10 2.082158e-08 3.050915e-13 1.318313e-26 5.29126e-09 3.100593e-06 9.226219e-07 1.064436e-09 2.05091e-06 ) ; Set FEATURES_1 entry 861 
( 1.159658e-09 1.119441e-08 2.951836e-12 1.95219e-43 1.343014e-27 2.597077e-08 2.189792e-12 7.162629e-10 1.869822e-08 7.200571e-13 9.049898e-26 6.053148e-09 8.260021e-07 7.672167e-07 1.176294e-09 1.237649e-06 ) ; Set FEATURES_1 entry 862 
( 9.852733e-10 1.14171e-08 3.227953e-13 8.738316e-46 1.702316e-26 2.331919e-08 2.229363e-12 3.816693e-10 1.95891e-08 1.353521e-13 2.707673e-27 5.139563e-09 2.595383e-06 1.669526e-06 1.009461e-09 1.84464e-06 ) ; Set FEATURES_1 entry 863 
( 2.699399e-10 2.024493e-09 4.02953e-14 1.376706e-50 4.236383e-30 6.233135e-09 2.659627e-13 9.211304e-11 8.832279e-09 9.547893e-15 1.071156e-30 2.629192e-09 4.870317e-07 7.00809e-07 4.430291e-10 8.264073e-07 ) ; Set FEATURES_1 entry 864 
( 2.729885e-10 1.503138e-08 6.153184e-12 8.495635e-51 3.503088e-30 5.991286e-09 1.12603e-12 1.305073e-10 1.001763e-08 1.236069e-15 3.493191e-38 3.279599e-09 1.621113e-07 1.35771e-07 3.645451e-10 6.845282e-07 ) ; Set FEATURES_1 entry 865 
( 7.292456e-10 5.39164e-09 6.619391e-14 5.656095e-45 2.585486e-29 7.906447e-09 7.615344e-13 1.087619e-10 1.128123e-08 2.805093e-15 3.379165e-32 2.571359e-09 2.233531e-06 5.972634e-07 3.982403e-10 1.418537e-06 ) ; Set FEATURES_1 entry 866 
( 6.548718e-10 1.412172e-08 6.071234e-12 5.607637e-46 2.281912e-28 1.564867e-08 1.402917e-12 2.403158e-10 1.74088e-08 3.038985e-14 1.432494e-30 5.076534e-09 5.268041e-07 4.800867e-07 8.105671e-10 1.160494e-06 ) ; Set FEATURES_1 entry 867 
( 1.507839e-09 4.492398e-08 1.867284e-11 2.715959e-41 4.647213e-27 2.120699e-08 2.999809e-12 3.357344e-10 1.843151e-08 1.597859e-14 2.577828e-32 4.965578e-09 1.249694e-06 2.276978e-07 6.892598e-10 1.480913e-06 ) ; Set FEATURES_1 entry 868 
( 3.497169e-10 9.57133e-10 5.502845e-16 1.158179e-50 4.044173e-33 1.890636e-09 1.822419e-13 3.230358e-11 6.311311e-09 3.49886e-17 2.124449e-35 1.392322e-09 5.03903e-07 6.766432e-07 1.984094e-10 9.860104e-07 ) ; Set FEATURES_1 entry 869 
( 6.924284e-10 3.205248e-08 4.740539e-12 3.047232e-44 3.695673e-28 1.020855e-08 3.716602e-12 2.5522e-10 1.689615e-08 3.144148e-15 3.954583e-35 4.641915e-09 6.518468e-07 2.490726e-07 5.676035e-10 1.329307e-06 ) ; Set FEATURES_1 entry 870 
( 2.829223e-09 2.679215e-08 1.556355e-13 2.192805e-39 1.134791e-25 2.801756e-08 3.000226e-12 4.3039e-10 2.20371e-08 3.162141e-14 1.003595e-27 5.116373e-09 2.095412e-06 1.384045e-06 9.4004e-10 1.961977e-06 ) ; Set FEATURES_1 entry 871 
( 1.014158e-09 2.512357e-08 3.861431e-12 2.561414e-42 1.593014e-26 2.069829e-08 1.629527e-12 2.548098e-10 1.806117e-08 5.068074e-14 5.750943e-30 4.98024e-09 8.369844e-07 4.896349e-07 7.918305e-10 1.259052e-06 ) ; Set FEATURES_1 entry 872 
( 1.861672e-09 5.276647e-08 1.505807e-11 6.434396e-39 2.247769e-24 4.810016e-08 2.644491e-12 4.664191e-10 2.134388e-08 3.687563e-13 5.798641e-28 6.101896e-09 1.523062e-06 5.187998e-07 1.107472e-09 1.298081e-06 ) ; Set FEATURES_1 entry 873 
( 1.332914e-09 2.090809e-08 6.381892e-12 5.95258e-41 3.92125e-25 3.970976e-08 1.130639e-12 3.502894e-10 1.73853e-08 4.4501e-13 7.143452e-27 5.302009e-09 7.744749e-07 5.556151e-07 1.071963e-09 9.787325e-07 ) ; Set FEATURES_1 entry 874 
( 2.531238e-09 1.290614e-07 1.127783e-10 3.948075e-35 3.323799e-22 1.023766e-07 3.478137e-12 8.832094e-10 2.2715e-08 2.263849e-12 8.308344e-27 7.678161e-09 8.307422e-07 3.142722e-07 1.662899e-09 7.927639e-07 ) ; Set FEATURES_1 entry 875 
( 5.097734e-09 7.216818e-08 4.577072e-12 1.133037e-36 4.167775e-22 1.221976e-07 4.275253e-12 9.106422e-10 3.115561e-08 1.289231e-12 1.542884e-24 9.189712e-09 6.939152e-07 1.162029e-06 2.160175e-09 1.188522e-06 ) ; Set FEATURES_1 entry 876 
( 6.611375e-09 3.092702e-07 5.278892e-11 2.415096e-35 9.510329e-21 2.125927e-07 1.526106e-11 1.768528e-09 4.031593e-08 3.421994e-12 2.640751e-25 1.188733e-08 2.860013e-06 1.109749e-06 2.66584e-09 1.6285e-06 ) ; Set FEATURES_1 entry 877 
( 2.034991e-08 5.791153e-08 7.699613e-16 2.511233e-32 1.077226e-21 1.915474e-07 7.249402e-12 1.113926e-09 3.083559e-08 1.061377e-12 1.560284e-21 7.593454e-09 1.071052e-06 1.762416e-06 1.99811e-09 1.085319e-06 ) ; Set FEATURES_1 entry 878 
( 3.457382e-08 1.153876e-08 1.818446e-15 2.318009e-33 5.984674e-22 4.278461e-07 9.633567e-12 1.770704e-09 3.964315e-08 3.536758e-11 3.693727e-16 1.019978e-08 1.840865e-07 8.0975e-07 3.753622e-09 1.109672e-06 ) ; Set FEATURES_1 entry 879 
( 1.789149e-08 3.627651e-11 2.356158e-17 1.864067e-37 6.239668e-28 1.933658e-07 1.347002e-12 1.974342e-10 2.282005e-08 3.607574e-10 5.296973e-13 5.614607e-09 8.676472e-11 1.221048e-09 2.611898e-09 4.908433e-07 ) ; Set FEATURES_1 entry 880 
( 1.544934e-08 1.016065e-11 2.924065e-17 1.354414e-33 4.724805e-24 1.792365e-07 3.771508e-13 1.816185e-10 1.980376e-08 8.334161e-10 1.708648e-13 5.405095e-09 1.674548e-12 6.071798e-13 2.603363e-09 5.293522e-07 ) ; Set FEATURES_1 entry 881 
( 2.512099e-09 5.683966e-13 7.98267e-14 3.365792e-35 1.046029e-23 5.242885e-08 9.285532e-14 2.595879e-11 1.557764e-08 2.926819e-09 4.312181e-15 4.303871e-09 7.296897e-13 1.808026e-13 2.097881e-09 1.339032e-06 ) ; Set FEATURES_1 entry 882 
( 1.124432e-09 1.921349e-12 1.150179e-10 3.407934e-36 1.453988e-23 5.908138e-08 2.005373e-13 4.123111e-11 1.644036e-08 4.058574e-09 2.273557e-15 5.618698e-09 4.923682e-11 2.610705e-12 2.52653e-09 1.584986e-06 ) ; Set FEATURES_1 entry 883 
( 8.31528e-09 2.503166e-10 4.398684e-11 3.837813e-31 5.78241e-21 1.228946e-07 1.791051e-12 1.345738e-09 2.84211e-08 2.4783e-09 4.133719e-16 1.057644e-08 1.113414e-10 3.321849e-15 4.15724e-09 6.853216e-07 ) ; Set FEATURES_1 entry 884 
( 9.021907e-09 9.546536e-10 4.328323e-12 7.328247e-32 1.145179e-22 1.225498e-07 2.28555e-12 3.282044e-09 2.509354e-08 1.132938e-09 1.095509e-16 1.039357e-08 1.351077e-10 3.032794e-18 3.664622e-09 2.904946e-07 ) ; Set FEATURES_1 entry 885 
( 5.393051e-09 6.746494e-10 3.751249e-13 2.210039e-34 8.654914e-24 1.192315e-07 1.708995e-12 2.725947e-09 2.590831e-08 1.180164e-09 1.466618e-16 1.079242e-08 2.853409e-10 1.6722e-19 3.810185e-09 3.723061e-07 ) ; Set FEATURES_1 entry 886 
( 4.087431e-09 8.157763e-11 4.034506e-15 2.707018e-40 4.061e-30 1.296881e-07 5.896533e-12 8.935254e-09 3.417546e-08 1.284803e-09 1.268048e-16 1.23381e-08 8.339564e-10 1.986145e-22 6.990114e-09 1.319343e-06 ) ; Set FEATURES_1 entry 887 
( 1.494311e-10 8.472177e-11 1.954134e-10 1.018954e-55 1.47127e-39 1.018485e-09 1.721477e-11 1.823251e-10 7.588221e-09 3.450225e-16 3.07538e-45 2.677588e-09 9.015215e-08 8.515774e-14 6.062945e-10 1.522168e-06 ) ; Set FEATURES_1 entry 888 
( 3.932598e-13 8.17892e-16 7.97078e-15 4.183372e-75 2.390102e-58 1.577014e-14 3.460742e-13 3.356247e-14 2.117213e-10 1.920944e-25 6.973732e-81 4.853099e-11 4.444797e-12 5.485425e-20 9.920901e-12 4.451726e-07 ) ; Set FEATURES_1 entry 889 
( 1.353372e-14 4.792514e-19 7.293127e-17 7.350351e-81 1.962819e-66 1.576698e-17 4.633232e-14 1.111658e-16 2.614373e-11 1.23941e-30 1.593118e-97 3.579935e-12 8.606525e-14 1.387876e-21 8.889594e-13 3.105296e-07 ) ; Set FEATURES_1 entry 890 
( 2.418784e-16 5.265693e-23 1.342965e-21 1.197475e-92 1.005527e-79 1.034103e-21 1.028167e-15 3.094267e-20 6.778163e-13 1.16151e-40 4.056807e-125 4.685314e-14 2.140304e-16 7.374517e-22 1.301542e-14 1.050822e-07 ) ; Set FEATURES_1 entry 891 
( 1.960276e-15 1.375779e-20 1.874277e-22 7.761705e-90 2.500162e-70 2.928054e-17 3.85732e-16 9.463764e-18 1.252881e-11 1.180362e-30 3.742837e-80 8.387154e-13 4.006716e-10 2.972787e-17 1.016992e-12 4.041118e-07 ) ; Set FEATURES_1 entry 892 
( 5.80264e-16 1.919573e-21 1.489266e-22 1.017408e-91 3.454825e-71 4.803438e-17 1.285654e-16 7.048121e-18 1.984377e-11 8.35793e-28 3.06114e-74 1.352935e-12 2.849734e-10 6.135429e-20 1.717662e-12 3.410639e-07 ) ; Set FEATURES_1 entry 893 
( 6.811282e-16 6.800291e-22 1.650089e-24 2.858907e-90 6.310953e-71 5.578622e-17 1.072173e-16 9.592704e-18 2.196607e-11 5.009775e-27 4.731785e-71 1.432578e-12 1.572375e-10 5.35181e-23 3.176035e-12 3.80195e-07 ) ; Set FEATURES_1 entry 894 
( 2.461599e-13 3.169317e-17 1.646486e-18 1.258301e-70 1.986318e-51 4.666028e-12 4.695007e-15 3.857744e-14 9.687021e-10 4.44279e-17 2.507604e-38 1.275335e-10 1.851383e-08 3.929689e-18 1.452804e-10 1.346433e-06 ) ; Set FEATURES_1 entry 895 
( 6.825495e-12 3.746175e-14 4.43995e-11 1.649516e-59 7.325467e-42 1.681777e-10 6.062301e-13 2.541009e-12 3.552416e-09 2.795096e-15 3.755335e-35 6.523948e-10 1.404508e-06 5.362098e-11 3.187433e-10 2.058533e-06 ) ; Set FEATURES_1 entry 896 
( 2.048283e-10 5.9316e-11 5.138959e-10 5.200554e-50 9.773109e-34 7.787352e-09 2.642517e-12 1.609575e-10 1.140372e-08 3.543666e-13 1.158242e-27 2.96987e-09 8.277104e-06 7.605949e-08 8.342895e-10 2.620792e-06 ) ; Set FEATURES_1 entry 897 
( 2.356074e-10 1.522787e-11 8.862918e-12 4.182474e-49 1.921621e-33 7.097295e-09 1.183892e-12 1.420623e-10 9.098432e-09 3.854641e-13 3.092096e-25 2.194816e-09 5.032869e-06 7.285602e-08 7.824106e-10 2.845729e-06 ) ; Set FEATURES_1 entry 898 
( 1.356536e-10 1.740974e-11 8.022725e-12 2.083046e-49 8.322177e-37 3.982178e-10 4.668408e-12 6.831868e-11 4.418648e-09 5.89462e-17 1.234049e-41 9.590489e-10 9.775046e-07 3.018345e-09 1.811425e-10 1.80197e-06 ) ; Set FEATURES_1 entry 899 
( 4.006915e-11 2.769639e-12 1.689365e-12 9.631194e-53 2.342755e-42 7.060032e-12 3.692681e-12 6.646072e-12 1.248053e-09 1.696263e-21 1.97893e-63 2.903274e-10 2.81026e-09 4.105664e-12 2.453299e-11 7.274765e-07 ) ; Set FEATURES_1 entry 900 
( 1.235216e-10 2.345926e-11 2.24578e-12 1.715872e-51 6.56289e-39 1.18076e-10 3.779199e-12 2.654141e-11 3.077642e-09 5.107994e-19 6.634463e-49 6.303542e-10 3.157877e-07 4.267396e-10 1.026559e-10 1.833343e-06 ) ; Set FEATURES_1 entry 901 
( 6.661865e-10 1.595444e-10 1.578711e-12 4.141793e-48 2.087049e-36 7.670318e-10 7.690062e-12 9.812872e-11 5.766788e-09 5.398144e-18 9.390239e-42 1.111606e-09 1.095895e-06 3.666238e-10 3.189284e-10 2.823776e-06 ) ; Set FEATURES_1 entry 902 
( 1.604665e-09 5.581271e-10 1.030405e-12 1.686431e-43 1.041368e-29 2.34485e-08 2.667794e-12 4.376116e-10 1.604986e-08 1.480213e-13 2.364076e-25 3.341525e-09 5.967961e-06 7.471964e-08 1.165106e-09 3.839568e-06 ) ; Set FEATURES_1 entry 903 
( 3.347016e-09 7.681007e-11 7.879929e-14 1.252538e-37 3.111527e-24 6.158293e-08 3.958644e-13 2.518539e-10 1.690321e-08 1.044668e-10 3.79904e-16 4.20916e-09 3.892448e-08 4.237017e-08 1.871011e-09 2.850616e-06 ) ; Set FEATURES_1 entry 904 
( 3.641879e-09 5.337156e-11 4.720912e-13 3.453348e-35 3.004297e-22 8.749683e-08 4.241704e-13 1.622446e-10 1.971019e-08 7.094758e-10 9.335025e-15 5.113953e-09 5.834802e-09 1.410598e-08 2.417394e-09 2.334213e-06 ) ; Set FEATURES_1 entry 905 
( 1.806773e-08 4.46806e-10 1.159441e-12 6.236119e-26 1.902078e-16 1.2628e-07 1.902885e-12 4.452129e-10 2.838147e-08 2.479364e-09 1.243946e-14 7.354874e-09 5.387955e-10 3.161526e-08 3.826955e-09 2.011767e-06 ) ; Set FEATURES_1 entry 906 
( 1.935559e-08 3.301885e-10 1.772705e-11 8.356062e-26 2.233401e-16 1.155347e-07 1.888806e-12 4.277884e-10 2.697361e-08 2.803368e-09 4.392556e-15 7.616503e-09 2.186844e-10 1.732712e-08 4.068296e-09 1.725168e-06 ) ; Set FEATURES_1 entry 907 
( 3.193564e-08 5.432348e-10 2.547182e-11 1.007326e-23 1.946752e-15 1.356009e-07 3.211374e-12 8.00418e-10 3.190189e-08 3.571241e-09 2.898371e-15 8.7607e-09 1.176541e-10 1.57227e-08 4.752292e-09 1.718583e-06 ) ; Set FEATURES_1 entry 908 
( 4.228148e-08 3.636201e-10 6.596768e-12 2.617863e-23 4.448196e-15 1.290755e-07 4.111265e-12 8.804948e-10 3.438342e-08 4.401556e-09 4.235821e-15 9.048325e-09 3.929275e-11 1.755651e-08 5.120382e-09 1.859947e-06 ) ; Set FEATURES_1 entry 909 
( 2.009288e-08 1.629931e-10 2.868553e-12 1.659904e-25 3.330342e-16 8.277954e-08 1.374269e-12 3.011064e-10 2.148334e-08 2.168674e-09 4.324774e-15 6.031348e-09 8.11966e-11 9.791377e-09 3.199676e-09 1.628461e-06 ) ; Set FEATURES_1 entry 910 
( 2.441027e-08 3.605041e-10 3.309396e-13 1.279427e-24 1.163688e-15 5.823076e-08 2.137868e-12 4.939202e-10 2.27244e-08 1.57657e-09 1.090465e-15 6.237955e-09 9.713331e-11 1.922416e-08 3.364179e-09 1.33727e-06 ) ; Set FEATURES_1 entry 911 
( 1.900304e-08 2.718208e-10 1.807102e-13 2.357659e-24 9.801151e-16 6.993978e-08 1.944708e-12 4.35161e-10 2.366684e-08 2.052147e-09 2.409357e-15 5.916825e-09 1.913928e-10 2.455876e-08 3.118822e-09 1.590929e-06 ) ; Set FEATURES_1 entry 912 
( 1.309495e-08 1.497075e-10 8.709037e-14 1.384229e-24 1.087481e-17 8.27504e-08 3.406329e-12 1.320946e-09 2.591708e-08 9.736709e-10 7.088354e-16 4.908206e-09 5.923278e-09 8.299735e-08 3.048757e-09 1.835896e-06 ) ; Set FEATURES_1 entry 913 
( 1.464602e-08 1.402895e-08 9.945467e-13 4.098892e-27 1.821559e-20 8.737907e-08 3.226729e-11 6.058448e-09 3.042528e-08 4.667964e-12 8.900899e-23 6.198419e-09 4.220235e-06 6.855571e-07 2.271991e-09 2.231153e-06 ) ; Set FEATURES_1 entry 914 
( 5.433761e-09 2.651673e-08 6.302185e-12 2.007888e-34 7.739148e-28 5.118123e-09 3.802423e-11 7.719073e-10 1.17542e-08 3.413206e-17 3.423101e-45 3.004456e-09 5.543819e-07 1.441543e-09 3.750799e-10 1.70346e-06 ) ; Set FEATURES_1 entry 915 
( 4.713212e-10 2.257393e-11 4.582855e-15 2.492283e-47 3.908755e-42 5.8772e-13 6.023521e-12 8.913181e-13 5.997082e-10 2.802614e-27 1.096745e-82 1.202831e-10 3.908622e-11 1.571711e-14 8.903214e-12 5.716316e-07 ) ; Set FEATURES_1 entry 916 
( 3.329173e-11 1.732834e-14 9.925378e-19 5.982788e-57 1.114185e-53 8.759672e-17 3.451299e-13 9.620976e-16 3.134733e-11 3.661674e-36 6.433051e-118 4.626622e-12 2.296166e-15 5.850791e-18 1.681975e-13 8.691702e-08 ) ; Set FEATURES_1 entry 917 
( 2.231348e-12 5.442068e-18 5.458129e-21 1.718637e-63 1.508722e-62 3.058525e-20 9.058421e-14 4.607259e-18 2.838583e-12 5.928608e-42 4.086701e-137 2.716003e-13 7.107978e-18 5.963759e-21 1.445194e-14 5.829345e-08 ) ; Set FEATURES_1 entry 918 
( 8.49478e-13 1.032858e-19 2.643571e-20 1.465158e-65 4.454481e-66 2.787269e-22 4.765507e-14 1.517921e-19 6.775208e-13 6.330666e-46 1.149556e-159 7.339811e-14 7.314506e-22 8.301002e-24 1.672625e-15 1.987352e-08 ) ; Set FEATURES_1 entry 919 
( 8.198039e-13 3.783526e-20 1.925465e-19 1.018156e-64 1.130931e-65 1.051637e-22 3.527183e-14 5.965274e-20 3.978619e-13 2.557323e-47 1.289769e-169 5.422661e-14 3.991952e-24 2.289698e-24 5.133401e-16 1.201751e-08 ) ; Set FEATURES_1 entry 920 
( 2.156697e-13 8.289112e-21 6.033436e-19 5.27162e-65 9.700124e-68 8.610514e-23 2.315288e-14 4.705787e-20 2.97005e-13 3.834363e-47 6.952053e-172 5.124573e-14 2.825848e-25 2.400036e-25 3.544566e-16 1.218158e-08 ) ; Set FEATURES_1 entry 921 
( 7.049062e-12 1.140387e-16 1.68978e-17 3.805343e-59 4.54615e-58 6.166204e-19 1.105181e-13 1.918846e-17 4.376437e-12 4.403074e-41 1.599517e-146 9.445132e-13 4.244006e-21 2.890869e-21 7.316858e-15 2.367094e-08 ) ; Set FEATURES_1 entry 922 
( 1.731272e-09 1.545523e-10 2.251828e-16 6.766558e-45 3.386325e-39 3.256603e-12 3.793164e-12 2.068248e-12 7.142645e-10 5.489488e-27 1.892541e-81 1.538415e-10 7.056396e-11 2.353136e-12 6.039363e-12 2.079261e-07 ) ; Set FEATURES_1 entry 923 
( 1.941829e-08 6.188713e-09 7.580895e-21 5.539371e-41 8.823042e-34 1.289815e-09 5.661911e-12 9.117427e-11 3.285986e-09 4.080221e-22 1.44505e-50 6.920861e-10 1.532528e-07 3.261326e-08 7.524414e-11 3.852991e-07 ) ; Set FEATURES_1 entry 924 
( 3.6041e-08 1.295877e-09 2.493665e-24 3.673025e-37 6.393298e-29 5.864743e-08 2.823991e-12 6.81797e-10 9.952503e-09 5.627746e-15 1.191437e-21 1.976682e-09 4.843154e-08 3.516368e-08 8.142639e-10 6.543773e-07 ) ; Set FEATURES_1 entry 925 
( 3.67463e-08 1.316482e-10 1.510472e-24 9.972059e-35 5.019783e-23 1.919614e-07 9.836671e-13 1.181163e-09 1.000274e-08 1.164089e-12 1.281605e-17 3.032293e-09 2.121493e-10 1.58912e-11 1.494209e-09 5.44642e-07 ) ; Set FEATURES_1 entry 926 
( 8.994213e-09 8.870763e-11 3.492009e-26 4.712589e-40 4.712243e-25 5.684924e-08 1.857438e-13 8.414894e-10 4.693864e-09 7.515556e-15 1.663301e-24 1.86695e-09 3.787336e-10 8.532483e-12 8.161778e-10 2.398426e-07 ) ; Set FEATURES_1 entry 927 
( 4.22052e-09 2.568092e-09 4.894891e-23 3.301741e-37 3.518351e-26 1.960386e-08 1.023724e-12 1.827491e-09 9.899682e-09 1.361856e-14 1.025988e-25 3.09226e-09 1.437305e-08 5.652401e-09 9.741331e-10 5.757044e-07 ) ; Set FEATURES_1 entry 928 
( 4.135558e-09 4.246478e-07 2.155355e-14 1.396388e-35 7.472031e-23 1.395281e-07 2.370443e-11 3.212577e-09 3.569878e-08 1.17774e-13 3.287697e-30 1.424555e-08 1.02039e-07 1.353211e-07 2.899681e-09 2.716052e-07 ) ; Set FEATURES_1 entry 929 
( 1.048836e-09 5.053188e-07 4.609013e-13 5.033628e-38 4.707994e-23 2.343482e-07 1.486444e-09 1.368921e-08 5.984416e-08 6.466463e-13 3.781352e-30 3.677347e-08 1.130563e-08 1.570587e-08 7.944847e-09 2.91035e-08 ) ; Set FEATURES_1 entry 930 
( 3.820774e-10 2.043496e-07 1.668498e-15 4.566767e-67 1.706419e-33 3.03596e-08 3.004068e-09 3.878545e-09 2.763662e-08 4.528508e-15 4.999394e-42 2.780984e-08 7.83588e-12 3.952315e-10 3.843799e-09 4.938747e-09 ) ; Set FEATURES_1 entry 931 
( 1.878486e-11 4.129138e-09 1.875451e-27 3.666894e-158 1.37338e-61 8.622713e-11 2.181207e-09 8.474937e-11 1.064453e-08 2.712477e-18 1.275622e-50 1.462527e-08 1.423415e-17 8.418261e-12 1.780318e-09 5.101049e-11 ) ; Set FEATURES_1 entry 932 
( 9.932665e-18 1.453721e-17 7.75609e-67 0 6.5538e-141 6.096917e-20 6.130178e-09 2.312509e-16 4.063572e-10 2.523231e-24 9.847432e-61 8.252388e-10 8.823615e-34 6.949384e-27 1.693111e-11 2.646643e-18 ) ; Set FEATURES_1 entry 933 
( 1.867045e-21 5.525296e-16 1.419296e-80 0 5.302038e-188 7.239405e-23 4.372667e-09 6.169277e-20 8.719872e-11 1.968953e-28 8.242524e-74 3.108499e-10 1.135906e-36 1.686847e-29 1.117876e-11 1.637629e-18 ) ; Set FEATURES_1 entry 934 
( 3.244451e-60 4.383811e-28 2.211703e-140 0 1.36478e-291 2.018832e-38 1.596128e-09 5.607649e-27 1.939048e-12 8.715011e-31 3.406188e-92 2.566896e-11 1.436785e-56 3.184825e-48 6.985914e-13 2.904616e-26 ) ; Set FEATURES_1 entry 935 
( 3.22053e-130 6.168867e-47 1.056673e-190 0 0 1.279229e-63 1.252211e-08 5.502515e-27 6.4821e-13 2.308176e-20 1.476012e-104 8.193049e-12 1.04083e-81 1.225201e-50 4.051107e-13 4.667348e-49 ) ; Set FEATURES_1 entry 936 
( 3.339312e-162 1.075936e-54 2.727057e-182 0 0 3.587612e-74 3.843682e-10 3.970504e-23 2.906024e-15 5.737615e-17 4.603022e-186 3.35055e-13 2.25321e-110 1.473713e-43 3.308934e-15 3.00984e-67 ) ; Set FEATURES_1 entry 937 
( 3.764303e-116 1.051085e-34 6.035099e-104 0 4.143568e-301 1.811494e-46 5.152747e-11 1.474078e-17 3.79996e-14 6.042723e-13 1.650145e-152 5.300299e-12 3.095842e-77 1.436334e-27 9.260553e-14 3.021592e-55 ) ; Set FEATURES_1 entry 938 
( 3.526263e-51 5.830461e-27 4.018135e-59 0 7.367658e-201 2.377542e-24 1.235699e-10 1.221723e-13 4.439435e-12 1.344435e-12 5.494425e-92 5.894907e-11 1.897448e-39 1.048626e-24 6.316007e-12 1.336018e-41 ) ; Set FEATURES_1 entry 939 
( 1.102098e-20 5.213872e-23 2.27172e-47 0 3.027773e-134 6.336282e-18 1.6169e-11 1.579624e-13 2.418531e-13 2.447997e-20 5.386861e-63 2.485217e-11 4.694237e-29 3.086188e-20 6.860122e-13 4.878526e-28 ) ; Set FEATURES_1 entry 940 
( 7.015882e-14 1.498706e-15 8.28503e-27 6.41913e-198 1.789182e-72 4.595621e-11 1.020724e-09 2.712517e-09 3.004377e-10 1.680796e-12 2.184517e-22 2.424622e-09 1.874514e-13 2.338138e-13 1.804871e-10 2.64982e-17 ) ; Set FEATURES_1 entry 941 
( 3.812978e-22 7.170082e-30 2.52935e-56 0 5.855419e-160 1.14721e-14 1.079057e-09 4.087042e-10 4.73584e-12 1.176849e-18 6.540607e-29 1.487226e-10 8.099503e-22 2.304459e-14 1.583807e-12 2.373753e-30 ) ; Set FEATURES_1 entry 942 
( 6.023118e-27 2.225093e-36 2.7824e-76 0 3.23635e-214 8.772238e-16 1.076843e-09 6.624497e-11 2.222441e-12 1.353563e-20 1.478174e-26 4.257505e-11 3.07161e-25 1.402256e-18 6.950491e-13 4.093015e-38 ) ; Set FEATURES_1 entry 943 
( 7.518572e-38 2.697456e-26 2.1041e-91 0 6.435337e-222 5.984361e-18 1.02003e-09 2.887455e-10 1.993646e-11 1.332695e-16 1.446988e-20 5.88599e-11 5.73059e-24 6.654875e-26 3.270714e-12 1.600581e-40 ) ; Set FEATURES_1 entry 944 
( 9.17887e-48 1.952841e-18 4.08312e-97 0 3.240817e-146 2.714767e-23 2.306092e-09 3.378737e-13 4.96122e-10 8.826051e-11 1.078001e-14 1.645977e-10 7.27577e-23 4.492009e-55 4.205218e-11 2.707612e-29 ) ; Set FEATURES_1 entry 945 
( 6.010728e-90 3.393091e-36 2.505873e-197 0 4.158698e-285 2.958289e-50 4.134995e-10 2.47637e-27 4.144258e-12 4.134925e-22 1.009835e-42 2.868826e-12 2.456106e-55 2.707098e-100 2.38674e-12 1.036259e-36 ) ; Set FEATURES_1 entry 946 
( 1.541401e-92 1.213106e-41 3.307062e-183 0 1.620196e-304 8.214802e-48 2.860405e-09 3.368736e-29 1.058362e-12 1.690408e-24 7.391139e-47 5.138281e-12 4.852942e-67 1.981088e-72 2.931318e-12 3.914131e-33 ) ; Set FEATURES_1 entry 947 
( 8.169961e-77 6.970479e-42 1.039909e-174 0 9.656155e-306 1.505162e-44 3.849689e-09 1.596438e-29 2.717201e-13 2.682335e-30 7.524669e-55 7.389238e-12 4.330877e-66 9.12853e-61 2.195994e-12 1.484147e-28 ) ; Set FEATURES_1 entry 948 
( 8.040215e-41 9.059426e-20 2.380181e-75 0 8.328695e-146 1.349428e-22 5.885481e-09 3.228289e-18 6.457728e-10 9.328218e-18 4.246164e-39 1.678095e-09 2.71744e-27 3.113782e-27 5.658212e-10 5.425263e-16 ) ; Set FEATURES_1 entry 949 
( 6.262285e-15 6.191244e-17 6.095752e-09 1.529631e-174 1.141515e-36 1.306858e-08 2.179061e-11 6.07967e-12 1.742495e-09 2.543941e-08 4.259483e-20 1.85947e-09 1.046741e-10 2.457377e-10 4.354451e-09 2.39709e-10 ) ; Set FEATURES_1 entry 950 
( 1.057019e-15 1.392426e-15 1.920942e-18 9.523221e-111 2.413407e-50 9.981894e-10 8.007423e-13 1.179727e-11 4.4362e-10 3.109914e-11 1.109454e-20 3.842034e-10 3.802989e-13 9.056568e-13 1.900082e-09 1.112579e-13 ) ; Set FEATURES_1 entry 951 
( 1.809728e-11 1.320445e-11 7.393109e-17 1.187376e-59 2.144137e-38 2.760046e-09 1.029582e-12 3.93869e-11 2.726205e-08 1.205309e-12 1.005675e-28 7.875853e-09 1.234477e-09 8.695932e-21 4.639033e-09 4.030419e-07 ) ; Set FEATURES_1 entry 952 
( 1.957688e-11 1.294044e-11 2.490382e-19 3.122429e-67 1.15394e-43 1.258059e-10 4.995473e-12 5.807406e-11 1.362674e-08 2.978574e-15 3.866039e-42 5.173925e-09 2.394414e-11 1.922938e-30 3.099159e-09 2.152669e-07 ) ; Set FEATURES_1 entry 953 
( 2.553063e-11 6.514513e-11 9.328196e-13 9.567295e-69 4.743725e-43 1.514336e-10 1.170569e-11 4.516562e-11 7.557843e-09 4.884947e-17 7.06551e-54 3.340468e-09 3.037819e-10 9.207679e-21 9.577201e-10 4.773487e-07 ) ; Set FEATURES_1 entry 954 
( 1.008488e-11 1.75893e-11 5.932948e-12 1.284207e-69 1.645464e-46 3.344569e-11 4.605698e-12 8.036637e-12 2.588044e-09 1.965749e-20 3.374183e-62 9.747585e-10 5.663721e-10 9.313007e-14 1.264478e-10 5.510134e-07 ) ; Set FEATURES_1 entry 955 
( 1.283274e-11 1.66747e-12 1.579559e-12 7.804122e-65 9.712204e-46 1.38803e-11 4.182017e-12 3.654098e-12 1.773312e-09 8.418092e-21 7.058493e-57 4.302059e-10 1.87404e-08 1.056529e-12 1.154331e-10 1.240393e-06 ) ; Set FEATURES_1 entry 956 
( 9.137359e-12 2.666864e-14 1.553926e-14 7.750287e-53 1.934497e-39 8.30956e-12 3.735792e-12 3.30312e-12 1.015875e-09 4.321122e-19 1.806262e-45 1.698746e-10 3.678371e-07 3.145924e-13 3.039529e-10 4.783123e-07 ) ; Set FEATURES_1 entry 957 
( 5.415731e-13 8.38797e-16 9.81629e-18 1.371261e-63 1.206841e-51 2.173782e-13 7.992035e-14 5.809173e-14 4.756281e-10 2.655055e-22 6.712126e-57 6.026714e-11 2.011631e-08 1.187809e-16 4.469298e-11 1.216631e-06 ) ; Set FEATURES_1 entry 958 
( 2.28982e-13 7.880018e-16 9.867429e-16 5.952948e-70 4.462853e-55 3.154918e-14 8.359514e-14 9.309401e-15 3.400896e-10 3.223691e-24 5.719029e-68 4.386588e-11 1.165888e-09 1.728161e-16 1.540087e-11 8.377039e-07 ) ; Set FEATURES_1 entry 959 
( 1.057968e-14 5.084673e-18 2.230733e-15 1.216048e-79 2.23794e-64 8.733149e-18 1.764021e-14 1.378211e-17 2.635476e-11 3.344544e-32 2.600352e-100 2.46761e-12 1.834191e-13 4.123778e-17 2.176972e-13 2.317623e-07 ) ; Set FEATURES_1 entry 960 
( 1.417194e-16 1.217138e-22 4.809017e-23 3.929271e-85 1.456308e-74 7.02869e-20 8.448207e-16 4.812126e-19 4.360343e-12 6.961963e-34 2.695585e-100 3.206721e-13 1.347277e-13 1.386624e-23 2.294331e-13 1.600599e-07 ) ; Set FEATURES_1 entry 961 
( 2.386245e-16 1.068136e-22 1.992509e-25 1.594846e-77 3.448262e-68 6.770634e-18 1.401929e-15 2.748152e-17 2.765159e-11 3.986051e-26 4.40021e-75 2.893643e-12 3.078867e-12 1.006872e-29 6.159342e-12 2.975374e-07 ) ; Set FEATURES_1 entry 962 
( 3.552819e-15 3.120508e-20 4.301563e-26 1.283931e-70 1.840503e-61 4.338262e-16 2.696469e-15 7.852566e-16 1.105697e-10 1.341672e-23 3.692259e-65 1.290515e-11 2.620199e-11 3.578773e-30 2.671162e-11 4.026447e-07 ) ; Set FEATURES_1 entry 963 
( 7.613913e-14 1.701686e-17 4.857077e-22 5.027776e-64 1.207462e-54 5.911614e-14 2.555254e-14 6.093122e-14 3.744793e-10 5.547106e-21 1.76334e-56 6.303261e-11 1.138236e-09 1.874477e-24 6.502178e-11 6.220693e-07 ) ; Set FEATURES_1 entry 964 
( 2.787173e-12 3.423781e-13 7.398973e-15 1.638772e-57 4.336194e-46 2.041217e-12 3.188419e-13 5.433155e-13 1.169948e-09 1.839099e-21 2.272662e-60 2.132243e-10 1.297123e-08 4.846738e-14 3.893574e-11 8.365934e-07 ) ; Set FEATURES_1 entry 965 
( 5.464402e-12 1.232008e-13 9.416798e-15 7.396196e-55 2.813314e-46 2.528248e-13 1.408997e-12 2.439835e-13 8.25937e-10 4.152899e-23 6.433758e-68 1.35162e-10 1.416702e-09 7.797699e-17 3.382704e-11 9.23041e-07 ) ; Set FEATURES_1 entry 966 
( 6.865021e-14 3.320873e-20 6.213805e-29 5.996199e-65 3.019584e-56 2.472963e-15 5.07563e-15 3.365531e-15 2.770272e-10 5.56018e-20 4.40049e-49 2.374435e-11 3.881709e-13 2.215555e-38 1.635302e-10 1.178104e-06 ) ; Set FEATURES_1 entry 967 
( 5.720846e-15 2.985603e-23 1.758161e-38 1.504247e-78 2.115174e-68 6.202922e-18 3.288295e-16 1.570453e-17 4.714292e-11 3.838715e-24 8.190167e-58 2.163711e-12 1.708298e-16 2.689762e-47 8.285244e-11 2.399627e-07 ) ; Set FEATURES_1 entry 968 
( 3.004015e-13 4.165884e-21 3.520577e-39 2.544748e-73 8.776719e-63 5.306064e-16 2.326929e-15 2.212512e-15 2.976109e-10 1.23643e-18 2.062364e-42 2.29402e-11 4.648122e-20 2.857251e-59 4.482664e-10 3.783447e-07 ) ; Set FEATURES_1 entry 969 
( 7.611231e-11 1.997857e-15 6.707228e-27 7.417365e-68 3.299086e-54 5.593607e-11 2.624876e-13 1.755449e-12 6.479678e-09 1.397805e-13 5.310219e-24 1.006556e-09 1.736229e-16 7.799872e-36 2.728161e-09 1.324564e-07 ) ; Set FEATURES_1 entry 970 
( 1.415754e-09 1.976571e-12 2.523274e-15 2.477135e-51 1.176327e-37 5.197743e-08 3.599189e-12 1.068953e-10 2.437005e-08 1.23915e-10 6.521064e-16 5.050903e-09 3.769633e-11 8.699226e-15 5.85027e-09 2.989945e-07 ) ; Set FEATURES_1 entry 971 
( 1.37924e-08 2.054003e-10 9.280559e-11 3.457174e-37 8.891348e-22 4.308666e-07 8.358177e-12 1.925832e-09 4.465896e-08 5.339284e-09 1.031918e-13 1.629555e-08 3.391135e-10 9.771673e-13 7.21446e-09 4.23745e-07 ) ; Set FEATURES_1 entry 972 
( 3.446228e-09 5.125444e-12 1.136828e-16 4.660883e-40 3.758882e-23 2.842146e-08 1.296946e-12 1.268982e-09 3.319656e-08 2.778934e-09 1.461107e-17 1.115055e-08 5.998373e-14 3.085631e-28 2.924381e-09 1.671078e-07 ) ; Set FEATURES_1 entry 973 
( 2.061844e-10 8.38329e-15 2.380988e-17 1.951637e-67 2.072193e-38 5.248469e-09 7.049017e-13 1.136771e-10 8.921253e-09 3.120655e-09 7.954913e-19 5.671995e-09 4.965507e-12 4.604152e-27 2.818427e-09 1.470028e-07 ) ; Set FEATURES_1 entry 974 
( 9.383525e-13 4.607841e-20 5.276953e-26 1.782401e-102 1.064074e-67 1.027148e-10 6.224408e-14 1.519608e-12 4.907712e-10 2.140837e-10 3.425436e-21 7.09085e-10 2.92749e-12 1.36657e-35 2.324939e-09 7.217734e-09 ) ; Set FEATURES_1 entry 975 
( 1.078782e-14 7.619331e-22 2.131748e-24 1.03491e-125 1.691805e-74 2.448971e-11 1.157109e-15 1.775128e-14 1.362949e-10 1.188237e-12 2.036285e-26 2.338925e-10 6.041485e-10 8.239885e-30 1.124242e-09 2.162697e-08 ) ; Set FEATURES_1 entry 976 
( 6.860081e-17 5.155523e-23 3.95626e-11 3.465678e-133 5.49203e-72 7.195869e-13 1.036437e-14 3.494073e-17 4.168066e-11 8.781227e-15 7.102955e-32 4.095882e-11 5.904115e-07 3.182038e-08 1.795707e-10 2.74947e-08 ) ; Set FEATURES_1 entry 977 
( 8.612498e-17 7.035154e-21 6.437466e-08 8.604903e-114 1.285898e-64 1.253657e-13 4.892144e-14 6.656794e-17 7.710718e-11 3.095405e-17 3.365866e-47 3.509169e-11 4.498325e-09 1.435826e-11 2.826891e-11 6.341125e-08 ) ; Set FEATURES_1 entry 978 
( 1.943314e-14 1.689097e-14 7.104289e-06 6.428341e-102 6.950935e-56 1.531709e-11 3.891364e-13 2.521551e-14 1.053598e-09 1.454673e-15 1.139412e-48 6.301869e-10 3.302784e-10 1.709287e-13 8.184251e-11 3.821719e-07 ) ; Set FEATURES_1 entry 979 
( 1.385351e-13 1.69496e-13 6.599799e-07 1.836307e-94 8.034033e-54 1.301924e-11 2.241502e-13 3.298526e-14 1.48305e-09 3.918859e-17 2.470909e-49 4.957602e-10 2.416499e-09 1.357841e-12 5.063075e-11 4.798916e-07 ) ; Set FEATURES_1 entry 980 
( 1.23019e-14 3.541826e-16 9.037452e-11 1.179284e-98 2.345117e-60 1.532486e-13 5.562338e-15 7.852525e-16 2.360869e-10 4.115042e-21 6.920657e-53 4.726238e-11 1.743894e-08 3.275702e-10 6.227227e-12 5.690298e-07 ) ; Set FEATURES_1 entry 981 
( 2.033881e-14 2.201589e-16 5.508104e-13 2.95017e-96 3.170432e-60 1.020547e-13 1.774761e-15 8.612675e-16 1.52745e-10 7.959737e-22 2.767418e-50 2.781968e-11 1.103754e-07 6.036892e-09 4.619985e-12 6.522687e-07 ) ; Set FEATURES_1 entry 982 
( 2.917303e-13 1.739682e-14 2.901329e-11 6.846381e-88 1.540568e-53 3.693638e-12 1.206539e-14 3.10504e-14 6.387975e-10 1.275836e-18 1.229811e-41 1.54837e-10 3.903188e-07 1.50961e-08 2.519689e-11 1.006156e-06 ) ; Set FEATURES_1 entry 983 
( 2.444021e-12 4.872327e-12 2.291368e-08 1.418317e-80 3.45597e-48 3.326951e-11 2.833597e-13 6.152323e-13 2.240109e-09 1.606384e-17 1.065266e-44 6.900841e-10 2.990903e-08 1.938445e-10 6.476448e-11 1.054898e-06 ) ; Set FEATURES_1 entry 984 
( 2.140083e-12 3.27849e-12 9.459288e-08 8.485647e-79 1.210351e-47 4.138789e-11 2.620962e-13 2.974904e-13 2.434435e-09 7.17231e-17 6.261771e-44 6.540889e-10 8.000992e-08 3.121599e-11 6.131224e-11 1.055573e-06 ) ; Set FEATURES_1 entry 985 
( 2.153382e-13 4.726897e-14 3.406669e-11 4.49889e-87 1.080538e-52 3.469073e-12 9.063664e-15 2.349206e-14 7.838437e-10 9.050641e-19 7.988066e-44 1.780924e-10 6.549329e-08 2.820193e-09 2.092914e-11 8.75127e-07 ) ; Set FEATURES_1 entry 986 
( 1.310577e-14 1.992934e-16 2.146987e-13 4.108813e-93 1.67779e-58 1.614722e-13 1.054824e-15 8.589396e-16 2.051014e-10 6.151985e-21 3.352544e-48 3.452672e-11 9.524629e-08 7.248145e-09 5.687364e-12 6.46996e-07 ) ; Set FEATURES_1 entry 987 
( 4.304222e-15 7.128327e-18 2.58983e-14 1.581508e-96 2.674173e-60 7.771902e-14 4.583465e-16 1.619471e-16 1.279484e-10 1.112373e-20 3.481338e-44 1.781366e-11 3.815086e-07 2.538347e-08 6.109698e-12 4.516912e-07 ) ; Set FEATURES_1 entry 988 
( 1.230379e-14 4.05454e-18 2.641289e-14 1.402373e-91 1.094505e-58 2.792382e-14 1.287895e-15 2.856676e-16 5.929267e-11 1.041536e-21 2.097398e-44 7.453168e-12 2.772373e-06 4.514801e-08 4.567619e-12 3.363465e-07 ) ; Set FEATURES_1 entry 989 
( 8.471692e-14 1.423932e-16 5.330762e-09 8.540653e-80 7.371961e-52 7.842681e-13 8.319079e-14 1.13354e-14 3.087784e-10 4.819844e-18 2.480564e-42 5.837471e-11 1.358937e-06 2.793923e-10 2.110372e-11 2.900657e-07 ) ; Set FEATURES_1 entry 990 
( 2.035123e-13 1.379626e-16 3.629947e-07 1.73186e-70 5.115341e-46 5.013082e-12 2.609854e-13 3.465026e-14 4.620502e-10 1.167969e-15 6.125275e-38 8.992401e-11 2.969829e-06 2.572446e-11 5.841031e-11 7.325895e-08 ) ; Set FEATURES_1 entry 991 
( 1.784876e-16 3.286612e-23 1.483144e-13 9.91975e-85 9.220207e-58 5.933089e-16 3.764578e-16 6.677157e-18 8.02034e-12 1.567545e-21 4.150425e-46 6.268382e-13 1.453301e-06 2.5008e-09 1.909366e-12 1.51874e-08 ) ; Set FEATURES_1 entry 992 
( 1.660095e-17 1.256957e-24 2.016683e-15 5.070091e-88 1.781507e-60 1.486982e-16 9.146844e-17 2.021015e-18 5.76059e-12 1.778222e-21 2.941402e-47 4.896341e-13 3.183808e-07 1.616933e-09 9.673764e-13 1.926693e-08 ) ; Set FEATURES_1 entry 993 
( 3.676958e-18 6.706063e-25 6.646495e-20 2.299421e-94 1.523939e-65 3.167129e-17 2.438873e-18 1.032627e-19 4.269574e-12 4.796774e-23 4.276778e-48 2.725345e-13 2.832079e-07 8.605754e-09 3.024172e-13 7.291372e-08 ) ; Set FEATURES_1 entry 994 
( 2.561114e-20 1.161136e-28 2.640502e-30 8.369886e-110 7.878052e-78 8.441457e-20 5.220134e-22 7.357363e-22 1.111367e-13 1.99904e-27 7.215408e-56 1.010217e-14 2.745577e-08 1.69994e-08 1.12827e-14 4.211011e-08 ) ; Set FEATURES_1 entry 995 
( 1.804601e-22 3.320038e-33 1.767762e-27 2.244183e-117 1.124112e-85 7.199696e-23 8.63255e-22 1.254057e-24 1.058046e-14 1.029969e-31 3.246464e-68 4.032793e-16 2.445141e-08 1.062229e-09 1.008282e-15 8.209074e-09 ) ; Set FEATURES_1 entry 996 
( 3.576069e-20 1.878604e-28 2.057259e-26 5.514815e-109 4.747125e-78 3.493442e-20 1.332712e-20 3.175077e-22 1.78937e-13 3.024005e-29 3.08291e-62 8.319379e-15 6.781821e-08 1.454209e-08 1.353555e-14 3.904522e-08 ) ; Set FEATURES_1 entry 997 
( 2.706669e-17 1.817731e-23 2.851377e-22 3.067781e-96 3.59345e-67 5.670342e-17 1.674732e-18 3.298788e-19 4.016355e-12 1.741655e-25 3.942342e-52 2.472617e-13 4.173471e-07 1.3213e-07 4.367899e-13 1.202716e-07 ) ; Set FEATURES_1 entry 998 
( 1.459567e-16 1.242728e-22 1.361923e-24 5.360254e-96 4.207748e-67 5.380526e-16 8.643423e-19 1.532361e-18 5.330068e-12 6.258436e-25 1.06906e-49 4.186326e-13 7.111437e-07 6.698897e-08 8.274862e-13 2.531311e-07 ) ; Set FEATURES_1 entry 999 
( 1.863064e-14 4.276136e-19 4.202167e-21 1.553574e-84 2.310516e-57 5.244076e-13 2.775276e-17 1.486509e-15 7.483829e-11 6.858455e-20 1.108137e-38 1.216892e-11 6.781037e-07 2.86605e-09 1.653236e-11 8.223498e-07 ) ; Set FEATURES_1 entry 1000 
( 3.625971e-13 5.38933e-16 9.349846e-20 2.925333e-74 4.070475e-52 8.340895e-13 2.859701e-15 1.755445e-14 2.670481e-10 3.789012e-22 1.507523e-47 2.771618e-11 1.604453e-06 3.882818e-09 2.01114e-11 1.093692e-06 ) ; Set FEATURES_1 entry 1001 
( 9.80701e-14 6.498633e-17 1.802854e-18 6.595296e-75 2.431418e-55 5.624047e-14 5.641272e-15 4.535399e-15 1.479836e-10 4.05412e-24 3.724841e-57 1.447254e-11 2.44446e-07 7.481354e-11 9.14822e-12 1.044184e-06 ) ; Set FEATURES_1 entry 1002 
( 3.910281e-12 1.328915e-12 2.087102e-11 3.616131e-64 5.198405e-47 1.723242e-12 5.128893e-13 1.961873e-13 1.15494e-09 3.237293e-22 2.118489e-64 1.947799e-10 6.73605e-09 4.795617e-12 1.882657e-11 9.353142e-07 ) ; Set FEATURES_1 entry 1003 
( 6.115904e-12 1.722984e-12 8.735665e-13 3.510827e-59 1.244907e-44 2.348645e-12 6.164172e-13 3.086016e-13 1.528541e-09 1.512245e-21 2.045693e-61 2.214e-10 2.455901e-08 5.184867e-12 2.934196e-11 8.927841e-07 ) ; Set FEATURES_1 entry 1004 
( 2.83696e-10 1.98524e-09 1.497264e-08 1.158394e-49 1.908652e-35 2.652128e-09 1.558418e-11 9.833342e-11 1.358697e-08 1.519356e-15 7.207186e-43 3.968382e-09 2.933141e-07 5.423261e-12 7.300502e-10 1.755099e-06 ) ; Set FEATURES_1 entry 1005 
( 1.683591e-09 8.829096e-08 2.249757e-06 9.636358e-41 4.399257e-27 1.599021e-07 5.65921e-11 3.170403e-09 3.260405e-08 1.713453e-11 9.867455e-32 1.557171e-08 1.731552e-06 9.451106e-11 3.389493e-09 1.43654e-06 ) ; Set FEATURES_1 entry 1006 
( 1.116288e-08 5.59948e-07 2.156216e-05 8.233113e-38 7.019454e-27 9.724691e-08 5.558964e-10 8.523447e-09 2.275366e-08 5.05479e-13 1.254394e-43 1.579087e-08 1.354366e-07 1.36774e-13 2.517659e-09 8.242746e-07 ) ; Set FEATURES_1 entry 1007 
( 2.338225e-09 4.62918e-08 3.201138e-06 2.779434e-42 3.65753e-30 1.306261e-08 1.536377e-10 1.094256e-09 1.617156e-08 5.668955e-15 7.828727e-47 7.105072e-09 1.826049e-07 4.659833e-12 8.738213e-10 1.331009e-06 ) ; Set FEATURES_1 entry 1008 
( 5.349889e-09 3.915795e-08 4.048313e-08 1.018867e-38 1.874813e-28 2.450425e-08 8.135546e-11 1.627556e-09 2.229496e-08 9.588573e-15 2.908132e-39 6.748167e-09 1.648292e-06 3.648448e-10 1.087292e-09 2.120419e-06 ) ; Set FEATURES_1 entry 1009 
( 2.025739e-08 1.126179e-07 5.43665e-08 2.77766e-35 2.253776e-25 2.162572e-07 1.302784e-10 1.065554e-08 4.276632e-08 1.161142e-12 7.388837e-30 1.393543e-08 3.050785e-06 1.324223e-09 3.034338e-09 2.386544e-06 ) ; Set FEATURES_1 entry 1010 
( 4.261971e-08 2.946999e-07 5.045843e-08 3.033559e-30 6.83355e-23 3.327675e-07 2.521692e-10 2.081868e-08 4.783354e-08 1.586408e-12 5.887044e-30 1.597046e-08 2.662639e-06 1.284279e-09 3.601435e-09 2.233195e-06 ) ; Set FEATURES_1 entry 1011 
( 4.520199e-08 3.401187e-07 9.884659e-07 7.834894e-32 2.67452e-24 1.721906e-07 7.619112e-10 2.673625e-08 3.005462e-08 1.862113e-13 3.223415e-40 1.589495e-08 1.977341e-07 1.288489e-11 2.53154e-09 9.865078e-07 ) ; Set FEATURES_1 entry 1012 
( 1.432788e-08 1.38114e-08 2.673025e-08 2.623156e-34 2.538981e-29 3.640825e-09 3.19212e-10 1.743631e-09 9.24698e-09 2.709744e-17 1.244926e-56 4.669368e-09 1.099458e-09 2.126769e-14 4.709814e-10 5.918715e-07 ) ; Set FEATURES_1 entry 1013 
( 2.110903e-09 1.016333e-10 1.765368e-10 4.838904e-39 1.028415e-36 3.984323e-11 1.12513e-10 7.968997e-11 2.363793e-09 5.973688e-21 1.056504e-68 1.010386e-09 1.309293e-11 3.705934e-17 1.023293e-10 4.304743e-07 ) ; Set FEATURES_1 entry 1014 
( 4.958767e-10 1.557922e-11 4.540257e-14 2.023594e-41 3.308521e-39 3.419395e-11 2.207693e-11 6.847998e-11 2.150644e-09 1.11411e-20 5.958229e-58 5.559594e-10 1.163778e-09 7.429442e-15 1.043371e-10 8.205916e-07 ) ; Set FEATURES_1 entry 1015 
( 1.386689e-09 1.704552e-10 9.706182e-16 5.650015e-39 2.213334e-34 4.5629e-10 8.732101e-12 2.15552e-10 4.113274e-09 5.868053e-19 2.570914e-44 7.818695e-10 1.176604e-07 1.596563e-11 2.231182e-10 2.070862e-06 ) ; Set FEATURES_1 entry 1016 
( 2.154928e-11 1.188827e-13 5.351837e-28 1.620068e-50 7.862814e-48 5.49884e-13 7.28734e-14 1.802781e-12 1.103978e-10 7.084884e-27 1.567219e-60 1.74024e-11 4.869479e-09 2.01808e-12 8.647628e-12 5.648099e-07 ) ; Set FEATURES_1 entry 1017 
( 1.604829e-11 1.839559e-13 8.241757e-31 1.737036e-51 4.972189e-47 1.680952e-13 2.11472e-14 5.521115e-13 6.41123e-11 8.065594e-29 4.759718e-64 1.045184e-11 5.523434e-09 3.358845e-09 2.376917e-12 2.845131e-07 ) ; Set FEATURES_1 entry 1018 
( 3.051104e-10 4.731924e-11 2.132423e-24 1.144802e-44 9.786756e-36 2.501249e-11 3.548225e-13 2.131761e-11 6.640924e-10 6.244832e-23 7.970332e-44 1.003167e-10 3.008767e-07 1.145018e-06 3.079412e-11 7.717574e-07 ) ; Set FEATURES_1 entry 1019 
( 6.118845e-10 9.119984e-11 9.924652e-21 3.32954e-40 2.180248e-31 7.861279e-11 7.002655e-13 5.614008e-11 1.578292e-09 1.862203e-19 1.649168e-36 2.106923e-10 2.396068e-06 2.551643e-06 5.978356e-11 1.310254e-06 ) ; Set FEATURES_1 entry 1020 
( 5.49245e-09 2.496959e-11 2.650926e-09 1.340516e-31 1.259029e-22 6.539843e-08 6.44957e-12 1.243054e-09 1.635428e-08 2.873307e-10 8.332814e-18 2.890516e-09 8.29147e-08 1.785402e-07 4.089618e-09 5.575831e-07 ) ; Set FEATURES_1 entry 1021 
( 2.64532e-08 1.909903e-08 7.087292e-12 1.210309e-30 1.664142e-19 5.177667e-07 1.459334e-11 1.580607e-09 4.784585e-08 6.758569e-10 2.267258e-15 1.373405e-08 1.138072e-07 8.716903e-07 5.97901e-09 1.298116e-06 ) ; Set FEATURES_1 entry 1022 
( 4.676004e-08 5.694379e-09 5.544206e-12 5.032057e-28 4.36302e-18 6.52988e-07 1.295404e-11 1.867604e-09 4.061077e-08 1.145089e-09 3.314651e-14 1.294633e-08 9.940885e-09 2.503336e-07 6.668746e-09 8.485411e-07 ) ; Set FEATURES_1 entry 1023 
( 6.698041e-08 4.112314e-09 9.666965e-14 5.293025e-25 1.864241e-18 1.437135e-06 2.895407e-11 3.657517e-09 3.652711e-08 7.870862e-10 2.93093e-14 1.371276e-08 1.360283e-09 3.445206e-09 7.897758e-09 1.933037e-07 ) ; Set FEATURES_1 entry 1024 
( 5.239816e-08 1.707594e-10 5.009895e-19 8.224231e-29 7.234077e-25 4.773634e-07 5.27661e-12 1.616663e-09 1.4022e-08 1.930653e-10 1.218664e-14 5.419566e-09 3.773923e-12 3.122225e-16 3.048221e-09 1.281134e-08 ) ; Set FEATURES_1 entry 1025 
( 1.46963e-07 4.839646e-10 1.920624e-23 4.1226e-34 2.56487e-33 1.038024e-07 2.002248e-11 6.763335e-09 3.158364e-08 1.012344e-09 8.728912e-13 1.094578e-08 6.422718e-17 6.773086e-30 2.967577e-09 2.364871e-08 ) ; Set FEATURES_1 entry 1026 
( 7.902327e-08 1.198594e-10 3.071698e-23 3.963407e-40 5.272708e-37 2.94785e-08 1.323467e-11 5.707983e-09 2.176566e-08 8.240788e-10 3.219923e-14 8.412715e-09 6.877174e-17 2.741008e-32 2.052879e-09 5.444954e-09 ) ; Set FEATURES_1 entry 1027 
))
(FEATURES_2 . #2a( ;903 entries
( 7.333643e-10 1.419741e-16 1.327622e-32 1.849848e-38 3.193578e-32 5.085102e-10 7.388395e-16 1.2026e-11 3.951252e-09 7.570852e-10 2.226306e-23 9.402518e-10 3.314507e-26 1.928531e-63 2.882431e-10 3.721156e-07 ) ; Set FEATURES_2 entry 0 
( 2.212679e-10 7.125926e-17 9.195643e-37 6.859646e-24 7.70537e-26 1.853717e-11 3.190346e-16 4.046594e-12 2.464866e-09 4.218447e-10 3.652737e-25 5.197464e-10 1.950546e-27 3.457076e-69 2.504569e-10 6.750648e-07 ) ; Set FEATURES_2 entry 1 
( 1.524117e-10 1.098412e-19 6.208888e-44 1.487949e-25 1.419222e-30 2.349576e-13 8.174667e-18 3.241146e-13 4.950126e-10 6.495873e-11 5.992498e-31 1.040677e-10 2.680667e-37 1.572318e-91 3.074396e-11 7.010564e-07 ) ; Set FEATURES_2 entry 2 
( 2.468584e-10 3.724102e-17 4.234098e-41 3.538741e-23 3.451744e-28 5.68017e-13 5.989426e-17 6.025373e-13 1.410443e-09 3.135903e-10 2.699953e-25 3.195193e-10 1.682042e-33 5.461628e-84 5.511563e-11 4.794451e-07 ) ; Set FEATURES_2 entry 3 
( 3.308418e-11 4.331246e-20 1.086791e-47 1.021931e-22 1.852157e-30 2.638007e-14 4.602346e-18 1.703883e-13 4.176666e-10 6.477273e-11 4.921224e-32 1.064834e-10 7.579805e-37 3.279554e-101 2.080864e-11 1.893192e-07 ) ; Set FEATURES_2 entry 4 
( 1.526843e-10 5.820805e-19 5.360583e-42 1.780114e-23 1.178256e-28 5.2269e-13 3.584525e-17 8.444734e-13 7.710364e-10 1.176175e-10 2.66239e-28 1.683476e-10 1.914566e-33 5.472461e-85 6.55833e-11 6.456256e-07 ) ; Set FEATURES_2 entry 5 
( 8.638234e-11 1.684902e-17 5.893418e-46 2.466962e-28 1.161221e-32 7.432247e-12 7.273947e-17 9.897084e-12 7.189938e-10 4.294436e-12 1.252952e-31 1.188078e-10 1.556133e-28 6.580816e-81 3.259208e-10 7.430459e-07 ) ; Set FEATURES_2 entry 6 
( 1.082175e-11 4.764839e-19 8.299627e-56 6.092131e-35 2.075174e-39 8.099211e-13 4.587318e-17 6.703572e-12 6.542158e-11 7.031296e-16 2.228764e-43 8.85231e-12 1.441543e-31 9.856612e-92 4.593816e-10 2.526051e-07 ) ; Set FEATURES_2 entry 7 
( 6.914491e-13 4.721593e-22 7.791012e-67 3.406112e-47 1.544997e-51 2.948547e-14 3.161212e-19 2.138047e-13 2.331757e-12 1.941245e-21 9.076192e-59 3.047459e-13 2.373099e-30 9.708058e-95 8.476586e-11 1.609948e-07 ) ; Set FEATURES_2 entry 8 
( 1.508398e-16 2.570835e-30 2.089449e-88 1.843437e-66 1.466185e-73 3.405784e-19 1.507422e-23 3.898628e-17 6.070574e-15 5.040727e-29 1.734473e-85 6.067592e-16 3.356989e-34 6.403043e-123 5.602774e-12 1.667228e-08 ) ; Set FEATURES_2 entry 9 
( 4.588911e-16 1.041123e-31 5.854535e-84 2.220364e-62 7.345198e-68 1.369917e-19 1.668666e-23 1.183152e-17 1.423442e-14 7.435759e-26 4.096459e-77 1.148271e-15 4.783948e-37 6.9631e-123 4.919677e-12 8.325871e-08 ) ; Set FEATURES_2 entry 10 
( 5.973665e-14 1.451395e-25 5.734635e-67 3.80281e-53 5.395312e-57 2.749529e-16 3.198958e-20 5.150239e-15 6.557311e-13 1.129232e-22 3.427678e-61 6.132638e-14 7.38282e-30 4.144758e-95 3.62148e-11 3.31991e-07 ) ; Set FEATURES_2 entry 11 
( 1.124607e-11 3.939168e-19 4.119385e-54 1.710849e-43 1.537361e-45 2.096267e-13 4.556481e-17 6.552336e-13 6.355608e-11 3.243554e-18 2.457714e-43 6.034204e-12 4.00616e-27 1.314207e-79 3.82905e-10 5.093477e-07 ) ; Set FEATURES_2 entry 12 
( 9.086707e-10 2.131218e-14 7.850015e-43 1.562204e-28 8.204203e-33 8.559545e-11 1.735858e-14 5.239022e-10 1.375054e-09 2.347116e-13 2.31946e-30 2.237835e-10 5.240113e-26 8.391925e-75 1.600979e-09 1.309099e-06 ) ; Set FEATURES_2 entry 13 
( 1.089421e-09 3.471978e-14 4.341016e-44 5.251819e-29 2.485231e-33 3.431054e-11 9.338288e-15 2.065977e-10 2.331371e-09 2.0536e-12 4.593581e-28 3.782058e-10 1.126357e-27 2.675695e-81 1.135591e-09 1.062059e-06 ) ; Set FEATURES_2 entry 14 
( 3.997025e-10 8.449816e-16 2.095974e-46 1.599629e-27 4.795817e-33 4.937983e-13 5.472367e-16 9.703486e-12 1.949258e-09 8.239196e-11 1.009103e-25 3.529601e-10 5.025984e-32 1.968184e-94 2.407462e-10 7.8635e-07 ) ; Set FEATURES_2 entry 15 
( 1.827446e-10 7.375511e-18 1.830319e-44 4.785886e-24 1.38168e-29 7.043271e-13 9.046977e-17 3.234595e-12 1.00446e-09 1.00876e-10 5.355841e-28 1.969911e-10 2.20675e-32 3.897242e-89 1.325913e-10 7.501001e-07 ) ; Set FEATURES_2 entry 16 
( 1.634131e-09 7.232423e-16 3.213393e-35 3.269281e-27 2.098163e-28 1.06955e-10 7.57125e-16 7.824003e-12 3.250548e-09 3.798518e-10 7.242807e-24 6.300205e-10 1.856564e-29 1.509769e-65 2.225042e-10 8.800608e-07 ) ; Set FEATURES_2 entry 17 
( 1.803008e-09 2.867128e-17 4.281496e-32 1.972471e-32 4.334153e-29 4.584745e-10 2.234299e-15 2.885246e-11 2.142119e-09 2.842245e-10 2.832927e-26 4.799285e-10 2.075139e-28 2.35052e-64 3.610542e-10 1.554838e-06 ) ; Set FEATURES_2 entry 18 
( 5.0933e-09 2.375033e-16 9.414641e-33 3.218066e-36 4.456194e-30 3.127134e-09 3.032572e-14 3.47163e-10 2.158208e-09 3.345963e-10 2.460171e-29 7.195532e-10 5.32939e-30 2.978839e-68 4.208518e-10 3.4273e-07 ) ; Set FEATURES_2 entry 19 
( 2.311603e-08 1.513277e-15 2.211321e-24 1.200769e-46 1.667288e-31 5.219057e-08 1.155798e-12 3.241946e-10 9.355026e-09 1.500042e-09 7.152978e-17 3.69567e-09 5.105005e-22 4.594666e-43 9.408725e-10 2.326824e-08 ) ; Set FEATURES_2 entry 20 
( 2.344813e-07 9.084914e-12 8.250672e-14 1.515892e-32 7.366472e-19 4.355334e-07 1.111078e-10 1.578674e-08 4.969145e-08 1.466858e-08 5.937377e-12 1.932709e-08 2.480532e-15 1.221413e-24 4.301631e-09 9.098576e-08 ) ; Set FEATURES_2 entry 21 
( 1.545851e-07 4.269269e-10 8.299261e-11 3.272791e-37 1.583844e-16 3.157392e-07 7.262038e-10 4.868249e-08 4.445508e-08 1.749417e-09 1.971952e-16 2.153991e-08 1.200215e-10 2.791826e-16 6.89789e-09 6.326942e-08 ) ; Set FEATURES_2 entry 22 
( 3.966391e-07 1.161554e-08 5.025042e-08 7.225757e-26 5.825695e-13 1.515181e-06 1.770835e-09 1.174676e-07 7.036296e-08 5.418999e-09 2.181717e-16 3.267226e-08 4.431006e-09 5.9762e-09 1.609846e-08 3.268146e-07 ) ; Set FEATURES_2 entry 23 
( 4.98737e-07 5.766537e-08 4.509224e-08 7.469266e-23 1.217258e-12 1.264585e-06 1.30829e-09 8.393508e-08 4.729312e-08 1.282138e-09 9.715623e-20 2.179797e-08 6.592573e-09 2.978744e-07 1.610669e-08 2.272345e-07 ) ; Set FEATURES_2 entry 24 
( 3.491576e-07 3.180734e-08 1.911922e-11 1.376915e-16 1.873281e-13 8.134217e-07 5.595111e-10 6.669336e-08 5.080121e-08 1.463591e-09 4.233187e-17 1.924071e-08 8.685702e-13 1.107315e-13 9.095561e-09 1.043991e-07 ) ; Set FEATURES_2 entry 25 
( 9.49667e-07 1.103146e-08 4.795898e-11 9.195979e-10 5.7292e-09 9.036427e-07 2.249368e-10 6.722405e-08 3.96175e-08 8.167589e-09 2.85916e-15 1.504245e-08 2.461107e-16 8.017634e-19 5.572033e-09 1.724081e-07 ) ; Set FEATURES_2 entry 26 
( 5.268324e-07 2.159655e-10 1.478655e-15 5.951423e-07 3.971955e-09 3.497649e-07 1.462386e-10 4.339918e-08 3.759493e-08 9.738548e-09 7.227776e-15 1.185391e-08 2.157996e-22 3.015123e-24 3.826722e-09 8.834398e-08 ) ; Set FEATURES_2 entry 27 
( 3.667857e-07 2.212392e-11 1.811333e-24 3.884794e-07 1.311818e-09 1.836215e-07 4.770286e-11 3.475386e-08 2.074481e-08 7.769774e-09 3.926137e-16 6.451722e-09 9.536322e-29 4.116913e-33 2.570454e-09 1.207206e-07 ) ; Set FEATURES_2 entry 28 
( 2.916452e-07 1.264675e-12 2.546024e-31 5.993108e-10 7.840657e-12 1.030423e-07 1.00666e-11 6.073068e-09 6.059758e-09 1.109609e-09 8.915334e-18 2.254257e-09 2.830277e-31 2.538241e-34 1.004409e-09 1.51157e-07 ) ; Set FEATURES_2 entry 29 
( 5.960994e-08 9.699961e-15 4.201691e-43 7.847307e-16 3.5675e-19 2.860755e-09 6.507629e-14 5.399704e-10 5.963964e-10 2.457051e-11 1.129452e-26 2.403893e-10 4.203189e-40 8.562489e-61 9.561347e-11 6.023051e-08 ) ; Set FEATURES_2 entry 30 
( 1.012303e-08 1.50603e-17 2.22437e-56 2.1112e-22 1.177208e-27 1.236234e-11 2.585645e-16 2.252354e-11 5.082796e-11 3.434559e-13 2.49426e-39 1.847833e-11 7.681497e-50 2.945161e-92 9.714788e-12 4.269854e-08 ) ; Set FEATURES_2 entry 31 
( 1.104994e-09 1.354564e-21 2.455063e-71 2.689888e-30 2.771361e-37 1.276407e-15 7.83786e-19 6.393459e-13 4.344704e-12 7.379441e-15 5.698389e-54 1.221588e-12 1.985007e-65 3.153909e-143 8.158321e-13 4.896325e-08 ) ; Set FEATURES_2 entry 32 
( 2.528207e-12 3.75086e-32 3.690765e-88 4.223607e-37 2.761537e-45 1.631869e-20 8.959691e-23 3.773457e-15 1.607844e-14 1.383829e-18 1.078478e-82 4.704875e-15 1.992086e-83 7.25132e-194 4.165321e-14 5.945574e-08 ) ; Set FEATURES_2 entry 33 
( 2.738267e-16 1.544558e-44 3.392948e-104 4.614839e-59 1.998153e-65 1.125454e-26 6.821796e-26 1.294112e-19 3.327806e-17 1.891106e-25 7.827305e-102 4.637596e-18 4.221662e-86 1.075543e-210 1.812154e-14 3.218517e-08 ) ; Set FEATURES_2 entry 34 
( 4.344e-15 1.715506e-39 1.300849e-87 8.06214e-51 3.597197e-57 2.057244e-23 6.143359e-23 4.770015e-17 8.767841e-16 1.993387e-23 7.041648e-84 1.109539e-16 2.933025e-71 7.910445e-168 2.792691e-13 4.703908e-08 ) ; Set FEATURES_2 entry 35 
( 1.38014e-13 1.745508e-31 1.534325e-76 2.198676e-40 1.017871e-48 3.53894e-18 7.958784e-21 8.838361e-14 1.202373e-14 1.669039e-21 4.476789e-74 2.385133e-15 4.963671e-55 6.121795e-123 2.562114e-12 4.646013e-08 ) ; Set FEATURES_2 entry 36 
( 7.982029e-15 9.332025e-33 1.207015e-95 1.742656e-46 8.087248e-56 1.755908e-20 4.184836e-23 1.153616e-15 2.92937e-16 5.757584e-27 2.78131e-92 4.882315e-17 3.537595e-56 4.291617e-139 5.598982e-13 3.801276e-08 ) ; Set FEATURES_2 entry 37 
( 2.960703e-10 7.058811e-19 6.874753e-62 1.641027e-23 1.813748e-29 4.786068e-12 1.4115e-16 2.477464e-10 4.614635e-12 2.683691e-17 5.199987e-51 1.556081e-12 1.498478e-38 9.254369e-68 4.068526e-11 9.434762e-08 ) ; Set FEATURES_2 entry 38 
( 4.072187e-09 4.131938e-14 6.409961e-47 1.383218e-21 2.603242e-22 5.251581e-09 9.275092e-14 2.138118e-09 1.974424e-10 5.562664e-15 4.022008e-36 7.480149e-11 4.281516e-29 4.535937e-41 3.633752e-10 2.326217e-07 ) ; Set FEATURES_2 entry 39 
( 3.34719e-08 1.162216e-12 2.134799e-37 7.406548e-25 1.15203e-23 9.653423e-08 1.896712e-12 5.310801e-09 2.488994e-09 1.082733e-12 5.148145e-25 8.425771e-10 3.436081e-24 1.429221e-36 1.237423e-09 2.66323e-07 ) ; Set FEATURES_2 entry 40 
( 1.771559e-08 2.553564e-12 1.852376e-24 1.42256e-19 7.010194e-17 9.55091e-08 4.250129e-11 1.410838e-08 3.037809e-08 3.599072e-09 8.535478e-19 1.015133e-08 3.94757e-23 9.767232e-36 2.245431e-09 1.353308e-07 ) ; Set FEATURES_2 entry 41 
( 2.166406e-17 3.687922e-19 6.201042e-40 1.196388e-98 4.737472e-48 3.587595e-13 5.519313e-10 9.980148e-12 2.208127e-09 1.299161e-13 3.504351e-28 1.624704e-09 3.97419e-21 2.805597e-45 5.050413e-11 1.041432e-14 ) ; Set FEATURES_2 entry 42 
( 1.188237e-12 1.799118e-12 2.693494e-44 9.547457e-130 1.282066e-54 4.004537e-12 4.727642e-11 8.332723e-12 1.089224e-08 1.724789e-14 6.907191e-33 3.826383e-09 2.360014e-19 1.880579e-63 3.350136e-10 2.851797e-12 ) ; Set FEATURES_2 entry 43 
( 9.682313e-13 2.515116e-13 1.085988e-50 2.488918e-154 2.021164e-81 6.168395e-14 1.491316e-11 2.552348e-13 2.862769e-09 6.553948e-18 4.460445e-41 1.235367e-09 6.479232e-22 4.879832e-57 1.376923e-10 1.698149e-14 ) ; Set FEATURES_2 entry 44 
( 6.569747e-13 2.784521e-13 1.117038e-53 1.220746e-175 2.668974e-96 8.180579e-15 1.28387e-11 9.83281e-14 1.514417e-09 2.29944e-19 6.334599e-44 7.964927e-10 3.201983e-22 9.749245e-57 7.743566e-11 1.843703e-15 ) ; Set FEATURES_2 entry 45 
( 1.860199e-10 2.126866e-12 3.092906e-45 3.780961e-134 1.881019e-91 2.130021e-12 3.177702e-10 1.796042e-10 6.118522e-09 1.04716e-14 3.322329e-30 3.185384e-09 5.814181e-20 2.675605e-38 5.677269e-10 3.388421e-13 ) ; Set FEATURES_2 entry 46 
( 2.561301e-08 1.980222e-09 4.947464e-22 1.161165e-70 9.627003e-48 2.674514e-09 7.235536e-10 8.152969e-09 3.081783e-08 8.385246e-12 1.013936e-22 1.458063e-08 5.185881e-13 2.251614e-11 5.38624e-09 2.211395e-09 ) ; Set FEATURES_2 entry 47 
( 3.895793e-11 5.505259e-10 2.996003e-28 1.349433e-144 1.246183e-50 8.350251e-11 1.977626e-09 3.844159e-10 3.436058e-08 1.898288e-12 2.48195e-26 1.327844e-08 3.125105e-12 2.33751e-14 5.209389e-09 4.02002e-10 ) ; Set FEATURES_2 entry 48 
( 1.442356e-17 1.523425e-14 1.852427e-69 0 7.425956e-138 1.098165e-18 4.83085e-09 9.933253e-17 1.78116e-09 1.961122e-22 5.175088e-50 1.708364e-09 7.489457e-26 1.423023e-31 2.008566e-10 7.120926e-16 ) ; Set FEATURES_2 entry 49 
( 5.491617e-24 5.892777e-18 1.732947e-98 0 8.837851e-208 3.308704e-24 2.980876e-09 3.526405e-20 8.208903e-11 2.585341e-28 6.955833e-61 2.837436e-10 1.826487e-34 1.29119e-44 2.674075e-11 8.063122e-19 ) ; Set FEATURES_2 entry 50 
( 2.042384e-34 6.618165e-25 4.930511e-120 0 2.728104e-252 1.846315e-30 5.717793e-09 2.863028e-22 1.374484e-11 4.046391e-29 1.464791e-62 1.038948e-10 3.661285e-41 6.70004e-56 5.088623e-12 9.846374e-21 ) ; Set FEATURES_2 entry 51 
( 9.21383e-58 1.709676e-40 6.0086e-139 0 3.653014e-274 4.226434e-44 1.073757e-09 4.004682e-24 1.536339e-13 3.77447e-29 2.152341e-69 1.368547e-11 2.819038e-59 3.00238e-89 1.327203e-13 1.918532e-25 ) ; Set FEATURES_2 entry 52 
( 2.360008e-97 5.647453e-60 9.860081e-145 0 1.676387e-239 2.089538e-55 1.690249e-08 3.856951e-24 1.968388e-13 7.143245e-21 3.961964e-70 1.523225e-11 1.606624e-76 8.160781e-55 1.930185e-13 1.292995e-39 ) ; Set FEATURES_2 entry 53 
( 1.723051e-90 3.843033e-45 1.554566e-111 0 5.701354e-205 1.943801e-49 6.625644e-09 1.534242e-20 4.832116e-13 2.487209e-15 1.575248e-75 4.173038e-11 1.295739e-64 2.959297e-53 2.728771e-13 9.26551e-39 ) ; Set FEATURES_2 entry 54 
( 1.050147e-114 3.412222e-68 3.629116e-150 0 2.413076e-258 7.433488e-65 2.631394e-09 6.828237e-26 3.679844e-15 7.203499e-20 2.357382e-86 1.565153e-12 2.873785e-91 7.599372e-74 2.607219e-15 5.015082e-49 ) ; Set FEATURES_2 entry 55 
( 2.171872e-142 2.111718e-86 2.262164e-204 0 0 3.8891e-81 8.416694e-09 2.203859e-33 1.271685e-16 8.667718e-25 1.787811e-108 2.11689e-13 1.865519e-108 1.920373e-67 3.576031e-16 6.355626e-56 ) ; Set FEATURES_2 entry 56 
( 3.77029e-97 2.577115e-69 1.092686e-145 0 1.211359e-238 4.778585e-64 5.579189e-10 3.328009e-26 4.010116e-16 8.941224e-23 3.735505e-85 1.41652e-12 6.509469e-90 2.629884e-106 7.104716e-16 2.029207e-38 ) ; Set FEATURES_2 entry 57 
( 6.188829e-124 2.761254e-75 3.436463e-164 0 1.605913e-281 2.839433e-67 7.997391e-09 2.182132e-26 9.428703e-15 8.385591e-20 1.638706e-83 1.622062e-12 2.982677e-101 1.477407e-66 3.700628e-15 6.65447e-55 ) ; Set FEATURES_2 entry 58 
( 4.258351e-145 1.118554e-70 4.122564e-188 0 0 1.517421e-79 1.710798e-08 1.31643e-25 4.808948e-15 1.950182e-14 1.587952e-110 6.775188e-13 6.387297e-110 8.413545e-69 8.869468e-16 2.367187e-68 ) ; Set FEATURES_2 entry 59 
( 4.759208e-154 2.888325e-84 6.290064e-202 0 0 1.751561e-82 1.095211e-08 1.03415e-27 2.56669e-15 7.766539e-16 1.419474e-105 1.872137e-13 4.677817e-126 2.491839e-73 1.857929e-16 5.183856e-77 ) ; Set FEATURES_2 entry 60 
( 1.080748e-227 1.883665e-126 5.928788e-322 0 0 3.407436e-123 1.236412e-08 6.64972e-43 4.626976e-19 4.941461e-24 1.504445e-151 2.15853e-16 3.223744e-169 1.324393e-80 1.286424e-19 6.904849e-98 ) ; Set FEATURES_2 entry 61 
( 5.485687e-143 5.757399e-85 5.013962e-191 0 0 1.427107e-85 4.065306e-09 6.453914e-30 3.219919e-17 7.694004e-20 1.186648e-122 1.533318e-13 7.556608e-117 1.334079e-102 9.765933e-17 1.191794e-57 ) ; Set FEATURES_2 entry 62 
( 1.579638e-171 2.237572e-103 1.865195e-226 0 0 3.549301e-95 5.571475e-09 9.704902e-32 7.402354e-18 3.263429e-22 1.262991e-132 1.233809e-14 3.957537e-142 3.063541e-80 5.973003e-18 1.707537e-77 ) ; Set FEATURES_2 entry 63 
( 7.747596e-177 1.861719e-99 8.737827e-248 0 0 3.993004e-113 5.988053e-10 1.974721e-32 1.363115e-19 1.343449e-20 1.062796e-147 8.933174e-16 6.223808e-154 2.749044e-134 2.458892e-20 4.734077e-84 ) ; Set FEATURES_2 entry 64 
( 1.314373e-181 3.043089e-95 4.150881e-253 0 0 7.683878e-108 4.33145e-09 5.166674e-29 1.034904e-17 1.855187e-17 8.747997e-136 3.167014e-15 1.681386e-152 4.773894e-109 4.472859e-19 2.455124e-93 ) ; Set FEATURES_2 entry 65 
( 6.789533e-167 5.815651e-77 4.604481e-240 0 0 2.141667e-89 2.721447e-08 1.284491e-26 4.497411e-15 2.883562e-15 1.018814e-101 4.253994e-14 1.641695e-120 5.724925e-72 1.059868e-16 1.363262e-86 ) ; Set FEATURES_2 entry 66 
( 3.799459e-144 8.547872e-62 2.092638e-200 0 0 5.212887e-75 1.708899e-08 2.588295e-23 6.564833e-14 2.904876e-13 2.046433e-78 4.102815e-13 3.564992e-101 5.015745e-76 1.10788e-15 9.843569e-77 ) ; Set FEATURES_2 entry 67 
( 1.368918e-79 1.024109e-30 1.296584e-93 0 1.153281e-232 4.47429e-30 1.251017e-08 5.851013e-16 2.028251e-10 2.038576e-08 4.852316e-44 4.18632e-10 5.707551e-46 3.657888e-26 2.690859e-11 2.734874e-47 ) ; Set FEATURES_2 entry 68 
( 6.383535e-44 5.284294e-24 5.759348e-54 0 1.121285e-179 3.445745e-16 2.840655e-09 2.016174e-14 1.980343e-10 6.402526e-09 3.081445e-30 9.001309e-10 1.887259e-21 1.860655e-14 1.052726e-10 1.574529e-35 ) ; Set FEATURES_2 entry 69 
( 3.637203e-27 8.824538e-22 2.492498e-35 0 5.036353e-134 3.93444e-12 2.717665e-09 3.951047e-13 4.288469e-10 1.578638e-09 3.35826e-26 2.269877e-09 1.069582e-14 1.140728e-09 5.19436e-10 2.107537e-25 ) ; Set FEATURES_2 entry 70 
( 6.343769e-24 1.703658e-27 1.426592e-32 4.615815e-139 3.316352e-84 2.876335e-20 4.096206e-16 4.325994e-14 2.555794e-15 1.715065e-14 3.554234e-35 6.9091e-14 2.769526e-16 6.965752e-19 1.626131e-13 1.15232e-26 ) ; Set FEATURES_2 entry 71 
( 8.978399e-10 4.448417e-11 3.422883e-05 4.84061e-53 2.110892e-30 2.667659e-07 2.269309e-10 1.701138e-09 8.090042e-09 1.904696e-08 4.979693e-25 1.068858e-08 1.333511e-06 2.314357e-09 7.27604e-09 4.740194e-08 ) ; Set FEATURES_2 entry 72 
( 1.316473e-09 5.511874e-09 6.353478e-05 1.101477e-49 6.249528e-28 6.138154e-07 3.885661e-10 5.333804e-09 7.0682e-09 2.694456e-09 1.021991e-32 1.077063e-08 1.063813e-06 4.120923e-12 6.332723e-09 1.133896e-07 ) ; Set FEATURES_2 entry 73 
( 1.469115e-09 8.207833e-11 2.785544e-12 4.998918e-54 5.43922e-38 1.885908e-08 4.077135e-10 1.714286e-08 1.652251e-09 1.686914e-09 1.883879e-31 5.172621e-09 6.512587e-08 5.989977e-14 3.508223e-09 2.1524e-10 ) ; Set FEATURES_2 entry 74 
( 1.321367e-08 1.94973e-10 1.284902e-14 8.945075e-67 8.016404e-44 1.091463e-07 3.559384e-09 7.979365e-08 1.89191e-08 2.777666e-09 3.486379e-22 2.995678e-08 2.177294e-10 3.322421e-13 7.781157e-09 5.317275e-10 ) ; Set FEATURES_2 entry 75 
( 1.246448e-08 7.78311e-15 2.705998e-26 5.413411e-81 1.387373e-58 6.498426e-09 1.692101e-09 3.646393e-08 8.0554e-09 8.992915e-12 1.245654e-21 1.004606e-08 3.194837e-14 2.38742e-19 2.18556e-09 6.884348e-13 ) ; Set FEATURES_2 entry 76 
( 3.66457e-17 2.886248e-25 6.171129e-50 1.285661e-190 4.941057e-118 1.755467e-12 1.012899e-09 1.018584e-09 1.690658e-11 2.290758e-16 1.136455e-13 3.368226e-10 1.695009e-20 1.35593e-15 1.086367e-11 4.612981e-23 ) ; Set FEATURES_2 entry 77 
( 2.879214e-18 2.239934e-22 1.190025e-56 0 5.50715e-118 1.21424e-11 8.568701e-09 2.303152e-09 2.097491e-10 6.364541e-14 2.618175e-20 8.50799e-10 8.856459e-16 1.490278e-15 1.059166e-10 9.52774e-24 ) ; Set FEATURES_2 entry 78 
( 2.417224e-22 4.747935e-19 8.627292e-72 0 4.133987e-123 4.687802e-14 1.047159e-08 3.45118e-09 2.120851e-10 8.954603e-12 3.558755e-13 5.729972e-10 8.45836e-20 6.55588e-22 1.068349e-10 8.952207e-25 ) ; Set FEATURES_2 entry 79 
( 5.373166e-24 2.984288e-17 1.267764e-74 0 1.599932e-79 3.632202e-16 1.015631e-08 5.018606e-10 2.193867e-09 6.955632e-09 2.951814e-08 1.074702e-09 2.885413e-29 1.857376e-30 5.745943e-10 2.023339e-19 ) ; Set FEATURES_2 entry 80 
( 2.937765e-28 5.63391e-23 4.115915e-104 0 1.469707e-101 1.702034e-22 9.906088e-09 2.642736e-15 1.055026e-09 1.37651e-13 6.069812e-19 3.116584e-10 2.046638e-49 4.505157e-47 2.199697e-10 9.718671e-17 ) ; Set FEATURES_2 entry 81 
( 1.81898e-24 9.19442e-22 3.68974e-114 0 3.662346e-152 1.197257e-23 1.015397e-08 1.654103e-18 3.009332e-10 5.823745e-19 1.527147e-33 2.799207e-10 2.046132e-54 2.405105e-47 7.098622e-11 1.837936e-15 ) ; Set FEATURES_2 entry 82 
( 1.367725e-19 1.882412e-23 1.983071e-125 0 7.175207e-222 9.377497e-25 2.371379e-09 1.125954e-22 1.226945e-11 1.187239e-27 3.318109e-58 1.510799e-10 1.64903e-64 2.759659e-39 7.176442e-12 1.357729e-19 ) ; Set FEATURES_2 entry 83 
( 3.218529e-17 3.44761e-18 2.67237e-95 0 9.449981e-185 1.162405e-21 1.146251e-09 4.090018e-21 3.15836e-11 4.367614e-28 7.770973e-69 2.474203e-10 2.864877e-48 1.374416e-31 1.327797e-11 5.40377e-18 ) ; Set FEATURES_2 entry 84 
( 1.88577e-12 3.071988e-14 1.084202e-34 8.795236e-245 1.512415e-63 4.50029e-13 4.818114e-09 7.136615e-13 2.704837e-09 1.070214e-17 1.200511e-47 4.237587e-09 3.82295e-20 8.223065e-14 2.371087e-10 2.074427e-11 ) ; Set FEATURES_2 entry 85 
( 4.799674e-08 7.069934e-06 2.001458e-08 8.202871e-79 4.938488e-22 2.035196e-06 9.054913e-09 3.903985e-07 3.884388e-08 9.469694e-11 4.053357e-34 4.296321e-08 2.835091e-07 2.042625e-08 1.079049e-08 3.118438e-07 ) ; Set FEATURES_2 entry 86 
( 5.625545e-08 7.471592e-07 9.482582e-07 3.270988e-55 1.900166e-24 2.776797e-06 2.835412e-09 8.528447e-08 8.863265e-08 9.039092e-11 3.01872e-26 4.467457e-08 1.653362e-05 2.878678e-07 1.227056e-08 5.126437e-07 ) ; Set FEATURES_2 entry 87 
( 1.586001e-08 6.093157e-08 1.339005e-07 2.904621e-58 5.917201e-29 7.511462e-07 8.623682e-10 2.196192e-08 6.586328e-08 3.065479e-11 6.90045e-21 2.873235e-08 2.395758e-05 1.347966e-06 1.213752e-08 5.298382e-07 ) ; Set FEATURES_2 entry 88 
( 6.889199e-10 9.757307e-12 1.291309e-12 6.038485e-72 1.165925e-38 1.484483e-08 1.767113e-12 8.450641e-11 1.133909e-08 4.422685e-13 3.589202e-20 3.888062e-09 2.814636e-06 2.62081e-06 2.466796e-09 8.795747e-07 ) ; Set FEATURES_2 entry 89 
( 2.937107e-11 1.418258e-15 1.805175e-12 3.009849e-70 7.086331e-41 6.547063e-10 8.28387e-14 9.343812e-13 1.723967e-09 1.703595e-12 1.950457e-19 5.013072e-10 7.566229e-07 1.40119e-06 7.651947e-10 6.838299e-07 ) ; Set FEATURES_2 entry 90 
( 6.752276e-11 7.075642e-15 1.117212e-10 2.758547e-60 1.538894e-34 2.670893e-09 1.05189e-13 5.080337e-12 4.897708e-09 3.795781e-10 1.775079e-17 1.665441e-09 6.465202e-08 5.176654e-07 1.819789e-09 1.102418e-06 ) ; Set FEATURES_2 entry 91 
( 9.587479e-14 7.452997e-21 6.761881e-18 3.564238e-74 4.920994e-47 1.535395e-11 2.160303e-17 1.313258e-15 1.670372e-10 3.488363e-13 6.821505e-23 5.134468e-11 1.521575e-09 2.7007e-09 8.787914e-11 7.449719e-07 ) ; Set FEATURES_2 entry 92 
( 3.877676e-14 4.285078e-22 1.987506e-19 4.052401e-74 2.330143e-49 4.353658e-12 5.029473e-18 1.157034e-15 6.917359e-11 1.332751e-13 9.711666e-25 2.646801e-11 3.677729e-10 1.75213e-10 4.750624e-11 5.573857e-07 ) ; Set FEATURES_2 entry 93 
( 1.15916e-14 9.653541e-23 5.527919e-21 1.2572e-75 2.646359e-51 1.909002e-12 2.636865e-18 3.389421e-16 4.632586e-11 7.691712e-15 7.472132e-27 1.271655e-11 1.147039e-09 5.650742e-11 3.034284e-11 6.558267e-07 ) ; Set FEATURES_2 entry 94 
( 1.40958e-14 1.14558e-22 2.526642e-20 3.350654e-75 2.342129e-50 2.155141e-12 2.705907e-18 2.363602e-16 5.218463e-11 1.943873e-14 8.105629e-26 1.459622e-11 7.317237e-10 2.712064e-10 3.024015e-11 6.169991e-07 ) ; Set FEATURES_2 entry 95 
( 4.672181e-14 4.697477e-21 3.602295e-20 1.10836e-74 5.022228e-49 6.044942e-12 5.087246e-18 4.230754e-16 9.957722e-11 2.822098e-14 2.977247e-24 2.592374e-11 1.362966e-09 1.005759e-09 3.484171e-11 6.543319e-07 ) ; Set FEATURES_2 entry 96 
( 5.91582e-17 9.872113e-27 9.091464e-30 3.6886e-91 3.223898e-62 5.232365e-15 1.585954e-21 4.157399e-19 9.831162e-13 7.220116e-19 2.114529e-35 3.122266e-13 1.810689e-10 7.396484e-12 9.915292e-13 1.553703e-07 ) ; Set FEATURES_2 entry 97 
( 4.738005e-17 7.830156e-26 1.021614e-27 2.598119e-91 1.16631e-61 9.478032e-15 4.229922e-21 1.310417e-18 2.299409e-12 3.369442e-18 8.65595e-34 7.643088e-13 1.308641e-09 6.038386e-11 1.624575e-12 1.87264e-07 ) ; Set FEATURES_2 entry 98 
( 1.735564e-16 6.085277e-25 1.791218e-27 2.660112e-87 2.81594e-60 1.496451e-14 3.366945e-20 3.256054e-18 4.560645e-12 4.193344e-19 1.696714e-35 8.313611e-13 6.128204e-09 1.360757e-10 2.746589e-12 2.966754e-07 ) ; Set FEATURES_2 entry 99 
( 1.731872e-14 7.055578e-22 4.722659e-20 3.135762e-76 8.021112e-50 3.848245e-12 1.225269e-17 7.964874e-16 8.390723e-11 1.248201e-14 4.243887e-26 2.086466e-11 7.847725e-09 7.753323e-10 5.614669e-11 6.999889e-07 ) ; Set FEATURES_2 entry 100 
( 4.769491e-13 6.299642e-19 1.071797e-16 1.182464e-67 1.961451e-43 1.206822e-10 4.635992e-16 2.552907e-14 6.705217e-10 6.946283e-13 3.273407e-22 1.455143e-10 1.366906e-08 1.010843e-09 2.968996e-10 1.200148e-06 ) ; Set FEATURES_2 entry 101 
( 4.917431e-13 1.529778e-19 2.219336e-21 6.586444e-79 4.781088e-48 1.889345e-10 2.65594e-17 1.557451e-14 4.416985e-10 2.503305e-13 5.491839e-24 1.337642e-10 1.754711e-10 2.643636e-14 3.878001e-10 4.355727e-07 ) ; Set FEATURES_2 entry 102 
( 2.955951e-12 3.049546e-19 8.902616e-18 9.803401e-94 3.87773e-52 9.900079e-10 2.532854e-16 4.032878e-14 1.057628e-09 1.270889e-11 5.540519e-20 5.798567e-10 6.351137e-11 5.173324e-16 1.001902e-09 9.307213e-08 ) ; Set FEATURES_2 entry 103 
( 5.294266e-13 8.539964e-20 3.189065e-18 2.323654e-127 3.996531e-63 9.275592e-11 6.621784e-16 6.319224e-15 2.32854e-10 5.023379e-13 6.373277e-24 3.818913e-10 5.080523e-09 5.469904e-14 8.69693e-10 6.181403e-09 ) ; Set FEATURES_2 entry 104 
( 6.264476e-11 2.160039e-15 1.997388e-13 1.54633e-103 2.805592e-49 3.22327e-09 4.263664e-13 2.015564e-12 3.045653e-09 3.075869e-11 5.696115e-19 3.683417e-09 1.060437e-07 8.856614e-11 3.090665e-09 2.970259e-08 ) ; Set FEATURES_2 entry 105 
( 2.581883e-08 8.790008e-10 1.114608e-09 1.593299e-66 2.434558e-31 2.001809e-07 6.352759e-10 2.962087e-09 5.261153e-08 6.704174e-11 6.747709e-20 3.206675e-08 9.484912e-07 1.223318e-06 9.882038e-09 2.958787e-07 ) ; Set FEATURES_2 entry 106 
( 6.588816e-07 4.56652e-06 3.395157e-09 3.385522e-28 6.872235e-16 3.393764e-06 3.729721e-09 2.55548e-07 7.374344e-08 3.648748e-12 6.702516e-31 4.645919e-08 1.591924e-07 4.456339e-08 8.278858e-09 9.396946e-07 ) ; Set FEATURES_2 entry 107 
( 4.895023e-07 1.016726e-05 1.415075e-08 6.78308e-13 1.448961e-09 9.114864e-06 1.594966e-09 2.119864e-07 2.867543e-08 1.144077e-10 5.106028e-30 2.502743e-08 1.107268e-06 9.201418e-09 9.675652e-09 2.680637e-07 ) ; Set FEATURES_2 entry 108 
( 5.703432e-07 4.156222e-06 8.477108e-11 1.737038e-11 2.807885e-10 9.754556e-06 9.932121e-10 6.488264e-08 3.141131e-08 8.118752e-11 4.556902e-28 2.294214e-08 4.255423e-07 3.555787e-08 9.880393e-09 2.271549e-07 ) ; Set FEATURES_2 entry 109 
( 8.759758e-07 8.108655e-07 3.417065e-11 8.518924e-08 2.793708e-07 8.826838e-06 1.2908e-09 2.142788e-07 6.804925e-08 8.804713e-09 1.076177e-15 2.927841e-08 1.03255e-08 4.889016e-07 1.890576e-08 5.141881e-07 ) ; Set FEATURES_2 entry 110 
( 6.979939e-07 1.257876e-07 4.218014e-14 1.05101e-05 1.798993e-05 2.947875e-06 4.541292e-10 2.360631e-08 4.104712e-08 8.675976e-09 9.298175e-15 1.596692e-08 8.891966e-11 2.570761e-07 1.35872e-08 3.414853e-07 ) ; Set FEATURES_2 entry 111 
( 1.022068e-10 1.688551e-12 8.557819e-17 2.8665e-19 3.460129e-14 7.94552e-10 6.031708e-12 5.359292e-08 8.179537e-10 4.658167e-10 7.281794e-21 2.829012e-10 2.080184e-15 5.07812e-10 1.577178e-09 1.905316e-11 ) ; Set FEATURES_2 entry 112 
( 9.838697e-08 5.02503e-11 7.810459e-17 2.739261e-49 2.3329e-22 3.587614e-08 5.073125e-09 1.709096e-08 9.163192e-08 5.737713e-09 1.267238e-15 3.441415e-08 1.191971e-15 1.02508e-15 8.128473e-09 3.369943e-08 ) ; Set FEATURES_2 entry 113 
( 7.201967e-11 1.472833e-20 4.315803e-25 2.52065e-125 2.248784e-43 1.18086e-11 1.914611e-10 3.764046e-15 4.075805e-09 4.289262e-10 4.540869e-18 5.952628e-09 8.302659e-16 3.163616e-21 1.446567e-09 8.06438e-13 ) ; Set FEATURES_2 entry 114 
( 1.052672e-14 1.680987e-29 2.889684e-33 9.40444e-183 1.035288e-60 8.590451e-15 4.809856e-12 8.338272e-22 1.295038e-10 1.835435e-10 4.701311e-19 6.809011e-10 3.553746e-16 6.077912e-24 3.401113e-10 5.94591e-17 ) ; Set FEATURES_2 entry 115 
( 3.32349e-16 6.203262e-32 1.209796e-33 5.840477e-200 4.353717e-70 1.651485e-15 2.896584e-12 9.309336e-24 4.575925e-11 1.380351e-09 4.582905e-17 5.008845e-10 1.077991e-12 1.421052e-18 4.899336e-10 2.684648e-17 ) ; Set FEATURES_2 entry 116 
( 2.106517e-18 1.895049e-31 2.203517e-22 4.133615e-176 2.236589e-68 1.326989e-12 2.494652e-12 6.103604e-23 4.448239e-11 2.680308e-08 3.31217e-18 6.306e-10 1.776159e-09 1.037968e-09 2.865428e-09 3.188519e-15 ) ; Set FEATURES_2 entry 117 
( 2.705006e-17 3.007611e-28 4.963657e-17 1.14221e-141 1.435029e-58 1.031533e-10 4.875531e-12 5.573498e-19 1.351595e-10 7.741398e-09 1.681462e-21 1.185253e-09 3.718067e-10 2.099571e-12 2.031283e-09 1.746414e-13 ) ; Set FEATURES_2 entry 118 
( 1.322953e-14 3.850977e-25 1.602137e-19 5.424832e-158 1.96257e-56 2.613255e-11 8.977145e-12 5.404539e-18 3.668173e-10 5.247981e-09 6.987163e-18 1.912307e-09 1.076276e-08 2.476843e-12 2.966918e-09 6.945994e-14 ) ; Set FEATURES_2 entry 119 
( 4.916349e-13 4.029408e-26 1.081944e-30 1.967901e-164 7.929357e-58 4.11191e-14 4.321765e-11 4.370114e-19 7.109094e-10 6.36759e-10 2.140736e-18 2.541607e-09 8.750645e-13 2.31348e-15 1.468282e-09 8.036267e-16 ) ; Set FEATURES_2 entry 120 
( 1.825874e-11 4.064075e-21 4.628972e-35 3.76988e-114 4.715917e-52 2.133125e-13 8.051261e-10 5.768413e-15 5.386115e-09 4.112956e-11 8.381831e-22 9.53207e-09 4.603256e-21 1.086549e-20 1.371729e-09 1.058842e-13 ) ; Set FEATURES_2 entry 121 
( 2.085412e-11 5.744329e-18 2.465244e-43 3.525658e-94 3.233716e-54 2.130569e-13 4.674536e-09 8.359641e-13 5.149837e-09 2.474688e-13 1.377178e-28 9.00329e-09 8.310328e-29 3.205303e-20 8.133262e-10 1.704514e-12 ) ; Set FEATURES_2 entry 122 
( 5.845166e-12 3.586444e-17 1.000218e-57 3.514649e-98 1.962236e-60 3.652051e-14 4.496352e-09 8.14988e-12 1.64221e-09 6.017277e-15 2.017599e-36 1.770987e-09 2.357846e-34 1.217048e-30 2.933498e-10 3.853092e-12 ) ; Set FEATURES_2 entry 123 
( 3.091709e-13 8.546873e-21 2.979954e-95 9.828156e-256 3.259726e-111 1.641482e-19 2.854053e-09 1.358053e-15 6.278478e-11 1.609917e-19 4.811822e-51 1.088426e-10 4.756724e-49 1.705392e-50 2.206873e-11 5.967642e-15 ) ; Set FEATURES_2 entry 124 
( 3.279673e-13 4.410371e-21 1.482972e-106 0 1.175965e-126 1.678319e-21 7.201419e-10 3.747877e-16 2.458703e-11 2.147727e-20 9.747014e-54 3.233678e-11 1.206595e-51 1.056582e-62 1.592332e-11 7.548274e-15 ) ; Set FEATURES_2 entry 125 
( 1.140311e-14 3.543357e-24 8.091598e-106 0 2.364021e-101 3.71016e-21 2.181772e-11 1.97976e-14 5.849975e-12 1.218913e-18 8.622209e-54 3.627515e-12 3.981721e-56 6.986215e-88 1.441545e-11 3.376947e-13 ) ; Set FEATURES_2 entry 126 
( 3.096465e-18 2.038686e-24 7.407465e-85 0 4.181816e-94 3.694427e-19 1.104363e-09 1.809194e-13 3.579829e-10 9.875248e-16 3.780496e-28 1.723458e-10 7.032761e-51 5.295094e-64 1.997386e-10 3.797026e-13 ) ; Set FEATURES_2 entry 127 
( 2.402011e-34 1.067224e-22 1.550446e-61 0 1.911813e-82 3.19483e-17 1.671207e-08 1.471663e-11 2.333143e-08 2.36887e-08 1.973583e-13 8.438466e-09 4.236087e-36 2.230165e-27 2.339169e-09 1.392372e-22 ) ; Set FEATURES_2 entry 128 
( 5.316497e-33 2.346894e-25 1.067311e-51 0 9.614083e-109 2.138812e-14 2.016772e-09 8.339712e-16 7.147013e-09 1.328047e-07 2.955668e-11 7.848998e-09 5.316581e-30 5.066967e-24 6.760931e-10 4.911108e-29 ) ; Set FEATURES_2 entry 129 
( 3.48701e-26 2.728716e-27 1.793703e-40 0 7.357029e-96 6.887008e-12 9.925825e-10 8.064948e-17 4.160652e-09 2.321675e-08 8.39052e-13 5.119056e-09 7.525063e-22 9.088144e-21 1.283785e-09 3.189568e-26 ) ; Set FEATURES_2 entry 130 
( 3.086046e-23 1.509212e-22 3.96929e-33 0 2.564008e-105 1.069985e-10 2.014904e-09 1.158204e-14 4.592835e-09 1.35091e-08 5.5294e-14 6.560552e-09 1.820868e-15 5.52315e-14 1.815718e-09 6.708971e-23 ) ; Set FEATURES_2 entry 131 
( 2.20645e-14 1.824977e-16 3.655635e-15 1.363887e-99 2.103758e-55 1.960792e-11 5.688889e-12 3.758935e-11 1.043113e-10 5.47861e-10 1.171779e-23 2.676161e-10 1.657116e-09 4.715523e-10 4.503316e-10 2.680107e-15 ) ; Set FEATURES_2 entry 132 
( 4.68288e-09 3.963667e-09 0.0007932766 3.840802e-39 4.378652e-24 6.737616e-07 2.175388e-10 5.833915e-09 1.692028e-08 1.378103e-08 3.996358e-25 1.28377e-08 4.340713e-06 1.124579e-09 8.043843e-09 2.348602e-07 ) ; Set FEATURES_2 entry 133 
( 4.006568e-09 1.111115e-08 0.0008937654 2.688031e-31 1.588635e-21 8.561346e-07 1.669676e-10 8.801463e-09 1.325802e-08 8.519259e-09 3.427726e-28 9.406613e-09 4.73818e-06 1.522787e-10 5.183647e-09 1.219884e-07 ) ; Set FEATURES_2 entry 134 
( 1.417012e-09 6.68551e-08 0.0008967007 7.280506e-41 2.072343e-25 5.26848e-07 3.21256e-10 8.457145e-09 1.132297e-08 1.861989e-09 1.32225e-32 1.129837e-08 4.001481e-06 4.578959e-12 4.574174e-09 1.732617e-07 ) ; Set FEATURES_2 entry 135 
( 2.607589e-09 1.288826e-06 0.0004729548 3.726704e-49 4.412836e-27 3.517803e-07 6.702627e-10 1.098357e-08 1.762434e-08 3.245349e-11 5.872253e-40 1.797411e-08 2.158943e-07 3.924741e-13 3.796943e-09 5.535704e-07 ) ; Set FEATURES_2 entry 136 
( 2.375711e-09 1.163228e-06 0.000348964 3.952615e-49 2.6408e-27 3.067649e-07 6.565832e-10 1.124899e-08 1.70317e-08 3.730551e-11 4.323207e-39 1.779884e-08 1.979725e-07 3.035326e-13 3.942021e-09 5.020737e-07 ) ; Set FEATURES_2 entry 137 
( 2.313467e-09 8.910527e-07 0.0009182229 9.22348e-40 4.038116e-25 4.300003e-07 5.023015e-10 9.186758e-09 1.509487e-08 1.03081e-10 1.251834e-38 1.469074e-08 7.925184e-07 5.436064e-13 3.328655e-09 4.250548e-07 ) ; Set FEATURES_2 entry 138 
( 5.802336e-09 2.295579e-07 0.00093885 1.446902e-30 6.173837e-22 9.784842e-07 2.630886e-10 1.316439e-08 1.588746e-08 3.103239e-09 2.443502e-30 1.271085e-08 5.102421e-06 1.203673e-11 5.233867e-09 2.270912e-07 ) ; Set FEATURES_2 entry 139 
( 9.535285e-11 1.275556e-11 0.0001788961 7.349189e-36 1.011446e-24 4.521882e-08 1.528821e-11 1.09128e-09 6.978765e-10 5.38244e-10 5.200573e-37 7.9188e-10 1.545708e-06 2.43526e-13 1.052248e-09 6.730113e-10 ) ; Set FEATURES_2 entry 140 
( 1.048349e-10 5.001329e-09 0.0002189851 5.09995e-42 9.644817e-27 1.471532e-08 9.510363e-11 4.957653e-10 2.225008e-09 1.194757e-12 1.405707e-45 1.957819e-09 1.838143e-07 4.302407e-15 6.002209e-10 2.324923e-08 ) ; Set FEATURES_2 entry 141 
( 9.82214e-11 4.480921e-09 0.0003362692 3.194348e-45 2.072664e-28 1.92019e-08 1.097709e-10 4.708131e-10 3.272944e-09 3.418303e-12 1.172074e-43 2.750243e-09 2.128742e-07 1.058729e-14 7.880272e-10 4.698516e-08 ) ; Set FEATURES_2 entry 142 
( 1.144008e-10 8.747137e-09 0.0001995315 1.02953e-47 6.866202e-30 7.137635e-09 1.156067e-10 2.933035e-10 3.503449e-09 1.021053e-13 2.723188e-47 2.535786e-09 5.639425e-08 2.944657e-15 4.629139e-10 9.206507e-08 ) ; Set FEATURES_2 entry 143 
( 5.657092e-10 2.105772e-07 0.000209961 3.685285e-46 8.341555e-29 4.088693e-08 2.55014e-10 1.055844e-09 1.014885e-08 5.729896e-13 1.820572e-44 7.304444e-09 8.578725e-08 3.44939e-14 1.120382e-09 3.213609e-07 ) ; Set FEATURES_2 entry 144 
( 1.271819e-09 1.660244e-07 0.0005971732 3.005754e-42 6.611907e-27 1.537304e-07 2.747993e-10 3.495822e-09 1.358615e-08 4.146818e-11 1.312388e-36 1.006062e-08 1.542242e-06 6.561048e-13 2.439896e-09 3.275405e-07 ) ; Set FEATURES_2 entry 145 
( 1.292159e-09 1.923408e-07 0.0005535808 4.037947e-41 5.275426e-26 1.839943e-07 2.815596e-10 4.789298e-09 1.280692e-08 6.719053e-11 1.251781e-35 9.747189e-09 2.197633e-06 8.719844e-13 2.657677e-09 2.506476e-07 ) ; Set FEATURES_2 entry 146 
( 8.892009e-10 5.091377e-07 0.0002570602 9.725277e-41 2.501635e-26 1.399683e-07 3.420729e-10 3.681538e-09 9.901058e-09 1.207536e-11 3.499516e-40 9.205052e-09 2.737315e-07 4.262118e-14 2.073424e-09 1.823133e-07 ) ; Set FEATURES_2 entry 147 
( 1.303653e-09 9.628918e-07 0.0004838856 1.748814e-40 3.570213e-25 3.054679e-07 3.609586e-10 7.002936e-09 1.432247e-08 9.939564e-11 2.414718e-37 1.329018e-08 5.408233e-07 2.697386e-13 3.175344e-09 3.739708e-07 ) ; Set FEATURES_2 entry 148 
( 1.345402e-09 1.367641e-06 0.0004085439 2.620336e-40 5.21596e-25 2.83138e-07 3.836011e-10 7.422676e-09 1.422808e-08 5.645784e-11 1.577221e-38 1.328707e-08 3.802073e-07 1.759289e-13 2.859537e-09 3.84454e-07 ) ; Set FEATURES_2 entry 149 
( 1.104624e-09 2.171574e-06 0.0003747171 6.480091e-43 6.706568e-26 2.182285e-07 2.822227e-10 4.89543e-09 1.372181e-08 1.767269e-11 1.262055e-41 1.338595e-08 6.100078e-08 7.1228e-14 2.464808e-09 5.364425e-07 ) ; Set FEATURES_2 entry 150 
( 1.492003e-09 4.418987e-06 0.0002054853 9.214347e-44 5.152779e-25 2.099109e-07 2.889783e-10 4.566924e-09 1.432153e-08 3.322799e-12 1.560296e-44 1.369975e-08 1.01072e-08 3.106633e-14 2.446868e-09 5.577833e-07 ) ; Set FEATURES_2 entry 151 
( 1.023408e-09 3.808509e-06 0.0002629732 1.929695e-43 7.677319e-25 2.359534e-07 3.471968e-10 4.882845e-09 1.509136e-08 9.293907e-12 1.245241e-42 1.444358e-08 2.490095e-08 5.232331e-14 2.612812e-09 5.58484e-07 ) ; Set FEATURES_2 entry 152 
( 9.160433e-10 3.934452e-06 0.0002665375 3.817313e-44 4.917868e-25 2.253039e-07 3.25492e-10 4.895888e-09 1.312923e-08 1.040813e-11 2.153552e-43 1.348564e-08 1.572023e-08 1.834325e-14 2.545994e-09 5.24151e-07 ) ; Set FEATURES_2 entry 153 
( 5.508109e-10 4.861703e-06 0.0001242923 1.595546e-45 1.69264e-25 1.041612e-07 2.648373e-10 2.034285e-09 9.061204e-09 3.279178e-13 2.803786e-52 1.013787e-08 2.907267e-10 3.892011e-16 1.394002e-09 3.628726e-07 ) ; Set FEATURES_2 entry 154 
( 1.027401e-09 3.286003e-06 0.0002307599 9.62897e-42 4.136338e-24 2.933878e-07 4.075425e-10 6.605902e-09 1.575172e-08 2.776652e-11 5.676294e-40 1.490017e-08 7.79039e-08 1.075864e-13 3.072332e-09 4.602028e-07 ) ; Set FEATURES_2 entry 155 
( 1.212823e-09 3.532198e-06 0.0002798326 1.714301e-41 3.194154e-24 3.010637e-07 3.882826e-10 6.806476e-09 1.549996e-08 2.801056e-11 2.495907e-40 1.46939e-08 8.882564e-08 1.033445e-13 2.948219e-09 5.099245e-07 ) ; Set FEATURES_2 entry 156 
( 3.940688e-10 3.422249e-06 0.000207017 3.359088e-43 1.588519e-25 1.111625e-07 2.772503e-10 1.66713e-09 9.876585e-09 1.190515e-12 7.577362e-50 1.03341e-08 2.215577e-09 1.839888e-15 1.374364e-09 3.923042e-07 ) ; Set FEATURES_2 entry 157 
( 4.779491e-10 8.921021e-07 0.0003176833 1.499528e-40 1.270276e-24 2.03706e-07 3.083667e-10 2.872056e-09 1.119791e-08 3.149598e-11 2.122385e-41 1.021188e-08 1.531715e-07 4.889559e-14 2.07397e-09 2.779736e-07 ) ; Set FEATURES_2 entry 158 
( 1.264251e-09 1.536998e-06 0.0003918143 2.206231e-39 2.147821e-24 2.563587e-07 4.257414e-10 7.335122e-09 1.066115e-08 3.400614e-11 9.23433e-41 1.074184e-08 2.480359e-07 8.700918e-15 2.30923e-09 2.451291e-07 ) ; Set FEATURES_2 entry 159 
( 5.221256e-10 3.953585e-06 0.0001881914 2.108322e-43 1.606773e-25 1.618929e-07 3.109359e-10 2.437545e-09 1.002818e-08 3.251232e-12 4.204079e-48 1.102523e-08 3.020108e-09 1.072826e-15 1.770445e-09 3.77178e-07 ) ; Set FEATURES_2 entry 160 
( 8.412759e-10 2.50133e-06 0.000374334 2.133899e-39 1.775333e-23 5.162516e-07 3.564799e-10 6.208239e-09 1.301345e-08 1.906414e-10 1.457357e-38 1.378812e-08 1.710098e-07 2.139593e-13 3.83941e-09 3.949814e-07 ) ; Set FEATURES_2 entry 161 
( 1.168233e-09 3.575695e-06 0.0003288375 8.030113e-39 3.71555e-23 5.16137e-07 3.892785e-10 8.000115e-09 1.391287e-08 1.382318e-10 1.993388e-38 1.462463e-08 1.612124e-07 2.225138e-13 4.056715e-09 4.175097e-07 ) ; Set FEATURES_2 entry 162 
( 4.090807e-10 3.64673e-06 0.000151651 6.76017e-41 2.05937e-24 2.390631e-07 1.500318e-10 1.927977e-09 9.40688e-09 1.922946e-11 6.37634e-44 1.018945e-08 5.83873e-09 2.438659e-14 2.60668e-09 3.629352e-07 ) ; Set FEATURES_2 entry 163 
( 5.799197e-10 1.92055e-06 0.0002982912 4.861035e-39 5.470834e-24 3.441396e-07 2.006943e-10 2.756948e-09 1.344883e-08 1.07494e-10 3.964188e-39 1.252567e-08 9.599727e-08 2.721048e-13 3.027183e-09 4.876311e-07 ) ; Set FEATURES_2 entry 164 
( 7.214599e-10 2.361802e-06 0.0003008143 1.330159e-39 4.399232e-24 3.248805e-07 1.919208e-10 3.208813e-09 1.318775e-08 7.91041e-11 2.751953e-39 1.247896e-08 7.227281e-08 1.793212e-13 3.082192e-09 5.145224e-07 ) ; Set FEATURES_2 entry 165 
( 2.255048e-10 1.229552e-08 0.0003485053 9.496493e-40 4.371307e-28 6.394439e-08 1.179917e-10 8.204868e-10 3.890244e-09 8.330753e-11 2.039411e-43 4.136747e-09 1.308516e-07 2.173607e-17 1.018442e-09 5.913503e-08 ) ; Set FEATURES_2 entry 166 
( 1.176074e-09 6.233916e-08 0.000555471 1.476806e-35 2.460394e-24 5.163691e-07 1.530545e-10 3.59336e-09 1.079713e-08 2.718873e-09 4.00778e-32 9.841083e-09 1.287479e-06 2.093666e-12 4.058222e-09 2.301029e-07 ) ; Set FEATURES_2 entry 167 
( 1.916429e-09 6.149163e-07 0.0005422131 2.464709e-34 1.155137e-22 8.53433e-07 2.562828e-10 8.116898e-09 1.221564e-08 1.549513e-09 2.687506e-33 1.254771e-08 1.14296e-06 5.550996e-12 5.04782e-09 3.272958e-07 ) ; Set FEATURES_2 entry 168 
( 1.575485e-09 7.574076e-08 0.0005443308 3.268601e-33 3.493198e-23 6.817321e-07 1.67119e-10 5.449417e-09 1.088612e-08 3.692054e-09 4.786149e-31 1.028115e-08 1.80582e-06 1.734063e-11 4.705383e-09 1.996609e-07 ) ; Set FEATURES_2 entry 169 
( 1.208366e-09 1.363376e-07 0.0006228909 9.194972e-36 7.448886e-23 6.194978e-07 2.500921e-10 8.335669e-09 1.194861e-08 1.950673e-09 3.359751e-32 1.063173e-08 4.43113e-06 2.051021e-11 4.376057e-09 1.728962e-07 ) ; Set FEATURES_2 entry 170 
( 4.67667e-10 5.432328e-07 0.0004896092 2.93765e-42 9.972267e-25 4.098752e-07 2.733164e-10 3.844539e-09 1.293948e-08 3.840721e-10 5.977067e-37 1.260183e-08 3.683456e-07 8.32786e-13 3.506701e-09 3.894487e-07 ) ; Set FEATURES_2 entry 171 
( 7.299504e-10 1.013956e-06 0.0003770206 3.919559e-41 1.076841e-24 3.665946e-07 2.247593e-10 4.279017e-09 1.378246e-08 2.34055e-10 1.177784e-36 1.319695e-08 2.405904e-07 7.816631e-13 3.637681e-09 4.998459e-07 ) ; Set FEATURES_2 entry 172 
( 4.720419e-10 3.088167e-06 0.0002350281 1.074036e-44 2.885432e-25 2.13022e-07 2.106808e-10 3.207147e-09 1.027624e-08 1.594962e-11 1.256739e-43 1.156885e-08 7.684149e-09 2.571295e-14 2.671464e-09 4.35653e-07 ) ; Set FEATURES_2 entry 173 
( 3.725239e-10 1.492738e-06 0.0002972575 1.744536e-40 1.749608e-24 3.24677e-07 1.627282e-10 2.13816e-09 1.107531e-08 1.15921e-10 4.605052e-40 1.12079e-08 5.678409e-08 2.711989e-13 2.859972e-09 4.374617e-07 ) ; Set FEATURES_2 entry 174 
( 5.777416e-10 1.160074e-06 0.0002908257 1.42135e-35 6.539228e-23 5.182839e-07 1.749891e-10 2.842114e-09 1.098135e-08 4.412675e-10 3.637444e-37 1.111301e-08 2.128384e-07 1.010466e-12 3.388424e-09 3.558565e-07 ) ; Set FEATURES_2 entry 175 
( 2.600345e-10 2.080976e-07 0.0001459143 1.080546e-35 2.357736e-23 4.040979e-07 1.419135e-10 1.399105e-09 1.028031e-08 1.094634e-09 6.480745e-36 9.755094e-09 2.422421e-07 2.292552e-12 3.07244e-09 2.267784e-07 ) ; Set FEATURES_2 entry 176 
( 6.97581e-10 2.687229e-09 0.0001404173 3.358535e-28 3.333089e-22 3.152637e-07 4.32319e-11 1.021221e-09 7.603216e-09 5.480308e-09 6.322732e-30 5.213379e-09 5.61056e-07 4.305446e-11 3.13635e-09 5.40955e-08 ) ; Set FEATURES_2 entry 177 
( 9.944645e-10 4.610301e-09 8.376711e-05 8.892805e-26 1.25756e-20 4.416446e-07 4.463261e-11 1.093178e-09 9.052349e-09 7.258593e-09 1.073548e-28 6.196006e-09 2.886074e-07 4.043367e-10 3.680942e-09 7.562132e-08 ) ; Set FEATURES_2 entry 178 
( 6.498383e-10 1.827966e-09 7.867769e-05 1.079637e-24 5.915137e-20 3.089316e-07 3.280449e-11 1.253951e-09 5.588165e-09 5.703973e-09 3.957126e-30 3.915017e-09 6.15887e-07 2.122157e-10 3.02144e-09 2.102213e-08 ) ; Set FEATURES_2 entry 179 
( 4.23509e-10 1.474414e-10 0.0001212516 6.953786e-26 2.885488e-21 1.693193e-07 2.023666e-11 1.187736e-09 2.898813e-09 3.765838e-09 1.179232e-31 2.20519e-09 8.26626e-07 4.552162e-11 2.128882e-09 5.892131e-09 ) ; Set FEATURES_2 entry 180 
( 1.846232e-10 3.333568e-09 6.306387e-05 1.273238e-32 1.679333e-23 1.070671e-07 7.927226e-11 2.459614e-09 2.451182e-09 2.47799e-10 8.420659e-38 2.6396e-09 2.388439e-06 5.898296e-13 1.400757e-09 8.047023e-09 ) ; Set FEATURES_2 entry 181 
( 1.026448e-11 2.910494e-12 4.633225e-05 8.874168e-36 5.314795e-28 6.587252e-10 5.641841e-12 2.792428e-11 1.911741e-10 1.556203e-13 1.137275e-47 1.758925e-10 1.444635e-07 5.406844e-17 1.635135e-10 3.483878e-10 ) ; Set FEATURES_2 entry 182 
( 4.436536e-10 1.872943e-07 0.0003653125 7.257821e-39 1.315867e-26 4.090469e-08 2.573831e-10 1.33609e-09 5.198292e-09 9.349468e-13 1.177772e-47 5.21122e-09 5.45982e-08 7.117716e-16 8.188912e-10 1.296477e-07 ) ; Set FEATURES_2 entry 183 
( 7.054471e-10 1.26812e-06 0.0001930331 3.667008e-41 1.799024e-26 6.353004e-08 4.133198e-10 2.721927e-09 7.06011e-09 4.068363e-13 4.645017e-49 7.887283e-09 9.199996e-09 2.514912e-16 9.621221e-10 2.014538e-07 ) ; Set FEATURES_2 entry 184 
( 9.770672e-10 1.340646e-06 0.0001108343 2.494818e-41 2.484804e-27 3.652878e-08 3.438021e-10 1.160675e-09 7.705348e-09 4.756556e-14 5.747219e-52 7.31796e-09 3.534634e-09 1.288817e-16 7.524947e-10 2.754404e-07 ) ; Set FEATURES_2 entry 185 
( 1.796494e-09 3.284651e-06 0.0001659934 4.207007e-38 1.976767e-24 1.383208e-07 4.410427e-10 4.548087e-09 1.132359e-08 1.294919e-12 6.416956e-45 1.053516e-08 4.377463e-08 1.888132e-15 1.511227e-09 3.114164e-07 ) ; Set FEATURES_2 entry 186 
( 6.70071e-10 3.952268e-06 6.146324e-05 1.04102e-41 4.73895e-26 3.548249e-08 3.011572e-10 1.053017e-09 5.798814e-09 6.711732e-15 8.832941e-60 7.467646e-09 2.109878e-11 2.373769e-18 6.078817e-10 2.352984e-07 ) ; Set FEATURES_2 entry 187 
( 4.096564e-10 2.061291e-06 7.720409e-05 1.885114e-41 3.410049e-27 2.046604e-08 2.454692e-10 4.652462e-10 5.418231e-09 5.740883e-15 1.239729e-60 6.217567e-09 4.4342e-11 3.74573e-18 4.674754e-10 2.420611e-07 ) ; Set FEATURES_2 entry 188 
( 9.850963e-10 6.17302e-06 0.0002579528 9.450046e-34 4.370225e-23 2.893619e-07 3.753926e-10 4.478905e-09 9.053248e-09 1.153733e-11 1.689482e-45 1.10853e-08 3.659461e-08 4.237449e-15 2.003331e-09 2.474704e-07 ) ; Set FEATURES_2 entry 189 
( 5.56454e-10 6.425671e-06 0.0001431052 3.607318e-36 8.072705e-24 1.784388e-07 3.32132e-10 2.801609e-09 8.659433e-09 2.494625e-12 1.835041e-48 1.066347e-08 6.41821e-09 3.223902e-15 1.588609e-09 2.415635e-07 ) ; Set FEATURES_2 entry 190 
( 5.224658e-10 5.064241e-06 0.0001567245 5.902442e-38 2.470888e-24 1.014263e-07 2.621425e-10 1.419803e-09 9.313495e-09 4.599538e-13 2.479059e-51 9.847095e-09 2.309319e-09 2.396966e-15 1.18662e-09 3.402501e-07 ) ; Set FEATURES_2 entry 191 
( 7.845404e-10 2.60429e-06 0.0002656138 9.476529e-35 1.900107e-23 2.248895e-07 3.318112e-10 3.38514e-09 1.116767e-08 1.265032e-11 2.438735e-43 1.11872e-08 1.036722e-07 4.791799e-14 1.932131e-09 2.915342e-07 ) ; Set FEATURES_2 entry 192 
( 4.48981e-10 7.05302e-07 0.0002277432 2.492092e-38 6.207754e-26 7.51065e-08 2.787707e-10 1.813482e-09 8.174426e-09 1.984905e-12 3.398097e-47 8.038942e-09 3.286873e-08 4.23748e-15 1.024257e-09 2.486432e-07 ) ; Set FEATURES_2 entry 193 
( 3.602166e-10 8.875314e-07 0.0003359466 4.557366e-39 2.474004e-26 4.939383e-08 2.427596e-10 9.093531e-10 6.978602e-09 7.366773e-13 6.28058e-52 7.124787e-09 5.906263e-09 2.26641e-16 7.823949e-10 2.884622e-07 ) ; Set FEATURES_2 entry 194 
( 9.738967e-10 1.460134e-06 0.0005217541 4.278371e-35 3.905039e-23 3.685494e-07 3.801092e-10 6.143876e-09 9.048923e-09 8.163551e-11 1.492335e-41 1.012206e-08 3.175128e-07 2.317653e-14 2.31454e-09 2.008267e-07 ) ; Set FEATURES_2 entry 195 
( 6.982567e-10 1.026844e-05 0.0002677211 1.461249e-38 3.291399e-23 2.890254e-07 3.350826e-10 4.342989e-09 7.703217e-09 6.15267e-12 6.250534e-49 1.033584e-08 5.10545e-09 1.750088e-15 1.986564e-09 2.993745e-07 ) ; Set FEATURES_2 entry 196 
( 3.0293e-10 5.331813e-06 0.0001504396 3.265928e-42 8.671976e-25 1.254799e-07 1.501259e-10 1.445777e-09 6.341569e-09 1.105977e-12 9.738053e-53 7.895886e-09 5.283255e-10 2.304815e-15 1.488503e-09 2.326261e-07 ) ; Set FEATURES_2 entry 197 
( 1.014797e-09 6.438089e-06 0.0003322812 6.411885e-37 3.896845e-23 3.437284e-07 3.902137e-10 4.791889e-09 1.140689e-08 1.567827e-11 1.579354e-44 1.262721e-08 3.817697e-08 1.833051e-14 2.389682e-09 3.755946e-07 ) ; Set FEATURES_2 entry 198 
( 6.127708e-10 7.588076e-06 0.0002460189 7.436789e-38 1.568885e-23 2.41574e-07 3.005456e-10 3.340531e-09 8.999609e-09 5.716469e-12 1.135861e-47 1.096156e-08 7.878075e-09 6.491464e-15 1.912904e-09 3.186662e-07 ) ; Set FEATURES_2 entry 199 
( 1.002867e-09 3.097869e-06 0.0002931518 3.199764e-40 3.171387e-25 3.232145e-07 4.172213e-10 5.168066e-09 1.065407e-08 2.902713e-11 1.067036e-43 1.274627e-08 3.555722e-08 1.127187e-14 2.704063e-09 3.420221e-07 ) ; Set FEATURES_2 entry 200 
( 4.219685e-09 2.219875e-06 0.0001469953 1.081246e-42 5.734886e-25 6.614143e-07 9.191059e-10 3.96785e-08 1.093129e-08 2.185414e-10 1.873715e-38 1.622817e-08 5.73694e-07 3.000451e-13 5.189105e-09 2.697001e-07 ) ; Set FEATURES_2 entry 201 
( 5.821749e-09 4.242391e-08 6.676618e-07 1.136054e-57 3.458201e-29 2.005299e-07 5.074697e-10 2.938516e-08 1.350506e-08 2.806664e-10 7.31865e-30 1.808458e-08 1.470715e-06 2.917662e-10 8.201102e-09 1.480249e-07 ) ; Set FEATURES_2 entry 202 
( 7.107975e-09 4.507932e-09 1.478412e-07 1.045205e-55 6.529525e-25 9.361292e-08 1.471826e-10 1.399863e-08 7.571336e-09 7.276856e-11 3.216175e-27 8.085015e-09 5.54447e-07 4.468847e-11 5.334453e-09 5.240411e-08 ) ; Set FEATURES_2 entry 203 
( 2.424028e-08 4.370782e-09 5.818882e-08 5.741195e-49 5.062997e-23 9.923828e-08 2.250837e-10 1.855719e-08 8.28201e-09 3.694299e-11 9.652945e-27 7.528155e-09 2.760054e-07 2.252784e-10 5.508099e-09 3.295315e-08 ) ; Set FEATURES_2 entry 204 
( 1.3023e-07 2.247578e-07 3.580669e-07 4.026897e-32 1.109723e-20 1.145643e-06 8.659284e-10 2.1817e-07 1.689215e-08 5.841559e-10 1.882442e-25 1.683284e-08 1.732241e-07 2.240081e-11 7.064109e-09 8.243002e-08 ) ; Set FEATURES_2 entry 205 
( 1.479545e-07 2.244692e-06 0.00014272 1.142555e-18 4.828261e-13 5.913781e-06 7.173462e-10 1.687811e-07 1.374066e-08 2.076279e-09 9.216197e-28 1.395555e-08 6.213804e-07 4.552627e-09 9.85765e-09 1.404973e-07 ) ; Set FEATURES_2 entry 206 
( 3.671894e-08 3.77292e-08 2.916844e-06 2.369796e-14 1.002411e-15 1.330298e-06 7.39149e-11 2.998653e-07 2.584101e-09 6.881276e-09 1.041221e-28 4.058363e-09 1.050683e-07 1.402396e-11 4.865338e-09 1.154999e-09 ) ; Set FEATURES_2 entry 207 
( 1.584232e-09 6.20314e-08 9.672489e-13 2.344592e-46 1.153315e-33 5.744232e-07 1.0177e-09 1.431007e-07 3.249391e-09 2.701894e-09 3.52624e-26 1.008046e-08 1.115078e-09 8.043808e-10 4.751868e-09 4.143933e-10 ) ; Set FEATURES_2 entry 208 
( 1.099991e-10 1.544572e-12 3.481747e-19 1.91704e-99 5.513609e-56 3.276263e-08 3.945964e-09 7.495055e-08 3.726745e-09 2.22388e-10 4.920108e-25 9.293939e-09 7.404616e-11 1.508764e-09 3.380703e-09 2.609114e-12 ) ; Set FEATURES_2 entry 209 
( 1.455971e-11 1.631905e-16 6.420027e-24 2.816727e-118 3.508459e-69 1.21931e-09 2.014461e-09 1.515679e-08 1.241176e-09 2.643474e-11 9.409362e-26 3.474216e-09 1.094989e-12 1.126494e-10 1.312582e-09 3.26641e-14 ) ; Set FEATURES_2 entry 210 
( 2.442665e-11 1.156797e-16 1.775871e-21 8.408598e-108 1.383986e-59 1.230092e-09 3.537602e-09 2.545674e-08 1.324173e-09 1.751965e-11 6.368935e-28 4.363585e-09 4.176855e-11 2.607404e-09 1.579836e-09 2.6685e-13 ) ; Set FEATURES_2 entry 211 
( 6.747792e-11 6.258244e-13 9.625827e-13 3.775043e-106 6.96635e-39 3.912713e-09 3.474006e-09 2.615567e-08 5.828376e-09 2.6373e-11 1.129634e-30 1.220497e-08 7.941538e-09 3.555019e-08 4.431777e-09 2.148887e-10 ) ; Set FEATURES_2 entry 212 
( 1.479006e-09 4.091448e-11 4.814655e-10 4.082352e-87 4.19645e-33 9.361768e-09 2.397005e-10 2.944368e-09 9.875455e-09 7.912616e-11 6.014014e-26 1.165546e-08 5.624621e-07 5.178383e-10 6.778829e-09 1.242603e-08 ) ; Set FEATURES_2 entry 213 
( 7.824964e-10 3.848647e-13 1.005157e-13 3.928317e-94 2.229726e-41 7.49277e-10 7.472678e-11 2.770336e-10 8.646207e-09 1.951047e-10 1.064604e-21 1.039432e-08 8.057078e-08 1.132587e-12 4.751227e-09 3.696609e-09 ) ; Set FEATURES_2 entry 214 
( 6.600259e-10 1.676127e-14 1.055977e-12 6.166442e-99 1.422435e-38 5.714405e-09 5.642571e-11 1.55614e-10 2.029311e-08 2.772731e-09 5.850458e-16 1.75728e-08 1.599295e-08 2.499535e-14 6.810793e-09 3.820303e-09 ) ; Set FEATURES_2 entry 215 
( 4.449324e-10 5.432133e-15 1.681638e-15 1.022311e-108 1.731887e-42 4.424606e-08 1.020509e-09 3.545539e-09 2.007287e-08 3.057935e-11 5.478027e-19 1.789558e-08 7.843173e-09 5.424632e-07 8.360212e-09 6.051157e-11 ) ; Set FEATURES_2 entry 216 
( 1.39048e-10 1.435391e-14 6.961481e-19 6.808186e-117 2.990013e-53 8.178255e-08 6.313365e-10 2.841304e-09 1.008434e-08 5.118964e-11 3.230377e-19 8.696034e-09 4.794895e-09 1.385976e-07 5.945223e-09 3.577064e-12 ) ; Set FEATURES_2 entry 217 
( 2.648718e-10 2.996764e-13 3.858915e-18 6.938011e-111 6.847244e-47 1.511378e-07 1.30865e-09 1.507746e-08 1.258716e-08 1.447526e-10 3.857461e-19 1.120979e-08 3.677469e-09 5.999431e-09 6.009794e-09 8.579678e-12 ) ; Set FEATURES_2 entry 218 
( 5.189103e-09 3.778821e-13 4.81428e-17 2.145122e-61 2.977886e-37 1.835749e-07 5.503152e-09 6.420054e-08 1.289374e-08 1.084189e-10 4.104912e-20 1.728592e-08 1.881273e-09 1.709866e-08 6.989604e-09 2.087166e-10 ) ; Set FEATURES_2 entry 219 
( 5.98086e-07 4.738774e-08 3.593868e-07 3.042746e-24 1.256937e-15 1.054882e-05 2.648864e-09 5.05684e-07 6.743425e-08 4.287159e-08 2.258253e-18 4.645179e-08 1.849164e-08 7.261281e-09 2.151276e-08 6.99726e-08 ) ; Set FEATURES_2 entry 220 
( 1.652691e-08 1.995658e-08 2.311261e-11 3.643025e-55 5.445624e-22 3.093485e-06 5.938853e-09 5.035615e-07 3.071947e-08 1.398635e-08 1.644922e-18 3.066265e-08 3.105615e-07 3.503833e-07 1.527036e-08 9.61737e-09 ) ; Set FEATURES_2 entry 221 
( 5.564057e-09 4.864726e-09 2.86441e-17 2.179746e-91 4.271702e-27 2.316118e-06 1.367585e-08 3.174356e-07 5.068882e-08 9.460724e-09 5.957095e-15 3.825905e-08 5.502657e-08 3.192568e-07 1.628561e-08 2.15254e-09 ) ; Set FEATURES_2 entry 222 
( 2.713701e-10 8.114581e-11 1.747165e-29 3.309402e-139 7.774793e-40 3.120415e-07 1.054822e-08 4.353059e-08 2.598272e-08 1.899644e-09 8.812839e-11 1.67836e-08 2.7672e-10 9.189537e-10 7.332676e-09 2.541691e-11 ) ; Set FEATURES_2 entry 223 
( 1.832021e-11 4.607778e-13 8.096881e-42 1.231002e-164 6.231296e-49 1.092572e-08 8.318741e-09 5.520431e-09 8.149532e-09 3.525797e-10 1.311679e-08 5.598532e-09 1.695124e-12 9.017387e-14 2.403714e-09 1.770124e-12 ) ; Set FEATURES_2 entry 224 
( 1.825293e-08 5.503862e-12 3.677057e-31 2.736177e-68 1.987011e-21 8.345001e-08 1.87584e-09 3.260437e-09 1.524428e-08 3.270988e-09 6.85354e-09 7.094282e-09 9.44936e-15 1.880697e-12 4.318349e-09 5.418119e-09 ) ; Set FEATURES_2 entry 225 
( 6.618433e-08 1.609702e-12 1.035095e-29 2.71509e-45 1.366336e-14 6.248774e-08 1.82177e-09 2.855735e-09 1.588319e-08 4.510288e-09 1.661425e-10 7.320483e-09 1.796245e-17 1.704498e-13 4.519193e-09 3.963498e-08 ) ; Set FEATURES_2 entry 226 
( 1.718331e-07 6.996335e-13 1.097263e-26 4.791905e-16 2.711635e-08 2.939186e-08 1.722334e-09 4.082423e-09 2.139106e-08 2.3934e-09 1.665141e-13 9.799311e-09 4.003102e-20 2.957942e-12 5.506804e-09 1.84666e-07 ) ; Set FEATURES_2 entry 227 
( 1.233713e-08 1.287355e-14 3.239504e-33 4.456159e-19 1.910599e-13 9.860516e-10 2.22053e-09 8.743764e-10 1.357786e-08 4.189789e-10 3.001456e-17 6.813257e-09 1.383545e-25 1.835807e-13 3.888123e-09 2.726839e-08 ) ; Set FEATURES_2 entry 228 
( 1.468768e-10 2.359781e-19 5.941116e-65 5.454003e-111 1.093809e-78 2.152922e-16 1.138592e-09 1.29094e-12 1.358818e-09 3.069643e-14 3.431707e-34 4.383798e-10 1.016498e-43 2.004313e-25 2.691076e-10 2.053369e-13 ) ; Set FEATURES_2 entry 229 
( 5.88372e-11 7.444687e-21 3.597516e-93 2.970188e-187 3.776364e-117 4.421936e-19 2.608436e-09 1.213905e-14 1.188416e-10 2.548319e-19 7.725682e-42 2.438644e-10 1.373421e-53 2.447655e-32 4.140574e-11 2.170336e-15 ) ; Set FEATURES_2 entry 230 
( 9.530965e-12 4.13975e-21 8.773503e-99 1.162037e-200 4.885893e-131 8.669013e-20 3.269245e-09 2.221584e-15 7.444043e-11 1.750232e-21 4.56258e-46 2.459916e-10 1.94796e-54 2.328859e-31 2.057128e-11 2.395067e-16 ) ; Set FEATURES_2 entry 231 
( 7.775762e-13 5.27206e-23 4.614048e-100 1.733131e-217 6.148262e-140 1.875474e-20 2.995713e-09 2.195544e-17 8.277531e-11 6.61982e-23 1.371622e-49 2.754935e-10 1.021859e-56 3.570518e-30 1.473204e-11 3.136565e-17 ) ; Set FEATURES_2 entry 232 
( 4.02732e-12 4.740058e-20 4.400765e-75 3.700889e-173 2.113099e-119 6.281361e-17 1.950628e-09 1.954876e-15 1.012779e-09 1.463829e-19 5.380457e-41 1.033703e-09 8.365012e-44 2.812021e-21 9.400166e-11 1.279514e-15 ) ; Set FEATURES_2 entry 233 
( 1.83338e-08 3.601082e-13 2.496717e-34 3.799926e-51 1.169091e-38 4.277358e-10 3.851508e-09 7.188146e-10 2.901605e-08 7.287611e-12 2.094777e-21 1.269702e-08 6.876366e-25 1.601358e-11 4.879281e-09 4.051567e-10 ) ; Set FEATURES_2 entry 234 
( 6.773156e-10 7.652999e-15 1.567416e-34 2.89092e-60 9.691357e-29 8.498344e-12 3.416305e-09 3.092149e-10 1.207956e-08 8.03038e-11 4.685576e-20 5.440331e-09 1.481861e-22 9.924807e-14 2.062862e-09 1.918707e-09 ) ; Set FEATURES_2 entry 235 
( 1.017376e-08 2.346095e-12 2.335091e-27 2.533599e-98 1.392873e-25 6.430608e-10 1.703635e-08 7.04833e-10 4.936823e-08 3.013584e-10 2.74741e-17 2.930073e-08 1.985458e-16 2.156087e-10 6.825016e-09 1.343604e-08 ) ; Set FEATURES_2 entry 236 
( 1.242205e-09 2.364882e-15 1.914025e-24 7.474419e-120 2.907116e-27 3.347328e-10 1.614739e-08 1.143293e-11 3.3377e-08 3.174991e-10 3.992612e-17 2.863785e-08 4.278297e-14 3.558257e-09 7.537632e-09 7.288161e-10 ) ; Set FEATURES_2 entry 237 
( 1.833605e-09 1.632958e-13 3.93898e-22 2.351839e-112 8.212433e-29 6.999848e-10 2.054176e-08 1.569948e-10 4.037748e-08 6.074326e-10 6.285905e-16 3.713593e-08 8.72225e-12 8.899319e-09 7.469262e-09 1.495466e-09 ) ; Set FEATURES_2 entry 238 
( 6.119809e-08 8.419858e-10 1.501975e-13 3.35609e-57 2.541888e-19 1.275987e-07 8.311024e-09 4.545499e-08 7.182826e-08 7.903229e-09 2.813683e-15 4.293202e-08 1.50678e-08 1.995112e-07 1.63142e-08 2.96746e-08 ) ; Set FEATURES_2 entry 239 
( 1.96974e-07 7.720665e-11 2.244767e-08 5.409529e-35 5.07432e-19 2.357867e-06 2.256751e-09 3.170981e-08 1.184809e-07 9.94589e-08 3.599932e-12 5.405786e-08 1.496927e-09 3.761483e-08 2.493508e-08 4.254831e-08 ) ; Set FEATURES_2 entry 240 
( 2.68255e-08 1.212002e-12 9.755286e-07 1.373046e-38 8.431111e-21 1.22566e-06 1.860169e-10 4.155434e-09 4.652119e-08 5.016743e-08 1.069596e-12 2.322698e-08 5.56269e-11 6.680894e-12 9.050335e-09 1.297688e-07 ) ; Set FEATURES_2 entry 241 
( 1.346466e-08 7.229509e-13 3.706936e-08 2.377289e-49 1.835056e-22 1.064784e-06 2.784602e-10 4.099852e-09 5.653366e-08 9.241179e-08 1.165088e-11 2.840254e-08 3.402594e-12 1.037724e-15 9.702398e-09 8.106477e-08 ) ; Set FEATURES_2 entry 242 
( 7.586286e-09 8.326896e-12 2.056153e-09 4.356145e-82 4.53915e-26 1.712655e-06 1.398805e-09 3.509068e-09 8.698878e-08 9.457882e-08 1.04691e-10 4.994577e-08 2.010033e-09 5.752027e-13 1.80926e-08 3.376652e-08 ) ; Set FEATURES_2 entry 243 
( 4.372465e-09 1.435733e-12 3.178718e-10 5.41883e-94 4.103213e-28 4.323014e-07 9.747139e-10 1.066278e-09 4.285079e-08 1.33249e-08 1.080354e-13 3.184925e-08 4.789425e-08 2.179026e-11 1.27521e-08 4.935185e-09 ) ; Set FEATURES_2 entry 244 
( 1.958482e-08 2.17797e-11 8.222446e-10 2.705257e-79 3.752879e-25 7.554726e-07 1.804442e-09 6.394993e-09 7.238065e-08 2.957727e-08 1.699242e-12 4.545798e-08 1.260925e-08 1.870726e-12 1.435644e-08 2.559138e-08 ) ; Set FEATURES_2 entry 245 
( 6.03241e-08 2.973935e-09 1.731756e-09 1.449271e-56 3.987548e-20 2.60863e-06 1.747034e-09 1.031158e-07 9.102229e-08 5.450703e-08 2.602832e-11 3.590994e-08 2.434839e-09 1.723473e-11 2.362555e-08 2.222211e-07 ) ; Set FEATURES_2 entry 246 
( 2.770748e-09 6.724434e-14 2.177405e-09 2.449382e-58 4.587774e-18 1.14928e-07 5.232025e-11 5.772687e-09 9.39469e-09 7.389069e-09 1.978884e-16 2.547072e-09 1.871324e-13 3.279068e-10 1.020309e-08 2.240131e-09 ) ; Set FEATURES_2 entry 247 
( 1.230007e-11 6.278349e-16 1.169855e-12 4.640118e-88 2.654547e-20 9.265563e-10 3.086088e-13 3.059954e-10 1.6128e-10 5.930115e-11 1.274196e-22 4.50099e-11 5.871387e-14 5.901967e-08 1.612265e-09 2.834564e-13 ) ; Set FEATURES_2 entry 248 
( 5.806931e-14 2.119545e-20 2.295536e-17 2.265672e-82 1.239536e-21 4.549852e-13 8.075162e-17 2.630371e-12 5.098402e-13 1.741524e-15 1.484154e-33 9.305705e-14 9.190093e-17 2.533613e-09 8.029691e-11 1.299339e-17 ) ; Set FEATURES_2 entry 249 
( 2.75424e-09 9.10431e-07 3.254809e-10 1.836274e-86 3.010038e-17 3.368176e-06 5.609883e-09 1.282338e-07 6.556449e-08 3.105095e-08 3.35031e-19 3.554268e-08 2.652213e-06 9.744455e-07 2.387001e-08 1.116658e-07 ) ; Set FEATURES_2 entry 250 
( 2.469755e-10 4.920771e-08 3.668165e-10 1.514243e-60 8.792739e-15 6.400082e-07 1.961398e-09 4.493916e-08 1.557711e-08 5.316801e-09 5.28494e-23 1.333524e-08 1.708259e-06 3.990611e-08 1.064434e-08 1.985109e-08 ) ; Set FEATURES_2 entry 251 
( 2.276702e-08 3.529249e-07 3.56518e-10 6.49541e-30 1.666371e-13 1.824646e-06 3.476597e-10 7.439736e-09 6.233861e-08 1.546862e-08 1.016548e-16 2.281575e-08 1.492795e-07 9.14305e-07 1.610599e-08 5.783459e-07 ) ; Set FEATURES_2 entry 252 
( 6.046821e-08 2.49897e-07 1.204037e-07 6.910651e-49 6.202289e-13 3.272373e-06 1.6821e-09 1.165327e-07 7.24278e-08 3.043361e-08 6.261419e-19 2.830697e-08 4.249163e-07 1.650246e-06 1.923984e-08 5.061689e-07 ) ; Set FEATURES_2 entry 253 
( 1.160466e-09 1.003043e-09 3.308108e-10 9.238235e-86 7.95574e-23 5.283104e-08 2.898414e-10 3.612882e-08 9.062835e-09 1.304281e-08 1.326325e-18 4.174266e-09 1.971731e-07 2.502271e-07 6.603385e-09 2.855314e-09 ) ; Set FEATURES_2 entry 254 
( 5.45032e-17 2.855886e-21 7.565782e-28 4.594714e-303 1.729968e-71 1.336562e-13 1.133234e-10 3.636733e-21 3.018954e-10 7.107804e-09 3.916086e-16 2.523382e-09 6.663387e-10 5.05371e-07 2.859764e-09 1.115242e-15 ) ; Set FEATURES_2 entry 255 
( 3.129689e-18 6.441143e-26 6.500703e-36 0 7.687332e-85 5.49328e-16 3.817747e-11 3.498106e-25 7.444691e-11 4.538701e-11 4.125698e-22 1.512918e-09 4.531528e-12 2.189133e-07 1.276607e-09 1.090047e-18 ) ; Set FEATURES_2 entry 256 
( 2.030252e-20 7.242794e-31 4.463837e-42 0 1.194684e-104 3.823511e-19 8.891913e-13 4.25929e-31 2.698827e-12 4.894701e-12 2.242201e-22 1.819726e-10 3.327463e-13 3.473567e-07 5.728969e-10 7.931277e-21 ) ; Set FEATURES_2 entry 257 
( 6.635295e-23 3.882884e-34 2.003396e-46 1.777441e-301 3.32726e-121 5.476298e-23 2.726875e-15 8.353654e-36 1.15321e-14 2.774975e-16 1.32012e-25 8.045513e-13 2.727114e-16 9.656535e-08 6.297834e-11 2.823187e-22 ) ; Set FEATURES_2 entry 258 
( 3.310026e-19 1.232432e-30 3.582914e-35 2.862484e-246 2.390989e-98 2.880353e-18 7.685726e-14 1.170252e-29 2.772903e-12 3.391359e-15 4.90924e-26 6.230476e-11 1.726251e-12 5.312796e-07 3.027378e-10 4.527677e-18 ) ; Set FEATURES_2 entry 259 
( 6.501495e-19 3.38479e-29 7.332294e-28 1.28116e-266 3.902728e-88 8.499555e-15 1.596368e-13 2.060631e-26 1.442584e-11 5.607625e-13 2.402679e-28 2.603017e-10 2.417638e-10 1.465297e-07 9.066776e-10 1.920514e-17 ) ; Set FEATURES_2 entry 260 
( 7.36849e-20 2.689172e-22 1.894723e-27 0 1.028205e-78 5.123202e-12 1.491081e-11 2.142381e-21 8.410881e-11 4.575959e-12 1.190275e-34 1.760701e-09 1.611171e-13 3.320967e-08 2.57013e-09 1.109174e-15 ) ; Set FEATURES_2 entry 261 
( 6.254466e-18 1.220837e-16 2.736721e-19 0 1.460197e-56 1.369467e-09 7.462902e-10 6.582921e-15 9.586886e-10 1.291353e-10 6.204452e-37 7.645631e-09 7.754141e-11 9.368171e-07 6.273472e-09 9.418351e-13 ) ; Set FEATURES_2 entry 262 
( 1.05193e-12 5.129724e-13 7.46581e-11 2.424892e-195 3.93962e-30 1.853565e-07 1.594433e-09 1.243622e-08 1.1467e-08 1.217691e-08 2.75868e-27 1.572446e-08 3.587952e-11 5.102628e-07 9.254517e-09 1.593801e-09 ) ; Set FEATURES_2 entry 263 
( 8.486544e-13 9.316681e-13 1.904018e-14 9.137832e-184 1.808861e-30 1.833001e-08 6.612e-10 8.629195e-09 5.647834e-09 1.137906e-09 1.042477e-32 6.155737e-09 2.856123e-11 6.179954e-07 4.221242e-09 8.327066e-10 ) ; Set FEATURES_2 entry 264 
( 1.181631e-10 1.647333e-10 7.073379e-06 1.820696e-24 5.052097e-15 7.677414e-08 7.558415e-13 9.711499e-09 1.070806e-10 7.636622e-10 3.353404e-36 1.514194e-10 6.562085e-07 6.85812e-12 7.681928e-10 3.962339e-12 ) ; Set FEATURES_2 entry 265 
( 2.226603e-08 6.150097e-06 4.706744e-06 9.858024e-20 1.163704e-12 3.483843e-06 3.36913e-10 9.401298e-09 2.245063e-08 4.846126e-09 1.816784e-25 1.464788e-08 7.831688e-07 3.364899e-08 1.155077e-08 3.34678e-07 ) ; Set FEATURES_2 entry 266 
( 9.31253e-13 3.604162e-12 7.676026e-12 1.290239e-33 5.232243e-34 3.166642e-09 1.667102e-13 6.947703e-10 2.211105e-11 2.793489e-11 4.720289e-34 5.420031e-11 4.048635e-11 9.015954e-12 3.160894e-10 1.659519e-14 ) ; Set FEATURES_2 entry 267 
( 9.100045e-09 5.450493e-06 9.94046e-10 4.003629e-44 6.045226e-24 2.822843e-06 1.922764e-09 4.423303e-08 3.754739e-08 1.748222e-10 1.11078e-28 2.791317e-08 2.009248e-06 1.392589e-08 9.771733e-09 6.503657e-08 ) ; Set FEATURES_2 entry 268 
( 1.166061e-09 6.935531e-07 4.919264e-11 4.112885e-86 9.293212e-32 1.023869e-06 5.391749e-09 1.231814e-07 2.008717e-08 2.302948e-12 3.922909e-38 2.487611e-08 6.584365e-08 5.392797e-10 5.334242e-09 5.092688e-09 ) ; Set FEATURES_2 entry 269 
( 6.88551e-12 1.862119e-14 5.78748e-17 1.692577e-202 2.090969e-55 6.497385e-10 4.873356e-09 1.846356e-10 4.447764e-09 4.140554e-13 1.098218e-37 1.421749e-08 1.114321e-10 5.321186e-09 2.789627e-09 1.238993e-12 ) ; Set FEATURES_2 entry 270 
( 8.019841e-18 6.526867e-29 2.803584e-35 0 1.309794e-89 1.865179e-16 2.293874e-11 5.421079e-21 2.5329e-11 3.534826e-13 1.089848e-40 3.974015e-10 1.247631e-12 8.031977e-08 5.165215e-10 1.304288e-20 ) ; Set FEATURES_2 entry 271 
( 3.054706e-19 1.095203e-29 5.06833e-39 4.940656e-324 3.300786e-87 4.020435e-17 1.401875e-11 5.647602e-24 9.452102e-12 1.545875e-10 7.655867e-32 3.054296e-10 1.656571e-09 4.133511e-08 6.936261e-10 1.15337e-19 ) ; Set FEATURES_2 entry 272 
( 2.760002e-19 2.045415e-29 4.074705e-45 5.852743e-235 3.429269e-91 1.098443e-19 5.338047e-14 1.806536e-25 1.428519e-13 4.237569e-10 1.231229e-29 7.949539e-12 7.962944e-11 3.843472e-14 7.327548e-11 1.435505e-21 ) ; Set FEATURES_2 entry 273 
( 8.157642e-16 1.625611e-24 7.591491e-30 4.993263e-201 1.813553e-79 6.282926e-15 9.843959e-12 3.016806e-21 5.169892e-11 7.274478e-11 4.07029e-35 9.206758e-10 4.126982e-11 2.071145e-13 1.593778e-09 9.731348e-15 ) ; Set FEATURES_2 entry 274 
( 2.258355e-13 3.431191e-19 7.399895e-44 3.782729e-256 7.525245e-97 1.450369e-17 1.406645e-10 4.4744e-20 6.822744e-11 1.680191e-16 1.767478e-49 1.357501e-09 1.931165e-21 5.90656e-12 2.033408e-10 9.150563e-16 ) ; Set FEATURES_2 entry 275 
( 1.950579e-14 2.530635e-23 1.912538e-50 4.460589e-309 4.820189e-105 3.633098e-19 9.961977e-12 2.580846e-22 1.487274e-11 3.695068e-20 5.922953e-57 3.751945e-10 9.551975e-26 4.950149e-11 8.834837e-11 1.202864e-18 ) ; Set FEATURES_2 entry 276 
( 1.625324e-12 1.27947e-16 1.078206e-50 5.21812e-302 1.321532e-105 3.377858e-16 2.44484e-10 1.620741e-17 1.723541e-10 1.050315e-20 1.140046e-53 1.474207e-09 1.606518e-27 6.493813e-15 1.777992e-10 1.23734e-15 ) ; Set FEATURES_2 entry 277 
( 1.687829e-10 5.063477e-11 4.738454e-45 1.523912e-238 3.062432e-89 7.456594e-13 7.159689e-09 2.98178e-12 4.039813e-09 1.316474e-20 4.806235e-53 8.959378e-09 8.187723e-26 1.526308e-14 4.691832e-10 6.495402e-12 ) ; Set FEATURES_2 entry 278 
( 1.189805e-09 1.037303e-09 3.144124e-36 5.074639e-189 1.674962e-67 1.337254e-10 7.73125e-09 7.598023e-11 1.007425e-08 1.347608e-17 6.704931e-47 1.288564e-08 9.456835e-21 5.066968e-12 1.479305e-09 2.647952e-10 ) ; Set FEATURES_2 entry 279 
( 1.897533e-10 8.01949e-08 1.266735e-14 6.763797e-190 5.379081e-23 2.635702e-07 4.124947e-09 2.27072e-08 1.487865e-08 4.424557e-12 3.922943e-40 1.641166e-08 1.020374e-09 8.128088e-07 1.119071e-08 1.226119e-08 ) ; Set FEATURES_2 entry 280 
( 1.874855e-11 6.507002e-08 5.454072e-11 2.013238e-184 2.696975e-23 4.88154e-07 5.118634e-09 1.086518e-07 8.59445e-09 1.575037e-10 1.143584e-37 1.341188e-08 4.191193e-07 1.695414e-06 1.080842e-08 3.951531e-09 ) ; Set FEATURES_2 entry 281 
( 1.797509e-12 5.016321e-08 5.48675e-12 5.073274e-142 4.726703e-26 2.847394e-07 1.168751e-09 4.395255e-08 4.111997e-09 7.659398e-10 5.079708e-37 5.736474e-09 1.391834e-08 5.02395e-08 7.60026e-09 8.000045e-11 ) ; Set FEATURES_2 entry 282 
( 2.306042e-13 1.575555e-07 5.572385e-16 4.869771e-141 7.796152e-38 5.533814e-08 7.350944e-10 4.905238e-09 2.129219e-09 3.626148e-10 2.022303e-39 3.4322e-09 3.504489e-09 7.212414e-09 5.273408e-09 1.394328e-11 ) ; Set FEATURES_2 entry 283 
( 2.675722e-10 1.679361e-06 3.689386e-09 7.535788e-44 1.769822e-22 1.671462e-06 4.715577e-10 1.703593e-08 4.320049e-09 3.64501e-09 8.317185e-33 7.595012e-09 2.592045e-07 1.899284e-10 6.320184e-09 2.766711e-09 ) ; Set FEATURES_2 entry 284 
( 3.253506e-09 4.166901e-05 5.897537e-06 3.033693e-23 9.73636e-13 2.307189e-06 3.101808e-10 3.716925e-09 8.499401e-09 4.904082e-10 1.389516e-35 9.34347e-09 7.670264e-07 6.288496e-10 7.195271e-09 1.135211e-07 ) ; Set FEATURES_2 entry 285 
( 2.458714e-09 2.554303e-05 2.124246e-06 4.585636e-23 5.856741e-13 1.35144e-06 1.459047e-10 1.600754e-09 8.691007e-09 2.777938e-10 7.386451e-34 7.919927e-09 3.662002e-07 2.107801e-09 6.545988e-09 1.163788e-07 ) ; Set FEATURES_2 entry 286 
( 7.25336e-09 7.567931e-06 4.631277e-06 2.290854e-22 3.38053e-13 1.398438e-06 1.008993e-10 3.022392e-09 1.27619e-08 4.460895e-10 2.210294e-28 8.915105e-09 4.856883e-07 2.701306e-08 6.983392e-09 2.002308e-07 ) ; Set FEATURES_2 entry 287 
( 6.952176e-09 1.729073e-05 1.220535e-05 6.024075e-24 2.30992e-14 1.997207e-06 2.525686e-10 7.342214e-09 1.007915e-08 3.374261e-10 2.389246e-33 9.535864e-09 7.950639e-07 2.412633e-09 6.341921e-09 1.226812e-07 ) ; Set FEATURES_2 entry 288 
( 6.120484e-09 3.137288e-05 1.921933e-05 8.200175e-21 2.102788e-14 2.071129e-06 2.493947e-10 6.709395e-09 9.548573e-09 2.636755e-10 1.071976e-35 9.869648e-09 8.166317e-07 3.340293e-10 5.512659e-09 1.142428e-07 ) ; Set FEATURES_2 entry 289 
( 2.558736e-09 4.466069e-05 2.872334e-05 3.400884e-20 3.200275e-15 1.200092e-06 1.368025e-10 2.938132e-09 4.820445e-09 5.145766e-11 1.064931e-41 6.14205e-09 1.489675e-07 3.905233e-12 3.576439e-09 7.115261e-08 ) ; Set FEATURES_2 entry 290 
( 2.326333e-09 4.010646e-05 2.03337e-05 1.386501e-21 3.837612e-15 1.112412e-06 1.361875e-10 2.519022e-09 7.033858e-09 7.08059e-11 7.625498e-40 7.593969e-09 1.967048e-07 1.783324e-11 3.903652e-09 1.095255e-07 ) ; Set FEATURES_2 entry 291 
( 1.575256e-09 1.191641e-05 8.836873e-07 5.491243e-24 3.269688e-16 4.805953e-07 7.486983e-11 1.206443e-09 1.583691e-08 7.754155e-11 1.55914e-35 1.048445e-08 5.464589e-07 9.665073e-10 3.094744e-09 2.087196e-07 ) ; Set FEATURES_2 entry 292 
( 4.628187e-09 2.227215e-06 2.491976e-08 2.273169e-23 1.084251e-14 5.441253e-07 2.54688e-11 1.009629e-09 2.437594e-08 3.539006e-10 9.052774e-25 1.062392e-08 5.012398e-07 9.334517e-08 4.762324e-09 4.23269e-07 ) ; Set FEATURES_2 entry 293 
( 1.736742e-08 3.787056e-07 9.219126e-09 3.414756e-24 2.040327e-13 5.956428e-07 4.848038e-11 2.095879e-09 4.008581e-08 2.571603e-09 4.488165e-19 1.409875e-08 1.907583e-07 4.110312e-07 8.126424e-09 1.038674e-06 ) ; Set FEATURES_2 entry 294 
( 2.119216e-08 1.482728e-07 3.314883e-08 1.367095e-23 9.412616e-14 5.807797e-07 4.679829e-11 1.958624e-09 3.938693e-08 4.414959e-09 2.020883e-18 1.358449e-08 9.125078e-08 3.611932e-07 8.4077e-09 1.163699e-06 ) ; Set FEATURES_2 entry 295 
( 2.323916e-08 2.711626e-07 5.312375e-07 1.52993e-23 1.39979e-14 9.234873e-07 6.80809e-11 3.42487e-09 4.189617e-08 5.127413e-09 3.070615e-19 1.579682e-08 2.663047e-07 2.953322e-07 9.212229e-09 1.235903e-06 ) ; Set FEATURES_2 entry 296 
( 3.763812e-08 1.192563e-07 4.327727e-07 5.381545e-24 9.325453e-15 9.350277e-07 6.653188e-11 5.052352e-09 4.835365e-08 6.623741e-09 1.020816e-17 1.69156e-08 2.215518e-07 5.670339e-07 9.207941e-09 1.558251e-06 ) ; Set FEATURES_2 entry 297 
( 1.93325e-08 4.367014e-07 1.665471e-09 3.738997e-29 1.362617e-16 3.845394e-07 8.070242e-11 6.767736e-09 5.229255e-08 1.038457e-09 7.775761e-20 1.812919e-08 4.948973e-07 6.534686e-07 7.523762e-09 1.06623e-06 ) ; Set FEATURES_2 entry 298 
( 9.464504e-09 3.601999e-07 1.161098e-10 3.752539e-30 2.94111e-18 2.279261e-07 3.900548e-11 3.788436e-09 4.389883e-08 2.928654e-10 6.131433e-21 1.551147e-08 3.616618e-07 6.8178e-07 5.386318e-09 7.333133e-07 ) ; Set FEATURES_2 entry 299 
( 8.020696e-09 1.526054e-06 3.623432e-09 9.06169e-30 3.480881e-17 3.707008e-07 6.65893e-11 3.747482e-09 3.648292e-08 2.509999e-10 9.829449e-24 1.557011e-08 4.251285e-07 2.416684e-07 5.961077e-09 5.190424e-07 ) ; Set FEATURES_2 entry 300 
( 3.427315e-09 1.115326e-05 4.109237e-06 1.101314e-24 2.939827e-16 7.334839e-07 9.068273e-11 2.66887e-09 6.173017e-09 4.000761e-11 1.981889e-34 5.827448e-09 1.918783e-07 1.986307e-09 4.733383e-09 6.323148e-08 ) ; Set FEATURES_2 entry 301 
( 1.839978e-09 2.955343e-05 1.544155e-05 9.402714e-25 1.263522e-14 1.102753e-06 1.379567e-10 2.472171e-09 3.938378e-09 4.666337e-11 1.257328e-39 4.977392e-09 1.672991e-07 9.194963e-11 4.714974e-09 6.50295e-08 ) ; Set FEATURES_2 entry 302 
( 3.9588e-09 2.415258e-05 3.522683e-05 2.053624e-22 2.853882e-14 2.074709e-06 2.273408e-10 5.252179e-09 5.941275e-09 2.980537e-10 2.040281e-36 7.198267e-09 4.736459e-07 1.938318e-10 5.81263e-09 1.021674e-07 ) ; Set FEATURES_2 entry 303 
( 3.352176e-09 4.476509e-05 4.341373e-05 1.5336e-21 1.023032e-14 2.041526e-06 2.670615e-10 6.058773e-09 4.412563e-09 1.206922e-10 9.22507e-41 6.490455e-09 3.288257e-07 6.354512e-12 4.959306e-09 8.246441e-08 ) ; Set FEATURES_2 entry 304 
( 5.479767e-09 4.334993e-05 4.689736e-05 1.266811e-17 1.652426e-14 1.907197e-06 1.754535e-10 5.267381e-09 4.597903e-09 9.875769e-11 1.090141e-39 6.112926e-09 2.885123e-07 4.869568e-12 4.532822e-09 7.416673e-08 ) ; Set FEATURES_2 entry 305 
( 9.708167e-09 2.042591e-05 4.806596e-05 6.277992e-17 5.971067e-14 2.327014e-06 1.814857e-10 6.28287e-09 8.15716e-09 4.612003e-10 1.065398e-33 8.244607e-09 6.238564e-07 1.976585e-10 5.862173e-09 1.21112e-07 ) ; Set FEATURES_2 entry 306 
( 6.319293e-09 2.18951e-05 3.98831e-05 1.616104e-18 1.638485e-14 1.977189e-06 1.645499e-10 5.469842e-09 5.637994e-09 2.283865e-10 1.322144e-36 6.558173e-09 3.929693e-07 4.757241e-11 4.78589e-09 7.950651e-08 ) ; Set FEATURES_2 entry 307 
( 1.13144e-08 1.519253e-05 4.685489e-05 6.844833e-17 6.391585e-14 2.432946e-06 1.809062e-10 6.701859e-09 7.837047e-09 5.656303e-10 1.740189e-33 7.802807e-09 5.588848e-07 1.540777e-10 5.7619e-09 1.135452e-07 ) ; Set FEATURES_2 entry 308 
( 9.148419e-09 2.443321e-05 3.957221e-05 2.247946e-16 1.548881e-13 2.431779e-06 1.842541e-10 5.989197e-09 4.942722e-09 2.503351e-10 2.703498e-36 6.004857e-09 4.294542e-07 5.092165e-11 5.513031e-09 7.617998e-08 ) ; Set FEATURES_2 entry 309 
( 3.034651e-09 3.150023e-05 1.66199e-05 2.871599e-17 4.08097e-14 1.387613e-06 1.091945e-10 2.390562e-09 1.955935e-09 4.22445e-11 6.593204e-42 3.192779e-09 1.19178e-07 3.60233e-12 3.816333e-09 3.104674e-08 ) ; Set FEATURES_2 entry 310 
( 3.196008e-09 4.189027e-05 1.897567e-05 2.000779e-18 3.163644e-14 1.845233e-06 1.739912e-10 3.830998e-09 2.078524e-09 5.51967e-11 1.17124e-43 3.717614e-09 1.533897e-07 6.130429e-13 4.036006e-09 3.686911e-08 ) ; Set FEATURES_2 entry 311 
( 2.159573e-09 3.999885e-05 1.522876e-05 1.560242e-18 9.255683e-15 1.379991e-06 1.281417e-10 2.600369e-09 1.632911e-09 3.19417e-11 4.490661e-45 3.084271e-09 8.256576e-08 2.929607e-13 3.340088e-09 2.704915e-08 ) ; Set FEATURES_2 entry 312 
( 1.920992e-09 4.007445e-05 1.238014e-05 8.026082e-18 1.575871e-14 1.115751e-06 9.995597e-11 1.743063e-09 1.560523e-09 2.029779e-11 7.273872e-45 2.772698e-09 6.06862e-08 3.619074e-13 3.313666e-09 2.613739e-08 ) ; Set FEATURES_2 entry 313 
( 2.305119e-09 3.096281e-05 1.227339e-05 8.759554e-20 4.36125e-14 1.024361e-06 1.083377e-10 1.829442e-09 2.273711e-09 2.048962e-11 5.179109e-42 3.249273e-09 8.312929e-08 5.003067e-12 4.227588e-09 4.120957e-08 ) ; Set FEATURES_2 entry 314 
( 1.403001e-09 3.070447e-05 1.057991e-05 6.773468e-22 7.557145e-15 8.599979e-07 1.116575e-10 1.644989e-09 1.683829e-09 1.211778e-11 6.518652e-44 2.779317e-09 6.199983e-08 3.392657e-12 3.828744e-09 3.237633e-08 ) ; Set FEATURES_2 entry 315 
( 2.135101e-09 4.28602e-05 1.709882e-05 2.112721e-19 3.938596e-14 1.317707e-06 1.611767e-10 2.564909e-09 2.085247e-09 2.447664e-11 7.040595e-44 3.555615e-09 9.646005e-08 1.078936e-12 4.368685e-09 4.543858e-08 ) ; Set FEATURES_2 entry 316 
( 4.859997e-09 3.401537e-05 2.827533e-05 3.358735e-18 2.88727e-14 1.723305e-06 1.795901e-10 4.453291e-09 3.577932e-09 7.254148e-11 1.130698e-39 4.925537e-09 2.55664e-07 8.442861e-12 4.886202e-09 6.116141e-08 ) ; Set FEATURES_2 entry 317 
( 4.240117e-09 3.326226e-05 3.629385e-05 1.914042e-18 2.231343e-14 1.720252e-06 1.679514e-10 4.667183e-09 2.721234e-09 5.935405e-11 4.940468e-41 4.232188e-09 1.990213e-07 3.871117e-12 4.633774e-09 5.662107e-08 ) ; Set FEATURES_2 entry 318 
( 5.411501e-09 3.881245e-05 3.713479e-05 1.813688e-18 1.471628e-14 2.116141e-06 2.310387e-10 7.76902e-09 2.640508e-09 5.808533e-11 2.648694e-42 4.489764e-09 2.774594e-07 1.179045e-12 4.62445e-09 5.273894e-08 ) ; Set FEATURES_2 entry 319 
( 4.336472e-09 4.064794e-05 3.540562e-05 5.149065e-18 3.637798e-14 2.051511e-06 2.14418e-10 5.592563e-09 2.82607e-09 7.55172e-11 3.368889e-41 4.70622e-09 3.072723e-07 5.129438e-12 4.803322e-09 5.379393e-08 ) ; Set FEATURES_2 entry 320 
( 4.106214e-09 3.671104e-05 3.320017e-05 2.305209e-17 3.048512e-14 1.805106e-06 1.779179e-10 4.267129e-09 3.09015e-09 8.138208e-11 4.184461e-40 4.764973e-09 2.702996e-07 8.610747e-12 4.722619e-09 5.472429e-08 ) ; Set FEATURES_2 entry 321 
( 2.028796e-09 4.479433e-05 1.910923e-05 4.60286e-18 1.4215e-14 1.350623e-06 1.44906e-10 2.422795e-09 2.027409e-09 3.538849e-11 1.806608e-43 3.661081e-09 1.171402e-07 1.36073e-12 3.87167e-09 3.685731e-08 ) ; Set FEATURES_2 entry 322 
( 3.035093e-09 4.498064e-05 2.634973e-05 1.716313e-17 2.838106e-14 1.779565e-06 1.782107e-10 3.756305e-09 2.268101e-09 5.839604e-11 1.143152e-42 4.091006e-09 1.894642e-07 1.641901e-12 4.254443e-09 4.305837e-08 ) ; Set FEATURES_2 entry 323 
( 6.224199e-09 3.316149e-05 4.9163e-05 7.374061e-16 2.328072e-14 2.88384e-06 2.364924e-10 8.527197e-09 3.028863e-09 2.373932e-10 6.704478e-41 5.429448e-09 4.783185e-07 1.365155e-12 4.350744e-09 4.179296e-08 ) ; Set FEATURES_2 entry 324 
( 5.432434e-09 3.580107e-05 4.169664e-05 3.870244e-17 1.611014e-14 2.637441e-06 2.293908e-10 7.961166e-09 2.688259e-09 1.477167e-10 4.063138e-42 4.912307e-09 3.409763e-07 8.638957e-13 4.195525e-09 4.118375e-08 ) ; Set FEATURES_2 entry 325 
( 5.40082e-09 2.677851e-05 4.004505e-05 6.392987e-18 8.632507e-15 2.417574e-06 2.098026e-10 7.841195e-09 2.590066e-09 1.312728e-10 1.653088e-41 4.620932e-09 3.025253e-07 2.051396e-12 4.124517e-09 3.869145e-08 ) ; Set FEATURES_2 entry 326 
( 5.017942e-09 2.989618e-05 3.50131e-05 1.034537e-18 1.466308e-14 2.349924e-06 2.173326e-10 7.167756e-09 2.843593e-09 1.24191e-10 3.847838e-41 4.872251e-09 3.32177e-07 5.387935e-12 4.306226e-09 4.076987e-08 ) ; Set FEATURES_2 entry 327 
( 4.333998e-09 3.301151e-05 2.904116e-05 5.175311e-18 9.270481e-15 2.232887e-06 2.158659e-10 6.294465e-09 2.516148e-09 1.015941e-10 3.632883e-42 4.55011e-09 3.106826e-07 1.631247e-12 4.087849e-09 3.6564e-08 ) ; Set FEATURES_2 entry 328 
( 2.865281e-09 3.380623e-05 2.063647e-05 4.114423e-18 4.000628e-15 2.226335e-06 2.051129e-10 5.88667e-09 1.581243e-09 8.885396e-11 6.139298e-46 3.719309e-09 1.804443e-07 6.835937e-14 3.245777e-09 2.277832e-08 ) ; Set FEATURES_2 entry 329 
( 2.830625e-09 4.496473e-05 2.447417e-05 3.663694e-17 1.603972e-14 2.449832e-06 2.343062e-10 5.353581e-09 2.046576e-09 1.44272e-10 4.873193e-45 4.480858e-09 2.391671e-07 5.659456e-14 3.630706e-09 3.091687e-08 ) ; Set FEATURES_2 entry 330 
( 4.504007e-09 1.582533e-05 4.346968e-05 2.970274e-20 2.285899e-14 3.532313e-06 3.153755e-10 1.478458e-08 3.22697e-09 7.687151e-10 3.638668e-41 5.929421e-09 9.503307e-07 5.903183e-13 4.478244e-09 3.252344e-08 ) ; Set FEATURES_2 entry 331 
( 6.065814e-09 3.609449e-05 2.881553e-05 9.625059e-20 2.176538e-14 2.649585e-06 3.101831e-10 9.612043e-09 3.626648e-09 1.323105e-10 5.324937e-41 5.704824e-09 5.170514e-07 3.170989e-12 5.018599e-09 5.486476e-08 ) ; Set FEATURES_2 entry 332 
( 5.047857e-09 3.060845e-05 2.132914e-05 3.373056e-21 1.145543e-15 1.711171e-06 2.188394e-10 6.888703e-09 3.966925e-09 5.893413e-11 1.921771e-40 5.549003e-09 2.716209e-07 9.439151e-12 4.403998e-09 5.190516e-08 ) ; Set FEATURES_2 entry 333 
( 3.059726e-09 3.712903e-05 2.507437e-05 4.158629e-21 5.476327e-17 1.605338e-06 2.3766e-10 7.610016e-09 2.540952e-09 3.785555e-11 2.930644e-45 4.916942e-09 1.480266e-07 1.866702e-13 3.186407e-09 3.409603e-08 ) ; Set FEATURES_2 entry 334 
( 1.309474e-09 5.411353e-05 9.879469e-06 1.780445e-20 1.307329e-16 1.072309e-06 1.819068e-10 3.327879e-09 1.282424e-09 8.194623e-12 1.639031e-49 3.158985e-09 4.399831e-08 2.355e-14 2.741658e-09 2.168264e-08 ) ; Set FEATURES_2 entry 335 
( 1.199399e-09 5.122363e-05 9.758714e-06 2.066544e-18 1.856934e-15 1.035935e-06 1.669461e-10 2.779116e-09 1.031094e-09 6.470273e-12 4.18025e-50 2.708091e-09 3.067898e-08 7.629999e-15 2.969009e-09 2.457931e-08 ) ; Set FEATURES_2 entry 336 
( 9.25595e-10 4.867267e-05 9.33187e-06 2.039555e-18 1.784195e-15 8.649262e-07 1.17583e-10 1.831094e-09 8.201587e-10 6.110377e-12 1.058317e-50 2.195914e-09 1.729724e-08 6.347818e-15 2.740036e-09 2.208139e-08 ) ; Set FEATURES_2 entry 337 
( 3.226886e-09 3.978054e-05 2.166661e-05 1.684812e-16 2.691757e-14 1.540707e-06 1.536016e-10 3.542872e-09 1.809991e-09 3.32391e-11 7.967853e-44 3.390949e-09 1.025571e-07 2.362664e-13 4.204444e-09 4.376214e-08 ) ; Set FEATURES_2 entry 338 
( 2.126204e-09 3.096085e-05 1.728166e-05 1.311195e-18 1.203218e-14 1.028019e-06 1.154241e-10 2.447319e-09 1.425954e-09 1.291199e-11 4.554605e-45 2.620218e-09 5.191308e-08 2.640703e-13 3.845555e-09 3.692946e-08 ) ; Set FEATURES_2 entry 339 
( 1.549173e-09 3.785542e-05 1.588626e-05 7.960728e-19 3.21391e-15 1.035122e-06 1.11629e-10 2.272577e-09 1.17974e-09 1.412307e-11 1.394258e-46 2.487185e-09 4.376461e-08 1.119283e-13 3.249184e-09 2.857975e-08 ) ; Set FEATURES_2 entry 340 
( 1.061767e-09 4.429461e-05 1.36334e-05 8.772959e-20 1.558838e-15 1.090235e-06 1.31493e-10 2.119754e-09 1.139238e-09 1.943466e-11 1.419101e-47 2.674514e-09 4.226654e-08 7.482249e-14 3.044212e-09 2.619002e-08 ) ; Set FEATURES_2 entry 341 
( 8.916845e-10 4.016588e-05 1.167806e-05 5.017646e-21 1.159695e-15 9.794788e-07 1.20858e-10 1.888964e-09 1.0746e-09 1.728159e-11 4.801451e-48 2.47082e-09 2.610026e-08 4.773462e-14 3.107547e-09 2.789105e-08 ) ; Set FEATURES_2 entry 342 
( 1.314446e-09 5.168664e-05 1.727952e-05 5.223941e-20 1.023718e-14 1.525567e-06 1.911119e-10 2.552722e-09 1.919708e-09 5.759721e-11 5.74665e-45 3.959559e-09 9.912804e-08 4.577871e-13 3.915508e-09 3.974376e-08 ) ; Set FEATURES_2 entry 343 
( 2.703296e-09 3.301848e-05 2.506462e-05 1.153708e-18 2.099002e-14 1.375666e-06 1.3297e-10 2.850297e-09 2.227293e-09 4.287378e-11 8.679871e-42 3.615949e-09 1.268747e-07 3.97045e-12 4.268203e-09 4.631364e-08 ) ; Set FEATURES_2 entry 344 
( 7.852599e-12 1.656332e-11 2.670265e-06 4.43466e-17 7.587358e-17 7.705743e-09 1.166484e-13 8.014354e-10 1.464764e-11 1.699828e-11 1.731213e-40 2.803686e-11 2.145038e-06 9.540716e-16 1.988771e-10 1.780388e-13 ) ; Set FEATURES_2 entry 345 
( 1.621457e-09 3.354313e-07 1.471146e-05 2.715037e-31 2.054643e-18 5.808382e-07 2.909135e-10 6.141077e-08 8.408237e-09 1.782225e-09 9.389987e-29 6.837927e-09 2.33515e-05 5.524752e-10 5.063008e-09 1.508697e-08 ) ; Set FEATURES_2 entry 346 
( 2.537073e-09 7.41673e-08 1.988947e-05 1.276187e-60 1.065333e-23 8.74415e-07 9.560561e-10 5.561476e-08 2.583507e-08 6.962726e-09 8.358601e-22 1.710646e-08 5.044604e-05 1.041766e-07 1.138072e-08 5.2808e-08 ) ; Set FEATURES_2 entry 347 
( 1.324287e-10 6.170938e-09 8.520123e-07 7.053953e-123 9.568013e-30 9.125991e-07 1.102596e-09 4.325195e-09 6.314036e-08 7.209564e-09 5.298318e-18 4.366618e-08 2.927555e-05 8.945398e-06 2.233031e-08 1.582237e-07 ) ; Set FEATURES_2 entry 348 
( 6.745025e-11 2.510308e-09 1.830589e-09 7.433388e-146 5.36145e-29 5.759328e-07 7.624234e-09 1.041277e-08 7.006773e-08 4.023019e-08 1.083072e-15 4.487146e-08 6.436402e-06 1.163802e-06 2.246588e-08 1.899531e-08 ) ; Set FEATURES_2 entry 349 
( 5.179868e-13 1.591654e-09 4.901479e-11 1.210132e-227 5.781157e-31 2.612389e-07 7.355249e-09 1.371145e-09 5.21332e-08 1.017434e-08 1.906809e-17 3.765384e-08 1.334522e-06 5.550903e-07 2.153981e-08 1.142683e-08 ) ; Set FEATURES_2 entry 350 
( 6.826783e-12 8.984523e-11 3.577427e-10 2.617425e-193 5.510802e-38 1.780849e-08 5.368123e-09 1.830607e-10 2.593336e-08 3.78634e-09 5.357474e-20 3.281116e-08 9.670769e-06 1.906607e-06 1.66012e-08 7.048531e-09 ) ; Set FEATURES_2 entry 351 
( 4.400734e-12 8.994336e-13 1.011076e-12 8.113185e-185 6.986108e-44 7.706089e-10 3.054308e-09 5.725894e-12 8.316831e-09 2.512296e-09 5.89607e-23 1.724871e-08 4.269338e-06 2.136918e-07 1.107565e-08 8.702769e-10 ) ; Set FEATURES_2 entry 352 
( 1.16414e-11 7.227814e-16 3.330825e-18 8.602625e-148 3.744257e-53 7.989872e-12 5.916957e-10 9.302712e-14 1.364369e-09 5.568057e-10 4.663668e-27 5.582342e-09 1.191916e-06 1.266511e-08 5.789968e-09 7.42367e-11 ) ; Set FEATURES_2 entry 353 
( 1.259294e-14 1.104572e-21 8.520393e-11 1.231371e-112 3.96546e-59 7.747095e-12 6.31325e-13 2.713142e-16 6.70119e-11 2.166751e-09 1.370235e-24 1.678971e-10 4.264652e-06 1.132308e-10 1.17426e-09 1.527244e-11 ) ; Set FEATURES_2 entry 354 
( 5.000517e-13 2.206184e-19 4.004869e-06 7.37328e-80 5.802906e-45 8.224592e-10 1.343116e-12 4.876158e-14 6.551601e-10 4.539027e-09 1.897017e-22 6.391068e-10 1.268817e-06 1.067457e-08 2.018694e-09 1.887945e-09 ) ; Set FEATURES_2 entry 355 
( 1.790181e-13 2.856568e-18 4.706669e-14 3.357034e-152 7.197514e-65 2.607304e-12 1.414825e-11 8.509977e-16 4.945356e-10 3.443919e-09 1.808143e-19 1.998617e-09 7.29668e-06 8.900768e-08 4.159211e-09 8.454184e-11 ) ; Set FEATURES_2 entry 356 
( 2.017177e-16 8.567986e-21 6.929327e-13 1.750213e-224 6.193835e-71 9.891338e-11 8.273703e-12 3.528274e-18 6.549147e-10 2.292461e-09 7.581845e-19 3.09994e-09 6.995656e-06 1.215483e-06 5.99984e-09 2.710006e-12 ) ; Set FEATURES_2 entry 357 
( 1.203771e-15 2.422687e-18 2.163014e-15 3.097192e-242 1.758155e-59 1.655774e-09 5.455756e-10 7.057635e-16 4.299882e-09 2.241581e-08 1.587562e-17 1.333787e-08 2.199839e-06 2.653119e-06 1.241215e-08 2.491154e-13 ) ; Set FEATURES_2 entry 358 
( 7.427967e-14 2.150148e-15 3.360222e-12 5.799713e-207 3.737727e-50 2.207534e-08 1.485095e-09 2.656725e-13 1.223669e-08 3.284177e-08 2.889365e-17 2.42202e-08 6.051804e-06 4.547028e-06 1.67904e-08 1.29151e-11 ) ; Set FEATURES_2 entry 359 
( 1.253215e-12 3.041309e-13 4.142153e-09 7.050676e-133 3.323497e-35 2.887486e-07 5.936306e-10 3.964948e-10 2.156514e-08 6.713275e-08 5.805698e-19 1.369286e-08 1.311969e-09 4.056041e-07 1.195964e-08 1.312173e-10 ) ; Set FEATURES_2 entry 360 
( 2.028783e-15 3.531265e-19 8.897343e-11 9.376602e-80 7.489839e-30 1.849913e-11 1.264429e-16 2.933054e-12 6.478858e-13 1.278935e-12 2.388889e-43 5.15658e-13 2.196447e-14 3.084719e-10 5.795496e-11 5.298774e-18 ) ; Set FEATURES_2 entry 361 
( 7.810519e-09 2.104439e-08 2.008193e-05 4.526595e-31 1.265911e-15 9.88427e-07 1.688957e-10 1.098975e-08 1.617488e-08 8.671896e-09 1.836824e-25 8.968048e-09 3.622121e-07 2.047831e-07 7.488802e-09 9.586399e-08 ) ; Set FEATURES_2 entry 362 
( 1.157631e-08 1.327928e-07 2.082288e-05 1.784385e-21 5.34332e-15 6.906249e-07 1.408472e-10 6.840456e-09 1.900431e-08 4.377458e-09 2.7172e-25 9.969766e-09 2.962128e-07 8.898385e-08 8.277228e-09 1.859098e-07 ) ; Set FEATURES_2 entry 363 
( 1.582736e-08 1.509198e-07 5.126409e-05 7.254216e-22 4.413214e-16 1.639431e-06 1.550925e-10 7.619059e-09 2.661477e-08 1.566729e-08 7.166262e-23 1.401305e-08 2.581998e-07 5.869233e-08 9.768116e-09 3.650564e-07 ) ; Set FEATURES_2 entry 364 
( 2.300593e-09 2.085427e-07 1.43099e-06 3.135062e-29 1.54618e-17 6.435441e-07 8.095417e-11 1.003349e-09 1.733495e-08 1.916614e-09 3.986057e-24 1.065027e-08 3.284056e-08 7.532019e-08 9.964237e-09 3.339281e-07 ) ; Set FEATURES_2 entry 365 
( 5.008296e-10 6.92463e-08 5.484751e-08 7.776277e-38 3.638211e-19 3.531781e-07 5.192633e-11 3.758402e-10 1.292244e-08 8.284933e-10 2.60024e-24 8.27843e-09 9.201583e-09 1.830053e-07 9.636893e-09 1.166079e-07 ) ; Set FEATURES_2 entry 366 
( 4.81761e-10 7.538213e-09 6.328345e-10 3.707684e-50 7.411763e-27 4.515306e-07 1.162173e-10 9.479933e-10 2.261103e-08 2.21671e-09 4.393135e-21 1.371322e-08 5.908603e-09 2.389198e-07 1.19076e-08 4.582472e-08 ) ; Set FEATURES_2 entry 367 
( 8.542007e-11 4.797477e-11 1.164073e-14 2.000973e-65 1.827656e-38 1.399736e-07 1.29841e-10 5.501014e-10 1.363764e-08 4.671646e-10 4.026452e-21 1.002046e-08 1.088499e-10 8.611389e-08 9.78945e-09 1.231383e-09 ) ; Set FEATURES_2 entry 368 
( 2.525441e-11 2.223019e-11 2.970301e-16 1.47951e-71 1.071455e-42 7.577582e-08 7.115778e-11 2.063272e-10 9.196443e-09 2.509287e-10 1.708613e-22 7.101441e-09 1.552922e-11 4.069945e-08 7.805363e-09 3.332344e-10 ) ; Set FEATURES_2 entry 369 
( 1.29285e-11 2.03873e-11 9.708035e-16 4.429538e-77 1.404578e-40 1.322926e-07 6.094424e-10 1.897656e-09 1.127665e-08 1.008573e-10 1.361615e-25 1.255785e-08 3.826346e-11 1.156406e-08 9.866074e-09 1.879475e-10 ) ; Set FEATURES_2 entry 370 
( 4.618703e-14 3.175029e-12 5.450297e-23 1.894634e-136 2.992943e-51 4.945241e-08 2.21938e-09 6.700842e-09 4.999421e-09 2.224697e-10 5.060244e-22 8.991526e-09 1.183e-10 1.220649e-09 4.170522e-09 4.68135e-13 ) ; Set FEATURES_2 entry 371 
( 1.246123e-14 1.771764e-10 2.106141e-29 1.615574e-238 1.035386e-65 9.229093e-09 5.904989e-09 2.918544e-08 5.376871e-09 1.332147e-12 6.345727e-36 8.020838e-09 3.557734e-10 3.532185e-08 2.654283e-09 6.647357e-15 ) ; Set FEATURES_2 entry 372 
( 4.988635e-19 2.65295e-11 4.365236e-37 0 3.310982e-80 7.652804e-13 1.09467e-09 1.549822e-08 6.359591e-10 7.525528e-16 1.73468e-72 9.734892e-10 2.245326e-14 1.580189e-09 2.86158e-10 6.369338e-19 ) ; Set FEATURES_2 entry 373 
( 8.560349e-19 1.846325e-13 2.80877e-34 0 1.043011e-74 7.446603e-15 1.549346e-10 1.216233e-08 1.682738e-10 6.835866e-19 2.565168e-106 3.378313e-10 6.397129e-20 2.325552e-12 5.265961e-11 1.830386e-19 ) ; Set FEATURES_2 entry 374 
( 2.382369e-21 1.126328e-13 8.031601e-33 0 1.301947e-64 3.297442e-14 2.552958e-10 6.605469e-08 6.585375e-10 6.12063e-15 9.904165e-98 1.506137e-09 6.968694e-22 3.827522e-12 1.901501e-10 1.011499e-18 ) ; Set FEATURES_2 entry 375 
( 6.836981e-18 8.298112e-11 2.311122e-22 0 1.997112e-41 2.24533e-09 6.69604e-10 4.932784e-07 4.414459e-09 4.518651e-09 6.132584e-56 1.131967e-08 2.383873e-15 4.792189e-10 4.272652e-09 3.158256e-14 ) ; Set FEATURES_2 entry 376 
( 2.890294e-11 6.922135e-11 9.356045e-14 7.816448e-131 1.031108e-19 4.768443e-07 3.650709e-10 4.705342e-07 6.699779e-09 1.878967e-09 5.338176e-53 1.565954e-08 2.77127e-13 1.136528e-11 7.09106e-09 1.712175e-11 ) ; Set FEATURES_2 entry 377 
( 5.627579e-10 7.069233e-08 9.115288e-10 9.259725e-100 1.898876e-17 4.598943e-07 8.990668e-10 3.268319e-07 6.836141e-09 7.559902e-11 1.00154e-57 1.382773e-08 6.131383e-11 9.543586e-12 3.602504e-09 2.185519e-09 ) ; Set FEATURES_2 entry 378 
( 1.84247e-08 2.403081e-07 1.565415e-07 1.611956e-40 1.591227e-15 2.050022e-07 2.145969e-10 3.216763e-08 1.023292e-09 1.17086e-13 2.022566e-52 3.238929e-09 7.23146e-09 2.462949e-13 9.661481e-10 1.041238e-08 ) ; Set FEATURES_2 entry 379 
( 6.969029e-08 4.874795e-07 5.195898e-08 9.101315e-25 1.124735e-20 1.85911e-08 5.974306e-10 2.268502e-09 5.226584e-09 8.131077e-18 1.596107e-65 5.533308e-09 2.740444e-10 3.743414e-14 3.914181e-10 2.764722e-07 ) ; Set FEATURES_2 entry 380 
( 2.258356e-08 1.336575e-07 7.444734e-12 1.999418e-28 3.268232e-26 8.845161e-09 2.760948e-10 7.457495e-10 5.509298e-09 9.859242e-20 8.428215e-67 4.713881e-09 1.65686e-11 1.722369e-13 2.911029e-10 1.715807e-07 ) ; Set FEATURES_2 entry 381 
( 2.534631e-08 8.962271e-08 1.315564e-11 6.618951e-23 9.266183e-26 2.584739e-08 3.675629e-10 1.364773e-09 4.297225e-09 9.552968e-18 1.729752e-64 6.274188e-09 2.206928e-12 6.446377e-16 5.475678e-10 3.915754e-08 ) ; Set FEATURES_2 entry 382 
( 1.576569e-07 2.676975e-08 1.891646e-13 2.087068e-14 2.072465e-19 8.457363e-08 4.342182e-10 6.278105e-09 5.054643e-09 3.988683e-16 3.102347e-54 1.0001e-08 1.873997e-13 7.835279e-20 1.94871e-09 4.226208e-08 ) ; Set FEATURES_2 entry 383 
( 1.413201e-07 8.567611e-09 1.479662e-23 3.386883e-12 1.030069e-21 1.731437e-09 1.015103e-10 3.917644e-08 4.900973e-09 4.49205e-12 1.389688e-32 7.980245e-09 1.597652e-20 2.691777e-50 2.396394e-09 1.167962e-08 ) ; Set FEATURES_2 entry 384 
( 1.218081e-07 8.462263e-11 9.455078e-37 5.154416e-20 6.584727e-34 4.753229e-15 4.987177e-12 1.093872e-08 5.002167e-10 4.393265e-13 7.732349e-44 9.888958e-10 9.641313e-31 5.586638e-92 1.933256e-10 6.687914e-10 ) ; Set FEATURES_2 entry 385 
( 1.936804e-07 1.424011e-11 1.921345e-41 1.309448e-21 5.605422e-36 6.74219e-17 3.748397e-12 4.277172e-08 5.174188e-10 4.311624e-11 2.773524e-35 1.010072e-09 3.764835e-36 4.776407e-114 9.154142e-11 2.280553e-09 ) ; Set FEATURES_2 entry 386 
( 1.733279e-07 1.350075e-09 9.229382e-29 2.293501e-19 4.602154e-30 4.163498e-12 2.431995e-11 3.229608e-07 2.674818e-09 6.074853e-10 2.866507e-26 4.369083e-09 5.089723e-25 1.251782e-77 3.715485e-10 6.943837e-09 ) ; Set FEATURES_2 entry 387 
( 2.601992e-07 3.795977e-11 3.355715e-25 8.4752e-19 4.882167e-30 1.191077e-10 2.362738e-11 5.254056e-07 4.086469e-09 2.496986e-09 2.002895e-18 5.05761e-09 1.077334e-25 4.786348e-65 3.294222e-10 2.184048e-09 ) ; Set FEATURES_2 entry 388 
( 2.490164e-08 9.148158e-20 7.032351e-66 1.094744e-23 2.58906e-46 2.476626e-23 2.455788e-15 7.96391e-10 1.072789e-11 2.075519e-11 1.264125e-25 2.968506e-11 2.608702e-65 3.099044e-192 7.47242e-14 4.95255e-10 ) ; Set FEATURES_2 entry 389 
( 3.558395e-09 3.913138e-18 2.3592e-93 8.987523e-30 3.154853e-57 1.703356e-30 1.361288e-17 3.510472e-11 9.678085e-13 4.874247e-13 3.961099e-32 1.712698e-12 2.614131e-78 8.427729e-269 1.523753e-16 1.708886e-10 ) ; Set FEATURES_2 entry 390 
( 6.410437e-09 8.193105e-22 1.617846e-102 8.084869e-37 3.064687e-63 4.959804e-35 2.716612e-18 6.686157e-12 1.461786e-13 1.389092e-13 2.158687e-34 5.212753e-13 1.620947e-89 5.108425e-291 2.764012e-17 3.50322e-11 ) ; Set FEATURES_2 entry 391 
( 7.732068e-08 2.315295e-18 5.369011e-71 4.162998e-28 9.35074e-48 6.118105e-26 1.664137e-15 8.946952e-10 8.346828e-12 1.579083e-11 1.588536e-26 2.356605e-11 3.458165e-69 6.525276e-203 1.810019e-14 8.68611e-11 ) ; Set FEATURES_2 entry 392 
( 3.220348e-07 4.014939e-10 2.584404e-18 1.231484e-13 3.241684e-16 6.125902e-09 4.876964e-11 2.392761e-07 4.072443e-09 4.514778e-10 7.316431e-25 5.669854e-09 1.221462e-19 7.846325e-40 1.15072e-09 1.426715e-09 ) ; Set FEATURES_2 entry 393 
( 5.435027e-07 4.594266e-10 2.241391e-19 2.274137e-12 1.137138e-19 1.3172e-09 3.266053e-11 6.447242e-07 2.889879e-09 1.196397e-09 9.901824e-23 5.429908e-09 3.999961e-22 9.033041e-47 5.585809e-10 1.368621e-09 ) ; Set FEATURES_2 entry 394 
( 3.890747e-07 1.239462e-10 1.252249e-25 3.784119e-17 1.955679e-25 1.056741e-11 1.045518e-11 3.377575e-07 1.102722e-09 4.41164e-10 2.224e-22 2.519392e-09 1.284507e-26 3.16824e-67 1.010253e-10 1.372459e-09 ) ; Set FEATURES_2 entry 395 
( 4.332136e-07 5.346985e-09 1.006014e-18 2.621549e-15 4.134742e-20 1.889223e-09 4.171799e-11 4.325023e-07 5.510756e-09 1.13355e-09 3.973656e-21 6.347545e-09 7.125598e-20 2.142205e-49 6.245485e-10 8.5497e-09 ) ; Set FEATURES_2 entry 396 
( 4.685228e-07 3.295732e-08 7.415316e-16 2.717781e-14 1.159448e-16 1.352232e-08 8.401376e-11 3.586742e-07 9.471488e-09 2.154711e-09 1.533376e-19 9.132648e-09 2.073836e-17 1.289525e-40 1.208522e-09 2.789992e-08 ) ; Set FEATURES_2 entry 397 
( 1.766978e-06 3.920016e-08 5.582937e-10 2.801802e-11 1.831444e-12 1.715261e-06 6.723423e-10 1.128754e-06 4.744605e-08 5.377452e-08 4.80247e-15 3.390756e-08 1.05586e-14 1.173541e-21 9.228135e-09 9.20277e-08 ) ; Set FEATURES_2 entry 398 
( 9.585501e-07 5.114649e-08 3.978671e-10 9.118626e-15 6.165989e-13 7.045949e-06 8.014616e-10 2.500058e-07 4.502604e-08 7.7406e-09 1.203743e-16 2.742634e-08 1.789991e-10 3.727967e-12 1.343424e-08 7.78188e-08 ) ; Set FEATURES_2 entry 399 
( 1.236634e-06 3.011205e-07 4.229397e-09 9.554742e-16 1.793365e-12 1.399409e-05 1.491042e-09 4.414015e-07 6.395992e-08 4.790291e-09 1.432404e-19 3.937538e-08 9.093096e-09 7.815966e-10 1.765568e-08 1.316008e-07 ) ; Set FEATURES_2 entry 400 
( 1.756313e-06 2.140693e-07 4.658149e-10 1.728999e-17 2.293716e-14 1.147404e-05 1.796601e-09 5.779839e-07 1.221496e-07 1.143753e-08 8.491561e-15 5.439319e-08 5.652407e-10 1.96221e-11 2.04112e-08 3.372934e-07 ) ; Set FEATURES_2 entry 401 
( 1.163936e-06 1.06729e-07 1.093544e-09 2.158105e-16 5.784496e-13 1.013282e-05 7.29329e-10 3.236109e-07 8.597219e-08 6.769411e-09 1.057277e-15 3.907836e-08 6.298234e-10 8.568853e-12 1.487656e-08 2.521004e-07 ) ; Set FEATURES_2 entry 402 
( 8.96215e-07 1.721156e-07 4.146371e-09 2.150772e-14 3.549223e-12 6.623317e-06 4.385077e-10 4.589476e-07 6.669287e-08 8.061125e-09 1.429076e-16 3.274425e-08 7.501091e-11 4.134376e-15 1.192179e-08 1.9797e-07 ) ; Set FEATURES_2 entry 403 
( 8.418547e-07 3.931313e-08 1.193608e-11 5.159674e-15 2.424384e-13 3.722393e-06 4.122237e-10 4.151834e-07 8.535591e-08 1.006671e-08 9.069209e-14 3.385523e-08 2.219232e-13 5.605702e-18 1.128224e-08 2.192781e-07 ) ; Set FEATURES_2 entry 404 
( 7.227441e-07 1.462047e-08 4.240269e-11 2.210285e-15 6.26503e-13 3.757172e-06 4.201783e-10 2.513827e-07 6.423584e-08 4.498845e-09 6.046837e-15 2.643902e-08 5.6968e-13 7.439413e-12 1.122153e-08 6.466415e-08 ) ; Set FEATURES_2 entry 405 
( 1.096763e-06 8.438082e-10 3.87775e-10 1.567447e-13 2.258262e-11 3.106208e-06 3.895358e-10 2.433046e-07 7.75617e-08 2.425172e-08 1.109826e-12 2.828233e-08 5.372653e-15 1.04443e-13 1.061391e-08 8.088464e-08 ) ; Set FEATURES_2 entry 406 
( 1.101342e-06 1.675767e-10 6.538901e-10 1.090269e-10 3.703638e-09 3.699021e-06 4.092325e-10 1.467922e-07 5.790014e-08 1.770614e-08 2.862897e-13 2.271558e-08 3.611248e-15 1.731607e-11 1.029483e-08 2.4923e-08 ) ; Set FEATURES_2 entry 407 
( 1.077101e-06 1.028338e-11 3.600061e-10 1.365647e-08 2.237213e-08 3.679622e-06 4.363292e-10 1.690606e-07 7.901684e-08 6.628293e-08 1.224993e-12 2.717371e-08 5.816782e-17 8.816746e-11 1.305576e-08 9.481239e-09 ) ; Set FEATURES_2 entry 408 
( 1.66395e-07 5.121083e-15 9.76677e-18 2.175866e-17 5.683772e-21 4.753889e-08 6.010289e-11 2.472826e-07 2.130745e-08 3.001241e-08 7.654465e-15 6.281106e-09 3.576597e-28 1.874897e-25 7.213291e-09 1.804696e-10 ) ; Set FEATURES_2 entry 409 
( 1.079527e-11 3.421403e-17 8.142949e-61 6.117967e-42 3.130128e-57 9.480861e-15 2.99161e-13 4.858512e-11 6.384591e-10 1.738181e-12 3.214052e-39 1.846657e-10 1.329438e-56 3.038619e-138 2.240934e-12 1.218904e-12 ) ; Set FEATURES_2 entry 410 
( 1.381386e-14 1.096652e-19 1.848017e-74 1.549027e-64 7.061535e-80 2.064719e-16 1.333662e-13 2.940364e-13 1.280637e-10 4.616246e-15 2.151508e-54 4.388936e-11 3.092075e-61 4.802636e-143 5.686065e-13 2.594487e-15 ) ; Set FEATURES_2 entry 411 
( 2.03479e-14 2.70255e-19 7.564588e-71 5.593344e-94 4.87998e-88 8.929221e-16 9.391428e-12 1.1944e-13 4.001415e-10 8.397936e-16 2.397079e-52 1.966303e-10 5.790784e-50 7.118297e-105 4.288469e-12 9.508751e-16 ) ; Set FEATURES_2 entry 412 
( 1.376256e-18 9.307523e-23 1.904825e-74 1.788306e-95 2.0946e-85 4.933492e-18 5.473597e-12 4.901415e-15 2.371055e-10 1.508022e-16 1.196295e-52 9.059731e-11 7.026566e-47 3.678891e-120 4.194152e-13 1.511358e-17 ) ; Set FEATURES_2 entry 413 
( 3.272683e-11 4.400317e-16 3.269115e-33 5.825239e-109 1.806718e-50 2.4934e-13 6.436892e-09 8.792529e-12 1.371645e-08 3.713186e-14 6.07068e-31 9.898809e-09 3.955679e-20 1.505257e-16 1.19161e-09 1.097752e-11 ) ; Set FEATURES_2 entry 414 
( 9.002907e-10 2.000631e-10 1.778921e-18 7.637888e-121 5.61949e-40 3.021907e-10 1.572092e-08 2.145079e-09 2.44835e-08 2.486641e-11 6.581024e-25 2.660122e-08 4.502088e-10 1.87497e-08 4.777709e-09 1.642332e-09 ) ; Set FEATURES_2 entry 415 
( 4.355885e-11 6.507964e-13 1.360384e-29 2.398122e-135 1.675525e-56 8.546802e-12 1.026706e-08 7.541462e-11 8.136551e-09 2.413633e-16 1.038777e-40 1.122653e-08 8.895236e-17 2.545472e-14 6.796632e-10 1.113494e-11 ) ; Set FEATURES_2 entry 416 
( 6.167176e-10 2.408818e-12 2.416107e-30 9.372262e-128 1.032945e-49 2.557427e-10 1.019416e-08 1.61202e-10 1.872851e-08 3.164073e-15 5.59956e-35 1.942536e-08 2.066747e-17 1.44581e-19 1.388475e-09 7.751331e-11 ) ; Set FEATURES_2 entry 417 
( 1.801165e-09 1.873492e-12 9.775813e-25 3.698816e-122 3.250316e-40 2.567767e-09 7.94255e-09 7.495687e-10 1.642989e-08 1.331817e-16 3.591274e-41 2.206815e-08 2.596056e-15 6.158497e-16 1.7731e-09 1.742043e-10 ) ; Set FEATURES_2 entry 418 
( 3.228301e-08 1.546771e-10 4.911676e-20 4.589701e-88 1.29657e-25 3.312136e-07 7.30643e-09 2.170714e-08 5.80167e-08 5.628349e-13 4.91422e-25 4.457654e-08 2.739571e-11 9.361053e-14 8.317439e-09 9.402839e-09 ) ; Set FEATURES_2 entry 419 
( 1.061512e-07 1.649779e-09 3.061841e-11 7.909138e-55 5.746918e-21 2.047685e-06 4.904113e-09 9.894525e-08 1.424225e-07 2.921387e-08 6.355057e-11 6.680231e-08 3.729864e-09 7.410094e-11 2.142544e-08 1.610479e-07 ) ; Set FEATURES_2 entry 420 
( 7.519539e-08 1.785915e-10 3.673772e-13 1.447804e-44 7.495925e-20 3.399008e-07 1.50857e-09 4.486829e-08 1.067867e-07 1.308859e-08 3.163872e-13 4.454054e-08 1.091029e-11 1.315398e-16 1.088617e-08 1.556481e-07 ) ; Set FEATURES_2 entry 421 
( 2.602827e-07 2.135958e-08 3.097435e-10 3.092488e-31 8.049694e-17 1.948609e-06 1.264433e-09 2.425046e-07 1.37183e-07 3.097057e-08 6.253089e-13 4.957509e-08 4.298644e-10 7.224022e-13 1.915417e-08 8.497336e-07 ) ; Set FEATURES_2 entry 422 
( 3.788492e-07 1.844262e-09 8.388119e-11 1.203119e-29 5.557697e-19 1.4884e-06 4.418991e-10 1.446667e-07 1.081386e-07 3.072664e-08 2.031894e-12 4.170788e-08 5.31839e-12 7.309738e-18 1.298257e-08 5.772507e-07 ) ; Set FEATURES_2 entry 423 
( 3.099686e-07 3.436532e-10 1.450367e-14 7.168547e-28 2.059147e-18 8.459133e-07 3.122895e-10 9.779574e-08 9.251529e-08 1.542789e-08 5.38229e-13 3.221886e-08 4.28988e-15 7.943077e-21 9.861151e-09 4.217219e-07 ) ; Set FEATURES_2 entry 424 
( 1.451645e-07 2.116773e-11 5.198846e-12 3.081334e-37 5.137123e-22 1.878572e-06 1.763189e-10 1.384399e-08 7.749831e-08 2.173769e-08 1.893928e-10 2.758203e-08 1.011437e-12 8.867993e-18 9.684219e-09 2.117241e-07 ) ; Set FEATURES_2 entry 425 
( 4.028851e-07 4.535928e-11 1.188754e-15 3.768221e-31 3.622169e-21 2.14179e-06 2.414492e-10 3.871009e-08 6.536531e-08 4.884941e-09 2.193028e-11 2.467245e-08 4.124187e-14 5.579911e-20 7.564113e-09 4.130328e-08 ) ; Set FEATURES_2 entry 426 
( 1.112806e-06 3.224063e-10 1.819801e-16 1.13439e-23 8.965511e-19 4.574235e-06 1.524622e-09 1.592425e-07 9.342481e-08 7.897757e-09 1.667594e-10 4.063493e-08 2.017429e-14 6.206891e-16 1.261522e-08 3.068656e-08 ) ; Set FEATURES_2 entry 427 
( 1.244102e-06 5.216801e-09 2.216145e-13 5.708389e-17 3.410309e-15 7.885658e-06 2.088977e-09 4.238238e-07 5.83303e-08 2.372811e-08 2.264533e-14 3.952414e-08 1.655176e-12 6.751359e-11 1.830069e-08 1.459792e-08 ) ; Set FEATURES_2 entry 428 
( 2.103471e-07 1.283202e-07 6.836303e-10 3.894691e-13 8.702843e-10 2.763612e-06 2.19769e-10 3.284793e-08 8.434542e-09 1.736607e-09 9.744354e-22 7.608923e-09 2.227736e-10 1.7104e-11 8.026126e-09 1.780313e-08 ) ; Set FEATURES_2 entry 429 
( 2.814906e-07 6.028104e-07 6.720741e-08 5.364365e-06 1.567361e-08 7.491359e-06 2.482277e-10 6.379456e-08 6.437767e-09 2.653138e-09 2.125373e-26 8.898175e-09 1.78687e-09 1.589991e-10 1.025148e-08 2.217532e-08 ) ; Set FEATURES_2 entry 430 
( 1.081969e-07 4.238132e-06 1.794503e-06 4.561478e-09 1.46992e-09 8.043533e-06 2.498057e-10 4.220261e-08 3.502435e-09 2.1996e-10 1.56719e-36 5.879134e-09 1.704186e-07 9.737868e-11 7.932344e-09 2.133334e-08 ) ; Set FEATURES_2 entry 431 
( 1.063974e-07 5.623956e-06 2.570027e-06 2.292944e-08 1.05907e-09 9.017824e-06 2.400823e-10 4.333664e-08 3.226857e-09 2.77206e-10 1.121112e-37 5.670567e-09 2.48318e-07 2.1275e-11 7.560265e-09 2.023023e-08 ) ; Set FEATURES_2 entry 432 
( 2.856643e-07 1.738323e-06 2.51974e-06 8.19569e-09 8.89743e-11 1.197918e-05 2.777935e-10 2.360659e-07 6.416468e-09 1.39472e-09 6.478187e-36 9.488263e-09 1.751077e-07 2.553114e-12 7.288795e-09 1.244737e-08 ) ; Set FEATURES_2 entry 433 
( 1.326543e-07 6.130346e-06 2.444528e-06 3.553745e-10 1.74347e-11 9.597906e-06 3.002188e-10 9.350489e-08 4.219054e-09 2.547327e-10 2.166439e-40 7.430509e-09 2.540464e-07 5.88797e-13 6.074832e-09 1.722348e-08 ) ; Set FEATURES_2 entry 434 
( 2.906783e-07 8.866003e-07 9.45288e-07 1.696127e-07 3.017723e-10 1.178776e-05 1.90537e-10 2.206899e-07 4.843579e-09 1.25907e-09 1.238746e-36 8.067738e-09 8.227576e-08 4.600191e-13 7.126796e-09 7.805848e-09 ) ; Set FEATURES_2 entry 435 
( 1.274731e-07 4.615802e-06 1.919136e-06 2.291808e-08 1.312359e-10 9.945651e-06 2.385883e-10 8.016663e-08 3.255804e-09 2.433478e-10 2.619601e-40 6.57772e-09 2.094143e-07 5.524471e-13 6.310297e-09 1.527415e-08 ) ; Set FEATURES_2 entry 436 
( 7.832628e-08 3.242757e-06 9.283831e-07 3.130483e-08 1.209969e-10 7.434964e-06 1.736055e-10 4.081309e-08 2.103231e-09 9.969097e-11 2.494724e-41 4.648827e-09 1.356739e-07 6.910048e-13 5.859944e-09 1.149131e-08 ) ; Set FEATURES_2 entry 437 
( 4.5338e-08 4.088423e-06 9.184388e-07 5.187868e-09 5.287563e-11 5.143713e-06 1.597267e-10 2.842459e-08 1.290576e-09 3.111992e-11 1.570259e-45 3.644522e-09 1.32163e-07 9.850375e-14 4.80198e-09 1.276889e-08 ) ; Set FEATURES_2 entry 438 
( 9.173345e-08 7.071119e-06 6.377883e-06 6.046573e-09 1.577653e-12 6.165074e-06 1.758395e-10 7.638506e-08 2.522186e-09 2.599635e-10 3.694624e-40 5.843561e-09 8.676322e-08 9.489453e-14 4.643591e-09 8.345958e-09 ) ; Set FEATURES_2 entry 439 
( 3.443257e-08 3.187747e-06 2.470167e-10 1.014868e-08 4.904209e-14 9.031813e-07 1.614404e-10 3.975947e-08 1.213123e-08 3.794138e-09 2.859654e-21 1.259865e-08 1.534232e-10 1.107582e-19 5.919751e-09 2.525192e-08 ) ; Set FEATURES_2 entry 440 
( 1.277242e-08 3.198781e-07 3.252538e-18 1.090399e-11 5.444972e-17 1.002697e-07 4.09008e-11 1.589355e-08 3.4791e-08 3.93646e-09 2.376692e-16 1.589542e-08 1.910371e-14 1.771498e-34 4.489098e-09 7.059092e-08 ) ; Set FEATURES_2 entry 441 
( 1.872563e-08 1.126635e-08 1.304207e-17 3.105407e-18 1.61025e-15 1.848805e-07 2.061082e-11 9.514211e-09 3.870747e-08 4.976952e-10 2.352546e-17 1.29579e-08 6.400602e-14 1.672922e-27 4.37673e-09 6.247337e-08 ) ; Set FEATURES_2 entry 442 
( 1.195789e-07 1.059909e-08 5.264767e-14 1.006978e-25 2.259319e-16 7.29863e-07 2.218499e-10 5.905333e-08 7.442593e-08 1.001212e-09 5.66943e-16 2.74059e-08 6.195111e-12 6.099176e-16 1.00439e-08 1.996095e-07 ) ; Set FEATURES_2 entry 443 
( 2.268325e-07 8.611011e-09 5.735954e-09 1.806486e-31 6.064479e-16 9.916985e-07 3.606322e-10 3.943436e-08 7.870411e-08 3.104458e-09 1.082588e-14 3.216947e-08 1.89576e-08 2.298135e-07 1.499429e-08 8.230019e-07 ) ; Set FEATURES_2 entry 444 
( 1.574082e-07 7.105109e-09 7.138712e-08 5.624769e-34 4.28988e-17 6.957304e-07 2.29044e-10 1.5176e-08 6.006434e-08 4.179326e-09 6.396351e-15 2.473931e-08 1.50123e-07 9.819223e-07 1.24981e-08 1.140505e-06 ) ; Set FEATURES_2 entry 445 
( 2.822595e-07 3.335506e-09 6.296128e-08 3.308095e-27 9.869994e-15 9.311253e-07 3.912351e-10 2.981068e-08 6.846392e-08 8.053491e-09 2.376635e-14 2.71919e-08 6.083379e-09 1.502977e-07 1.454475e-08 7.651431e-07 ) ; Set FEATURES_2 entry 446 
( 1.386245e-07 2.136182e-10 9.350385e-10 5.263813e-37 1.996778e-18 1.681306e-06 1.756395e-10 9.461836e-09 5.106039e-08 7.763194e-09 4.943347e-12 2.146922e-08 3.08364e-09 3.030585e-09 9.97182e-09 2.296935e-07 ) ; Set FEATURES_2 entry 447 
( 4.606616e-08 8.471921e-11 2.257517e-10 7.733944e-45 1.392121e-20 1.425879e-06 9.293884e-11 4.80852e-09 3.228739e-08 5.049495e-09 2.202192e-12 1.430895e-08 3.222932e-09 2.839607e-10 7.300988e-09 6.269467e-08 ) ; Set FEATURES_2 entry 448 
( 1.615398e-08 1.232577e-09 8.480299e-10 5.662185e-48 6.7277e-19 1.035941e-06 4.507368e-11 4.552096e-09 2.481955e-08 2.94579e-09 2.322986e-14 1.098151e-08 7.938933e-09 3.939422e-11 6.405889e-09 7.891179e-08 ) ; Set FEATURES_2 entry 449 
( 5.117175e-08 6.441717e-08 3.933762e-07 1.740953e-36 1.304581e-15 3.603055e-06 3.411596e-10 2.583086e-08 7.041531e-08 2.858526e-08 6.857541e-15 3.010304e-08 2.91032e-08 7.094293e-09 1.338977e-08 8.326441e-07 ) ; Set FEATURES_2 entry 450 
( 1.044532e-10 5.067453e-10 1.597517e-09 4.231449e-54 1.135893e-17 1.761199e-07 3.158446e-11 3.100739e-09 8.944627e-09 2.434378e-08 1.183211e-21 3.772603e-09 1.440829e-09 1.212867e-07 5.683849e-09 3.013083e-09 ) ; Set FEATURES_2 entry 451 
( 8.575918e-16 4.523558e-12 2.337278e-18 3.001891e-113 6.175856e-30 2.04215e-09 1.388952e-12 2.180457e-09 2.608116e-11 1.427999e-12 3.85121e-26 6.293075e-11 1.586592e-08 1.025402e-09 2.393101e-10 1.767775e-15 ) ; Set FEATURES_2 entry 452 
( 1.596264e-11 2.317178e-07 5.455151e-15 1.664919e-188 6.234737e-26 8.322855e-07 2.104375e-08 2.578617e-07 7.013903e-08 7.527561e-10 4.526163e-20 5.153399e-08 3.004457e-06 2.414155e-07 1.511512e-08 5.628911e-09 ) ; Set FEATURES_2 entry 453 
( 9.701523e-12 2.702825e-10 2.68254e-16 4.522928e-219 6.811621e-35 8.106665e-08 3.291315e-08 2.253099e-08 4.621409e-08 2.125524e-10 1.306707e-19 4.689175e-08 1.303441e-07 1.416736e-08 7.569427e-09 4.014963e-10 ) ; Set FEATURES_2 entry 454 
( 1.481362e-12 3.639665e-15 1.384753e-23 1.203082e-229 1.714797e-45 2.211154e-10 1.949299e-08 3.870137e-11 1.177621e-08 3.766478e-11 2.922157e-19 2.03279e-08 1.950326e-10 1.566808e-09 2.230658e-09 2.815363e-12 ) ; Set FEATURES_2 entry 455 
( 1.044453e-09 8.426545e-15 1.159834e-23 7.709792e-140 2.765125e-40 1.882366e-10 4.910801e-09 1.063897e-12 1.887194e-08 2.564817e-11 1.43558e-23 2.861077e-08 7.038141e-13 1.649115e-07 7.295146e-09 6.336529e-11 ) ; Set FEATURES_2 entry 456 
( 3.433901e-09 8.356298e-16 1.238308e-24 1.766855e-99 6.63347e-37 8.432267e-11 5.767443e-09 7.775392e-12 2.384455e-08 1.658791e-11 7.749136e-25 3.290485e-08 3.868336e-13 1.820252e-08 5.893843e-09 2.573276e-11 ) ; Set FEATURES_2 entry 457 
( 1.756098e-09 7.648283e-18 2.808233e-28 3.448429e-69 1.179917e-30 1.246259e-09 1.853809e-09 1.752419e-12 4.243276e-08 7.587025e-11 5.413932e-19 4.293606e-08 1.672312e-19 1.296095e-12 8.267806e-09 5.059716e-12 ) ; Set FEATURES_2 entry 458 
( 1.956628e-09 6.982849e-18 1.977243e-32 1.863172e-53 7.7514e-28 5.660662e-09 1.800869e-09 9.12587e-12 4.358044e-08 1.151903e-10 4.451531e-17 3.74136e-08 1.381068e-26 6.803144e-22 6.43637e-09 9.118036e-12 ) ; Set FEATURES_2 entry 459 
( 2.705927e-07 5.20593e-12 2.527282e-25 1.145219e-36 1.346433e-17 8.104662e-07 4.962761e-09 3.81886e-08 8.573833e-08 1.547537e-09 1.292984e-12 4.267007e-08 1.438256e-22 5.287728e-22 1.258715e-08 2.415131e-08 ) ; Set FEATURES_2 entry 460 
( 1.55423e-06 1.836847e-10 2.27324e-22 5.787381e-19 3.349213e-12 1.788233e-06 1.516958e-09 8.139906e-07 7.652646e-08 6.34628e-09 1.777498e-11 2.584994e-08 1.300711e-22 2.697723e-23 1.599493e-08 1.720516e-07 ) ; Set FEATURES_2 entry 461 
( 9.171771e-07 4.94661e-10 1.65953e-19 5.063246e-11 9.872778e-13 7.338605e-07 5.49748e-10 1.367774e-06 3.669772e-08 2.032307e-09 6.254829e-13 1.354148e-08 1.032674e-21 1.639458e-24 1.882139e-08 8.336005e-08 ) ; Set FEATURES_2 entry 462 
( 2.02715e-08 2.377845e-11 7.785889e-16 3.180987e-12 5.919958e-15 7.315679e-08 1.394481e-11 1.803425e-07 1.869506e-09 1.633711e-10 7.855248e-18 1.575132e-09 1.234298e-18 3.197178e-17 5.910039e-09 2.199565e-10 ) ; Set FEATURES_2 entry 463 
( 7.150744e-07 1.976103e-11 2.549621e-12 4.246915e-08 7.2862e-11 1.710183e-06 1.058895e-10 9.973121e-07 2.781737e-08 1.89493e-08 3.195132e-17 1.431362e-08 6.612156e-18 9.230201e-13 1.560005e-08 8.850517e-10 ) ; Set FEATURES_2 entry 464 
( 2.731767e-07 7.975464e-13 1.405512e-12 2.242421e-07 1.695282e-08 5.394835e-07 1.000805e-11 3.038901e-07 7.620265e-09 7.856351e-09 8.125254e-21 4.393543e-09 4.848502e-18 4.411329e-11 9.500386e-09 5.191431e-11 ) ; Set FEATURES_2 entry 465 
( 9.240003e-07 2.923107e-10 1.163171e-11 0.0001009282 1.762162e-07 7.110092e-06 1.28088e-10 3.794828e-07 1.973792e-08 3.525719e-08 3.390619e-21 1.818661e-08 4.184247e-15 3.317402e-11 1.601376e-08 6.804123e-10 ) ; Set FEATURES_2 entry 466 
( 8.918258e-07 1.663168e-09 2.596491e-11 8.82011e-07 3.989403e-10 3.991179e-06 2.246728e-10 3.044913e-07 1.453286e-08 1.709179e-08 2.11929e-20 1.564889e-08 6.403479e-15 8.517183e-14 1.081431e-08 1.715681e-09 ) ; Set FEATURES_2 entry 467 
( 5.00882e-07 1.834188e-09 6.468922e-12 2.932079e-11 8.267385e-14 3.077116e-07 9.88322e-11 1.773836e-07 8.072946e-09 7.022861e-09 4.592067e-20 8.754158e-09 4.644471e-17 8.013525e-22 3.345061e-09 1.265492e-09 ) ; Set FEATURES_2 entry 468 
( 1.483033e-07 1.52302e-08 4.989542e-10 1.311948e-15 2.849825e-14 3.704072e-07 7.700674e-11 4.756682e-08 5.574415e-09 2.326049e-09 8.621138e-22 5.704297e-09 6.116396e-14 1.039643e-17 2.75187e-09 3.057436e-09 ) ; Set FEATURES_2 entry 469 
( 4.237006e-07 5.360452e-08 2.559126e-06 5.259368e-12 3.151839e-11 5.186341e-06 3.135492e-10 1.272071e-07 1.633821e-08 9.338538e-09 1.838874e-22 1.341291e-08 6.519714e-11 1.275768e-10 7.948798e-09 2.259568e-08 ) ; Set FEATURES_2 entry 470 
( 4.683003e-07 3.885776e-10 9.986846e-06 5.300834e-10 3.9646e-11 2.709848e-06 1.016697e-10 1.569769e-07 1.260487e-08 1.571343e-08 1.061699e-23 8.80678e-09 1.268381e-12 1.137512e-10 6.391612e-09 3.608369e-09 ) ; Set FEATURES_2 entry 471 
( 4.419572e-08 2.379234e-16 2.547487e-12 6.646589e-13 5.725699e-17 1.356199e-09 8.207722e-13 5.057092e-09 1.002394e-09 1.342263e-09 7.897217e-25 7.164985e-10 5.380794e-25 2.669791e-32 7.905634e-10 2.710944e-10 ) ; Set FEATURES_2 entry 472 
( 2.176018e-07 4.734531e-13 1.478939e-23 1.861564e-13 5.407268e-24 2.397497e-10 3.245545e-12 9.306866e-08 4.96922e-09 5.412495e-09 2.946817e-17 3.005887e-09 7.474536e-31 2.484657e-64 4.893714e-10 7.278011e-09 ) ; Set FEATURES_2 entry 473 
( 8.394887e-08 6.481378e-14 2.152087e-34 3.153126e-14 1.515404e-25 3.346894e-11 3.260731e-13 2.50805e-08 3.876456e-09 2.037425e-09 3.377198e-20 1.323446e-09 1.4066e-36 2.191075e-86 3.060273e-10 7.210565e-08 ) ; Set FEATURES_2 entry 474 
( 2.294734e-07 3.470376e-12 6.768325e-31 1.352578e-10 4.087562e-16 1.586787e-08 2.417935e-12 4.965146e-08 8.072832e-09 1.313736e-09 9.246536e-20 2.17014e-09 3.466472e-31 1.199085e-52 1.353766e-09 2.394636e-07 ) ; Set FEATURES_2 entry 475 
( 5.602237e-07 3.760846e-10 5.003263e-27 9.346772e-09 6.233326e-12 2.378039e-07 3.43929e-11 1.093917e-07 1.883101e-08 1.426504e-09 7.110305e-15 5.56675e-09 2.53099e-23 2.413476e-30 4.574234e-09 2.555433e-07 ) ; Set FEATURES_2 entry 476 
( 7.102046e-07 2.415596e-10 1.838161e-22 4.129968e-09 1.562104e-10 1.66725e-07 4.845769e-11 1.039217e-07 1.930204e-08 4.450516e-10 8.201006e-15 4.356744e-09 3.440591e-19 3.199657e-19 5.584526e-09 2.230479e-07 ) ; Set FEATURES_2 entry 477 
( 1.176971e-06 3.639659e-08 1.815279e-15 4.92107e-06 1.660382e-07 3.728596e-06 2.273409e-10 1.024417e-07 4.088166e-08 6.068322e-09 1.803972e-14 1.602296e-08 3.385472e-13 4.787326e-10 8.300843e-09 6.426401e-08 ) ; Set FEATURES_2 entry 478 
( 1.30052e-06 5.065722e-08 4.463254e-15 1.590935e-05 1.208941e-06 3.072359e-06 3.26642e-10 1.616224e-07 3.583122e-08 2.643591e-09 3.450714e-16 1.374969e-08 5.729726e-12 6.486758e-08 1.086482e-08 7.475887e-08 ) ; Set FEATURES_2 entry 479 
( 1.194709e-06 9.345009e-08 1.318992e-13 1.015345e-05 2.003078e-07 3.083534e-06 3.694368e-10 1.571039e-07 3.440964e-08 1.227398e-09 3.353377e-20 1.530524e-08 1.180195e-10 4.959164e-08 9.106856e-09 5.6812e-08 ) ; Set FEATURES_2 entry 480 
( 1.313228e-06 2.881744e-07 2.959795e-13 8.589208e-06 1.498569e-07 4.969166e-06 4.975192e-10 1.641944e-07 4.439652e-08 1.342852e-09 2.228532e-19 1.956483e-08 3.48491e-10 5.395937e-08 1.005225e-08 1.169452e-07 ) ; Set FEATURES_2 entry 481 
( 2.026156e-07 6.352788e-10 1.12873e-19 1.572981e-13 3.657529e-15 1.246457e-08 5.81501e-11 1.24666e-08 8.829053e-09 1.657163e-13 7.212668e-24 1.652254e-09 4.305599e-12 1.517539e-11 2.481918e-09 1.404367e-07 ) ; Set FEATURES_2 entry 482 
( 9.544634e-08 1.283778e-10 1.775322e-30 4.899316e-18 6.350628e-21 4.905238e-09 4.261635e-12 3.135791e-09 4.68456e-09 3.561995e-14 4.483571e-23 7.71574e-10 8.758462e-17 3.394389e-24 1.315034e-09 7.332986e-07 ) ; Set FEATURES_2 entry 483 
( 9.750369e-08 4.010468e-12 5.76571e-30 1.96407e-18 1.462799e-19 1.397777e-09 5.628582e-12 4.590133e-09 3.291896e-09 6.650442e-14 9.54424e-23 4.583654e-10 2.272168e-19 1.608496e-25 1.772295e-09 3.559175e-07 ) ; Set FEATURES_2 entry 484 
( 4.487616e-07 3.463462e-09 1.670552e-29 1.361776e-22 1.666305e-22 1.817207e-07 9.348961e-11 7.805038e-08 1.082818e-08 6.033765e-15 6.01906e-25 2.991613e-09 5.46589e-16 5.856864e-28 3.861241e-09 1.450379e-06 ) ; Set FEATURES_2 entry 485 
( 2.259083e-07 6.564902e-10 2.343551e-20 6.584291e-26 4.999604e-17 2.059158e-06 2.419912e-10 6.203252e-08 3.626428e-08 9.837492e-12 9.106869e-21 1.832714e-08 6.326619e-14 7.607268e-22 6.425814e-09 3.642126e-08 ) ; Set FEATURES_2 entry 486 
( 1.874005e-07 7.401758e-10 3.406071e-14 1.0382e-36 9.270168e-19 8.770703e-07 1.131273e-09 6.544722e-08 6.844539e-08 4.226827e-11 2.796055e-20 3.773894e-08 8.921481e-11 3.080814e-11 1.192588e-08 5.072929e-08 ) ; Set FEATURES_2 entry 487 
( 1.503156e-07 5.218279e-09 9.285368e-12 5.045286e-39 3.95174e-20 5.569953e-07 2.396038e-09 1.375158e-07 1.133123e-07 8.197508e-10 5.617742e-17 5.668393e-08 1.634236e-09 3.446354e-10 1.753951e-08 1.472796e-07 ) ; Set FEATURES_2 entry 488 
( 8.749984e-08 2.381419e-09 2.470493e-06 1.125374e-26 7.438695e-20 5.011835e-07 2.881844e-10 8.697068e-08 2.715015e-08 1.339184e-08 2.631322e-20 1.303334e-08 1.354977e-08 6.30611e-09 8.467926e-09 6.67611e-08 ) ; Set FEATURES_2 entry 489 
( 1.639406e-07 5.559135e-09 8.442634e-06 1.082659e-24 4.834626e-20 6.769335e-07 3.551147e-10 8.061832e-08 2.160811e-08 3.952303e-09 4.155512e-23 1.205371e-08 4.76513e-08 3.377661e-08 8.082775e-09 4.978511e-08 ) ; Set FEATURES_2 entry 490 
( 1.05164e-07 9.495795e-10 0.000150719 2.032116e-24 3.587421e-18 8.537054e-07 2.443863e-10 1.939856e-08 1.670714e-08 2.990765e-09 1.332324e-23 1.04192e-08 2.924946e-08 2.136662e-08 7.303863e-09 9.126049e-08 ) ; Set FEATURES_2 entry 491 
( 3.537867e-10 2.822031e-13 3.502514e-08 2.982052e-29 5.263673e-24 1.672716e-09 1.04614e-12 1.027652e-08 2.266732e-10 1.908341e-09 2.308223e-31 1.574018e-10 2.070531e-08 1.08759e-10 8.668531e-10 1.314669e-12 ) ; Set FEATURES_2 entry 492 
( 4.248515e-08 7.09053e-09 1.657185e-05 1.456663e-28 4.478271e-18 3.823073e-07 6.909724e-10 1.069489e-07 2.381367e-08 3.010985e-08 2.142619e-21 1.429095e-08 1.081434e-06 3.860836e-08 1.20836e-08 5.030276e-08 ) ; Set FEATURES_2 entry 493 
( 7.089953e-09 2.025174e-08 2.794919e-07 9.58986e-57 1.86437e-20 1.097005e-06 2.882854e-09 5.890672e-08 2.315433e-08 8.007182e-10 2.189076e-25 2.038481e-08 1.926842e-06 3.660056e-07 1.817653e-08 8.60027e-08 ) ; Set FEATURES_2 entry 494 
( 2.007524e-11 2.606321e-12 1.510986e-12 9.579684e-106 2.287885e-33 8.239823e-08 4.769462e-09 2.577056e-08 9.080582e-09 5.425831e-11 2.250441e-27 1.29591e-08 1.628523e-08 2.638883e-07 8.362686e-09 3.203655e-10 ) ; Set FEATURES_2 entry 495 
( 1.639466e-12 1.543736e-18 8.407422e-22 8.412416e-144 1.038613e-57 3.631411e-09 1.028138e-09 2.432026e-09 1.460691e-09 8.803985e-13 2.133315e-28 2.47041e-09 4.021193e-11 7.747808e-08 2.627551e-09 3.727418e-14 ) ; Set FEATURES_2 entry 496 
( 2.058672e-15 1.486679e-18 1.265322e-32 4.3905e-204 1.73616e-93 5.397427e-10 5.60319e-10 8.246914e-10 5.168467e-10 9.837148e-13 2.534298e-29 1.166671e-09 1.790608e-14 3.234997e-09 1.26493e-09 4.862141e-18 ) ; Set FEATURES_2 entry 497 
( 2.767555e-14 8.683977e-16 3.326846e-28 6.218839e-157 1.231472e-77 4.380357e-09 1.129029e-09 1.307571e-09 2.07379e-09 3.998381e-11 4.402874e-22 4.2247e-09 9.574659e-14 1.820267e-08 2.482331e-09 2.126749e-15 ) ; Set FEATURES_2 entry 498 
( 7.371278e-24 3.136152e-24 2.197606e-55 1.397158e-277 3.999546e-154 1.746243e-13 4.053681e-11 3.781571e-11 3.173178e-12 7.588175e-14 4.925032e-23 8.915443e-11 1.135123e-24 3.343453e-14 1.257465e-11 2.330323e-27 ) ; Set FEATURES_2 entry 499 
( 2.285858e-28 5.016083e-25 9.465174e-79 0 2.745962e-189 6.30634e-16 8.997767e-11 3.017987e-11 1.923294e-12 3.719973e-15 7.455093e-16 3.185683e-11 1.196638e-25 1.04149e-18 3.437971e-12 2.668811e-33 ) ; Set FEATURES_2 entry 500 
( 8.284032e-25 6.539334e-24 3.147923e-74 0 2.61604e-154 1.963674e-14 1.476452e-09 1.646087e-10 1.561195e-11 7.517317e-14 2.663486e-11 1.376023e-10 1.827744e-20 9.015874e-21 1.480237e-11 2.133265e-28 ) ; Set FEATURES_2 entry 501 
( 1.371928e-30 5.792874e-28 3.183342e-97 0 8.49208e-188 1.206002e-17 1.507619e-09 1.180517e-11 2.857768e-12 1.225821e-14 1.337329e-11 2.534863e-11 2.059582e-22 1.729028e-27 3.11708e-12 6.687594e-34 ) ; Set FEATURES_2 entry 502 
( 2.785825e-36 3.735657e-25 1.530867e-113 0 2.769484e-204 7.755728e-21 4.231086e-09 2.717593e-11 4.991724e-12 2.117496e-13 8.18883e-12 1.681347e-11 1.474692e-24 4.677726e-33 2.774031e-12 7.52745e-37 ) ; Set FEATURES_2 entry 503 
( 6.785348e-27 4.217846e-19 4.411448e-75 0 4.85837e-113 2.370731e-15 1.311725e-08 1.727512e-10 6.053403e-10 1.111749e-09 5.789564e-07 6.415743e-10 5.59523e-25 1.082121e-29 1.001681e-10 3.678055e-24 ) ; Set FEATURES_2 entry 504 
( 1.19565e-22 7.419073e-21 4.859022e-66 0 1.798421e-79 8.29081e-14 2.743741e-09 4.647404e-12 1.5762e-09 2.60357e-09 6.982547e-07 1.523752e-09 3.561301e-30 1.380402e-26 2.252264e-10 1.553849e-20 ) ; Set FEATURES_2 entry 505 
( 5.854485e-15 3.92624e-20 4.073728e-42 4.762251e-275 1.938529e-35 1.497652e-11 3.63147e-10 3.698002e-12 9.135132e-09 2.673389e-08 4.843887e-10 4.221475e-09 5.430518e-38 2.213735e-29 7.900324e-10 1.399396e-14 ) ; Set FEATURES_2 entry 506 
( 1.537138e-10 1.047547e-18 7.096443e-32 1.566646e-142 3.308563e-26 1.228592e-09 3.289571e-09 1.461271e-12 5.329871e-08 4.495635e-09 1.796762e-12 2.538852e-08 1.291622e-30 5.764569e-21 5.161119e-09 1.692969e-11 ) ; Set FEATURES_2 entry 507 
( 6.042545e-12 7.647185e-21 2.487595e-32 1.844364e-153 9.338833e-40 2.332255e-12 6.592591e-09 7.627873e-15 9.085446e-09 3.57419e-10 7.798334e-18 1.008896e-08 7.905883e-21 4.217269e-21 6.704157e-10 5.346866e-13 ) ; Set FEATURES_2 entry 508 
( 4.988109e-14 4.902905e-27 4.842115e-32 4.455997e-192 1.547067e-57 9.090192e-15 5.948494e-10 2.514743e-16 1.127779e-09 5.234574e-11 8.650691e-21 1.727929e-09 8.708606e-17 2.831544e-25 7.13589e-11 1.455087e-16 ) ; Set FEATURES_2 entry 509 
( 8.169214e-13 2.316766e-20 5.066943e-29 3.55075e-156 7.132958e-65 4.274823e-12 3.907163e-10 5.841399e-13 2.759066e-09 8.143557e-09 9.8859e-12 4.783649e-09 1.601482e-17 7.303531e-33 2.641779e-10 3.129372e-15 ) ; Set FEATURES_2 entry 510 
( 1.76329e-12 7.323733e-18 4.83188e-40 1.221888e-131 1.625091e-69 1.393718e-13 2.71678e-11 1.080104e-10 1.106674e-09 1.429632e-09 7.008428e-14 1.676695e-09 9.867673e-29 2.959329e-70 2.648104e-11 1.600889e-14 ) ; Set FEATURES_2 entry 511 
( 3.900817e-16 9.946345e-17 2.561397e-43 1.11293e-220 1.996701e-74 1.634531e-15 9.23152e-12 1.919507e-10 8.076489e-11 2.067489e-10 8.8883e-15 2.60762e-10 1.395434e-30 3.740606e-79 1.249886e-12 1.850293e-17 ) ; Set FEATURES_2 entry 512 
( 1.059225e-30 5.823857e-21 6.34495e-94 0 4.905817e-142 1.507859e-35 6.870611e-15 4.777831e-14 8.644634e-14 7.546808e-13 2.942468e-25 8.400599e-13 1.083017e-67 2.501391e-209 4.659657e-18 2.021563e-27 ) ; Set FEATURES_2 entry 513 
( 2.733657e-66 4.92972e-30 2.177882e-113 0 1.481621e-251 1.158311e-41 1.782247e-10 8.787459e-15 4.871452e-12 2.191269e-10 1.525896e-26 1.419264e-11 1.840621e-67 5.498821e-120 3.053499e-15 1.436748e-48 ) ; Set FEATURES_2 entry 514 
( 4.052528e-137 3.010247e-65 1.771191e-216 0 0 7.264603e-87 3.973443e-10 8.087527e-24 3.105602e-15 1.200013e-14 1.925871e-68 3.604814e-14 1.378241e-123 3.533929e-160 2.442278e-18 5.657351e-79 ) ; Set FEATURES_2 entry 515 
( 2.978474e-192 1.164881e-113 1.189639e-311 0 0 4.092974e-122 4.148988e-10 4.753188e-35 6.239848e-18 4.61949e-23 4.528087e-89 1.055787e-16 1.220822e-181 1.151433e-192 1.280085e-20 5.693865e-99 ) ; Set FEATURES_2 entry 516 
( 1.16978e-247 2.896782e-142 0 0 0 1.186948e-148 2.665176e-09 1.49516e-46 2.209656e-20 1.20945e-30 1.682384e-111 1.407241e-18 2.367903e-193 2.160419e-169 6.031892e-22 4.128408e-112 ) ; Set FEATURES_2 entry 517 
( 2.115714e-177 1.020422e-112 5.388637e-302 0 0 1.294514e-122 7.497903e-11 2.518292e-37 6.009074e-19 7.157551e-27 2.002528e-88 1.149336e-16 2.923292e-166 2.467996e-227 6.874007e-21 3.03672e-81 ) ; Set FEATURES_2 entry 518 
( 4.17033e-215 6.33525e-115 0 0 0 4.87732e-124 1.354977e-08 1.858497e-38 9.173029e-18 3.002281e-25 1.576991e-96 8.538699e-17 6.54656e-162 1.00495e-124 1.782375e-19 3.285007e-101 ) ; Set FEATURES_2 entry 519 
( 2.224314e-141 6.184287e-72 2.768643e-217 0 0 5.750769e-83 4.880715e-09 8.915848e-24 1.559285e-14 1.499648e-15 2.3593e-70 8.338414e-14 5.156933e-120 1.937383e-113 7.415947e-17 6.873826e-79 ) ; Set FEATURES_2 entry 520 
( 1.849822e-135 5.097541e-58 3.473811e-193 0 0 6.847116e-64 2.561808e-08 6.106824e-23 7.627573e-13 3.336683e-13 2.177632e-58 9.686164e-13 1.606219e-90 1.036769e-62 1.29726e-14 1.590376e-73 ) ; Set FEATURES_2 entry 521 
( 2.464651e-78 4.300911e-26 9.328702e-95 0 3.328901e-208 6.624432e-31 3.946632e-08 8.61686e-16 6.791379e-10 7.121343e-09 7.573729e-36 7.136829e-10 3.265577e-40 6.114436e-31 7.534025e-11 1.065736e-39 ) ; Set FEATURES_2 entry 522 
( 7.688399e-28 1.871433e-12 1.253567e-24 0 1.209863e-76 2.054084e-11 3.439498e-09 1.240182e-12 4.796547e-09 3.851912e-08 1.074963e-20 8.054793e-09 2.317848e-11 1.098017e-11 1.578524e-09 3.385528e-16 ) ; Set FEATURES_2 entry 523 
( 9.735557e-15 1.66191e-09 7.428658e-12 7.178842e-305 4.174569e-42 2.851942e-08 7.360074e-09 1.03893e-09 1.943599e-08 1.874791e-08 5.231071e-19 2.676545e-08 3.586088e-06 2.006293e-08 6.851883e-09 4.105734e-10 ) ; Set FEATURES_2 entry 524 
( 1.202801e-10 1.131494e-14 1.157814e-24 1.928137e-136 8.696713e-55 2.289168e-08 1.773341e-08 1.050521e-08 1.472174e-08 1.182615e-10 2.209709e-13 2.571172e-08 2.398366e-11 1.183135e-09 3.189255e-09 1.089621e-13 ) ; Set FEATURES_2 entry 525 
( 4.137785e-15 4.668467e-22 6.660312e-48 3.237793e-244 1.090153e-93 3.378495e-10 8.747865e-09 4.802217e-12 5.351182e-09 6.513068e-12 7.760725e-13 7.126887e-09 3.361053e-18 2.479102e-14 9.663341e-10 8.270341e-22 ) ; Set FEATURES_2 entry 526 
( 1.774893e-19 1.38391e-27 3.18996e-77 0 1.23197e-151 5.237231e-14 1.934498e-09 1.061291e-14 2.241352e-10 1.464542e-18 2.661821e-24 3.450862e-10 5.242757e-26 1.40438e-20 3.636921e-11 4.44353e-31 ) ; Set FEATURES_2 entry 527 
( 1.021488e-33 3.621357e-37 5.073581e-85 0 2.219839e-201 2.47877e-17 1.329527e-10 9.185102e-24 2.515986e-11 2.580725e-16 1.36351e-18 7.566613e-11 3.230807e-29 4.115964e-25 9.923637e-12 5.163153e-43 ) ; Set FEATURES_2 entry 528 
( 2.926464e-54 1.719944e-62 3.215057e-90 0 4.812382e-257 1.116139e-23 6.164481e-16 2.985197e-48 1.75561e-15 6.947522e-14 2.391153e-18 1.918481e-13 7.946022e-26 1.247928e-27 6.812993e-13 2.104895e-58 ) ; Set FEATURES_2 entry 529 
( 4.803591e-37 1.15268e-44 7.240205e-56 0 9.320854e-181 2.769716e-19 4.352735e-14 1.283231e-37 1.546655e-13 5.556229e-12 1.021191e-18 1.260573e-11 4.794445e-15 4.81587e-13 4.508233e-11 1.558773e-38 ) ; Set FEATURES_2 entry 530 
( 8.222775e-35 5.695414e-33 1.760491e-28 0 9.380294e-116 6.679652e-14 5.431497e-13 8.221573e-31 3.506824e-12 2.617848e-08 2.690714e-20 2.072097e-10 3.596889e-12 1.258925e-07 2.251578e-09 1.57712e-22 ) ; Set FEATURES_2 entry 531 
( 6.014345e-32 1.58547e-43 4.365879e-39 0 2.260699e-87 8.384414e-15 3.226353e-13 2.886754e-34 1.013078e-11 1.446334e-07 6.31409e-16 3.915128e-10 1.033781e-19 2.069929e-10 3.851437e-09 3.436113e-25 ) ; Set FEATURES_2 entry 532 
( 1.795043e-28 1.093392e-52 8.663264e-56 6.444643e-246 1.61766e-53 2.435858e-16 6.090806e-15 1.75656e-32 2.016959e-10 1.529235e-07 3.346495e-25 1.633241e-09 1.752451e-40 5.628204e-17 8.408678e-09 8.315679e-30 ) ; Set FEATURES_2 entry 533 
( 9.02434e-45 6.338108e-94 7.996199e-129 5.231189e-224 4.790595e-58 1.037483e-29 4.171267e-23 1.719264e-59 1.244195e-11 7.164559e-08 2.260434e-22 1.615713e-10 1.876232e-79 2.827481e-26 2.376638e-09 4.071904e-54 ) ; Set FEATURES_2 entry 534 
( 4.535015e-62 1.081109e-136 7.5507e-199 2.708089e-140 3.073606e-49 1.514718e-43 7.960255e-31 5.187811e-82 6.937125e-12 5.138409e-09 2.44759e-15 3.905161e-11 4.613349e-124 9.473213e-36 5.560709e-10 1.478355e-77 ) ; Set FEATURES_2 entry 535 
( 8.718453e-71 7.436605e-161 1.643266e-214 1.734574e-50 6.170041e-20 1.427237e-42 1.506189e-35 7.196523e-76 8.754829e-11 7.591371e-10 1.510443e-27 1.201866e-10 1.120711e-162 2.799521e-52 1.221496e-09 1.278487e-90 ) ; Set FEATURES_2 entry 536 
( 2.865218e-72 7.848311e-170 1.444876e-206 5.874949e-56 5.244247e-10 3.733695e-41 4.144217e-41 1.102342e-66 7.109677e-10 2.621765e-10 1.169701e-39 3.761489e-10 1.341591e-200 1.494207e-54 6.349158e-09 5.363065e-94 ) ; Set FEATURES_2 entry 537 
( 1.090151e-85 6.685831e-202 3.960979e-252 2.064522e-37 1.047154e-08 1.384205e-47 1.531309e-49 4.4186e-74 1.270959e-10 2.559071e-11 7.070823e-52 7.693178e-11 3.709624e-243 7.784607e-65 1.81821e-09 2.522944e-111 ) ; Set FEATURES_2 entry 538 
( 2.693681e-103 1.488162e-243 9.621413e-309 7.207651e-14 9.206256e-08 1.642514e-58 4.978227e-59 4.613822e-92 3.214564e-11 1.740186e-12 6.039014e-53 1.484778e-11 4.305211e-295 1.990728e-80 8.731373e-10 4.566996e-133 ) ; Set FEATURES_2 entry 539 
( 1.270757e-117 1.420366e-277 0 2.654003e-06 6.059881e-09 1.307394e-69 1.248341e-69 1.87576e-110 1.01777e-11 1.360675e-13 3.239636e-54 2.64413e-12 0 2.353339e-89 8.294051e-10 4.749754e-150 ) ; Set FEATURES_2 entry 540 
( 1.056572e-130 1.067139e-312 0 4.11739e-11 3.144468e-11 4.280307e-81 1.053712e-80 5.393394e-125 2.451145e-13 3.007145e-17 2.569986e-63 3.302734e-14 0 4.633942e-105 6.515777e-10 2.583587e-168 ) ; Set FEATURES_2 entry 541 
( 4.510927e-134 6.576014e-321 0 5.536021e-10 4.544863e-09 6.910156e-83 4.050458e-82 8.418401e-126 9.569642e-14 3.452701e-19 8.609997e-75 1.140287e-14 0 5.661693e-109 6.726032e-10 1.372424e-173 ) ; Set FEATURES_2 entry 542 
( 4.880912e-155 0 0 2.826187e-26 5.262265e-11 1.343532e-98 1.268898e-96 6.814742e-148 1.658403e-17 1.777613e-28 1.599471e-91 2.801289e-19 0 3.573287e-114 5.490361e-11 8.518205e-198 ) ; Set FEATURES_2 entry 543 
( 7.939632e-152 0 0 9.742202e-30 4.665414e-13 8.47667e-94 1.375875e-91 1.595511e-144 2.52078e-16 1.307415e-26 5.932197e-74 5.158021e-18 0 6.318038e-110 1.318211e-10 1.307584e-195 ) ; Set FEATURES_2 entry 544 
( 1.039647e-135 6.30313e-314 0 3.031333e-08 1.475158e-06 4.040577e-74 3.866306e-73 6.343967e-118 1.103995e-11 1.355206e-17 1.265194e-58 1.240747e-12 0 5.619845e-96 1.446512e-09 1.227589e-172 ) ; Set FEATURES_2 entry 545 
( 6.507123e-136 6.270244e-313 0 1.223814e-07 1.982078e-06 2.897811e-74 1.675374e-73 6.61478e-119 1.125536e-11 1.767641e-17 1.217218e-59 1.218392e-12 0 4.547382e-95 1.564082e-09 1.81654e-172 ) ; Set FEATURES_2 entry 546 
( 7.827763e-144 0 0 1.172091e-13 3.488872e-08 1.094759e-83 2.219173e-84 1.747091e-131 1.13799e-13 6.341675e-23 4.791096e-74 3.496174e-15 0 7.193904e-101 6.424179e-10 9.92814e-186 ) ; Set FEATURES_2 entry 547 
( 3.965715e-149 0 0 8.651951e-24 8.713394e-10 8.978171e-91 2.171953e-91 2.072752e-140 5.682405e-16 6.866635e-28 4.546403e-84 6.908629e-18 0 1.504646e-102 1.058364e-10 2.026954e-193 ) ; Set FEATURES_2 entry 548 
( 7.033784e-129 2.983874e-296 0 5.462096e-08 7.304418e-07 1.282041e-70 3.474271e-72 3.002544e-112 1.506735e-11 9.893883e-16 4.078478e-60 2.220521e-12 0 7.254679e-89 1.555267e-09 8.494247e-163 ) ; Set FEATURES_2 entry 549 
( 5.374802e-131 3.909023e-301 0 5.56455e-09 1.067793e-06 9.701652e-72 1.653392e-72 1.064453e-113 1.618661e-11 2.678484e-16 1.474042e-58 2.0981e-12 0 1.3261e-90 1.59978e-09 1.242393e-165 ) ; Set FEATURES_2 entry 550 
( 2.709678e-160 0 0 2.710534e-67 1.961384e-20 1.760872e-119 1.061519e-114 8.850479e-163 3.876405e-32 9.234074e-60 1.736156e-146 2.236501e-35 0 3.988696e-100 4.734876e-17 1.352916e-201 ) ; Set FEATURES_2 entry 551 
( 1.492239e-140 5.109018e-310 0 2.955479e-29 1.863134e-16 1.747512e-88 3.560575e-76 9.962328e-132 7.325512e-17 4.096619e-32 1.848727e-78 7.407994e-19 0 7.296205e-86 6.660199e-12 1.53259e-164 ) ; Set FEATURES_2 entry 552 
( 2.220482e-140 2.383707e-302 0 3.129602e-26 4.94666e-20 9.293905e-85 4.010877e-70 4.588072e-129 3.873156e-15 1.183068e-28 1.163156e-76 1.252985e-16 0 4.435025e-87 6.495675e-12 3.226158e-160 ) ; Set FEATURES_2 entry 553 
( 3.782005e-139 2.387065e-297 0 6.50949e-23 3.11612e-21 1.108378e-81 7.141663e-67 2.176856e-126 1.588522e-14 2.292493e-26 4.390638e-74 9.155153e-16 0 9.52909e-86 6.161388e-12 1.365813e-157 ) ; Set FEATURES_2 entry 554 
( 2.095634e-138 7.409036e-309 0 2.048029e-10 5.37571e-06 1.006406e-77 6.550959e-72 2.057502e-125 8.432317e-12 5.041762e-17 1.716936e-48 5.65293e-13 0 2.501483e-88 1.208176e-09 7.388371e-168 ) ; Set FEATURES_2 entry 555 
( 1.849534e-151 0 0 6.379686e-26 2.995836e-10 1.001746e-93 4.885697e-92 1.457116e-144 4.603475e-16 5.567093e-26 7.798823e-73 7.108322e-18 0 1.704601e-103 1.51274e-10 1.341217e-192 ) ; Set FEATURES_2 entry 556 
( 1.20649e-128 5.300403e-299 0 3.644421e-11 4.261629e-07 1.236757e-73 9.25541e-75 7.670959e-116 1.025476e-11 5.729556e-17 1.699001e-53 6.793399e-13 0 1.321844e-85 1.852933e-09 1.293656e-162 ) ; Set FEATURES_2 entry 557 
( 2.427832e-129 4.259575e-298 0 1.229921e-09 6.272794e-07 9.772092e-72 4.737392e-73 7.623995e-114 1.952546e-11 2.232303e-16 1.644253e-55 1.83719e-12 0 9.120227e-86 1.9206e-09 5.749312e-163 ) ; Set FEATURES_2 entry 558 
( 2.123551e-133 1.705855e-302 0 1.378043e-09 5.106782e-06 1.526244e-72 2.683198e-71 3.747808e-116 2.597417e-11 3.272887e-16 2.390264e-51 3.03086e-12 0 2.366901e-88 1.512716e-09 3.308771e-166 ) ; Set FEATURES_2 entry 559 
( 4.350201e-139 1.620232e-315 0 5.725339e-11 1.200552e-05 7.460416e-77 1.818102e-74 4.643044e-122 1.646363e-11 1.534529e-17 3.196693e-54 1.245092e-12 0 4.488204e-93 1.668679e-09 2.363657e-173 ) ; Set FEATURES_2 entry 560 
( 7.808915e-135 6.114478e-307 0 9.676757e-09 5.854208e-06 7.865607e-73 3.656966e-71 2.296233e-116 2.030863e-11 1.795965e-16 2.423977e-53 2.81056e-12 0 3.67791e-92 1.267573e-09 4.182941e-169 ) ; Set FEATURES_2 entry 561 
( 2.326175e-133 2.643708e-306 0 1.050111e-08 1.963837e-06 1.915556e-72 1.796537e-71 8.223012e-115 1.667591e-11 8.5429e-17 4.175961e-56 2.398522e-12 0 1.349231e-93 1.27369e-09 8.403962e-169 ) ; Set FEATURES_2 entry 562 
( 3.68329e-134 4.381354e-311 0 1.759774e-08 1.45332e-06 2.233384e-74 3.063068e-74 2.262412e-117 1.078413e-11 1.077029e-17 5.866065e-60 1.101525e-12 0 2.92239e-94 1.63308e-09 6.030728e-171 ) ; Set FEATURES_2 entry 563 
( 3.513232e-156 0 0 3.292426e-19 8.495417e-08 2.245219e-92 1.444683e-93 6.313758e-142 1.015905e-14 1.11684e-24 2.017092e-85 1.654903e-16 0 3.193768e-109 2.716698e-10 5.199411e-199 ) ; Set FEATURES_2 entry 564 
( 1.467108e-132 3.035592e-304 0 2.171532e-07 1.655869e-06 1.816207e-72 1.430529e-72 7.962721e-116 1.526033e-11 8.750703e-17 5.810895e-59 1.851996e-12 0 2.178693e-91 1.636528e-09 1.011626e-167 ) ; Set FEATURES_2 entry 565 
( 4.753579e-153 0 0 6.923932e-17 2.080136e-07 1.378768e-88 1.968622e-87 4.946422e-139 1.010276e-13 1.145235e-23 3.56435e-72 2.303273e-15 0 1.924268e-104 6.047199e-10 8.195071e-195 ) ; Set FEATURES_2 entry 566 
( 1.121322e-137 1.452371e-317 0 2.295798e-09 1.055517e-06 2.517923e-75 4.092195e-75 8.280115e-120 1.010407e-11 1.052711e-17 9.814824e-60 9.860213e-13 0 1.576135e-95 1.483204e-09 1.439698e-174 ) ; Set FEATURES_2 entry 567 
( 9.907882e-134 7.028105e-308 0 1.113616e-07 7.559623e-07 2.426826e-72 5.716271e-73 4.891682e-115 1.067873e-11 1.363403e-16 5.708037e-62 1.618985e-12 0 3.405854e-94 1.282668e-09 9.188435e-170 ) ; Set FEATURES_2 entry 568 
( 3.945987e-136 1.21639e-320 0 5.705697e-13 4.27638e-08 1.234818e-76 6.024239e-77 1.613336e-120 3.549323e-12 2.304835e-19 5.452288e-61 2.521142e-13 0 5.870048e-97 1.256693e-09 2.743657e-175 ) ; Set FEATURES_2 entry 569 
( 1.117335e-132 5.89055e-310 0 1.378042e-10 2.12578e-07 4.007037e-75 8.220682e-77 1.355607e-117 5.097804e-12 2.01324e-16 1.781447e-66 6.273725e-13 0 1.7443e-97 1.465263e-09 1.127177e-169 ) ; Set FEATURES_2 entry 570 
( 2.993841e-128 2.9705e-297 0 2.126288e-07 9.086791e-09 5.803113e-72 2.058187e-75 5.182304e-113 1.814729e-12 1.876852e-14 6.009862e-87 5.904792e-13 0 1.874301e-99 4.335131e-10 6.393268e-163 ) ; Set FEATURES_2 entry 571 
( 3.833868e-126 8.268398e-293 0 1.146647e-06 2.279283e-10 1.46868e-70 1.584509e-75 3.668541e-110 2.233158e-13 1.017008e-14 3.730747e-107 1.503208e-13 0 7.477653e-103 1.084491e-10 5.64578e-161 ) ; Set FEATURES_2 entry 572 
( 2.762015e-124 3.237092e-291 0 2.761127e-05 1.873072e-10 8.109223e-71 1.074958e-76 4.055195e-109 1.142483e-13 2.509134e-15 2.12738e-119 9.221097e-14 1.855681e-318 6.173929e-108 9.714493e-11 1.269625e-160 ) ; Set FEATURES_2 entry 573 
( 1.230248e-123 2.399027e-285 0 2.7194e-05 1.806163e-09 3.207796e-71 1.331188e-74 3.744265e-109 5.26668e-13 1.653046e-15 2.874392e-115 2.700069e-13 4.722138e-313 6.647199e-107 1.319303e-10 4.787373e-158 ) ; Set FEATURES_2 entry 574 
( 2.125106e-130 1.338572e-303 0 4.260585e-10 3.894965e-12 2.424807e-79 5.678282e-81 1.335419e-116 1.20392e-13 2.134397e-19 1.97653e-125 2.658207e-14 0 5.94587e-115 6.000943e-11 6.658521e-167 ) ; Set FEATURES_2 entry 575 
( 5.739127e-131 3.151628e-298 0 3.151762e-07 3.276299e-09 6.080043e-75 3.436492e-75 5.858804e-114 1.720315e-12 2.723541e-16 1.353233e-102 4.28735e-13 0 3.05643e-105 1.757461e-10 1.835264e-164 ) ; Set FEATURES_2 entry 576 
( 1.172879e-134 8.241607e-304 0 1.052632e-07 4.755779e-06 8.589345e-74 1.074982e-72 1.14324e-116 1.205902e-11 2.744263e-15 4.340882e-69 1.909325e-12 0 1.038686e-96 9.166074e-10 8.756375e-168 ) ; Set FEATURES_2 entry 577 
( 2.724381e-138 1.87962e-313 0 3.807048e-09 9.461995e-06 4.721883e-75 7.239184e-74 5.681967e-120 1.596296e-11 3.544825e-16 2.112969e-58 1.658683e-12 0 3.517904e-94 1.438404e-09 2.29324e-172 ) ; Set FEATURES_2 entry 578 
( 8.019945e-142 2.162371e-317 0 1.058102e-09 1.866076e-05 2.060554e-76 2.955969e-73 6.072859e-123 1.935239e-11 1.3989e-16 1.27389e-51 1.543431e-12 0 4.093267e-91 1.213072e-09 6.925569e-174 ) ; Set FEATURES_2 entry 579 
( 1.269285e-135 3.832617e-297 0 9.824265e-08 7.444471e-05 2.289626e-70 1.132519e-64 2.240141e-116 2.707155e-11 4.305666e-15 1.605195e-39 6.205324e-12 0 1.194228e-84 5.343403e-10 4.478167e-164 ) ; Set FEATURES_2 entry 580 
( 7.033695e-136 2.186954e-297 0 1.361897e-08 6.181624e-05 1.065214e-70 3.724173e-63 9.45738e-118 3.264079e-11 4.14446e-16 3.636625e-34 6.541129e-12 0 2.073668e-83 5.140951e-10 8.178971e-164 ) ; Set FEATURES_2 entry 581 
( 2.297423e-135 1.710448e-297 0 2.059274e-10 2.680997e-05 5.2076e-74 8.210996e-67 1.567067e-122 4.13435e-11 7.720744e-16 8.06828e-36 5.509976e-12 0 4.69266e-82 9.702678e-10 4.792205e-163 ) ; Set FEATURES_2 entry 582 
( 1.361766e-136 2.800567e-299 0 4.924273e-09 5.454458e-05 5.350885e-74 5.025337e-67 1.050107e-123 3.5785e-11 3.370597e-15 5.675348e-37 5.586246e-12 0 1.149362e-82 9.434963e-10 2.871954e-164 ) ; Set FEATURES_2 entry 583 
( 1.387335e-139 1.808967e-303 0 4.794693e-12 5.383997e-06 8.803795e-75 1.559564e-66 1.723661e-127 1.809563e-11 1.909297e-14 3.859529e-35 4.396974e-12 0 4.134125e-83 5.557442e-10 1.396412e-166 ) ; Set FEATURES_2 entry 584 
( 1.657339e-144 3.641701e-312 0 7.871619e-13 1.704173e-06 4.922557e-76 1.161582e-66 4.635646e-132 4.651985e-12 1.123832e-14 1.868262e-37 1.852489e-12 0 1.143459e-86 2.569762e-10 1.689296e-172 ) ; Set FEATURES_2 entry 585 
( 3.883819e-147 2.626093e-317 0 9.528381e-14 5.380852e-07 2.189076e-77 2.638609e-67 4.297381e-135 4.42184e-12 4.645303e-15 2.500568e-39 1.586616e-12 0 1.137809e-89 3.30387e-10 6.188386e-176 ) ; Set FEATURES_2 entry 586 
( 7.402299e-149 4.940656e-324 0 4.300687e-12 1.039883e-07 6.153844e-78 5.023943e-68 1.257012e-135 5.652163e-12 3.003551e-16 1.689057e-40 1.352407e-12 0 1.51247e-92 5.394339e-10 3.309664e-179 ) ; Set FEATURES_2 entry 587 
( 2.381729e-146 8.317177e-317 0 3.057289e-11 1.271732e-07 6.02386e-76 2.569947e-66 5.125585e-132 6.111413e-12 4.823898e-16 1.653837e-42 1.72653e-12 0 2.266213e-92 4.622879e-10 2.310597e-176 ) ; Set FEATURES_2 entry 588 
( 8.817984e-145 4.970103e-312 0 2.732748e-12 4.911433e-07 7.715408e-76 3.081126e-65 3.952879e-132 6.62464e-12 1.736877e-15 6.383815e-38 2.273223e-12 0 1.735097e-89 3.671294e-10 1.561288e-173 ) ; Set FEATURES_2 entry 589 
( 2.362822e-145 1.410395e-316 0 2.591442e-10 2.63166e-06 9.673511e-79 2.52072e-68 9.232629e-133 1.387399e-11 1.110309e-17 1.058058e-39 1.50847e-12 0 6.23837e-90 8.784716e-10 1.402824e-174 ) ; Set FEATURES_2 entry 590 
( 9.592804e-141 2.900434e-303 0 9.286074e-10 3.202605e-06 2.474414e-74 1.471652e-64 2.526756e-126 1.792493e-11 1.295242e-15 2.560956e-36 4.819635e-12 0 1.87134e-86 4.206878e-10 2.191632e-168 ) ; Set FEATURES_2 entry 591 
( 1.806404e-136 7.510386e-295 0 7.584281e-09 1.212746e-05 8.426903e-72 5.200235e-63 3.86949e-121 2.325674e-11 2.182765e-15 1.358773e-34 6.548204e-12 0 3.017154e-83 4.10964e-10 2.273377e-163 ) ; Set FEATURES_2 entry 592 
( 2.042018e-134 2.758168e-292 0 1.484804e-07 5.077497e-05 4.856946e-70 1.55235e-62 1.727997e-117 2.71979e-11 2.013003e-15 6.713681e-34 7.267783e-12 0 1.972834e-81 4.240134e-10 2.180862e-161 ) ; Set FEATURES_2 entry 593 
( 3.991676e-135 1.817184e-295 0 1.268675e-07 5.638594e-05 3.657628e-70 2.591751e-63 1.021788e-116 3.092187e-11 9.216608e-16 7.186174e-35 7.006302e-12 0 2.017307e-82 4.751245e-10 7.488031e-163 ) ; Set FEATURES_2 entry 594 
( 5.2932e-136 4.406672e-298 0 3.861621e-08 4.968066e-05 6.285247e-71 1.281984e-63 3.442649e-118 3.307471e-11 2.667236e-16 3.087119e-34 6.264065e-12 0 1.215459e-82 5.322224e-10 5.352082e-164 ) ; Set FEATURES_2 entry 595 
( 3.737544e-139 1.038313e-306 0 7.272685e-08 2.694106e-05 8.589895e-73 4.700583e-66 2.179746e-121 3.064813e-11 5.518038e-17 4.30961e-37 4.036893e-12 0 1.141692e-83 7.284869e-10 3.060822e-168 ) ; Set FEATURES_2 entry 596 
( 7.301333e-137 1.21236e-298 0 1.44546e-07 2.16093e-05 4.896273e-70 1.097923e-62 7.025995e-118 1.548576e-11 2.914434e-16 9.539968e-34 4.591961e-12 0 8.172394e-83 2.66085e-10 7.907448e-165 ) ; Set FEATURES_2 entry 597 
( 1.546761e-135 8.475979e-297 0 1.12859e-07 2.533143e-05 4.061103e-70 5.661844e-63 2.08936e-117 2.580958e-11 2.326079e-16 5.710713e-34 5.938992e-12 0 6.442489e-82 4.019551e-10 1.755744e-163 ) ; Set FEATURES_2 entry 598 
( 6.822367e-133 3.023003e-293 0 1.913297e-08 3.63757e-05 3.869322e-71 1.755897e-64 2.404904e-117 5.149184e-11 1.091167e-16 1.780257e-35 6.233053e-12 0 3.5467e-80 9.203765e-10 8.800594e-161 ) ; Set FEATURES_2 entry 599 
( 1.948901e-131 2.873188e-292 0 2.244977e-09 2.071216e-05 3.203697e-72 5.093879e-66 3.699411e-118 4.55579e-11 5.854975e-17 6.706427e-36 4.111599e-12 0 5.303103e-79 1.090695e-09 2.187964e-159 ) ; Set FEATURES_2 entry 600 
( 2.440471e-140 5.399772e-313 0 2.740999e-12 2.663307e-05 4.040167e-77 1.324486e-70 1.475884e-124 1.052438e-11 1.520754e-19 1.632317e-43 4.660052e-13 0 1.060722e-84 9.212365e-10 1.16609e-170 ) ; Set FEATURES_2 entry 601 
( 2.116086e-136 7.23442e-301 0 9.402599e-10 4.487802e-05 1.291072e-72 1.959866e-66 3.479224e-118 3.905052e-11 4.313797e-17 7.330699e-39 3.632549e-12 0 1.326942e-82 9.250656e-10 7.201411e-165 ) ; Set FEATURES_2 entry 602 
( 3.457742e-135 2.800854e-298 0 2.117631e-09 3.163602e-05 1.179183e-71 1.755333e-65 2.893673e-117 4.199034e-11 1.302076e-16 2.765885e-36 4.544476e-12 0 9.200798e-81 8.692579e-10 5.820099e-163 ) ; Set FEATURES_2 entry 603 
( 1.565907e-137 3.449829e-301 0 2.230219e-08 3.61813e-05 4.179452e-72 4.223555e-65 8.43104e-120 3.497223e-11 3.676981e-16 1.179458e-34 5.303296e-12 0 8.385312e-82 6.503841e-10 5.04355e-165 ) ; Set FEATURES_2 entry 604 
( 6.49703e-137 5.649656e-300 0 3.129558e-08 2.431523e-05 1.283244e-71 1.259621e-64 8.047485e-120 3.163855e-11 6.876171e-16 1.116014e-33 5.771295e-12 0 2.151408e-81 5.785554e-10 1.90769e-164 ) ; Set FEATURES_2 entry 605 
( 1.058558e-137 2.858215e-302 0 1.030113e-08 2.959505e-05 4.101678e-72 5.905476e-65 1.172222e-120 2.699359e-11 4.909072e-16 4.695762e-34 5.232525e-12 0 5.785074e-83 5.183143e-10 7.201913e-166 ) ; Set FEATURES_2 entry 606 
( 3.598089e-134 5.849346e-296 0 1.458635e-08 7.785911e-05 3.172555e-71 5.245388e-65 8.293287e-118 4.56902e-11 6.45471e-16 1.036435e-36 6.64473e-12 0 1.790571e-82 9.273069e-10 1.184652e-162 ) ; Set FEATURES_2 entry 607 
( 2.325803e-136 8.62886e-305 0 1.388084e-09 5.188249e-05 1.180708e-73 2.320299e-68 2.811504e-120 3.31987e-11 3.048667e-17 3.378164e-42 2.660472e-12 0 1.431319e-85 1.392894e-09 3.69866e-167 ) ; Set FEATURES_2 entry 608 
( 3.3863e-137 2.392339e-304 0 1.598588e-09 3.7864e-05 1.419401e-72 4.333639e-66 1.540419e-119 3.566789e-11 3.655348e-17 3.919927e-38 4.026304e-12 0 6.441386e-85 8.764709e-10 4.998828e-167 ) ; Set FEATURES_2 entry 609 
( 2.919016e-139 3.004512e-315 0 2.840462e-17 4.800477e-10 2.031312e-82 1.532643e-78 2.369238e-132 1.367716e-12 3.179875e-19 3.574985e-45 4.03379e-14 0 4.69797e-82 5.296486e-10 2.554457e-170 ) ; Set FEATURES_2 entry 610 
( 1.508815e-138 1.132899e-306 0 2.99923e-11 2.591614e-06 2.884601e-76 1.585409e-69 5.928246e-127 2.762061e-11 3.916529e-16 9.225703e-36 2.680253e-12 0 6.480926e-82 1.034275e-09 5.662639e-167 ) ; Set FEATURES_2 entry 611 
( 8.448675e-140 2.745963e-305 0 1.613562e-08 1.018566e-05 2.595924e-74 2.377524e-67 2.337244e-126 2.023684e-11 9.15069e-15 7.274897e-37 4.238108e-12 0 8.91833e-83 6.431971e-10 1.966043e-167 ) ; Set FEATURES_2 entry 612 
( 4.227972e-144 1.633722e-312 0 2.929244e-09 8.595807e-06 4.767214e-76 8.003812e-68 3.464981e-131 9.272418e-12 8.583552e-15 1.222407e-38 2.631306e-12 0 6.131101e-86 4.308121e-10 2.925401e-172 ) ; Set FEATURES_2 entry 613 
( 3.283635e-149 3.952525e-323 0 1.009913e-09 5.481494e-06 5.861429e-79 8.04409e-70 3.482103e-136 7.758739e-12 1.69317e-15 7.719853e-43 1.776801e-12 0 9.233081e-92 5.33318e-10 6.491746e-179 ) ; Set FEATURES_2 entry 614 
( 7.60238e-147 2.344257e-317 0 4.811055e-09 3.026436e-06 2.255719e-77 7.970739e-69 2.586472e-133 8.534947e-12 3.77026e-15 2.555982e-46 2.021815e-12 0 2.638041e-91 5.425592e-10 4.452873e-176 ) ; Set FEATURES_2 entry 615 
( 4.574722e-147 8.679468e-314 0 9.484035e-13 5.697922e-08 2.426766e-76 2.133165e-65 7.033892e-133 4.481629e-12 1.77242e-15 2.358146e-41 1.787833e-12 0 1.899735e-91 2.39755e-10 1.511225e-175 ) ; Set FEATURES_2 entry 616 
( 7.228562e-148 4.571673e-313 0 6.659276e-15 3.055446e-08 1.321504e-76 4.785268e-64 3.573587e-134 2.396726e-12 1.438628e-15 8.283432e-36 1.402357e-12 0 1.377299e-89 1.120201e-10 4.527121e-175 ) ; Set FEATURES_2 entry 617 
( 1.01692e-147 2.885434e-313 0 1.215227e-12 1.922397e-07 3.488121e-76 9.731997e-64 6.545156e-133 3.098356e-12 7.453459e-16 1.394988e-33 1.711238e-12 0 6.003175e-89 1.075876e-10 1.045325e-174 ) ; Set FEATURES_2 entry 618 
( 6.322592e-143 1.415658e-307 0 2.989628e-09 8.744407e-06 2.450804e-74 1.020539e-63 1.311884e-126 1.428712e-11 1.252937e-16 1.980918e-32 3.96767e-12 0 5.51703e-86 2.660172e-10 3.763991e-170 ) ; Set FEATURES_2 entry 619 
( 3.010065e-138 9.576331e-300 0 1.441875e-08 2.983169e-05 7.700715e-72 6.369861e-63 6.37367e-121 2.1112e-11 2.591433e-16 2.572431e-32 5.455635e-12 0 2.922195e-83 3.174732e-10 2.283094e-165 ) ; Set FEATURES_2 entry 620 
( 1.42494e-134 5.255888e-293 0 1.057978e-07 7.775107e-05 5.063236e-70 1.189035e-62 4.250959e-117 3.186189e-11 2.324206e-15 2.591752e-33 7.731312e-12 0 2.863731e-81 4.677703e-10 2.226432e-161 ) ; Set FEATURES_2 entry 621 
( 7.029924e-132 8.989131e-289 0 9.851807e-07 6.727651e-05 7.8143e-69 2.521026e-63 4.196613e-115 3.194579e-11 2.713411e-14 2.180427e-37 8.291322e-12 0 2.145911e-80 5.962433e-10 5.971629e-159 ) ; Set FEATURES_2 entry 622 
( 2.304705e-133 8.605686e-292 0 8.769792e-07 4.001741e-05 3.069779e-69 2.195027e-64 5.064542e-116 1.545472e-11 4.95547e-14 1.86728e-42 5.043852e-12 0 1.070072e-82 4.135136e-10 3.924569e-161 ) ; Set FEATURES_2 entry 623 
( 6.341147e-135 8.007116e-295 0 3.493281e-07 5.40255e-06 6.812122e-71 4.816913e-67 1.651283e-117 1.006488e-11 1.339124e-13 2.597415e-54 3.334496e-12 0 4.411371e-86 2.927588e-10 1.477743e-162 ) ; Set FEATURES_2 entry 624 
( 3.830029e-134 9.301889e-298 0 3.067975e-06 8.545469e-09 3.217656e-74 9.573403e-73 5.083116e-118 2.487264e-12 5.397226e-15 1.465399e-88 7.732697e-13 0 1.502546e-94 8.452871e-11 1.189845e-162 ) ; Set FEATURES_2 entry 625 
( 4.577851e-131 4.043602e-296 0 1.150468e-05 3.319272e-11 4.22483e-76 1.276858e-76 2.948605e-117 2.187261e-13 5.310358e-17 1.339858e-127 1.065518e-13 0 4.150155e-105 1.337767e-11 2.023535e-161 ) ; Set FEATURES_2 entry 626 
( 7.153607e-127 1.083211e-292 0 1.796245e-05 6.411277e-12 1.000435e-75 5.693625e-79 2.31547e-115 5.088354e-14 2.870594e-17 1.304722e-144 3.959598e-14 0 3.155134e-110 9.242447e-12 2.549353e-159 ) ; Set FEATURES_2 entry 627 
( 6.666439e-129 1.051894e-302 0 7.869266e-05 8.788094e-10 2.14146e-75 1.930107e-80 2.598921e-116 1.575871e-13 6.574474e-16 2.894714e-116 8.352577e-14 0 3.605448e-111 1.521762e-10 1.728083e-166 ) ; Set FEATURES_2 entry 628 
( 4.116623e-127 2.679614e-298 0 7.443195e-06 3.61766e-09 8.182605e-72 7.906731e-76 9.567847e-113 5.954273e-13 6.690291e-16 1.667962e-93 2.458584e-13 0 7.51444e-105 4.706766e-10 2.689699e-165 ) ; Set FEATURES_2 entry 629 
( 7.707076e-125 6.943891e-290 0 3.79398e-05 8.380059e-09 4.013043e-69 5.286297e-73 3.948179e-109 5.464378e-13 1.287216e-15 2.300873e-94 2.794922e-13 2.067611e-312 1.56507e-101 3.711278e-10 2.103761e-161 ) ; Set FEATURES_2 entry 630 
( 1.228532e-125 1.619507e-292 0 2.986411e-05 6.258946e-09 3.354077e-70 6.258944e-74 6.248077e-111 5.726956e-13 7.004533e-16 6.081318e-93 2.66637e-13 1.595936e-315 4.225932e-102 4.299252e-10 9.835221e-163 ) ; Set FEATURES_2 entry 631 
( 4.145505e-127 6.420453e-304 0 6.700923e-06 4.534643e-10 1.657649e-73 6.678448e-78 4.925741e-115 4.586487e-13 2.16407e-17 1.886921e-87 1.347181e-13 0 3.327771e-104 6.457877e-10 8.335636e-168 ) ; Set FEATURES_2 entry 632 
( 1.826721e-124 4.709742e-292 0 0.0001528132 1.90944e-08 4.54631e-71 4.920273e-75 1.212678e-110 1.200117e-12 2.067256e-15 3.521465e-94 4.276481e-13 0 3.938053e-102 6.006634e-10 2.091569e-161 ) ; Set FEATURES_2 entry 633 
( 2.171605e-123 3.693441e-285 0 5.678066e-05 6.913801e-10 1.789071e-72 2.977226e-75 3.763056e-111 3.361746e-13 8.804267e-16 1.88832e-121 1.965743e-13 4.132948e-315 2.271191e-106 8.265744e-11 2.7825e-157 ) ; Set FEATURES_2 entry 634 
( 2.73683e-126 6.674145e-287 0 2.182148e-05 1.224853e-09 3.404805e-74 1.56282e-74 6.285711e-115 7.512988e-13 1.895838e-16 6.464664e-115 2.752433e-13 0 1.037504e-100 5.37413e-11 6.806499e-157 ) ; Set FEATURES_2 entry 635 
( 2.099983e-132 2.649107e-293 0 2.258084e-05 2.418861e-07 1.403723e-73 2.381096e-71 2.884128e-117 4.040168e-12 5.644959e-15 1.346532e-85 1.192545e-12 0 1.985922e-94 1.474213e-10 1.822275e-161 ) ; Set FEATURES_2 entry 636 
( 1.80347e-137 2.831345e-302 0 3.465533e-06 5.704474e-05 6.578089e-74 1.183882e-69 3.625414e-121 1.779968e-11 2.109473e-14 2.020044e-54 3.740017e-12 0 3.053357e-89 6.116393e-10 1.274588e-166 ) ; Set FEATURES_2 entry 637 
( 4.51322e-139 1.199227e-306 0 6.279015e-08 8.781389e-05 5.151121e-75 2.057063e-69 4.864033e-124 3.249625e-11 6.079863e-16 8.297047e-42 3.510108e-12 0 2.454105e-85 1.183321e-09 2.420718e-168 ) ; Set FEATURES_2 entry 638 
( 2.721484e-140 1.529056e-313 0 1.949157e-10 3.319934e-05 1.529283e-76 2.42091e-70 8.046086e-125 1.722562e-11 7.46128e-19 2.866191e-43 9.768681e-13 0 2.8722e-86 1.120312e-09 1.673556e-171 ) ; Set FEATURES_2 entry 639 
( 6.320632e-140 2.305063e-315 0 4.256051e-10 1.807925e-05 5.794358e-75 4.402076e-70 3.889941e-121 2.302215e-11 1.649091e-18 1.0085e-44 1.669344e-12 0 2.230361e-88 1.095402e-09 2.017931e-172 ) ; Set FEATURES_2 entry 640 
( 1.677364e-147 0 0 5.600967e-14 3.159355e-06 3.416965e-82 2.13079e-77 4.216173e-131 1.475274e-12 6.089251e-22 4.425936e-54 4.0668e-14 0 8.432651e-93 8.207169e-10 6.489504e-183 ) ; Set FEATURES_2 entry 641 
( 1.344246e-143 0 0 5.824142e-12 1.404639e-05 4.212707e-81 1.371363e-77 1.457268e-129 2.750811e-12 2.343688e-20 1.341052e-55 9.117036e-14 0 1.579056e-92 1.250184e-09 7.143946e-179 ) ; Set FEATURES_2 entry 642 
( 2.090915e-137 1.625347e-304 0 1.049766e-07 9.141955e-05 1.500234e-73 1.828816e-68 2.918866e-121 3.086597e-11 1.345829e-15 2.940932e-44 4.537409e-12 0 8.243621e-88 1.09254e-09 6.963968e-168 ) ; Set FEATURES_2 entry 643 
( 2.503054e-133 2.590577e-294 0 1.743018e-06 7.74555e-05 5.605436e-71 4.89058e-67 2.309197e-117 1.837356e-11 2.767983e-14 1.480628e-48 4.636016e-12 0 6.331763e-86 6.712542e-10 1.238191e-162 ) ; Set FEATURES_2 entry 644 
( 4.735084e-133 2.193507e-292 0 2.218342e-06 8.49007e-05 9.377802e-71 1.859024e-66 2.662168e-117 2.087649e-11 3.622229e-14 1.857752e-47 5.338635e-12 0 1.053736e-84 6.541108e-10 1.39128e-161 ) ; Set FEATURES_2 entry 645 
( 1.375229e-133 2.960748e-293 0 2.253261e-07 0.0001001357 5.858509e-71 2.285012e-65 3.712981e-118 3.678731e-11 9.316239e-15 5.108484e-39 7.199417e-12 0 3.9524e-82 8.369157e-10 1.957191e-161 ) ; Set FEATURES_2 entry 646 
( 1.710985e-137 6.200321e-303 0 3.511596e-09 4.428459e-05 2.252006e-74 9.721362e-68 3.387633e-123 3.455215e-11 1.784594e-16 2.33053e-37 3.30701e-12 0 2.66652e-82 1.109459e-09 8.491543e-166 ) ; Set FEATURES_2 entry 647 
( 6.076255e-139 1.445637e-302 0 1.555066e-09 1.202649e-05 2.301788e-73 2.749309e-66 2.606073e-123 2.487959e-11 8.44831e-15 1.013812e-34 5.273117e-12 0 5.738043e-82 5.468912e-10 1.15393e-165 ) ; Set FEATURES_2 entry 648 
( 6.599291e-139 1.378458e-301 0 3.318914e-09 7.308896e-06 3.488574e-73 3.749152e-67 1.483398e-123 1.194039e-11 5.35354e-14 2.716171e-40 3.772024e-12 0 1.652675e-82 3.359084e-10 1.769278e-165 ) ; Set FEATURES_2 entry 649 
( 1.489105e-138 1.97096e-301 0 1.386841e-08 1.625628e-05 8.246141e-74 1.47957e-68 3.678072e-124 1.06968e-11 7.986056e-14 2.834868e-47 3.207109e-12 0 1.017087e-84 3.674612e-10 1.063308e-165 ) ; Set FEATURES_2 entry 650 
( 6.385496e-140 1.330169e-306 0 2.162479e-07 1.827626e-05 6.59238e-75 2.249081e-70 5.285513e-125 1.604889e-11 3.123527e-14 5.769561e-50 3.145895e-12 0 3.089942e-87 6.164671e-10 2.171116e-168 ) ; Set FEATURES_2 entry 651 
( 5.360466e-135 3.126665e-296 0 1.019009e-06 5.025023e-05 3.444119e-72 3.170636e-68 8.145279e-120 1.382957e-11 6.885514e-14 4.249946e-54 3.666246e-12 0 3.012055e-87 5.188491e-10 1.390903e-163 ) ; Set FEATURES_2 entry 652 
( 2.337931e-133 1.716513e-293 0 9.505629e-06 5.399523e-05 1.335773e-70 9.991512e-67 8.654399e-117 1.487903e-11 3.296224e-14 1.8822e-52 4.183366e-12 0 4.755522e-87 5.744979e-10 8.004138e-163 ) ; Set FEATURES_2 entry 653 
( 7.310105e-135 4.50395e-294 0 5.640944e-07 2.799189e-05 6.683077e-71 1.214397e-65 1.150842e-117 1.187962e-11 2.211889e-14 1.708415e-47 3.970856e-12 0 4.250848e-86 3.705874e-10 2.457652e-163 ) ; Set FEATURES_2 entry 654 
( 2.302711e-136 1.36503e-295 0 1.691427e-07 2.849628e-05 5.186531e-71 1.013794e-64 3.241635e-118 1.340151e-11 1.068341e-14 4.40304e-42 4.52835e-12 0 6.358092e-85 3.134531e-10 4.715022e-164 ) ; Set FEATURES_2 entry 655 
( 7.503946e-138 1.47654e-299 0 5.908421e-08 3.214705e-05 1.693216e-71 2.703631e-64 4.497909e-119 1.988496e-11 1.241839e-15 6.742261e-37 5.369582e-12 0 1.192848e-84 3.575435e-10 9.403076e-166 ) ; Set FEATURES_2 entry 656 
( 2.000764e-142 1.55655e-311 0 1.252311e-10 2.712657e-05 1.077329e-75 2.77187e-67 6.051879e-125 2.592294e-11 7.765685e-18 5.032479e-37 2.883646e-12 0 8.584354e-86 5.984329e-10 4.589389e-171 ) ; Set FEATURES_2 entry 657 
( 7.688795e-140 1.478285e-306 0 1.363559e-09 1.986401e-05 4.898275e-73 5.051935e-65 2.365052e-121 2.632132e-11 1.78822e-17 7.231724e-35 4.056284e-12 0 2.841073e-84 4.512044e-10 2.324222e-168 ) ; Set FEATURES_2 entry 658 
( 7.175709e-139 8.251321e-304 0 5.512101e-09 2.23789e-05 4.602979e-72 2.527622e-64 4.813003e-120 2.438058e-11 5.792454e-17 1.547371e-34 4.691089e-12 0 4.930533e-84 3.972017e-10 3.187262e-167 ) ; Set FEATURES_2 entry 659 
( 1.187665e-139 4.740165e-308 0 1.773522e-09 2.495841e-05 1.515113e-73 2.943961e-66 1.366737e-121 2.960095e-11 2.170082e-17 8.553377e-36 3.800143e-12 0 2.284085e-84 5.919938e-10 1.152814e-168 ) ; Set FEATURES_2 entry 660 
( 1.099689e-140 1.343964e-309 0 2.807381e-09 3.873086e-05 4.724032e-74 8.643343e-67 2.197461e-122 2.915928e-11 3.21984e-17 8.567085e-37 3.793936e-12 0 2.126053e-85 6.236635e-10 7.618438e-170 ) ; Set FEATURES_2 entry 661 
( 1.583125e-136 5.595462e-298 0 8.351887e-09 6.770775e-05 4.528028e-71 6.997016e-64 9.253153e-118 3.307241e-11 1.28397e-15 8.260183e-35 6.627206e-12 0 3.022942e-83 5.165378e-10 6.858402e-164 ) ; Set FEATURES_2 entry 662 
( 9.426029e-134 1.080806e-293 0 1.521926e-07 3.865465e-05 3.788986e-70 1.279505e-65 1.246361e-114 3.190054e-11 2.15998e-14 1.922761e-44 6.641094e-12 0 2.678933e-84 6.183688e-10 1.255053e-161 ) ; Set FEATURES_2 entry 663 
( 2.737099e-134 3.040983e-299 0 8.056534e-08 2.094571e-05 1.015496e-71 1.78731e-69 2.318979e-115 2.366309e-11 1.450426e-14 5.680958e-55 4.094622e-12 0 3.349468e-89 8.473751e-10 1.140016e-164 ) ; Set FEATURES_2 entry 664 
( 1.622288e-133 3.291746e-303 0 4.421906e-08 2.777141e-06 2.989912e-72 7.715329e-73 4.758306e-115 9.8826e-12 5.48231e-15 5.565206e-65 1.925254e-12 0 5.914745e-94 9.541982e-10 4.170411e-167 ) ; Set FEATURES_2 entry 665 
( 4.819915e-135 7.377896e-312 0 3.010989e-08 4.482282e-07 4.026607e-74 1.844385e-75 2.471157e-117 6.085666e-12 3.867305e-16 4.216617e-67 1.027762e-12 0 1.516773e-97 1.114056e-09 1.290287e-171 ) ; Set FEATURES_2 entry 666 
( 2.454169e-143 0 0 4.978026e-13 1.620997e-07 5.05485e-83 1.882815e-83 2.71503e-130 6.155398e-13 3.26166e-20 6.361217e-69 3.247949e-14 0 1.448946e-102 1.044304e-09 7.409073e-184 ) ; Set FEATURES_2 entry 667 
( 1.015857e-140 0 0 8.874344e-11 8.001148e-07 8.592935e-80 3.390888e-80 7.505668e-126 3.360718e-12 3.757956e-18 9.586226e-66 2.670988e-13 0 5.897671e-100 1.421302e-09 5.828658e-179 ) ; Set FEATURES_2 entry 668 
( 5.97865e-136 1.90642e-314 0 7.342847e-09 5.761188e-07 1.069426e-75 9.953184e-77 1.090457e-119 6.213897e-12 8.984142e-17 8.391665e-66 8.226784e-13 0 1.232845e-97 1.333924e-09 6.147721e-173 ) ; Set FEATURES_2 entry 669 
( 2.200319e-135 2.822546e-314 0 1.024684e-08 2.752023e-07 4.686545e-75 9.407134e-77 3.923032e-118 5.459541e-12 8.19683e-17 4.767004e-68 7.758636e-13 0 3.556479e-98 1.276572e-09 7.329088e-173 ) ; Set FEATURES_2 entry 670
[truncated: 22,848,587 more chars]
